# Supplementary material for: A network biology workflow to study transcriptomics data of the diabetic liver
Source: BMC Genomics. 2014 Nov 15;15(1):971. doi: 10.1186/1471-2164-15-971 (PMC4246458; doi:10.1186/1471-2164-15-971)
Supplement: Supplementary file 2 — Additional file 2: WikiPathways human pathway collection downloaded on 17 June 2014 ( http://wikipathways.org/index.php/Download_Pathways ). (ZIP 2 MB) [file 12864_2014_6667_MOESM2_ESM.zip]

Archive with 262 entries (262 files):
- 2014-06-17-WikiPathways-HumanCollection/Hs_ACE_Inhibitor_Pathway_WP554_70881.gpml
- 2014-06-17-WikiPathways-HumanCollection/Hs_Acetylcholine_Synthesis_WP528_72538.gpml
- 2014-06-17-WikiPathways-HumanCollection/Hs_Adipogenesis_WP236_72082.gpml
- 2014-06-17-WikiPathways-HumanCollection/Hs_Aflatoxin_B1_metabolism_WP699_70509.gpml
- 2014-06-17-WikiPathways-HumanCollection/Hs_AGE-RAGE_pathway_WP2324_71701.gpml
- 2014-06-17-WikiPathways-HumanCollection/Hs_Alanine_and_aspartate_metabolism_WP106_74147.gpml
- 2014-06-17-WikiPathways-HumanCollection/Hs_Allograft_Rejection_WP2328_74457.gpml
- 2014-06-17-WikiPathways-HumanCollection/Hs_Alpha_6_Beta_4_signaling_pathway_WP244_72056.gpml
- 2014-06-17-WikiPathways-HumanCollection/Hs_Alzheimers_Disease_WP2059_75217.gpml
- 2014-06-17-WikiPathways-HumanCollection/Hs_Amino_acid_conjugation_of_benzoic_acid_WP521_63156.gpml
- 2014-06-17-WikiPathways-HumanCollection/Hs_Amino_acid_conjugation_WP715_63154.gpml
- 2014-06-17-WikiPathways-HumanCollection/Hs_AMPK_Signaling_WP1403_75220.gpml
- 2014-06-17-WikiPathways-HumanCollection/Hs_Amyotrophic_lateral_sclerosis_(ALS)_WP2447_75221.gpml
- 2014-06-17-WikiPathways-HumanCollection/Hs_Androgen_receptor_signaling_pathway_WP138_72130.gpml
- 2014-06-17-WikiPathways-HumanCollection/Hs_Angiogenesis_WP1539_75222.gpml
- 2014-06-17-WikiPathways-HumanCollection/Hs_Apoptosis_Modulation_and_Signaling_WP1772_63162.gpml
- 2014-06-17-WikiPathways-HumanCollection/Hs_Apoptosis_Modulation_by_HSP70_WP384_67054.gpml
- 2014-06-17-WikiPathways-HumanCollection/Hs_Apoptosis_WP254_72110.gpml
- 2014-06-17-WikiPathways-HumanCollection/Hs_Arachidonate_Epoxygenase_-_Epoxide_Hydrolase_WP678_71506.gpml
- 2014-06-17-WikiPathways-HumanCollection/Hs_Arrhythmogenic_Right_Ventricular_Cardiomyopathy_WP2118_71265.gpml
- 2014-06-17-WikiPathways-HumanCollection/Hs_Aryl_Hydrocarbon_Receptor_WP2586_73592.gpml
- 2014-06-17-WikiPathways-HumanCollection/Hs_Arylamine_metabolism_WP694_67062.gpml
- 2014-06-17-WikiPathways-HumanCollection/Hs_Arylhydrocarbon_receptor_(AhR)_signaling_pathway_WP2100_74081.gpml
- 2014-06-17-WikiPathways-HumanCollection/Hs_ATM_Signaling_Pathway_WP2516_72241.gpml
- 2014-06-17-WikiPathways-HumanCollection/Hs_B_Cell_Receptor_Signaling_Pathway_WP23_72101.gpml
- 2014-06-17-WikiPathways-HumanCollection/Hs_BDNF_Pathway_WP2152_70073.gpml
- 2014-06-17-WikiPathways-HumanCollection/Hs_BDNF_signaling_pathway_WP2380_71549.gpml
- 2014-06-17-WikiPathways-HumanCollection/Hs_Benzo(a)pyrene_metabolism_WP696_72081.gpml
- 2014-06-17-WikiPathways-HumanCollection/Hs_Biogenic_Amine_Synthesis_WP550_73391.gpml
- 2014-06-17-WikiPathways-HumanCollection/Hs_Blood_Clotting_Cascade_WP272_71361.gpml
- 2014-06-17-WikiPathways-HumanCollection/Hs_BMP_Signalling_and_Regulation_WP1425_74390.gpml
- 2014-06-17-WikiPathways-HumanCollection/Hs_Butyrate-induced_histone_acetylation_WP2366_73980.gpml
- 2014-06-17-WikiPathways-HumanCollection/Hs_Calcium_Regulation_in_the_Cardiac_Cell_WP536_75219.gpml
- 2014-06-17-WikiPathways-HumanCollection/Hs_Cardiac_Hypertrophic_Response_WP2795_74825.gpml
- 2014-06-17-WikiPathways-HumanCollection/Hs_Cardiac_Progenitor_Differentiation_WP2406_73324.gpml
- 2014-06-17-WikiPathways-HumanCollection/Hs_Catalytic_cycle_of_mammalian_FMOs_WP688_63157.gpml
- 2014-06-17-WikiPathways-HumanCollection/Hs_Cell_Cycle_WP179_70629.gpml
- 2014-06-17-WikiPathways-HumanCollection/Hs_Cholesterol_Biosynthesis_WP197_69902.gpml
- 2014-06-17-WikiPathways-HumanCollection/Hs_Codeine_and_Morphine_Metabolism_WP1604_74317.gpml
- 2014-06-17-WikiPathways-HumanCollection/Hs_Colchicine_Metabolic_Pathway_WP2536_74479.gpml
- 2014-06-17-WikiPathways-HumanCollection/Hs_Complement_Activation,_Classical_Pathway_WP545_72062.gpml
- 2014-06-17-WikiPathways-HumanCollection/Hs_Complement_and_Coagulation_Cascades_WP558_67786.gpml
- 2014-06-17-WikiPathways-HumanCollection/Hs_Cori_Cycle_WP1946_74091.gpml
- 2014-06-17-WikiPathways-HumanCollection/Hs_Corticotropin-releasing_hormone_WP2355_71393.gpml
- 2014-06-17-WikiPathways-HumanCollection/Hs_Cytokines_and_Inflammatory_Response_WP530_63173.gpml
- 2014-06-17-WikiPathways-HumanCollection/Hs_Cytoplasmic_Ribosomal_Proteins_WP477_67139.gpml
- 2014-06-17-WikiPathways-HumanCollection/Hs_Deregulation_of_Rab_and_Rab_Effector_Genes_in_Bladder_Cancer_WP2291_68922.gpml
- 2014-06-17-WikiPathways-HumanCollection/Hs_Diclofenac_Metabolic_Pathway_WP2491_73891.gpml
- 2014-06-17-WikiPathways-HumanCollection/Hs_Diurnally_Regulated_Genes_with_Circadian_Orthologs_WP410_69903.gpml
- 2014-06-17-WikiPathways-HumanCollection/Hs_DNA_Damage_Response_(only_ATM_dependent)_WP710_70109.gpml
- 2014-06-17-WikiPathways-HumanCollection/Hs_DNA_Damage_Response_WP707_75226.gpml
- 2014-06-17-WikiPathways-HumanCollection/Hs_DNA_Replication_WP466_76196.gpml
- 2014-06-17-WikiPathways-HumanCollection/Hs_Dopamine_metabolism_WP2436_71387.gpml
- 2014-06-17-WikiPathways-HumanCollection/Hs_Drug_Induction_of_Bile_Acid_Pathway_WP2289_70504.gpml
- 2014-06-17-WikiPathways-HumanCollection/Hs_EBV_LMP1_signaling_WP262_70166.gpml
- 2014-06-17-WikiPathways-HumanCollection/Hs_Effects_of_Nitric_Oxide_WP1995_69910.gpml
- 2014-06-17-WikiPathways-HumanCollection/Hs_EGF-EGFR_Signaling_Pathway_WP437_72106.gpml
- 2014-06-17-WikiPathways-HumanCollection/Hs_Eicosanoid_Synthesis_WP167_71381.gpml
- 2014-06-17-WikiPathways-HumanCollection/Hs_Electron_Transport_Chain_WP111_71266.gpml
- 2014-06-17-WikiPathways-HumanCollection/Hs_Endochondral_Ossification_WP474_72122.gpml
- 2014-06-17-WikiPathways-HumanCollection/Hs_Endothelin_Pathways_WP2197_74852.gpml
- 2014-06-17-WikiPathways-HumanCollection/Hs_EPO_Receptor_Signaling_WP581_67199.gpml
- 2014-06-17-WikiPathways-HumanCollection/Hs_ErbB_Signaling_Pathway_WP673_69914.gpml
- 2014-06-17-WikiPathways-HumanCollection/Hs_Estrogen_metabolism_WP697_63185.gpml
- 2014-06-17-WikiPathways-HumanCollection/Hs_Estrogen_signaling_pathway_WP712_72117.gpml
- 2014-06-17-WikiPathways-HumanCollection/Hs_Eukaryotic_Transcription_Initiation_WP405_73594.gpml
- 2014-06-17-WikiPathways-HumanCollection/Hs_FAS_pathway_and_Stress_induction_of_HSP_regulation_WP314_71366.gpml
- 2014-06-17-WikiPathways-HumanCollection/Hs_Fatty_Acid_Beta_Oxidation_WP143_71172.gpml
- 2014-06-17-WikiPathways-HumanCollection/Hs_Fatty_Acid_Biosynthesis_WP357_70641.gpml
- 2014-06-17-WikiPathways-HumanCollection/Hs_Fatty_Acid_Omega_Oxidation_WP206_68882.gpml
- 2014-06-17-WikiPathways-HumanCollection/Hs_Fluoropyrimidine_Activity_WP1601_73314.gpml
- 2014-06-17-WikiPathways-HumanCollection/Hs_Focal_Adhesion_WP306_71714.gpml
- 2014-06-17-WikiPathways-HumanCollection/Hs_Folate_Metabolism_WP176_74202.gpml
- 2014-06-17-WikiPathways-HumanCollection/Hs_Folate-Alcohol_and_Cancer_Pathway_WP1589_74018.gpml
- 2014-06-17-WikiPathways-HumanCollection/Hs_FSH_signaling_pathway_WP2035_68985.gpml
- 2014-06-17-WikiPathways-HumanCollection/Hs_G_Protein_Signaling_Pathways_WP35_71252.gpml
- 2014-06-17-WikiPathways-HumanCollection/Hs_G1_to_S_cell_cycle_control_WP45_71377.gpml
- 2014-06-17-WikiPathways-HumanCollection/Hs_G13_Signaling_Pathway_WP524_72112.gpml
- 2014-06-17-WikiPathways-HumanCollection/Hs_Ganglio_Sphingolipid_Metabolism_WP1423_72172.gpml
- 2014-06-17-WikiPathways-HumanCollection/Hs_Gastric_acid_production_WP2596_72724.gpml
- 2014-06-17-WikiPathways-HumanCollection/Hs_Gastric_cancer_network_1_WP2361_71382.gpml
- 2014-06-17-WikiPathways-HumanCollection/Hs_Gastric_cancer_network_2_WP2363_72042.gpml
- 2014-06-17-WikiPathways-HumanCollection/Hs_Glial_Cell_Differentiation_WP2276_63194.gpml
- 2014-06-17-WikiPathways-HumanCollection/Hs_Globo_Sphingolipid_Metabolism_WP1424_71392.gpml
- 2014-06-17-WikiPathways-HumanCollection/Hs_Glucocorticoid_&_Mineralcorticoid_Metabolism_WP237_72079.gpml
- 2014-06-17-WikiPathways-HumanCollection/Hs_Glucose_Homeostasis_WP661_72077.gpml
- 2014-06-17-WikiPathways-HumanCollection/Hs_Glucuronidation_WP698_63198.gpml
- 2014-06-17-WikiPathways-HumanCollection/Hs_Glutathione_metabolism_WP100_74146.gpml
- 2014-06-17-WikiPathways-HumanCollection/Hs_Glycerophospholipid_Biosynthetic_Pathway_WP2533_71989.gpml
- 2014-06-17-WikiPathways-HumanCollection/Hs_Glycine_Metabolism_WP1495_70639.gpml
- 2014-06-17-WikiPathways-HumanCollection/Hs_Glycogen_Metabolism_WP500_63201.gpml
- 2014-06-17-WikiPathways-HumanCollection/Hs_Glycolysis_and_Gluconeogenesis_WP534_74524.gpml
- 2014-06-17-WikiPathways-HumanCollection/Hs_GPCRs,_Class_A_Rhodopsin-like_WP455_74420.gpml
- 2014-06-17-WikiPathways-HumanCollection/Hs_GPCRs,_Class_B_Secretin-like_WP334_63204.gpml
- 2014-06-17-WikiPathways-HumanCollection/Hs_GPCRs,_Class_C_Metabotropic_glutamate,_pheromone_WP501_63205.gpml
- 2014-06-17-WikiPathways-HumanCollection/Hs_GPCRs,_Other_WP117_71231.gpml
- 2014-06-17-WikiPathways-HumanCollection/Hs_Heart_Development_WP1591_73381.gpml
- 2014-06-17-WikiPathways-HumanCollection/Hs_Hedgehog_Signaling_Pathway_WP47_70092.gpml
- 2014-06-17-WikiPathways-HumanCollection/Hs_Heme_Biosynthesis_WP561_72035.gpml
- 2014-06-17-WikiPathways-HumanCollection/Hs_HIF1A_and_PPARG_regulation_of_glycolysis_WP2456_71255.gpml
- 2014-06-17-WikiPathways-HumanCollection/Hs_Histone_Modifications_WP2369_69927.gpml
- 2014-06-17-WikiPathways-HumanCollection/Hs_Homologous_recombination_WP186_68935.gpml
- 2014-06-17-WikiPathways-HumanCollection/Hs_Hypertrophy_Model_WP516_71358.gpml
- 2014-06-17-WikiPathways-HumanCollection/Hs_Hypothetical_Network_for_Drug_Addiction_WP666_68893.gpml
- 2014-06-17-WikiPathways-HumanCollection/Hs_ID_signaling_pathway_WP53_67360.gpml
- 2014-06-17-WikiPathways-HumanCollection/Hs_IL-1_signaling_pathway_WP195_74010.gpml
- 2014-06-17-WikiPathways-HumanCollection/Hs_IL17_signaling_pathway_WP2112_63216.gpml
- 2014-06-17-WikiPathways-HumanCollection/Hs_IL-2_Signaling_Pathway_WP49_75383.gpml
- 2014-06-17-WikiPathways-HumanCollection/Hs_IL-3_Signaling_Pathway_WP286_72139.gpml
- 2014-06-17-WikiPathways-HumanCollection/Hs_IL-4_Signaling_Pathway_WP395_74009.gpml
- 2014-06-17-WikiPathways-HumanCollection/Hs_IL-5_Signaling_Pathway_WP127_70017.gpml
- 2014-06-17-WikiPathways-HumanCollection/Hs_IL-6_signaling_pathway_WP364_73871.gpml
- 2014-06-17-WikiPathways-HumanCollection/Hs_IL-7_Signaling_Pathway_WP205_70018.gpml
- 2014-06-17-WikiPathways-HumanCollection/Hs_IL-9_Signaling_Pathway_WP22_72098.gpml
- 2014-06-17-WikiPathways-HumanCollection/Hs_Inflammatory_Response_Pathway_WP453_63217.gpml
- 2014-06-17-WikiPathways-HumanCollection/Hs_Influenza_A_virus_infection_WP1438_73327.gpml
- 2014-06-17-WikiPathways-HumanCollection/Hs_Insulin_Signaling_WP481_72080.gpml
- 2014-06-17-WikiPathways-HumanCollection/Hs_Integrated_Breast_Cancer_Pathway_WP1984_72732.gpml
- 2014-06-17-WikiPathways-HumanCollection/Hs_Integrated_Cancer_pathway_WP1971_71249.gpml
- 2014-06-17-WikiPathways-HumanCollection/Hs_Integrated_Pancreatic_Cancer_Pathway_WP2377_71228.gpml
- 2014-06-17-WikiPathways-HumanCollection/Hs_Integrin-mediated_Cell_Adhesion_WP185_71391.gpml
- 2014-06-17-WikiPathways-HumanCollection/Hs_Interferon_type_I_signaling_pathways_WP585_73488.gpml
- 2014-06-17-WikiPathways-HumanCollection/Hs_Interleukin-11_Signaling_Pathway_WP2332_71360.gpml
- 2014-06-17-WikiPathways-HumanCollection/Hs_Irinotecan_Pathway_WP229_68389.gpml
- 2014-06-17-WikiPathways-HumanCollection/Hs_Iron_metabolism_in_placenta_WP2007_69751.gpml
- 2014-06-17-WikiPathways-HumanCollection/Hs_Iron_uptake_and_transport_WP2670_75892.gpml
- 2014-06-17-WikiPathways-HumanCollection/Hs_Kit_receptor_signaling_pathway_WP304_72102.gpml
- 2014-06-17-WikiPathways-HumanCollection/Hs_Leptin_signaling_pathway_WP2034_71413.gpml
- 2014-06-17-WikiPathways-HumanCollection/Hs_MAPK_Cascade_WP422_72129.gpml
- 2014-06-17-WikiPathways-HumanCollection/Hs_MAPK_Signaling_Pathway_WP382_72103.gpml
- 2014-06-17-WikiPathways-HumanCollection/Hs_Matrix_Metalloproteinases_WP129_72054.gpml
- 2014-06-17-WikiPathways-HumanCollection/Hs_Membrane_Trafficking_WP1846_75911.gpml
- 2014-06-17-WikiPathways-HumanCollection/Hs_Metapathway_biotransformation_WP702_73516.gpml
- 2014-06-17-WikiPathways-HumanCollection/Hs_Methylation_Pathways_WP704_68981.gpml
- 2014-06-17-WikiPathways-HumanCollection/Hs_MicroRNAs_in_cardiomyocyte_hypertrophy_WP1544_75258.gpml
- 2014-06-17-WikiPathways-HumanCollection/Hs_miRNA_Biogenesis_WP2338_71236.gpml
- 2014-06-17-WikiPathways-HumanCollection/Hs_miRNA_Regulation_of_DNA_Damage_Response_WP1530_75268.gpml
- 2014-06-17-WikiPathways-HumanCollection/Hs_miRNAs_involved_in_DNA_damage_response_WP1545_70088.gpml
- 2014-06-17-WikiPathways-HumanCollection/Hs_miRs_in_Muscle_Cell_Differentiation_WP2012_68959.gpml
- 2014-06-17-WikiPathways-HumanCollection/Hs_miR-targeted_genes_in_adipocytes_-_TarBase_WP2001_75275.gpml
- 2014-06-17-WikiPathways-HumanCollection/Hs_miR-targeted_genes_in_epithelium_-_TarBase_WP2002_75319.gpml
- 2014-06-17-WikiPathways-HumanCollection/Hs_miR-targeted_genes_in_leukocytes_-_TarBase_WP2003_75316.gpml
- 2014-06-17-WikiPathways-HumanCollection/Hs_miR-targeted_genes_in_lymphocytes_-_TarBase_WP2004_75374.gpml
- 2014-06-17-WikiPathways-HumanCollection/Hs_miR-targeted_genes_in_muscle_cell_-_TarBase_WP2005_75377.gpml
- 2014-06-17-WikiPathways-HumanCollection/Hs_miR-targeted_genes_in_squamous_cell_-_TarBase_WP2006_75320.gpml
- 2014-06-17-WikiPathways-HumanCollection/Hs_Mismatch_repair_WP531_69021.gpml
- 2014-06-17-WikiPathways-HumanCollection/Hs_Mitochondrial_Gene_Expression_WP391_71373.gpml
- 2014-06-17-WikiPathways-HumanCollection/Hs_Mitochondrial_LC-Fatty_Acid_Beta-Oxidation_WP368_71383.gpml
- 2014-06-17-WikiPathways-HumanCollection/Hs_Monoamine_GPCRs_WP58_69046.gpml
- 2014-06-17-WikiPathways-HumanCollection/Hs_Monoamine_Transport_WP727_68928.gpml
- 2014-06-17-WikiPathways-HumanCollection/Hs_mRNA_Processing_WP411_71369.gpml
- 2014-06-17-WikiPathways-HumanCollection/Hs_Myometrial_Relaxation_and_Contraction_Pathways_WP289_72107.gpml
- 2014-06-17-WikiPathways-HumanCollection/Hs_NAD_Biosynthesis_II_(from_tryptophan)_WP2485_70025.gpml
- 2014-06-17-WikiPathways-HumanCollection/Hs_Nanoparticle-mediated_activation_of_receptor_signaling_WP2643_74251.gpml
- 2014-06-17-WikiPathways-HumanCollection/Hs_Neural_Crest_Differentiation_WP2064_68974.gpml
- 2014-06-17-WikiPathways-HumanCollection/Hs_Neurotransmitter_Clearance_In_The_Synaptic_Cleft_WP1870_75907.gpml
- 2014-06-17-WikiPathways-HumanCollection/Hs_Neurotransmitter_Release_Cycle_WP1871_75869.gpml
- 2014-06-17-WikiPathways-HumanCollection/Hs_Nicotine_Activity_on_Chromaffin_Cells_WP1603_75233.gpml
- 2014-06-17-WikiPathways-HumanCollection/Hs_Nicotine_Activity_on_Dopaminergic_Neurons_WP1602_69773.gpml
- 2014-06-17-WikiPathways-HumanCollection/Hs_Nicotine_Metabolism_WP1600_70113.gpml
- 2014-06-17-WikiPathways-HumanCollection/Hs_NLR_Proteins_WP288_70187.gpml
- 2014-06-17-WikiPathways-HumanCollection/Hs_NOD_pathway_WP1433_68991.gpml
- 2014-06-17-WikiPathways-HumanCollection/Hs_Non-homologous_end_joining_WP438_68977.gpml
- 2014-06-17-WikiPathways-HumanCollection/Hs_Notch_Signaling_Pathway_WP268_70096.gpml
- 2014-06-17-WikiPathways-HumanCollection/Hs_Notch_Signaling_Pathway_WP61_70097.gpml
- 2014-06-17-WikiPathways-HumanCollection/Hs_Nuclear_Receptors_in_Lipid_Metabolism_and_Toxicity_WP299_70027.gpml
- 2014-06-17-WikiPathways-HumanCollection/Hs_Nuclear_Receptors_WP170_71083.gpml
- 2014-06-17-WikiPathways-HumanCollection/Hs_Nucleotide_GPCRs_WP80_68938.gpml
- 2014-06-17-WikiPathways-HumanCollection/Hs_Nucleotide_Metabolism_WP404_68960.gpml
- 2014-06-17-WikiPathways-HumanCollection/Hs_Oncostatin_M_Signaling_Pathway_WP2374_73668.gpml
- 2014-06-17-WikiPathways-HumanCollection/Hs_One_carbon_donor_WP2190_74089.gpml
- 2014-06-17-WikiPathways-HumanCollection/Hs_One_Carbon_Metabolism_WP241_68025.gpml
- 2014-06-17-WikiPathways-HumanCollection/Hs_Osteoblast_Signaling_WP322_74192.gpml
- 2014-06-17-WikiPathways-HumanCollection/Hs_Osteoclast_Signaling_WP12_72135.gpml
- 2014-06-17-WikiPathways-HumanCollection/Hs_Osteopontin_Signaling_WP1434_72145.gpml
- 2014-06-17-WikiPathways-HumanCollection/Hs_Ovarian_Infertility_Genes_WP34_72115.gpml
- 2014-06-17-WikiPathways-HumanCollection/Hs_Oxidation_by_Cytochrome_P450_WP43_73490.gpml
- 2014-06-17-WikiPathways-HumanCollection/Hs_Oxidative_phosphorylation_WP623_68894.gpml
- 2014-06-17-WikiPathways-HumanCollection/Hs_Oxidative_Stress_WP408_69029.gpml
- 2014-06-17-WikiPathways-HumanCollection/Hs_p38_MAPK_Signaling_Pathway_WP400_72084.gpml
- 2014-06-17-WikiPathways-HumanCollection/Hs_Parkinsons_Disease_Pathway_WP2371_71267.gpml
- 2014-06-17-WikiPathways-HumanCollection/Hs_Parkin-Ubiquitin_Proteasomal_System_pathway_WP2359_72121.gpml
- 2014-06-17-WikiPathways-HumanCollection/Hs_Pathogenic_Escherichia_coli_infection_WP2272_71367.gpml
- 2014-06-17-WikiPathways-HumanCollection/Hs_PDGF_Pathway_WP2526_72247.gpml
- 2014-06-17-WikiPathways-HumanCollection/Hs_Pentose_Phosphate_Pathway_WP134_68931.gpml
- 2014-06-17-WikiPathways-HumanCollection/Hs_Peptide_GPCRs_WP24_72125.gpml
- 2014-06-17-WikiPathways-HumanCollection/Hs_Peroxisomal_beta-oxidation_of_tetracosanoyl-CoA_WP1941_73548.gpml
- 2014-06-17-WikiPathways-HumanCollection/Hs_Phase_I_biotransformations,_non_P450_WP136_73509.gpml
- 2014-06-17-WikiPathways-HumanCollection/Hs_Phospholipid_biosynthesis_WP2457_71264.gpml
- 2014-06-17-WikiPathways-HumanCollection/Hs_Physiological_and_Pathological_Hypertrophy_of_the_Heart_WP1528_68953.gpml
- 2014-06-17-WikiPathways-HumanCollection/Hs_Pilocytic_astrocytoma_WP2253_74520.gpml
- 2014-06-17-WikiPathways-HumanCollection/Hs_Polyol_Pathway_WP690_72132.gpml
- 2014-06-17-WikiPathways-HumanCollection/Hs_Primary_Focal_Segmental_Glomerulosclerosis_FSGS_WP2572_72200.gpml
- 2014-06-17-WikiPathways-HumanCollection/Hs_Prostaglandin_Synthesis_and_Regulation_WP98_72088.gpml
- 2014-06-17-WikiPathways-HumanCollection/Hs_Proteasome_Degradation_WP183_71712.gpml
- 2014-06-17-WikiPathways-HumanCollection/Hs_Quercetin_and_Nf-kB-_AP-1_induced_cell_apoptosis_WP2435_72165.gpml
- 2014-06-17-WikiPathways-HumanCollection/Hs_RalA_downstream_regulated_genes_WP2290_69039.gpml
- 2014-06-17-WikiPathways-HumanCollection/Hs_RANKL-RANK_Signaling_Pathway_WP2018_74133.gpml
- 2014-06-17-WikiPathways-HumanCollection/Hs_RB_in_Cancer_WP2446_72248.gpml
- 2014-06-17-WikiPathways-HumanCollection/Hs_Regulation_of_Actin_Cytoskeleton_WP51_72124.gpml
- 2014-06-17-WikiPathways-HumanCollection/Hs_Regulation_of_Microtubule_Cytoskeleton_WP2038_70100.gpml
- 2014-06-17-WikiPathways-HumanCollection/Hs_Regulation_of_toll-like_receptor_signaling_pathway_WP1449_72114.gpml
- 2014-06-17-WikiPathways-HumanCollection/Hs_Secretion_of_Hydrochloric_Acid_in_Parietal_Cells_WP2597_73972.gpml
- 2014-06-17-WikiPathways-HumanCollection/Hs_Selenium_Metabolism_and_Selenoproteins_WP28_71888.gpml
- 2014-06-17-WikiPathways-HumanCollection/Hs_Selenium_Micronutrient_Network_WP15_73505.gpml
- 2014-06-17-WikiPathways-HumanCollection/Hs_Semaphorin_interactions_WP1907_75887.gpml
- 2014-06-17-WikiPathways-HumanCollection/Hs_Senescence_and_Autophagy_WP615_71375.gpml
- 2014-06-17-WikiPathways-HumanCollection/Hs_Serotonin_Receptor_2_and_ELK-SRF-GATA4_signaling_WP732_74437.gpml
- 2014-06-17-WikiPathways-HumanCollection/Hs_Serotonin_Receptor_2_and_STAT3_Signaling_WP733_74441.gpml
- 2014-06-17-WikiPathways-HumanCollection/Hs_Serotonin_Receptor_4-6-7_and_NR3C_Signaling_WP734_74438.gpml
- 2014-06-17-WikiPathways-HumanCollection/Hs_Serotonin_Transporter_Activity_WP1455_68965.gpml
- 2014-06-17-WikiPathways-HumanCollection/Hs_SIDS_Susceptibility_Pathways_WP706_74443.gpml
- 2014-06-17-WikiPathways-HumanCollection/Hs_Signal_Transduction_of_S1P_Receptor_WP26_69049.gpml
- 2014-06-17-WikiPathways-HumanCollection/Hs_Signaling_of_Hepatocyte_Growth_Factor_Receptor_WP313_71094.gpml
- 2014-06-17-WikiPathways-HumanCollection/Hs_Signaling_Pathways_in_Glioblastoma_WP2261_71372.gpml
- 2014-06-17-WikiPathways-HumanCollection/Hs_Small_Ligand_GPCRs_WP247_74422.gpml
- 2014-06-17-WikiPathways-HumanCollection/Hs_Sphingolipid_Metabolism_WP1422_71368.gpml
- 2014-06-17-WikiPathways-HumanCollection/Hs_Spinal_Cord_Injury_WP2431_74098.gpml
- 2014-06-17-WikiPathways-HumanCollection/Hs_SREBF_and_miR33_in_cholesterol_and_lipid_homeostasis_WP2011_75253.gpml
- 2014-06-17-WikiPathways-HumanCollection/Hs_SREBP_signalling_WP1982_73382.gpml
- 2014-06-17-WikiPathways-HumanCollection/Hs_SRF_and_miRs_in_Smooth_Muscle_Differentiation_and_Proliferation_WP1991_75261.gpml
- 2014-06-17-WikiPathways-HumanCollection/Hs_Statin_Pathway_WP430_71273.gpml
- 2014-06-17-WikiPathways-HumanCollection/Hs_Steroid_Biosynthesis_WP496_69016.gpml
- 2014-06-17-WikiPathways-HumanCollection/Hs_Striated_Muscle_Contraction_WP383_68970.gpml
- 2014-06-17-WikiPathways-HumanCollection/Hs_Structural_Pathway_of_Interleukin_1_(IL-1)_WP2637_73794.gpml
- 2014-06-17-WikiPathways-HumanCollection/Hs_Sulfation_Biotransformation_Reaction_WP692_69031.gpml
- 2014-06-17-WikiPathways-HumanCollection/Hs_Sulindac_Metabolic_Pathway_WP2542_70621.gpml
- 2014-06-17-WikiPathways-HumanCollection/Hs_Synaptic_Vesicle_Pathway_WP2267_68907.gpml
- 2014-06-17-WikiPathways-HumanCollection/Hs_Synthesis_and_Degradation_of_Ketone_Bodies_WP311_68921.gpml
- 2014-06-17-WikiPathways-HumanCollection/Hs_Tamoxifen_metabolism_WP691_69462.gpml
- 2014-06-17-WikiPathways-HumanCollection/Hs_TarBasePathway_WP1992_75277.gpml
- 2014-06-17-WikiPathways-HumanCollection/Hs_TCA_Cycle_and_PDHc_WP2453_72092.gpml
- 2014-06-17-WikiPathways-HumanCollection/Hs_TCA_Cycle_WP78_70014.gpml
- 2014-06-17-WikiPathways-HumanCollection/Hs_T-Cell_Receptor_and_Co-stimulatory_Signaling_WP2583_75360.gpml
- 2014-06-17-WikiPathways-HumanCollection/Hs_TCR_Signaling_Pathway_WP69_72111.gpml
- 2014-06-17-WikiPathways-HumanCollection/Hs_TFs_Regulate_miRNAs_related_to_cardiac_hypertrophy_WP1559_68890.gpml
- 2014-06-17-WikiPathways-HumanCollection/Hs_TGF_Beta_Signaling_Pathway_WP366_69026.gpml
- 2014-06-17-WikiPathways-HumanCollection/Hs_TGF_Beta_Signaling_Pathway_WP560_68944.gpml
- 2014-06-17-WikiPathways-HumanCollection/Hs_Thyroxine_(Thyroid_Hormone)_Production_WP1981_70955.gpml
- 2014-06-17-WikiPathways-HumanCollection/Hs_TNF_alpha_Signaling_Pathway_WP231_72093.gpml
- 2014-06-17-WikiPathways-HumanCollection/Hs_Toll-like_receptor_signaling_pathway_WP75_72133.gpml
- 2014-06-17-WikiPathways-HumanCollection/Hs_TOR_Signaling_WP1471_70031.gpml
- 2014-06-17-WikiPathways-HumanCollection/Hs_TP53_Network_WP1742_71700.gpml
- 2014-06-17-WikiPathways-HumanCollection/Hs_Transcriptional_activation_by_NRF2_WP3_74850.gpml
- 2014-06-17-WikiPathways-HumanCollection/Hs_Translation_Factors_WP107_69767.gpml
- 2014-06-17-WikiPathways-HumanCollection/Hs_Trans-sulfuration_and_one_carbon_metabolism_WP2525_72048.gpml
- 2014-06-17-WikiPathways-HumanCollection/Hs_Trans-sulfuration_pathway_WP2333_72015.gpml
- 2014-06-17-WikiPathways-HumanCollection/Hs_Triacylglyceride_Synthesis_WP325_71223.gpml
- 2014-06-17-WikiPathways-HumanCollection/Hs_Tryptophan_metabolism_WP465_71269.gpml
- 2014-06-17-WikiPathways-HumanCollection/Hs_TSH_signaling_pathway_WP2032_75384.gpml
- 2014-06-17-WikiPathways-HumanCollection/Hs_TSLP_Signaling_Pathway_WP2203_72104.gpml
- 2014-06-17-WikiPathways-HumanCollection/Hs_TWEAK_Signaling_Pathway_WP2036_72733.gpml
- 2014-06-17-WikiPathways-HumanCollection/Hs_Type_II_diabetes_mellitus_WP1584_72094.gpml
- 2014-06-17-WikiPathways-HumanCollection/Hs_Type_II_interferon_signaling_(IFNG)_WP619_71168.gpml
- 2014-06-17-WikiPathways-HumanCollection/Hs_Type_III_interferon_signaling_WP2113_70107.gpml
- 2014-06-17-WikiPathways-HumanCollection/Hs_Urea_cycle_and_metabolism_of_amino_groups_WP497_72142.gpml
- 2014-06-17-WikiPathways-HumanCollection/Hs_Vitamin_A_and_Carotenoid_Metabolism_WP716_74442.gpml
- 2014-06-17-WikiPathways-HumanCollection/Hs_Vitamin_B12_Metabolism_WP1533_70117.gpml
- 2014-06-17-WikiPathways-HumanCollection/Hs_Vitamin_D_Metabolism_WP1531_74057.gpml
- 2014-06-17-WikiPathways-HumanCollection/Hs_Wnt_Signaling_Pathway_and_Pluripotency_WP399_74897.gpml
- 2014-06-17-WikiPathways-HumanCollection/Hs_Wnt_Signaling_Pathway_Netpath_WP363_70630.gpml
- 2014-06-17-WikiPathways-HumanCollection/Hs_Wnt_Signaling_Pathway_WP428_71365.gpml
