# Supplementary material for: A network biology workflow to study transcriptomics data of the diabetic liver
Source: BMC Genomics. 2014 Nov 15;15(1):971. doi: 10.1186/1471-2164-15-971 (PMC4246458; doi:10.1186/1471-2164-15-971)
Supplement: Supplementary file 2 — Additional file 2: WikiPathways human pathway collection downloaded on 17 June 2014 ( http://wikipathways.org/index.php/Download_Pathways ). (ZIP 2 MB) [file 12864_2014_6667_MOESM2_ESM.zip › 2014-06-17-WikiPathways-HumanCollection/Hs_ACE_Inhibitor_Pathway_WP554_70881.gpml]

<?xml version="1.0" encoding="UTF-8"?>
<Pathway xmlns="http://pathvisio.org/GPML/2013a" Name="ACE Inhibitor Pathway" Organism="Homo sapiens" License="CC BY 2.0">
  <Comment Source="WikiPathways-category">Physiological Process</Comment>
  <Comment Source="WikiPathways-description">The core of this pathway was elucidated over a century ago and involves the conversion of angiotensinogen to angiotensin I (Ang I) by renin, its subsequent conversion to angiotensin II (Ang II) by angiotensin converting enzyme. Ang II activates the angiotensin II receptor type 1 to induce aldosterone synthesis, increasing water and salt resorption and potassium excretion in the kidney and increasing blood pressure.

Source: PharmGKB (http://www.pharmgkb.org/do/serve?objId=PA2023&amp;objCls=Pathway)</Comment>
  <BiopaxRef>b93</BiopaxRef>
  <Graphics BoardWidth="894.0" BoardHeight="651.0"/>
  <DataNode TextLabel="BDKRB2" GraphId="f54f5" Type="GeneProduct">
    <Attribute Key="org.pathvisio.model.BackpageHead" Value="BDKRB2 | bradykinin receptor B2"/>
    <Graphics CenterX="759.3333333333333" CenterY="388.0" Width="60.0" Height="20.0" ZOrder="32768" FontSize="10" Valign="Middle"/>
    <Xref Database="Entrez Gene" ID="624"/>
  </DataNode>
  <DataNode TextLabel="REN" GraphId="e0a11" Type="GeneProduct">
    <Attribute Key="org.pathvisio.model.BackpageHead" Value="REN | renin"/>
    <Graphics CenterX="324.3333333333333" CenterY="120.0" Width="44.66666666666663" Height="20.0" ZOrder="32768" FontSize="10" Valign="Middle"/>
    <Xref Database="Entrez Gene" ID="5972"/>
  </DataNode>
  <DataNode TextLabel="CYP11B2" GraphId="e14ac" Type="GeneProduct">
    <BiopaxRef>ce3</BiopaxRef>
    <Graphics CenterX="491.0" CenterY="479.0" Width="62.0" Height="20.0" ZOrder="32768" FontSize="10" Valign="Middle"/>
    <Xref Database="Entrez Gene" ID="1585"/>
  </DataNode>
  <DataNode TextLabel="CTSG" GraphId="c9ca8" Type="GeneProduct">
    <Graphics CenterX="321.5" CenterY="231.0" Width="60.0" Height="20.0" ZOrder="32768" FontSize="10" Valign="Middle"/>
    <Xref Database="Entrez Gene" ID="1511"/>
  </DataNode>
  <DataNode TextLabel="TFs" GraphId="b47da" Type="GeneProduct">
    <Graphics CenterX="395.5" CenterY="469.0" Width="37.0" Height="20.0" ZOrder="32768" FontSize="10" Valign="Middle"/>
    <Xref Database="" ID=""/>
  </DataNode>
  <DataNode TextLabel="AGTR1" GraphId="b4811" Type="GeneProduct">
    <Attribute Key="org.pathvisio.model.BackpageHead" Value="AGTR1 | angiotensin II receptor type 1"/>
    <Graphics CenterX="428.3333333333333" CenterY="390.3333333333333" Width="60.0" Height="20.0" ZOrder="32768" FontSize="10" Valign="Middle"/>
    <Xref Database="Entrez Gene" ID="185"/>
  </DataNode>
  <DataNode TextLabel="Aldosterone" GraphId="b75c3" Type="Metabolite">
    <BiopaxRef>ce3</BiopaxRef>
    <Graphics CenterX="563.0" CenterY="530.0" Width="80.0" Height="20.0" ZOrder="32768" FontSize="10" Valign="Middle" Color="0000ff"/>
    <Xref Database="HMDB" ID="HMDB00037"/>
  </DataNode>
  <DataNode TextLabel="Ang 1-9&#10;" GraphId="fbc8b" Type="Metabolite">
    <Graphics CenterX="204.5" CenterY="201.0" Width="51.0" Height="20.0" ZOrder="32768" FontSize="10" Valign="Middle" Color="0000ff"/>
    <Xref Database="" ID=""/>
  </DataNode>
  <DataNode TextLabel="AGT" GraphId="e89d5" Type="GeneProduct">
    <Attribute Key="org.pathvisio.model.BackpageHead" Value="AGT | angiotensinogen (serine (or cysteine) pro..."/>
    <Graphics CenterX="382.66666666666663" CenterY="88.0" Width="60.0" Height="20.0" ZOrder="32768" FontSize="10" Valign="Middle"/>
    <Xref Database="Entrez Gene" ID="183"/>
  </DataNode>
  <DataNode TextLabel="AGTR2" GraphId="b1122" Type="GeneProduct">
    <BiopaxRef>bc9</BiopaxRef>
    <Attribute Key="org.pathvisio.model.BackpageHead" Value="AGTR2 | angiotensin II receptor type 2"/>
    <Graphics CenterX="351.3333333333333" CenterY="390.3333333333333" Width="60.0" Height="20.0" ZOrder="32768" FontSize="10" Valign="Middle"/>
    <Xref Database="Entrez Gene" ID="186"/>
  </DataNode>
  <DataNode TextLabel="Prostacyclin" GraphId="e01c3" Type="Metabolite">
    <Graphics CenterX="693.0" CenterY="466.0" Width="70.0" Height="20.0" ZOrder="32768" FontSize="10" Valign="Middle" Color="0000ff"/>
    <Xref Database="PubChem-compound" ID="114805"/>
  </DataNode>
  <DataNode TextLabel="Ang 1-5" GraphId="b298c" Type="Metabolite">
    <Graphics CenterX="102.0" CenterY="326.0" Width="54.0" Height="20.0" ZOrder="32768" FontSize="10" Valign="Middle" Color="0000ff"/>
    <Xref Database="" ID=""/>
  </DataNode>
  <DataNode TextLabel="ACE" GraphId="ef1f3" Type="GeneProduct">
    <BiopaxRef>bd1</BiopaxRef>
    <Attribute Key="org.pathvisio.model.BackpageHead" Value="ACE | angiotensin I converting enzyme (peptidyl..."/>
    <Graphics CenterX="468.0" CenterY="253.66666666666663" Width="60.0" Height="20.0" ZOrder="32768" FontSize="10" Valign="Middle"/>
    <Xref Database="Entrez Gene" ID="1636"/>
  </DataNode>
  <DataNode TextLabel="Deoxycorticosterone" GraphId="da9ee" Type="Metabolite">
    <Graphics CenterX="407.875" CenterY="529.75" Width="113.75" Height="20.0" ZOrder="32768" FontSize="10" Valign="Middle" Color="0000ff"/>
    <Xref Database="HMDB" ID="HMDB00016"/>
  </DataNode>
  <DataNode TextLabel="MAS1" GraphId="e3012" Type="GeneProduct">
    <BiopaxRef>c74</BiopaxRef>
    <Graphics CenterX="204.0" CenterY="389.0" Width="52.0" Height="20.0" ZOrder="32768" FontSize="10" Valign="Middle"/>
    <Xref Database="Entrez Gene" ID="4142"/>
  </DataNode>
  <DataNode TextLabel="TGFB1" GraphId="becdd" Type="GeneProduct">
    <BiopaxRef>af8</BiopaxRef>
    <Graphics CenterX="192.5" CenterY="481.0" Width="59.0" Height="20.0" ZOrder="32768" FontSize="10" Valign="Middle"/>
    <Xref Database="Entrez Gene" ID="7040"/>
  </DataNode>
  <DataNode TextLabel="CMA1" GraphId="de1e4" Type="GeneProduct">
    <Graphics CenterX="301.0" CenterY="257.0" Width="60.0" Height="20.0" ZOrder="32768" FontSize="10" Valign="Middle"/>
    <Xref Database="Entrez Gene" ID="1215"/>
  </DataNode>
  <DataNode TextLabel="ACE Inhibitor" GraphId="d9620" Type="Metabolite">
    <Attribute Key="org.pathvisio.model.BackpageHead" Value="ACE Inhibitor"/>
    <Graphics CenterX="467.5" CenterY="40.66666666666666" Width="91.0" Height="20.0" ZOrder="32768" FontSize="10" Valign="Middle" Color="cc0000"/>
    <Xref Database="ChEBI" ID="CHEBI:35457"/>
  </DataNode>
  <DataNode TextLabel="ACE" GraphId="d6f1e" Type="GeneProduct">
    <Attribute Key="org.pathvisio.model.BackpageHead" Value="ACE | angiotensin I converting enzyme (peptidyl..."/>
    <Graphics CenterX="652.3333333333333" CenterY="283.66666666666663" Width="60.0" Height="20.0" ZOrder="32768" FontSize="10" Valign="Middle"/>
    <Xref Database="Entrez Gene" ID="1636"/>
  </DataNode>
  <DataNode TextLabel="KNG1" GraphId="cc0b4" Type="GeneProduct">
    <Attribute Key="org.pathvisio.model.BackpageHead" Value="KNG1 | kininogen 1"/>
    <Graphics CenterX="717.6666666666667" CenterY="247.33333333333331" Width="60.0" Height="20.0" ZOrder="32768" FontSize="10" Valign="Middle"/>
    <Xref Database="Entrez Gene" ID="3827"/>
  </DataNode>
  <DataNode TextLabel="NR3C2" GraphId="ec3b5" Type="GeneProduct">
    <BiopaxRef>ce3</BiopaxRef>
    <BiopaxRef>b5d</BiopaxRef>
    <Graphics CenterX="563.5" CenterY="588.0" Width="55.0" Height="20.0" ZOrder="32768" FontSize="10" Valign="Middle"/>
    <Xref Database="Entrez Gene" ID="4306"/>
  </DataNode>
  <DataNode TextLabel="BDKRB1" GraphId="b4349" Type="GeneProduct">
    <Graphics CenterX="681.5" CenterY="388.0" Width="57.0" Height="20.0" ZOrder="32768" FontSize="10" Valign="Middle"/>
    <Xref Database="Entrez Gene" ID="623"/>
  </DataNode>
  <DataNode TextLabel="NOS3" GraphId="ab119" Type="GeneProduct">
    <Attribute Key="org.pathvisio.model.BackpageHead" Value="NOS3 | nitric oxide synthase 3 (endothelial cel..."/>
    <Graphics CenterX="759.0" CenterY="512.3333333333333" Width="60.0" Height="20.0" ZOrder="32768" FontSize="10" Valign="Middle"/>
    <Xref Database="Entrez Gene" ID="4846"/>
  </DataNode>
  <DataNode TextLabel="ATP6AP2" GraphId="ee619" Type="GeneProduct">
    <BiopaxRef>c16</BiopaxRef>
    <Graphics CenterX="78.0" CenterY="389.0" Width="64.0" Height="20.0" ZOrder="32768" FontSize="10" Valign="Middle"/>
    <Xref Database="Entrez Gene" ID="10159"/>
  </DataNode>
  <DataNode TextLabel="Ang 1-7" GraphId="df262" Type="Metabolite">
    <Graphics CenterX="204.5" CenterY="326.0" Width="51.0" Height="20.0" ZOrder="32768" FontSize="10" Valign="Middle" Color="0000ff"/>
    <Xref Database="" ID=""/>
  </DataNode>
  <DataNode TextLabel="Angiotensin II" GraphId="ca3ad" Type="Metabolite">
    <Graphics CenterX="383.0" CenterY="326.0" Width="80.0" Height="20.0" ZOrder="32768" FontSize="10" Valign="Middle" Color="0000ff"/>
    <Xref Database="HMDB" ID="HMDB01035"/>
  </DataNode>
  <DataNode TextLabel="Bradykinin" GraphId="c496e" Type="Metabolite">
    <Graphics CenterX="717.0" CenterY="319.0" Width="80.0" Height="20.0" ZOrder="32768" FontSize="10" Valign="Middle" Color="0000ff"/>
    <Xref Database="HMDB" ID="HMDB04246"/>
  </DataNode>
  <DataNode TextLabel="ACE2" GraphId="e68e0" Type="GeneProduct">
    <BiopaxRef>c74</BiopaxRef>
    <Graphics CenterX="282.5" CenterY="168.0" Width="60.0" Height="20.0" ZOrder="32768" FontSize="10" Valign="Middle"/>
    <Xref Database="Entrez Gene" ID="59272"/>
  </DataNode>
  <DataNode TextLabel="Ca++" GraphId="d519e" Type="Metabolite">
    <Graphics CenterX="371.0" CenterY="425.0" Width="32.0" Height="20.0" ZOrder="32768" FontSize="10" Valign="Middle" Color="0000ff"/>
    <Xref Database="HMDB" ID="HMDB00464"/>
  </DataNode>
  <DataNode TextLabel="TFs" GraphId="fd8ec" Type="GeneProduct">
    <Graphics CenterX="97.5" CenterY="470.0" Width="37.0" Height="20.0" ZOrder="32768" FontSize="10" Valign="Middle"/>
    <Xref Database="" ID=""/>
  </DataNode>
  <DataNode TextLabel="Angiotensin I" GraphId="d6a08" Type="Metabolite">
    <Graphics CenterX="382.0" CenterY="201.0" Width="80.0" Height="20.0" ZOrder="32768" FontSize="10" Valign="Middle" Color="0000ff"/>
    <Xref Database="PubChem-compound" ID="3081372"/>
  </DataNode>
  <DataNode TextLabel="ACE" GraphId="d046f" Type="GeneProduct">
    <Attribute Key="org.pathvisio.model.BackpageHead" Value="ACE | angiotensin I converting enzyme (peptidyl..."/>
    <Graphics CenterX="155.0" CenterY="286.66666666666663" Width="60.0" Height="20.0" ZOrder="32770" FontSize="10" Valign="Middle"/>
    <Xref Database="Entrez Gene" ID="1636"/>
  </DataNode>
  <DataNode TextLabel="ACE2" GraphId="e08c8" Type="GeneProduct">
    <Attribute Key="org.pathvisio.model.BackpageHead" Value="ACE | angiotensin I converting enzyme (peptidyl..."/>
    <Graphics CenterX="274.0" CenterY="292.66666666666663" Width="60.0" Height="20.0" ZOrder="32770" FontSize="10" Valign="Middle"/>
    <Xref Database="Entrez Gene" ID="59272"/>
  </DataNode>
  <Interaction GraphId="afbf9">
    <Graphics ZOrder="12288" LineStyle="Broken" LineThickness="1.0">
      <Point X="759.3333333333333" Y="398.0" GraphRef="f54f5" RelX="0.0" RelY="1.0"/>
      <Point X="759.0" Y="502.33333333333326" GraphRef="ab119" RelX="0.0" RelY="-1.0" ArrowHead="Arrow"/>
    </Graphics>
    <Xref Database="" ID=""/>
  </Interaction>
  <Interaction GraphId="ec371">
    <Graphics ConnectorType="Elbow" ZOrder="12288" LineThickness="1.0">
      <Point X="302.0" Y="120.0" GraphRef="e0a11" RelX="-1.0" RelY="0.0"/>
      <Point X="62.0" Y="379.0" GraphRef="ee619" RelX="-0.5" RelY="-1.0" ArrowHead="Arrow"/>
    </Graphics>
    <Xref Database="" ID=""/>
  </Interaction>
  <Interaction GraphId="d74bc">
    <Graphics ZOrder="12288" LineThickness="1.0">
      <Point X="402.0" Y="211.0" GraphRef="d6a08" RelX="0.5" RelY="1.0"/>
      <Point X="403.0" Y="316.0" GraphRef="ca3ad" RelX="0.5" RelY="-1.0" ArrowHead="mim-conversion"/>
      <Anchor Position="0.4" Shape="None" GraphId="da262"/>
    </Graphics>
    <Xref Database="" ID=""/>
  </Interaction>
  <Interaction GraphId="f3f2e">
    <Graphics ConnectorType="Elbow" ZOrder="12288" LineThickness="1.0" Color="ff0000">
      <Point X="513.0" Y="40.66666666666666" GraphRef="d9620" RelX="1.0" RelY="0.0"/>
      <Point X="652.3333333333333" Y="273.66666666666663" GraphRef="d6f1e" RelX="0.0" RelY="-1.0" ArrowHead="mim-inhibition"/>
    </Graphics>
    <Xref Database="" ID=""/>
  </Interaction>
  <Interaction GraphId="bf0c1">
    <Graphics ZOrder="12288" LineThickness="1.0">
      <Point X="383.0" Y="336.0" GraphRef="ca3ad" RelX="0.0" RelY="1.0"/>
      <Point X="351.3333333333333" Y="380.3333333333333" GraphRef="b1122" RelX="0.0" RelY="-1.0" ArrowHead="mim-binding"/>
    </Graphics>
    <Xref Database="" ID=""/>
  </Interaction>
  <Interaction GraphId="cc08a">
    <Graphics ZOrder="12288" LineStyle="Broken" LineThickness="1.0">
      <Point X="78.0" Y="399.0" GraphRef="ee619" RelX="0.0" RelY="1.0"/>
      <Point X="88.25" Y="460.0" GraphRef="fd8ec" RelX="-0.5" RelY="-1.0" ArrowHead="Arrow"/>
    </Graphics>
    <Xref Database="" ID=""/>
  </Interaction>
  <Interaction GraphId="e0a2d">
    <Graphics ZOrder="12288" LineStyle="Broken" LineThickness="1.0">
      <Point X="428.3333333333333" Y="400.3333333333333" GraphRef="b4811" RelX="0.0" RelY="1.0"/>
      <Point X="404.75" Y="459.0" GraphRef="b47da" RelX="0.5" RelY="-1.0" ArrowHead="Arrow"/>
    </Graphics>
    <Xref Database="" ID=""/>
  </Interaction>
  <Interaction GraphId="c6bfc">
    <Graphics ZOrder="12288" LineStyle="Broken" LineThickness="1.0">
      <Point X="744.3333333333333" Y="398.0" GraphRef="f54f5" RelX="-0.5" RelY="1.0"/>
      <Point X="710.5" Y="456.0" GraphRef="e01c3" RelX="0.5" RelY="-1.0" ArrowHead="Arrow"/>
    </Graphics>
    <Xref Database="" ID=""/>
  </Interaction>
  <Interaction GraphId="f744e">
    <Graphics ZOrder="12288" LineThickness="1.0">
      <Point X="682.3333333333333" Y="283.66666666666663" GraphRef="d6f1e" RelX="1.0" RelY="0.0"/>
      <Point X="717.3301602262018" Y="283.41258246936854" GraphRef="c11bc" RelX="0.0" RelY="0.0" ArrowHead="mim-catalysis"/>
    </Graphics>
    <Xref Database="" ID=""/>
  </Interaction>
  <Interaction GraphId="e2599">
    <Graphics ZOrder="12288" LineThickness="1.0">
      <Point X="404.75" Y="479.0" GraphRef="b47da" RelX="0.5" RelY="1.0"/>
      <Point X="460.0" Y="479.0" GraphRef="e14ac" RelX="-1.0" RelY="0.0" ArrowHead="mim-transcription-translation"/>
    </Graphics>
    <Xref Database="" ID=""/>
  </Interaction>
  <Interaction GraphId="a24b1">
    <Graphics ZOrder="12288" LineThickness="1.0">
      <Point X="342.0" Y="201.0" GraphRef="d6a08" RelX="-1.0" RelY="0.0"/>
      <Point X="230.0" Y="201.0" GraphRef="fbc8b" RelX="1.0" RelY="0.0" ArrowHead="mim-conversion"/>
      <Anchor Position="0.5368421052631579" Shape="None" GraphId="da414"/>
    </Graphics>
    <Xref Database="" ID=""/>
  </Interaction>
  <Interaction GraphId="bed79">
    <Graphics ZOrder="12288" LineThickness="1.0">
      <Point X="717.0" Y="329.0" GraphRef="c496e" RelX="0.0" RelY="1.0"/>
      <Point X="759.3333333333333" Y="378.0" GraphRef="f54f5" RelX="0.0" RelY="-1.0" ArrowHead="mim-binding"/>
    </Graphics>
    <Xref Database="" ID=""/>
  </Interaction>
  <Interaction GraphId="d8bab">
    <Graphics ZOrder="12288" LineThickness="1.0">
      <Point X="155.0" Y="276.66666666666663" GraphRef="d046f" RelX="0.0" RelY="-1.0"/>
      <Point X="155.0" Y="326.0" GraphRef="a547f" RelX="0.0" RelY="0.0" ArrowHead="mim-catalysis"/>
    </Graphics>
    <Xref Database="" ID=""/>
  </Interaction>
  <Interaction GraphId="f8c76">
    <Graphics ZOrder="12288" LineThickness="1.0">
      <Point X="179.0" Y="326.0" GraphRef="df262" RelX="-1.0" RelY="0.0"/>
      <Point X="129.0" Y="326.0" GraphRef="b298c" RelX="1.0" RelY="0.0" ArrowHead="mim-conversion"/>
      <Anchor Position="0.48" Shape="None" GraphId="a547f"/>
    </Graphics>
    <Xref Database="" ID=""/>
  </Interaction>
  <Interaction GraphId="c4468">
    <Graphics ZOrder="12288" LineThickness="1.0">
      <Point X="383.0" Y="336.0" GraphRef="ca3ad" RelX="0.0" RelY="1.0"/>
      <Point X="428.3333333333333" Y="380.3333333333333" GraphRef="b4811" RelX="0.0" RelY="-1.0" ArrowHead="mim-binding"/>
    </Graphics>
    <Xref Database="" ID=""/>
  </Interaction>
  <Interaction GraphId="aa8ff">
    <Graphics ZOrder="12288" LineThickness="1.0">
      <Point X="717.6666666666667" Y="257.3333333333333" GraphRef="cc0b4" RelX="0.0" RelY="1.0"/>
      <Point X="717.0" Y="309.0" GraphRef="c496e" RelX="0.0" RelY="-1.0" ArrowHead="mim-conversion"/>
      <Anchor Position="0.5047596606974556" Shape="None" GraphId="c11bc"/>
    </Graphics>
    <Xref Database="" ID=""/>
  </Interaction>
  <Interaction GraphId="e54f1">
    <BiopaxRef>bc9</BiopaxRef>
    <Graphics ZOrder="12288" LineThickness="1.0">
      <Point X="351.5" Y="231.0" GraphRef="c9ca8" RelX="1.0" RelY="0.0"/>
      <Point X="382.37157627426086" Y="250.015508797388" GraphRef="deb70" RelX="0.0" RelY="0.0" ArrowHead="mim-catalysis"/>
    </Graphics>
    <Xref Database="" ID=""/>
  </Interaction>
  <Interaction GraphId="c353b">
    <Graphics ZOrder="12288" LineThickness="1.0" Color="ff0000">
      <Point X="467.5" Y="50.66666666666666" GraphRef="d9620" RelX="0.0" RelY="1.0"/>
      <Point X="468.0" Y="243.66666666666663" GraphRef="ef1f3" RelX="0.0" RelY="-1.0" ArrowHead="mim-inhibition"/>
    </Graphics>
    <Xref Database="" ID=""/>
  </Interaction>
  <Interaction GraphId="f0f9a">
    <Graphics ZOrder="12288" LineThickness="1.0">
      <Point X="282.5" Y="178.0" GraphRef="e68e0" RelX="0.0" RelY="1.0"/>
      <Point X="281.87368421052633" Y="201.0" GraphRef="da414" RelX="0.0" RelY="0.0" ArrowHead="mim-catalysis"/>
    </Graphics>
    <Xref Database="" ID=""/>
  </Interaction>
  <Interaction GraphId="ef46a">
    <Graphics ZOrder="12288" LineThickness="1.0">
      <Point X="204.5" Y="336.0" GraphRef="df262" RelX="0.0" RelY="1.0"/>
      <Point X="204.0" Y="379.0" GraphRef="e3012" RelX="0.0" RelY="-1.0" ArrowHead="mim-binding"/>
    </Graphics>
    <Xref Database="" ID=""/>
  </Interaction>
  <Interaction GraphId="d5638">
    <Graphics ZOrder="12288" LineThickness="1.0">
      <Point X="274.0" Y="282.66666666666663" GraphRef="e08c8" RelX="0.0" RelY="-1.0"/>
      <Point X="273.5520833333333" Y="326.0" GraphRef="b2c25" RelX="0.0" RelY="0.0" ArrowHead="mim-catalysis"/>
    </Graphics>
    <Xref Database="" ID=""/>
  </Interaction>
  <Interaction GraphId="f75ef">
    <Graphics ZOrder="12288" LineStyle="Broken" LineThickness="1.0">
      <Point X="371.0" Y="435.0" GraphRef="d519e" RelX="0.0" RelY="1.0"/>
      <Point X="386.25" Y="459.0" GraphRef="b47da" RelX="-0.5" RelY="-1.0" ArrowHead="Arrow"/>
    </Graphics>
    <Xref Database="" ID=""/>
  </Interaction>
  <Interaction GraphId="dd7bd">
    <Graphics ZOrder="12288" LineThickness="1.0">
      <Point X="204.5" Y="211.0" GraphRef="fbc8b" RelX="0.0" RelY="1.0"/>
      <Point X="204.5" Y="316.0" GraphRef="df262" RelX="0.0" RelY="-1.0" ArrowHead="mim-conversion"/>
    </Graphics>
    <Xref Database="" ID=""/>
  </Interaction>
  <Interaction GraphId="f3a74">
    <Graphics ZOrder="12288" LineThickness="1.0">
      <Point X="382.0" Y="211.0" GraphRef="d6a08" RelX="0.0" RelY="1.0"/>
      <Point X="383.0" Y="316.0" GraphRef="ca3ad" RelX="0.0" RelY="-1.0" ArrowHead="mim-conversion"/>
      <Anchor Position="0.37157627426083817" Shape="None" GraphId="deb70"/>
    </Graphics>
    <Xref Database="" ID=""/>
  </Interaction>
  <Interaction GraphId="e10e0">
    <Graphics ZOrder="12288" LineThickness="1.0">
      <Point X="106.75" Y="480.0" GraphRef="fd8ec" RelX="0.5" RelY="1.0"/>
      <Point X="163.0" Y="481.0" GraphRef="becdd" RelX="-1.0" RelY="0.0" ArrowHead="mim-transcription-translation"/>
    </Graphics>
    <Xref Database="" ID=""/>
  </Interaction>
  <Interaction GraphId="d8d51">
    <Graphics ZOrder="12288" LineThickness="1.0">
      <Point X="346.66666666666663" Y="120.0" GraphRef="e0a11" RelX="1.0" RelY="0.0"/>
      <Point X="382.5089344209647" Y="120.0036482754191" GraphRef="ed881" RelX="0.0" RelY="0.0" ArrowHead="mim-catalysis"/>
    </Graphics>
    <Xref Database="" ID=""/>
  </Interaction>
  <Interaction GraphId="a76b3">
    <Graphics ZOrder="12288" LineThickness="1.0">
      <Point X="382.66666666666663" Y="98.0" GraphRef="e89d5" RelX="0.0" RelY="1.0"/>
      <Point X="382.0" Y="191.0" GraphRef="d6a08" RelX="0.0" RelY="-1.0" ArrowHead="mim-conversion"/>
      <Anchor Position="0.2365983685528935" Shape="None" GraphId="ed881"/>
    </Graphics>
    <Xref Database="" ID=""/>
  </Interaction>
  <Interaction GraphId="eaace">
    <Graphics ZOrder="12288" LineThickness="1.0">
      <Point X="464.75" Y="529.75" GraphRef="da9ee" RelX="1.0" RelY="0.0"/>
      <Point X="523.0" Y="530.0" GraphRef="b75c3" RelX="-1.0" RelY="0.0" ArrowHead="mim-conversion"/>
      <Anchor Position="0.4678209615030391" Shape="None" GraphId="ff984"/>
    </Graphics>
    <Xref Database="" ID=""/>
  </Interaction>
  <Interaction GraphId="a21fb">
    <Graphics ZOrder="12288" LineThickness="1.0">
      <Point X="563.0" Y="540.0" GraphRef="b75c3" RelX="0.0" RelY="1.0"/>
      <Point X="563.5" Y="578.0" GraphRef="ec3b5" RelX="0.0" RelY="-1.0" ArrowHead="mim-binding"/>
    </Graphics>
    <Xref Database="" ID=""/>
  </Interaction>
  <Interaction GraphId="a0cae">
    <BiopaxRef>bc9</BiopaxRef>
    <Graphics ZOrder="12288" LineThickness="1.0">
      <Point X="331.0" Y="257.0" GraphRef="de1e4" RelX="1.0" RelY="0.0"/>
      <Point X="362.60003627788865" Y="274.0038091783058" GraphRef="b5861" RelX="0.0" RelY="0.0" ArrowHead="mim-catalysis"/>
    </Graphics>
    <Xref Database="" ID=""/>
  </Interaction>
  <Interaction GraphId="ee6b5">
    <Graphics ZOrder="12288" LineStyle="Broken" LineThickness="1.0">
      <Point X="774.3333333333333" Y="398.0" GraphRef="f54f5" RelX="0.5" RelY="1.0"/>
      <Point X="797.5" Y="465.0" GraphRef="b2aa3" RelX="-0.5" RelY="-1.0" ArrowHead="Arrow"/>
    </Graphics>
    <Xref Database="" ID=""/>
  </Interaction>
  <Interaction GraphId="a84e7">
    <Graphics ZOrder="12288" LineThickness="1.0">
      <Point X="438.0" Y="253.66666666666663" GraphRef="ef1f3" RelX="-1.0" RelY="0.0"/>
      <Point X="402.4" Y="253.0" GraphRef="da262" RelX="0.0" RelY="0.0" ArrowHead="mim-catalysis"/>
    </Graphics>
    <Xref Database="" ID=""/>
  </Interaction>
  <Interaction GraphId="a45d0">
    <Graphics ZOrder="12288" LineThickness="1.0">
      <Point X="362.0" Y="211.0" GraphRef="d6a08" RelX="-0.5" RelY="1.0"/>
      <Point X="363.0" Y="316.0" GraphRef="ca3ad" RelX="-0.5" RelY="-1.0" ArrowHead="mim-conversion"/>
      <Anchor Position="0.6000362778886266" Shape="None" GraphId="b5861"/>
    </Graphics>
    <Xref Database="" ID=""/>
  </Interaction>
  <Interaction GraphId="bb339">
    <Graphics ZOrder="12288" LineThickness="1.0">
      <Point X="491.0" Y="489.0" GraphRef="e14ac" RelX="0.0" RelY="1.0"/>
      <Point X="492.000571007552" Y="529.8669552403758" GraphRef="ff984" RelX="0.0" RelY="0.0" ArrowHead="mim-catalysis"/>
    </Graphics>
    <Xref Database="" ID=""/>
  </Interaction>
  <Interaction GraphId="d4ea3">
    <Graphics ZOrder="32769" LineThickness="1.0">
      <Point X="343.0" Y="326.0" GraphRef="ca3ad" RelX="-1.0" RelY="0.0"/>
      <Point X="230.0" Y="326.0" GraphRef="df262" RelX="1.0" RelY="0.0" ArrowHead="mim-conversion"/>
      <Anchor Position="0.6145833333333334" Shape="None" GraphId="b2c25"/>
    </Graphics>
    <Xref Database="" ID=""/>
  </Interaction>
  <Interaction GraphId="d5bc3">
    <Graphics ConnectorType="Elbow" ZOrder="32771" LineThickness="1.0" Color="ff0000">
      <Point X="422.0" Y="40.66666666666666" GraphRef="d9620" RelX="-1.0" RelY="0.0"/>
      <Point X="155.0" Y="276.66666666666663" GraphRef="d046f" RelX="0.0" RelY="-1.0" ArrowHead="mim-inhibition"/>
    </Graphics>
    <Xref Database="" ID=""/>
  </Interaction>
  <Interaction GraphId="a6f8b">
    <Graphics ZOrder="32772" LineThickness="1.0">
      <Point X="717.0" Y="329.0" GraphRef="c496e" RelX="0.0" RelY="1.0"/>
      <Point X="681.5" Y="378.0" GraphRef="b4349" RelX="0.0" RelY="-1.0" ArrowHead="mim-binding"/>
    </Graphics>
    <Xref Database="" ID=""/>
  </Interaction>
  <Label TextLabel="Mesangial cells around&#10;blood vessels in the kidneys" GraphId="e166c">
    <Graphics CenterX="139.0" CenterY="583.5" Width="222.0" Height="35.0" ZOrder="28672" FillColor="ffffff" FontWeight="Bold" FontSize="14" Valign="Middle" Color="999999"/>
  </Label>
  <Label TextLabel="EDHF" GraphId="b2aa3">
    <Graphics CenterX="808.0" CenterY="475.0" Width="42.0" Height="20.0" ZOrder="28672" FillColor="ffffff" FontWeight="Bold" FontSize="10" Valign="Middle"/>
  </Label>
  <Label TextLabel="Blood vessels" GraphId="d3e2b">
    <Graphics CenterX="749.0" CenterY="579.5" Width="184.0" Height="35.0" ZOrder="28672" FillColor="ffffff" FontWeight="Bold" FontSize="14" Valign="Middle" Color="999999"/>
  </Label>
  <Label TextLabel="Zona glomerulosa &#10;of the adrenal gland" GraphId="a49c5">
    <Graphics CenterX="400.0" CenterY="585.5" Width="184.0" Height="35.0" ZOrder="28672" FillColor="ffffff" FontWeight="Bold" FontSize="14" Valign="Middle" Color="999999"/>
  </Label>
  <Shape GraphId="d5695">
    <Attribute Key="org.pathvisio.DoubleLineProperty" Value="Double"/>
    <Graphics CenterX="450.0" CenterY="503.5" Width="344.0" Height="235.0" ZOrder="16384" FontSize="10" Valign="Middle" ShapeType="RoundedRectangle" LineThickness="3.0" Color="c0c0c0" Rotation="0.0"/>
  </Shape>
  <Shape GraphId="c2049">
    <Attribute Key="org.pathvisio.DoubleLineProperty" Value="Double"/>
    <Graphics CenterX="748.0" CenterY="502.5" Width="232.0" Height="235.0" ZOrder="16384" FontSize="10" Valign="Middle" ShapeType="RoundedRectangle" LineThickness="3.0" Color="c0c0c0" Rotation="0.0"/>
  </Shape>
  <Shape GraphId="f975e">
    <Attribute Key="org.pathvisio.DoubleLineProperty" Value="Double"/>
    <Graphics CenterX="140.0" CenterY="504.0" Width="254.0" Height="232.0" ZOrder="16384" FontSize="10" Valign="Middle" ShapeType="RoundedRectangle" LineThickness="3.0" Color="c0c0c0" Rotation="0.0"/>
  </Shape>
  <InfoBox CenterX="1.6666666666666667" CenterY="38.333333333333336"/>
  <Biopax>
    <bp:PublicationXref xmlns:bp="http://www.biopax.org/release/biopax-level3.owl#" xmlns:rdf="http://www.w3.org/1999/02/22-rdf-syntax-ns#" rdf:id="bc9">
      <bp:ID rdf:datatype="http://www.w3.org/2001/XMLSchema#string">18035185</bp:ID>
      <bp:DB rdf:datatype="http://www.w3.org/2001/XMLSchema#string">PubMed</bp:DB>
      <bp:TITLE rdf:datatype="http://www.w3.org/2001/XMLSchema#string">Effects of renin-angiotensin system inhibition on end-organ protection: can we do better?</bp:TITLE>
      <bp:SOURCE rdf:datatype="http://www.w3.org/2001/XMLSchema#string">Clin Ther</bp:SOURCE>
      <bp:YEAR rdf:datatype="http://www.w3.org/2001/XMLSchema#string">2007</bp:YEAR>
      <bp:AUTHORS rdf:datatype="http://www.w3.org/2001/XMLSchema#string">Weir MR</bp:AUTHORS>
    </bp:PublicationXref>
    <bp:PublicationXref xmlns:bp="http://www.biopax.org/release/biopax-level3.owl#" xmlns:rdf="http://www.w3.org/1999/02/22-rdf-syntax-ns#" rdf:id="ce3">
      <bp:ID rdf:datatype="http://www.w3.org/2001/XMLSchema#string">15134803</bp:ID>
      <bp:DB rdf:datatype="http://www.w3.org/2001/XMLSchema#string">PubMed</bp:DB>
      <bp:TITLE rdf:datatype="http://www.w3.org/2001/XMLSchema#string">The regulation of aldosterone synthase expression.</bp:TITLE>
      <bp:SOURCE rdf:datatype="http://www.w3.org/2001/XMLSchema#string">Mol Cell Endocrinol</bp:SOURCE>
      <bp:YEAR rdf:datatype="http://www.w3.org/2001/XMLSchema#string">2004</bp:YEAR>
      <bp:AUTHORS rdf:datatype="http://www.w3.org/2001/XMLSchema#string">Bassett MH</bp:AUTHORS>
      <bp:AUTHORS rdf:datatype="http://www.w3.org/2001/XMLSchema#string">White PC</bp:AUTHORS>
      <bp:AUTHORS rdf:datatype="http://www.w3.org/2001/XMLSchema#string">Rainey WE</bp:AUTHORS>
    </bp:PublicationXref>
    <bp:PublicationXref xmlns:bp="http://www.biopax.org/release/biopax-level3.owl#" xmlns:rdf="http://www.w3.org/1999/02/22-rdf-syntax-ns#" rdf:id="eeb">
      <bp:ID rdf:datatype="http://www.w3.org/2001/XMLSchema#string">16679330</bp:ID>
      <bp:DB rdf:datatype="http://www.w3.org/2001/XMLSchema#string">PubMed</bp:DB>
      <bp:TITLE rdf:datatype="http://www.w3.org/2001/XMLSchema#string">Systematic review and meta-analysis of ethnic differences in risks of adverse reactions to drugs used in cardiovascular medicine.</bp:TITLE>
      <bp:SOURCE rdf:datatype="http://www.w3.org/2001/XMLSchema#string">BMJ</bp:SOURCE>
      <bp:YEAR rdf:datatype="http://www.w3.org/2001/XMLSchema#string">2006</bp:YEAR>
      <bp:AUTHORS rdf:datatype="http://www.w3.org/2001/XMLSchema#string">McDowell SE</bp:AUTHORS>
      <bp:AUTHORS rdf:datatype="http://www.w3.org/2001/XMLSchema#string">Coleman JJ</bp:AUTHORS>
      <bp:AUTHORS rdf:datatype="http://www.w3.org/2001/XMLSchema#string">Ferner RE</bp:AUTHORS>
    </bp:PublicationXref>
    <bp:openControlledVocabulary xmlns:bp="http://www.biopax.org/release/biopax-level3.owl#">
      <bp:TERM xmlns:rdf="http://www.w3.org/1999/02/22-rdf-syntax-ns#" rdf:datatype="http://www.w3.org/2001/XMLSchema#string">angiotensin signaling pathway</bp:TERM>
      <bp:ID xmlns:rdf="http://www.w3.org/1999/02/22-rdf-syntax-ns#" rdf:datatype="http://www.w3.org/2001/XMLSchema#string">PW:0000245</bp:ID>
      <bp:Ontology xmlns:rdf="http://www.w3.org/1999/02/22-rdf-syntax-ns#" rdf:datatype="http://www.w3.org/2001/XMLSchema#string">Pathway Ontology</bp:Ontology>
    </bp:openControlledVocabulary>
    <bp:PublicationXref xmlns:bp="http://www.biopax.org/release/biopax-level3.owl#" xmlns:rdf="http://www.w3.org/1999/02/22-rdf-syntax-ns#" rdf:id="b40">
      <bp:ID rdf:datatype="http://www.w3.org/2001/XMLSchema#string">17376010</bp:ID>
      <bp:DB rdf:datatype="http://www.w3.org/2001/XMLSchema#string">PubMed</bp:DB>
      <bp:TITLE rdf:datatype="http://www.w3.org/2001/XMLSchema#string">Angiotensin II reactivation and aldosterone escape phenomena in renin-angiotensin-aldosterone system blockade: is oral renin inhibition the solution?</bp:TITLE>
      <bp:SOURCE rdf:datatype="http://www.w3.org/2001/XMLSchema#string">Expert Opin Pharmacother</bp:SOURCE>
      <bp:YEAR rdf:datatype="http://www.w3.org/2001/XMLSchema#string">2007</bp:YEAR>
      <bp:AUTHORS rdf:datatype="http://www.w3.org/2001/XMLSchema#string">Athyros VG</bp:AUTHORS>
      <bp:AUTHORS rdf:datatype="http://www.w3.org/2001/XMLSchema#string">Mikhailidis DP</bp:AUTHORS>
      <bp:AUTHORS rdf:datatype="http://www.w3.org/2001/XMLSchema#string">Kakafika AI</bp:AUTHORS>
      <bp:AUTHORS rdf:datatype="http://www.w3.org/2001/XMLSchema#string">Tziomalos K</bp:AUTHORS>
      <bp:AUTHORS rdf:datatype="http://www.w3.org/2001/XMLSchema#string">Karagiannis A</bp:AUTHORS>
    </bp:PublicationXref>
    <bp:PublicationXref xmlns:bp="http://www.biopax.org/release/biopax-level3.owl#" xmlns:rdf="http://www.w3.org/1999/02/22-rdf-syntax-ns#" rdf:id="bd1">
      <bp:ID rdf:datatype="http://www.w3.org/2001/XMLSchema#string">15174896</bp:ID>
      <bp:DB rdf:datatype="http://www.w3.org/2001/XMLSchema#string">PubMed</bp:DB>
      <bp:TITLE rdf:datatype="http://www.w3.org/2001/XMLSchema#string">Pharmacogenetics of antihypertensive drug responses.</bp:TITLE>
      <bp:SOURCE rdf:datatype="http://www.w3.org/2001/XMLSchema#string">Am J Pharmacogenomics</bp:SOURCE>
      <bp:YEAR rdf:datatype="http://www.w3.org/2001/XMLSchema#string">2004</bp:YEAR>
      <bp:AUTHORS rdf:datatype="http://www.w3.org/2001/XMLSchema#string">Schwartz GL</bp:AUTHORS>
      <bp:AUTHORS rdf:datatype="http://www.w3.org/2001/XMLSchema#string">Turner ST</bp:AUTHORS>
    </bp:PublicationXref>
    <bp:PublicationXref xmlns:bp="http://www.biopax.org/release/biopax-level3.owl#" xmlns:rdf="http://www.w3.org/1999/02/22-rdf-syntax-ns#" rdf:id="af8">
      <bp:ID rdf:datatype="http://www.w3.org/2001/XMLSchema#string">16374430</bp:ID>
      <bp:DB rdf:datatype="http://www.w3.org/2001/XMLSchema#string">PubMed</bp:DB>
      <bp:TITLE rdf:datatype="http://www.w3.org/2001/XMLSchema#string">Renin increases mesangial cell transforming growth factor-beta1 and matrix proteins through receptor-mediated, angiotensin II-independent mechanisms.</bp:TITLE>
      <bp:SOURCE rdf:datatype="http://www.w3.org/2001/XMLSchema#string">Kidney Int</bp:SOURCE>
      <bp:YEAR rdf:datatype="http://www.w3.org/2001/XMLSchema#string">2006</bp:YEAR>
      <bp:AUTHORS rdf:datatype="http://www.w3.org/2001/XMLSchema#string">Huang Y</bp:AUTHORS>
      <bp:AUTHORS rdf:datatype="http://www.w3.org/2001/XMLSchema#string">Wongamorntham S</bp:AUTHORS>
      <bp:AUTHORS rdf:datatype="http://www.w3.org/2001/XMLSchema#string">Kasting J</bp:AUTHORS>
      <bp:AUTHORS rdf:datatype="http://www.w3.org/2001/XMLSchema#string">McQuillan D</bp:AUTHORS>
      <bp:AUTHORS rdf:datatype="http://www.w3.org/2001/XMLSchema#string">Owens RT</bp:AUTHORS>
      <bp:AUTHORS rdf:datatype="http://www.w3.org/2001/XMLSchema#string">Yu L</bp:AUTHORS>
      <bp:AUTHORS rdf:datatype="http://www.w3.org/2001/XMLSchema#string">Noble NA</bp:AUTHORS>
      <bp:AUTHORS rdf:datatype="http://www.w3.org/2001/XMLSchema#string">Border W</bp:AUTHORS>
    </bp:PublicationXref>
    <bp:PublicationXref xmlns:bp="http://www.biopax.org/release/biopax-level3.owl#" xmlns:rdf="http://www.w3.org/1999/02/22-rdf-syntax-ns#" rdf:id="b93">
      <bp:ID rdf:datatype="http://www.w3.org/2001/XMLSchema#string">17464936</bp:ID>
      <bp:DB rdf:datatype="http://www.w3.org/2001/XMLSchema#string">PubMed</bp:DB>
      <bp:TITLE rdf:datatype="http://www.w3.org/2001/XMLSchema#string">The emerging role of ACE2 in physiology and disease.</bp:TITLE>
      <bp:SOURCE rdf:datatype="http://www.w3.org/2001/XMLSchema#string">J Pathol</bp:SOURCE>
      <bp:YEAR rdf:datatype="http://www.w3.org/2001/XMLSchema#string">2007</bp:YEAR>
      <bp:AUTHORS rdf:datatype="http://www.w3.org/2001/XMLSchema#string">Hamming I</bp:AUTHORS>
      <bp:AUTHORS rdf:datatype="http://www.w3.org/2001/XMLSchema#string">Cooper ME</bp:AUTHORS>
      <bp:AUTHORS rdf:datatype="http://www.w3.org/2001/XMLSchema#string">Haagmans BL</bp:AUTHORS>
      <bp:AUTHORS rdf:datatype="http://www.w3.org/2001/XMLSchema#string">Hooper NM</bp:AUTHORS>
      <bp:AUTHORS rdf:datatype="http://www.w3.org/2001/XMLSchema#string">Korstanje R</bp:AUTHORS>
      <bp:AUTHORS rdf:datatype="http://www.w3.org/2001/XMLSchema#string">Osterhaus AD</bp:AUTHORS>
      <bp:AUTHORS rdf:datatype="http://www.w3.org/2001/XMLSchema#string">Timens W</bp:AUTHORS>
      <bp:AUTHORS rdf:datatype="http://www.w3.org/2001/XMLSchema#string">Turner AJ</bp:AUTHORS>
      <bp:AUTHORS rdf:datatype="http://www.w3.org/2001/XMLSchema#string">Navis G</bp:AUTHORS>
      <bp:AUTHORS rdf:datatype="http://www.w3.org/2001/XMLSchema#string">van Goor H</bp:AUTHORS>
    </bp:PublicationXref>
    <bp:PublicationXref xmlns:bp="http://www.biopax.org/release/biopax-level3.owl#" xmlns:rdf="http://www.w3.org/1999/02/22-rdf-syntax-ns#" rdf:id="b5d">
      <bp:ID rdf:datatype="http://www.w3.org/2001/XMLSchema#string">18729003</bp:ID>
      <bp:DB rdf:datatype="http://www.w3.org/2001/XMLSchema#string">PubMed</bp:DB>
      <bp:TITLE rdf:datatype="http://www.w3.org/2001/XMLSchema#string">Mineralocorticoid receptor antagonists and endothelial function.</bp:TITLE>
      <bp:SOURCE rdf:datatype="http://www.w3.org/2001/XMLSchema#string">Curr Opin Investig Drugs</bp:SOURCE>
      <bp:YEAR rdf:datatype="http://www.w3.org/2001/XMLSchema#string">2008</bp:YEAR>
      <bp:AUTHORS rdf:datatype="http://www.w3.org/2001/XMLSchema#string">Maron BA</bp:AUTHORS>
      <bp:AUTHORS rdf:datatype="http://www.w3.org/2001/XMLSchema#string">Leopold JA</bp:AUTHORS>
    </bp:PublicationXref>
    <bp:PublicationXref xmlns:bp="http://www.biopax.org/release/biopax-level3.owl#" xmlns:rdf="http://www.w3.org/1999/02/22-rdf-syntax-ns#" rdf:id="c74">
      <bp:ID rdf:datatype="http://www.w3.org/2001/XMLSchema#string">18449520</bp:ID>
      <bp:DB rdf:datatype="http://www.w3.org/2001/XMLSchema#string">PubMed</bp:DB>
      <bp:TITLE rdf:datatype="http://www.w3.org/2001/XMLSchema#string">Are we poised to target ACE2 for the next generation of antihypertensives?</bp:TITLE>
      <bp:SOURCE rdf:datatype="http://www.w3.org/2001/XMLSchema#string">J Mol Med</bp:SOURCE>
      <bp:YEAR rdf:datatype="http://www.w3.org/2001/XMLSchema#string">2008</bp:YEAR>
      <bp:AUTHORS rdf:datatype="http://www.w3.org/2001/XMLSchema#string">Ferreira AJ</bp:AUTHORS>
      <bp:AUTHORS rdf:datatype="http://www.w3.org/2001/XMLSchema#string">Raizada MK</bp:AUTHORS>
    </bp:PublicationXref>
    <bp:PublicationXref xmlns:bp="http://www.biopax.org/release/biopax-level3.owl#" xmlns:rdf="http://www.w3.org/1999/02/22-rdf-syntax-ns#" rdf:id="c16">
      <bp:ID rdf:datatype="http://www.w3.org/2001/XMLSchema#string">18417113</bp:ID>
      <bp:DB rdf:datatype="http://www.w3.org/2001/XMLSchema#string">PubMed</bp:DB>
      <bp:TITLE rdf:datatype="http://www.w3.org/2001/XMLSchema#string">The (pro)renin receptor: a new addition to the renin-angiotensin system?</bp:TITLE>
      <bp:SOURCE rdf:datatype="http://www.w3.org/2001/XMLSchema#string">Eur J Pharmacol</bp:SOURCE>
      <bp:YEAR rdf:datatype="http://www.w3.org/2001/XMLSchema#string">2008</bp:YEAR>
      <bp:AUTHORS rdf:datatype="http://www.w3.org/2001/XMLSchema#string">Batenburg WW</bp:AUTHORS>
      <bp:AUTHORS rdf:datatype="http://www.w3.org/2001/XMLSchema#string">Jan Danser AH</bp:AUTHORS>
    </bp:PublicationXref>
  <bp:openControlledVocabulary xmlns:bp="http://www.biopax.org/release/biopax-level3.owl#"><bp:TERM>ACE inhibitor drug pathway</bp:TERM><bp:ID>PW:0001228</bp:ID><bp:Ontology>Pathway Ontology</bp:Ontology></bp:openControlledVocabulary></Biopax>
</Pathway>
