# Supplementary material for: A network biology workflow to study transcriptomics data of the diabetic liver
Source: BMC Genomics. 2014 Nov 15;15(1):971. doi: 10.1186/1471-2164-15-971 (PMC4246458; doi:10.1186/1471-2164-15-971)
Supplement: Supplementary file 2 — Additional file 2: WikiPathways human pathway collection downloaded on 17 June 2014 ( http://wikipathways.org/index.php/Download_Pathways ). (ZIP 2 MB) [file 12864_2014_6667_MOESM2_ESM.zip › 2014-06-17-WikiPathways-HumanCollection/Hs_Allograft_Rejection_WP2328_74457.gpml]

<?xml version="1.0" encoding="UTF-8"?>
<Pathway xmlns="http://pathvisio.org/GPML/2013a" Name="Allograft Rejection" Data-Source="http://www.genome.jp/kegg-bin/show_pathway?hsa05330" Last-Modified="2/21/2013" Organism="Homo sapiens">
  <Comment Source="WikiPathways-description">This pathway illustrates molecular interactions involved in the fundamental adaptive immune response for allograft destruction. This pathway was adapted in large part from the KEGG pathway http://www.genome.jp/kegg/pathway/hsa/hsa05330.html. In the initial step of this diagram, antigen presenting cells (APC‚Äôs), either those from the donor (direct pathway) or from the recipient (indirect pathway) activate naive t cells leading to both CD8+ and CD4+ T cell maturation. CD8+ stimulated T cells lead to apoptosis of the allograft donor cells whereas CD4+ T cells differentiate into TH1, TH2, T17, and Treg cells. Activated TH1 produces TNFA and NO and damages donor graft cells by cytotoxicity. TH2 cell activates B cells. Activated B cells lead to plasma cell formation followed by IgG antibodies and the complement cascade pathway in acute antibody-mediated rejection (AMR) and chronic AMR with C3 being the therapeutic target. Exogenous treatment with YCF inhibits C3, thus preventing AMR. Eculizumab binds to C5 which prevent C5a production and the membrane attack complex.  C3a and C35 act as potent chemotactic factors, promoting the infiltration of pro-inflammatory cells. Belatacept inhibits CD80/86 binding to CD28. Corticosteroids inhibit pro-inflammatory cytokines. Corticosteroids contribute to immune suppression such as CTLA4 which inhibits T-cell activation.
</Comment>
  <Comment Source="WikiPathways-category">Physiological Process</Comment>
  <BiopaxRef>f48</BiopaxRef>
  <BiopaxRef>bde</BiopaxRef>
  <BiopaxRef>d87</BiopaxRef>
  <BiopaxRef>bb2</BiopaxRef>
  <BiopaxRef>e98</BiopaxRef>
  <BiopaxRef>cbe</BiopaxRef>
  <BiopaxRef>f4e</BiopaxRef>
  <Attribute Key="ConversionDate" Value="20110521" />
  <Attribute Key="KeggId" Value="path:hsa05330" />
  <Graphics BoardWidth="2543.305322128852" BoardHeight="1093.5728010079529" />
  <DataNode TextLabel="CXCL9" GraphId="cc0d9" Type="GeneProduct" GroupRef="e43bd">
    <Graphics CenterX="1553.966386554617" CenterY="641.7843137254899" Width="55.0" Height="20.0" ZOrder="32768" FontSize="10" Valign="Middle" />
    <Xref Database="Ensembl" ID="ENSG00000138755" />
  </DataNode>
  <DataNode TextLabel="CXCL11" GraphId="e842d" Type="GeneProduct" GroupRef="e43bd">
    <Graphics CenterX="1553.966386554617" CenterY="661.7843137254899" Width="55.0" Height="20.0" ZOrder="32768" FontSize="10" Valign="Middle" />
    <Xref Database="Ensembl" ID="ENSG00000169248" />
  </DataNode>
  <DataNode TextLabel="CCL21" GraphId="eee9f" Type="GeneProduct" GroupRef="e43bd">
    <Graphics CenterX="1553.966386554617" CenterY="741.7843137254899" Width="55.0" Height="20.0" ZOrder="32768" FontSize="10" Valign="Middle" />
    <Xref Database="Ensembl" ID="ENSG00000137077" />
  </DataNode>
  <DataNode TextLabel="IL21" GraphId="fa723" Type="GeneProduct" GroupRef="c4837">
    <Graphics CenterX="1613.7331932773086" CenterY="619.392156862745" Width="57.4663865546172" Height="18.784313725489937" ZOrder="32768" FontSize="10" Valign="Middle" />
    <Xref Database="Ensembl" ID="ENSG00000138684" />
  </DataNode>
  <DataNode TextLabel="GDNF" GraphId="a16d3" Type="GeneProduct" GroupRef="c4837">
    <Graphics CenterX="1613.7331932773086" CenterY="639.1764705882349" Width="57.4663865546172" Height="20.784313725489937" ZOrder="32768" FontSize="10" Valign="Middle" />
    <Xref Database="Ensembl" ID="ENSG00000168621" />
  </DataNode>
  <DataNode TextLabel="IFNG" GraphId="fd27e" Type="GeneProduct" GroupRef="e43bd">
    <Graphics CenterX="1553.966386554617" CenterY="621.7843137254899" Width="55.0" Height="20.0" ZOrder="32768" FontSize="10" Valign="Middle" />
    <Xref Database="Ensembl" ID="ENSG00000111537" />
  </DataNode>
  <DataNode TextLabel="CSNK2A2" GraphId="ccbca" Type="GeneProduct" GroupRef="c4837">
    <Graphics CenterX="1613.7331932773086" CenterY="659.9607843137248" Width="57.4663865546172" Height="20.784313725489937" ZOrder="32768" FontSize="10" Valign="Middle" />
    <Xref Database="Ensembl" ID="ENSG00000070770" />
  </DataNode>
  <DataNode TextLabel="PDGFRA" GraphId="b0ca3" Type="GeneProduct" GroupRef="c4837">
    <Graphics CenterX="1613.7331932773086" CenterY="680.7450980392148" Width="57.4663865546172" Height="20.784313725489937" ZOrder="32768" FontSize="10" Valign="Middle" />
    <Xref Database="Ensembl" ID="ENSG00000134853" />
  </DataNode>
  <DataNode TextLabel="BHMT2" GraphId="c8e31" Type="GeneProduct" GroupRef="c4837">
    <Graphics CenterX="1613.7331932773086" CenterY="701.5294117647047" Width="57.4663865546172" Height="20.784313725489937" ZOrder="32768" FontSize="10" Valign="Middle" />
    <Xref Database="Ensembl" ID="ENSG00000132840" />
  </DataNode>
  <DataNode TextLabel="CCL19" GraphId="cafeb" Type="GeneProduct" GroupRef="c4837">
    <Graphics CenterX="1613.7331932773086" CenterY="722.3137254901947" Width="57.4663865546172" Height="20.784313725489937" ZOrder="32768" FontSize="10" Valign="Middle" />
    <Xref Database="Ensembl" ID="ENSG00000172724" />
  </DataNode>
  <DataNode TextLabel="HARS" GraphId="c5447" Type="GeneProduct" GroupRef="c4837">
    <Graphics CenterX="1613.7331932773086" CenterY="741.8529411764698" Width="57.4663865546172" Height="18.294117647060375" ZOrder="32768" FontSize="10" Valign="Middle" />
    <Xref Database="Ensembl" ID="ENSG00000170445" />
  </DataNode>
  <DataNode TextLabel="C3" GraphId="cde81" Type="GeneProduct">
    <Graphics CenterX="2109.896358543419" CenterY="729.5826330532211" Width="38.0" Height="20.0" ZOrder="32768" FontSize="10" Valign="Middle" />
    <Xref Database="Ensembl Human" ID="ENSG00000125730" />
  </DataNode>
  <DataNode TextLabel="C5" GraphId="a3118" Type="GeneProduct">
    <Graphics CenterX="2150.896358543419" CenterY="671.0826330532211" Width="46.0" Height="19.0" ZOrder="32768" FontSize="10" Valign="Middle" />
    <Xref Database="Ensembl" ID="ENSG00000106804" />
  </DataNode>
  <DataNode TextLabel="C5" GraphId="b76ed" Type="GeneProduct">
    <Graphics CenterX="2150.896358543419" CenterY="816.5826330532211" Width="30.0" Height="20.0" ZOrder="32768" FontSize="10" Valign="Middle" />
    <Xref Database="Ensembl Human" ID="ENSG00000106804" />
  </DataNode>
  <DataNode TextLabel="C4A" GraphId="f3f23" Type="GeneProduct">
    <Graphics CenterX="1865.4796918767513" CenterY="772.5826330532211" Width="34.166666666666075" Height="18.0" ZOrder="32768" FontSize="10" Valign="Middle" />
    <Xref Database="Entrez Gene" ID="720" />
  </DataNode>
  <DataNode TextLabel="C3" GraphId="ebf63" Type="GeneProduct">
    <Graphics CenterX="2110.896358543419" CenterY="698.5826330532211" Width="38.0" Height="18.0" ZOrder="32768" FontSize="10" Valign="Middle" />
    <Xref Database="Ensembl Human" ID="ENSG00000125730" />
  </DataNode>
  <DataNode TextLabel="CXCL11" GraphId="f6acf" Type="GeneProduct">
    <Graphics CenterX="906.4663865546203" CenterY="691.7843137254899" Width="50.0" Height="20.0" ZOrder="32768" FontSize="10" Valign="Middle" Color="cc0000" />
    <Xref Database="Ensembl" ID="ENSG00000169248" />
  </DataNode>
  <DataNode TextLabel="HARS" GraphId="f68e3" Type="GeneProduct">
    <Graphics CenterX="906.4663865546203" CenterY="711.7843137254899" Width="50.0" Height="20.0" ZOrder="32768" FontSize="10" Valign="Middle" />
    <Xref Database="Ensembl" ID="ENSG00000170445" />
  </DataNode>
  <DataNode TextLabel="BHMT2" GraphId="aa113" Type="GeneProduct">
    <Graphics CenterX="906.4663865546203" CenterY="651.7843137254899" Width="50.0" Height="20.0" ZOrder="32768" FontSize="10" Valign="Middle" />
    <Xref Database="Ensembl" ID="ENSG00000132840" />
  </DataNode>
  <DataNode TextLabel="GDNF" GraphId="af96d" Type="GeneProduct">
    <Graphics CenterX="854.9663865546222" CenterY="713.7843137254899" Width="38.0" Height="20.0" ZOrder="32768" FontSize="10" Valign="Middle" />
    <Xref Database="Ensembl" ID="ENSG00000168621" />
  </DataNode>
  <DataNode TextLabel="CXCL9" GraphId="ca773" Type="GeneProduct">
    <Graphics CenterX="906.4663865546203" CenterY="671.7843137254899" Width="50.0" Height="20.0" ZOrder="32768" FontSize="10" Valign="Middle" Color="cc0000" />
    <Xref Database="Ensembl" ID="ENSG00000138755" />
  </DataNode>
  <DataNode TextLabel="MICA" GraphId="aa018" Type="GeneProduct">
    <Graphics CenterX="1737.466386554617" CenterY="945.7843137254899" Width="53.0" Height="20.0" ZOrder="32768" FontSize="10" Valign="Middle" />
    <Xref Database="Entrez Gene" ID="100507436" />
  </DataNode>
  <DataNode TextLabel="AGTR1" GraphId="e1f14" Type="GeneProduct">
    <Graphics CenterX="1675.466386554617" CenterY="926.7843137254899" Width="53.0" Height="20.0" ZOrder="32768" FontSize="10" Valign="Middle" />
    <Xref Database="Ensembl" ID="ENSG00000144891" />
  </DataNode>
  <DataNode TextLabel="IFNG" GraphId="f6aa9" Type="GeneProduct">
    <Graphics CenterX="1795.966386554617" CenterY="839.7843137254899" Width="47.0" Height="20.0" ZOrder="32768" FontSize="10" Valign="Middle" />
    <Xref Database="Ensembl" ID="ENSG00000111537" />
  </DataNode>
  <DataNode TextLabel="GDNF" GraphId="d61a0" Type="GeneProduct">
    <Graphics CenterX="1930.8963585434183" CenterY="859.5826330532211" Width="47.0" Height="20.0" ZOrder="32768" FontSize="10" Valign="Middle" />
    <Xref Database="Ensembl" ID="ENSG00000168621" />
  </DataNode>
  <DataNode TextLabel="PDGFRA" GraphId="d3735" Type="GeneProduct">
    <Graphics CenterX="1675.466386554617" CenterY="946.7843137254899" Width="53.0" Height="20.0" ZOrder="32768" FontSize="10" Valign="Middle" />
    <Xref Database="Ensembl" ID="ENSG00000134853" />
  </DataNode>
  <DataNode TextLabel="CXCL9" GraphId="f7c3c" Type="GeneProduct">
    <Graphics CenterX="1868.3963585434183" CenterY="841.5826330532211" Width="53.0" Height="20.0" ZOrder="32768" FontSize="10" Valign="Middle" />
    <Xref Database="Ensembl" ID="ENSG00000138755" />
  </DataNode>
  <DataNode TextLabel="COL5" GraphId="f5368" Type="GeneProduct">
    <Graphics CenterX="1675.466386554617" CenterY="966.7843137254899" Width="53.0" Height="20.0" ZOrder="32768" FontSize="10" Valign="Middle" />
    <Xref Database="Ensembl" ID="ENSG00000130635" />
  </DataNode>
  <DataNode TextLabel="CCL21" GraphId="e19b5" Type="GeneProduct">
    <Graphics CenterX="1795.966386554617" CenterY="859.7843137254899" Width="47.0" Height="20.0" ZOrder="32768" FontSize="10" Valign="Middle" />
    <Xref Database="Ensembl" ID="ENSG00000137077" />
  </DataNode>
  <DataNode TextLabel="TUBA1B" GraphId="d2ca9" Type="GeneProduct">
    <Graphics CenterX="1720.466386554617" CenterY="854.7843137254899" Width="53.0" Height="20.0" ZOrder="32768" FontSize="10" Valign="Middle" />
    <Xref Database="Ensembl" ID="ENSG00000123416" />
  </DataNode>
  <DataNode TextLabel="CSNK2A2" GraphId="e8800" Type="GeneProduct">
    <Graphics CenterX="1684.966386554617" CenterY="815.7843137254899" Width="50.0" Height="20.0" ZOrder="32768" FontSize="10" Valign="Middle" />
    <Xref Database="Ensembl" ID="ENSG00000070770" />
  </DataNode>
  <DataNode TextLabel="PECR" GraphId="addb4" Type="GeneProduct">
    <Graphics CenterX="1676.466386554617" CenterY="883.7843137254899" Width="39.0" Height="20.0" ZOrder="32768" FontSize="10" Valign="Middle" />
    <Xref Database="Ensembl" ID="ENSG00000115425" />
  </DataNode>
  <DataNode TextLabel="VIM" GraphId="f96b0" Type="GeneProduct">
    <Graphics CenterX="1732.966386554617" CenterY="825.7843137254899" Width="28.0" Height="20.0" ZOrder="32768" FontSize="10" Valign="Middle" />
    <Xref Database="Ensembl" ID="ENSG00000026025" />
  </DataNode>
  <DataNode TextLabel="CXCL11" GraphId="ba766" Type="GeneProduct">
    <Graphics CenterX="1737.466386554617" CenterY="925.7843137254899" Width="53.0" Height="20.0" ZOrder="32768" FontSize="10" Valign="Middle" />
    <Xref Database="Ensembl" ID="ENSG00000169248" />
  </DataNode>
  <DataNode TextLabel="GABPA" GraphId="e1c1e" Type="GeneProduct">
    <Graphics CenterX="1737.466386554617" CenterY="965.7843137254899" Width="53.0" Height="20.0" ZOrder="32768" FontSize="10" Valign="Middle" />
    <Xref Database="Ensembl" ID="ENSG00000154727" />
  </DataNode>
  <DataNode TextLabel="IL8" GraphId="f6725" Type="GeneProduct">
    <Graphics CenterX="1868.3963585434183" CenterY="861.5826330532211" Width="53.0" Height="20.0" ZOrder="32768" FontSize="10" Valign="Middle" />
    <Xref Database="Ensembl" ID="ENSG00000169429" />
  </DataNode>
  <DataNode TextLabel="IL21" GraphId="b7493" Type="GeneProduct">
    <Graphics CenterX="1930.8963585434183" CenterY="839.5826330532211" Width="47.0" Height="20.0" ZOrder="32768" FontSize="10" Valign="Middle" />
    <Xref Database="Ensembl" ID="ENSG00000138684" />
  </DataNode>
  <DataNode TextLabel="CCL19" GraphId="a65a2" Type="GeneProduct">
    <Graphics CenterX="2000.3963585434183" CenterY="837.5826330532211" Width="59.0" Height="20.0" ZOrder="32768" FontSize="10" Valign="Middle" />
    <Xref Database="Ensembl" ID="ENSG00000172724" />
  </DataNode>
  <DataNode TextLabel="LRRK2" GraphId="acd55" Type="GeneProduct">
    <Graphics CenterX="2000.3963585434183" CenterY="857.5826330532211" Width="59.0" Height="20.0" ZOrder="32768" FontSize="10" Valign="Middle" />
    <Xref Database="Ensembl" ID="ENSG00000188906" />
  </DataNode>
  <DataNode TextLabel="IL2" GraphId="c1cd4" Type="GeneProduct">
    <Graphics CenterX="983.966386554617" CenterY="281.78431372548994" Width="40.0" Height="20.0" ZOrder="32768" FontSize="10" Valign="Middle" />
    <Xref Database="Ensembl" ID="ENSG00000109471" />
  </DataNode>
  <DataNode TextLabel="IL1A" GraphId="f05e5" Type="GeneProduct" GroupRef="dc884">
    <Graphics CenterX="785.9663865546235" CenterY="743.7843137254899" Width="50.0" Height="20.0" ZOrder="32768" FontSize="10" Valign="Middle" />
    <Xref Database="Ensembl" ID="ENSG00000115008" />
  </DataNode>
  <DataNode TextLabel="GNLY" GraphId="c3cc3" Type="GeneProduct">
    <Graphics CenterX="1439.5" CenterY="111.0" Width="47.0" Height="20.0" ZOrder="32768" FontSize="10" Valign="Middle" Color="0033ff" />
    <Xref Database="Ensembl" ID="ENSG00000115523" />
  </DataNode>
  <DataNode TextLabel="ABCB1" GraphId="fea98" Type="GeneProduct">
    <BiopaxRef>fac</BiopaxRef>
    <Graphics CenterX="2252.125" CenterY="214.75" Width="55.75" Height="20.0" ZOrder="32768" FontSize="10" Valign="Middle" />
    <Xref Database="Ensembl" ID="ENSG00000085563" />
  </DataNode>
  <DataNode TextLabel="CXCL12" GraphId="d9847" Type="GeneProduct" GroupRef="e43bd">
    <Graphics CenterX="1553.966386554617" CenterY="681.7843137254899" Width="55.0" Height="20.0" ZOrder="32768" FontSize="10" Valign="Middle" />
    <Xref Database="Ensembl" ID="ENSG00000107562" />
  </DataNode>
  <DataNode TextLabel="STAT1" GraphId="b38c3" Type="GeneProduct" GroupRef="e43bd">
    <Graphics CenterX="1553.966386554617" CenterY="701.7843137254899" Width="55.0" Height="20.0" ZOrder="32768" FontSize="10" Valign="Middle" />
    <Xref Database="Ensembl" ID="ENSG00000115415" />
  </DataNode>
  <DataNode TextLabel="VEGFA" GraphId="a99fd" Type="GeneProduct">
    <Graphics CenterX="1553.966386554617" CenterY="761.7843137254899" Width="55.0" Height="20.0" ZOrder="32768" FontSize="10" Valign="Middle" />
    <Xref Database="Ensembl" ID="ENSG00000112715" />
  </DataNode>
  <DataNode TextLabel="CXCL13" GraphId="ccb56" Type="GeneProduct" GroupRef="e43bd">
    <Graphics CenterX="1553.966386554617" CenterY="721.7843137254899" Width="55.0" Height="20.0" ZOrder="32768" FontSize="10" Valign="Middle" />
    <Xref Database="Ensembl" ID="ENSG00000156234" />
  </DataNode>
  <DataNode TextLabel="CXCR5" GraphId="c3a7a" Type="GeneProduct">
    <Graphics CenterX="1613.7331932773086" CenterY="761.0" Width="57.4663865546172" Height="20.0" ZOrder="32768" FontSize="10" Valign="Middle" />
    <Xref Database="Ensembl" ID="ENSG00000160683" />
  </DataNode>
  <DataNode TextLabel="CD28" GraphId="c00bd" Type="GeneProduct">
    <Comment Source="KeggConverter">Original kegg element: gene;29;hsa:940</Comment>
    <Graphics CenterX="575.9999999999998" CenterY="495.0000000000002" Width="40.0" Height="20.0" ZOrder="32780" FontSize="10" Valign="Middle" />
    <Xref Database="Entrez Gene" ID="940" />
  </DataNode>
  <DataNode TextLabel="IFNG" GraphId="cc347" Type="GeneProduct">
    <Graphics CenterX="924.4663865546192" CenterY="562.7843137254899" Width="37.0" Height="20.0" ZOrder="32782" FontSize="10" Valign="Middle" Color="0033ff" />
    <Xref Database="Ensembl" ID="ENSG00000111537" />
  </DataNode>
  <DataNode TextLabel="IL13" GraphId="bba7d" Type="GeneProduct">
    <Graphics CenterX="854.9663865546222" CenterY="693.7843137254899" Width="38.0" Height="20.0" ZOrder="32794" FontSize="10" Valign="Middle" />
    <Xref Database="Ensembl" ID="ENSG00000169194" />
  </DataNode>
  <DataNode TextLabel="IL4" GraphId="b068c" Type="GeneProduct">
    <Graphics CenterX="854.9663865546222" CenterY="653.7843137254899" Width="38.0" Height="20.0" ZOrder="32798" FontSize="10" Valign="Middle" />
    <Xref Database="Ensembl" ID="ENSG00000113520" />
  </DataNode>
  <DataNode TextLabel="IL12B" GraphId="d8220" Type="GeneProduct" GroupRef="a1cb3">
    <Comment Source="KeggConverter">Original kegg element: gene;41;hsa:3592 hsa:3593</Comment>
    <Graphics CenterX="821.9663865546244" CenterY="152.78431372549034" Width="58.0" Height="20.0" ZOrder="32808" FontSize="10" Valign="Middle" />
    <Xref Database="Entrez Gene" ID="3593" />
  </DataNode>
  <DataNode TextLabel="HLA-B" GraphId="fd42e" Type="GeneProduct" GroupRef="cedb0">
    <Comment Source="KeggConverter">Original kegg element: gene;20;hsa:3105 hsa:3106 hsa:3107 hsa:3133 hsa:3134 hsa:3135 hsa:652614</Comment>
    <Graphics CenterX="1297.966386554617" CenterY="75.78431372549015" Width="80.0" Height="20.0" ZOrder="32810" FontSize="10" Valign="Middle" />
    <Xref Database="Entrez Gene" ID="3106" />
  </DataNode>
  <DataNode TextLabel="ko:K10785" GraphId="a5180" Type="GeneProduct" GroupRef="c4b6b">
    <Graphics CenterX="1165.966386554617" CenterY="129.78431372549028" Width="80.0" Height="20.0" ZOrder="32830" FontSize="10" Valign="Middle" />
    <Xref Database="Kegg ortholog" ID="K10784..." />
  </DataNode>
  <DataNode TextLabel="Nitric oxide" GraphId="d2fea" Type="Metabolite">
    <Graphics CenterX="1427.466386554617" CenterY="431.78431372548994" Width="68.0" Height="20.0" ZOrder="32834" FontSize="10" Valign="Middle" Color="0000ff" />
    <Xref Database="KEGG Compound" ID="C00533" />
  </DataNode>
  <DataNode TextLabel="IL10" GraphId="d6f94" Type="GeneProduct" GroupRef="fbf53">
    <Comment Source="KeggConverter">Original kegg element: gene;31;hsa:3586</Comment>
    <Graphics CenterX="1129.466386554617" CenterY="612.7843137254899" Width="31.0" Height="20.0" ZOrder="32850" FontSize="10" Valign="Middle" />
    <Xref Database="Entrez Gene" ID="3586" />
  </DataNode>
  <DataNode TextLabel="Cell adhesion molecules (CAMs)" GraphId="efd3a" Type="GeneProduct">
    <Comment Source="KeggConverter">Original kegg element: map;7;path:hsa04514</Comment>
    <Graphics CenterX="588.4663865546235" CenterY="685.7843137254899" Width="189.0" Height="20.0" ZOrder="32866" FontSize="10" Valign="Middle" ShapeType="RoundedRectangle" />
    <Xref Database="KEGG Genes" ID="path:hsa04514" />
  </DataNode>
  <DataNode TextLabel="HLA-G" GraphId="c8ca2" Type="GeneProduct" GroupRef="cedb0">
    <Comment Source="KeggConverter">Original kegg element: gene;20;hsa:3105 hsa:3106 hsa:3107 hsa:3133 hsa:3134 hsa:3135 hsa:652614</Comment>
    <Graphics CenterX="1297.966386554617" CenterY="35.784313725490236" Width="80.0" Height="20.0" ZOrder="32868" FontSize="10" Valign="Middle" />
    <Xref Database="Entrez Gene" ID="3135" />
  </DataNode>
  <DataNode TextLabel="HLA-F" GraphId="abd48" Type="GeneProduct" GroupRef="cedb0">
    <Comment Source="KeggConverter">Original kegg element: gene;20;hsa:3105 hsa:3106 hsa:3107 hsa:3133 hsa:3134 hsa:3135 hsa:652614</Comment>
    <Graphics CenterX="1297.966386554617" CenterY="135.78431372549034" Width="80.0" Height="20.0" ZOrder="32874" FontSize="10" Valign="Middle" />
    <Xref Database="Entrez Gene" ID="3134" />
  </DataNode>
  <DataNode TextLabel="PRF1" GraphId="bea5c" Type="GeneProduct">
    <Comment Source="KeggConverter">Original kegg element: gene;22;hsa:5551</Comment>
    <Graphics CenterX="1612.966386554617" CenterY="238.78431372549016" Width="38.0" Height="20.0" ZOrder="32880" FontSize="10" Valign="Middle" />
    <Xref Database="Entrez Gene" ID="5551" />
  </DataNode>
  <DataNode TextLabel="HLA-C" GraphId="f899d" Type="GeneProduct" GroupRef="cedb0">
    <Comment Source="KeggConverter">Original kegg element: gene;20;hsa:3105 hsa:3106 hsa:3107 hsa:3133 hsa:3134 hsa:3135 hsa:652614</Comment>
    <Graphics CenterX="1297.966386554617" CenterY="115.78431372549018" Width="80.0" Height="20.0" ZOrder="32886" FontSize="10" Valign="Middle" />
    <Xref Database="Entrez Gene" ID="3107" />
  </DataNode>
  <DataNode TextLabel="IL2" GraphId="f0c7a" Type="GeneProduct">
    <Graphics CenterX="924.4663865546192" CenterY="542.7843137254899" Width="37.0" Height="20.0" ZOrder="32902" FontSize="10" Valign="Middle" />
    <Xref Database="Ensembl" ID="ENSG00000109471" />
  </DataNode>
  <DataNode TextLabel="IL21" GraphId="fd566" Type="GeneProduct">
    <Graphics CenterX="800.9663865546239" CenterY="815.7843137254899" Width="50.0" Height="18.0" ZOrder="32904" FontSize="10" Valign="Middle" />
    <Xref Database="Ensembl" ID="ENSG00000138684" />
  </DataNode>
  <DataNode TextLabel="FOXP3" GraphId="a26b5" Type="GeneProduct">
    <Graphics CenterX="642.4663865546235" CenterY="719.7843137254899" Width="43.0" Height="20.0" ZOrder="32914" FontSize="10" Valign="Middle" Color="0033ff" />
    <Xref Database="Ensembl" ID="ENSG00000049768" />
  </DataNode>
  <DataNode TextLabel="IL22" GraphId="a00d3" Type="GeneProduct">
    <Graphics CenterX="800.9663865546239" CenterY="834.7843137254899" Width="50.0" Height="20.0" ZOrder="32920" FontSize="10" Valign="Middle" />
    <Xref Database="Ensembl" ID="ENSG00000127318" />
  </DataNode>
  <DataNode TextLabel="HLA-E" GraphId="e92c3" Type="GeneProduct" GroupRef="cedb0">
    <Comment Source="KeggConverter">Original kegg element: gene;20;hsa:3105 hsa:3106 hsa:3107 hsa:3133 hsa:3134 hsa:3135 hsa:652614</Comment>
    <Graphics CenterX="1297.966386554617" CenterY="55.7843137254902" Width="80.0" Height="20.0" ZOrder="32940" FontSize="10" Valign="Middle" />
    <Xref Database="Entrez Gene" ID="3133" />
  </DataNode>
  <DataNode TextLabel="GZMB" GraphId="c09e4" Type="GeneProduct">
    <Comment Source="KeggConverter">Original kegg element: gene;21;hsa:3002</Comment>
    <Graphics CenterX="1612.966386554617" CenterY="264.78431372548994" Width="36.0" Height="20.0" ZOrder="32968" FontSize="10" Valign="Middle" />
    <Xref Database="Entrez Gene" ID="3002" />
  </DataNode>
  <DataNode TextLabel="TGFB1" GraphId="ba467" Type="GeneProduct">
    <Graphics CenterX="713.9663865546235" CenterY="720.7843137254899" Width="44.0" Height="20.0" ZOrder="32976" FontSize="10" Valign="Middle" Color="0033ff" />
    <Xref Database="Ensembl" ID="ENSG00000105329" />
  </DataNode>
  <DataNode TextLabel="IL10" GraphId="feb4b" Type="GeneProduct">
    <Graphics CenterX="713.9663865546235" CenterY="738.4093137254899" Width="44.0" Height="15.25" ZOrder="32978" FontSize="10" Valign="Middle" />
    <Xref Database="Ensembl" ID="ENSG00000136634" />
  </DataNode>
  <DataNode TextLabel="TNF" GraphId="b593d" Type="GeneProduct">
    <Comment Source="KeggConverter">Original kegg element: gene;39;hsa:7124</Comment>
    <Graphics CenterX="1427.466386554617" CenterY="404.78431372548994" Width="37.0" Height="20.0" ZOrder="32982" FontSize="10" Valign="Middle" />
    <Xref Database="Entrez Gene" ID="7124" />
  </DataNode>
  <DataNode TextLabel="ko:K10784" GraphId="c6f91" Type="GeneProduct" GroupRef="c4b6b">
    <Graphics CenterX="1165.966386554617" CenterY="149.78431372549034" Width="80.0" Height="20.0" ZOrder="32984" FontSize="10" Valign="Middle" />
    <Xref Database="Kegg ortholog" ID="K10784..." />
  </DataNode>
  <DataNode TextLabel="IL5" GraphId="c41f2" Type="GeneProduct" GroupRef="fbf53">
    <Comment Source="KeggConverter">Original kegg element: gene;27;hsa:3567</Comment>
    <Graphics CenterX="1129.466386554617" CenterY="592.7843137254899" Width="31.0" Height="20.0" ZOrder="32986" FontSize="10" Valign="Middle" />
    <Xref Database="Entrez Gene" ID="3567" />
  </DataNode>
  <DataNode TextLabel="IL17A" GraphId="f0348" Type="GeneProduct">
    <Graphics CenterX="800.9663865546239" CenterY="796.7843137254899" Width="50.0" Height="20.0" ZOrder="32994" FontSize="10" Valign="Middle" Color="0033ff" />
    <Xref Database="Ensembl" ID="ENSG00000112115" />
  </DataNode>
  <DataNode TextLabel="IL4" GraphId="e8dbd" Type="GeneProduct" GroupRef="fbf53">
    <Comment Source="KeggConverter">Original kegg element: gene;26;hsa:3565</Comment>
    <Graphics CenterX="1129.466386554617" CenterY="572.7843137254899" Width="31.0" Height="20.0" ZOrder="33012" FontSize="10" Valign="Middle" />
    <Xref Database="Entrez Gene" ID="3565" />
  </DataNode>
  <DataNode TextLabel="IL12A" GraphId="c838b" Type="GeneProduct" GroupRef="a1cb3">
    <Comment Source="KeggConverter">Original kegg element: gene;41;hsa:3592 hsa:3593</Comment>
    <Graphics CenterX="821.9663865546244" CenterY="172.78431372549034" Width="58.0" Height="20.0" ZOrder="33018" FontSize="10" Valign="Middle" />
    <Xref Database="Entrez Gene" ID="3592" />
  </DataNode>
  <DataNode TextLabel="IFNG" GraphId="bd16d" Type="GeneProduct">
    <Comment Source="KeggConverter">Original kegg element: gene;34;hsa:3458</Comment>
    <Graphics CenterX="1094.966386554617" CenterY="328.28431372548994" Width="46.0" Height="25.0" ZOrder="33020" FontSize="10" Valign="Middle" />
    <Xref Database="Entrez Gene" ID="3458" />
  </DataNode>
  <DataNode TextLabel="IL5" GraphId="ed2c3" Type="GeneProduct">
    <Graphics CenterX="854.9663865546222" CenterY="673.7843137254899" Width="38.0" Height="20.0" ZOrder="33032" FontSize="10" Valign="Middle" />
    <Xref Database="Ensembl" ID="ENSG00000113525" />
  </DataNode>
  <DataNode TextLabel="CD40LG" GraphId="f7a59" Type="GeneProduct">
    <Comment Source="KeggConverter">Original kegg element: gene;38;hsa:959</Comment>
    <Graphics CenterX="1058.966386554617" CenterY="682.7843137254899" Width="44.0" Height="20.0" ZOrder="33087" FontSize="10" Valign="Middle" />
    <Xref Database="Entrez Gene" ID="959" />
  </DataNode>
  <DataNode TextLabel="CD40" GraphId="da924" Type="GeneProduct">
    <Comment Source="KeggConverter">Original kegg element: gene;37;hsa:958</Comment>
    <Graphics CenterX="1178.466386554617" CenterY="683.7843137254899" Width="37.0" Height="20.0" ZOrder="33093" FontSize="10" Valign="Middle" />
    <Xref Database="Entrez Gene" ID="958" />
  </DataNode>
  <DataNode TextLabel="FAS" GraphId="a8b00" Type="GeneProduct">
    <Comment Source="KeggConverter">Original kegg element: gene;17;hsa:355</Comment>
    <Graphics CenterX="1649.966386554617" CenterY="160.78431372549034" Width="32.0" Height="20.0" ZOrder="33116" FontSize="10" Valign="Middle" />
    <Xref Database="Entrez Gene" ID="355" />
  </DataNode>
  <DataNode TextLabel="HLA-A" GraphId="abf5e" Type="GeneProduct" GroupRef="cedb0">
    <Comment Source="KeggConverter">Original kegg element: gene;20;hsa:3105 hsa:3106 hsa:3107 hsa:3133 hsa:3134 hsa:3135 hsa:652614</Comment>
    <Graphics CenterX="1297.966386554617" CenterY="95.78431372549011" Width="80.0" Height="20.0" ZOrder="33117" FontSize="10" Valign="Middle" />
    <Xref Database="Entrez Gene" ID="3105" />
  </DataNode>
  <DataNode TextLabel="FASLG" GraphId="eda7b" Type="GeneProduct">
    <Comment Source="KeggConverter">Original kegg element: gene;18;hsa:356</Comment>
    <Graphics CenterX="1530.966386554617" CenterY="162.78431372549034" Width="40.0" Height="20.0" ZOrder="33118" FontSize="10" Valign="Middle" />
    <Xref Database="Entrez Gene" ID="356" />
  </DataNode>
  <DataNode TextLabel="BOLA class I histocompatibility antigen" GraphId="db28a" Type="GeneProduct" GroupRef="cedb0">
    <Comment Source="KeggConverter">Original kegg element: gene;20;hsa:3105 hsa:3106 hsa:3107 hsa:3133 hsa:3134 hsa:3135 hsa:652614</Comment>
    <Graphics CenterX="1297.966386554617" CenterY="155.78431372549034" Width="80.0" Height="20.0" ZOrder="33119" FontSize="10" Valign="Middle" />
    <Xref Database="Entrez Gene" ID="652614" />
  </DataNode>
  <DataNode TextLabel="ko:K06856" GraphId="b60d9" Type="GeneProduct">
    <Graphics CenterX="1237.966386554617" CenterY="701.7843137254899" Width="80.0" Height="20.0" ZOrder="33152" FontSize="10" Valign="Middle" />
    <Xref Database="Kegg ortholog" ID="K06856" />
  </DataNode>
  <DataNode TextLabel="Belatacept" GraphId="b8705" Type="Metabolite">
    <Graphics CenterX="501.1666666666664" CenterY="491.0374832663991" Width="56.333333333333485" Height="18.74163319946456" ZOrder="33154" FontSize="10" Valign="Middle" Color="00ff00" />
    <Xref Database="CAS" ID="706808-37-9" />
  </DataNode>
  <DataNode TextLabel="CTLA4" GraphId="cf6d7" Type="GeneProduct">
    <Graphics CenterX="517.9680820509013" CenterY="548.9702563756422" Width="38.0" Height="18.74163319946456" ZOrder="33155" FontSize="10" Valign="Middle" />
    <Xref Database="Ensembl" ID="ENSG00000163599" />
  </DataNode>
  <DataNode TextLabel="C2" GraphId="dc2c0" Type="GeneProduct">
    <Attribute Key="org.pathvisio.model.BackpageHead" Value="C2" />
    <Graphics CenterX="1865.4796918767513" CenterY="755.5826330532211" Width="34.16666666666606" Height="16.0" ZOrder="33160" FontSize="10" Valign="Middle" />
    <Xref Database="Entrez Gene" ID="12263" />
  </DataNode>
  <DataNode TextLabel="C9" GraphId="c765a" Type="GeneProduct" GroupRef="cc0e7">
    <Attribute Key="org.pathvisio.model.BackpageHead" Value="C9" />
    <Graphics CenterX="2251.429819143697" CenterY="839.3023400897106" Width="34.89532293986667" Height="17.759465478841776" ZOrder="33162" FontSize="10" Valign="Middle" />
    <Xref Database="Entrez Gene" ID="12279" />
  </DataNode>
  <DataNode TextLabel="C8b" GraphId="fcd84" Type="GeneProduct" GroupRef="cc0e7">
    <Attribute Key="org.pathvisio.model.BackpageHead" Value="C8b" />
    <Graphics CenterX="2212.731972076139" CenterY="857.9114714928293" Width="34.89532293986667" Height="18.48626577579853" ZOrder="33163" FontSize="10" Valign="Middle" />
    <Xref Database="Entrez Gene" ID="110382" />
  </DataNode>
  <DataNode TextLabel="C6" GraphId="aff7f" Type="GeneProduct" GroupRef="cc0e7">
    <Attribute Key="org.pathvisio.model.BackpageHead" Value="C6" />
    <Graphics CenterX="2212.731972076139" CenterY="820.4226073502897" Width="34.89532293986667" Height="20.0" ZOrder="33164" FontSize="10" Valign="Middle" />
    <Xref Database="Entrez Gene" ID="12274" />
  </DataNode>
  <DataNode TextLabel="Daf1" GraphId="d560a" Type="GeneProduct">
    <Graphics CenterX="2020.3963585434183" CenterY="672.2492997198876" Width="37.0" Height="20.0" ZOrder="33167" FontSize="10" Valign="Middle" />
    <Xref Database="Entrez Gene" ID="13136" />
  </DataNode>
  <DataNode TextLabel="C1qa" GraphId="ac812" Type="GeneProduct">
    <Comment Source="GenMAPP remarks">update: C1QA HUMAN</Comment>
    <Attribute Key="org.pathvisio.model.BackpageHead" Value="C1qa" />
    <Graphics CenterX="1760.966386554617" CenterY="632.1176470588234" Width="70.0" Height="20.66666666666697" ZOrder="33168" FontSize="10" Valign="Middle" />
    <Xref Database="Entrez Gene" ID="12259" />
  </DataNode>
  <DataNode TextLabel="C1qb" GraphId="afd30" Type="GeneProduct">
    <Attribute Key="org.pathvisio.model.BackpageHead" Value="C1qb" />
    <Graphics CenterX="1760.966386554617" CenterY="652.4509803921569" Width="70.0" Height="20.0" ZOrder="33170" FontSize="10" Valign="Middle" />
    <Xref Database="Entrez Gene" ID="12260" />
  </DataNode>
  <DataNode TextLabel="C4a" GraphId="e37b4" Type="GeneProduct">
    <Graphics CenterX="1897.3963585434183" CenterY="705.0826330532211" Width="43.0" Height="17.0" ZOrder="33171" FontSize="10" Valign="Middle" />
    <Xref Database="Entrez Gene" ID="625018" />
  </DataNode>
  <DataNode TextLabel="C7" GraphId="a7997" Type="GeneProduct" GroupRef="cc0e7">
    <Attribute Key="org.pathvisio.model.BackpageHead" Value="C7" />
    <Graphics CenterX="2251.429819143697" CenterY="820.4226073502897" Width="34.89532293986667" Height="20.0" ZOrder="33172" FontSize="10" Valign="Middle" />
    <Xref Database="Entrez Gene" ID="109828" />
  </DataNode>
  <DataNode TextLabel="C8a" GraphId="ec4f0" Type="GeneProduct" GroupRef="cc0e7">
    <Attribute Key="org.pathvisio.model.BackpageHead" Value="C8a" />
    <Graphics CenterX="2212.731972076139" CenterY="839.4252057170307" Width="34.89532293986667" Height="18.48626577579853" ZOrder="33173" FontSize="10" Valign="Middle" />
    <Xref Database="Entrez Gene" ID="230558" />
  </DataNode>
  <DataNode TextLabel="C4b" GraphId="c7911" Type="GeneProduct">
    <Graphics CenterX="1934.2296918767522" CenterY="772.5826330532211" Width="31.33333333333303" Height="18.0" ZOrder="33175" FontSize="10" Valign="Middle" />
    <Xref Database="Entrez Gene" ID="12268" />
  </DataNode>
  <DataNode TextLabel="C1qc" GraphId="cdbe2" Type="GeneProduct">
    <Comment Source="GenMAPP remarks">update C1QC HUMAN</Comment>
    <Attribute Key="org.pathvisio.model.BackpageHead" Value="C1qc" />
    <Graphics CenterX="1760.966386554617" CenterY="672.4509803921569" Width="70.0" Height="20.0" ZOrder="33176" FontSize="10" Valign="Middle" />
    <Xref Database="Entrez Gene" ID="12262" />
  </DataNode>
  <DataNode TextLabel="C3" GraphId="a4a14" Type="GeneProduct">
    <Graphics CenterX="1952.3963585434183" CenterY="730.0826330532211" Width="45.0" Height="17.0" ZOrder="33223" FontSize="10" Valign="Middle" Color="0000cc" />
    <Xref Database="Ensembl" ID="ENSG00000125730" />
  </DataNode>
  <DataNode TextLabel="Daf1" GraphId="e98c6" Type="GeneProduct">
    <Graphics CenterX="2297.396358543419" CenterY="701.5826330532211" Width="47.0" Height="20.0" ZOrder="33224" FontSize="10" Valign="Middle" />
    <Xref Database="Entrez Gene" ID="13136" />
  </DataNode>
  <DataNode TextLabel="ECULIZUMAB" GraphId="b9638" Type="Metabolite">
    <Graphics CenterX="2084.896358543419" CenterY="767.4534496529534" Width="70.0" Height="19.74163319946456" ZOrder="33227" FontSize="10" Valign="Middle" Color="00ff00" />
    <Xref Database="CAS" ID="219685-50-4" />
  </DataNode>
  <DataNode TextLabel="CD40LG" GraphId="bd408" Type="GeneProduct">
    <Comment Source="KeggConverter">Original kegg element: gene;38;hsa:959</Comment>
    <Graphics CenterX="1046.966386554617" CenterY="412.78431372548994" Width="44.0" Height="20.0" ZOrder="33234" FontSize="10" Valign="Middle" />
    <Xref Database="Entrez Gene" ID="959" />
  </DataNode>
  <DataNode TextLabel="CD40" GraphId="dcd7f" Type="GeneProduct">
    <Comment Source="KeggConverter">Original kegg element: gene;37;hsa:958</Comment>
    <Graphics CenterX="1148.466386554617" CenterY="412.78431372548994" Width="37.0" Height="20.0" ZOrder="33236" FontSize="10" Valign="Middle" />
    <Xref Database="Entrez Gene" ID="958" />
  </DataNode>
  <DataNode TextLabel="CASP8" GraphId="b1535" Type="GeneProduct">
    <Graphics CenterX="1712.966386554617" CenterY="160.78431372549034" Width="46.0" Height="20.0" ZOrder="33340" FontSize="10" Valign="Middle" />
    <Xref Database="Ensembl" ID="ENSG00000064012" />
  </DataNode>
  <DataNode TextLabel="CASP7" GraphId="da548" Type="GeneProduct">
    <Graphics CenterX="1786.466386554617" CenterY="171.78431372549034" Width="49.0" Height="20.0" ZOrder="33341" FontSize="10" Valign="Middle" />
    <Xref Database="Ensembl" ID="ENSG00000165806" />
  </DataNode>
  <DataNode TextLabel="CASP3" GraphId="fa8cc" Type="GeneProduct">
    <Graphics CenterX="1786.466386554617" CenterY="151.78431372549034" Width="49.0" Height="20.0" ZOrder="33342" FontSize="10" Valign="Middle" />
    <Xref Database="Ensembl" ID="ENSG00000164305" />
  </DataNode>
  <DataNode TextLabel="CASP9" GraphId="c5b7b" Type="GeneProduct">
    <Graphics CenterX="1786.466386554617" CenterY="191.78431372549034" Width="49.0" Height="20.0" ZOrder="33343" FontSize="10" Valign="Middle" />
    <Xref Database="Ensembl" ID="ENSG00000132906" />
  </DataNode>
  <DataNode TextLabel="PRKCZ" GraphId="aa0c9" Type="GeneProduct">
    <Graphics CenterX="1650.466386554617" CenterY="849.7843137254899" Width="47.0" Height="20.0" ZOrder="33352" FontSize="10" Valign="Middle" />
    <Xref Database="Ensembl" ID="ENSG00000067606" />
  </DataNode>
  <DataNode TextLabel="Tacrolimus" GraphId="c49b6" Type="Metabolite">
    <Graphics CenterX="1083.966386554617" CenterY="271.8967635246868" Width="70.0" Height="18.74163319946456" ZOrder="33354" FontSize="10" Valign="Middle" Color="00ff00" />
    <Xref Database="CAS" ID="104987-11-3" />
  </DataNode>
  <DataNode TextLabel="Ciclosporin" GraphId="e9a8d" Type="Metabolite">
    <Graphics CenterX="1083.966386554617" CenterY="290.63839672415133" Width="70.0" Height="18.74163319946456" ZOrder="33356" FontSize="10" Valign="Middle" Color="00ff00" />
    <Xref Database="CAS" ID="59865-13-3" />
  </DataNode>
  <DataNode TextLabel="Daclizumab" GraphId="d7215" Type="Metabolite" GroupRef="baf78">
    <Graphics CenterX="1132.966386554617" CenterY="477.1551303252222" Width="74.0" Height="18.74163319946456" ZOrder="33357" FontSize="10" Valign="Middle" Color="00ff00" />
    <Xref Database="CAS" ID="152923-56-3" />
  </DataNode>
  <DataNode TextLabel="Basiliximab" GraphId="d3141" Type="Metabolite" GroupRef="baf78">
    <Graphics CenterX="1132.966386554617" CenterY="495.8967635246868" Width="74.0" Height="18.74163319946456" ZOrder="33358" FontSize="10" Valign="Middle" Color="00ff00" />
    <Xref Database="CAS" ID="152923-56-3" />
  </DataNode>
  <DataNode TextLabel="Prednisone" GraphId="dca27" Type="Metabolite" GroupRef="a07a1">
    <Graphics CenterX="902.9663865546229" CenterY="762.8967635246868" Width="102.0" Height="18.74163319946456" ZOrder="33362" FontSize="10" Valign="Middle" Color="00ff00" />
    <Xref Database="CAS" ID="53-03-2" />
  </DataNode>
  <DataNode TextLabel="Methylprednisolone" GraphId="fa8f8" Type="Metabolite" GroupRef="a07a1">
    <Graphics CenterX="902.9663865546229" CenterY="745.1551303252222" Width="102.0" Height="18.74163319946456" ZOrder="33363" FontSize="10" Valign="Middle" Color="00ff00" />
    <Xref Database="CAS" ID="83-43-2" />
  </DataNode>
  <DataNode TextLabel="Sirolimus" GraphId="f3ca0" Type="Metabolite">
    <Graphics CenterX="1083.966386554617" CenterY="253.15513032522227" Width="70.0" Height="18.74163319946456" ZOrder="33364" FontSize="10" Valign="Middle" Color="00ff00" />
    <Xref Database="CAS" ID="53123-88-9" />
  </DataNode>
  <DataNode TextLabel="IL2RA" GraphId="df38b" Type="GeneProduct">
    <Graphics CenterX="1027.966386554617" CenterY="486.78431372548994" Width="48.0" Height="20.0" ZOrder="33365" FontSize="10" Valign="Middle" />
    <Xref Database="Ensembl" ID="ENSG00000134460" />
  </DataNode>
  <DataNode TextLabel="IL1B" GraphId="b08ed" Type="GeneProduct" GroupRef="dc884">
    <Graphics CenterX="785.9663865546235" CenterY="763.7843137254899" Width="50.0" Height="20.0" ZOrder="33366" FontSize="10" Valign="Middle" Color="0033ff" />
    <Xref Database="Ensembl" ID="ENSG00000125538" />
  </DataNode>
  <DataNode TextLabel="HLA-DRB3" GraphId="a0134" Type="GeneProduct" GroupRef="f41b7">
    <Comment Source="KeggConverter">Original kegg element: gene;10;hsa:100133583 hsa:3108 hsa:3109 hsa:3111 hsa:3112 hsa:3113 hsa:3115 hsa:3117 hsa:3118 hsa:3119 hsa:3122 hsa:3123 hsa:3125 hsa:3126 hsa:3127</Comment>
    <Graphics CenterX="367.7716963301299" CenterY="520.5927442641888" Width="62.74862183021037" Height="19.999999999999986" ZOrder="33391" FontSize="10" Valign="Middle" />
    <Xref Database="Entrez Gene" ID="3125" />
  </DataNode>
  <DataNode TextLabel="HLA-DRA" GraphId="d6974" Type="GeneProduct" GroupRef="f41b7">
    <Comment Source="KeggConverter">Original kegg element: gene;10;hsa:100133583 hsa:3108 hsa:3109 hsa:3111 hsa:3112 hsa:3113 hsa:3115 hsa:3117 hsa:3118 hsa:3119 hsa:3122 hsa:3123 hsa:3125 hsa:3126 hsa:3127</Comment>
    <Graphics CenterX="432.82131044258847" CenterY="500.41633853100234" Width="62.74862183021037" Height="19.999999999999986" ZOrder="33392" FontSize="10" Valign="Middle" />
    <Xref Database="Entrez Gene" ID="3122" />
  </DataNode>
  <DataNode TextLabel="HLA-DMB" GraphId="f4378" Type="GeneProduct" GroupRef="f41b7">
    <Comment Source="KeggConverter">Original kegg element: gene;10;hsa:100133583 hsa:3108 hsa:3109 hsa:3111 hsa:3112 hsa:3113 hsa:3115 hsa:3117 hsa:3118 hsa:3119 hsa:3122 hsa:3123 hsa:3125 hsa:3126 hsa:3127</Comment>
    <Graphics CenterX="432.82131044258847" CenterY="460.41633853100234" Width="62.74862183021037" Height="20.000000000000046" ZOrder="33393" FontSize="10" Valign="Middle" />
    <Xref Database="Entrez Gene" ID="3109" />
  </DataNode>
  <DataNode TextLabel="HLA-DRB1" GraphId="fff8a" Type="GeneProduct" GroupRef="f41b7">
    <Comment Source="KeggConverter">Original kegg element: gene;10;hsa:100133583 hsa:3108 hsa:3109 hsa:3111 hsa:3112 hsa:3113 hsa:3115 hsa:3117 hsa:3118 hsa:3119 hsa:3122 hsa:3123 hsa:3125 hsa:3126 hsa:3127</Comment>
    <Graphics CenterX="367.77169633012977" CenterY="440.5927442641888" Width="62.74862183021037" Height="19.999999999999986" ZOrder="33394" FontSize="10" Valign="Middle" />
    <Xref Database="Entrez Gene" ID="3123" />
  </DataNode>
  <DataNode TextLabel="HLA-DQA2" GraphId="bcc50" Type="GeneProduct" GroupRef="f41b7">
    <Comment Source="KeggConverter">Original kegg element: gene;10;hsa:100133583 hsa:3108 hsa:3109 hsa:3111 hsa:3112 hsa:3113 hsa:3115 hsa:3117 hsa:3118 hsa:3119 hsa:3122 hsa:3123 hsa:3125 hsa:3126 hsa:3127</Comment>
    <Graphics CenterX="432.8213104425887" CenterY="540.7470992807268" Width="62.74862183021037" Height="19.999999999999986" ZOrder="33395" FontSize="10" Valign="Middle" />
    <Xref Database="Entrez Gene" ID="3118" />
  </DataNode>
  <DataNode TextLabel="HLA-DPA1" GraphId="f2cb2" Type="GeneProduct" GroupRef="f41b7">
    <Comment Source="KeggConverter">Original kegg element: gene;10;hsa:100133583 hsa:3108 hsa:3109 hsa:3111 hsa:3112 hsa:3113 hsa:3115 hsa:3117 hsa:3118 hsa:3119 hsa:3122 hsa:3123 hsa:3125 hsa:3126 hsa:3127</Comment>
    <Graphics CenterX="367.7716963301299" CenterY="500.5927442641889" Width="62.74862183021037" Height="19.999999999999986" ZOrder="33396" FontSize="10" Valign="Middle" />
    <Xref Database="Entrez Gene" ID="3113" />
  </DataNode>
  <DataNode TextLabel="HLA-DOB" GraphId="dcdc7" Type="GeneProduct" GroupRef="f41b7">
    <Comment Source="KeggConverter">Original kegg element: gene;10;hsa:100133583 hsa:3108 hsa:3109 hsa:3111 hsa:3112 hsa:3113 hsa:3115 hsa:3117 hsa:3118 hsa:3119 hsa:3122 hsa:3123 hsa:3125 hsa:3126 hsa:3127</Comment>
    <Graphics CenterX="432.82131044258847" CenterY="480.41633853100234" Width="62.74862183021037" Height="19.999999999999986" ZOrder="33397" FontSize="10" Valign="Middle" />
    <Xref Database="Entrez Gene" ID="3112" />
  </DataNode>
  <DataNode TextLabel="HLA-DRB4" GraphId="c393f" Type="GeneProduct" GroupRef="f41b7">
    <Comment Source="KeggConverter">Original kegg element: gene;10;hsa:100133583 hsa:3108 hsa:3109 hsa:3111 hsa:3112 hsa:3113 hsa:3115 hsa:3117 hsa:3118 hsa:3119 hsa:3122 hsa:3123 hsa:3125 hsa:3126 hsa:3127</Comment>
    <Graphics CenterX="367.77169633012977" CenterY="420.5927442641889" Width="62.74862183021034" Height="20.0" ZOrder="33398" FontSize="10" Valign="Middle" />
    <Xref Database="Entrez Gene" ID="3126" />
  </DataNode>
  <DataNode TextLabel="HLA-DOA" GraphId="dba08" Type="GeneProduct" GroupRef="f41b7">
    <Comment Source="KeggConverter">Original kegg element: gene;10;hsa:100133583 hsa:3108 hsa:3109 hsa:3111 hsa:3112 hsa:3113 hsa:3115 hsa:3117 hsa:3118 hsa:3119 hsa:3122 hsa:3123 hsa:3125 hsa:3126 hsa:3127</Comment>
    <Graphics CenterX="432.8213104425887" CenterY="420.2619835144643" Width="62.74862183021037" Height="19.999999999999986" ZOrder="33399" FontSize="10" Valign="Middle" />
    <Xref Database="Entrez Gene" ID="3111" />
  </DataNode>
  <DataNode TextLabel="HLA-DQA1" GraphId="ed491" Type="GeneProduct" GroupRef="f41b7">
    <Comment Source="KeggConverter">Original kegg element: gene;10;hsa:100133583 hsa:3108 hsa:3109 hsa:3111 hsa:3112 hsa:3113 hsa:3115 hsa:3117 hsa:3118 hsa:3119 hsa:3122 hsa:3123 hsa:3125 hsa:3126 hsa:3127</Comment>
    <Graphics CenterX="367.7716963301299" CenterY="480.5927442641889" Width="62.74862183021037" Height="19.999999999999986" ZOrder="33400" FontSize="10" Valign="Middle" />
    <Xref Database="Entrez Gene" ID="3117" />
  </DataNode>
  <DataNode TextLabel="HLA-DQB1" GraphId="fdf8c" Type="GeneProduct" GroupRef="f41b7">
    <Comment Source="KeggConverter">Original kegg element: gene;10;hsa:100133583 hsa:3108 hsa:3109 hsa:3111 hsa:3112 hsa:3113 hsa:3115 hsa:3117 hsa:3118 hsa:3119 hsa:3122 hsa:3123 hsa:3125 hsa:3126 hsa:3127</Comment>
    <Graphics CenterX="367.77169633012977" CenterY="460.5927442641888" Width="62.74862183021037" Height="19.999999999999986" ZOrder="33401" FontSize="10" Valign="Middle" />
    <Xref Database="Entrez Gene" ID="3119" />
  </DataNode>
  <DataNode TextLabel="HLA-DRB5" GraphId="e6cbc" Type="GeneProduct" GroupRef="f41b7">
    <Comment Source="KeggConverter">Original kegg element: gene;10;hsa:100133583 hsa:3108 hsa:3109 hsa:3111 hsa:3112 hsa:3113 hsa:3115 hsa:3117 hsa:3118 hsa:3119 hsa:3122 hsa:3123 hsa:3125 hsa:3126 hsa:3127</Comment>
    <Graphics CenterX="432.8213104425887" CenterY="520.4163385310022" Width="62.74862183021037" Height="19.999999999999986" ZOrder="33402" FontSize="10" Valign="Middle" />
    <Xref Database="Entrez Gene" ID="3127" />
  </DataNode>
  <DataNode TextLabel="CD80" GraphId="eb968" Type="GeneProduct" GroupRef="f41b7">
    <Comment Source="KeggConverter">Original kegg element: gene;28;hsa:941 hsa:942</Comment>
    <Graphics CenterX="398.6426996377372" CenterY="560.2619835144642" Width="62.74862183021037" Height="19.999999999999986" ZOrder="33403" FontSize="10" Valign="Middle" />
    <Xref Database="Entrez Gene" ID="941" />
  </DataNode>
  <DataNode TextLabel="HLA-DMA" GraphId="ce847" Type="GeneProduct" GroupRef="f41b7">
    <Comment Source="KeggConverter">Original kegg element: gene;10;hsa:100133583 hsa:3108 hsa:3109 hsa:3111 hsa:3112 hsa:3113 hsa:3115 hsa:3117 hsa:3118 hsa:3119 hsa:3122 hsa:3123 hsa:3125 hsa:3126 hsa:3127</Comment>
    <Graphics CenterX="432.8213104425887" CenterY="440.2619835144643" Width="62.74862183021037" Height="19.999999999999986" ZOrder="33404" FontSize="10" Valign="Middle" />
    <Xref Database="Entrez Gene" ID="3108" />
  </DataNode>
  <DataNode TextLabel="HLA-DPB1" GraphId="fc11f" Type="GeneProduct" GroupRef="f41b7">
    <Comment Source="KeggConverter">Original kegg element: gene;10;hsa:100133583 hsa:3108 hsa:3109 hsa:3111 hsa:3112 hsa:3113 hsa:3115 hsa:3117 hsa:3118 hsa:3119 hsa:3122 hsa:3123 hsa:3125 hsa:3126 hsa:3127</Comment>
    <Graphics CenterX="367.7716963301299" CenterY="540.5927442641889" Width="62.74862183021037" Height="19.999999999999986" ZOrder="33405" FontSize="10" Valign="Middle" />
    <Xref Database="Entrez Gene" ID="3115" />
  </DataNode>
  <DataNode TextLabel="CD28" GraphId="cfa9c" Type="GeneProduct">
    <Comment Source="KeggConverter">Original kegg element: gene;36;hsa:940</Comment>
    <Graphics CenterX="915.4663865546202" CenterY="187.78431372549034" Width="53.0" Height="20.0" ZOrder="33409" FontSize="10" Valign="Middle" />
    <Xref Database="Entrez Gene" ID="940" />
  </DataNode>
  <DataNode TextLabel="CD80" GraphId="d2ea1" Type="GeneProduct" GroupRef="d1ca7">
    <Comment Source="KeggConverter">Original kegg element: gene;35;hsa:941 hsa:942</Comment>
    <Graphics CenterX="275.0" CenterY="209.0" Width="52.0" Height="20.0" ZOrder="33422" FontSize="10" Valign="Middle" />
    <Xref Database="Entrez Gene" ID="941" />
  </DataNode>
  <DataNode TextLabel="HLA-E" GraphId="f3011" Type="GeneProduct" GroupRef="c4eba">
    <Comment Source="KeggConverter">Original kegg element: gene;32;hsa:3105 hsa:3106 hsa:3107 hsa:3133 hsa:3134 hsa:3135 hsa:652614</Comment>
    <Graphics CenterX="274.0" CenterY="135.0" Width="52.0" Height="20.0" ZOrder="33423" FontSize="10" Valign="Middle" />
    <Xref Database="Entrez Gene" ID="3133" />
  </DataNode>
  <DataNode TextLabel="HLA-G" GraphId="de13f" Type="GeneProduct" GroupRef="c4eba">
    <Comment Source="KeggConverter">Original kegg element: gene;32;hsa:3105 hsa:3106 hsa:3107 hsa:3133 hsa:3134 hsa:3135 hsa:652614</Comment>
    <Graphics CenterX="274.0" CenterY="115.0" Width="52.0" Height="20.0" ZOrder="33424" FontSize="10" Valign="Middle" />
    <Xref Database="Entrez Gene" ID="3135" />
  </DataNode>
  <DataNode TextLabel="HLA-F" GraphId="bd02d" Type="GeneProduct" GroupRef="c4eba">
    <Comment Source="KeggConverter">Original kegg element: gene;32;hsa:3105 hsa:3106 hsa:3107 hsa:3133 hsa:3134 hsa:3135 hsa:652614</Comment>
    <Graphics CenterX="328.0" CenterY="155.0" Width="52.0" Height="20.0" ZOrder="33425" FontSize="10" Valign="Middle" />
    <Xref Database="Entrez Gene" ID="3134" />
  </DataNode>
  <DataNode TextLabel="HLA-B" GraphId="e9a55" Type="GeneProduct" GroupRef="c4eba">
    <Comment Source="KeggConverter">Original kegg element: gene;32;hsa:3105 hsa:3106 hsa:3107 hsa:3133 hsa:3134 hsa:3135 hsa:652614</Comment>
    <Graphics CenterX="274.0" CenterY="155.0" Width="52.0" Height="20.0" ZOrder="33426" FontSize="10" Valign="Middle" />
    <Xref Database="Entrez Gene" ID="3106" />
  </DataNode>
  <DataNode TextLabel="HLA-C" GraphId="c6941" Type="GeneProduct" GroupRef="c4eba">
    <Comment Source="KeggConverter">Original kegg element: gene;32;hsa:3105 hsa:3106 hsa:3107 hsa:3133 hsa:3134 hsa:3135 hsa:652614</Comment>
    <Graphics CenterX="328.0" CenterY="135.0" Width="52.0" Height="20.0" ZOrder="33427" FontSize="10" Valign="Middle" />
    <Xref Database="Entrez Gene" ID="3107" />
  </DataNode>
  <DataNode TextLabel="HLA-A" GraphId="f70c5" Type="GeneProduct" GroupRef="c4eba">
    <Comment Source="KeggConverter">Original kegg element: gene;32;hsa:3105 hsa:3106 hsa:3107 hsa:3133 hsa:3134 hsa:3135 hsa:652614</Comment>
    <Graphics CenterX="328.0" CenterY="115.0" Width="52.0" Height="20.0" ZOrder="33428" FontSize="10" Valign="Middle" />
    <Xref Database="Entrez Gene" ID="3105" />
  </DataNode>
  <DataNode TextLabel="CD86" GraphId="b18fa" Type="GeneProduct" GroupRef="d1ca7">
    <Comment Source="KeggConverter">Original kegg element: gene;35;hsa:941 hsa:942</Comment>
    <Graphics CenterX="275.0" CenterY="189.0" Width="52.0" Height="20.0" ZOrder="33429" FontSize="10" Valign="Middle" />
    <Xref Database="Entrez Gene" ID="942" />
  </DataNode>
  <DataNode TextLabel="GZMB" GraphId="f3f84" Type="GeneProduct">
    <Graphics CenterX="1439.5" CenterY="132.0" Width="47.0" Height="20.0" ZOrder="33442" FontSize="10" Valign="Middle" Color="0033ff" />
    <Xref Database="Ensembl" ID="ENSG00000100453" />
  </DataNode>
  <DataNode TextLabel="PRF1" GraphId="e42a3" Type="GeneProduct">
    <Graphics CenterX="1439.5" CenterY="152.0" Width="47.0" Height="20.0" ZOrder="33443" FontSize="10" Valign="Middle" Color="0033ff" />
    <Xref Database="Ensembl" ID="ENSG00000180644" />
  </DataNode>
  <DataNode TextLabel="Fenofibrate" GraphId="de8e7" Type="Metabolite">
    <BiopaxRef>f22</BiopaxRef>
    <Graphics CenterX="1013.4593837534982" CenterY="562.0872397151636" Width="64.50980392157477" Height="18.74163319946456" ZOrder="33447" FontSize="10" Valign="Middle" Color="00ff00" />
    <Xref Database="CAS" ID="49562-28-9" />
  </DataNode>
  <DataNode TextLabel="Fenofibrate" GraphId="f4df2" Type="Metabolite">
    <BiopaxRef>f22</BiopaxRef>
    <Graphics CenterX="892.0308123249255" CenterY="796.8491444770701" Width="64.50980392157477" Height="18.74163319946456" ZOrder="33448" FontSize="10" Valign="Middle" Color="00ff00" />
    <Xref Database="CAS" ID="49562-28-9" />
  </DataNode>
  <Interaction GraphId="a33dd">
    <Comment Source="KeggConverter">PPrel;18;17</Comment>
    <Comment Source="KeggConverter">activation; --&gt;</Comment>
    <Graphics ZOrder="12288" LineStyle="Broken" LineThickness="1.0">
      <Point X="1550.966386554617" Y="162.78431372549034" GraphRef="eda7b" RelX="1.0" RelY="0.0" />
      <Point X="1633.966386554617" Y="160.78431372549034" GraphRef="a8b00" RelX="-1.0" RelY="0.0" ArrowHead="Arrow" />
    </Graphics>
    <Xref Database="" ID="" />
  </Interaction>
  <Interaction GraphId="id1cbc6599">
    <Graphics ZOrder="12288" LineThickness="1.0">
      <Point X="1039.8981134622506" Y="179.81575923542118" GraphRef="d66a2" RelX="1.0" RelY="0.0" />
      <Point X="1405.9663865546167" Y="179.28431372549028" GraphRef="f2114" RelX="-1.0" RelY="0.0" ArrowHead="Arrow" />
    </Graphics>
    <Xref Database="" ID="" />
  </Interaction>
  <Interaction GraphId="id70adfffd">
    <Graphics ZOrder="12288" LineThickness="1.0">
      <Point X="501.1666666666664" Y="500.40829986613136" GraphRef="b8705" RelX="0.0" RelY="1.0" />
      <Point X="510.047363475508" Y="518.804485196515" GraphRef="e2154" RelX="0.0" RelY="0.0" ArrowHead="TBar" />
    </Graphics>
    <Xref Database="" ID="" />
  </Interaction>
  <Interaction GraphId="id8ada55d2">
    <Graphics ZOrder="12288" LineThickness="1.0">
      <Point X="517.9680820509013" Y="539.5994397759099" GraphRef="cf6d7" RelX="0.0" RelY="-1.0" />
      <Point X="510.047363475508" Y="518.804485196515" GraphRef="e2154" RelX="0.0" RelY="0.0" ArrowHead="TBar" />
    </Graphics>
    <Xref Database="" ID="" />
  </Interaction>
  <Interaction GraphId="id78ea6311">
    <Graphics ZOrder="12288" LineThickness="1.0">
      <Point X="1293.198329032352" Y="700.6785573667214" GraphRef="a05be" RelX="1.0" RelY="0.0" />
      <Point X="1352.0" Y="701.392156862745" GraphRef="c6f51" RelX="-1.0" RelY="0.0" ArrowHead="Arrow" />
    </Graphics>
    <Xref Database="" ID="" />
  </Interaction>
  <Interaction GraphId="id4257f237">
    <Graphics ZOrder="12288" LineStyle="Broken" LineThickness="1.0">
      <Point X="2313.4145658263405" Y="439.04341736694596" GraphRef="f660f" RelX="-1.0" RelY="-0.5" />
      <Point X="2008.6932773109324" Y="311.1792717086835" GraphRef="dd2fb" RelX="0.0" RelY="1.0" ArrowHead="Arrow" />
    </Graphics>
    <Xref Database="" ID="" />
  </Interaction>
  <Interaction GraphId="idad622444">
    <Graphics ZOrder="12288" LineStyle="Broken" LineThickness="1.0">
      <Point X="1848.966386554617" Y="418.78431372548994" GraphRef="bfcf8" RelX="1.0" RelY="0.0" />
      <Point X="1979.4432773109324" Y="311.1792717086835" GraphRef="dd2fb" RelX="-0.5" RelY="1.0" ArrowHead="Arrow" />
    </Graphics>
    <Xref Database="" ID="" />
  </Interaction>
  <Interaction GraphId="id2ee67ef0">
    <Graphics ZOrder="12288" LineStyle="Broken" LineThickness="1.0">
      <Point X="1821.966386554617" Y="172.28431372549034" GraphRef="f8b6d" RelX="1.0" RelY="0.0" />
      <Point X="1979.4432773109324" Y="283.1792717086835" GraphRef="dd2fb" RelX="-0.5" RelY="-1.0" ArrowHead="Arrow" />
    </Graphics>
    <Xref Database="" ID="" />
  </Interaction>
  <Interaction GraphId="idacff58d0">
    <Graphics ZOrder="12288" LineThickness="1.0">
      <Point X="2067.1932773109324" Y="297.1792717086835" GraphRef="dd2fb" RelX="1.0" RelY="0.0" />
      <Point X="2262.4145658263374" Y="297.1792717086835" GraphRef="b0326" RelX="-1.0" RelY="0.0" ArrowHead="Arrow" />
    </Graphics>
    <Xref Database="" ID="" />
  </Interaction>
  <Interaction GraphId="id298bb99d">
    <Graphics ZOrder="12288" LineThickness="3.0">
      <Point X="1728.966386554617" Y="685.7843137254899" />
      <Point X="1728.966386554617" Y="718.7843137254899" />
    </Graphics>
    <Xref Database="" ID="" />
  </Interaction>
  <Interaction GraphId="iddf9c01b8">
    <Graphics ZOrder="12288" LineThickness="3.0">
      <Point X="1729.966386554617" Y="724.7843137254899" />
      <Point X="1717.966386554617" Y="741.7843137254899" />
    </Graphics>
    <Xref Database="" ID="" />
  </Interaction>
  <Interaction GraphId="idd256900c">
    <Graphics ZOrder="12288" LineThickness="5.0">
      <Point X="1706.966386554617" Y="757.7843137254899" />
      <Point X="1723.966386554617" Y="757.7843137254899" />
    </Graphics>
    <Xref Database="" ID="" />
  </Interaction>
  <Interaction GraphId="idda42f3e5">
    <Graphics ZOrder="12288" LineThickness="5.0">
      <Point X="1715.966386554617" Y="758.7843137254899" />
      <Point X="1715.966386554617" Y="781.7843137254899" />
    </Graphics>
    <Xref Database="" ID="" />
  </Interaction>
  <Interaction GraphId="id83b7e36d">
    <Graphics ZOrder="12288" LineThickness="1.0">
      <Point X="1882.5630252100843" Y="772.5826330532211" GraphRef="f3f23" RelX="1.0" RelY="0.0" />
      <Point X="1918.5630252100857" Y="772.5826330532211" GraphRef="c7911" RelX="-1.0" RelY="0.0" ArrowHead="Arrow" />
    </Graphics>
    <Xref Database="" ID="" />
  </Interaction>
  <Interaction GraphId="idb2d6e54b">
    <Graphics ZOrder="12288" LineThickness="1.0">
      <Point X="1934.2296918767522" Y="763.5826330532211" GraphRef="c7911" RelX="0.0" RelY="-1.0" />
      <Point X="1941.1463585434183" Y="738.5826330532211" GraphRef="a4a14" RelX="-0.5" RelY="1.0" ArrowHead="Arrow" />
    </Graphics>
    <Xref Database="" ID="" />
  </Interaction>
  <Interaction GraphId="id6a4e195c">
    <Graphics ZOrder="12288" LineThickness="1.0">
      <Point X="1974.8963585434183" Y="730.0826330532211" GraphRef="a4a14" RelX="1.0" RelY="0.0" />
      <Point X="2090.896358543419" Y="729.5826330532211" GraphRef="cde81" RelX="-1.0" RelY="0.0" ArrowHead="Arrow" />
      <Anchor Position="0.789096235714176" Shape="None" GraphId="d65c3" />
    </Graphics>
    <Xref Database="" ID="" />
  </Interaction>
  <Interaction GraphId="id1db180f1">
    <Graphics ZOrder="12288" LineThickness="1.0">
      <Point X="2020.3963585434183" Y="682.2492997198876" GraphRef="d560a" RelX="0.0" RelY="1.0" />
      <Point X="2020.8963585434185" Y="709.5826330532211" GraphRef="ed22e" RelX="0.0" RelY="-1.0" ArrowHead="TBar" />
    </Graphics>
    <Xref Database="" ID="" />
  </Interaction>
  <Interaction GraphId="id6ad90bdf">
    <Graphics ZOrder="12288" LineThickness="1.0">
      <Point X="1951.8963585434183" Y="690.5826330532211" GraphRef="b1302" RelX="0.0" RelY="1.0" />
      <Point X="1952.3963585434183" Y="721.5826330532211" GraphRef="a4a14" RelX="0.0" RelY="-1.0" ArrowHead="TBar" />
    </Graphics>
    <Xref Database="" ID="" />
  </Interaction>
  <Interaction GraphId="idbdd4693">
    <Graphics ZOrder="12288" LineThickness="1.0">
      <Point X="2150.896358543419" Y="680.5826330532211" GraphRef="a3118" RelX="0.0" RelY="1.0" />
      <Point X="2150.896358543419" Y="806.5826330532211" GraphRef="b76ed" RelX="0.0" RelY="-1.0" ArrowHead="Arrow" />
    </Graphics>
    <Xref Database="" ID="" />
  </Interaction>
  <Interaction GraphId="id157b2dd2">
    <Graphics ZOrder="12288" LineThickness="1.0">
      <Point X="2119.896358543419" Y="767.4534496529534" GraphRef="b9638" RelX="1.0" RelY="0.0" />
      <Point X="2154.896358543419" Y="767.5826330532211" ArrowHead="TBar" />
    </Graphics>
    <Xref Database="" ID="" />
  </Interaction>
  <Interaction GraphId="id75a1bb41">
    <Graphics ZOrder="12288" LineThickness="1.0">
      <Point X="2273.896358543419" Y="701.5826330532211" GraphRef="e98c6" RelX="-1.0" RelY="0.0" />
      <Point X="2246.8963585434194" Y="701.5826330532211" GraphRef="ab1be" RelX="1.0" RelY="0.0" ArrowHead="TBar" />
    </Graphics>
    <Xref Database="" ID="" />
  </Interaction>
  <Interaction GraphId="id5e6f3eb">
    <Graphics ZOrder="12288" LineThickness="1.0">
      <Point X="2167.896358543419" Y="820.5826330532211" />
      <Point X="2187.2843106062055" Y="820.6056066078994" GraphRef="ca7d5" RelX="-1.0" RelY="-0.5" ArrowHead="Arrow" />
    </Graphics>
    <Xref Database="" ID="" />
  </Interaction>
  <Interaction GraphId="idfdf3a277">
    <Graphics ZOrder="12288" LineThickness="1.0">
      <Point X="1844.8963585434183" Y="654.5826330532211" />
      <Point X="2090.896358543419" Y="653.5826330532211" />
    </Graphics>
    <Xref Database="" ID="" />
  </Interaction>
  <Interaction GraphId="id98d2fe8e">
    <Graphics ZOrder="12288" LineThickness="1.0">
      <Point X="2100.896358543419" Y="652.5826330532211" />
      <Point X="2415.896358543419" Y="652.5826330532211" />
    </Graphics>
    <Xref Database="" ID="" />
  </Interaction>
  <Interaction GraphId="id53cee9d2">
    <Graphics ZOrder="12288" LineThickness="1.0">
      <Point X="1896.8963585434183" Y="770.5826330532211" />
      <Point X="1897.3963585434183" Y="713.5826330532211" GraphRef="e37b4" RelX="0.0" RelY="1.0" ArrowHead="Arrow" />
    </Graphics>
    <Xref Database="" ID="" />
  </Interaction>
  <Interaction GraphId="ide3671838">
    <Graphics ZOrder="12288" LineThickness="1.0">
      <Point X="2342.887955182076" Y="784.9831932773108" GraphRef="ebab2" RelX="0.0" RelY="1.0" />
      <Point X="2342.887955182076" Y="810.9831932773108" GraphRef="c5778" RelX="0.0" RelY="-1.0" ArrowHead="Arrow" />
    </Graphics>
    <Xref Database="" ID="" />
  </Interaction>
  <Interaction GraphId="id496b2fcf">
    <Graphics ZOrder="12288" LineThickness="1.0">
      <Point X="2066.431521886263" Y="729.688084935364" GraphRef="d65c3" RelX="0.0" RelY="0.0" />
      <Point X="2091.896358543419" Y="698.5826330532211" GraphRef="ebf63" RelX="-1.0" RelY="0.0" ArrowHead="Arrow" />
    </Graphics>
    <Xref Database="" ID="" />
  </Interaction>
  <Interaction GraphId="idafdb8733">
    <Graphics ZOrder="12288" LineThickness="1.0">
      <Point X="2342.887955182076" Y="757.9831932773108" GraphRef="ebab2" RelX="0.0" RelY="-1.0" />
      <Point X="2341.4145658263405" Y="497.54341736694596" GraphRef="f660f" RelX="-0.5" RelY="1.0" ArrowHead="Arrow" />
    </Graphics>
    <Xref Database="" ID="" />
  </Interaction>
  <Interaction GraphId="id7841720b">
    <Graphics ZOrder="12288" LineThickness="1.0">
      <Point X="2248.8427621605465" Y="805.223727798469" />
      <Point X="2283.887955182076" Y="764.7331932773108" GraphRef="ebab2" RelX="-1.0" RelY="-0.5" ArrowHead="Arrow" />
    </Graphics>
    <Xref Database="" ID="" />
  </Interaction>
  <Interaction GraphId="id30fc941e">
    <Graphics ZOrder="12288" LineThickness="1.0">
      <Point X="1243.966386554617" Y="418.78431372548994" GraphRef="a828b" RelX="1.0" RelY="0.0" />
      <Point X="1658.966386554617" Y="418.78431372548994" GraphRef="bfcf8" RelX="-1.0" RelY="0.0" ArrowHead="Arrow" />
    </Graphics>
    <Xref Database="" ID="" />
  </Interaction>
  <Interaction GraphId="id24bc7337">
    <Graphics ZOrder="12288" LineThickness="1.0">
      <Point X="977.8499206911661" Y="122.92151559418971" GraphRef="d66a2" RelX="0.0" RelY="-1.0" />
      <Point X="921.4663865546207" Y="102.57280100795316" GraphRef="b73bf" RelX="0.5" RelY="1.0" ArrowHead="Arrow" />
    </Graphics>
    <Xref Database="" ID="" />
  </Interaction>
  <Interaction GraphId="id99e37f3f">
    <Graphics ZOrder="12288" LineThickness="1.0">
      <Point X="927.9663865546181" Y="431.78431372548994" GraphRef="ecafa" RelX="-1.0" RelY="0.0" />
      <Point X="883.0841911061614" Y="443.89877155681506" GraphRef="ac4d7" RelX="1.0" RelY="-0.5" ArrowHead="Arrow" />
    </Graphics>
    <Xref Database="" ID="" />
  </Interaction>
  <Interaction GraphId="idc567b19e">
    <Graphics ZOrder="12288" LineThickness="1.0">
      <Point X="927.9663865546181" Y="431.78431372548994" GraphRef="ecafa" RelX="-1.0" RelY="0.0" />
      <Point X="909.4663865546204" Y="366.5728010079529" GraphRef="b2614" RelX="0.0" RelY="1.0" ArrowHead="Arrow" />
    </Graphics>
    <Xref Database="" ID="" />
  </Interaction>
  <Interaction GraphId="idd8ae40bc">
    <Graphics ZOrder="12288" LineThickness="1.0">
      <Point X="927.9663865546181" Y="431.78431372548994" GraphRef="ecafa" RelX="-1.0" RelY="0.0" />
      <Point X="874.9663865546232" Y="395.62567918733714" GraphRef="f6a96" RelX="1.0" RelY="0.5" ArrowHead="Arrow" />
    </Graphics>
    <Xref Database="" ID="" />
  </Interaction>
  <Interaction GraphId="ida85c5b26">
    <Graphics ZOrder="12288" LineThickness="1.0">
      <Point X="1468.0145793257013" Y="233.78431372549028" GraphRef="f2114" RelX="0.0" RelY="1.0" />
      <Point X="1404.966386554617" Y="254.6785573667214" GraphRef="d83b4" RelX="1.0" RelY="0.0" ArrowHead="Arrow" />
    </Graphics>
    <Xref Database="" ID="" />
  </Interaction>
  <Interaction GraphId="id7b9094bb">
    <Graphics ZOrder="12288" LineThickness="1.0">
      <Point X="1468.0145793257013" Y="233.78431372549028" GraphRef="f2114" RelX="0.0" RelY="1.0" />
      <Point X="1444.466386554617" Y="276.78431372548994" GraphRef="e3655" RelX="0.5" RelY="-1.0" ArrowHead="Arrow" />
    </Graphics>
    <Xref Database="" ID="" />
  </Interaction>
  <Interaction GraphId="id42b7e0cc">
    <Graphics ZOrder="12288" LineThickness="1.0">
      <Point X="1468.0145793257013" Y="233.78431372549028" GraphRef="f2114" RelX="0.0" RelY="1.0" />
      <Point X="1507.966386554617" Y="273.78431372548994" GraphRef="d1f8a" RelX="0.0" RelY="-1.0" ArrowHead="Arrow" />
    </Graphics>
    <Xref Database="" ID="" />
  </Interaction>
  <Interaction GraphId="id7131271c">
    <Graphics ZOrder="12288" LineThickness="1.0">
      <Point X="763.4309113203536" Y="587.19930703205" GraphRef="d84a9" RelX="0.0" RelY="-1.0" />
      <Point X="822.9663865546229" Y="562.2843137254899" GraphRef="a0cec" RelX="-1.0" RelY="0.5" ArrowHead="Arrow" />
    </Graphics>
    <Xref Database="" ID="" />
  </Interaction>
  <Interaction GraphId="idd7993fd7">
    <Graphics ZOrder="12288" LineThickness="1.0">
      <Point X="596.014579325708" Y="909.5728010079529" GraphRef="d7dd1" RelX="0.0" RelY="1.0" />
      <Point X="552.9663865546235" Y="948.4814355461057" GraphRef="e6244" RelX="1.0" RelY="-0.5" ArrowHead="Arrow" />
    </Graphics>
    <Xref Database="" ID="" />
  </Interaction>
  <Interaction GraphId="idf3c0f1f5">
    <Graphics ZOrder="12288" LineThickness="1.0">
      <Point X="596.014579325708" Y="909.5728010079529" GraphRef="d7dd1" RelX="0.0" RelY="1.0" />
      <Point X="595.4663865546235" Y="963.7843137254899" GraphRef="d0d70" RelX="0.0" RelY="-1.0" ArrowHead="Arrow" />
    </Graphics>
    <Xref Database="" ID="" />
  </Interaction>
  <Interaction GraphId="idd06676ce">
    <Graphics ZOrder="12288" LineThickness="1.0">
      <Point X="596.014579325708" Y="909.5728010079529" GraphRef="d7dd1" RelX="0.0" RelY="1.0" />
      <Point X="651.2163865546235" Y="936.7843137254899" GraphRef="f2c94" RelX="-0.5" RelY="-1.0" ArrowHead="Arrow" />
    </Graphics>
    <Xref Database="" ID="" />
  </Interaction>
  <Interaction GraphId="id9dcd3e8f">
    <Graphics ZOrder="12288" LineThickness="1.0">
      <Point X="1035.466386554617" Y="767.6343806598943" GraphRef="e99e8" RelX="0.0" RelY="1.0" />
      <Point X="986.466386554617" Y="800.7843137254899" GraphRef="b1ccf" RelX="0.5" RelY="-1.0" ArrowHead="Arrow" />
    </Graphics>
    <Xref Database="" ID="" />
  </Interaction>
  <Interaction GraphId="id8992657e">
    <Graphics ZOrder="12288" LineThickness="1.0">
      <Point X="1665.966386554617" Y="160.78431372549034" GraphRef="a8b00" RelX="1.0" RelY="0.0" />
      <Point X="1689.966386554617" Y="160.78431372549034" GraphRef="b1535" RelX="-1.0" RelY="0.0" ArrowHead="Arrow" />
    </Graphics>
    <Xref Database="" ID="" />
  </Interaction>
  <Interaction GraphId="idd28a408b">
    <Graphics ZOrder="12288" LineThickness="1.0">
      <Point X="1472.062772096786" Y="701.392156862745" GraphRef="c6f51" RelX="1.0" RelY="0.0" />
      <Point X="1526.466386554617" Y="701.7843137254899" GraphRef="b38c3" RelX="-1.0" RelY="0.0" ArrowHead="Arrow" />
    </Graphics>
    <Xref Database="" ID="" />
  </Interaction>
  <Interaction GraphId="idbd677132">
    <Graphics ZOrder="12288" LineThickness="1.0">
      <Point X="1642.4663865546172" Y="701.5294117647047" />
      <Point X="1694.216386554617" Y="703.7843137254899" GraphRef="e9e59" RelX="-0.5" RelY="1.0" ArrowHead="Arrow" />
    </Graphics>
    <Xref Database="" ID="" />
  </Interaction>
  <Interaction GraphId="idcebca21d">
    <Graphics ZOrder="12288" LineThickness="1.0">
      <Point X="988.9663865546181" Y="369.78431372548994" GraphRef="ecafa" RelX="0.0" RelY="-1.0" />
      <Point X="977.8499206911661" Y="236.71000287665265" GraphRef="d66a2" RelX="0.0" RelY="1.0" ArrowHead="Arrow" />
    </Graphics>
    <Xref Database="" ID="" />
  </Interaction>
  <Interaction GraphId="idc7ae1b7e">
    <Graphics ZOrder="12288" LineThickness="1.0">
      <Point X="1041.966386554617" Y="281.5259469249545" />
      <Point X="1003.966386554617" Y="281.78431372548994" GraphRef="c1cd4" RelX="1.0" RelY="0.0" ArrowHead="TBar" />
    </Graphics>
    <Xref Database="" ID="" />
  </Interaction>
  <Interaction GraphId="idf5f4b06a">
    <Graphics ZOrder="12288" LineThickness="1.0">
      <Point X="843.9663865546229" Y="754.0259469249545" GraphRef="ac839" RelX="-1.0" RelY="0.0" />
      <Point X="818.9663865546235" Y="753.7843137254899" GraphRef="f95a5" RelX="1.0" RelY="0.0" ArrowHead="TBar" />
    </Graphics>
    <Xref Database="" ID="" />
  </Interaction>
  <Interaction GraphId="id72bf799b">
    <Graphics ZOrder="12288" LineThickness="1.0">
      <Point X="1087.966386554617" Y="486.5259469249545" GraphRef="d6fe8" RelX="-1.0" RelY="0.0" />
      <Point X="1051.966386554617" Y="486.78431372548994" GraphRef="df38b" RelX="1.0" RelY="0.0" ArrowHead="TBar" />
    </Graphics>
    <Xref Database="" ID="" />
  </Interaction>
  <Interaction GraphId="id6992457e">
    <Graphics ConnectorType="Curved" ZOrder="12288" LineThickness="1.0">
      <Point X="142.1697905181922" Y="410.1487045203973" GraphRef="f98a2" RelX="1.0" RelY="-0.5" />
      <Point X="196.47558007670824" Y="560.1472323464144" GraphRef="f787a" RelX="-1.0" RelY="0.5" ArrowHead="Arrow" />
    </Graphics>
    <Xref Database="" ID="" />
  </Interaction>
  <Interaction GraphId="id143df5e3">
    <Graphics ZOrder="12288" LineThickness="1.0">
      <Point X="981.2044817927108" Y="562.0872397151636" GraphRef="de8e7" RelX="-1.0" RelY="0.0" />
      <Point X="942.9663865546192" Y="562.7843137254899" GraphRef="cc347" RelX="1.0" RelY="0.0" ArrowHead="Arrow" />
    </Graphics>
    <Xref Database="" ID="" />
  </Interaction>
  <Interaction GraphId="idded00739">
    <Graphics ZOrder="12288" LineThickness="1.0">
      <Point X="859.7759103641381" Y="796.8491444770701" GraphRef="f4df2" RelX="-1.0" RelY="0.0" />
      <Point X="825.9663865546239" Y="796.7843137254899" GraphRef="f0348" RelX="1.0" RelY="0.0" ArrowHead="Arrow" />
    </Graphics>
    <Xref Database="" ID="" />
  </Interaction>
  <Interaction GraphId="idbdd352de">
    <Graphics ZOrder="12288" LineStyle="Broken" LineThickness="1.0">
      <Point X="2280.0" Y="214.75" GraphRef="fea98" RelX="1.0" RelY="0.0" />
      <Point X="2314.0" Y="215.0" GraphRef="ea015" RelX="-1.0" RelY="0.0" ArrowHead="Arrow" />
    </Graphics>
    <Xref Database="" ID="" />
  </Interaction>
  <Interaction GraphId="idf696d897">
    <Graphics ConnectorType="Curved" ZOrder="12288" LineStyle="Broken" LineThickness="1.0">
      <Point X="2388.0" Y="230.0" GraphRef="ea015" RelX="0.0" RelY="1.0" />
      <Point X="2366.4145658263374" Y="287.1792717086835" GraphRef="b0326" RelX="0.0" RelY="-1.0" ArrowHead="Arrow" />
    </Graphics>
    <Xref Database="" ID="" />
  </Interaction>
  <Interaction>
    <Graphics ConnectorType="Curved" ZOrder="12288" LineThickness="1.0">
      <Point X="1530.062772096786" Y="206.53431372549028" GraphRef="f2114" RelX="1.0" RelY="0.5" />
      <Point X="1541.0" Y="230.26715686274514" />
      <Point X="1612.1081932773086" Y="254.0" />
      <Point X="1683.216386554617" Y="207.78431372549034" GraphRef="f8b6d" RelX="-0.5" RelY="1.0" ArrowHead="Arrow" />
      <Anchor Position="0.5273472760426775" Shape="None" GraphId="ddbed" />
    </Graphics>
    <Xref Database="" ID="" />
  </Interaction>
  <Interaction>
    <Graphics ZOrder="12288" LineThickness="1.0">
      <Point X="1612.966386554617" Y="248.78431372549016" GraphRef="bea5c" RelX="0.0" RelY="1.0" />
      <Point X="1610.6976788294148" Y="253.97606959698373" GraphRef="ddbed" RelX="0.0" RelY="0.0" />
    </Graphics>
    <Xref Database="" ID="" />
  </Interaction>
  <Interaction>
    <Graphics ZOrder="12288" LineThickness="1.0">
      <Point X="1610.6976788294148" Y="253.97606959698373" GraphRef="ddbed" RelX="0.0" RelY="0.0" />
      <Point X="1612.966386554617" Y="254.78431372548994" GraphRef="c09e4" RelX="0.0" RelY="-1.0" />
    </Graphics>
    <Xref Database="" ID="" />
  </Interaction>
  <Interaction>
    <Graphics ConnectorType="Curved" ZOrder="12288" LineThickness="1.0">
      <Point X="1019.4663865546181" Y="369.78431372548994" GraphRef="ecafa" RelX="0.5" RelY="-1.0" />
      <Point X="1094.5913865546177" Y="322.0" />
      <Point X="1169.716386554617" Y="373.78431372548994" GraphRef="a828b" RelX="-0.5" RelY="-1.0" ArrowHead="Arrow" />
      <Anchor Position="0.5022169089873643" Shape="None" GraphId="abf81" />
    </Graphics>
    <Xref Database="" ID="" />
  </Interaction>
  <Interaction>
    <Graphics ZOrder="12288" LineThickness="1.0">
      <Point X="1096.4655675440317" Y="322.06567009092214" GraphRef="abf81" RelX="0.0" RelY="0.0" />
      <Point X="1094.966386554617" Y="315.78431372548994" GraphRef="bd16d" RelX="0.0" RelY="-1.0" />
    </Graphics>
    <Xref Database="" ID="" />
  </Interaction>
  <Interaction>
    <Graphics ConnectorType="Curved" ZOrder="12288" LineThickness="1.0">
      <Point X="1065.716386554617" Y="646.7843137254899" GraphRef="e99e8" RelX="0.5" RelY="-1.0" />
      <Point X="1131.3195455134967" Y="593.0" />
      <Point X="1196.9227044723764" Y="641.4473794342316" GraphRef="a05be" RelX="-0.5" RelY="-1.0" ArrowHead="Arrow" />
      <Anchor Position="0.49840056900389607" Shape="None" GraphId="b6c35" />
    </Graphics>
    <Xref Database="" ID="" />
  </Interaction>
  <Interaction>
    <Graphics ZOrder="12288" LineThickness="1.0">
      <Point X="1129.0212111260703" Y="593.095782560667" GraphRef="b6c35" RelX="0.0" RelY="0.0" />
      <Point X="1105.966386554617" Y="592.7843137254899" GraphRef="c43fb" RelX="-1.0" RelY="0.0" />
    </Graphics>
    <Xref Database="" ID="" />
  </Interaction>
  <Interaction GraphId="id2394193">
    <Graphics ZOrder="12292" LineThickness="1.0">
      <Point X="825.4791040914382" Y="672.5406724938972" GraphRef="d84a9" RelX="1.0" RelY="0.5" />
      <Point X="974.966386554617" Y="707.2093471926921" GraphRef="e99e8" RelX="-1.0" RelY="0.0" ArrowHead="Arrow" />
    </Graphics>
    <Xref Database="" ID="" />
  </Interaction>
  <Interaction GraphId="id20fc5901">
    <Graphics ZOrder="12296" LineThickness="1.0">
      <Point X="825.4791040914382" Y="644.0935506732815" GraphRef="d84a9" RelX="1.0" RelY="0.0" />
      <Point X="988.9663865546181" Y="493.78431372548994" GraphRef="ecafa" RelX="0.0" RelY="1.0" ArrowHead="Arrow" />
    </Graphics>
    <Xref Database="" ID="" />
  </Interaction>
  <Interaction GraphId="d052e">
    <Comment Source="KeggConverter">PPrel;35;36</Comment>
    <Comment Source="KeggConverter">activation; --&gt;</Comment>
    <Graphics ZOrder="12298" LineStyle="Broken" LineThickness="1.0">
      <Point X="309.0" Y="199.0" GraphRef="e4d58" RelX="1.0" RelY="0.0" />
      <Point X="888.9663865546202" Y="187.78431372549034" GraphRef="cfa9c" RelX="-1.0" RelY="0.0" ArrowHead="Arrow" />
    </Graphics>
    <Xref Database="" ID="" />
  </Interaction>
  <Interaction GraphId="id1aca58f5">
    <Graphics ZOrder="12302" LineThickness="1.0">
      <Point X="763.4309113203536" Y="700.9877943145129" GraphRef="d84a9" RelX="0.0" RelY="1.0" />
      <Point X="814.9463062333399" Y="867.9744074336563" GraphRef="f1b57" RelX="0.0" RelY="-1.0" ArrowHead="Arrow" />
    </Graphics>
    <Xref Database="" ID="" />
  </Interaction>
  <Interaction GraphId="id56204a33">
    <Graphics ZOrder="12304" LineThickness="1.0">
      <Point X="282.8621346985565" Y="560.1472323464144" GraphRef="f787a" RelX="1.0" RelY="0.5" />
      <Point X="367.26838872263204" Y="560.2619835144642" GraphRef="eb968" RelX="-1.0" RelY="0.0" ArrowHead="Arrow" />
    </Graphics>
    <Xref Database="" ID="" />
  </Interaction>
  <Interaction GraphId="e7f27">
    <Comment Source="KeggConverter">PPrel;32;33</Comment>
    <Comment Source="KeggConverter">activation; --&gt;</Comment>
    <Graphics ZOrder="12306" LineStyle="Broken" LineThickness="1.0">
      <Point X="362.0" Y="135.0" GraphRef="f4fd0" RelX="1.0" RelY="0.0" />
      <Point X="896.96638655462" Y="150.31643043193282" GraphRef="e7c82" RelX="-1.0" RelY="0.0" ArrowHead="Arrow" />
    </Graphics>
    <Xref Database="" ID="" />
  </Interaction>
  <Interaction GraphId="a868a">
    <Comment Source="KeggConverter">PPrel;38;37</Comment>
    <Comment Source="KeggConverter">activation; --&gt;</Comment>
    <Graphics ZOrder="12310" LineStyle="Broken" LineThickness="1.0">
      <Point X="1080.966386554617" Y="682.7843137254899" GraphRef="f7a59" RelX="1.0" RelY="0.0" />
      <Point X="1159.966386554617" Y="683.7843137254899" GraphRef="da924" RelX="-1.0" RelY="0.0" ArrowHead="Arrow" />
    </Graphics>
    <Xref Database="" ID="" />
  </Interaction>
  <Interaction GraphId="bd700">
    <Comment Source="KeggConverter">PPrel;20;19</Comment>
    <Comment Source="KeggConverter">activation; --&gt;</Comment>
    <Graphics ZOrder="12312" LineStyle="Broken" LineThickness="1.0">
      <Point X="1249.966386554617" Y="95.78431372549029" GraphRef="ec3d3" RelX="-1.0" RelY="0.0" />
      <Point X="1213.966386554617" Y="139.7843137254903" GraphRef="e0014" RelX="1.0" RelY="0.0" ArrowHead="Arrow" />
    </Graphics>
    <Xref Database="" ID="" />
  </Interaction>
  <Interaction GraphId="id2f642323">
    <Graphics ZOrder="12314" LineThickness="1.0">
      <Point X="691.9663865546235" Y="720.7843137254899" GraphRef="ba467" RelX="-1.0" RelY="0.0" />
      <Point X="663.9663865546235" Y="719.7843137254899" GraphRef="a26b5" RelX="1.0" RelY="0.0" ArrowHead="Arrow" />
    </Graphics>
    <Xref Database="" ID="" />
  </Interaction>
  <Interaction GraphId="id44c9d551">
    <Graphics ZOrder="12316" LineThickness="1.0">
      <Point X="624.2409638554211" Y="516.1820615796516" GraphRef="cab63" RelX="0.0" RelY="1.0" />
      <Point X="701.382718549269" Y="615.6464288526657" GraphRef="d84a9" RelX="-1.0" RelY="-0.5" ArrowHead="Arrow" />
    </Graphics>
    <Xref Database="" ID="" />
  </Interaction>
  <Interaction GraphId="iddead0023">
    <Graphics ZOrder="12320" LineThickness="1.0">
      <Point X="276.1904761904762" Y="339.04761904761904" />
      <Point X="349.63702282359714" Y="339.35090653935396" GraphRef="b4d62" RelX="-1.0" RelY="-0.5" ArrowHead="Arrow" />
    </Graphics>
    <Xref Database="" ID="" />
  </Interaction>
  <Interaction GraphId="be1fa">
    <Comment Source="KeggConverter">PPrel;28;29</Comment>
    <Comment Source="KeggConverter">activation; --&gt;</Comment>
    <Graphics ZOrder="12322" LineStyle="Broken" LineThickness="1.0">
      <Point X="430.0170105528424" Y="560.2619835144642" GraphRef="eb968" RelX="1.0" RelY="0.0" />
      <Point X="555.9999999999998" Y="495.0000000000002" GraphRef="c00bd" RelX="-1.0" RelY="0.0" ArrowHead="Arrow" />
      <Anchor Position="0.6352472923039643" Shape="None" GraphId="e2154" />
    </Graphics>
    <Xref Database="" ID="" />
  </Interaction>
  <Interaction GraphId="id8d287630">
    <Graphics ZOrder="12324" LineThickness="1.0">
      <Point X="732.4068149348113" Y="700.9877943145129" GraphRef="d84a9" RelX="-0.5" RelY="1.0" />
      <Point X="627.0386757112503" Y="795.7843137254899" GraphRef="d7dd1" RelX="0.5" RelY="-1.0" ArrowHead="Arrow" />
    </Graphics>
    <Xref Database="" ID="" />
  </Interaction>
  <Interaction GraphId="idb8af0677">
    <Graphics ZOrder="12326" LineThickness="1.0">
      <Point X="686.2891566265057" Y="430.84069611780444" GraphRef="cab63" RelX="1.0" RelY="-0.5" />
      <Point X="915.8017279200815" Y="208.26288105603692" GraphRef="d66a2" RelX="-1.0" RelY="0.5" ArrowHead="Arrow" />
    </Graphics>
    <Xref Database="" ID="" />
  </Interaction>
  <Interaction GraphId="d19ca">
    <Comment Source="KeggConverter">PPrel;10;11</Comment>
    <Comment Source="KeggConverter">activation; --&gt;</Comment>
    <Graphics ZOrder="12328" LineStyle="Broken" LineThickness="1.0">
      <Point X="472.1956213576939" Y="446.2619835144643" GraphRef="afceb" RelX="1.0" RelY="-0.5" />
      <Point X="530.9999999999998" Y="446.5321167064425" GraphRef="ec0b5" RelX="-1.0" RelY="0.0" ArrowHead="Arrow" />
    </Graphics>
    <Xref Database="" ID="" />
  </Interaction>
  <Interaction GraphId="aa236">
    <Graphics ZOrder="33186" LineThickness="3.0">
      <Point X="1734.966386554617" Y="685.7843137254899" />
      <Point X="1735.966386554617" Y="718.7843137254899" />
    </Graphics>
    <Xref Database="" ID="" />
  </Interaction>
  <Interaction GraphId="a316b">
    <Graphics ZOrder="33187" LineThickness="3.0">
      <Point X="1735.966386554617" Y="724.7843137254899" />
      <Point X="1747.966386554617" Y="741.7843137254899" />
    </Graphics>
    <Xref Database="" ID="" />
  </Interaction>
  <Interaction GraphId="b34ac">
    <Graphics ZOrder="33188" LineThickness="3.0">
      <Point X="1725.966386554617" Y="722.7843137254899" />
      <Point X="1713.966386554617" Y="739.7843137254899" />
    </Graphics>
    <Xref Database="" ID="" />
  </Interaction>
  <Interaction GraphId="f5289">
    <Graphics ZOrder="33189" LineThickness="3.0">
      <Point X="1739.966386554617" Y="722.7843137254899" />
      <Point X="1751.966386554617" Y="739.7843137254899" />
    </Graphics>
    <Xref Database="" ID="" />
  </Interaction>
  <Interaction GraphId="de032">
    <Graphics ZOrder="33191" LineThickness="3.0">
      <Point X="1788.966386554617" Y="724.7843137254899" />
      <Point X="1776.966386554617" Y="741.7843137254899" />
    </Graphics>
    <Xref Database="" ID="" />
  </Interaction>
  <Interaction GraphId="e4748">
    <Graphics ZOrder="33192" LineThickness="3.0">
      <Point X="1788.966386554617" Y="685.7843137254899" />
      <Point X="1788.966386554617" Y="718.7843137254899" />
    </Graphics>
    <Xref Database="" ID="" />
  </Interaction>
  <Interaction GraphId="d80b4">
    <Graphics ZOrder="33193" LineThickness="3.0">
      <Point X="1793.966386554617" Y="685.7843137254899" />
      <Point X="1794.966386554617" Y="718.7843137254899" />
    </Graphics>
    <Xref Database="" ID="" />
  </Interaction>
  <Interaction GraphId="ab535">
    <Graphics ZOrder="33194" LineThickness="3.0">
      <Point X="1794.966386554617" Y="724.7843137254899" />
      <Point X="1806.966386554617" Y="741.7843137254899" />
    </Graphics>
    <Xref Database="" ID="" />
  </Interaction>
  <Interaction GraphId="a49fb">
    <Graphics ZOrder="33195" LineThickness="3.0">
      <Point X="1784.966386554617" Y="722.7843137254899" />
      <Point X="1772.966386554617" Y="739.7843137254899" />
    </Graphics>
    <Xref Database="" ID="" />
  </Interaction>
  <Interaction GraphId="b821d">
    <Graphics ZOrder="33196" LineThickness="3.0">
      <Point X="1798.966386554617" Y="722.7843137254899" />
      <Point X="1810.966386554617" Y="739.7843137254899" />
    </Graphics>
    <Xref Database="" ID="" />
  </Interaction>
  <Interaction GraphId="ded52">
    <Graphics ZOrder="33197" LineThickness="5.0">
      <Point X="1726.6673484489404" Y="743.7843137254899" />
      <Point X="1726.6673484489404" Y="758.596491551981" />
    </Graphics>
    <Xref Database="" ID="" />
  </Interaction>
  <Interaction GraphId="d4ef6">
    <Graphics ZOrder="33199" LineThickness="5.0">
      <Point X="1738.966386554617" Y="745.7843137254899" />
      <Point X="1738.966386554617" Y="758.7843137254899" />
    </Graphics>
    <Xref Database="" ID="" />
  </Interaction>
  <Interaction GraphId="b35ef">
    <Graphics ZOrder="33200" LineThickness="5.0">
      <Point X="1747.966386554617" Y="759.7843137254899" />
      <Point X="1747.966386554617" Y="782.7843137254899" />
    </Graphics>
    <Xref Database="" ID="" />
  </Interaction>
  <Interaction GraphId="b8cb7">
    <Graphics ZOrder="33201" LineThickness="5.0">
      <Point X="1738.966386554617" Y="758.7843137254899" />
      <Point X="1755.966386554617" Y="758.7843137254899" />
    </Graphics>
    <Xref Database="" ID="" />
  </Interaction>
  <Interaction GraphId="dfce0">
    <Graphics ZOrder="33202" LineThickness="5.0">
      <Point X="1758.6673484489404" Y="744.7843137254899" />
      <Point X="1758.6673484489404" Y="759.596491551981" />
    </Graphics>
    <Xref Database="" ID="" />
  </Interaction>
  <Interaction GraphId="b9d65">
    <Graphics ZOrder="33204" LineThickness="5.0">
      <Point X="1798.966386554617" Y="744.7843137254899" />
      <Point X="1798.966386554617" Y="757.7843137254899" />
    </Graphics>
    <Xref Database="" ID="" />
  </Interaction>
  <Interaction GraphId="d6020">
    <Graphics ZOrder="33205" LineThickness="5.0">
      <Point X="1807.966386554617" Y="758.7843137254899" />
      <Point X="1807.966386554617" Y="781.7843137254899" />
    </Graphics>
    <Xref Database="" ID="" />
  </Interaction>
  <Interaction GraphId="bcc08">
    <Graphics ZOrder="33206" LineThickness="5.0">
      <Point X="1798.966386554617" Y="757.7843137254899" />
      <Point X="1815.9663865546172" Y="757.7843137254899" />
    </Graphics>
    <Xref Database="" ID="" />
  </Interaction>
  <Interaction GraphId="afb1e">
    <Graphics ZOrder="33207" LineThickness="5.0">
      <Point X="1818.6673484489409" Y="743.7843137254899" />
      <Point X="1818.6673484489409" Y="758.596491551981" />
    </Graphics>
    <Xref Database="" ID="" />
  </Interaction>
  <Interaction GraphId="eac2d">
    <Graphics ZOrder="33209" LineThickness="5.0">
      <Point X="1766.966386554617" Y="744.7843137254899" />
      <Point X="1766.966386554617" Y="757.7843137254899" />
    </Graphics>
    <Xref Database="" ID="" />
  </Interaction>
  <Interaction GraphId="ab481">
    <Graphics ZOrder="33210" LineThickness="5.0">
      <Point X="1775.966386554617" Y="760.7843137254899" />
      <Point X="1775.966386554617" Y="782.7843137254899" />
    </Graphics>
    <Xref Database="" ID="" />
  </Interaction>
  <Interaction GraphId="a5793">
    <Graphics ZOrder="33211" LineThickness="5.0">
      <Point X="1766.966386554617" Y="757.7843137254899" />
      <Point X="1783.966386554617" Y="757.7843137254899" />
    </Graphics>
    <Xref Database="" ID="" />
  </Interaction>
  <Interaction GraphId="d9b33">
    <Graphics ZOrder="33212" LineThickness="5.0">
      <Point X="1786.6673484489404" Y="743.7843137254899" />
      <Point X="1786.6673484489404" Y="758.596491551981" />
    </Graphics>
    <Xref Database="" ID="" />
  </Interaction>
  <Interaction GraphId="ae9df">
    <Comment Source="KeggConverter">PPrel;38;37</Comment>
    <Comment Source="KeggConverter">activation; --&gt;</Comment>
    <Graphics ZOrder="33237" LineStyle="Broken" LineThickness="1.0">
      <Point X="1068.966386554617" Y="412.78431372548994" GraphRef="bd408" RelX="1.0" RelY="0.0" />
      <Point X="1129.966386554617" Y="412.78431372548994" GraphRef="dcd7f" RelX="-1.0" RelY="0.0" ArrowHead="Arrow" />
    </Graphics>
    <Xref Database="" ID="" />
  </Interaction>
  <Interaction GraphId="ac600">
    <Graphics ZOrder="33244" LineThickness="1.0">
      <Point X="977.8499206911661" Y="122.92151559418971" GraphRef="d66a2" RelX="0.0" RelY="-1.0" />
      <Point X="1010.966386554617" Y="106.12567918733734" GraphRef="ed9fc" RelX="-1.0" RelY="0.5" ArrowHead="Arrow" />
    </Graphics>
    <Xref Database="" ID="" />
  </Interaction>
  <Interaction GraphId="b8350">
    <Graphics ZOrder="33248" LineThickness="1.0">
      <Point X="977.8499206911661" Y="122.92151559418971" GraphRef="d66a2" RelX="0.0" RelY="-1.0" />
      <Point X="976.966386554617" Y="80.78431372549026" GraphRef="b5018" RelX="0.0" RelY="1.0" ArrowHead="Arrow" />
    </Graphics>
    <Xref Database="" ID="" />
  </Interaction>
  <Interaction GraphId="a6ed4">
    <Graphics ZOrder="33276" LineThickness="1.0">
      <Point X="624.2409638554211" Y="402.3935742971887" GraphRef="cab63" RelX="0.0" RelY="-1.0" />
      <Point X="655.4999999999998" Y="376.78848728246305" GraphRef="c4181" RelX="-0.5" RelY="1.0" ArrowHead="Arrow" />
    </Graphics>
    <Xref Database="" ID="" />
  </Interaction>
  <Interaction GraphId="aa0cc">
    <Graphics ZOrder="33277" LineThickness="1.0">
      <Point X="624.2409638554211" Y="402.3935742971887" GraphRef="cab63" RelX="0.0" RelY="-1.0" />
      <Point X="602.9999999999998" Y="362.78848728246305" GraphRef="c8c9b" RelX="0.0" RelY="1.0" ArrowHead="Arrow" />
    </Graphics>
    <Xref Database="" ID="" />
  </Interaction>
  <Interaction GraphId="d1770">
    <Graphics ZOrder="33278" LineThickness="1.0">
      <Point X="624.2409638554211" Y="402.3935742971887" GraphRef="cab63" RelX="0.0" RelY="-1.0" />
      <Point X="567.0000000000002" Y="377.8413654618473" GraphRef="c2176" RelX="1.0" RelY="0.5" ArrowHead="Arrow" />
    </Graphics>
    <Xref Database="" ID="" />
  </Interaction>
  <Interaction GraphId="f8774">
    <Graphics ZOrder="33279" LineThickness="1.0">
      <Point X="763.4309113203536" Y="587.19930703205" GraphRef="d84a9" RelX="0.0" RelY="-1.0" />
      <Point X="747.9663865546235" Y="551.7843137254899" GraphRef="a3998" RelX="0.5" RelY="1.0" ArrowHead="Arrow" />
    </Graphics>
    <Xref Database="" ID="" />
  </Interaction>
  <Interaction GraphId="b429d">
    <Graphics ZOrder="33280" LineThickness="1.0">
      <Point X="763.4309113203536" Y="587.19930703205" GraphRef="d84a9" RelX="0.0" RelY="-1.0" />
      <Point X="784.9663865546239" Y="531.7843137254899" GraphRef="d7642" RelX="-0.5" RelY="1.0" ArrowHead="Arrow" />
    </Graphics>
    <Xref Database="" ID="" />
  </Interaction>
  <Interaction GraphId="d44eb">
    <Graphics ZOrder="33306" LineThickness="1.0">
      <Point X="814.9463062333399" Y="981.7628947161193" GraphRef="f1b57" RelX="0.0" RelY="1.0" />
      <Point X="747.4663865546235" Y="995.7843137254899" GraphRef="c6e28" RelX="0.0" RelY="-1.0" ArrowHead="Arrow" />
    </Graphics>
    <Xref Database="" ID="" />
  </Interaction>
  <Interaction GraphId="a098b">
    <Graphics ZOrder="33307" LineThickness="1.0">
      <Point X="814.9463062333399" Y="981.7628947161193" GraphRef="f1b57" RelX="0.0" RelY="1.0" />
      <Point X="865.9663865546211" Y="1001.7314355461057" GraphRef="a338f" RelX="-1.0" RelY="-0.5" ArrowHead="Arrow" />
    </Graphics>
    <Xref Database="" ID="" />
  </Interaction>
  <Interaction GraphId="d3c84">
    <Graphics ZOrder="33308" LineThickness="1.0">
      <Point X="814.9463062333399" Y="981.7628947161193" GraphRef="f1b57" RelX="0.0" RelY="1.0" />
      <Point X="813.2163865546241" Y="1011.7843137254899" GraphRef="c0305" RelX="-0.5" RelY="-1.0" ArrowHead="Arrow" />
    </Graphics>
    <Xref Database="" ID="" />
  </Interaction>
  <Interaction GraphId="eb8c9">
    <Graphics ZOrder="33317" LineThickness="1.0">
      <Point X="1412.031386048393" Y="646.7843137254899" GraphRef="c6f51" RelX="0.0" RelY="-1.0" />
      <Point X="1392.966386554617" Y="612.7843137254899" GraphRef="e4f00" RelX="0.0" RelY="1.0" ArrowHead="Arrow" />
    </Graphics>
    <Xref Database="" ID="" />
  </Interaction>
  <Interaction GraphId="ea9b4">
    <Graphics ZOrder="33318" LineThickness="1.0">
      <Point X="1412.031386048393" Y="646.7843137254899" GraphRef="c6f51" RelX="0.0" RelY="-1.0" />
      <Point X="1429.966386554617" Y="617.5343137254899" GraphRef="be61e" RelX="-1.0" RelY="0.5" ArrowHead="Arrow" />
    </Graphics>
    <Xref Database="" ID="" />
  </Interaction>
  <Interaction GraphId="ecf0f">
    <Graphics ZOrder="33319" LineThickness="1.0">
      <Point X="1412.031386048393" Y="646.7843137254899" GraphRef="c6f51" RelX="0.0" RelY="-1.0" />
      <Point X="1343.466386554617" Y="636.7843137254899" GraphRef="e6508" RelX="0.5" RelY="1.0" ArrowHead="Arrow" />
    </Graphics>
    <Xref Database="" ID="" />
  </Interaction>
  <Interaction GraphId="afe08">
    <Graphics ZOrder="33322" LineThickness="1.0">
      <Point X="1229.0145793257016" Y="759.9097352992112" GraphRef="a05be" RelX="0.0" RelY="1.0" />
      <Point X="1298.966386554617" Y="783.9814355461057" GraphRef="a7ae1" RelX="-1.0" RelY="-0.5" ArrowHead="Arrow" />
    </Graphics>
    <Xref Database="" ID="" />
  </Interaction>
  <Interaction GraphId="a578e">
    <Graphics ZOrder="33323" LineThickness="1.0">
      <Point X="1229.0145793257016" Y="759.9097352992112" GraphRef="a05be" RelX="0.0" RelY="1.0" />
      <Point X="1265.966386554617" Y="817.7843137254899" GraphRef="ee97e" RelX="-0.5" RelY="-1.0" ArrowHead="Arrow" />
    </Graphics>
    <Xref Database="" ID="" />
  </Interaction>
  <Interaction GraphId="ec1c6">
    <Graphics ZOrder="33324" LineThickness="1.0">
      <Point X="1229.0145793257016" Y="759.9097352992112" GraphRef="a05be" RelX="0.0" RelY="1.0" />
      <Point X="1215.966386554617" Y="807.7843137254899" GraphRef="de25b" RelX="0.0" RelY="-1.0" ArrowHead="Arrow" />
    </Graphics>
    <Xref Database="" ID="" />
  </Interaction>
  <Interaction GraphId="f4c66">
    <Graphics ZOrder="33325" LineThickness="1.0">
      <Point X="1035.466386554617" Y="767.6343806598943" GraphRef="e99e8" RelX="0.0" RelY="1.0" />
      <Point X="1067.966386554617" Y="780.7843137254899" GraphRef="d912c" RelX="0.0" RelY="-1.0" ArrowHead="Arrow" />
    </Graphics>
    <Xref Database="" ID="" />
  </Interaction>
  <Interaction GraphId="c57ae">
    <Graphics ZOrder="33326" LineThickness="1.0">
      <Point X="1035.466386554617" Y="767.6343806598943" GraphRef="e99e8" RelX="0.0" RelY="1.0" />
      <Point X="1034.966386554617" Y="845.7843137254899" GraphRef="e61a9" RelX="0.0" RelY="-1.0" ArrowHead="Arrow" />
    </Graphics>
    <Xref Database="" ID="" />
  </Interaction>
  <Interaction GraphId="id3f4db36a">
    <Graphics ZOrder="33344" LineThickness="1.0">
      <Point X="1735.966386554617" Y="160.78431372549034" GraphRef="b1535" RelX="1.0" RelY="0.0" />
      <Point X="1760.966386554617" Y="160.78431372549034" ArrowHead="Arrow" />
    </Graphics>
    <Xref Database="" ID="" />
  </Interaction>
  <Interaction GraphId="a0de0">
    <Graphics ZOrder="33346" LineThickness="5.0">
      <Point X="1704.966386554617" Y="743.7843137254899" />
      <Point X="1704.966386554617" Y="756.7843137254899" />
    </Graphics>
    <Xref Database="" ID="" />
  </Interaction>
  <Label TextLabel="Treg" GraphId="f54a5">
    <Graphics CenterX="618.4663865546235" CenterY="888.7843137254899" Width="45.0" Height="20.0" ZOrder="28672" FillColor="ffffff" FontWeight="Bold" FontSize="14" Valign="Middle" />
  </Label>
  <Label TextLabel="Donor Cells" GraphId="aa01b">
    <Graphics CenterX="1729.0658263305274" CenterY="119.49999999999991" Width="117.0" Height="33.0" ZOrder="28672" FillColor="ffffff" FontWeight="Bold" FontSize="18" Valign="Middle" />
  </Label>
  <Label TextLabel="Fibrosis" GraphId="dd2fb">
    <Graphics CenterX="2008.6932773109324" CenterY="297.1792717086835" Width="117.0" Height="28.0" ZOrder="28672" FillColor="ffffff" FontWeight="Bold" FontSize="18" Valign="Middle" />
  </Label>
  <Label TextLabel="Apoptosis" GraphId="e4d0c">
    <Graphics CenterX="1775.466386554617" CenterY="216.78431372549034" Width="103.0" Height="20.0" ZOrder="28672" FillColor="ffffff" FontWeight="Bold" FontSize="18" Valign="Middle" />
  </Label>
  <Label TextLabel="Plasma&#xA;cell" GraphId="ec1c1">
    <Graphics CenterX="1437.966386554617" CenterY="725.2843137254899" Width="52.0" Height="29.0" ZOrder="28672" FillColor="ffffff" FontWeight="Bold" FontSize="14" Valign="Middle" />
  </Label>
  <Label TextLabel="IgG&#xA;Abs to" GraphId="d6d1e">
    <Graphics CenterX="1586.966386554617" CenterY="592.7843137254899" Width="54.0" Height="32.0" ZOrder="28672" FillColor="ffffff" FontWeight="Bold" FontSize="14" Valign="Middle" />
  </Label>
  <Label TextLabel="C1 COMPLEX" GraphId="e5446">
    <Graphics CenterX="1762.466386554617" CenterY="606.2843137254899" Width="107.0" Height="13.0" ZOrder="28672" FillColor="ffffff" FontWeight="Bold" FontSize="14" Valign="Middle" />
  </Label>
  <Label TextLabel="IgM?" GraphId="b2a59">
    <Graphics CenterX="1703.966386554617" CenterY="723.7843137254899" Width="34.0" Height="20.0" ZOrder="28672" FillColor="ffffff" FontSize="10" Valign="Middle" />
  </Label>
  <Label TextLabel="C3 CONVERTASE" GraphId="ed22e">
    <Graphics CenterX="2020.8963585434183" CenterY="715.0826330532211" Width="102.0" Height="11.0" ZOrder="28672" FillColor="ffffff" FontSize="10" Valign="Middle" />
  </Label>
  <Label TextLabel="Y-CVF" GraphId="b1302">
    <Graphics CenterX="1951.8963585434183" CenterY="681.0826330532211" Width="40.0" Height="19.0" ZOrder="28672" FillColor="ffffff" FontSize="10" Valign="Middle" />
  </Label>
  <Label TextLabel="C5 CONVERTASE" GraphId="ab1be">
    <Graphics CenterX="2199.4481792717097" CenterY="701.5826330532211" Width="94.89635854341941" Height="20.0" ZOrder="28672" FillColor="ffffff" FontSize="10" Valign="Middle" />
  </Label>
  <Label TextLabel="MEMBRANE ATTACK &#xA;COMPLEX ACTIVATION" GraphId="ebab2">
    <Graphics CenterX="2342.887955182076" CenterY="771.4831932773108" Width="118.0" Height="27.0" ZOrder="28672" FillColor="ffffff" FontSize="10" Valign="Middle" />
  </Label>
  <Label TextLabel="CLASSICAL COMPLEMENT&#xA;PATHWAY" GraphId="f1fdb">
    <Graphics CenterX="1959.3963585434183" CenterY="643.5826330532211" Width="149.0" Height="20.0" ZOrder="28672" FillColor="ffffff" FontSize="10" Valign="Middle" />
  </Label>
  <Label TextLabel="ALTERNATIVE COMPLEMENT&#xA;PATHWAY" GraphId="e028e">
    <Graphics CenterX="2258.990196078434" CenterY="642.3809523809522" Width="155.0" Height="20.0" ZOrder="28672" FillColor="ffffff" FontSize="10" Valign="Middle" />
  </Label>
  <Label TextLabel="ACUTE &#xA;AMR REJECTION" GraphId="cd6df">
    <Graphics CenterX="2119.3963585434185" CenterY="593.5826330532211" Width="171.0" Height="38.0" ZOrder="28672" FillColor="ffffff" FontWeight="Bold" FontSize="18" Valign="Middle" />
  </Label>
  <Label TextLabel="CHRONIC &#xA;AMR REJECTION" GraphId="fd20a">
    <Graphics CenterX="2423.805322128852" CenterY="592.7899159663865" Width="179.0" Height="44.0" ZOrder="28672" FillColor="ffffff" FontWeight="Bold" FontSize="18" Valign="Middle" />
  </Label>
  <Label TextLabel="ATTACK&#xA;ENDOTHELIAL&#xA;CELLS" GraphId="c5778">
    <Graphics CenterX="2342.887955182076" CenterY="828.9831932773108" Width="80.0" Height="36.0" ZOrder="28672" FillColor="ffffff" FontSize="10" Valign="Middle" />
  </Label>
  <Label TextLabel="NEUTROPHILS/&#xA;MACRO/NK" GraphId="bc74f">
    <Graphics CenterX="2378.9145658263405" CenterY="468.54341736694596" Width="115.0" Height="26.0" ZOrder="28672" FillColor="ffffff" FontSize="10" Valign="Middle" />
  </Label>
  <Label TextLabel="Macrophage" GraphId="a89b6">
    <Graphics CenterX="1217.466386554617" CenterY="365.78431372548994" Width="95.0" Height="20.0" ZOrder="28672" FillColor="ffffff" FontWeight="Bold" FontSize="14" Valign="Middle" />
  </Label>
  <Label TextLabel="nucleus" GraphId="faf54">
    <Graphics CenterX="1683.466386554617" CenterY="799.7843137254899" Width="51.0" Height="24.0" ZOrder="28672" FillColor="ffffff" FontSize="12" Valign="Middle" />
  </Label>
  <Label TextLabel="peroxisome" GraphId="d2e2e">
    <Graphics CenterX="1687.966386554617" CenterY="900.7843137254899" Width="72.0" Height="20.0" ZOrder="28672" FillColor="ffffff" FontSize="12" Valign="Middle" />
  </Label>
  <Label TextLabel="Legend" GraphId="ad7a8">
    <Graphics CenterX="537.0" CenterY="31.0" Width="102.0" Height="26.0" ZOrder="28672" FillColor="ffffff" FontWeight="Bold" FontSize="16" Valign="Middle" />
  </Label>
  <Label TextLabel="TT: Therapeutic Target (increase)" GraphId="e719c">
    <Graphics CenterX="578.0" CenterY="58.0" Width="160.0" Height="20.0" ZOrder="28672" FillColor="ffffff" FontSize="10" Valign="Middle" Color="cc0033" />
  </Label>
  <Label TextLabel="TT: Therapeutic Target (decrease)" GraphId="d15a5">
    <Graphics CenterX="580.5" CenterY="75.0" Width="181.0" Height="20.0" ZOrder="28672" FillColor="ffffff" FontSize="10" Valign="Middle" Color="0033ff" />
  </Label>
  <Label TextLabel="Calcineurin Inhibitor &#xA;Nephrotoxicity" GraphId="ea015">
    <Graphics CenterX="2388.0" CenterY="215.0" Width="148.0" Height="30.0" ZOrder="28672" FillColor="ffffff" FontSize="14" Valign="Middle" />
  </Label>
  <Label TextLabel="Non-Immune &#xA;Phenomena" GraphId="d832b">
    <Graphics CenterX="2311.0" CenterY="175.0" Width="100.0" Height="28.0" ZOrder="28672" FillColor="ffffff" FontStyle="Italic" FontSize="14" Valign="Middle" />
  </Label>
  <Label TextLabel="?" GraphId="c03ee">
    <Graphics CenterX="1521.0" CenterY="722.0" Width="26.0" Height="20.0" ZOrder="28672" FillColor="ffffff" FontSize="12" Valign="Middle" />
  </Label>
  <Label TextLabel="CD 8+ &#xA;T cell" GraphId="d2c1c">
    <Graphics CenterX="1008.6906168089677" CenterY="200.5701236317821" Width="42.55153949129863" Height="29.57161981258355" ZOrder="28674" FillColor="ffffff" FontWeight="Bold" FontSize="14" Valign="Middle" />
  </Label>
  <Label TextLabel="Donor Cell&#xA;Maturation" GraphId="e304e">
    <Graphics CenterX="392.54151946685147" CenterY="288.22560868770427" Width="132.36947791164653" Height="41.49933065595702" ZOrder="28676" FillColor="ffffff" FontWeight="Bold" FontSize="18" Valign="Middle" />
  </Label>
  <Label TextLabel="TH2&#xA;cell" GraphId="d4c1c">
    <Graphics CenterX="972.7214066349381" CenterY="828.3258130561458" Width="43.51004016064235" Height="29.08299866131165" ZOrder="28678" FillColor="ffffff" FontWeight="Bold" FontSize="14" Valign="Middle" />
  </Label>
  <Label TextLabel="TH17" GraphId="af8f3">
    <Graphics CenterX="842.1886087768452" CenterY="949.7361209544056" Width="48.03212851405624" Height="20.0" ZOrder="28680" FillColor="ffffff" FontWeight="Bold" FontSize="14" Valign="Middle" />
  </Label>
  <Label TextLabel="Naive &#xA;T cell" GraphId="f85c1">
    <Graphics CenterX="651.8219544846049" CenterY="481.6907630522088" Width="58.9022757697453" Height="52.20883534136533" ZOrder="28682" FillColor="ffffff" FontWeight="Bold" FontSize="14" Valign="Middle" />
  </Label>
  <Label TextLabel="TT" GraphId="cbb4f">
    <Graphics CenterX="610.5589455382895" CenterY="720.876872709156" Width="25.0" Height="20.0" ZOrder="28684" FillColor="ffffff" FontWeight="Bold" FontSize="14" Valign="Middle" Color="0000cc" />
  </Label>
  <Label TextLabel="TH1&#xA;cell" GraphId="f8cb4">
    <Graphics CenterX="1021.0607640646572" CenterY="452.78431372548994" Width="51.81124497991959" Height="34.0" ZOrder="28686" FillColor="ffffff" FontWeight="Bold" FontSize="14" Valign="Middle" />
  </Label>
  <Label TextLabel="Direct" GraphId="a6a0b">
    <Graphics CenterX="804.4213492625988" CenterY="275.2391076912687" Width="57.40294511378852" Height="20.0" ZOrder="28688" FillColor="ffffff" FontWeight="Bold" FontSize="16" Valign="Middle" />
  </Label>
  <Label TextLabel="Direct &#xA;Donor APC" GraphId="ed5bf">
    <Graphics CenterX="237.80266084551357" CenterY="265.2003862565293" Width="114.39467830897286" Height="53.46745452962193" ZOrder="28690" FillColor="ffffff" FontWeight="Bold" FontSize="18" Valign="Middle" />
  </Label>
  <Label TextLabel="Indirect&#xA;Recipient APC" GraphId="a213b">
    <Graphics CenterX="236.12791934696133" CenterY="620.6318607764391" Width="155.74416130607733" Height="34.80589022757704" ZOrder="28692" FillColor="ffffff" FontWeight="Bold" FontSize="18" Valign="Middle" />
  </Label>
  <Label TextLabel="CD 4+ &#xA;T cell" GraphId="df257">
    <Graphics CenterX="791.4215405037544" CenterY="662.9422789196001" Width="60.080321285140606" Height="36.7737617135208" ZOrder="33080" FillColor="ffffff" FontWeight="Bold" FontSize="14" Valign="Middle" />
  </Label>
  <Label TextLabel="Indirect" GraphId="e49e0">
    <Graphics CenterX="631.8118862002628" CenterY="573.3411967196519" Width="70.22222222222263" Height="20.0" ZOrder="33082" FillColor="ffffff" FontWeight="Bold" FontSize="16" Valign="Middle" />
  </Label>
  <Label TextLabel="B cell" GraphId="d2c76">
    <Graphics CenterX="1257.289010383265" CenterY="728.139066068194" Width="34.64524765729584" Height="20.709504685408092" ZOrder="33092" FillColor="ffffff" FontWeight="Bold" FontSize="14" Valign="Middle" />
  </Label>
  <Label TextLabel="CD 8+ &#xA;T cell" GraphId="bf30b">
    <Graphics CenterX="1490.242156300266" CenterY="201.5701236317821" Width="46.55153949129863" Height="29.57161981258355" ZOrder="33112" FillColor="ffffff" FontWeight="Bold" FontSize="14" Valign="Middle" />
  </Label>
  <Label TextLabel="Allograft Rejection" GraphId="b0326">
    <Graphics CenterX="2366.4145658263374" CenterY="297.1792717086835" Width="208.0" Height="20.0" ZOrder="33153" FillColor="ffffff" FontWeight="Bold" FontSize="18" Valign="Middle" />
  </Label>
  <Label TextLabel="TT" GraphId="eb3fc">
    <Graphics CenterX="1919.3963585434183" CenterY="731.0826330532211" Width="21.0" Height="17.0" ZOrder="33222" FillColor="ffffff" FontWeight="Bold" FontSize="14" Valign="Middle" Color="0000cc" />
  </Label>
  <Label TextLabel="CD 8+ &#xA;T cell" GraphId="f32b3">
    <Graphics CenterX="909.2421563002695" CenterY="77.57012363178191" Width="42.55153949129863" Height="29.57161981258355" ZOrder="33240" FillColor="ffffff" FontWeight="Bold" FontSize="14" Valign="Middle" />
  </Label>
  <Label TextLabel="CD 8+ &#xA;T cell" GraphId="f069b">
    <Graphics CenterX="1042.2421563002663" CenterY="93.5701236317819" Width="42.55153949129863" Height="29.57161981258355" ZOrder="33243" FillColor="ffffff" FontWeight="Bold" FontSize="14" Valign="Middle" />
  </Label>
  <Label TextLabel="CD 8+ &#xA;T cell" GraphId="e83e8">
    <Graphics CenterX="978.2421563002663" CenterY="51.28431372549024" Width="42.55153949129863" Height="33.0" ZOrder="33247" FillColor="ffffff" FontWeight="Bold" FontSize="14" Valign="Middle" />
  </Label>
  <Label TextLabel="TH1&#xA;cell" GraphId="ac4d7">
    <Graphics CenterX="857.1785686162016" CenterY="452.39877155681506" Width="51.81124497991959" Height="34.0" ZOrder="33251" FillColor="ffffff" FontWeight="Bold" FontSize="14" Valign="Middle" />
  </Label>
  <Label TextLabel="CD 8+ &#xA;T cell" GraphId="a7f76">
    <Graphics CenterX="1378.2421563002663" CenterY="257.5701236317817" Width="42.55153949129863" Height="29.57161981258355" ZOrder="33254" FillColor="ffffff" FontWeight="Bold" FontSize="14" Valign="Middle" />
  </Label>
  <Label TextLabel="CD 8+ &#xA;T cell" GraphId="ab7fb">
    <Graphics CenterX="1512.2421563002663" CenterY="302.5701236317817" Width="42.55153949129863" Height="29.57161981258355" ZOrder="33257" FillColor="ffffff" FontWeight="Bold" FontSize="14" Valign="Middle" />
  </Label>
  <Label TextLabel="CD 8+ &#xA;T cell" GraphId="e4840">
    <Graphics CenterX="1434.2421563002663" CenterY="305.5701236317817" Width="42.55153949129863" Height="29.57161981258355" ZOrder="33260" FillColor="ffffff" FontWeight="Bold" FontSize="14" Valign="Middle" />
  </Label>
  <Label TextLabel="Naive &#xA;T cell" GraphId="ea6f4">
    <Graphics CenterX="603.6291834002682" CenterY="332.09638554216883" Width="58.9022757697453" Height="37.80722891566268" ZOrder="33263" FillColor="ffffff" FontWeight="Bold" FontSize="14" Valign="Middle" />
  </Label>
  <Label TextLabel="Naive &#xA;T cell" GraphId="d00d2">
    <Graphics CenterX="670.6291834002682" CenterY="346.09638554216883" Width="58.9022757697453" Height="37.80722891566268" ZOrder="33266" FillColor="ffffff" FontWeight="Bold" FontSize="14" Valign="Middle" />
  </Label>
  <Label TextLabel="Naive &#xA;T cell" GraphId="f6ee3">
    <Graphics CenterX="536.6291834002686" CenterY="363.09638554216883" Width="58.9022757697453" Height="37.80722891566268" ZOrder="33269" FillColor="ffffff" FontWeight="Bold" FontSize="14" Valign="Middle" />
  </Label>
  <Label TextLabel="TH1&#xA;cell" GraphId="ef7df">
    <Graphics CenterX="910.1785686161993" CenterY="343.39877155681506" Width="51.81124497991959" Height="34.0" ZOrder="33271" FillColor="ffffff" FontWeight="Bold" FontSize="14" Valign="Middle" />
  </Label>
  <Label TextLabel="TH1&#xA;cell" GraphId="e7d08">
    <Graphics CenterX="847.1785686162021" CenterY="385.39877155681506" Width="51.81124497991959" Height="34.0" ZOrder="33274" FillColor="ffffff" FontWeight="Bold" FontSize="14" Valign="Middle" />
  </Label>
  <Label TextLabel="CD 4+ &#xA;T cell" GraphId="e9c8b">
    <Graphics CenterX="851.5058778531504" CenterY="550.9623592408848" Width="57.078982597055074" Height="37.643908969210315" ZOrder="33282" FillColor="ffffff" FontWeight="Bold" FontSize="14" Valign="Middle" />
  </Label>
  <Label TextLabel="CD 4+ &#xA;T cell" GraphId="a7f3a">
    <Graphics CenterX="799.5058778531514" CenterY="506.9623592408848" Width="57.078982597055074" Height="37.643908969210315" ZOrder="33285" FillColor="ffffff" FontWeight="Bold" FontSize="14" Valign="Middle" />
  </Label>
  <Label TextLabel="CD 4+ &#xA;T cell" GraphId="d4de7">
    <Graphics CenterX="734.505877853151" CenterY="526.9623592408848" Width="57.078982597055074" Height="37.643908969210315" ZOrder="33288" FillColor="ffffff" FontWeight="Bold" FontSize="14" Valign="Middle" />
  </Label>
  <Label TextLabel="Treg" GraphId="af43e">
    <Graphics CenterX="524.4663865546235" CenterY="961.7843137254899" Width="45.0" Height="20.0" ZOrder="33290" FillColor="ffffff" FontWeight="Bold" FontSize="14" Valign="Middle" />
  </Label>
  <Label TextLabel="Treg" GraphId="cc60b">
    <Graphics CenterX="597.4663865546235" CenterY="992.7843137254899" Width="45.0" Height="20.0" ZOrder="33293" FillColor="ffffff" FontWeight="Bold" FontSize="14" Valign="Middle" />
  </Label>
  <Label TextLabel="Treg" GraphId="dc6e4">
    <Graphics CenterX="665.4663865546235" CenterY="963.7843137254899" Width="45.0" Height="20.0" ZOrder="33296" FillColor="ffffff" FontWeight="Bold" FontSize="14" Valign="Middle" />
  </Label>
  <Label TextLabel="TH17" GraphId="e30da">
    <Graphics CenterX="749.2568818692147" CenterY="1021.5460272462392" Width="48.03212851405624" Height="20.0" ZOrder="33298" FillColor="ffffff" FontWeight="Bold" FontSize="14" Valign="Middle" />
  </Label>
  <Label TextLabel="TH17" GraphId="d21c4">
    <Graphics CenterX="894.2568818692123" CenterY="1014.5460272462392" Width="48.03212851405624" Height="20.0" ZOrder="33301" FillColor="ffffff" FontWeight="Bold" FontSize="14" Valign="Middle" />
  </Label>
  <Label TextLabel="TH17" GraphId="e9e1e">
    <Graphics CenterX="828.256881869215" CenterY="1037.5460272462392" Width="48.03212851405624" Height="20.0" ZOrder="33304" FillColor="ffffff" FontWeight="Bold" FontSize="14" Valign="Middle" />
  </Label>
  <Label TextLabel="Plasma&#xA;cell" GraphId="f1d75">
    <Graphics CenterX="1391.966386554617" CenterY="586.2843137254899" Width="52.0" Height="29.0" ZOrder="33310" FillColor="ffffff" FontWeight="Bold" FontSize="14" Valign="Middle" />
  </Label>
  <Label TextLabel="Plasma&#xA;cell" GraphId="e31cc">
    <Graphics CenterX="1459.966386554617" CenterY="605.2843137254899" Width="52.0" Height="29.0" ZOrder="33313" FillColor="ffffff" FontWeight="Bold" FontSize="14" Valign="Middle" />
  </Label>
  <Label TextLabel="Plasma&#xA;cell" GraphId="bb186">
    <Graphics CenterX="1328.966386554617" CenterY="610.2843137254899" Width="52.0" Height="29.0" ZOrder="33316" FillColor="ffffff" FontWeight="Bold" FontSize="14" Valign="Middle" />
  </Label>
  <Label TextLabel="B cell" GraphId="bb253">
    <Graphics CenterX="1217.289010383265" CenterY="836.139066068194" Width="34.64524765729584" Height="20.709504685408092" ZOrder="33321" FillColor="ffffff" FontWeight="Bold" FontSize="14" Valign="Middle" />
  </Label>
  <Label TextLabel="B cell" GraphId="b3e00">
    <Graphics CenterX="1280.289010383265" CenterY="846.139066068194" Width="34.64524765729584" Height="20.709504685408092" ZOrder="33329" FillColor="ffffff" FontWeight="Bold" FontSize="14" Valign="Middle" />
  </Label>
  <Label TextLabel="B cell" GraphId="c66f8">
    <Graphics CenterX="1326.289010383265" CenterY="799.139066068194" Width="34.64524765729584" Height="20.709504685408092" ZOrder="33332" FillColor="ffffff" FontWeight="Bold" FontSize="14" Valign="Middle" />
  </Label>
  <Label TextLabel="TH2&#xA;cell" GraphId="e2ba2">
    <Graphics CenterX="1066.7214066349381" CenterY="807.3258130561458" Width="43.51004016064235" Height="29.08299866131165" ZOrder="33335" FillColor="ffffff" FontWeight="Bold" FontSize="14" Valign="Middle" />
  </Label>
  <Label TextLabel="TH2&#xA;cell" GraphId="b506b">
    <Graphics CenterX="1034.7214066349381" CenterY="873.3258130561458" Width="43.51004016064235" Height="29.08299866131165" ZOrder="33338" FillColor="ffffff" FontWeight="Bold" FontSize="14" Valign="Middle" />
  </Label>
  <Label TextLabel="TH2&#xA;cell" GraphId="b1448">
    <Graphics CenterX="1060.7214066349381" CenterY="736.3258130561458" Width="43.51004016064235" Height="29.08299866131165" ZOrder="33345" FillColor="ffffff" FontWeight="Bold" FontSize="14" Valign="Middle" />
  </Label>
  <Label TextLabel="HLA&#xA;" GraphId="a3a4b">
    <Graphics CenterX="1695.466386554617" CenterY="773.2843137254899" Width="27.0" Height="17.0" ZOrder="33347" FillColor="ffffff" FontSize="10" Valign="Middle" />
  </Label>
  <Label TextLabel="IgG3" GraphId="e3fa4">
    <Graphics CenterX="1702.466386554617" CenterY="709.7843137254899" Width="33.0" Height="14.0" ZOrder="33348" FillColor="ffffff" FontSize="10" Valign="Middle" />
  </Label>
  <Label TextLabel="IgG1" GraphId="e9e59">
    <Graphics CenterX="1702.466386554617" CenterY="696.7843137254899" Width="33.0" Height="14.0" ZOrder="33349" FillColor="ffffff" FontSize="10" Valign="Middle" />
  </Label>
  <Label TextLabel="NON&#xA;HLA&#xA;Antibodies" GraphId="c81c9">
    <Graphics CenterX="1619.466386554617" CenterY="814.7843137254899" Width="49.0" Height="42.0" ZOrder="33350" FillColor="ffffff" FontSize="10" Valign="Middle" />
  </Label>
  <Label TextLabel="Donor Parenchymal&#xA;Graft Cells" GraphId="c0a32">
    <Graphics CenterX="87.53143703074011" CenterY="198.04603123999175" Width="205.83679517777085" Height="53.46745452962193" ZOrder="33371" FillColor="ffffff" FontWeight="Bold" FontSize="18" Valign="Middle" />
  </Label>
  <Label TextLabel="MHCI" GraphId="af418" GroupRef="d8f31">
    <Graphics CenterX="140.21392811230112" CenterY="530.2101762433778" Width="96.18523930340984" Height="27.292988196816623" ZOrder="33374" FillColor="ffffff" FontWeight="Bold" FontSize="18" Valign="Middle" />
  </Label>
  <Label TextLabel="MHCII" GraphId="e46fb" GroupRef="d8f31">
    <Graphics CenterX="140.21392811230112" CenterY="551.0811795509845" Width="96.18523930340984" Height="27.292988196816623" ZOrder="33375" FillColor="ffffff" FontWeight="Bold" FontSize="18" Valign="Middle" />
  </Label>
  <Label TextLabel="MHCII" GraphId="aae2e">
    <Graphics CenterX="399.06445575444957" CenterY="585.5482347302768" Width="96.18523930340984" Height="27.292988196816623" ZOrder="33406" FillColor="ffffff" FontWeight="Bold" FontSize="18" Valign="Middle" />
  </Label>
  <Label TextLabel="TCR" GraphId="e7c82">
    <Graphics CenterX="923.96638655462" CenterY="150.31643043193282" Width="54.0" Height="27.292988196816623" ZOrder="33410" FillColor="ffffff" FontWeight="Bold" FontSize="18" Valign="Middle" />
  </Label>
  <Label TextLabel="TCR" GraphId="ec0b5">
    <Graphics CenterX="560.9999999999998" CenterY="446.5321167064425" Width="60.0" Height="27.292988196816623" ZOrder="33411" FillColor="ffffff" FontWeight="Bold" FontSize="18" Valign="Middle" />
  </Label>
  <Label TextLabel="Direct &#xA;Donor APC" GraphId="a1166">
    <Graphics CenterX="235.30266084551357" CenterY="46.20038625652933" Width="127.39467830897286" Height="53.46745452962193" ZOrder="33415" FillColor="ffffff" FontWeight="Bold" FontSize="18" Valign="Middle" />
  </Label>
  <Label TextLabel="MHCI" GraphId="d787d" GroupRef="c28cc">
    <Graphics CenterX="301.3859237021584" CenterY="88.53211670644248" Width="96.18523930340984" Height="27.292988196816623" ZOrder="33430" FillColor="ffffff" FontWeight="Bold" FontSize="18" Valign="Middle" />
  </Label>
  <Label TextLabel="MHCII" GraphId="b1265">
    <Graphics CenterX="1173.18031466694" CenterY="727.8654932764745" Width="96.18523930340984" Height="27.292988196816623" ZOrder="33431" FillColor="ffffff" FontWeight="Bold" FontSize="18" Valign="Middle" />
  </Label>
  <Label TextLabel="TT" GraphId="cf85c">
    <Graphics CenterX="941.4663865546235" CenterY="673.7843137254899" Width="25.0" Height="20.0" ZOrder="33439" FillColor="ffffff" FontWeight="Bold" FontSize="14" Valign="Middle" Color="cc0033" />
  </Label>
  <Label TextLabel="TT" GraphId="eb33f">
    <Graphics CenterX="941.4663865546235" CenterY="691.7843137254899" Width="25.0" Height="20.0" ZOrder="33440" FillColor="ffffff" FontWeight="Bold" FontSize="14" Valign="Middle" Color="cc0033" />
  </Label>
  <Label TextLabel="TT" GraphId="e07ab">
    <Graphics CenterX="1472.4663865546236" CenterY="432.78431372548994" Width="25.0" Height="20.0" ZOrder="33441" FillColor="ffffff" FontWeight="Bold" FontSize="14" Valign="Middle" Color="0000cc" />
  </Label>
  <Label TextLabel="TT" GraphId="e6ff4">
    <Graphics CenterX="1474.4663865546236" CenterY="113.78431372548994" Width="25.0" Height="20.0" ZOrder="33444" FillColor="ffffff" FontWeight="Bold" FontSize="14" Valign="Middle" Color="0000cc" />
  </Label>
  <Label TextLabel="TT" GraphId="bce8a">
    <Graphics CenterX="1473.4663865546236" CenterY="133.78431372548994" Width="25.0" Height="20.0" ZOrder="33445" FillColor="ffffff" FontWeight="Bold" FontSize="14" Valign="Middle" Color="0000cc" />
  </Label>
  <Label TextLabel="TT" GraphId="a38e5">
    <Graphics CenterX="1473.4663865546236" CenterY="154.78431372548994" Width="25.0" Height="20.0" ZOrder="33446" FillColor="ffffff" FontWeight="Bold" FontSize="14" Valign="Middle" Color="0000cc" />
  </Label>
  <Label TextLabel="TT" GraphId="bac7b">
    <Graphics CenterX="765.7495081517189" CenterY="797.1200669015327" Width="25.0" Height="20.0" ZOrder="33449" FillColor="ffffff" FontWeight="Bold" FontSize="14" Valign="Middle" Color="0000cc" />
  </Label>
  <Label TextLabel="TT" GraphId="bb069">
    <Graphics CenterX="897.3466043404684" CenterY="564.8333155403717" Width="25.0" Height="20.0" ZOrder="33450" FillColor="ffffff" FontWeight="Bold" FontSize="14" Valign="Middle" Color="0000cc" />
  </Label>
  <Label TextLabel="TT" GraphId="b178d">
    <Graphics CenterX="749.4337186780341" CenterY="762.6554571011686" Width="25.0" Height="20.0" ZOrder="33451" FillColor="ffffff" FontWeight="Bold" FontSize="14" Valign="Middle" Color="0000cc" />
  </Label>
  <Label TextLabel="TT" GraphId="d8e61">
    <Graphics CenterX="746.7295444493585" CenterY="722.7462012028005" Width="25.0" Height="20.0" ZOrder="33452" FillColor="ffffff" FontWeight="Bold" FontSize="14" Valign="Middle" Color="0000cc" />
  </Label>
  <Label TextLabel="?" GraphId="b6a7f">
    <Graphics CenterX="1649.0" CenterY="761.0" Width="26.0" Height="20.0" ZOrder="33453" FillColor="ffffff" FontSize="12" Valign="Middle" />
  </Label>
  <Label TextLabel="?" GraphId="b082d">
    <Graphics CenterX="1520.0" CenterY="761.0" Width="26.0" Height="20.0" ZOrder="33454" FillColor="ffffff" FontSize="12" Valign="Middle" />
  </Label>
  <Shape GraphId="f660f">
    <Attribute Key="org.pathvisio.CellularComponentProperty" Value="Nucleus" />
    <Attribute Key="org.pathvisio.DoubleLineProperty" Value="Double" />
    <Graphics CenterX="2369.4145658263405" CenterY="458.54341736694596" Width="112.0" Height="78.0" ZOrder="16384" FontSize="10" Valign="Middle" ShapeType="Oval" LineThickness="3.0" Color="006633" Rotation="0.0" />
  </Shape>
  <Shape GraphId="b569b">
    <Graphics CenterX="2374.4145658263405" CenterY="439.04341736694596" Width="18.0" Height="15.0" ZOrder="16384" FillColor="990000" FontSize="10" Valign="Middle" ShapeType="Oval" Color="cc0000" Rotation="0.0" />
  </Shape>
  <Shape GraphId="bf08a">
    <Graphics CenterX="1192.966386554617" CenterY="430.28431372548994" Width="20.0" Height="17.0" ZOrder="16384" FillColor="333333" FontSize="10" Valign="Middle" ShapeType="Oval" Color="333333" Rotation="0.021735706841792664" />
  </Shape>
  <Shape GraphId="d4a66">
    <Graphics CenterX="1211.091386554617" CenterY="430.40931372548994" Width="11.75" Height="11.25" ZOrder="16384" FillColor="333333" FontSize="10" Valign="Middle" ShapeType="Oval" Color="333333" Rotation="0.0" />
  </Shape>
  <Shape GraphId="a828b">
    <Graphics CenterX="1194.466386554617" CenterY="418.78431372548994" Width="99.0" Height="90.0" ZOrder="16384" FillColor="666666" FontSize="10" Valign="Middle" ShapeType="Oval" Rotation="0.0" />
  </Shape>
  <Shape GraphId="eff30">
    <Graphics CenterX="85.45893054024293" CenterY="258.99476295479633" Width="112.95865490628455" Height="79.88257993384764" ZOrder="16384" FontSize="10" Valign="Middle" ShapeType="RoundedRectangle" Rotation="0.0" />
  </Shape>
  <Shape GraphId="d477f">
    <Graphics CenterX="110.81725468577781" CenterY="265.3409592061744" Width="37.9862183020947" Height="30.268467475193006" ZOrder="16384" FillColor="999999" FontSize="10" Valign="Middle" ShapeType="Oval" Rotation="0.0" />
  </Shape>
  <Shape GraphId="bff4e">
    <Graphics CenterX="575.5" CenterY="52.5" Width="175.0" Height="73.0" ZOrder="16384" FontSize="10" Valign="Middle" ShapeType="Rectangle" Rotation="0.0" />
  </Shape>
  <Shape GraphId="e7147" GroupRef="b9cd2">
    <Graphics CenterX="233.97558007670818" CenterY="357.9476525144821" Width="51.470588235294265" Height="129.20168067226888" ZOrder="16386" FillColor="cc3300" FontSize="10" Valign="Middle" ShapeType="Oval" Color="cc3300" Rotation="0.0" />
  </Shape>
  <Shape GraphId="cab63">
    <Attribute Key="org.pathvisio.CellularComponentProperty" Value="Nucleus" />
    <Graphics CenterX="624.2409638554211" CenterY="459.28781793842023" Width="124.09638554216917" Height="113.78848728246294" ZOrder="16388" FontSize="10" Valign="Middle" ShapeType="Oval" LineThickness="3.0" Color="c0c0c0" Rotation="0.0" />
  </Shape>
  <Shape GraphId="dca15" GroupRef="b9cd2">
    <Graphics CenterX="255.50919352208598" CenterY="386.83420713632813" Width="30.0" Height="30.0" ZOrder="16390" FillColor="cc3300" FontSize="10" Valign="Middle" ShapeType="Rectangle" Color="cc3300" Rotation="0.0" />
  </Shape>
  <Shape GraphId="c43ca" GroupRef="b9cd2">
    <Graphics CenterX="214.27810108511142" CenterY="345.50227436321745" Width="27.605042016806376" Height="39.18487394957904" ZOrder="33056" FillColor="cc3300" FontSize="10" Valign="Middle" ShapeType="Oval" Color="cc3300" Rotation="0.0" />
  </Shape>
  <Shape GraphId="f6216" GroupRef="b9cd2">
    <Graphics CenterX="237.53860528679195" CenterY="304.1661399094371" Width="27.605042016806376" Height="38.44537815125913" ZOrder="33058" FillColor="cc3300" FontSize="10" Valign="Middle" ShapeType="Oval" Color="cc3300" Rotation="0.0" />
  </Shape>
  <Shape GraphId="a28bb" GroupRef="b9cd2">
    <Graphics CenterX="217.20247083301024" CenterY="312.5358878085991" Width="27.605042016806376" Height="39.18487394957904" ZOrder="33060" FillColor="cc3300" FontSize="10" Valign="Middle" ShapeType="Oval" Color="cc3300" Rotation="0.0" />
  </Shape>
  <Shape GraphId="aea67" GroupRef="b9cd2">
    <Graphics CenterX="255.86213469855647" CenterY="335.4896693212004" Width="30.0" Height="30.0" ZOrder="33062" FillColor="cc3300" FontSize="10" Valign="Middle" ShapeType="Rectangle" Color="cc3300" Rotation="0.0" />
  </Shape>
  <Shape GraphId="d84a9">
    <Attribute Key="org.pathvisio.CellularComponentProperty" Value="Nucleus" />
    <Graphics CenterX="763.4309113203536" CenterY="644.0935506732815" Width="124.09638554216917" Height="113.78848728246294" ZOrder="33076" FontSize="10" Valign="Middle" ShapeType="Oval" LineThickness="3.0" Color="c0c0c0" Rotation="0.0" />
  </Shape>
  <Shape GraphId="d66a2">
    <Attribute Key="org.pathvisio.CellularComponentProperty" Value="Nucleus" />
    <Graphics CenterX="977.8499206911661" CenterY="179.81575923542118" Width="124.09638554216917" Height="113.78848728246294" ZOrder="33078" FontSize="10" Valign="Middle" ShapeType="Oval" LineThickness="3.0" Color="c0c0c0" Rotation="0.0" />
  </Shape>
  <Shape GraphId="ecafa">
    <Attribute Key="org.pathvisio.CellularComponentProperty" Value="Nucleus" />
    <Graphics CenterX="988.9663865546181" CenterY="431.78431372548994" Width="122.0" Height="124.0" ZOrder="33084" FontSize="10" Valign="Middle" ShapeType="Oval" LineThickness="3.0" Color="c0c0c0" Rotation="0.0" />
  </Shape>
  <Shape GraphId="e99e8">
    <Attribute Key="org.pathvisio.CellularComponentProperty" Value="Nucleus" />
    <Graphics CenterX="1035.466386554617" CenterY="707.2093471926921" Width="121.0" Height="120.85006693440437" ZOrder="33086" FontSize="10" Valign="Middle" ShapeType="Oval" LineThickness="3.0" Color="c0c0c0" Rotation="0.0" />
  </Shape>
  <Shape GraphId="f1b57">
    <Attribute Key="org.pathvisio.CellularComponentProperty" Value="Nucleus" />
    <Graphics CenterX="814.9463062333399" CenterY="924.8686510748878" Width="124.09638554216917" Height="113.78848728246294" ZOrder="33088" FontSize="10" Valign="Middle" ShapeType="Oval" LineThickness="3.0" Color="c0c0c0" Rotation="0.0" />
  </Shape>
  <Shape GraphId="d7dd1">
    <Attribute Key="org.pathvisio.CellularComponentProperty" Value="Cell" />
    <Graphics CenterX="596.014579325708" CenterY="852.6785573667214" Width="124.09638554216917" Height="113.78848728246294" ZOrder="33090" FontSize="10" Valign="Middle" ShapeType="Oval" LineThickness="3.0" Color="c0c0c0" Rotation="0.0" />
  </Shape>
  <Shape GraphId="a05be">
    <Attribute Key="org.pathvisio.CellularComponentProperty" Value="Nucleus" />
    <Graphics CenterX="1229.0145793257016" CenterY="700.6785573667214" Width="124.09638554216917" Height="113.78848728246294" ZOrder="33091" FontSize="10" Valign="Middle" ShapeType="Oval" LineThickness="3.0" Color="c0c0c0" Rotation="0.03834669057998672" />
  </Shape>
  <Shape GraphId="f2114">
    <Attribute Key="org.pathvisio.CellularComponentProperty" Value="Nucleus" />
    <Graphics CenterX="1468.0145793257013" CenterY="179.28431372549028" Width="124.09638554216917" Height="109.0" ZOrder="33111" FontSize="10" Valign="Middle" ShapeType="Oval" LineThickness="3.0" Color="c0c0c0" Rotation="0.0" />
  </Shape>
  <Shape GraphId="d643a">
    <Graphics CenterX="1722.3991933653685" CenterY="172.27644647941418" Width="49.23683794752762" Height="30.964845786093214" ZOrder="33114" FillColor="666666" FontSize="10" Valign="Middle" ShapeType="Oval" Rotation="6.154759961377517" />
  </Shape>
  <Shape GraphId="f8b6d">
    <Graphics CenterX="1729.466386554617" CenterY="172.28431372549034" Width="185.0" Height="71.0" ZOrder="33115" FontSize="10" Valign="Middle" ShapeType="RoundedRectangle" Rotation="0.0" />
  </Shape>
  <Shape GraphId="daa3b">
    <Graphics CenterX="1755.3991933653685" CenterY="419.27644647941395" Width="49.23683794752762" Height="30.964845786093214" ZOrder="33124" FillColor="666666" FontSize="10" Valign="Middle" ShapeType="Oval" Rotation="6.154759961377517" />
  </Shape>
  <Shape GraphId="bfcf8">
    <Graphics CenterX="1753.966386554617" CenterY="418.78431372548994" Width="190.0" Height="70.0" ZOrder="33125" FontSize="10" Valign="Middle" ShapeType="RoundedRectangle" Rotation="0.0" />
  </Shape>
  <Shape GraphId="c6f51">
    <Attribute Key="org.pathvisio.CellularComponentProperty" Value="Nucleus" />
    <Graphics CenterX="1412.031386048393" CenterY="701.392156862745" Width="120.06277209678592" Height="109.21568627451006" ZOrder="33156" FontSize="10" Valign="Middle" ShapeType="Oval" LineThickness="3.0" Color="c0c0c0" Rotation="0.0" />
  </Shape>
  <Shape GraphId="e01ae">
    <Attribute Key="org.pathvisio.CellularComponentProperty" Value="Cell" />
    <Attribute Key="org.pathvisio.DoubleLineProperty" Value="Double" />
    <Graphics CenterX="1703.2663802118357" CenterY="849.7843137254899" Width="110.59998731443739" Height="124.0" ZOrder="33185" FontSize="10" Valign="Middle" ShapeType="RoundedRectangle" LineThickness="3.0" Color="c0c0c0" Rotation="0.0" />
  </Shape>
  <Shape GraphId="a6833">
    <Graphics CenterX="1806.466386554617" CenterY="807.2843137254899" Width="15.0" Height="15.0" ZOrder="33214" FontSize="10" Valign="Middle" ShapeType="Oval" Rotation="0.0" />
  </Shape>
  <Shape GraphId="b4f63">
    <Attribute Key="org.pathvisio.CellularComponentProperty" Value="Cell" />
    <Attribute Key="org.pathvisio.DoubleLineProperty" Value="Double" />
    <Graphics CenterX="1795.466386554617" CenterY="806.7843137254899" Width="57.0" Height="38.0" ZOrder="33215" FontSize="10" Valign="Middle" ShapeType="RoundedRectangle" LineThickness="3.0" Color="c0c0c0" Rotation="0.0" />
  </Shape>
  <Shape GraphId="f9f97">
    <Graphics CenterX="1872.3963585434183" CenterY="803.0826330532211" Width="15.0" Height="15.0" ZOrder="33217" FontSize="10" Valign="Middle" ShapeType="Oval" Rotation="0.0" />
  </Shape>
  <Shape GraphId="d6d9f">
    <Attribute Key="org.pathvisio.CellularComponentProperty" Value="Cell" />
    <Attribute Key="org.pathvisio.DoubleLineProperty" Value="Double" />
    <Graphics CenterX="1861.8868283911243" CenterY="806.2969187675048" Width="59.59998731443784" Height="40.0" ZOrder="33218" FontSize="10" Valign="Middle" ShapeType="RoundedRectangle" LineThickness="3.0" Color="c0c0c0" Rotation="0.0" />
  </Shape>
  <Shape GraphId="a633c">
    <Graphics CenterX="1941.8963585434183" CenterY="803.0826330532211" Width="14.0" Height="15.0" ZOrder="33220" FontSize="10" Valign="Middle" ShapeType="Oval" Rotation="0.0" />
  </Shape>
  <Shape GraphId="f8b75">
    <Attribute Key="org.pathvisio.CellularComponentProperty" Value="Cell" />
    <Attribute Key="org.pathvisio.DoubleLineProperty" Value="Double" />
    <Graphics CenterX="1931.6963522006376" CenterY="805.0826330532211" Width="59.59998731443784" Height="37.0" ZOrder="33221" FontSize="10" Valign="Middle" ShapeType="RoundedRectangle" LineThickness="3.0" Color="c0c0c0" Rotation="0.0" />
  </Shape>
  <Shape GraphId="d148a">
    <Attribute Key="org.pathvisio.CellularComponentProperty" Value="Cell" />
    <Attribute Key="org.pathvisio.DoubleLineProperty" Value="Double" />
    <Graphics CenterX="1999.3963585434183" CenterY="805.5826330532211" Width="63.0" Height="36.0" ZOrder="33226" FontSize="10" Valign="Middle" ShapeType="RoundedRectangle" LineThickness="3.0" Color="c0c0c0" Rotation="0.0" />
  </Shape>
  <Shape GraphId="faa8b">
    <Graphics CenterX="1202.341386554617" CenterY="408.78431372548994" Width="20.75" Height="20.0" ZOrder="33229" FillColor="333333" FontSize="10" Valign="Middle" ShapeType="Oval" Color="333333" Rotation="0.0" />
  </Shape>
  <Shape GraphId="a984f">
    <Graphics CenterX="1169.841386554617" CenterY="430.40931372548994" Width="11.75" Height="11.25" ZOrder="33230" FillColor="333333" FontSize="10" Valign="Middle" ShapeType="Oval" Color="333333" Rotation="0.0" />
  </Shape>
  <Shape GraphId="a1c87">
    <Graphics CenterX="1219.966386554617" CenterY="434.40931372548994" Width="22.0" Height="11.25" ZOrder="33231" FillColor="333333" FontSize="10" Valign="Middle" ShapeType="Oval" Color="333333" Rotation="0.0" />
  </Shape>
  <Shape GraphId="ce819">
    <Graphics CenterX="1181.841386554617" CenterY="396.40931372548994" Width="11.75" Height="11.25" ZOrder="33232" FillColor="333333" FontSize="10" Valign="Middle" ShapeType="Oval" Color="333333" Rotation="0.0" />
  </Shape>
  <Shape GraphId="a7ce6">
    <Graphics CenterX="1200.966386554617" CenterY="448.90931372548994" Width="20.0" Height="18.25" ZOrder="33233" FillColor="333333" FontSize="10" Valign="Middle" ShapeType="Oval" Color="333333" Rotation="0.0" />
  </Shape>
  <Shape GraphId="ad665">
    <Graphics CenterX="1164.966386554617" CenterY="405.40931372548994" Width="12.0" Height="17.25" ZOrder="33235" FillColor="333333" FontSize="10" Valign="Middle" ShapeType="Oval" Color="333333" Rotation="0.0" />
  </Shape>
  <Shape GraphId="b73bf">
    <Attribute Key="org.pathvisio.CellularComponentProperty" Value="Nucleus" />
    <Graphics CenterX="906.9663865546207" CenterY="75.67855736672169" Width="58.0" Height="53.78848728246294" ZOrder="33239" FontSize="10" Valign="Middle" ShapeType="Oval" LineThickness="3.0" Color="c0c0c0" Rotation="0.0" />
  </Shape>
  <Shape GraphId="ed9fc">
    <Attribute Key="org.pathvisio.CellularComponentProperty" Value="Nucleus" />
    <Graphics CenterX="1040.966386554617" CenterY="91.6785573667216" Width="60.0" Height="57.78848728246294" ZOrder="33242" FontSize="10" Valign="Middle" ShapeType="Oval" LineThickness="3.0" Color="c0c0c0" Rotation="0.0" />
  </Shape>
  <Shape GraphId="b5018">
    <Attribute Key="org.pathvisio.CellularComponentProperty" Value="Nucleus" />
    <Graphics CenterX="976.966386554617" CenterY="49.784313725490264" Width="64.0" Height="62.0" ZOrder="33246" FontSize="10" Valign="Middle" ShapeType="Oval" LineThickness="3.0" Color="c0c0c0" Rotation="0.0" />
  </Shape>
  <Shape GraphId="eee14">
    <Attribute Key="org.pathvisio.CellularComponentProperty" Value="Nucleus" />
    <Graphics CenterX="857.4663865546228" CenterY="448.6785573667214" Width="55.0" Height="51.78848728246294" ZOrder="33252" FontSize="10" Valign="Middle" ShapeType="Oval" LineThickness="3.0" Color="c0c0c0" Rotation="0.0" />
  </Shape>
  <Shape GraphId="d83b4">
    <Attribute Key="org.pathvisio.CellularComponentProperty" Value="Nucleus" />
    <Graphics CenterX="1375.966386554617" CenterY="254.67855736672144" Width="58.0" Height="53.78848728246294" ZOrder="33253" FontSize="10" Valign="Middle" ShapeType="Oval" LineThickness="3.0" Color="c0c0c0" Rotation="0.0" />
  </Shape>
  <Shape GraphId="d1f8a">
    <Attribute Key="org.pathvisio.CellularComponentProperty" Value="Nucleus" />
    <Graphics CenterX="1507.966386554617" CenterY="300.6785573667214" Width="58.0" Height="53.78848728246294" ZOrder="33256" FontSize="10" Valign="Middle" ShapeType="Oval" LineThickness="3.0" Color="c0c0c0" Rotation="0.0" />
  </Shape>
  <Shape GraphId="e3655">
    <Attribute Key="org.pathvisio.CellularComponentProperty" Value="Nucleus" />
    <Graphics CenterX="1429.966386554617" CenterY="303.6785573667214" Width="58.0" Height="53.78848728246294" ZOrder="33259" FontSize="10" Valign="Middle" ShapeType="Oval" LineThickness="3.0" Color="c0c0c0" Rotation="0.0" />
  </Shape>
  <Shape GraphId="c8c9b">
    <Attribute Key="org.pathvisio.CellularComponentProperty" Value="Nucleus" />
    <Graphics CenterX="602.9999999999998" CenterY="330.8942436412316" Width="62.0" Height="63.78848728246294" ZOrder="33262" FontSize="10" Valign="Middle" ShapeType="Oval" LineThickness="3.0" Color="c0c0c0" Rotation="0.0" />
  </Shape>
  <Shape GraphId="c4181">
    <Attribute Key="org.pathvisio.CellularComponentProperty" Value="Nucleus" />
    <Graphics CenterX="670.9999999999998" CenterY="344.8942436412316" Width="62.0" Height="63.78848728246294" ZOrder="33265" FontSize="10" Valign="Middle" ShapeType="Oval" LineThickness="3.0" Color="c0c0c0" Rotation="0.0" />
  </Shape>
  <Shape GraphId="c2176">
    <Attribute Key="org.pathvisio.CellularComponentProperty" Value="Nucleus" />
    <Graphics CenterX="536.0000000000002" CenterY="361.8942436412316" Width="62.0" Height="63.78848728246294" ZOrder="33268" FontSize="10" Valign="Middle" ShapeType="Oval" LineThickness="3.0" Color="c0c0c0" Rotation="0.0" />
  </Shape>
  <Shape GraphId="b2614">
    <Attribute Key="org.pathvisio.CellularComponentProperty" Value="Nucleus" />
    <Graphics CenterX="909.4663865546204" CenterY="340.6785573667214" Width="55.0" Height="51.78848728246294" ZOrder="33272" FontSize="10" Valign="Middle" ShapeType="Oval" LineThickness="3.0" Color="c0c0c0" Rotation="0.0" />
  </Shape>
  <Shape GraphId="f6a96">
    <Attribute Key="org.pathvisio.CellularComponentProperty" Value="Nucleus" />
    <Graphics CenterX="847.4663865546232" CenterY="382.6785573667214" Width="55.0" Height="51.78848728246294" ZOrder="33275" FontSize="10" Valign="Middle" ShapeType="Oval" LineThickness="3.0" Color="c0c0c0" Rotation="0.0" />
  </Shape>
  <Shape GraphId="a0cec">
    <Attribute Key="org.pathvisio.CellularComponentProperty" Value="Nucleus" />
    <Graphics CenterX="850.9663865546229" CenterY="548.7843137254899" Width="56.0" Height="54.0" ZOrder="33281" FontSize="10" Valign="Middle" ShapeType="Oval" LineThickness="3.0" Color="c0c0c0" Rotation="0.0" />
  </Shape>
  <Shape GraphId="d7642">
    <Attribute Key="org.pathvisio.CellularComponentProperty" Value="Nucleus" />
    <Graphics CenterX="798.9663865546239" CenterY="504.78431372548994" Width="56.0" Height="54.0" ZOrder="33284" FontSize="10" Valign="Middle" ShapeType="Oval" LineThickness="3.0" Color="c0c0c0" Rotation="0.0" />
  </Shape>
  <Shape GraphId="a3998">
    <Attribute Key="org.pathvisio.CellularComponentProperty" Value="Nucleus" />
    <Graphics CenterX="733.9663865546235" CenterY="524.7843137254899" Width="56.0" Height="54.0" ZOrder="33287" FontSize="10" Valign="Middle" ShapeType="Oval" LineThickness="3.0" Color="c0c0c0" Rotation="0.0" />
  </Shape>
  <Shape GraphId="e6244">
    <Attribute Key="org.pathvisio.CellularComponentProperty" Value="Cell" />
    <Graphics CenterX="524.4663865546235" CenterY="962.1785573667214" Width="57.0" Height="54.78848728246294" ZOrder="33291" FontSize="10" Valign="Middle" ShapeType="Oval" LineThickness="3.0" Color="c0c0c0" Rotation="0.0" />
  </Shape>
  <Shape GraphId="d0d70">
    <Attribute Key="org.pathvisio.CellularComponentProperty" Value="Cell" />
    <Graphics CenterX="595.4663865546235" CenterY="991.1785573667214" Width="57.0" Height="54.78848728246294" ZOrder="33294" FontSize="10" Valign="Middle" ShapeType="Oval" LineThickness="3.0" Color="c0c0c0" Rotation="0.0" />
  </Shape>
  <Shape GraphId="f2c94">
    <Attribute Key="org.pathvisio.CellularComponentProperty" Value="Cell" />
    <Graphics CenterX="665.4663865546235" CenterY="964.1785573667214" Width="57.0" Height="54.78848728246294" ZOrder="33297" FontSize="10" Valign="Middle" ShapeType="Oval" LineThickness="3.0" Color="c0c0c0" Rotation="0.0" />
  </Shape>
  <Shape GraphId="c6e28">
    <Attribute Key="org.pathvisio.CellularComponentProperty" Value="Nucleus" />
    <Graphics CenterX="747.4663865546235" CenterY="1021.6785573667214" Width="53.0" Height="51.78848728246294" ZOrder="33299" FontSize="10" Valign="Middle" ShapeType="Oval" LineThickness="3.0" Color="c0c0c0" Rotation="0.0" />
  </Shape>
  <Shape GraphId="a338f">
    <Attribute Key="org.pathvisio.CellularComponentProperty" Value="Nucleus" />
    <Graphics CenterX="892.4663865546211" CenterY="1014.6785573667214" Width="53.0" Height="51.78848728246294" ZOrder="33302" FontSize="10" Valign="Middle" ShapeType="Oval" LineThickness="3.0" Color="c0c0c0" Rotation="0.0" />
  </Shape>
  <Shape GraphId="c0305">
    <Attribute Key="org.pathvisio.CellularComponentProperty" Value="Nucleus" />
    <Graphics CenterX="826.4663865546241" CenterY="1037.6785573667214" Width="53.0" Height="51.78848728246294" ZOrder="33305" FontSize="10" Valign="Middle" ShapeType="Oval" LineThickness="3.0" Color="c0c0c0" Rotation="0.0" />
  </Shape>
  <Shape GraphId="e4f00">
    <Attribute Key="org.pathvisio.CellularComponentProperty" Value="Nucleus" />
    <Graphics CenterX="1392.966386554617" CenterY="584.2843137254899" Width="62.0" Height="57.0" ZOrder="33309" FontSize="10" Valign="Middle" ShapeType="Oval" LineThickness="3.0" Color="c0c0c0" Rotation="0.0" />
  </Shape>
  <Shape GraphId="be61e">
    <Attribute Key="org.pathvisio.CellularComponentProperty" Value="Nucleus" />
    <Graphics CenterX="1460.966386554617" CenterY="603.2843137254899" Width="62.0" Height="57.0" ZOrder="33312" FontSize="10" Valign="Middle" ShapeType="Oval" LineThickness="3.0" Color="c0c0c0" Rotation="0.0" />
  </Shape>
  <Shape GraphId="e6508">
    <Attribute Key="org.pathvisio.CellularComponentProperty" Value="Nucleus" />
    <Graphics CenterX="1327.966386554617" CenterY="608.2843137254899" Width="62.0" Height="57.0" ZOrder="33315" FontSize="10" Valign="Middle" ShapeType="Oval" LineThickness="3.0" Color="c0c0c0" Rotation="0.0" />
  </Shape>
  <Shape GraphId="de25b">
    <Attribute Key="org.pathvisio.CellularComponentProperty" Value="Nucleus" />
    <Graphics CenterX="1215.966386554617" CenterY="834.1785573667214" Width="52.0" Height="52.78848728246294" ZOrder="33320" FontSize="10" Valign="Middle" ShapeType="Oval" LineThickness="3.0" Color="c0c0c0" Rotation="0.0" />
  </Shape>
  <Shape GraphId="ee97e">
    <Attribute Key="org.pathvisio.CellularComponentProperty" Value="Nucleus" />
    <Graphics CenterX="1278.966386554617" CenterY="844.1785573667214" Width="52.0" Height="52.78848728246294" ZOrder="33328" FontSize="10" Valign="Middle" ShapeType="Oval" LineThickness="3.0" Color="c0c0c0" Rotation="0.0" />
  </Shape>
  <Shape GraphId="a7ae1">
    <Attribute Key="org.pathvisio.CellularComponentProperty" Value="Nucleus" />
    <Graphics CenterX="1324.966386554617" CenterY="797.1785573667214" Width="52.0" Height="52.78848728246294" ZOrder="33331" FontSize="10" Valign="Middle" ShapeType="Oval" LineThickness="3.0" Color="c0c0c0" Rotation="0.0" />
  </Shape>
  <Shape GraphId="b1ccf">
    <Attribute Key="org.pathvisio.CellularComponentProperty" Value="Nucleus" />
    <Graphics CenterX="972.966386554617" CenterY="827.1785573667214" Width="54.0" Height="52.78848728246294" ZOrder="33333" FontSize="10" Valign="Middle" ShapeType="Oval" LineThickness="3.0" Color="c0c0c0" Rotation="0.0" />
  </Shape>
  <Shape GraphId="d912c">
    <Attribute Key="org.pathvisio.CellularComponentProperty" Value="Nucleus" />
    <Graphics CenterX="1067.966386554617" CenterY="807.1785573667214" Width="54.0" Height="52.78848728246294" ZOrder="33336" FontSize="10" Valign="Middle" ShapeType="Oval" LineThickness="3.0" Color="c0c0c0" Rotation="0.0" />
  </Shape>
  <Shape GraphId="e61a9">
    <Attribute Key="org.pathvisio.CellularComponentProperty" Value="Nucleus" />
    <Graphics CenterX="1034.966386554617" CenterY="872.1785573667214" Width="54.0" Height="52.78848728246294" ZOrder="33339" FontSize="10" Valign="Middle" ShapeType="Oval" LineThickness="3.0" Color="c0c0c0" Rotation="0.0" />
  </Shape>
  <Shape GraphId="ac3f5">
    <Graphics CenterX="2010.3963585434183" CenterY="805.0826330532211" Width="15.0" Height="15.0" ZOrder="33351" FontSize="10" Valign="Middle" ShapeType="Oval" Rotation="0.0" />
  </Shape>
  <Shape GraphId="a11b7">
    <Graphics CenterX="1226.841386554617" CenterY="412.40931372548994" Width="11.75" Height="11.25" ZOrder="33360" FillColor="333333" FontSize="10" Valign="Middle" ShapeType="Oval" Color="333333" Rotation="0.0" />
  </Shape>
  <Shape GraphId="a8ff6">
    <Graphics CenterX="1202.841386554617" CenterY="387.90931372548994" Width="19.75" Height="12.25" ZOrder="33361" FillColor="333333" FontSize="10" Valign="Middle" ShapeType="Oval" Color="333333" Rotation="0.0" />
  </Shape>
  <Shape GraphId="dd56b">
    <Graphics CenterX="85.61328555678097" CenterY="345.1469128996696" Width="112.95865490628455" Height="79.88257993384764" ZOrder="33367" FontSize="10" Valign="Middle" ShapeType="RoundedRectangle" Rotation="0.0" />
  </Shape>
  <Shape GraphId="a875e">
    <Graphics CenterX="110.97160970231585" CenterY="351.49310915104746" Width="37.9862183020947" Height="30.268467475193006" ZOrder="33368" FillColor="999999" FontSize="10" Valign="Middle" ShapeType="Oval" Rotation="0.0" />
  </Shape>
  <Shape GraphId="f98a2">
    <Graphics CenterX="85.69046306504993" CenterY="430.1193495038592" Width="112.95865490628455" Height="79.88257993384764" ZOrder="33369" FontSize="10" Valign="Middle" ShapeType="RoundedRectangle" Rotation="0.0" />
  </Shape>
  <Shape GraphId="d8c90">
    <Graphics CenterX="111.0487872105848" CenterY="436.4655457552369" Width="37.9862183020947" Height="30.268467475193006" ZOrder="33370" FillColor="999999" FontSize="10" Valign="Middle" ShapeType="Oval" Rotation="0.0" />
  </Shape>
  <Shape GraphId="f4bf7" GroupRef="c8573">
    <Graphics CenterX="391.13702282359714" CenterY="381.9538477158263" Width="51.470588235294265" Height="129.20168067226888" ZOrder="33384" FillColor="cc3300" FontSize="10" Valign="Middle" ShapeType="Oval" Color="cc3300" Rotation="0.0" />
  </Shape>
  <Shape GraphId="f7d5a" GroupRef="c8573">
    <Graphics CenterX="412.67063626897493" CenterY="410.84040233767223" Width="30.0" Height="30.0" ZOrder="33385" FillColor="cc3300" FontSize="10" Valign="Middle" ShapeType="Rectangle" Color="cc3300" Rotation="0.0" />
  </Shape>
  <Shape GraphId="b8b2f" GroupRef="c8573">
    <Graphics CenterX="371.43954383200037" CenterY="369.50846956456155" Width="27.605042016806376" Height="39.18487394957904" ZOrder="33386" FillColor="cc3300" FontSize="10" Valign="Middle" ShapeType="Oval" Color="cc3300" Rotation="0.0" />
  </Shape>
  <Shape GraphId="e1767" GroupRef="c8573">
    <Graphics CenterX="394.7000480336809" CenterY="328.1723351107812" Width="27.605042016806376" Height="38.44537815125913" ZOrder="33387" FillColor="cc3300" FontSize="10" Valign="Middle" ShapeType="Oval" Color="cc3300" Rotation="0.0" />
  </Shape>
  <Shape GraphId="e79c4" GroupRef="c8573">
    <Graphics CenterX="374.3639135798992" CenterY="336.5420830099432" Width="27.605042016806376" Height="39.18487394957904" ZOrder="33388" FillColor="cc3300" FontSize="10" Valign="Middle" ShapeType="Oval" Color="cc3300" Rotation="0.0" />
  </Shape>
  <Shape GraphId="d0cc2" GroupRef="c8573">
    <Graphics CenterX="413.0235774454454" CenterY="359.4958645225445" Width="30.0" Height="30.0" ZOrder="33389" FillColor="cc3300" FontSize="10" Valign="Middle" ShapeType="Rectangle" Color="cc3300" Rotation="0.0" />
  </Shape>
  <Shape GraphId="d7995" GroupRef="c28cc">
    <Graphics CenterX="232.97558007670818" CenterY="140.94765251448212" Width="51.470588235294265" Height="129.20168067226888" ZOrder="33413" FillColor="cc3300" FontSize="10" Valign="Middle" ShapeType="Oval" Color="cc3300" Rotation="0.0" />
  </Shape>
  <Shape GraphId="b274b" GroupRef="c28cc">
    <Graphics CenterX="254.50919352208598" CenterY="169.83420713632813" Width="30.0" Height="30.0" ZOrder="33414" FillColor="cc3300" FontSize="10" Valign="Middle" ShapeType="Rectangle" Color="cc3300" Rotation="0.0" />
  </Shape>
  <Shape GraphId="c7424" GroupRef="c28cc">
    <Graphics CenterX="213.27810108511142" CenterY="128.50227436321745" Width="27.605042016806376" Height="39.18487394957904" ZOrder="33416" FillColor="cc3300" FontSize="10" Valign="Middle" ShapeType="Oval" Color="cc3300" Rotation="0.0" />
  </Shape>
  <Shape GraphId="c8ff5" GroupRef="c28cc">
    <Graphics CenterX="236.5386052867919" CenterY="87.1661399094371" Width="27.605042016806376" Height="38.44537815125913" ZOrder="33417" FillColor="cc3300" FontSize="10" Valign="Middle" ShapeType="Oval" Color="cc3300" Rotation="0.0" />
  </Shape>
  <Shape GraphId="fefa7" GroupRef="c28cc">
    <Graphics CenterX="216.20247083301024" CenterY="95.53588780859911" Width="27.605042016806376" Height="39.18487394957904" ZOrder="33418" FillColor="cc3300" FontSize="10" Valign="Middle" ShapeType="Oval" Color="cc3300" Rotation="0.0" />
  </Shape>
  <Shape GraphId="ea31a" GroupRef="c28cc">
    <Graphics CenterX="254.86213469855647" CenterY="118.48966932120038" Width="30.0" Height="30.0" ZOrder="33419" FillColor="cc3300" FontSize="10" Valign="Middle" ShapeType="Rectangle" Color="cc3300" Rotation="0.0" />
  </Shape>
  <Shape GraphId="bde98" GroupRef="e908f">
    <Graphics CenterX="237.97558007670818" CenterY="525.9476525144821" Width="51.470588235294265" Height="129.20168067226888" ZOrder="33433" FillColor="cc3300" FontSize="10" Valign="Middle" ShapeType="Oval" Color="cc3300" Rotation="0.0" />
  </Shape>
  <Shape GraphId="ecf01" GroupRef="e908f">
    <Graphics CenterX="259.509193522086" CenterY="554.8342071363281" Width="30.0" Height="30.0" ZOrder="33434" FillColor="cc3300" FontSize="10" Valign="Middle" ShapeType="Rectangle" Color="cc3300" Rotation="0.0" />
  </Shape>
  <Shape GraphId="e4f0e" GroupRef="e908f">
    <Graphics CenterX="218.27810108511142" CenterY="513.5022743632175" Width="27.605042016806376" Height="39.18487394957904" ZOrder="33435" FillColor="cc3300" FontSize="10" Valign="Middle" ShapeType="Oval" Color="cc3300" Rotation="0.0" />
  </Shape>
  <Shape GraphId="d4a5f" GroupRef="e908f">
    <Graphics CenterX="241.53860528679195" CenterY="472.1661399094371" Width="27.605042016806376" Height="38.44537815125913" ZOrder="33436" FillColor="cc3300" FontSize="10" Valign="Middle" ShapeType="Oval" Color="cc3300" Rotation="0.0" />
  </Shape>
  <Shape GraphId="e8dc5" GroupRef="e908f">
    <Graphics CenterX="221.20247083301024" CenterY="480.5358878085991" Width="27.605042016806376" Height="39.18487394957904" ZOrder="33437" FillColor="cc3300" FontSize="10" Valign="Middle" ShapeType="Oval" Color="cc3300" Rotation="0.0" />
  </Shape>
  <Shape GraphId="ff6fc" GroupRef="e908f">
    <Graphics CenterX="259.8621346985565" CenterY="503.4896693212004" Width="30.0" Height="30.0" ZOrder="33438" FillColor="cc3300" FontSize="10" Valign="Middle" ShapeType="Rectangle" Color="cc3300" Rotation="0.0" />
  </Shape>
  <Group GroupId="c4b6b" GraphId="e0014" TextLabel="ko:K10784 ko:K10785" />
  <Group GroupId="cedb0" GraphId="ec3d3" TextLabel="hsa:3105 hsa:3106 hsa:3107 hsa:3133 hsa:3134 hsa:3135 hsa:652614" />
  <Group GroupId="a1cb3" GraphId="b862b" TextLabel="hsa:3592 hsa:3593" />
  <Group GroupId="b9cd2" GraphId="e2d08" Style="Group" />
  <Group GroupId="a07a1" GraphId="ac839" Style="Group" />
  <Group GroupId="baf78" GraphId="d6fe8" Style="Group" />
  <Group GroupId="dc884" GraphId="f95a5" Style="Group" />
  <Group GroupId="d8f31" Style="Group" />
  <Group GroupId="c0cd4" GraphId="beed8" Style="Group" />
  <Group GroupId="f18fe" GraphId="f07ce" Style="Group" />
  <Group GroupId="f41b7" GraphId="afceb" Style="Group" />
  <Group GroupId="fa881" GraphId="c5c55" Style="Group" />
  <Group GroupId="c4eba" GraphId="f4fd0" TextLabel="hsa:3105 hsa:3106 hsa:3107 hsa:3133 hsa:3134 hsa:3135 hsa:652614" />
  <Group GroupId="d1ca7" GraphId="e4d58" TextLabel="hsa:941 hsa:942" />
  <Group GroupId="e908f" GraphId="f787a" Style="Group" />
  <Group GroupId="c28cc" Style="Group" />
  <Group GroupId="c8573" GraphId="b4d62" Style="Group" />
  <Group GroupId="cc0e7" GraphId="ca7d5" Style="Group" />
  <Group GroupId="dc2b8" GraphId="ca1b5" Style="Group" />
  <Group GroupId="c4837" GraphId="d097b" Style="Group" />
  <Group GroupId="e43bd" GraphId="b81ac" Style="Group" />
  <Group GroupId="fbf53" GraphId="c43fb" Style="Group" />
  <InfoBox CenterX="0.0" CenterY="0.0" />
  <Biopax>
    <bp:PublicationXref xmlns:bp="http://www.biopax.org/release/biopax-level3.owl#" xmlns:rdf="http://www.w3.org/1999/02/22-rdf-syntax-ns#" rdf:id="bb2">
      <bp:ID rdf:datatype="http://www.w3.org/2001/XMLSchema#string">22790079</bp:ID>
      <bp:DB rdf:datatype="http://www.w3.org/2001/XMLSchema#string">PubMed</bp:DB>
      <bp:TITLE rdf:datatype="http://www.w3.org/2001/XMLSchema#string">Role of non-HLA antibodies in organ transplantation.</bp:TITLE>
      <bp:SOURCE rdf:datatype="http://www.w3.org/2001/XMLSchema#string">Curr Opin Organ Transplant</bp:SOURCE>
      <bp:YEAR rdf:datatype="http://www.w3.org/2001/XMLSchema#string">2012</bp:YEAR>
      <bp:AUTHORS rdf:datatype="http://www.w3.org/2001/XMLSchema#string">Dragun D</bp:AUTHORS>
      <bp:AUTHORS rdf:datatype="http://www.w3.org/2001/XMLSchema#string">Philippe A</bp:AUTHORS>
      <bp:AUTHORS rdf:datatype="http://www.w3.org/2001/XMLSchema#string">Catar R</bp:AUTHORS>
    </bp:PublicationXref>
    <bp:openControlledVocabulary xmlns:bp="http://www.biopax.org/release/biopax-level3.owl#">
      <bp:TERM xmlns:rdf="http://www.w3.org/1999/02/22-rdf-syntax-ns#" rdf:datatype="http://www.w3.org/2001/XMLSchema#string">allograft rejection pathway</bp:TERM>
      <bp:ID xmlns:rdf="http://www.w3.org/1999/02/22-rdf-syntax-ns#" rdf:datatype="http://www.w3.org/2001/XMLSchema#string">PW:0001025</bp:ID>
      <bp:Ontology xmlns:rdf="http://www.w3.org/1999/02/22-rdf-syntax-ns#" rdf:datatype="http://www.w3.org/2001/XMLSchema#string">Pathway Ontology</bp:Ontology>
    </bp:openControlledVocabulary>
    <bp:PublicationXref xmlns:bp="http://www.biopax.org/release/biopax-level3.owl#" xmlns:rdf="http://www.w3.org/1999/02/22-rdf-syntax-ns#" rdf:id="fac">
      <bp:ID rdf:datatype="http://www.w3.org/2001/XMLSchema#string">19857756</bp:ID>
      <bp:DB rdf:datatype="http://www.w3.org/2001/XMLSchema#string">PubMed</bp:DB>
      <bp:TITLE rdf:datatype="http://www.w3.org/2001/XMLSchema#string">Balancing efficacy and toxicity of kidney transplant immunosuppression.</bp:TITLE>
      <bp:SOURCE rdf:datatype="http://www.w3.org/2001/XMLSchema#string">Transplant Proc</bp:SOURCE>
      <bp:YEAR rdf:datatype="http://www.w3.org/2001/XMLSchema#string">2009</bp:YEAR>
      <bp:AUTHORS rdf:datatype="http://www.w3.org/2001/XMLSchema#string">Naesens M</bp:AUTHORS>
      <bp:AUTHORS rdf:datatype="http://www.w3.org/2001/XMLSchema#string">Lerut E</bp:AUTHORS>
      <bp:AUTHORS rdf:datatype="http://www.w3.org/2001/XMLSchema#string">Sarwal M</bp:AUTHORS>
      <bp:AUTHORS rdf:datatype="http://www.w3.org/2001/XMLSchema#string">Van Damme B</bp:AUTHORS>
      <bp:AUTHORS rdf:datatype="http://www.w3.org/2001/XMLSchema#string">Vanrenterghem Y</bp:AUTHORS>
      <bp:AUTHORS rdf:datatype="http://www.w3.org/2001/XMLSchema#string">Kuypers DR</bp:AUTHORS>
    </bp:PublicationXref>
    <bp:PublicationXref xmlns:bp="http://www.biopax.org/release/biopax-level3.owl#" xmlns:rdf="http://www.w3.org/1999/02/22-rdf-syntax-ns#" rdf:id="cbe">
      <bp:ID rdf:datatype="http://www.w3.org/2001/XMLSchema#string">12581329</bp:ID>
      <bp:DB rdf:datatype="http://www.w3.org/2001/XMLSchema#string">PubMed</bp:DB>
      <bp:TITLE rdf:datatype="http://www.w3.org/2001/XMLSchema#string">Increased expression of cytotoxic effector molecules: different interpretations for steroid-based and steroid-free immunosuppression.</bp:TITLE>
      <bp:SOURCE rdf:datatype="http://www.w3.org/2001/XMLSchema#string">Pediatr Transplant</bp:SOURCE>
      <bp:YEAR rdf:datatype="http://www.w3.org/2001/XMLSchema#string">2003</bp:YEAR>
      <bp:AUTHORS rdf:datatype="http://www.w3.org/2001/XMLSchema#string">Satterwhite T</bp:AUTHORS>
      <bp:AUTHORS rdf:datatype="http://www.w3.org/2001/XMLSchema#string">Chua MS</bp:AUTHORS>
      <bp:AUTHORS rdf:datatype="http://www.w3.org/2001/XMLSchema#string">Hsieh SC</bp:AUTHORS>
      <bp:AUTHORS rdf:datatype="http://www.w3.org/2001/XMLSchema#string">Chang S</bp:AUTHORS>
      <bp:AUTHORS rdf:datatype="http://www.w3.org/2001/XMLSchema#string">Scandling J</bp:AUTHORS>
      <bp:AUTHORS rdf:datatype="http://www.w3.org/2001/XMLSchema#string">Salvatierra O</bp:AUTHORS>
      <bp:AUTHORS rdf:datatype="http://www.w3.org/2001/XMLSchema#string">Sarwal MM</bp:AUTHORS>
    </bp:PublicationXref>
    <bp:PublicationXref xmlns:bp="http://www.biopax.org/release/biopax-level3.owl#" xmlns:rdf="http://www.w3.org/1999/02/22-rdf-syntax-ns#" rdf:id="d87">
      <bp:ID rdf:datatype="http://www.w3.org/2001/XMLSchema#string">22678861</bp:ID>
      <bp:DB rdf:datatype="http://www.w3.org/2001/XMLSchema#string">PubMed</bp:DB>
      <bp:TITLE rdf:datatype="http://www.w3.org/2001/XMLSchema#string">Transplant immunology for non-immunologist.</bp:TITLE>
      <bp:SOURCE rdf:datatype="http://www.w3.org/2001/XMLSchema#string">Mt Sinai J Med</bp:SOURCE>
      <bp:YEAR rdf:datatype="http://www.w3.org/2001/XMLSchema#string">2012</bp:YEAR>
      <bp:AUTHORS rdf:datatype="http://www.w3.org/2001/XMLSchema#string">Heeger PS</bp:AUTHORS>
      <bp:AUTHORS rdf:datatype="http://www.w3.org/2001/XMLSchema#string">Dinavahi R</bp:AUTHORS>
    </bp:PublicationXref>
    <bp:PublicationXref xmlns:bp="http://www.biopax.org/release/biopax-level3.owl#" xmlns:rdf="http://www.w3.org/1999/02/22-rdf-syntax-ns#" rdf:id="e98">
      <bp:ID rdf:datatype="http://www.w3.org/2001/XMLSchema#string">23026942 </bp:ID>
      <bp:DB rdf:datatype="http://www.w3.org/2001/XMLSchema#string">PubMed</bp:DB>
      <bp:TITLE rdf:datatype="http://www.w3.org/2001/XMLSchema#string">The role of complement in antibody-mediated rejection in kidney transplantation.</bp:TITLE>
      <bp:SOURCE rdf:datatype="http://www.w3.org/2001/XMLSchema#string">Nat Rev Nephrol</bp:SOURCE>
      <bp:YEAR rdf:datatype="http://www.w3.org/2001/XMLSchema#string">2012</bp:YEAR>
      <bp:AUTHORS rdf:datatype="http://www.w3.org/2001/XMLSchema#string">Stegall MD</bp:AUTHORS>
      <bp:AUTHORS rdf:datatype="http://www.w3.org/2001/XMLSchema#string">Chedid MF</bp:AUTHORS>
      <bp:AUTHORS rdf:datatype="http://www.w3.org/2001/XMLSchema#string">Cornell LD</bp:AUTHORS>
    </bp:PublicationXref>
    <bp:PublicationXref xmlns:bp="http://www.biopax.org/release/biopax-level3.owl#" xmlns:rdf="http://www.w3.org/1999/02/22-rdf-syntax-ns#" rdf:id="bde">
      <bp:ID rdf:datatype="http://www.w3.org/2001/XMLSchema#string">22302197</bp:ID>
      <bp:DB rdf:datatype="http://www.w3.org/2001/XMLSchema#string">PubMed</bp:DB>
      <bp:TITLE rdf:datatype="http://www.w3.org/2001/XMLSchema#string">Non-HLA antibodies to immunogenic epitopes predict the evolution of chronic renal allograft injury.</bp:TITLE>
      <bp:SOURCE rdf:datatype="http://www.w3.org/2001/XMLSchema#string">J Am Soc Nephrol</bp:SOURCE>
      <bp:YEAR rdf:datatype="http://www.w3.org/2001/XMLSchema#string">2012</bp:YEAR>
      <bp:AUTHORS rdf:datatype="http://www.w3.org/2001/XMLSchema#string">Sigdel TK</bp:AUTHORS>
      <bp:AUTHORS rdf:datatype="http://www.w3.org/2001/XMLSchema#string">Li L</bp:AUTHORS>
      <bp:AUTHORS rdf:datatype="http://www.w3.org/2001/XMLSchema#string">Tran TQ</bp:AUTHORS>
      <bp:AUTHORS rdf:datatype="http://www.w3.org/2001/XMLSchema#string">Khatri P</bp:AUTHORS>
      <bp:AUTHORS rdf:datatype="http://www.w3.org/2001/XMLSchema#string">Naesens M</bp:AUTHORS>
      <bp:AUTHORS rdf:datatype="http://www.w3.org/2001/XMLSchema#string">Sansanwal P</bp:AUTHORS>
      <bp:AUTHORS rdf:datatype="http://www.w3.org/2001/XMLSchema#string">Dai H</bp:AUTHORS>
      <bp:AUTHORS rdf:datatype="http://www.w3.org/2001/XMLSchema#string">Hsieh SC</bp:AUTHORS>
      <bp:AUTHORS rdf:datatype="http://www.w3.org/2001/XMLSchema#string">Sarwal MM</bp:AUTHORS>
    </bp:PublicationXref>
    <bp:PublicationXref xmlns:bp="http://www.biopax.org/release/biopax-level3.owl#" xmlns:rdf="http://www.w3.org/1999/02/22-rdf-syntax-ns#" rdf:id="f4e">
      <bp:ID rdf:datatype="http://www.w3.org/2001/XMLSchema#string">18547992</bp:ID>
      <bp:DB rdf:datatype="http://www.w3.org/2001/XMLSchema#string">PubMed</bp:DB>
      <bp:TITLE rdf:datatype="http://www.w3.org/2001/XMLSchema#string">Characterization of intra-graft B cells during renal allograft rejection.</bp:TITLE>
      <bp:SOURCE rdf:datatype="http://www.w3.org/2001/XMLSchema#string">Kidney Int</bp:SOURCE>
      <bp:YEAR rdf:datatype="http://www.w3.org/2001/XMLSchema#string">2008</bp:YEAR>
      <bp:AUTHORS rdf:datatype="http://www.w3.org/2001/XMLSchema#string">Zarkhin V</bp:AUTHORS>
      <bp:AUTHORS rdf:datatype="http://www.w3.org/2001/XMLSchema#string">Kambham N</bp:AUTHORS>
      <bp:AUTHORS rdf:datatype="http://www.w3.org/2001/XMLSchema#string">Li L</bp:AUTHORS>
      <bp:AUTHORS rdf:datatype="http://www.w3.org/2001/XMLSchema#string">Kwok S</bp:AUTHORS>
      <bp:AUTHORS rdf:datatype="http://www.w3.org/2001/XMLSchema#string">Hsieh SC</bp:AUTHORS>
      <bp:AUTHORS rdf:datatype="http://www.w3.org/2001/XMLSchema#string">Salvatierra O</bp:AUTHORS>
      <bp:AUTHORS rdf:datatype="http://www.w3.org/2001/XMLSchema#string">Sarwal MM</bp:AUTHORS>
    </bp:PublicationXref>
    <bp:PublicationXref xmlns:bp="http://www.biopax.org/release/biopax-level3.owl#" xmlns:rdf="http://www.w3.org/1999/02/22-rdf-syntax-ns#" rdf:id="f22">
      <bp:ID rdf:datatype="http://www.w3.org/2001/XMLSchema#string">23437201</bp:ID>
      <bp:DB rdf:datatype="http://www.w3.org/2001/XMLSchema#string">PubMed</bp:DB>
      <bp:TITLE rdf:datatype="http://www.w3.org/2001/XMLSchema#string">Significance and suppression of redundant IL17 responses in acute allograft rejection by bioinformatics based drug repositioning of fenofibrate.</bp:TITLE>
      <bp:SOURCE rdf:datatype="http://www.w3.org/2001/XMLSchema#string">PLoS One</bp:SOURCE>
      <bp:YEAR rdf:datatype="http://www.w3.org/2001/XMLSchema#string">2013</bp:YEAR>
      <bp:AUTHORS rdf:datatype="http://www.w3.org/2001/XMLSchema#string">Roedder S</bp:AUTHORS>
      <bp:AUTHORS rdf:datatype="http://www.w3.org/2001/XMLSchema#string">Kimura N</bp:AUTHORS>
      <bp:AUTHORS rdf:datatype="http://www.w3.org/2001/XMLSchema#string">Okamura H</bp:AUTHORS>
      <bp:AUTHORS rdf:datatype="http://www.w3.org/2001/XMLSchema#string">Hsieh SC</bp:AUTHORS>
      <bp:AUTHORS rdf:datatype="http://www.w3.org/2001/XMLSchema#string">Gong Y</bp:AUTHORS>
      <bp:AUTHORS rdf:datatype="http://www.w3.org/2001/XMLSchema#string">Sarwal MM</bp:AUTHORS>
    </bp:PublicationXref>
    <bp:PublicationXref xmlns:bp="http://www.biopax.org/release/biopax-level3.owl#" xmlns:rdf="http://www.w3.org/1999/02/22-rdf-syntax-ns#" rdf:id="f48">
      <bp:ID rdf:datatype="http://www.w3.org/2001/XMLSchema#string">20925547 </bp:ID>
      <bp:DB rdf:datatype="http://www.w3.org/2001/XMLSchema#string">PubMed</bp:DB>
      <bp:TITLE rdf:datatype="http://www.w3.org/2001/XMLSchema#string">Rejection of the kidney allograft.</bp:TITLE>
      <bp:SOURCE rdf:datatype="http://www.w3.org/2001/XMLSchema#string">N Engl J Med</bp:SOURCE>
      <bp:YEAR rdf:datatype="http://www.w3.org/2001/XMLSchema#string">2010</bp:YEAR>
      <bp:AUTHORS rdf:datatype="http://www.w3.org/2001/XMLSchema#string">Nankivell BJ</bp:AUTHORS>
      <bp:AUTHORS rdf:datatype="http://www.w3.org/2001/XMLSchema#string">Alexander SI</bp:AUTHORS>
    </bp:PublicationXref>
  </Biopax>
</Pathway>
