# Supplementary material for: A network biology workflow to study transcriptomics data of the diabetic liver
Source: BMC Genomics. 2014 Nov 15;15(1):971. doi: 10.1186/1471-2164-15-971 (PMC4246458; doi:10.1186/1471-2164-15-971)
Supplement: Supplementary file 2 — Additional file 2: WikiPathways human pathway collection downloaded on 17 June 2014 ( http://wikipathways.org/index.php/Download_Pathways ). (ZIP 2 MB) [file 12864_2014_6667_MOESM2_ESM.zip › 2014-06-17-WikiPathways-HumanCollection/Hs_Amino_acid_conjugation_WP715_63154.gpml]

<?xml version="1.0" encoding="UTF-8"?>
<Pathway xmlns="http://pathvisio.org/GPML/2013a" Name="Amino acid conjugation" Organism="Homo sapiens">
  <Comment Source="WikiPathways-category">Metabolic Process</Comment>
  <Graphics BoardWidth="378.0" BoardHeight="398.0" />
  <DataNode TextLabel="carboxylic acid" GraphId="e0361" Type="Metabolite">
    <Graphics CenterX="164.48333333333332" CenterY="69.98333333333333" Width="80.0" Height="20.0" ZOrder="32768" FontSize="10" Valign="Middle" Color="0000ff" />
    <Xref Database="" ID="" />
  </DataNode>
  <DataNode TextLabel="ATP" GraphId="bb44a" Type="Metabolite">
    <Graphics CenterX="296.0" CenterY="92.0" Width="80.0" Height="20.0" ZOrder="32768" FontSize="10" Valign="Middle" Color="0000ff" />
    <Xref Database="HMDB" ID="HMDB00538" />
  </DataNode>
  <DataNode TextLabel="carboxylic acid AMP ester" GraphId="c34c7" Type="Metabolite">
    <Graphics CenterX="164.74166666666667" CenterY="187.98333333333332" Width="139.48333333333332" Height="20.0" ZOrder="32768" FontSize="10" Valign="Middle" Color="0000ff" />
    <Xref Database="" ID="" />
  </DataNode>
  <DataNode TextLabel="Phosphate" GraphId="b8600" Type="Metabolite" GroupRef="b5014">
    <Graphics CenterX="298.0" CenterY="142.0" Width="80.0" Height="20.0" ZOrder="32768" FontSize="10" Valign="Middle" Color="0000ff" />
    <Xref Database="HMDB" ID="HMDB01429" />
  </DataNode>
  <DataNode TextLabel="Phosphate" GraphId="b836b" Type="Metabolite" GroupRef="b5014">
    <Graphics CenterX="298.0" CenterY="162.0" Width="80.0" Height="20.0" ZOrder="32768" FontSize="10" Valign="Middle" Color="0000ff" />
    <Xref Database="HMDB" ID="HMDB01429" />
  </DataNode>
  <DataNode TextLabel="carboxyl CoA" GraphId="ef007" Type="Metabolite">
    <Graphics CenterX="164.0" CenterY="279.0" Width="80.0" Height="20.0" ZOrder="32768" FontSize="10" Valign="Middle" Color="0000ff" />
    <Xref Database="" ID="" />
  </DataNode>
  <DataNode TextLabel="carboxyl amino acid conjugate" GraphId="b56c0" Type="Metabolite">
    <Graphics CenterX="164.0" CenterY="358.0" Width="172.0" Height="20.0" ZOrder="32768" FontSize="10" Valign="Middle" Color="0000ff" />
    <Xref Database="" ID="" />
  </DataNode>
  <DataNode TextLabel="Glycine" GraphId="b09fb" Type="Metabolite" GroupRef="c6b80">
    <Graphics CenterX="271.0" CenterY="279.0" Width="80.0" Height="20.0" ZOrder="32768" FontSize="10" Valign="Middle" Color="0000ff" />
    <Xref Database="HMDB" ID="HMDB00123" />
  </DataNode>
  <DataNode TextLabel="Taurine" GraphId="f36a5" Type="Metabolite" GroupRef="c6b80">
    <Graphics CenterX="271.0" CenterY="299.0" Width="80.0" Height="20.0" ZOrder="32768" FontSize="10" Valign="Middle" Color="0000ff" />
    <Xref Database="HMDB" ID="HMDB00251" />
  </DataNode>
  <DataNode TextLabel="L-Glutamine" GraphId="cb1fb" Type="Metabolite" GroupRef="c6b80">
    <Graphics CenterX="271.0" CenterY="319.0" Width="80.0" Height="20.0" ZOrder="32768" FontSize="10" Valign="Middle" Color="0000ff" />
    <Xref Database="HMDB" ID="HMDB00641" />
  </DataNode>
  <Interaction GraphId="a9d87">
    <Graphics ConnectorType="Curved" ZOrder="12288" LineThickness="1.0">
      <Point X="256.0" Y="92.0" GraphRef="bb44a" RelX="-1.0" RelY="0.0" />
      <Point X="166.0" Y="122.0" />
      <Point X="250.0" Y="152.0" GraphRef="c24a4" RelX="-1.0" RelY="0.0" ArrowHead="Arrow" />
    </Graphics>
    <Xref Database="" ID="" />
  </Interaction>
  <Interaction GraphId="d91ed">
    <Graphics ZOrder="12288" LineThickness="1.0">
      <Point X="164.48333333333332" Y="79.98333333333333" GraphRef="e0361" RelX="0.0" RelY="1.0" />
      <Point X="164.74166666666667" Y="177.98333333333332" GraphRef="c34c7" RelX="0.0" RelY="-1.0" ArrowHead="Arrow" />
    </Graphics>
    <Xref Database="" ID="" />
  </Interaction>
  <Interaction GraphId="cb47e">
    <Graphics ZOrder="12288" LineThickness="1.0">
      <Point X="164.74166666666667" Y="197.98333333333332" GraphRef="c34c7" RelX="0.0" RelY="1.0" />
      <Point X="164.0" Y="269.0" GraphRef="ef007" RelX="0.0" RelY="-1.0" ArrowHead="Arrow" />
    </Graphics>
    <Xref Database="" ID="" />
  </Interaction>
  <Interaction GraphId="e4497">
    <Graphics ConnectorType="Curved" ZOrder="12288" LineThickness="1.0">
      <Point X="223.0" Y="299.0" GraphRef="db47d" RelX="-1.0" RelY="0.0" />
      <Point X="164.0" Y="348.0" GraphRef="b56c0" RelX="0.0" RelY="-1.0" ArrowHead="Arrow" />
    </Graphics>
    <Xref Database="" ID="" />
  </Interaction>
  <Interaction GraphId="bbbac">
    <Graphics ZOrder="12288" LineThickness="1.0">
      <Point X="164.0" Y="289.0" GraphRef="ef007" RelX="0.0" RelY="1.0" />
      <Point X="164.0" Y="348.0" GraphRef="b56c0" RelX="0.0" RelY="-1.0" ArrowHead="Arrow" />
    </Graphics>
    <Xref Database="" ID="" />
  </Interaction>
  <Group GroupId="b5014" GraphId="c24a4" Style="Group" />
  <Group GroupId="c6b80" GraphId="db47d" Style="Group" />
  <InfoBox CenterX="0.0" CenterY="0.0" />
  <Biopax>
    <bp:openControlledVocabulary xmlns:bp="http://www.biopax.org/release/biopax-level3.owl#">
      <bp:TERM xmlns:rdf="http://www.w3.org/1999/02/22-rdf-syntax-ns#" rdf:datatype="http://www.w3.org/2001/XMLSchema#string">amino acid metabolic pathway</bp:TERM>
      <bp:ID xmlns:rdf="http://www.w3.org/1999/02/22-rdf-syntax-ns#" rdf:datatype="http://www.w3.org/2001/XMLSchema#string">PW:0000011</bp:ID>
      <bp:Ontology xmlns:rdf="http://www.w3.org/1999/02/22-rdf-syntax-ns#" rdf:datatype="http://www.w3.org/2001/XMLSchema#string">Pathway Ontology</bp:Ontology>
    </bp:openControlledVocabulary>
  </Biopax>
</Pathway>
