# Supplementary material for: A network biology workflow to study transcriptomics data of the diabetic liver
Source: BMC Genomics. 2014 Nov 15;15(1):971. doi: 10.1186/1471-2164-15-971 (PMC4246458; doi:10.1186/1471-2164-15-971)
Supplement: Supplementary file 2 — Additional file 2: WikiPathways human pathway collection downloaded on 17 June 2014 ( http://wikipathways.org/index.php/Download_Pathways ). (ZIP 2 MB) [file 12864_2014_6667_MOESM2_ESM.zip › 2014-06-17-WikiPathways-HumanCollection/Hs_Androgen_receptor_signaling_pathway_WP138_72130.gpml]

<?xml version="1.0" encoding="UTF-8"?>
<Pathway xmlns="http://pathvisio.org/GPML/2013a" Name="Androgen receptor signaling pathway" Last-Modified="10/17/2013" Organism="Homo sapiens" License="Freely available under Creative Commons license 2.8">
  <Comment Source="WikiPathways-description">Androgens, mainly testosterone and 5alpha-dihydrotestosterone (DHT) play significant role in the growth and development of the male reproductive organs. These steroid hormones bring about their biological functions through their associations with Androgen receptor (AR), a 110 KDa ligand dependent transcription factor that falls under the group of nuclear receptor superfamily. DHT binds the receptor with high affinity compared to testosterone. The AR gene is located in the X chromosome at Xq11-12 site. AR is cytosolic protein, which in the ligand unbound state, is present as a complex with various Heat shock proteins primarily Hsp70, 90 and 56 as well as p23. Upon ligand binding, it dissociates from the complex. AR is found to be expressed in a number of tissues and cells including prostate, testis, seminal vescicle, epididymis, skin, skeletal muscle, cardiac muscle, liver and central nervous system. The protein has four functional domains- an N terminal domain (NTD), a DNA binding domain (DBD), a hinge region and a Ligand binding Domain (LBD). The DBD is a 658 amino acid residue region that has ZNF motifs which allows it bind to DNA. The rest of the domains are involved in dimerization and ligand binding. Two phosphorylation events are proposed to play very important role in the activation of the receptor upon ligand binding. The first phosphorylation event releases the ligand binding domain for hormone binding. The subsequent phosphorylation event is triggered upon hormone binding. Activated AR upon ligand binding undergoes conformational change to form a homodimer and interacts tightly with the Androgen Response Element (ARE). The androgen receptor is known to bind to many co-regulators at different time points and in different cell types. This DNA protein complex triggers the expression of various target genes that are associated with the male phenotype. Modulation of the AR activity is carried out by several transcription factors like ARA70, TR4, SRC family members and CBP/p300 and other associated proteins. FXXLF and WXXLF motifs containing coactivators such as the p160 members bind with the AF2 region of the Ligand Binding Domain of the AR. Androgen receptors are known to induce apoptosis under certain conditions. Various regulators that regulate androgen induced apoptosis include BRCA1 and Smad3 and Akt. Mutation in AR are also known to be associated in a number of diseases including spinal and bulbar muscular atrophy (SBMA) or Kennedy's disease and Androgen Insensitivity syndrome (AIS). Abnormal amplification of the androgen gene as well as deregulation of AR gene expression have been shown to be associated with prostate cancer.


Please access this pathway at [http://www.netpath.org/netslim/ar_pathway.html NetSlim] database.

If you use this pathway, you must cite following paper:
Kandasamy, K., Mohan, S. S., Raju, R., Keerthikumar, S., Kumar, G. S. S., Venugopal, A. K., Telikicherla, D., Navarro, J. D., Mathivanan, S., Pecquet, C., Gollapudi, S. K., Tattikota, S. G., Mohan, S., Padhukasahasram, H., Subbannayya, Y., Goel, R., Jacob, H. K. C., Zhong, J., Sekhar, R., Nanjappa, V., Balakrishnan, L., Subbaiah, R., Ramachandra, Y. L., Rahiman, B. A., Prasad, T. S. K., Lin, J., Houtman, J. C. D., Desiderio, S., Renauld, J., Constantinescu, S. N., Ohara, O., Hirano, T., Kubo, M., Singh, S., Khatri, P., Draghici, S., Bader, G. D., Sander, C., Leonard, W. J. and Pandey, A. (2010). NetPath: A public resource of curated signal transduction pathways. &lt;i&gt;Genome Biology&lt;/i&gt;. 11:R3.</Comment>
  <Comment Source="WikiPathways-category">Cellular Process</Comment>
  <Graphics BoardWidth="1538.0" BoardHeight="1586.25" />
  <DataNode TextLabel="PTK2" GraphId="f7590" Type="Protein">
    <Comment>DHT and testosterone induces phosphorylation of FAK in LNCaP cells.</Comment>
    <Graphics CenterX="503.125" CenterY="455.75" Width="42.25" Height="20.0" ZOrder="32768" FontWeight="Bold" FontSize="12" Valign="Middle" />
    <Xref Database="Entrez Gene" ID="5747" />
  </DataNode>
  <DataNode TextLabel="AR" GraphId="f4004" Type="Protein" GroupRef="c8a56">
    <Graphics CenterX="488.0" CenterY="386.5" Width="268.0" Height="20.0" ZOrder="32768" FontWeight="Bold" FontSize="12" Valign="Middle" />
    <Xref Database="Entrez Gene" ID="367" />
  </DataNode>
  <DataNode TextLabel="PIK3R2" GraphId="cc3a2" Type="Protein" GroupRef="e2974">
    <Graphics CenterX="503.0" CenterY="553.0" Width="52.0" Height="20.0" ZOrder="32768" FontWeight="Bold" FontSize="12" Valign="Middle" />
    <Xref Database="Entrez Gene" ID="5296" />
  </DataNode>
  <DataNode TextLabel="RAC1" GraphId="bfb15" Type="Protein">
    <Graphics CenterX="412.0" CenterY="533.75" Width="48.0" Height="20.0" ZOrder="32768" FontWeight="Bold" FontSize="12" Valign="Middle" />
    <Xref Database="Entrez Gene" ID="5879" />
  </DataNode>
  <DataNode TextLabel="CDC42" GraphId="c69c2" Type="Protein">
    <Graphics CenterX="412.0" CenterY="552.25" Width="48.0" Height="20.0" ZOrder="32768" FontWeight="Bold" FontSize="12" Valign="Middle" />
    <Xref Database="Entrez Gene" ID="998" />
  </DataNode>
  <DataNode TextLabel="RHOA" GraphId="b36f9" Type="Protein" GroupRef="c5dfb">
    <Graphics CenterX="363.625" CenterY="611.25" Width="49.25" Height="20.0" ZOrder="32768" FillColor="00ffff" FontName="SansSerif" FontWeight="Bold" FontSize="12" Valign="Middle" />
    <Xref Database="Entrez Gene" ID="387" />
  </DataNode>
  <DataNode TextLabel="RHOB" GraphId="b470f" Type="Protein" GroupRef="c5dfb">
    <Graphics CenterX="363.0" CenterY="634.25" Width="48.0" Height="20.0" ZOrder="32768" FillColor="00ffff" FontWeight="Bold" FontSize="12" Valign="Middle" />
    <Xref Database="Entrez Gene" ID="388" />
  </DataNode>
  <DataNode TextLabel="ROCK1" GraphId="c9351" Type="Protein" GroupRef="b586f">
    <Graphics CenterX="363.5" CenterY="679.0" Width="49.0" Height="20.0" ZOrder="32768" FillColor="00ffff" FontWeight="Bold" FontSize="12" Valign="Middle" />
    <Xref Database="Entrez Gene" ID="6093" />
  </DataNode>
  <DataNode TextLabel="ROCK2" GraphId="f6d33" Type="Protein" GroupRef="b586f">
    <Graphics CenterX="363.5" CenterY="701.375" Width="49.0" Height="20.0" ZOrder="32768" FillColor="00ffff" FontWeight="Bold" FontSize="12" Valign="Middle" />
    <Xref Database="Entrez Gene" ID="9475" />
  </DataNode>
  <DataNode TextLabel="Actin polymerization" GraphId="eeb2b" Type="Protein">
    <Graphics CenterX="363.4523809523818" CenterY="871.8928571428578" Width="137.0" Height="20.0" ZOrder="32768" FontWeight="Bold" FontSize="12" Valign="Middle" ShapeType="None" Color="ff0000" />
    <Xref Database="" ID="" />
  </DataNode>
  <DataNode TextLabel="LIMK2" GraphId="eeb3b" Type="Protein">
    <Graphics CenterX="363.125" CenterY="759.25" Width="46.25" Height="20.0" ZOrder="32768" FontWeight="Bold" FontSize="12" Valign="Middle" />
    <Xref Database="Entrez Gene" ID="3985" />
  </DataNode>
  <DataNode TextLabel="DSTN" GraphId="d725a" Type="Protein">
    <Graphics CenterX="363.0" CenterY="814.75" Width="42.0" Height="20.0" ZOrder="32768" FontWeight="Bold" FontSize="12" Valign="Middle" />
    <Xref Database="Entrez Gene" ID="11034" />
  </DataNode>
  <DataNode TextLabel="NCOR1" GraphId="c8edf" Type="Protein" GroupRef="f62b3">
    <Graphics CenterX="1032.2384357699966" CenterY="1299.9862810124657" Width="45.808842745720995" Height="20.0" ZOrder="32768" FontWeight="Bold" FontSize="12" Valign="Middle" />
    <Xref Database="Entrez Gene" ID="9611" />
  </DataNode>
  <DataNode TextLabel="NCOR2" GraphId="b85b5" Type="Protein" GroupRef="f62b3">
    <Graphics CenterX="1032.142857142857" CenterY="1319.3288736050583" Width="46.0" Height="20.0" ZOrder="32768" FontWeight="Bold" FontSize="12" Valign="Middle" />
    <Xref Database="Entrez Gene" ID="9612" />
  </DataNode>
  <DataNode TextLabel="PSMC3IP" GraphId="b4854" Type="Protein">
    <Graphics CenterX="453.5" CenterY="1126.625" Width="63.0" Height="20.0" ZOrder="32768" FontWeight="Bold" FontSize="12" Valign="Middle" />
    <Xref Database="Entrez Gene" ID="29893" />
  </DataNode>
  <DataNode TextLabel="MYST2" GraphId="d6501" Type="Protein">
    <Graphics CenterX="929.2521372569606" CenterY="1348.9279268242885" Width="51.75" Height="20.0" ZOrder="32768" FontWeight="Bold" FontSize="12" Valign="Middle" />
    <Xref Database="Entrez Gene" ID="11143" />
  </DataNode>
  <DataNode TextLabel="RAD9A" GraphId="b34d5" Type="Protein">
    <Graphics CenterX="1023.875" CenterY="1151.75" Width="50.25" Height="20.0" ZOrder="32768" FontWeight="Bold" FontSize="12" Valign="Middle" />
    <Xref Database="Entrez Gene" ID="5883" />
  </DataNode>
  <DataNode TextLabel="PAK6" GraphId="fc689" Type="Protein">
    <Graphics CenterX="255.90277777777771" CenterY="1370.8796296296289" Width="38.75" Height="20.0" ZOrder="32768" FontWeight="Bold" FontSize="12" Valign="Middle" />
    <Xref Database="Entrez Gene" ID="56924" />
  </DataNode>
  <DataNode TextLabel="PATZ1" GraphId="d96a3" Type="Protein">
    <Graphics CenterX="627.0345759916738" CenterY="1314.0511326129488" Width="46.0" Height="20.0" ZOrder="32768" FontWeight="Bold" FontSize="12" Valign="Middle" />
    <Xref Database="Entrez Gene" ID="23598" />
  </DataNode>
  <DataNode TextLabel="RELA" GraphId="eb3cf" Type="Protein">
    <Graphics CenterX="993.3922154553369" CenterY="1346.1086355098203" Width="39.0" Height="20.0" ZOrder="32768" FontWeight="Bold" FontSize="12" Valign="Middle" />
    <Xref Database="Entrez Gene" ID="5970" />
  </DataNode>
  <DataNode TextLabel="SMAD4" GraphId="b76b4" Type="Protein">
    <Graphics CenterX="1091.0410249791462" CenterY="1305.0431593193439" Width="50.75" Height="20.0" ZOrder="32768" FontWeight="Bold" FontSize="12" Valign="Middle" />
    <Xref Database="Entrez Gene" ID="4089" />
  </DataNode>
  <DataNode TextLabel="NCOA3" GraphId="e2160" Type="Protein">
    <Graphics CenterX="382.61574074074065" CenterY="1305.75" Width="48.25" Height="20.0" ZOrder="32768" FontWeight="Bold" FontSize="12" Valign="Middle" />
    <Xref Database="Entrez Gene" ID="8202" />
  </DataNode>
  <DataNode TextLabel="TGIF1" GraphId="d9b56" Type="Protein" GroupRef="ea234">
    <Graphics CenterX="765.0" CenterY="1391.9915979934453" Width="46.0" Height="20.0" ZOrder="32768" FontWeight="Bold" FontSize="12" Valign="Middle" />
    <Xref Database="" ID="" />
  </DataNode>
  <DataNode TextLabel="NR2C2" GraphId="b064b" Type="Protein">
    <Graphics CenterX="1061.375" CenterY="1179.75" Width="58.75" Height="20.0" ZOrder="32768" FontWeight="Bold" FontSize="12" Valign="Middle" />
    <Xref Database="Entrez Gene" ID="7182" />
  </DataNode>
  <DataNode TextLabel="AR" GraphId="bb42d" Type="Protein" GroupRef="e50ce">
    <Graphics CenterX="368.625" CenterY="1243.75" Width="503.25" Height="20.0" ZOrder="32768" FontWeight="Bold" FontSize="12" Valign="Middle" />
    <Xref Database="Entrez Gene" ID="367" />
  </DataNode>
  <DataNode TextLabel="PIAS1" GraphId="b8d76" Type="Protein">
    <Graphics CenterX="665.625" CenterY="1363.75" Width="42.75" Height="20.0" ZOrder="32768" FontWeight="Bold" FontSize="12" Valign="Middle" />
    <Xref Database="Entrez Gene" ID="8554" />
  </DataNode>
  <DataNode TextLabel="SMAD3" GraphId="e6fdc" Type="Protein">
    <Graphics CenterX="560.625" CenterY="1364.75" Width="46.75" Height="20.0" ZOrder="32768" FontWeight="Bold" FontSize="12" Valign="Middle" />
    <Xref Database="Entrez Gene" ID="4088" />
  </DataNode>
  <DataNode TextLabel="AES" GraphId="d849b" Type="Protein">
    <Graphics CenterX="684.5" CenterY="1178.25" Width="45.0" Height="20.0" ZOrder="32768" FontWeight="Bold" FontSize="12" Valign="Middle" />
    <Xref Database="Entrez Gene" ID="166" />
  </DataNode>
  <DataNode TextLabel="PIAS3" GraphId="ac25d" Type="Protein">
    <Graphics CenterX="705.875" CenterY="1389.75" Width="46.25" Height="20.0" ZOrder="32768" FontWeight="Bold" FontSize="12" Valign="Middle" />
    <Xref Database="Entrez Gene" ID="10401" />
  </DataNode>
  <DataNode TextLabel="STAT3" GraphId="c9174" Type="Protein">
    <Graphics CenterX="593.5" CenterY="1407.75" Width="45.0" Height="20.0" ZOrder="32768" FontWeight="Bold" FontSize="12" Valign="Middle" />
    <Xref Database="Entrez Gene" ID="6774" />
  </DataNode>
  <DataNode TextLabel="SP1" GraphId="f5671" Type="Protein">
    <Graphics CenterX="524.5" CenterY="1407.25" Width="35.0" Height="20.0" ZOrder="32768" FontWeight="Bold" FontSize="12" Valign="Middle" />
    <Xref Database="Entrez Gene" ID="6667" />
  </DataNode>
  <DataNode TextLabel="CDKN1A" GraphId="e837e" Type="Rna">
    <Graphics CenterX="524.875" CenterY="1546.25" Width="58.25" Height="20.0" ZOrder="32768" FontStyle="Italic" FontSize="12" Valign="Middle" />
    <Xref Database="Entrez Gene" ID="1026" />
  </DataNode>
  <DataNode TextLabel="HDAC1" GraphId="cb963" Type="Protein">
    <Graphics CenterX="871.5953827460511" CenterY="1381.0437944849095" Width="59.538274605103304" Height="20.0" ZOrder="32768" FontWeight="Bold" FontSize="12" Valign="Middle" />
    <Xref Database="Entrez Gene" ID="3065" />
  </DataNode>
  <DataNode TextLabel="MDM2" GraphId="f4466" Type="Protein">
    <Graphics CenterX="886.8556184614487" CenterY="1314.3789966923923" Width="49.3205091088482" Height="20.0" ZOrder="32768" FontWeight="Bold" FontSize="12" Valign="Middle" />
    <Xref Database="Entrez Gene" ID="4193" />
  </DataNode>
  <DataNode TextLabel="BAG1" GraphId="ee46e" Type="Protein">
    <Graphics CenterX="230.98148148148158" CenterY="1307.25" Width="37.0" Height="20.0" ZOrder="32768" FontWeight="Bold" FontSize="12" Valign="Middle" />
    <Xref Database="Entrez Gene" ID="573" />
  </DataNode>
  <DataNode TextLabel="STUB1" GraphId="f50dc" Type="Protein">
    <Graphics CenterX="543.9702380952378" CenterY="845.5833333333333" Width="56.25" Height="20.0" ZOrder="32768" FontWeight="Bold" FontSize="12" Valign="Middle" />
    <Xref Database="Entrez Gene" ID="10273" />
  </DataNode>
  <DataNode TextLabel="RUNX2" GraphId="bb724" Type="Protein">
    <Graphics CenterX="417.5145502645504" CenterY="1347.6402116402116" Width="47.0" Height="20.0" ZOrder="32768" FontWeight="Bold" FontSize="12" Valign="Middle" />
    <Xref Database="Entrez Gene" ID="860" />
  </DataNode>
  <DataNode TextLabel="RB1" GraphId="d7ce8" Type="Protein">
    <Graphics CenterX="215.5" CenterY="1178.25" Width="35.0" Height="20.0" ZOrder="32768" FontWeight="Bold" FontSize="12" Valign="Middle" />
    <Xref Database="Entrez Gene" ID="5925" />
  </DataNode>
  <DataNode TextLabel="DAXX" GraphId="e91ac" Type="Protein">
    <Graphics CenterX="654.5" CenterY="1152.25" Width="55.0" Height="20.0" ZOrder="32768" FontWeight="Bold" FontSize="12" Valign="Middle" />
    <Xref Database="Entrez Gene" ID="1616" />
  </DataNode>
  <DataNode TextLabel="EGFR" GraphId="cb4ac" Type="Protein">
    <Graphics CenterX="951.875" CenterY="386.75" Width="60.25" Height="20.0" ZOrder="32768" FontWeight="Bold" FontSize="12" Valign="Middle" />
    <Xref Database="Entrez Gene" ID="1956" />
  </DataNode>
  <DataNode TextLabel="PRDX1" GraphId="c0cd8" Type="Protein">
    <Graphics CenterX="782.3433098591555" CenterY="1150.8415492957752" Width="49.25" Height="20.0" ZOrder="32768" FontWeight="Bold" FontSize="12" Valign="Middle" />
    <Xref Database="Entrez Gene" ID="5052" />
  </DataNode>
  <DataNode TextLabel="ZMIZ1" GraphId="e830a" Type="Protein" GroupRef="b4a9b">
    <Graphics CenterX="177.0" CenterY="1143.25" Width="46.0" Height="20.0" ZOrder="32768" FontWeight="Bold" FontSize="12" Valign="Middle" />
    <Xref Database="Entrez Gene" ID="57178" />
  </DataNode>
  <DataNode TextLabel="SUMO1" GraphId="ba0c9" Type="Protein" GroupRef="b4a9b">
    <Graphics CenterX="177.0" CenterY="1123.75" Width="46.0" Height="20.0" ZOrder="32768" FontWeight="Bold" FontSize="12" Valign="Middle" />
    <Xref Database="Entrez Gene" ID="7341" />
  </DataNode>
  <DataNode TextLabel="SMARCE1" GraphId="ac818" Type="Protein">
    <Graphics CenterX="137.0" CenterY="1176.25" Width="62.0" Height="20.0" ZOrder="32768" FontWeight="Bold" FontSize="12" Valign="Middle" />
    <Xref Database="Entrez Gene" ID="6605" />
  </DataNode>
  <DataNode TextLabel="KDM1A" GraphId="a6312" Type="Protein">
    <Graphics CenterX="124.37499999999972" CenterY="1299.4074074074074" Width="54.75" Height="20.0" ZOrder="32768" FontWeight="Bold" FontSize="12" Valign="Middle" />
    <Xref Database="Entrez Gene" ID="23028" />
  </DataNode>
  <DataNode TextLabel="TZF" GraphId="e5318" Type="Protein">
    <Graphics CenterX="909.375" CenterY="1176.75" Width="44.75" Height="20.0" ZOrder="32768" FontWeight="Bold" FontSize="12" Valign="Middle" />
    <Xref Database="Entrez Gene" ID="24149" />
  </DataNode>
  <DataNode TextLabel="FKBP4" GraphId="b7713" Type="Protein">
    <Graphics CenterX="681.172619047619" CenterY="844.3690476190475" Width="60.25" Height="20.0" ZOrder="32768" FontWeight="Bold" FontSize="12" Valign="Middle" />
    <Xref Database="Entrez Gene" ID="2288" />
  </DataNode>
  <DataNode TextLabel="CREB1" GraphId="ccd89" Type="Protein">
    <Graphics CenterX="283.125" CenterY="1148.0" Width="44.25" Height="20.0" ZOrder="32768" FontWeight="Bold" FontSize="12" Valign="Middle" />
    <Xref Database="Entrez Gene" ID="1385" />
  </DataNode>
  <DataNode TextLabel="SIRT1" GraphId="ac5ac" Type="Protein">
    <Graphics CenterX="947.625" CenterY="1150.25" Width="52.75" Height="20.0" ZOrder="32768" FontWeight="Bold" FontSize="12" Valign="Middle" />
    <Xref Database="Entrez Gene" ID="23411" />
  </DataNode>
  <DataNode TextLabel="UBE3A" GraphId="ff008" Type="Protein">
    <Graphics CenterX="156.37301587301596" CenterY="1355.4642857142856" Width="56.0" Height="20.0" ZOrder="32768" FontWeight="Bold" FontSize="12" Valign="Middle" />
    <Xref Database="Entrez Gene" ID="7337" />
  </DataNode>
  <DataNode TextLabel="PARK7" GraphId="e7ec8" Type="Protein" GroupRef="a2900">
    <Graphics CenterX="798.870084527745" CenterY="1299.6163175303188" Width="51.0" Height="20.0" ZOrder="32768" FontWeight="Bold" FontSize="12" Valign="Middle" />
    <Xref Database="Entrez Gene" ID="11315" />
  </DataNode>
  <DataNode TextLabel="EFCAB6" GraphId="e8c9d" Type="Protein" GroupRef="a2900">
    <Graphics CenterX="798.870084527745" CenterY="1319.8663175303188" Width="51.0" Height="20.0" ZOrder="32768" FontWeight="Bold" FontSize="12" Valign="Middle" />
    <Xref Database="Entrez Gene" ID="64800" />
  </DataNode>
  <DataNode TextLabel="CARM1" GraphId="d880c" Type="Protein">
    <Graphics CenterX="55.875" CenterY="1243.25" Width="59.75" Height="20.0" ZOrder="32768" FontWeight="Bold" FontSize="12" Valign="Middle" />
    <Xref Database="Entrez Gene" ID="10498" />
  </DataNode>
  <DataNode TextLabel="FOXO1" GraphId="d219b" Type="Protein">
    <Graphics CenterX="983.625" CenterY="1178.75" Width="48.75" Height="20.0" ZOrder="32768" FontWeight="Bold" FontSize="12" Valign="Middle" />
    <Xref Database="Entrez Gene" ID="2308" />
  </DataNode>
  <DataNode TextLabel="KAT2B" GraphId="c4e8b" Type="Protein">
    <Graphics CenterX="531.125" CenterY="1153.75" Width="45.75" Height="20.0" ZOrder="32768" FontWeight="Bold" FontSize="12" Valign="Middle" />
    <Xref Database="Entrez Gene" ID="8850" />
  </DataNode>
  <DataNode TextLabel="KLK3" GraphId="dba54" Type="Rna">
    <Graphics CenterX="560.5" CenterY="1505.25" Width="53.0" Height="20.0" ZOrder="32768" FontStyle="Italic" FontSize="12" Valign="Middle" />
    <Xref Database="Entrez Gene" ID="354" />
  </DataNode>
  <DataNode TextLabel="RNF6" GraphId="acb7d" Type="Protein">
    <Graphics CenterX="494.125" CenterY="1365.75" Width="41.75" Height="20.0" ZOrder="32768" FontWeight="Bold" FontSize="12" Valign="Middle" />
    <Xref Database="Entrez Gene" ID="6049" />
  </DataNode>
  <DataNode TextLabel="PPAP2A" GraphId="de498" Type="Rna">
    <Graphics CenterX="450.125" CenterY="1506.75" Width="55.75" Height="20.0" ZOrder="32768" FontStyle="Italic" FontSize="12" Valign="Middle" />
    <Xref Database="Entrez Gene" ID="8611" />
  </DataNode>
  <DataNode TextLabel="RLN1" GraphId="ce15e" Type="GeneProduct">
    <Graphics CenterX="494.84006682867556" CenterY="1471.25" Width="36.75" Height="20.0" ZOrder="32768" FontStyle="Italic" FontSize="12" Valign="Middle" />
    <Xref Database="Entrez Gene" ID="6013" />
  </DataNode>
  <DataNode TextLabel="BMF" GraphId="ab1cd" Type="Rna">
    <Graphics CenterX="410.875" CenterY="1472.25" Width="38.25" Height="20.0" ZOrder="32768" FontName="SansSerif" FontStyle="Italic" FontSize="12" Valign="Middle" />
    <Xref Database="Entrez Gene" ID="90427" />
  </DataNode>
  <DataNode TextLabel="SIN3A" GraphId="d661b" Type="Protein" GroupRef="ea234">
    <Graphics CenterX="765.9190161180238" CenterY="1371.3088150364888" Width="44.314222712238006" Height="20.0" ZOrder="32768" FontWeight="Bold" FontSize="12" Valign="Middle" />
    <Xref Database="Entrez Gene" ID="25942" />
  </DataNode>
  <DataNode TextLabel="ETV5" GraphId="f49cf" Type="Protein">
    <Graphics CenterX="1173.5983615741443" CenterY="1243.9135480825494" Width="39.75" Height="20.0" ZOrder="32770" FontName="SansSerif" FontWeight="Bold" FontSize="12" Valign="Middle" />
    <Xref Database="Entrez Gene" ID="2119" />
  </DataNode>
  <DataNode TextLabel="NR0B2" GraphId="f6a03" Type="Protein">
    <Graphics CenterX="817.75" CenterY="1179.25" Width="52.0" Height="20.0" ZOrder="32774" FontName="SansSerif" FontWeight="Bold" FontSize="12" Valign="Middle" />
    <Xref Database="Entrez Gene" ID="8431" />
  </DataNode>
  <DataNode TextLabel="CAV1" GraphId="b30b9" Type="Protein">
    <Graphics CenterX="733.0000000000002" CenterY="459.4999999999999" Width="46.000000000000455" Height="20.0" ZOrder="32782" FontName="SansSerif" FontWeight="Bold" FontSize="12" Valign="Middle" />
    <Xref Database="Entrez Gene" ID="857" />
  </DataNode>
  <DataNode TextLabel="SRC" GraphId="f554e" Type="Protein">
    <Graphics CenterX="595.0" CenterY="533.3333333333333" Width="42.0" Height="20.0" ZOrder="32786" FontName="SansSerif" FontWeight="Bold" FontSize="12" Valign="Middle" />
    <Xref Database="Entrez Gene" ID="6714" />
  </DataNode>
  <DataNode TextLabel="NCOA1" GraphId="f1ad1" Type="Protein" GroupRef="f2781">
    <Graphics CenterX="353.1199911199932" CenterY="1349.1965811965802" Width="52.0" Height="20.0" ZOrder="32788" FontName="SansSerif" FontWeight="Bold" FontSize="12" Valign="Middle" />
    <Xref Database="Entrez Gene" ID="8648" />
  </DataNode>
  <DataNode TextLabel="RAN" GraphId="a4d9d" Type="Protein">
    <Graphics CenterX="203.1666666666667" CenterY="1332.2871295371294" Width="36.0" Height="20.0" ZOrder="32796" FontName="SansSerif" FontWeight="Bold" FontSize="12" Valign="Middle" />
    <Xref Database="Entrez Gene" ID="5901" />
  </DataNode>
  <DataNode TextLabel="RNF14" GraphId="f0ae4" Type="Protein">
    <Graphics CenterX="480.2797619047619" CenterY="1153.422619047619" Width="44.75" Height="20.0" ZOrder="32808" FontName="SansSerif" FontWeight="Bold" FontSize="12" Valign="Middle" />
    <Xref Database="Entrez Gene" ID="9604" />
  </DataNode>
  <DataNode TextLabel="PIAS4" GraphId="d9363" Type="Protein">
    <Graphics CenterX="1105.0" CenterY="1151.0" Width="52.0" Height="20.0" ZOrder="32822" FontWeight="Bold" FontSize="12" Valign="Middle" />
    <Xref Database="Entrez Gene" ID="51588" />
  </DataNode>
  <DataNode TextLabel="FLNA" GraphId="a534d" Type="Protein">
    <Graphics CenterX="791.6666666666674" CenterY="458.99999999999955" Width="52.0" Height="20.0" ZOrder="32830" FontName="SansSerif" FontWeight="Bold" FontSize="12" Valign="Middle" />
    <Xref Database="Entrez Gene" ID="2316" />
  </DataNode>
  <DataNode TextLabel="EP300" GraphId="e11a5" Type="Protein">
    <Graphics CenterX="565.563380281691" CenterY="1182.6508749466495" Width="40.0" Height="20.0" ZOrder="32841" FontName="SansSerif" FontWeight="Bold" FontSize="12" Valign="Middle" />
    <Xref Database="Entrez Gene" ID="2033" />
  </DataNode>
  <DataNode TextLabel="CTNNB1" GraphId="cd1ed" Type="Protein">
    <Graphics CenterX="424.2803030303039" CenterY="1152.8618881118882" Width="52.0" Height="20.0" ZOrder="32854" FontName="SansSerif" FontWeight="Bold" FontSize="12" Valign="Middle" />
    <Xref Database="Entrez Gene" ID="1499" />
  </DataNode>
  <DataNode TextLabel="GNB2L1" GraphId="dee79" Type="Protein">
    <Graphics CenterX="268.66666666666697" CenterY="386.66666666666663" Width="52.0" Height="20.0" ZOrder="32858" FontName="SansSerif" FontWeight="Bold" FontSize="12" Valign="Middle" />
    <Xref Database="Entrez Gene" ID="10399" />
  </DataNode>
  <DataNode TextLabel="CALR" GraphId="c9cac" Type="Protein">
    <Graphics CenterX="750.19696969697" CenterY="1179.818181818182" Width="47.606060606060055" Height="20.0" ZOrder="32863" FontName="SansSerif" FontWeight="Bold" FontSize="12" Valign="Middle" />
    <Xref Database="Entrez Gene" ID="811" />
  </DataNode>
  <DataNode TextLabel="PIK3R1" GraphId="c13e2" Type="Protein" GroupRef="e2974">
    <Graphics CenterX="503.6666666666665" CenterY="533.3333333333331" Width="52.0" Height="20.0" ZOrder="32875" FontName="SansSerif" FontWeight="Bold" FontSize="12" Valign="Middle" />
    <Xref Database="Entrez Gene" ID="5295" />
  </DataNode>
  <DataNode TextLabel="AKT1" GraphId="d01f7" Type="Protein">
    <Graphics CenterX="503.4999999999998" CenterY="680.0000000000002" Width="41.000000000000455" Height="20.0" ZOrder="32896" FontName="SansSerif" FontWeight="Bold" FontSize="12" Valign="Middle" />
    <Xref Database="Entrez Gene" ID="207" />
  </DataNode>
  <DataNode TextLabel="PTEN" GraphId="d29ba" Type="Protein">
    <Graphics CenterX="683.769230769231" CenterY="596.9999999999991" Width="39.53846153846189" Height="20.0" ZOrder="32909" FontName="SansSerif" FontWeight="Bold" FontSize="12" Valign="Middle" />
    <Xref Database="Entrez Gene" ID="5728" />
  </DataNode>
  <DataNode TextLabel="AR" GraphId="ecb1d" Type="Protein" GroupRef="c8a56">
    <Graphics CenterX="744.0" CenterY="385.9999999999998" Width="244.0" Height="20.0" ZOrder="32935" FontName="SansSerif" FontWeight="Bold" FontSize="12" Valign="Middle" />
    <Xref Database="Entrez Gene" ID="367" />
  </DataNode>
  <DataNode TextLabel="UBE2I" GraphId="b999d" Type="Protein">
    <Graphics CenterX="775.9231051932265" CenterY="844.0787828489039" Width="52.0" Height="20.0" ZOrder="32946" FontName="SansSerif" FontWeight="Bold" FontSize="12" Valign="Middle" />
    <Xref Database="Entrez Gene" ID="7329" />
  </DataNode>
  <DataNode TextLabel="PIAS2" GraphId="e5cd5" Type="Protein">
    <Graphics CenterX="746.0510841602361" CenterY="1319.5761250877033" Width="40.66666666666697" Height="20.0" ZOrder="32968" FontName="SansSerif" FontWeight="Bold" FontSize="12" Valign="Middle" />
    <Xref Database="Entrez Gene" ID="9063" />
  </DataNode>
  <DataNode TextLabel="AR" GraphId="c0d24" Type="Protein" GroupRef="cc66c">
    <Graphics CenterX="742.5" CenterY="917.9999999999998" Width="243.0" Height="20.0" ZOrder="32982" FontName="SansSerif" FontWeight="Bold" FontSize="12" Valign="Middle" />
    <Xref Database="Entrez Gene" ID="367" />
  </DataNode>
  <DataNode TextLabel="BRCA1" GraphId="c97a9" Type="Protein">
    <Graphics CenterX="287.2222222222222" CenterY="1339.3333333333344" Width="47.999999999999545" Height="20.0" ZOrder="32996" FontName="SansSerif" FontWeight="Bold" FontSize="12" Valign="Middle" />
    <Xref Database="Entrez Gene" ID="672" />
  </DataNode>
  <DataNode TextLabel="CCND1" GraphId="a73d7" Type="Protein">
    <Graphics CenterX="716.6666666666656" CenterY="1151.6666666666665" Width="52.0" Height="20.0" ZOrder="33000" FontName="SansSerif" FontWeight="Bold" FontSize="12" Valign="Middle" />
    <Xref Database="Entrez Gene" ID="595" />
  </DataNode>
  <DataNode TextLabel="FHL2" GraphId="c78d2" Type="Protein">
    <Graphics CenterX="180.2176087801087" CenterY="1304.5" Width="32.95367132867159" Height="20.0" ZOrder="33006" FontName="SansSerif" FontWeight="Bold" FontSize="12" Valign="Middle" />
    <Xref Database="Entrez Gene" ID="2274" />
  </DataNode>
  <DataNode TextLabel="CREBBP" GraphId="f3188" Type="Protein">
    <Graphics CenterX="320.491841491842" CenterY="1177.9557109557109" Width="52.0" Height="20.0" ZOrder="33016" FontName="SansSerif" FontWeight="Bold" FontSize="12" Valign="Middle" />
    <Xref Database="Entrez Gene" ID="1387" />
  </DataNode>
  <DataNode TextLabel="NCOA4" GraphId="a9a21" Type="Protein">
    <Graphics CenterX="323.88528138528153" CenterY="1305.2251082251073" Width="47.3246753246747" Height="20.0" ZOrder="33034" FontName="SansSerif" FontWeight="Bold" FontSize="12" Valign="Middle" />
    <Xref Database="Entrez Gene" ID="8031" />
  </DataNode>
  <DataNode TextLabel="JUN" GraphId="ef4b7" Type="Protein">
    <Graphics CenterX="504.57386363636397" CenterY="1182.94696969697" Width="32.852272727272066" Height="20.0" ZOrder="33046" FontName="SansSerif" FontWeight="Bold" FontSize="12" Valign="Middle" />
    <Xref Database="Entrez Gene" ID="3725" />
  </DataNode>
  <DataNode TextLabel="NCOA2" GraphId="fb1db" Type="Protein" GroupRef="f2781">
    <Graphics CenterX="353.1199911199932" CenterY="1370.1965811965802" Width="52.0" Height="20.0" ZOrder="33048" FontName="SansSerif" FontWeight="Bold" FontSize="12" Valign="Middle" />
    <Xref Database="Entrez Gene" ID="10499" />
  </DataNode>
  <DataNode TextLabel="GSK3B" GraphId="e003a" Type="Protein">
    <Graphics CenterX="959.7255487886702" CenterY="1311.9373392135242" Width="47.666666666666515" Height="20.0" ZOrder="33052" FontName="SansSerif" FontWeight="Bold" FontSize="12" Valign="Middle" />
    <Xref Database="Entrez Gene" ID="2932" />
  </DataNode>
  <DataNode TextLabel="TGFB1I1" GraphId="a0600" Type="Protein">
    <Graphics CenterX="352.0" CenterY="1148.9999999999982" Width="52.0" Height="20.0" ZOrder="33068" FontName="SansSerif" FontWeight="Bold" FontSize="12" Valign="Middle" />
    <Xref Database="Entrez Gene" ID="7041" />
  </DataNode>
  <DataNode TextLabel="AR" GraphId="af3c9" Type="Protein" GroupRef="e50ce">
    <Graphics CenterX="866.5925925925926" CenterY="1243.3825266639665" Width="492.5" Height="20.0" ZOrder="33077" FontName="SansSerif" FontWeight="Bold" FontSize="12" Valign="Middle" />
    <Xref Database="Entrez Gene" ID="367" />
  </DataNode>
  <DataNode TextLabel="AR" GraphId="f8d13" Type="Protein" GroupRef="cc66c">
    <Graphics CenterX="510.5" CenterY="918.0" Width="219.0" Height="20.0" ZOrder="33616" FontWeight="Bold" FontSize="12" Valign="Middle" />
    <Xref Database="Entrez Gene" ID="367" />
  </DataNode>
  <DataNode TextLabel="KAT5" GraphId="f3c28" Type="Protein">
    <Graphics CenterX="593.125" CenterY="1152.75" Width="45.75" Height="20.0" ZOrder="33640" FontWeight="Bold" FontSize="12" Valign="Middle" />
    <Xref Database="Entrez Gene" ID="10524" />
  </DataNode>
  <DataNode TextLabel="CCNE1" GraphId="cc942" Type="Protein">
    <Graphics CenterX="247.6666666666656" CenterY="1119.6666666666665" Width="52.0" Height="20.0" ZOrder="33642" FontName="SansSerif" FontWeight="Bold" FontSize="12" Valign="Middle" />
    <Xref Database="Entrez Gene" ID="898" />
  </DataNode>
  <DataNode TextLabel="RNF4" GraphId="b686d" Type="Protein">
    <Graphics CenterX="452.125" CenterY="1314.75" Width="51.75" Height="20.0" ZOrder="33644" FontWeight="Bold" FontSize="12" Valign="Middle" />
    <Xref Database="Entrez Gene" ID="6047" />
  </DataNode>
  <State GraphRef="f7590" TextLabel="P" GraphId="a662b">
    <Graphics RelX="1.0" RelY="1.0" Width="15.0" Height="15.0" FillColor="fefe57" ShapeType="Oval" />
    <Xref Database="" ID="" />
  </State>
  <State GraphRef="cc3a2" TextLabel="P" GraphId="d5317">
    <Graphics RelX="1.0" RelY="1.0" Width="15.0" Height="15.0" FillColor="fafa44" ShapeType="Oval" />
    <Xref Database="" ID="" />
  </State>
  <State GraphRef="ccd89" TextLabel="P" GraphId="a6b56">
    <Comment>Stimulation with DHT induces phosphorylation of CREB at Ser-183 (NP_604391.1) in LnCAP cells.</Comment>
    <Graphics RelX="0.7925311203319502" RelY="0.9" Width="15.0" Height="15.0" FillColor="fbf311" ShapeType="Oval" />
    <Xref Database="" ID="" />
  </State>
  <State GraphRef="bfb15" TextLabel="GTP" GraphId="e0c94">
    <Graphics RelX="1.0" RelY="1.0" Width="24.75" Height="17.375" FillColor="ffff00" ShapeType="Oval" />
    <Xref Database="" ID="" />
  </State>
  <State GraphRef="eeb3b" TextLabel="P" GraphId="dbf7a">
    <Graphics RelX="1.0" RelY="1.0" Width="15.0" Height="15.0" FillColor="ffff00" ShapeType="Oval" />
    <Xref Database="" ID="" />
  </State>
  <State GraphRef="d725a" TextLabel="P" GraphId="c0958">
    <Graphics RelX="1.0" RelY="1.0" Width="15.0" Height="15.0" FillColor="ffff00" ShapeType="Oval" />
    <Xref Database="" ID="" />
  </State>
  <State GraphRef="f554e" TextLabel="P" GraphId="fb242">
    <Graphics RelX="1.0" RelY="1.0" Width="15.0" Height="15.0" FillColor="ffff00" ShapeType="Oval" />
    <Xref Database="" ID="" />
  </State>
  <State GraphRef="c13e2" TextLabel="P" GraphId="e326a">
    <Comment>Androgen stimulates the phosphorylation of p85 alpha protein in MCF7 cells.</Comment>
    <Graphics RelX="0.8846153846153846" RelY="-0.8846153846153609" Width="15.0" Height="15.0" FillColor="ffff00" ShapeType="Oval" />
    <Xref Database="" ID="" />
  </State>
  <State GraphRef="d01f7" TextLabel="P" GraphId="e772e">
    <Comment>Androgen stimulation leads to induced phosphorylation of AKT1 in HEK293 cells.</Comment>
    <Graphics RelX="1.0" RelY="1.0" Width="15.0" Height="15.0" FillColor="ffff00" ShapeType="Oval" />
    <Xref Database="" ID="" />
  </State>
  <State GraphRef="ecb1d" TextLabel="P" GraphId="b4e83">
    <Comment>Stimulation with Androgen induces AR phosphorylation at Ser-80, Ser-93 and Ser-641 in LNCaP cells.</Comment>
    <Graphics RelX="0.9877768190969225" RelY="1.0" Width="15.0" Height="15.0" FillColor="ffff00" ShapeType="Oval" />
    <Xref Database="" ID="" />
  </State>
  <Interaction GraphId="bcd69">
    <Comment>On androgen stimulation, HDAC1 interacts with AR and induces the deacetylation of AR in COS-7 cells.</Comment>
    <Graphics ZOrder="-6" LineThickness="2.0" Color="ff9933">
      <Point X="856.7108140947754" Y="1371.0437944849095" GraphRef="cb963" RelX="-0.5" RelY="-1.0" />
      <Point X="856.0" Y="1254.0" ArrowHead="Arrow" />
    </Graphics>
    <Xref Database="" ID="" />
  </Interaction>
  <Interaction GraphId="f8413">
    <Comment>On stimulation by DHT, EP300 acetylates ARat Lys residues at 631, 633,634 in DU145 cells.</Comment>
    <Graphics ZOrder="-4" LineThickness="2.0" Color="ffcc33">
      <Point X="565.563380281691" Y="1192.6508749466495" GraphRef="e11a5" RelX="0.0" RelY="1.0" />
      <Point X="565.0" Y="1235.0" ArrowHead="Arrow" />
    </Graphics>
    <Xref Database="" ID="" />
  </Interaction>
  <Interaction GraphId="id39a4279b">
    <Graphics ZOrder="12288" LineStyle="Broken" LineThickness="2.0">
      <Point X="503.0" Y="397.0" />
      <Point X="503.125" Y="445.75" GraphRef="f7590" RelX="0.0" RelY="-1.0" ArrowHead="Arrow" />
    </Graphics>
    <Xref Database="" ID="" />
  </Interaction>
  <Interaction GraphId="idc42b1416" GroupRef="e2974">
    <Comment>DHT and testosterone induces activation of Rac1and CDC42  in LNCaP cells.</Comment>
    <Graphics ZOrder="12288" LineStyle="Broken" LineThickness="2.0">
      <Point X="490.0" Y="543.0" GraphRef="cc3a2" RelX="-0.5" RelY="-1.0" />
      <Point X="448.375" Y="543.75" GraphRef="e0c94" RelX="1.0" RelY="0.0" ArrowHead="Arrow" />
    </Graphics>
    <Xref Database="" ID="" />
  </Interaction>
  <Interaction GraphId="id7f2ed49c">
    <Comment>Testpsterone stimulation induces destrin phosphorylation in vitro</Comment>
    <Graphics ZOrder="12288" LineStyle="Broken" LineThickness="2.0">
      <Point X="363.125" Y="769.25" GraphRef="eeb3b" RelX="0.0" RelY="1.0" />
      <Point X="363.0" Y="804.75" GraphRef="d725a" RelX="0.0" RelY="-1.0" ArrowHead="Arrow" />
    </Graphics>
    <Xref Database="" ID="" />
  </Interaction>
  <Interaction GraphId="idd9f40839">
    <Comment>Testosterone stimulation leads to the activation of ROCK1 in DU145 and LNCaP cells.</Comment>
    <Graphics ZOrder="12288" LineStyle="Broken" LineThickness="2.0">
      <Point X="363.0" Y="644.25" GraphRef="b470f" RelX="0.0" RelY="1.0" />
      <Point X="363.5" Y="669.0" GraphRef="c9351" RelX="0.0" RelY="-1.0" ArrowHead="Arrow" />
    </Graphics>
    <Xref Database="" ID="" />
  </Interaction>
  <Interaction GraphId="idb807edaf">
    <Comment>Activation of RhoA/B and ROCK is implicated in membrane androgen receptor-dependent actin polymerization. </Comment>
    <Graphics ZOrder="12288" LineStyle="Broken" LineThickness="2.0">
      <Point X="363.0" Y="824.75" GraphRef="d725a" RelX="0.0" RelY="1.0" />
      <Point X="363.4523809523818" Y="861.8928571428578" GraphRef="eeb2b" RelX="0.0" RelY="-1.0" ArrowHead="Arrow" />
    </Graphics>
    <Xref Database="" ID="" />
  </Interaction>
  <Interaction GraphId="id59a3f425">
    <Comment>Stimulation with androgen induces the interaction of LBD domain of NCOR with AR in LNCaP cells.</Comment>
    <Graphics ZOrder="12288" LineThickness="2.0" Color="00cc00">
      <Point X="1032.2384357699966" Y="1289.9862810124657" GraphRef="c8edf" RelX="0.0" RelY="-1.0" />
      <Point X="1032.3809523809523" Y="1254.2857142857142" ArrowHead="Arrow" />
    </Graphics>
    <Xref Database="" ID="" />
  </Interaction>
  <Interaction GraphId="id7cc11a1b">
    <Comment>BAG1L interacts with NH2-terminal region of AR in COS-7 cells.</Comment>
    <Graphics ZOrder="12288" LineThickness="2.0" Color="00cc00">
      <Point X="230.98148148148158" Y="1297.25" GraphRef="ee46e" RelX="0.0" RelY="-1.0" />
      <Point X="230.0" Y="1253.0" ArrowHead="Arrow" />
    </Graphics>
    <Xref Database="" ID="" />
  </Interaction>
  <Interaction GraphId="id34e101a9">
    <Comment>DHT induces the interaction between AR and HBO1 in CV-1 and PC-3 cells.</Comment>
    <Graphics ZOrder="12288" LineThickness="2.0" Color="00cc00">
      <Point X="929.2521372569606" Y="1338.9279268242885" GraphRef="d6501" RelX="0.0" RelY="-1.0" />
      <Point X="929.7195767195765" Y="1253.4722222222222" ArrowHead="Arrow" />
    </Graphics>
    <Xref Database="" ID="" />
  </Interaction>
  <Interaction GraphId="id91a54820">
    <Comment>Stimulation with androgen induces the interaction PAK6 with DB and LB domain of AR in CV1 cells. PAK6 is an activator of AR. </Comment>
    <Graphics ZOrder="12288" LineThickness="2.0" Color="00cc00">
      <Point X="255.90277777777771" Y="1360.8796296296289" GraphRef="fc689" RelX="0.0" RelY="-1.0" />
      <Point X="255.0" Y="1253.0" ArrowHead="Arrow" />
    </Graphics>
    <Xref Database="" ID="" />
  </Interaction>
  <Interaction GraphId="id4ce85a98">
    <Comment>Stimulation with androgen induces the interaction of AR with PATZ in CV-1 cells.</Comment>
    <Graphics ZOrder="12288" LineThickness="2.0" Color="00cc00">
      <Point X="627.0345759916738" Y="1304.0511326129488" GraphRef="d96a3" RelX="0.0" RelY="-1.0" />
      <Point X="627.0" Y="1252.0" ArrowHead="Arrow" />
    </Graphics>
    <Xref Database="" ID="" />
  </Interaction>
  <Interaction GraphId="id4a2b7543">
    <Comment>Testosterone induces the between Androgen Receptor and RELA in COS-1 cells.</Comment>
    <Graphics ZOrder="12288" LineThickness="2.0" Color="00cc00">
      <Point X="993.3922154553369" Y="1336.1086355098203" GraphRef="eb3cf" RelX="0.0" RelY="-1.0" />
      <Point X="993.3769841269839" Y="1253.4722222222222" ArrowHead="Arrow" />
    </Graphics>
    <Xref Database="" ID="" />
  </Interaction>
  <Interaction GraphId="id8c724b81">
    <Comment>Stimulation with androgen induces the interaction of SMAD4 with DB and LB domains of AR in LNCaP cells.</Comment>
    <Graphics ZOrder="12288" LineThickness="2.0" Color="00cc00">
      <Point X="1091.0410249791462" Y="1295.0431593193439" GraphRef="b76b4" RelX="0.0" RelY="-1.0" />
      <Point X="1091.0" Y="1251.0" ArrowHead="Arrow" />
    </Graphics>
    <Xref Database="" ID="" />
  </Interaction>
  <Interaction GraphId="id5cc568ab">
    <Comment>AR interacts with TBPIP both in the presence and absence of DHT in LNCaP cells and in vitro. It acts as a positive regulator of AR transactivation.</Comment>
    <Graphics ZOrder="12288" LineThickness="2.0" Color="00cc00">
      <Point X="453.5" Y="1136.625" GraphRef="b4854" RelX="0.0" RelY="1.0" />
      <Point X="453.0" Y="1233.0" ArrowHead="Arrow" />
    </Graphics>
    <Xref Database="" ID="" />
  </Interaction>
  <Interaction GraphId="idd49453fd">
    <Comment>Stimulation with androgen receptor with DHT induces the interaction of androgen receptor with FHL2 in CV1 cells.</Comment>
    <Graphics ZOrder="12288" LineThickness="2.0" Color="00cc00">
      <Point X="180.2176087801087" Y="1294.5" GraphRef="c78d2" RelX="0.0" RelY="-1.0" />
      <Point X="180.0" Y="1253.0" ArrowHead="Arrow" />
    </Graphics>
    <Xref Database="" ID="" />
  </Interaction>
  <Interaction GraphId="iddc5a7b9d">
    <Comment>Stimulation with Androgen indices the interaction of iDNA binding domain of Androgen receptor interacts with LXXLL motifs of PIAS1 in COS-1 cells. PIAS1 acts as both coactivator and repressor of androgen receptor.</Comment>
    <Graphics ZOrder="12288" LineThickness="2.0" Color="00cc00">
      <Point X="665.625" Y="1353.75" GraphRef="b8d76" RelX="0.0" RelY="-1.0" />
      <Point X="665.0" Y="1252.0" ArrowHead="Arrow" />
    </Graphics>
    <Xref Database="" ID="" />
  </Interaction>
  <Interaction GraphId="id117e6c53">
    <Comment>R1881 induces the interaction of AES with N-terminal region of AR in PC3 cells. AES is acts as repressor of AR.</Comment>
    <Graphics ZOrder="12288" LineThickness="2.0" Color="00cc00">
      <Point X="684.5" Y="1188.25" GraphRef="d849b" RelX="0.0" RelY="1.0" />
      <Point X="684.5" Y="1232.0" ArrowHead="Arrow" />
    </Graphics>
    <Xref Database="" ID="" />
  </Interaction>
  <Interaction GraphId="id80de3693">
    <Comment>SRC-1 and TIF2 forms a complex and interacts with AR in LNCaP and androgen independent CDC2 cells.</Comment>
    <Graphics ZOrder="12288" LineThickness="2.0" Color="00cc00">
      <Point X="353.1199911199932" Y="1339.1965811965802" GraphRef="f1ad1" RelX="0.0" RelY="-1.0" />
      <Point X="353.0" Y="1253.0" ArrowHead="Arrow" />
    </Graphics>
    <Xref Database="" ID="" />
  </Interaction>
  <Interaction GraphId="id279965c0">
    <Comment>DHT induces the interaction of NCOA3 with N-terminal and ligand binding domiains of Androgen receptor in Yeast cells.</Comment>
    <Graphics ZOrder="12288" LineThickness="2.0" Color="00cc00">
      <Point X="382.61574074074065" Y="1295.75" GraphRef="e2160" RelX="0.0" RelY="-1.0" />
      <Point X="382.61574074074065" Y="1254.0" ArrowHead="Arrow" />
    </Graphics>
    <Xref Database="" ID="" />
  </Interaction>
  <Interaction GraphId="idb8441377">
    <Comment>DHT stimulation induces the interaction of PIAS3 with AR in LNCaP cells. PIAS3 acts as both activator and repressor of AR.</Comment>
    <Graphics ZOrder="12288" LineThickness="2.0" Color="00cc00">
      <Point X="705.875" Y="1379.75" GraphRef="ac25d" RelX="0.0" RelY="-1.0" />
      <Point X="705.875" Y="1252.0" ArrowHead="Arrow" />
    </Graphics>
    <Xref Database="" ID="" />
  </Interaction>
  <Interaction GraphId="id353e70ac">
    <Comment>DHT induces the interaction between Androgen receptor and STAT3 in LNCaP cells.</Comment>
    <Graphics ZOrder="12288" LineThickness="2.0" Color="00cc00">
      <Point X="593.5" Y="1397.75" GraphRef="c9174" RelX="0.0" RelY="-1.0" />
      <Point X="593.5" Y="1256.0" ArrowHead="Arrow" />
    </Graphics>
    <Xref Database="" ID="" />
  </Interaction>
  <Interaction GraphId="id91e4c794">
    <Comment>Stimulation with Androgen induces the interaction of SP1 with AR in LNCaP-FGC and SK-N-BE(2)-C cells. </Comment>
    <Graphics ZOrder="12288" LineThickness="2.0" Color="00cc00">
      <Point X="524.5" Y="1397.25" GraphRef="f5671" RelX="0.0" RelY="-1.0" />
      <Point X="524.0" Y="1253.0" ArrowHead="Arrow" />
    </Graphics>
    <Xref Database="" ID="" />
  </Interaction>
  <Interaction GraphId="id2c4eb645">
    <Comment>Stimulation with Androgen induces the interaction of SP1 with AR which results in the induction of p21 transcription in SK-N-BE(2)-C tumor cells.</Comment>
    <Graphics ZOrder="12288" LineThickness="2.0">
      <Point X="524.5" Y="1417.25" GraphRef="f5671" RelX="0.0" RelY="1.0" />
      <Point X="524.875" Y="1536.25" GraphRef="e837e" RelX="0.0" RelY="-1.0" ArrowHead="mim-transcription-translation" />
    </Graphics>
    <Xref Database="" ID="" />
  </Interaction>
  <Interaction GraphId="id248f460c">
    <Comment>AR and HDAC1 are ubiquitinated by MDM2 in response to Androgen in LNCaP cells.</Comment>
    <Graphics ZOrder="12288" LineThickness="2.0" Color="cc00cc">
      <Point X="886.8556184614487" Y="1304.3789966923923" GraphRef="f4466" RelX="0.0" RelY="-1.0" />
      <Point X="886.8955026455025" Y="1253.4722222222222" ArrowHead="Arrow" />
    </Graphics>
    <Xref Database="" ID="" />
  </Interaction>
  <Interaction GraphId="id3c00f5d7">
    <Comment>AR and HDAC1 are ubiquitinated by MDM2 in response to Androgen in LNCaP cells.</Comment>
    <Graphics ZOrder="12288" LineThickness="2.0" Color="cc00cc">
      <Point X="886.8556184614487" Y="1324.3789966923923" GraphRef="f4466" RelX="0.0" RelY="1.0" />
      <Point X="886.479951397327" Y="1371.0437944849095" GraphRef="cb963" RelX="0.5" RelY="-1.0" ArrowHead="Arrow" />
    </Graphics>
    <Xref Database="" ID="" />
  </Interaction>
  <Interaction GraphId="id53d79c2f">
    <Comment>Stimulation with DHT induces the interaction of CHIP with NH2-terminal conserved motif of AR in COS-7 cells. CHIP functions as a negative regulator of AR transcriptional activity by promoting AR degradation. </Comment>
    <Graphics ZOrder="12288" LineThickness="2.0" Color="00cc00">
      <Point X="543.9702380952378" Y="855.5833333333333" GraphRef="f50dc" RelX="0.0" RelY="1.0" />
      <Point X="543.8095238095237" Y="908.5714285714286" ArrowHead="Arrow" />
    </Graphics>
    <Xref Database="" ID="" />
  </Interaction>
  <Interaction GraphId="idf1dfb16a">
    <Comment>Stimulation with DHT induces the interaction of DNA binding domain of AR with PST and RUNT domians of RUNX2 in MC3T3-E1 and PC3 cells. AR abrogates RUNX2 its recruitment to DNA.</Comment>
    <Graphics ZOrder="12288" LineThickness="2.0" Color="00cc00">
      <Point X="417.5145502645504" Y="1337.6402116402116" GraphRef="bb724" RelX="0.0" RelY="-1.0" />
      <Point X="417.1428571428571" Y="1254.2857142857142" ArrowHead="Arrow" />
    </Graphics>
    <Xref Database="" ID="" />
  </Interaction>
  <Interaction GraphId="id46189bb1">
    <Comment>Stimualtion with DHT induces the interaction of NT and DB domain of AR with RB in DU145 cells.</Comment>
    <Graphics ZOrder="12288" LineThickness="2.0" Color="00cc00">
      <Point X="215.5" Y="1188.25" GraphRef="d7ce8" RelX="0.0" RelY="1.0" />
      <Point X="215.0" Y="1235.0" ArrowHead="Arrow" />
    </Graphics>
    <Xref Database="" ID="" />
  </Interaction>
  <Interaction GraphId="id8bee5839">
    <Comment>Stimulation with Androgen induces the interaction of DAXX with N-terminal and the DNA-binding domain of AR in LNCaP and COS-1 cells.</Comment>
    <Graphics ZOrder="12288" LineThickness="2.0" Color="00cc00">
      <Point X="654.5" Y="1162.25" GraphRef="e91ac" RelX="0.0" RelY="1.0" />
      <Point X="654.5" Y="1233.0" ArrowHead="Arrow" />
    </Graphics>
    <Xref Database="" ID="" />
  </Interaction>
  <Interaction GraphId="idfb137e1d">
    <Comment>Stimulation with synthetic androgen R1881 induces the interaction of AR with EGFR in PC3 cells.</Comment>
    <Graphics ZOrder="12288" LineThickness="2.0" Color="00cc00">
      <Point X="866.0" Y="385.9999999999998" GraphRef="ecb1d" RelX="1.0" RelY="0.0" />
      <Point X="921.75" Y="386.75" GraphRef="cb4ac" RelX="-1.0" RelY="0.0" ArrowHead="Arrow" />
    </Graphics>
    <Xref Database="" ID="" />
  </Interaction>
  <Interaction GraphId="id9aee4d8e">
    <Comment>Stimulation with DHT induces the interaction between  Androgen Receptor and PRDX1 in COS-7 cells.  </Comment>
    <Graphics ZOrder="12288" LineThickness="2.0" Color="00cc00">
      <Point X="782.3433098591555" Y="1160.8415492957752" GraphRef="c0cd8" RelX="0.0" RelY="1.0" />
      <Point X="782.3433098591555" Y="1231.5915492957752" ArrowHead="Arrow" />
    </Graphics>
    <Xref Database="" ID="" />
  </Interaction>
  <Interaction GraphId="id424859a8">
    <Comment>Stimulation with DHT induces the interaction of androgen receptor with Zimp10 in CV1 cells. hZimp10 is capable of enhancing the sumoylation of AR.</Comment>
    <Graphics ZOrder="12288" LineThickness="2.0" Color="00cc00">
      <Point X="177.0" Y="1153.25" GraphRef="e830a" RelX="0.0" RelY="1.0" />
      <Point X="177.0" Y="1234.0" ArrowHead="Arrow" />
    </Graphics>
    <Xref Database="" ID="" />
  </Interaction>
  <Interaction GraphId="id6904c533">
    <Comment>Stimulation with DHT induces the interaction between Androgen receptor and BAF57 in LNCaP and LB1-Luc cells. </Comment>
    <Graphics ZOrder="12288" LineThickness="2.0" Color="00cc00">
      <Point X="137.0" Y="1186.25" GraphRef="ac818" RelX="0.0" RelY="1.0" />
      <Point X="137.0" Y="1232.0" ArrowHead="Arrow" />
    </Graphics>
    <Xref Database="" ID="" />
  </Interaction>
  <Interaction GraphId="id7bb5a892">
    <Comment>Stimulation with Androgen induces the interaction of LSD1 with AR in mouse testis. LSD1 demethylates histone and stimulate androgen receptor-dependent gene transcription.</Comment>
    <Graphics ZOrder="12288" LineThickness="2.0" Color="00cc00">
      <Point X="124.37499999999972" Y="1289.4074074074074" GraphRef="a6312" RelX="0.0" RelY="-1.0" />
      <Point X="124.76190476190476" Y="1254.2857142857142" ArrowHead="Arrow" />
    </Graphics>
    <Xref Database="" ID="" />
  </Interaction>
  <Interaction GraphId="id807b361d">
    <Comment>Stimulatio nwith DHT induces the interaction of TZF with activation function-1 (AF-1) domain of AR in LNCaP cells.</Comment>
    <Graphics ZOrder="12288" LineThickness="2.0" Color="00cc00">
      <Point X="909.375" Y="1186.75" GraphRef="e5318" RelX="0.0" RelY="1.0" />
      <Point X="909.375" Y="1235.0" ArrowHead="Arrow" />
    </Graphics>
    <Xref Database="" ID="" />
  </Interaction>
  <Interaction GraphId="idafb0848c">
    <Comment>Stimulation with DHT induces the interaction of FKBP52 with AR in rabbit reticulocyte.</Comment>
    <Graphics ZOrder="12288" LineThickness="2.0" Color="00cc00">
      <Point X="681.172619047619" Y="854.3690476190475" GraphRef="b7713" RelX="0.0" RelY="1.0" />
      <Point X="681.75" Y="907.9999999999998" GraphRef="c0d24" RelX="-0.5" RelY="-1.0" ArrowHead="Arrow" />
    </Graphics>
    <Xref Database="" ID="" />
  </Interaction>
  <Interaction GraphId="id713c3d58">
    <Comment>AR interacts with CBP in COS-1 cells.</Comment>
    <Graphics ZOrder="12288" LineThickness="2.0" Color="00cc00">
      <Point X="320.491841491842" Y="1187.9557109557109" GraphRef="f3188" RelX="0.0" RelY="1.0" />
      <Point X="320.491841491842" Y="1233.0" ArrowHead="Arrow" />
    </Graphics>
    <Xref Database="" ID="" />
  </Interaction>
  <Interaction GraphId="ida26596e3">
    <Comment>Stimulation with DHT induces interaction of AR with CREB and this interaction is mediated by CBP in COS 7 cells.</Comment>
    <Graphics ZOrder="12288" LineThickness="2.0" Color="00cc00">
      <Point X="283.125" Y="1158.0" GraphRef="ccd89" RelX="0.0" RelY="1.0" />
      <Point X="283.25" Y="1236.0" ArrowHead="Arrow" />
    </Graphics>
    <Xref Database="" ID="" />
  </Interaction>
  <Interaction GraphId="idb9239cbc">
    <Comment>Stimulation with R1881 induces interaction between E6-AP and androgen receptor in prostrate cancer cell lines.</Comment>
    <Graphics ZOrder="12288" LineThickness="2.0" Color="00cc00">
      <Point X="156.37301587301596" Y="1345.4642857142856" GraphRef="ff008" RelX="0.0" RelY="-1.0" />
      <Point X="156.19047619047618" Y="1254.2857142857142" ArrowHead="Arrow" />
    </Graphics>
    <Xref Database="" ID="" />
  </Interaction>
  <Interaction GraphId="id20821e6b">
    <Comment>SIRT1, a corepressor interacts with the conserved lysine motif of Androgen receptor in LNCaP cells. </Comment>
    <Graphics ZOrder="12288" LineThickness="2.0" Color="00cc00">
      <Point X="947.625" Y="1160.25" GraphRef="ac5ac" RelX="0.0" RelY="1.0" />
      <Point X="947.625" Y="1235.0" ArrowHead="Arrow" />
    </Graphics>
    <Xref Database="" ID="" />
  </Interaction>
  <Interaction GraphId="idb8dfe085">
    <Comment>Androgen stimulates the interaction between Androgen receptor and PARK7 in LNCaP cells.</Comment>
    <Graphics ZOrder="12288" LineThickness="2.0" Color="00cc00">
      <Point X="798.870084527745" Y="1289.6163175303188" GraphRef="e7ec8" RelX="0.0" RelY="-1.0" />
      <Point X="798.6666666666665" Y="1253.0" ArrowHead="Arrow" />
    </Graphics>
    <Xref Database="" ID="" />
  </Interaction>
  <Interaction GraphId="idca378db2">
    <Comment>CARM1 an activator of AR interacts with AR.</Comment>
    <Graphics ZOrder="12288" LineThickness="2.0" Color="00cc00">
      <Point X="85.75" Y="1243.25" GraphRef="d880c" RelX="1.0" RelY="0.0" />
      <Point X="117.0" Y="1243.75" GraphRef="bb42d" RelX="-1.0" RelY="0.0" ArrowHead="Arrow" />
    </Graphics>
    <Xref Database="" ID="" />
  </Interaction>
  <Interaction GraphId="id71fd00d7">
    <Comment>Foxo1 is recruited by liganded AR to the chromatin of AR target gene promoters, where it interferes with AR-DNA interactions. </Comment>
    <Graphics ZOrder="12288" LineThickness="2.0" Color="00cc00">
      <Point X="983.625" Y="1188.75" GraphRef="d219b" RelX="0.0" RelY="1.0" />
      <Point X="983.625" Y="1234.0" ArrowHead="Arrow" />
    </Graphics>
    <Xref Database="" ID="" />
  </Interaction>
  <Interaction GraphId="ida68e519">
    <Comment>Ligand binding domain of AR interacts with RAD9 in 293T cells and CWR22R cell lines.</Comment>
    <Graphics ZOrder="12288" LineThickness="2.0" Color="00cc00">
      <Point X="1023.875" Y="1161.75" GraphRef="b34d5" RelX="0.0" RelY="1.0" />
      <Point X="1023.75" Y="1232.0" ArrowHead="Arrow" />
    </Graphics>
    <Xref Database="" ID="" />
  </Interaction>
  <Interaction GraphId="id614c32b9">
    <Comment>DHT induces TR4 interaction with Androgen receptor in H1299 cells.</Comment>
    <Graphics ZOrder="12288" LineThickness="2.0" Color="00cc00">
      <Point X="1061.375" Y="1189.75" GraphRef="b064b" RelX="0.0" RelY="1.0" />
      <Point X="1061.375" Y="1233.0" ArrowHead="Arrow" />
    </Graphics>
    <Xref Database="" ID="" />
  </Interaction>
  <Interaction GraphId="idf7658b1b">
    <Comment>PCAF acetylates AR at Lys-631, Lys-633, Lys-634by and thus enhances AR activity. </Comment>
    <Graphics ZOrder="12288" LineThickness="2.0" Color="ffcc33">
      <Point X="531.125" Y="1163.75" GraphRef="c4e8b" RelX="0.0" RelY="1.0" />
      <Point X="531.125" Y="1233.0" ArrowHead="Arrow" />
    </Graphics>
    <Xref Database="" ID="" />
  </Interaction>
  <Interaction GraphId="id75b0ec9">
    <Comment>SMAD3 which acts both coactivator and repressor of AR induces the expression of PSA in LNCaP cells.</Comment>
    <Graphics ZOrder="12288" LineThickness="2.0">
      <Point X="560.625" Y="1374.75" GraphRef="e6fdc" RelX="0.0" RelY="1.0" />
      <Point X="560.5" Y="1495.25" GraphRef="dba54" RelX="0.0" RelY="-1.0" ArrowHead="mim-transcription-translation" />
    </Graphics>
    <Xref Database="" ID="" />
  </Interaction>
  <Interaction GraphId="idb86f9997">
    <Comment> AR interacts with RNF4 in CV-1 cells.</Comment>
    <Graphics ZOrder="12288" LineThickness="2.0" Color="00cc00">
      <Point X="452.125" Y="1304.75" GraphRef="b686d" RelX="0.0" RelY="-1.0" />
      <Point X="452.0" Y="1253.0" ArrowHead="Arrow" />
    </Graphics>
    <Xref Database="" ID="" />
  </Interaction>
  <Interaction GraphId="idda102e90">
    <Comment>RNF6, an coactivator of AR induces the expression of RLN1.</Comment>
    <Graphics ZOrder="12288" LineStyle="Broken" LineThickness="2.0">
      <Point X="494.125" Y="1375.75" GraphRef="acb7d" RelX="0.0" RelY="1.0" />
      <Point X="494.8400668286756" Y="1461.25" GraphRef="ce15e" RelX="0.0" RelY="-1.0" ArrowHead="mim-transcription-translation" />
    </Graphics>
    <Xref Database="" ID="" />
  </Interaction>
  <Interaction GraphId="id365c8057">
    <Graphics ConnectorType="Elbow" ZOrder="12288" LineStyle="Broken" LineThickness="2.0">
      <Point X="473.25" Y="1365.75" GraphRef="acb7d" RelX="-1.0" RelY="0.0" />
      <Point X="410.875" Y="1462.25" GraphRef="ab1cd" RelX="0.0" RelY="-1.0" ArrowHead="mim-transcription-translation" />
      <Anchor Position="0.14607359893962651" Shape="None" GraphId="da542" />
    </Graphics>
    <Xref Database="" ID="" />
  </Interaction>
  <Interaction GraphId="id13bc6f89">
    <Graphics ConnectorType="Elbow" ZOrder="12288" LineStyle="Broken" LineThickness="2.0">
      <Point X="412.0" Y="542.25" GraphRef="c69c2" RelX="0.0" RelY="-1.0" />
      <Point X="387.8125" Y="543.0" />
      <Point X="363.625" Y="601.25" GraphRef="b36f9" RelX="0.0" RelY="-1.0" ArrowHead="Arrow" />
    </Graphics>
    <Xref Database="" ID="" />
  </Interaction>
  <Interaction GraphId="idf7029af2">
    <Graphics ZOrder="12288" LineStyle="Broken" LineThickness="2.0">
      <Point X="450.04255696846684" Y="1365.75" GraphRef="da542" RelX="0.0" RelY="0.0" />
      <Point X="450.125" Y="1496.75" GraphRef="de498" RelX="0.0" RelY="-1.0" ArrowHead="mim-transcription-translation" />
    </Graphics>
    <Xref Database="" ID="" />
  </Interaction>
  <Interaction GraphId="id970a7ef2">
    <Comment>DHT induces interaction between AR and ERM in CV-1 cells.</Comment>
    <Graphics ZOrder="12292" LineThickness="2.0" Color="00cc00">
      <Point X="1112.8425925925926" Y="1243.3825266639665" GraphRef="af3c9" RelX="1.0" RelY="0.0" />
      <Point X="1153.7233615741443" Y="1243.9135480825494" GraphRef="f49cf" RelX="-1.0" RelY="0.0" ArrowHead="Arrow" />
    </Graphics>
    <Xref Database="" ID="" />
  </Interaction>
  <Interaction GraphId="ida4009936">
    <Comment>On AR ligand dependant activation, NR0B2 interacts with AR  at the NTD and LBD domain and inhibits AR transcriptional activity in yeast cells and CV-1 and CHO cells respectively.</Comment>
    <Graphics ZOrder="12296" LineThickness="2.0" Color="00cc00">
      <Point X="817.75" Y="1189.25" GraphRef="f6a03" RelX="0.0" RelY="1.0" />
      <Point X="817.0" Y="1234.0" ArrowHead="Arrow" />
    </Graphics>
    <Xref Database="" ID="" />
  </Interaction>
  <Interaction GraphId="ide52a8c50">
    <Comment>Testosterone induces the interaction between Androgen Receptor and ARIP3 in HeLa, COS-1 and mammalian cells and in vitro.</Comment>
    <Comment>low amounts of coexpressed ARIP3 enhanced AR-dependent transactivation up to 4-fold, but the effect vanished gradually with increasing amounts of ARIP3 expression plasmid in COS-1 cells.</Comment>
    <Graphics ZOrder="12298" LineThickness="2.0" Color="00cc00">
      <Point X="746.0510841602361" Y="1309.5761250877033" GraphRef="e5cd5" RelX="0.0" RelY="-1.0" />
      <Point X="746.7772877618522" Y="1253.5832414553472" ArrowHead="Arrow" />
    </Graphics>
    <Xref Database="" ID="" />
  </Interaction>
  <Interaction GraphId="b20c2">
    <Comment>On androgen stimulation, CALR interacts with AR in PC3 and Cos-7 cells and inhibits AR transcriptional activities in vivo.</Comment>
    <Graphics ZOrder="12324" LineThickness="2.0" Color="00cc00">
      <Point X="750.19696969697" Y="1189.818181818182" GraphRef="c9cac" RelX="0.0" RelY="1.0" />
      <Point X="750.0" Y="1234.0" ArrowHead="Arrow" />
    </Graphics>
    <Xref Database="" ID="" />
  </Interaction>
  <Interaction GraphId="id6536d5fe">
    <Comment>DHT induces interaction of AR with BRCA1 in prostate cancer DU145 and PC-3 cells .</Comment>
    <Graphics ZOrder="12336" LineThickness="2.0" Color="00cc00">
      <Point X="287.2222222222222" Y="1329.3333333333344" GraphRef="c97a9" RelX="0.0" RelY="-1.0" />
      <Point X="287.22222222222194" Y="1253.0" ArrowHead="Arrow" />
    </Graphics>
    <Xref Database="" ID="" />
  </Interaction>
  <Interaction GraphId="ide1e48bed">
    <Comment>DHT induces the interaction between AR and ARA54 in HepG2, DU145  cells and enhances trans-activation of AR.</Comment>
    <Graphics ZOrder="12340" LineThickness="2.0" Color="00cc00">
      <Point X="480.2797619047619" Y="1163.422619047619" GraphRef="f0ae4" RelX="0.0" RelY="1.0" />
      <Point X="480.0" Y="1232.3809523809523" ArrowHead="Arrow" />
    </Graphics>
    <Xref Database="" ID="" />
  </Interaction>
  <Interaction GraphId="idfff85514">
    <Graphics ZOrder="12352" LineStyle="Broken" LineThickness="2.0">
      <Point X="503.0" Y="563.0" GraphRef="cc3a2" RelX="0.0" RelY="1.0" />
      <Point X="503.4999999999998" Y="670.0000000000002" GraphRef="d01f7" RelX="0.0" RelY="-1.0" ArrowHead="Arrow" />
      <Anchor Position="0.32678996440814845" Shape="None" GraphId="ab410" />
    </Graphics>
    <Xref Database="" ID="" />
  </Interaction>
  <Interaction GraphId="de89d">
    <Comment>DHT and testosterone induces the interaction between AR and ARA70 in HepG2, DU145 cells and yeast.</Comment>
    <Graphics ZOrder="32790" LineThickness="2.0" Color="00cc00">
      <Point X="323.8852813852816" Y="1295.2251082251073" GraphRef="a9a21" RelX="0.0" RelY="-1.0" />
      <Point X="323.8095238095238" Y="1254.2857142857142" ArrowHead="Arrow" />
    </Graphics>
    <Xref Database="" ID="" />
  </Interaction>
  <Interaction GraphId="dd70d">
    <Comment>Stimulation with Androgen induces the interaction of region of AR between the DNA and ligand binding domains with the leucine zipper region of c-Jun in a ligand dependent manner in LNcap cells. c-Jun acts as both activator and repressor of AR.</Comment>
    <Graphics ZOrder="32852" LineThickness="2.0" Color="00cc00">
      <Point X="504.57386363636397" Y="1192.94696969697" GraphRef="ef4b7" RelX="0.0" RelY="1.0" />
      <Point X="504.0" Y="1233.0" ArrowHead="Arrow" />
    </Graphics>
    <Xref Database="" ID="" />
  </Interaction>
  <Interaction GraphId="e60eb">
    <Comment>DNA binding domain of AR interacts with PIAS4 in vitro.</Comment>
    <Graphics ZOrder="32861" LineThickness="2.0" Color="00cc00">
      <Point X="1105.0" Y="1161.0" GraphRef="d9363" RelX="0.0" RelY="1.0" />
      <Point X="1105.0" Y="1233.0" ArrowHead="Arrow" />
    </Graphics>
    <Xref Database="" ID="" />
  </Interaction>
  <Interaction GraphId="cd3f5">
    <Comment>AR interacts with ARA55 in H1299 human lung cancer cells in a ligand dependent manner.</Comment>
    <Graphics ZOrder="32865" LineThickness="2.0" Color="00cc00">
      <Point X="352.0" Y="1158.9999999999982" GraphRef="a0600" RelX="0.0" RelY="1.0" />
      <Point X="352.0" Y="1233.0" ArrowHead="Arrow" />
    </Graphics>
    <Xref Database="" ID="" />
  </Interaction>
  <Interaction GraphId="fb189">
    <Comment>hinge region of AR interacts with FLNA in a ligand enhanced manner in LNCaP cells (cell line)</Comment>
    <Graphics ZOrder="32903" LineThickness="2.0" Color="00cc00">
      <Point X="791.6666666666674" Y="397.0" />
      <Point X="791.6666666666674" Y="448.99999999999955" GraphRef="a534d" RelX="0.0" RelY="-1.0" ArrowHead="Arrow" />
    </Graphics>
    <Xref Database="" ID="" />
  </Interaction>
  <Interaction GraphId="d675f">
    <Comment>DHT stimulation leads to the interaction between AR and CAV1  in PC3 cell lines.</Comment>
    <Comment>Overexpression of CAV1 enhances AR-mediated transcriptional activity and increases the sensitivity of AR to ligand-dependent activation in HEK 293 cells.</Comment>
    <Graphics ZOrder="32931" LineThickness="2.0" Color="00cc00">
      <Point X="733.0000000000002" Y="397.0" />
      <Point X="733.0000000000002" Y="449.4999999999999" GraphRef="b30b9" RelX="0.0" RelY="-1.0" ArrowHead="Arrow" />
    </Graphics>
    <Xref Database="" ID="" />
  </Interaction>
  <Interaction GraphId="b151c">
    <Comment>N-terminal domain of AR interacts with Cyclin D1 in CV1 and LNCaP cells  in a ligand-dependent manner and inhibits its transcriptional ability.</Comment>
    <Graphics ZOrder="32962" LineThickness="2.0" Color="00cc00">
      <Point X="716.6666666666656" Y="1161.6666666666665" GraphRef="a73d7" RelX="0.0" RelY="1.0" />
      <Point X="716.0" Y="1233.0" ArrowHead="Arrow" />
    </Graphics>
    <Xref Database="" ID="" />
  </Interaction>
  <Interaction GraphId="be448">
    <Comment>Stimulation of Androgen receptor with DHT induces the interaction of ligand binding domain of AR with RACK1 in LNCaP  cells(cell line)</Comment>
    <Graphics ZOrder="32966" LineThickness="2.0" Color="00cc00">
      <Point X="354.0" Y="386.5" GraphRef="f4004" RelX="-1.0" RelY="0.0" />
      <Point X="294.66666666666697" Y="386.66666666666663" GraphRef="dee79" RelX="1.0" RelY="0.0" ArrowHead="Arrow" />
    </Graphics>
    <Xref Database="" ID="" />
  </Interaction>
  <Interaction GraphId="b93ce">
    <Comment>On stimulation with DHT, CTNNB1 interacts with AR in CV1 cells.</Comment>
    <Comment>On stimulation with DHT, interaction of androgen receptor with TCF4  in CV1 cells.</Comment>
    <Graphics ZOrder="32990" LineThickness="2.0" Color="00cc00">
      <Point X="424.2803030303039" Y="1162.8618881118882" GraphRef="cd1ed" RelX="0.0" RelY="1.0" />
      <Point X="424.0" Y="1232.0" ArrowHead="Arrow" />
    </Graphics>
    <Xref Database="" ID="" />
  </Interaction>
  <Interaction GraphId="d93e7">
    <Comment> ARA24 interacting with AR from the DHT-treated LNCaP cells</Comment>
    <Graphics ZOrder="33002" LineThickness="2.0" Color="00cc00">
      <Point X="203.1666666666667" Y="1322.2871295371294" GraphRef="a4d9d" RelX="0.0" RelY="-1.0" />
      <Point X="203.1666666666667" Y="1255.0" ArrowHead="Arrow" />
    </Graphics>
    <Xref Database="" ID="" />
  </Interaction>
  <Interaction GraphId="f03aa">
    <Comment>Stimulation of Androgen receptor with DHT induces the interaction of Androgen receptor with PTEN in LNCaP cells</Comment>
    <Graphics ZOrder="33004" LineThickness="2.0" Color="ff0000">
      <Point X="664.0" Y="596.9999999999991" GraphRef="d29ba" RelX="-1.0" RelY="0.0" />
      <Point X="503.163394982204" Y="597.966526191672" GraphRef="ab410" RelX="0.0" RelY="0.0" ArrowHead="mim-inhibition" />
    </Graphics>
    <Xref Database="" ID="" />
  </Interaction>
  <Interaction GraphId="c5186" GroupRef="c8a56">
    <Graphics ZOrder="33028" LineThickness="3.0">
      <Point X="622.0" Y="336.0" GraphRef="aafcf" RelX="0.0" RelY="1.0" />
      <Point X="622.0" Y="377.0" />
    </Graphics>
    <Xref Database="" ID="" />
  </Interaction>
  <Interaction GraphId="e9396" GroupRef="c8a56">
    <Graphics ZOrder="33050" LineThickness="3.0" Color="ff3399">
      <Point X="622.0" Y="274.33333333333314" GraphRef="fb680" RelX="0.0" RelY="1.0" />
      <Point X="622.5384615384614" Y="304.25641025641016" GraphRef="aaaf8" RelX="0.0" RelY="-1.0" />
    </Graphics>
    <Xref Database="" ID="" />
  </Interaction>
  <Interaction GraphId="c7d68">
    <Graphics ZOrder="33058" LineThickness="3.0">
      <Point X="620.4848484848485" Y="865.1818181818182" GraphRef="fda15" RelX="0.0" RelY="1.0" />
      <Point X="620.4848484848485" Y="907.0" />
    </Graphics>
    <Xref Database="" ID="" />
  </Interaction>
  <Interaction GraphId="d329b">
    <Graphics ZOrder="33064" LineThickness="3.0" Color="ff3399">
      <Point X="620.3333333333331" Y="792.3333333333335" GraphRef="a2015" RelX="0.0" RelY="1.0" />
      <Point X="620.0233100233099" Y="832.4382284382284" GraphRef="c4516" RelX="0.0" RelY="-1.0" />
    </Graphics>
    <Xref Database="" ID="" />
  </Interaction>
  <Interaction GraphId="f3e8d">
    <Graphics ZOrder="33091" LineThickness="3.0">
      <Point X="866.8670033670032" Y="1191.181818181818" GraphRef="f436e" RelX="0.0" RelY="1.0" />
      <Point X="866.5925925925926" Y="1233.3825266639665" GraphRef="af3c9" RelX="0.0" RelY="-1.0" />
    </Graphics>
    <Xref Database="" ID="" />
  </Interaction>
  <Interaction GraphId="a7272">
    <Graphics ZOrder="33097" LineThickness="3.0" Color="ff3399">
      <Point X="867.0992063492063" Y="1115.1719576719577" GraphRef="ec1e1" RelX="0.0" RelY="1.0" />
      <Point X="867.4054649054647" Y="1159.4382284382282" GraphRef="b4b96" RelX="0.0" RelY="-1.0" />
    </Graphics>
    <Xref Database="" ID="" />
  </Interaction>
  <Interaction GraphId="c4ac0">
    <Comment>Upon stimulation of Androgen receptor with androgen leads to the interaction and phosphorylation of ligand binding domain of AR by GSK3beta  in DU-145, LNCaP , PC3 and COS-1  cells(cell line). This results in the suppression of androgen receptor activity.</Comment>
    <Graphics ZOrder="33107" LineThickness="2.0" Color="0000ff">
      <Point X="959.7255487886702" Y="1301.9373392135242" GraphRef="e003a" RelX="0.0" RelY="-1.0" />
      <Point X="959.8121693121691" Y="1253.4722222222222" ArrowHead="Arrow" />
    </Graphics>
    <Xref Database="" ID="" />
  </Interaction>
  <Interaction GraphId="d9298">
    <Comment>Testosterone induces the sumoylation of Androgen receptor in HeLa cells.</Comment>
    <Graphics ZOrder="33598" LineThickness="2.0" Color="999900">
      <Point X="775.9231051932265" Y="854.0787828489039" GraphRef="b999d" RelX="0.0" RelY="1.0" />
      <Point X="775.2380952380952" Y="907.6190476190476" ArrowHead="Arrow" />
    </Graphics>
    <Xref Database="" ID="" />
  </Interaction>
  <Interaction GraphId="b588e">
    <Comment>Androgen stimulation leads to interaction of androgen receptor with SRC and p85 alpha subunit of PI3-kinase in HEK293 cells.</Comment>
    <Graphics ZOrder="33600" LineThickness="2.0" Color="00cc00">
      <Point X="595.0" Y="397.0" />
      <Point X="595.0" Y="523.3333333333333" GraphRef="f554e" RelX="0.0" RelY="-1.0" ArrowHead="Arrow" />
    </Graphics>
    <Xref Database="" ID="" />
  </Interaction>
  <Interaction GraphId="id639e673c">
    <Comment>Stimulation with Androgen induces the interaction of SmAD3 withLB domina of AR in LNCaP cells. SmAD3 acts as both coactivator and repressor of AR.</Comment>
    <Graphics ZOrder="33625" LineThickness="2.0" Color="00cc00">
      <Point X="560.625" Y="1354.75" GraphRef="e6fdc" RelX="0.0" RelY="-1.0" />
      <Point X="560.625" Y="1254.0" ArrowHead="Arrow" />
    </Graphics>
    <Xref Database="" ID="" />
  </Interaction>
  <Interaction GraphId="df31c">
    <Graphics ZOrder="33626" LineThickness="2.0" Color="ff00ff">
      <Point X="639.0952380952376" Y="1012.3333333333335" />
      <Point X="639.0952380952381" Y="1046.0" GraphRef="f44d8" RelX="0.0" RelY="-1.0" ArrowHead="Arrow" />
    </Graphics>
    <Xref Database="" ID="" />
  </Interaction>
  <Interaction GraphId="b9c8d">
    <Graphics ZOrder="33627" LineThickness="2.0" Color="ff00ff">
      <Point X="639.0952380952376" Y="1026.3333333333335" />
      <Point X="639.4285714285716" Y="994.6666666666665" GraphRef="ff9e1" RelX="0.0" RelY="1.0" ArrowHead="Arrow" />
    </Graphics>
    <Xref Database="" ID="" />
  </Interaction>
  <Interaction GraphId="f9233">
    <Graphics ZOrder="33628" LineThickness="3.0">
      <Point X="386.181818181818" Y="1191.181818181818" GraphRef="d36ff" RelX="0.0" RelY="1.0" />
      <Point X="386.181818181818" Y="1232.0" />
    </Graphics>
    <Xref Database="" ID="" />
  </Interaction>
  <Interaction GraphId="a0b45">
    <Graphics ZOrder="33630" LineThickness="3.0" Color="ff3399">
      <Point X="386.33333333333326" Y="1115.0" GraphRef="c4762" RelX="0.0" RelY="1.0" />
      <Point X="386.72027972027945" Y="1159.4382284382282" GraphRef="f597d" RelX="0.0" RelY="-1.0" />
    </Graphics>
    <Xref Database="" ID="" />
  </Interaction>
  <Interaction GraphId="e8770">
    <Comment>DHT induces the interaction between TGIF and SIN3A and HDAC1 in CV1 cells.This complex suppresses AR transactivation.</Comment>
    <Graphics ZOrder="33636" LineThickness="2.0" Color="00cc00">
      <Point X="788.5714285714286" Y="1381.904761904762" />
      <Point X="841.8262454434996" Y="1381.0437944849095" GraphRef="cb963" RelX="-1.0" RelY="0.0" ArrowHead="Arrow" />
    </Graphics>
    <Xref Database="" ID="" />
  </Interaction>
  <Interaction GraphId="a2ae8">
    <Graphics ZOrder="33637" LineStyle="Broken" LineThickness="2.0">
      <Point X="574.0" Y="533.3333333333333" GraphRef="f554e" RelX="-1.0" RelY="0.0" />
      <Point X="529.6666666666665" Y="533.3333333333331" GraphRef="c13e2" RelX="1.0" RelY="0.0" ArrowHead="Arrow" />
    </Graphics>
    <Xref Database="" ID="" />
  </Interaction>
  <Interaction GraphId="a0ab0">
    <Comment>Testosterone stimulation induces phoshorylation of LIMK2 in vitro.</Comment>
    <Graphics ZOrder="33638" LineStyle="Broken" LineThickness="2.0">
      <Point X="363.5" Y="711.375" GraphRef="f6d33" RelX="0.0" RelY="1.0" />
      <Point X="363.125" Y="749.25" GraphRef="eeb3b" RelX="0.0" RelY="-1.0" ArrowHead="Arrow" />
    </Graphics>
    <Xref Database="" ID="" />
  </Interaction>
  <Interaction GraphId="d61a5">
    <Comment>Stimulation of Androgen receptor with DHT induces the interaction of Androgen receptor with PTEN in LNCaP cells.</Comment>
    <Graphics ZOrder="33639" LineThickness="2.0" Color="00cc00">
      <Point X="683.0" Y="395.9999999999998" GraphRef="ecb1d" RelX="-0.5" RelY="1.0" />
      <Point X="683.769230769231" Y="586.9999999999991" GraphRef="d29ba" RelX="0.0" RelY="-1.0" ArrowHead="Arrow" />
    </Graphics>
    <Xref Database="" ID="" />
  </Interaction>
  <Interaction GraphId="d4c17">
    <Comment>KAT5 acetylates AR in COS-7 cells.</Comment>
    <Graphics ZOrder="33641" LineThickness="2.0" Color="ffcc33">
      <Point X="593.125" Y="1162.75" GraphRef="f3c28" RelX="0.0" RelY="1.0" />
      <Point X="593.0" Y="1235.0" ArrowHead="Arrow" />
    </Graphics>
    <Xref Database="" ID="" />
  </Interaction>
  <Interaction GraphId="d5ec8">
    <Comment>Androgen receptor interacts with CCNE1 in MDAH041 cells.</Comment>
    <Graphics ZOrder="33643" LineThickness="2.0" Color="00cc00">
      <Point X="247.6666666666656" Y="1129.6666666666665" GraphRef="cc942" RelX="0.0" RelY="1.0" />
      <Point X="247.0" Y="1231.0" ArrowHead="Arrow" />
    </Graphics>
    <Xref Database="" ID="" />
  </Interaction>
  <Interaction GraphId="b3860">
    <Comment>RNF6 ubiquitinates AR at Lys-846 and Lys-848 in CWR-R1, LNCaP and COS-1 cells.</Comment>
    <Graphics ZOrder="33645" LineThickness="2.0" Color="cc00cc">
      <Point X="494.125" Y="1355.75" GraphRef="acb7d" RelX="0.0" RelY="-1.0" />
      <Point X="494.4375" Y="1253.75" GraphRef="bb42d" RelX="0.5" RelY="1.0" ArrowHead="Arrow" />
    </Graphics>
    <Xref Database="" ID="" />
  </Interaction>
  <Interaction GraphId="ae822">
    <Comment>PATZ1 interacts with RNF4 in CV-1 cells.</Comment>
    <Graphics ZOrder="33646" LineThickness="2.0" Color="00cc00">
      <Point X="604.0345759916738" Y="1314.0511326129488" GraphRef="d96a3" RelX="-1.0" RelY="0.0" />
      <Point X="478.0" Y="1314.75" GraphRef="b686d" RelX="1.0" RelY="0.0" ArrowHead="Arrow" />
    </Graphics>
    <Xref Database="" ID="" />
  </Interaction>
  <Interaction GraphId="aeb24">
    <Graphics ZOrder="33647" LineStyle="Broken" LineThickness="2.0">
      <Point X="503.125" Y="465.75" GraphRef="f7590" RelX="0.0" RelY="1.0" />
      <Point X="503.6666666666665" Y="523.3333333333331" GraphRef="c13e2" RelX="0.0" RelY="-1.0" ArrowHead="Arrow" />
    </Graphics>
    <Xref Database="" ID="" />
  </Interaction>
  <Interaction GraphId="f5924">
    <Graphics ZOrder="33651" LineThickness="3.0">
      <Point X="951.0" Y="348.0" GraphRef="b6b38" RelX="0.0" RelY="1.0" />
      <Point X="951.875" Y="376.75" GraphRef="cb4ac" RelX="0.0" RelY="-1.0" />
    </Graphics>
    <Xref Database="" ID="" />
  </Interaction>
  <Interaction GraphId="id7010fb29">
    <Graphics ZOrder="33653" LineStyle="Broken" LineThickness="2.0" Color="00cccc">
      <Point X="620.0" Y="918.0" GraphRef="f8d13" RelX="1.0" RelY="0.0" />
      <Point X="620.3425925925926" Y="1243.3825266639665" GraphRef="af3c9" RelX="-1.0" RelY="0.0" ArrowHead="Arrow" />
    </Graphics>
    <Xref Database="" ID="" />
  </Interaction>
  <Interaction GraphId="bcfbf">
    <Graphics ZOrder="33671" LineThickness="2.0">
      <Point X="1182.999999999997" Y="603.4652880354461" />
      <Point X="1203.9999999999964" Y="603.4652880354461" ArrowHead="TBar" />
    </Graphics>
    <Xref Database="" ID="" />
  </Interaction>
  <Interaction GraphId="f7990">
    <Graphics ZOrder="33672" LineThickness="2.0">
      <Point X="1211.6666666666642" Y="547.79862136878" />
      <Point X="1211.6666666666642" Y="537.79862136878" />
    </Graphics>
    <Xref Database="" ID="" />
  </Interaction>
  <Interaction GraphId="a194b">
    <Graphics ZOrder="33673" LineThickness="2.0" Color="00cc00">
      <Point X="1181.6666666666642" Y="542.79862136878" />
      <Point X="1240.6666666666642" Y="542.79862136878" ArrowHead="Arrow" />
    </Graphics>
    <Xref Database="" ID="" />
  </Interaction>
  <Interaction GraphId="e00e1">
    <Graphics ZOrder="33684" LineThickness="2.0" Color="ff0033">
      <Point X="1183.999999999997" Y="887.9999999999945" />
      <Point X="1248.9999999999964" Y="887.9999999999945" ArrowHead="mim-inhibition" />
    </Graphics>
    <Xref Database="" ID="" />
  </Interaction>
  <Interaction GraphId="fb8b2">
    <Graphics ZOrder="33685" LineThickness="2.0" Color="9900cc">
      <Point X="1183.999999999997" Y="788.9999999999945" />
      <Point X="1241.9999999999964" Y="789.5024647292369" ArrowHead="Arrow" />
    </Graphics>
    <Xref Database="" ID="" />
  </Interaction>
  <Interaction GraphId="c9fbc">
    <Graphics ZOrder="33686" LineThickness="2.0" Color="cc00cc">
      <Point X="1183.999999999997" Y="769.6582084822985" />
      <Point X="1241.9999999999964" Y="769.6582084822985" ArrowHead="Arrow" />
    </Graphics>
    <Xref Database="" ID="" />
  </Interaction>
  <Interaction GraphId="bc9d4">
    <Graphics ZOrder="33687" LineThickness="2.0" Color="999900">
      <Point X="1183.999999999997" Y="729.6593972779065" />
      <Point X="1241.9999999999964" Y="729.6593972779065" ArrowHead="Arrow" />
    </Graphics>
    <Xref Database="" ID="" />
  </Interaction>
  <Interaction GraphId="dabe4">
    <Graphics ZOrder="33688" LineStyle="Broken" LineThickness="2.0" Color="00cccc">
      <Point X="1184.9999999999968" Y="907.9999999999945" />
      <Point X="1242.9999999999964" Y="908.5012759336287" ArrowHead="Arrow" />
    </Graphics>
    <Xref Database="" ID="" />
  </Interaction>
  <Interaction GraphId="d1eee">
    <Graphics ZOrder="33689" LineThickness="2.0" Color="00ffff">
      <Point X="1183.999999999997" Y="709.6593972779065" />
      <Point X="1241.9999999999964" Y="709.6593972779065" ArrowHead="Arrow" />
    </Graphics>
    <Xref Database="" ID="" />
  </Interaction>
  <Interaction GraphId="b38a8">
    <Graphics ZOrder="33690" LineThickness="2.0" Color="ffcc33">
      <Point X="1183.999999999997" Y="648.9999999999945" />
      <Point X="1242.0000017000161" Y="649.6593972779065" ArrowHead="Arrow" />
    </Graphics>
    <Xref Database="" ID="" />
  </Interaction>
  <Interaction GraphId="dbecb">
    <Graphics ZOrder="33691" LineThickness="3.0">
      <Point X="1284.0952380952347" Y="437.04761904761654" GraphRef="f450c" RelX="0.0" RelY="1.0" />
      <Point X="1284.428571428568" Y="463.6666666666631" />
    </Graphics>
    <Xref Database="" ID="" />
  </Interaction>
  <Interaction GraphId="eede0">
    <Graphics ZOrder="33709" LineThickness="2.0" Color="0000ff">
      <Point X="1183.999999999997" Y="689.6593972779065" />
      <Point X="1241.9999999999964" Y="689.6593972779065" ArrowHead="Arrow" />
    </Graphics>
    <Xref Database="" ID="" />
  </Interaction>
  <Interaction GraphId="d8276">
    <Graphics ZOrder="33710" LineThickness="2.0" Color="ff9933">
      <Point X="1183.999999999997" Y="669.6593972779065" />
      <Point X="1241.9999999999964" Y="669.6593972779065" ArrowHead="Arrow" />
    </Graphics>
    <Xref Database="" ID="" />
  </Interaction>
  <Interaction GraphId="ab379">
    <Graphics ZOrder="33717" LineThickness="2.0" Color="cccc00">
      <Point X="1182.999999999997" Y="748.9999999999945" />
      <Point X="1241.9999999999964" Y="749.5036535248448" ArrowHead="Arrow" />
    </Graphics>
    <Xref Database="" ID="" />
  </Interaction>
  <Interaction GraphId="f9de5">
    <Graphics ZOrder="33719" LineThickness="2.0" Color="770000">
      <Point X="1183.999999999997" Y="809.6570196866903" />
      <Point X="1241.9999999999964" Y="809.6570196866903" ArrowHead="Arrow" />
    </Graphics>
    <Xref Database="" ID="" />
  </Interaction>
  <Interaction GraphId="e93c5">
    <Graphics ZOrder="33721" LineThickness="2.0" Color="775200">
      <Point X="1183.999999999997" Y="829.6570196866903" />
      <Point X="1241.9999999999964" Y="829.6570196866903" ArrowHead="Arrow" />
    </Graphics>
    <Xref Database="" ID="" />
  </Interaction>
  <Interaction GraphId="f20bb">
    <Graphics ZOrder="33723" LineThickness="2.0" Color="ff6666">
      <Point X="1183.999999999997" Y="849.6570196866903" />
      <Point X="1241.9999999999964" Y="849.6570196866903" ArrowHead="Arrow" />
    </Graphics>
    <Xref Database="" ID="" />
  </Interaction>
  <Interaction GraphId="ded37">
    <Graphics ZOrder="33737" LineThickness="2.0" Color="999999">
      <Point X="1183.999999999997" Y="869.6570196866903" />
      <Point X="1241.9999999999964" Y="869.6570196866903" ArrowHead="Arrow" />
    </Graphics>
    <Xref Database="" ID="" />
  </Interaction>
  <Interaction GraphId="eb8be">
    <Graphics ZOrder="33739" LineThickness="2.0">
      <Point X="1201.9999999999964" Y="603.4652880354461" />
      <Point X="1239.6666666666642" Y="603.79862136878" ArrowHead="mim-transcription-translation" />
    </Graphics>
    <Xref Database="" ID="" />
  </Interaction>
  <Interaction GraphId="cd278">
    <Graphics ZOrder="33740" LineThickness="2.0">
      <Point X="1182.999999999997" Y="580.9999999999958" />
      <Point X="1240.9999999999964" Y="580.9999999999958" ArrowHead="mim-transcription-translation" />
    </Graphics>
    <Xref Database="" ID="" />
  </Interaction>
  <Interaction GraphId="e8a48">
    <Graphics ZOrder="33741" LineThickness="2.0" Color="00cc00">
      <Point X="1182.999999999997" Y="520.9999999999964" />
      <Point X="1240.9999999999964" Y="520.9999999999964" ArrowHead="Arrow" />
    </Graphics>
    <Xref Database="" ID="" />
  </Interaction>
  <Interaction GraphId="d7906">
    <Graphics ZOrder="33742" LineStyle="Broken" LineThickness="2.0">
      <Point X="1182.999999999997" Y="562.9999999999961" />
      <Point X="1240.9999999999964" Y="562.9999999999961" ArrowHead="Arrow" />
    </Graphics>
    <Xref Database="" ID="" />
  </Interaction>
  <Interaction GraphId="e1e0b">
    <Graphics ZOrder="33743" LineThickness="2.0">
      <Point X="1230.3333333333298" Y="629.3333333333275" />
      <Point X="1236.9999999999964" Y="635.9999999999939" ArrowHead="Arrow" />
    </Graphics>
    <Xref Database="" ID="" />
  </Interaction>
  <Interaction GraphId="f512c">
    <Graphics ZOrder="33746" LineThickness="2.0" Color="ff00ff">
      <Point X="1238.4837201898356" Y="1025.0887265873953" />
      <Point X="1238.4837201898356" Y="1050.0887265873953" ArrowHead="mim-conversion" />
    </Graphics>
    <Xref Database="" ID="" />
  </Interaction>
  <Interaction GraphId="d995c">
    <Graphics ZOrder="33747" LineThickness="2.0" Color="ff00ff">
      <Point X="1238.4546258735204" Y="1036.8977880629868" />
      <Point X="1238.4546258735204" Y="1016.0266446873065" ArrowHead="mim-conversion" />
    </Graphics>
    <Xref Database="" ID="" />
  </Interaction>
  <Interaction GraphId="db4eb">
    <Graphics ZOrder="33748" LineThickness="3.0" Color="ff3399">
      <Point X="1209.9999999999977" Y="438.465288035447" GraphRef="ffadf" RelX="0.0" RelY="1.0" />
      <Point X="1210.6533496707339" Y="456.4288583797635" GraphRef="f4786" RelX="0.0" RelY="-1.0" />
    </Graphics>
    <Xref Database="" ID="" />
  </Interaction>
  <Label TextLabel="Androgen" GraphId="fb680" GroupRef="c8a56">
    <Graphics CenterX="622.0" CenterY="264.83333333333314" Width="80.0" Height="19.0" ZOrder="28672" FillColor="00ffff" FontWeight="Bold" FontSize="12" Valign="Middle" ShapeType="Rectangle" />
  </Label>
  <Label TextLabel="Androgen Receptor Signaling Pathway" GraphId="cf2a6">
    <Graphics CenterX="623.1904761904763" CenterY="159.61904761904762" Width="382.857142857143" Height="36.19047619047619" ZOrder="28672" FillColor="ffffff" FontWeight="Bold" FontSize="18" Valign="Middle" />
  </Label>
  <Label TextLabel="NU" GraphId="f44d8">
    <Graphics CenterX="639.0952380952381" CenterY="1056.0" Width="26.0" Height="20.0" ZOrder="28674" FillColor="ffffff" FontWeight="Bold" FontSize="12" Valign="Middle" Color="ff00ff" />
  </Label>
  <Label TextLabel="CY" GraphId="ff9e1">
    <Graphics CenterX="639.4285714285716" CenterY="984.6666666666665" Width="28.0" Height="20.0" ZOrder="33113" FillColor="ffffff" FontWeight="Bold" FontSize="12" Valign="Middle" Color="ff00ff" />
  </Label>
  <Label TextLabel="Androgen" GraphId="a2015">
    <Graphics CenterX="620.3333333333331" CenterY="782.8333333333335" Width="80.0" Height="19.0" ZOrder="33588" FillColor="00ffff" FontWeight="Bold" FontSize="12" Valign="Middle" ShapeType="Rectangle" />
  </Label>
  <Label TextLabel="Androgen" GraphId="ec1e1">
    <Graphics CenterX="867.0992063492063" CenterY="1105.6719576719577" Width="80.0" Height="19.0" ZOrder="33592" FillColor="00ffff" FontWeight="Bold" FontSize="12" Valign="Middle" ShapeType="Rectangle" />
  </Label>
  <Label TextLabel="Androgen" GraphId="c4762">
    <Graphics CenterX="386.33333333333326" CenterY="1105.5" Width="63.333333333333485" Height="19.0" ZOrder="33633" FillColor="00ffff" FontWeight="Bold" FontSize="12" Valign="Middle" ShapeType="Rectangle" />
  </Label>
  <Label TextLabel="Protein - protein dissociation" GraphId="e80d8">
    <Graphics CenterX="1343.6666666666642" CenterY="542.29862136878" Width="186.0" Height="13.0" ZOrder="33674" FillColor="ffffff" FontWeight="Bold" FontSize="12" Valign="Middle" />
  </Label>
  <Label TextLabel="Receptor" GraphId="e4f39">
    <Graphics CenterX="1283.9999999999964" CenterY="474.46528803544606" Width="64.0" Height="20.0" ZOrder="33675" FillColor="ffffff" FontWeight="Bold" FontSize="12" Valign="Middle" ShapeType="Rectangle" />
  </Label>
  <Label TextLabel="Protein" GraphId="cdd1e">
    <Graphics CenterX="1212.6666666666642" CenterY="927.79862136878" Width="60.0" Height="20.0" ZOrder="33676" FillColor="ffffff" FontWeight="Bold" FontSize="12" Valign="Middle" ShapeType="Rectangle" />
  </Label>
  <Label TextLabel="Enzyme Complex" GraphId="c1966">
    <Graphics CenterX="1402.9999999999964" CenterY="474.46528803544606" Width="114.0" Height="20.0" ZOrder="33677" FillColor="99ff33" FontWeight="Bold" FontSize="12" Valign="Middle" ShapeType="Rectangle" />
  </Label>
  <Label TextLabel="mRNA" GraphId="f8204">
    <Graphics CenterX="1439.4999999999964" CenterY="430.46528803544686" Width="41.0" Height="20.0" ZOrder="33678" FillColor="ffffff" FontStyle="Italic" FontSize="12" Valign="Middle" ShapeType="Rectangle" />
  </Label>
  <Label TextLabel="Protein" GraphId="c46be">
    <Graphics CenterX="1375.4999999999964" CenterY="430.46528803544686" Width="60.0" Height="20.0" ZOrder="33679" FillColor="ffffff" FontWeight="Bold" FontSize="12" Valign="Middle" ShapeType="Rectangle" />
  </Label>
  <Label TextLabel="Protein" GraphId="ceb3c">
    <Graphics CenterX="1212.6666666666642" CenterY="961.29862136878" Width="60.0" Height="20.0" ZOrder="33680" FillColor="99ffff" FontWeight="Bold" FontSize="12" Valign="Middle" ShapeType="Rectangle" />
  </Label>
  <Label TextLabel="Ligand" GraphId="ffadf">
    <Graphics CenterX="1209.9999999999977" CenterY="428.465288035447" Width="60.0" Height="20.0" ZOrder="33681" FillColor="ffffff" FontWeight="Bold" FontSize="12" Valign="Middle" ShapeType="Rectangle" />
  </Label>
  <Label TextLabel="Small molecule" GraphId="e2a8b">
    <Graphics CenterX="1300.9999999999964" CenterY="992.6402508551844" Width="104.0" Height="21.0" ZOrder="33682" FillColor="ffffff" FontWeight="Bold" FontSize="12" Valign="Middle" />
  </Label>
  <Label TextLabel="Induced activation" GraphId="bd822">
    <Graphics CenterX="1309.0450127599463" CenterY="961.3887712439521" Width="142.8571428571425" Height="29.52380952380917" ZOrder="33683" FillColor="ffffff" FontWeight="Bold" FontSize="12" Valign="Middle" />
  </Label>
  <Label TextLabel="Inhibition" GraphId="a43b8">
    <Graphics CenterX="1282.3437584840058" CenterY="885.8597491448064" Width="66.0" Height="20.0" ZOrder="33693" FillColor="ffffff" FontName="SansSerif" FontWeight="Bold" FontSize="12" Valign="Middle" />
  </Label>
  <Label TextLabel="Auto catalysis" GraphId="de3b2">
    <Graphics CenterX="1294.71949828962" CenterY="630.999999999995" Width="94.0" Height="20.0" ZOrder="33694" FillColor="ffffff" FontName="SansSerif" FontWeight="Bold" FontSize="12" Valign="Middle" />
  </Label>
  <Label TextLabel="Transport" GraphId="bf91a">
    <Graphics CenterX="1282.3437584840058" CenterY="908.2805017103708" Width="66.0" Height="20.0" ZOrder="33695" FillColor="ffffff" FontName="SansSerif" FontWeight="Bold" FontSize="12" Valign="Middle" />
  </Label>
  <Label TextLabel="Positive regulation of gene expression" GraphId="b4b6d">
    <Graphics CenterX="1371.30952380952" CenterY="589.9999999999959" Width="247.0" Height="20.0" ZOrder="33696" FillColor="ffffff" FontName="SansSerif" FontWeight="Bold" FontSize="12" Valign="Middle" />
  </Label>
  <Label TextLabel="Leads to through unknown mechanism" GraphId="a7425">
    <Graphics CenterX="1372.7485203887675" CenterY="563.9999999999964" Width="243.0" Height="20.0" ZOrder="33697" FillColor="ffffff" FontName="SansSerif" FontWeight="Bold" FontSize="12" Valign="Middle" />
  </Label>
  <Label TextLabel="Negative regulation of gene expression" GraphId="b695d">
    <Graphics CenterX="1372.0290220991437" CenterY="611.9999999999955" Width="247.0" Height="20.0" ZOrder="33698" FillColor="ffffff" FontName="SansSerif" FontWeight="Bold" FontSize="12" Valign="Middle" />
  </Label>
  <Label TextLabel="Translocation " GraphId="e1503">
    <Graphics CenterX="1295.7194982896199" CenterY="1030.7168920019512" Width="92.0" Height="20.0" ZOrder="33699" FillColor="ffffff" FontName="SansSerif" FontWeight="Bold" FontSize="12" Valign="Middle" />
  </Label>
  <Label TextLabel="Ubiquitination" GraphId="dd9e9">
    <Graphics CenterX="1294.6480697181914" CenterY="770.9999999999945" Width="93.66666666666663" Height="20.0" ZOrder="33700" FillColor="ffffff" FontName="SansSerif" FontWeight="Bold" FontSize="12" Valign="Middle" />
  </Label>
  <Label TextLabel="Deubiquitination" GraphId="ba020">
    <Graphics CenterX="1302.7961394363865" CenterY="789.9999999999945" Width="111.0" Height="20.0" ZOrder="33701" FillColor="ffffff" FontName="SansSerif" FontWeight="Bold" FontSize="12" Valign="Middle" />
  </Label>
  <Label TextLabel="Sumoylation" GraphId="cb03e">
    <Graphics CenterX="1289.3437584840058" CenterY="729.9999999999945" Width="86.0" Height="20.0" ZOrder="33702" FillColor="ffffff" FontName="SansSerif" FontWeight="Bold" FontSize="12" Valign="Middle" />
  </Label>
  <Label TextLabel="Induced catalysis" GraphId="b388f">
    <Graphics CenterX="1306.0792474344316" CenterY="930.9999999999944" Width="111.0" Height="20.0" ZOrder="33703" FillColor="ffffff" FontName="SansSerif" FontWeight="Bold" FontSize="12" Valign="Middle" />
  </Label>
  <Label TextLabel="Protein-protein interaction" GraphId="e0a57">
    <Graphics CenterX="1335.8727805831531" CenterY="520.9999999999964" Width="172.66666666666663" Height="20.0" ZOrder="33704" FillColor="ffffff" FontName="SansSerif" FontWeight="Bold" FontSize="12" Valign="Middle" />
  </Label>
  <Label TextLabel="Acetylation" GraphId="f56ee">
    <Graphics CenterX="1285.9999999999964" CenterY="648.8597491448065" Width="74.0" Height="20.0" ZOrder="33705" FillColor="ffffff" FontName="SansSerif" FontWeight="Bold" FontSize="12" Valign="Middle" />
  </Label>
  <Label TextLabel="Dephosphorylation" GraphId="e1c98">
    <Graphics CenterX="1308.8861649562866" CenterY="709.9999999999945" Width="127.0" Height="20.0" ZOrder="33706" FillColor="ffffff" FontName="SansSerif" FontWeight="Bold" FontSize="12" Valign="Middle" />
  </Label>
  <Label TextLabel="LEGEND" GraphId="cd494">
    <Graphics CenterX="1322.9999999999964" CenterY="393.99999999999716" Width="80.0" Height="20.0" ZOrder="33707" FillColor="ffffff" FontName="SansSerif" FontWeight="Bold" FontSize="14" Valign="Middle" Color="3333ff" />
  </Label>
  <Label TextLabel="Phosphorylation" GraphId="e5b5b">
    <Graphics CenterX="1300.5104251506723" CenterY="686.9999999999945" Width="111.0" Height="20.0" ZOrder="33708" FillColor="ffffff" FontName="SansSerif" FontWeight="Bold" FontSize="12" Valign="Middle" />
  </Label>
  <Label TextLabel="Deacetylation" GraphId="d42d6">
    <Graphics CenterX="1292.124260194382" CenterY="667.9999999999945" Width="89.0" Height="20.0" ZOrder="33711" FillColor="ffffff" FontName="SansSerif" FontWeight="Bold" FontSize="12" Valign="Middle" />
  </Label>
  <Label TextLabel="Golgi apparatus" GraphId="a0853">
    <Attribute Key="org.pathvisio.model.GenMAPP-Xref" Value="" />
    <Graphics CenterX="1302.383558668618" CenterY="1156.3835586686212" Width="106.33333333333333" Height="16.0" ZOrder="33713" FillColor="ffffff" FontName="SansSerif" FontWeight="Bold" FontSize="12" Valign="Middle" />
  </Label>
  <Label TextLabel="Endosome" GraphId="f4662">
    <Attribute Key="org.pathvisio.model.GenMAPP-Xref" Value="" />
    <Graphics CenterX="1284.3861649562866" CenterY="1122.0848129445608" Width="71.33333333333333" Height="16.0" ZOrder="33714" FillColor="ffffff" FontName="SansSerif" FontWeight="Bold" FontSize="12" Valign="Middle" />
  </Label>
  <Label TextLabel="Nucleus" GraphId="fb3b2">
    <Attribute Key="org.pathvisio.model.GenMAPP-Xref" Value="" />
    <Graphics CenterX="1279.912580767765" CenterY="1193.5238095238099" Width="55.333333333333336" Height="16.0" ZOrder="33715" FillColor="ffffff" FontName="SansSerif" FontWeight="Bold" FontSize="12" Valign="Middle" />
  </Label>
  <Label TextLabel="Mitochondrion" GraphId="b51e3">
    <Attribute Key="org.pathvisio.model.GenMAPP-Xref" Value="" />
    <Graphics CenterX="1298.9549872400464" CenterY="1174.3835586686216" Width="96.33333333333333" Height="16.0" ZOrder="33716" FillColor="ffffff" FontName="SansSerif" FontWeight="Bold" FontSize="12" Valign="Middle" />
  </Label>
  <Label TextLabel="Desumoylation" GraphId="f95c1">
    <Graphics CenterX="1296.9389965792438" CenterY="748.9999999999945" Width="99.0" Height="20.0" ZOrder="33718" FillColor="ffffff" FontName="SansSerif" FontWeight="Bold" FontSize="12" Valign="Middle" />
  </Label>
  <Label TextLabel="Methylation" GraphId="f3845">
    <Graphics CenterX="1287.9389965792438" CenterY="809.7194982896183" Width="75.0" Height="20.0" ZOrder="33720" FillColor="ffffff" FontName="SansSerif" FontWeight="Bold" FontSize="12" Valign="Middle" />
  </Label>
  <Label TextLabel="Demethylation" GraphId="bf45d">
    <Graphics CenterX="1297.9389965792438" CenterY="828.7194982896183" Width="93.0" Height="20.0" ZOrder="33722" FillColor="ffffff" FontName="SansSerif" FontWeight="Bold" FontSize="12" Valign="Middle" />
  </Label>
  <Label TextLabel="Palmitoylation" GraphId="a7cad">
    <Graphics CenterX="1296.4389965792438" CenterY="848.9999999999945" Width="90.0" Height="20.0" ZOrder="33724" FillColor="ffffff" FontName="SansSerif" FontWeight="Bold" FontSize="12" Valign="Middle" />
  </Label>
  <Label TextLabel="Cytoplasm" GraphId="f59a5">
    <Attribute Key="org.pathvisio.model.GenMAPP-Xref" Value="" />
    <Graphics CenterX="1285.3861649562866" CenterY="1082.2433078134304" Width="71.33333333333333" Height="16.0" ZOrder="33725" FillColor="ffffff" FontName="SansSerif" FontWeight="Bold" FontSize="12" Valign="Middle" />
  </Label>
  <Label TextLabel="EC" GraphId="af50f">
    <Attribute Key="org.pathvisio.model.GenMAPP-Xref" Value="" />
    <Graphics CenterX="1232.9999999999966" CenterY="1103.5238095238071" Width="22.333333333333332" Height="16.0" ZOrder="33726" FillColor="ffffff" FontWeight="Bold" FontSize="12" Valign="Middle" Color="ff00ff" />
  </Label>
  <Label TextLabel="Plasma membrane" GraphId="a4637">
    <Attribute Key="org.pathvisio.model.GenMAPP-Xref" Value="" />
    <Graphics CenterX="1311.193082478138" CenterY="1062.5238095238064" Width="120.66666666666674" Height="16.0" ZOrder="33727" FillColor="ffffff" FontName="SansSerif" FontWeight="Bold" FontSize="12" Valign="Middle" />
  </Label>
  <Label TextLabel="MT" GraphId="bc497">
    <Attribute Key="org.pathvisio.model.GenMAPP-Xref" Value="" />
    <Graphics CenterX="1233.9999999999966" CenterY="1175.5238095238099" Width="24.333333333333332" Height="16.0" ZOrder="33728" FillColor="ffffff" FontWeight="Bold" FontSize="12" Valign="Middle" Color="ff00ff" />
  </Label>
  <Label TextLabel="Endoplasmic reticulum" GraphId="de715">
    <Attribute Key="org.pathvisio.model.GenMAPP-Xref" Value="" />
    <Graphics CenterX="1324.5316283868126" CenterY="1140.5238095238085" Width="150.33333333333334" Height="16.0" ZOrder="33729" FillColor="ffffff" FontName="SansSerif" FontWeight="Bold" FontSize="12" Valign="Middle" />
  </Label>
  <Label TextLabel="CY" GraphId="f61e0">
    <Attribute Key="org.pathvisio.model.GenMAPP-Xref" Value="" />
    <Graphics CenterX="1232.9999999999966" CenterY="1082.5238095238064" Width="22.333333333333332" Height="16.0" ZOrder="33730" FillColor="ffffff" FontWeight="Bold" FontSize="12" Valign="Middle" Color="ff00ff" />
  </Label>
  <Label TextLabel="PM" GraphId="faabc">
    <Attribute Key="org.pathvisio.model.GenMAPP-Xref" Value="" />
    <Graphics CenterX="1233.9999999999966" CenterY="1062.5238095238064" Width="25.333333333333332" Height="16.0" ZOrder="33731" FillColor="ffffff" FontWeight="Bold" FontSize="12" Valign="Middle" Color="ff00ff" />
  </Label>
  <Label TextLabel="GO" GraphId="e0c8b">
    <Attribute Key="org.pathvisio.model.GenMAPP-Xref" Value="" />
    <Graphics CenterX="1232.9999999999966" CenterY="1156.5238095238094" Width="25.333333333333332" Height="16.0" ZOrder="33732" FillColor="ffffff" FontWeight="Bold" FontSize="12" Valign="Middle" Color="ff00ff" />
  </Label>
  <Label TextLabel="NU" GraphId="a1885">
    <Attribute Key="org.pathvisio.model.GenMAPP-Xref" Value="" />
    <Graphics CenterX="1232.9999999999966" CenterY="1193.5238095238099" Width="23.333333333333332" Height="16.0" ZOrder="33733" FillColor="ffffff" FontWeight="Bold" FontSize="12" Valign="Middle" Color="ff00ff" />
  </Label>
  <Label TextLabel="Extracellular" GraphId="e4e4c">
    <Attribute Key="org.pathvisio.model.GenMAPP-Xref" Value="" />
    <Graphics CenterX="1291.1982950534796" CenterY="1102.8969430417526" Width="86.33333333333333" Height="16.0" ZOrder="33734" FillColor="ffffff" FontName="SansSerif" FontWeight="Bold" FontSize="12" Valign="Middle" />
  </Label>
  <Label TextLabel="ER" GraphId="b5ef2">
    <Attribute Key="org.pathvisio.model.GenMAPP-Xref" Value="" />
    <Graphics CenterX="1232.9999999999966" CenterY="1139.5238095238087" Width="22.333333333333332" Height="16.0" ZOrder="33735" FillColor="ffffff" FontWeight="Bold" FontSize="12" Valign="Middle" Color="ff00ff" />
  </Label>
  <Label TextLabel="EN" GraphId="c2fca">
    <Attribute Key="org.pathvisio.model.GenMAPP-Xref" Value="" />
    <Graphics CenterX="1232.9999999999966" CenterY="1122.5238095238083" Width="22.333333333333332" Height="16.0" ZOrder="33736" FillColor="ffffff" FontWeight="Bold" FontSize="12" Valign="Middle" Color="ff00ff" />
  </Label>
  <Label TextLabel="Proteolytic cleavage" GraphId="fa7dd">
    <Graphics CenterX="1313.3437584840058" CenterY="869.2805017103708" Width="122.0" Height="20.0" ZOrder="33738" FillColor="ffffff" FontName="SansSerif" FontWeight="Bold" FontSize="12" Valign="Middle" />
  </Label>
  <Shape TextLabel="Negative regulators" GraphId="e85f4">
    <Graphics CenterX="867.8333333333326" CenterY="1042.0" Width="131.0" Height="30.0" ZOrder="16386" FillColor="ff99ff" FontName="SansSerif" FontWeight="Bold" FontSize="12" Valign="Middle" ShapeType="Rectangle" Rotation="0.0" />
  </Shape>
  <Shape TextLabel="Positive regulators" GraphId="a7ada">
    <Graphics CenterX="338.57142857142446" CenterY="1043.047619047619" Width="130.0" Height="34.0" ZOrder="16390" FillColor="00ffcc" FontName="SansSerif" FontWeight="Bold" FontSize="12" Valign="Middle" ShapeType="Rectangle" Rotation="0.0" />
  </Shape>
  <Shape GraphId="aafcf">
    <Graphics CenterX="622.0" CenterY="320.5" Width="30.0" Height="31.0" ZOrder="33032" FontSize="10" Valign="Middle" ShapeType="Arc" LineThickness="3.0" Rotation="0.0" />
  </Shape>
  <Shape GraphId="aaaf8" GroupRef="c8a56">
    <Graphics CenterX="622.5384615384614" CenterY="318.25641025641016" Width="28.0" Height="28.0" ZOrder="33054" FillColor="ff3399" FontSize="10" Valign="Middle" ShapeType="Oval" Color="ff0066" Rotation="0.0" />
  </Shape>
  <Shape GraphId="fda15">
    <Graphics CenterX="620.4848484848485" CenterY="849.6818181818182" Width="30.0" Height="31.0" ZOrder="33060" FontSize="10" Valign="Middle" ShapeType="Arc" LineThickness="3.0" Rotation="0.0" />
  </Shape>
  <Shape GraphId="c4516">
    <Graphics CenterX="620.0233100233099" CenterY="846.4382284382284" Width="28.0" Height="28.0" ZOrder="33070" FillColor="ff3399" FontSize="10" Valign="Middle" ShapeType="Oval" Color="ff0066" Rotation="0.0" />
  </Shape>
  <Shape GraphId="f436e">
    <Graphics CenterX="866.8670033670032" CenterY="1175.681818181818" Width="30.0" Height="31.0" ZOrder="33093" FontSize="10" Valign="Middle" ShapeType="Arc" LineThickness="3.0" Rotation="0.0" />
  </Shape>
  <Shape GraphId="b4b96">
    <Graphics CenterX="867.4054649054647" CenterY="1173.4382284382282" Width="28.0" Height="28.0" ZOrder="33101" FillColor="ff3399" FontSize="10" Valign="Middle" ShapeType="Oval" Color="ff0066" Rotation="0.0" />
  </Shape>
  <Shape GraphId="d36ff">
    <Graphics CenterX="386.181818181818" CenterY="1175.681818181818" Width="30.0" Height="31.0" ZOrder="33629" FontSize="10" Valign="Middle" ShapeType="Arc" LineThickness="3.0" Rotation="0.0" />
  </Shape>
  <Shape GraphId="f597d">
    <Graphics CenterX="386.72027972027945" CenterY="1173.4382284382282" Width="28.0" Height="28.0" ZOrder="33631" FillColor="ff3399" FontSize="10" Valign="Middle" ShapeType="Oval" Color="ff0066" Rotation="0.0" />
  </Shape>
  <Shape GraphId="b6b38">
    <Graphics CenterX="951.0" CenterY="333.0" Width="30.0" Height="30.0" ZOrder="33652" FontSize="10" Valign="Middle" ShapeType="Arc" LineThickness="3.0" Rotation="0.0" />
  </Shape>
  <Shape GraphId="f450c">
    <Graphics CenterX="1284.0952380952347" CenterY="421.54761904761654" Width="30.0" Height="31.0" ZOrder="33692" FontSize="10" Valign="Middle" ShapeType="Arc" LineThickness="3.0" Rotation="0.0" />
  </Shape>
  <Shape GraphId="b2b52">
    <Graphics CenterX="1330.5" CenterY="794.39931068439" Width="355.0" Height="828.79862136878" ZOrder="33712" FontSize="10" Valign="Middle" ShapeType="Rectangle" Rotation="0.0" />
  </Shape>
  <Shape GraphId="eab4d">
    <Graphics CenterX="1225.6666666666629" CenterY="632.666666666661" Width="14.907119999999999" Height="20.0" ZOrder="33744" FontSize="10" Valign="Middle" ShapeType="Arc" LineThickness="2.0" Rotation="2.554867" />
  </Shape>
  <Shape TextLabel="Molecule" GraphId="d7731">
    <Graphics CenterX="1215.1666666666642" CenterY="993.5567928730597" Width="59.0" Height="19.113585746102444" ZOrder="33745" FillColor="ffccff" FontWeight="Bold" FontSize="12" Valign="Middle" ShapeType="Oval" Rotation="0.0" />
  </Shape>
  <Shape GraphId="f4786">
    <Graphics CenterX="1210.6533496707339" CenterY="471.9288583797635" Width="30.0" Height="31.0" ZOrder="33749" FillColor="ff3399" FontSize="10" Valign="Middle" ShapeType="Oval" Color="ff0066" Rotation="0.0" />
  </Shape>
  <Shape GraphId="be869">
    <Graphics CenterX="1240.6666666666642" CenterY="939.79862136878" Width="14.0" Height="14.0" ZOrder="33750" FillColor="ffffff" FontSize="10" Valign="Middle" ShapeType="Oval" Rotation="0.0" />
  </Shape>
  <Group GroupId="c5dfb" Style="Group" />
  <Group GroupId="b586f" Style="Group" />
  <Group GroupId="e2974" Style="Group" />
  <Group GroupId="f62b3" Style="Group" />
  <Group GroupId="ea234" Style="Group" />
  <Group GroupId="a2900" Style="Group" />
  <Group GroupId="f2781" Style="Group" />
  <Group GroupId="b4a9b" Style="Group" />
  <Group GroupId="e50ce" Style="Group" />
  <Group GroupId="cc66c" Style="Group" />
  <Group GroupId="c8a56" Style="Group" />
  <InfoBox CenterX="0.0" CenterY="0.0" />
  <Biopax>
    <bp:openControlledVocabulary xmlns:bp="http://www.biopax.org/release/biopax-level3.owl#">
      <bp:TERM xmlns:rdf="http://www.w3.org/1999/02/22-rdf-syntax-ns#" rdf:datatype="http://www.w3.org/2001/XMLSchema#string">androgen signaling pathway</bp:TERM>
      <bp:ID xmlns:rdf="http://www.w3.org/1999/02/22-rdf-syntax-ns#" rdf:datatype="http://www.w3.org/2001/XMLSchema#string">PW:0000564</bp:ID>
      <bp:Ontology xmlns:rdf="http://www.w3.org/1999/02/22-rdf-syntax-ns#" rdf:datatype="http://www.w3.org/2001/XMLSchema#string">Pathway Ontology</bp:Ontology>
    </bp:openControlledVocabulary>
  </Biopax>
</Pathway>
