# Supplementary material for: A network biology workflow to study transcriptomics data of the diabetic liver
Source: BMC Genomics. 2014 Nov 15;15(1):971. doi: 10.1186/1471-2164-15-971 (PMC4246458; doi:10.1186/1471-2164-15-971)
Supplement: Supplementary file 2 — Additional file 2: WikiPathways human pathway collection downloaded on 17 June 2014 ( http://wikipathways.org/index.php/Download_Pathways ). (ZIP 2 MB) [file 12864_2014_6667_MOESM2_ESM.zip › 2014-06-17-WikiPathways-HumanCollection/Hs_Angiogenesis_WP1539_75222.gpml]

<?xml version="1.0" encoding="UTF-8"?>
<Pathway xmlns="http://pathvisio.org/GPML/2013a" Name="Angiogenesis" Organism="Homo sapiens" License="CC BY 2.0">
  <Comment Source="WikiPathways-description">This pathway is a concise and simplified version of the basic proteins involved in angiogenesis. The proces is regulated by hyopoxia, which results in the transcription of eg. VEGF1, FGF2, PDGFbeta, MMP9, MMP2 and Ang1. These proteins bind to their receptors and by doing this they initiate different pathways that result in vessel formation.</Comment>
  <Comment Source="WikiPathways-category">Physiological Process</Comment>
  <Graphics BoardWidth="864.0" BoardHeight="704.0" />
  <DataNode TextLabel="VEGFA" GraphId="fd64a" Type="GeneProduct">
    <BiopaxRef>fbf</BiopaxRef>
    <BiopaxRef>c7a</BiopaxRef>
    <Graphics CenterX="424.8333333333333" CenterY="304.1666666666667" Width="55.0" Height="11.0" ZOrder="32768" FontSize="10" Valign="Middle" />
    <Xref Database="Uniprot-TrEMBL" ID="P15692" />
  </DataNode>
  <DataNode TextLabel="FLT1" GraphId="e6dea" Type="GeneProduct" GroupRef="da0ba">
    <BiopaxRef>fbf</BiopaxRef>
    <BiopaxRef>c7a</BiopaxRef>
    <Graphics CenterX="458.8333333333333" CenterY="367.6666666666667" Width="49.0" Height="12.0" ZOrder="32768" FontSize="10" Valign="Middle" ShapeType="RoundedRectangle" />
    <Xref Database="Ensembl" ID="ENSG00000102755" />
  </DataNode>
  <DataNode TextLabel="FGF2" GraphId="beb0b" Type="GeneProduct">
    <BiopaxRef>fbf</BiopaxRef>
    <BiopaxRef>fe5</BiopaxRef>
    <BiopaxRef>a41</BiopaxRef>
    <BiopaxRef>c4b</BiopaxRef>
    <Graphics CenterX="532.3333333333333" CenterY="305.0" Width="58.0" Height="14.0" ZOrder="32768" FontSize="10" Valign="Middle" />
    <Xref Database="Ensembl" ID="ENSG00000138685" />
  </DataNode>
  <DataNode TextLabel="FGFR2" GraphId="f1078" Type="GeneProduct" GroupRef="da0ba">
    <BiopaxRef>fbf</BiopaxRef>
    <BiopaxRef>fe5</BiopaxRef>
    <BiopaxRef>a41</BiopaxRef>
    <BiopaxRef>c4b</BiopaxRef>
    <Graphics CenterX="532.3333333333333" CenterY="367.1666666666667" Width="52.0" Height="13.0" ZOrder="32768" FontSize="10" Valign="Middle" ShapeType="RoundedRectangle" />
    <Xref Database="Entrez Gene" ID="2263" />
  </DataNode>
  <DataNode TextLabel="Ang 1" GraphId="c4d6f" Type="GeneProduct">
    <BiopaxRef>fbf</BiopaxRef>
    <BiopaxRef>a00</BiopaxRef>
    <BiopaxRef>c73</BiopaxRef>
    <Graphics CenterX="294.925068119891" CenterY="308.1666666666667" Width="49.0" Height="15.0" ZOrder="32768" FontSize="10" Valign="Middle" />
    <Xref Database="Uniprot-TrEMBL" ID="Q15389" />
  </DataNode>
  <DataNode TextLabel="TIE2" GraphId="c54f2" Type="GeneProduct" GroupRef="da0ba">
    <BiopaxRef>fbf</BiopaxRef>
    <BiopaxRef>a00</BiopaxRef>
    <BiopaxRef>c73</BiopaxRef>
    <Graphics CenterX="294.33333333333337" CenterY="367.1666666666667" Width="46.0" Height="13.0" ZOrder="32768" FontSize="10" Valign="Middle" ShapeType="RoundedRectangle" />
    <Xref Database="Entrez Gene" ID="7010" />
  </DataNode>
  <DataNode TextLabel="PDGFB" GraphId="bfa1d" Type="GeneProduct" GroupRef="a55c0">
    <BiopaxRef>b30</BiopaxRef>
    <BiopaxRef>a0a</BiopaxRef>
    <Graphics CenterX="492.33333333333337" CenterY="99.66666666666667" Width="44.0" Height="12.666666666666686" ZOrder="32768" FontSize="10" Valign="Middle" />
    <Xref Database="Ensembl" ID="ENSG00000100311" />
  </DataNode>
  <DataNode TextLabel="PDGFRA" GraphId="d34f8" Type="GeneProduct">
    <BiopaxRef>b30</BiopaxRef>
    <BiopaxRef>a0a</BiopaxRef>
    <Graphics CenterX="601.9999999999995" CenterY="367.99999999999994" Width="50.0" Height="14.0" ZOrder="32768" FontSize="10" Valign="Middle" ShapeType="RoundedRectangle" />
    <Xref Database="Uniprot-TrEMBL" ID="P16234" />
  </DataNode>
  <DataNode TextLabel="MMP9" GraphId="f7a67" Type="GeneProduct" GroupRef="a55c0">
    <BiopaxRef>cb8</BiopaxRef>
    <BiopaxRef>c59</BiopaxRef>
    <BiopaxRef>bd7</BiopaxRef>
    <Graphics CenterX="551.1666666666669" CenterY="131.0" Width="39.0" Height="18.0" ZOrder="32768" FontSize="10" Valign="Middle" ShapeType="Hexagon" />
    <Xref Database="Ensembl" ID="ENSG00000100985" />
  </DataNode>
  <DataNode TextLabel="TIMP2" GraphId="da6fd" Type="GeneProduct">
    <BiopaxRef>c59</BiopaxRef>
    <BiopaxRef>bd7</BiopaxRef>
    <BiopaxRef>cb8</BiopaxRef>
    <Graphics CenterX="712.9999999999999" CenterY="143.66666666666663" Width="42.0" Height="18.0" ZOrder="32768" FontSize="10" Valign="Middle" />
    <Xref Database="Ensembl" ID="ENSG00000035862" />
  </DataNode>
  <DataNode TextLabel="TIMP3" GraphId="d3226" Type="Protein">
    <BiopaxRef>c59</BiopaxRef>
    <BiopaxRef>bd7</BiopaxRef>
    <BiopaxRef>cb8</BiopaxRef>
    <Graphics CenterX="648.2643051771114" CenterY="141.8501362397819" Width="46.75567665758326" Height="18.0" ZOrder="32768" FontSize="10" Valign="Middle" />
    <Xref Database="Ensembl" ID="ENSG00000100234" />
  </DataNode>
  <DataNode TextLabel="VEGFR2" GraphId="e72b7" Type="GeneProduct" GroupRef="da0ba">
    <BiopaxRef>fbf</BiopaxRef>
    <BiopaxRef>c7a</BiopaxRef>
    <Graphics CenterX="397.3333333333333" CenterY="366.6666666666667" Width="46.0" Height="14.0" ZOrder="32768" FontSize="10" Valign="Middle" ShapeType="RoundedRectangle" />
    <Xref Database="Entrez Gene" ID="3791" />
  </DataNode>
  <DataNode TextLabel="VEGFA" GraphId="d6232" Type="GeneProduct" GroupRef="a55c0">
    <BiopaxRef>fbf</BiopaxRef>
    <BiopaxRef>c7a</BiopaxRef>
    <Graphics CenterX="492.33333333333337" CenterY="158.99999999999997" Width="46.0" Height="12.0" ZOrder="32768" FontSize="10" Valign="Middle" />
    <Xref Database="Uniprot-TrEMBL" ID="P15692" />
  </DataNode>
  <DataNode TextLabel="sTIE2" GraphId="ae67e" Type="GeneProduct">
    <BiopaxRef>fbf</BiopaxRef>
    <BiopaxRef>a00</BiopaxRef>
    <BiopaxRef>c73</BiopaxRef>
    <Graphics CenterX="210.33333333333337" CenterY="307.75840145322434" Width="40.0" Height="14.0" ZOrder="32768" FontSize="10" Valign="Middle" ShapeType="RoundedRectangle" />
    <Xref Database="Entrez Gene" ID="7010" />
  </DataNode>
  <DataNode TextLabel="MMP2" GraphId="e775f" Type="GeneProduct" GroupRef="a55c0">
    <BiopaxRef>cb8</BiopaxRef>
    <BiopaxRef>c59</BiopaxRef>
    <BiopaxRef>bd7</BiopaxRef>
    <Graphics CenterX="550.3333333333334" CenterY="100.83333333333336" Width="40.0" Height="17.0" ZOrder="32768" FontSize="10" Valign="Middle" ShapeType="Hexagon" />
    <Xref Database="Ensembl" ID="ENSG00000100985" />
  </DataNode>
  <DataNode TextLabel="Ang 1" GraphId="afec9" Type="GeneProduct" GroupRef="a55c0">
    <Graphics CenterX="549.8333333333334" CenterY="158.99999999999997" Width="41.0" Height="12.0" ZOrder="32768" FontSize="10" Valign="Middle" />
    <Xref Database="Uniprot-TrEMBL" ID="Q15389" />
  </DataNode>
  <DataNode TextLabel="FGF2" GraphId="faa6f" Type="GeneProduct" GroupRef="a55c0">
    <BiopaxRef>fbf</BiopaxRef>
    <BiopaxRef>fe5</BiopaxRef>
    <BiopaxRef>a41</BiopaxRef>
    <BiopaxRef>c4b</BiopaxRef>
    <Graphics CenterX="491.33333333333337" CenterY="130.0000000000001" Width="46.0" Height="12.666666666666657" ZOrder="32768" FontSize="10" Valign="Middle" />
    <Xref Database="Ensembl" ID="ENSG00000138685" />
  </DataNode>
  <DataNode TextLabel="PDGFB" GraphId="e192f" Type="GeneProduct">
    <BiopaxRef>b30</BiopaxRef>
    <BiopaxRef>a0a</BiopaxRef>
    <Graphics CenterX="602.1666666666667" CenterY="303.99999999999994" Width="51.0" Height="14.0" ZOrder="32768" FontSize="10" Valign="Middle" />
    <Xref Database="Ensembl" ID="ENSG00000100311" />
  </DataNode>
  <DataNode TextLabel="CBP" GraphId="bf0bf" Type="GeneProduct" GroupRef="fc768">
    <BiopaxRef>c0f</BiopaxRef>
    <Graphics CenterX="252.39214350590385" CenterY="119.48319709355121" Width="50.5" Height="20.666666666666657" ZOrder="32768" FontSize="10" Valign="Middle" ShapeType="Oval" />
    <Xref Database="Entrez Gene" ID="1387" />
  </DataNode>
  <DataNode TextLabel="SMAD1" GraphId="b1cb7" Type="GeneProduct" GroupRef="c8a28">
    <Graphics CenterX="429.5833333333333" CenterY="457.83333333333337" Width="39.5" Height="19.66666666666663" ZOrder="32768" FontSize="10" Valign="Middle" ShapeType="Oval" />
    <Xref Database="Ensembl" ID="ENSG00000170365" />
  </DataNode>
  <DataNode TextLabel="PI3K" GraphId="ad1f4" Type="GeneProduct" GroupRef="c8a28">
    <BiopaxRef>a00</BiopaxRef>
    <Graphics CenterX="290.83333333333337" CenterY="459.6666666666667" Width="37.0" Height="28.0" ZOrder="32768" FontSize="10" Valign="Middle" ShapeType="Pentagon" />
    <Xref Database="Entrez Gene" ID="5290" />
  </DataNode>
  <DataNode TextLabel="SRC" GraphId="dd0dc" Type="GeneProduct" GroupRef="c8a28">
    <Graphics CenterX="331.33333333333337" CenterY="459.6666666666667" Width="36.0" Height="28.0" ZOrder="32768" FontSize="10" Valign="Middle" ShapeType="Pentagon" />
    <Xref Database="Ensembl" ID="ENSG00000197122" />
  </DataNode>
  <DataNode TextLabel="FAK" GraphId="c8798" Type="GeneProduct" GroupRef="c8a28">
    <Graphics CenterX="382.8333333333333" CenterY="462.1666666666667" Width="31.0" Height="27.0" ZOrder="32768" FontSize="10" Valign="Middle" ShapeType="Pentagon" />
    <Xref Database="Uniprot-TrEMBL" ID="Q05397" />
  </DataNode>
  <DataNode TextLabel="p38 MAPK" GraphId="c6ffd" Type="GeneProduct" GroupRef="c8a28">
    <Graphics CenterX="482.3333333333333" CenterY="461.6666666666667" Width="62.0" Height="40.0" ZOrder="32768" FontSize="10" Valign="Middle" ShapeType="Pentagon" />
    <Xref Database="Entrez Gene" ID="42866" />
  </DataNode>
  <DataNode TextLabel="AKT1" GraphId="fba37" Type="GeneProduct">
    <Graphics CenterX="281.83333333333337" CenterY="519.1666666666667" Width="33.0" Height="27.0" ZOrder="32768" FontSize="10" Valign="Middle" ShapeType="Pentagon" />
    <Xref Database="Ensembl" ID="ENSG00000142208" />
  </DataNode>
  <DataNode TextLabel="MAPK1" GraphId="a5832" Type="GeneProduct">
    <Graphics CenterX="539.1498637602178" CenterY="517.6666666666667" Width="48.0" Height="32.0" ZOrder="32768" FontSize="10" Valign="Middle" ShapeType="Pentagon" />
    <Xref Database="Ensembl" ID="ENSG00000100030" />
  </DataNode>
  <DataNode TextLabel="PLCG1" GraphId="b6956" Type="GeneProduct" GroupRef="c8a28">
    <Graphics CenterX="538.8165304268847" CenterY="459.6666666666667" Width="40.666666666666515" Height="22.0" ZOrder="32768" FontSize="10" Valign="Middle" ShapeType="Hexagon" />
    <Xref Database="Ensembl" ID="ENSG00000124181" />
  </DataNode>
  <DataNode TextLabel="NOS" GraphId="af4b3" Type="GeneProduct">
    <Graphics CenterX="342.0000000000001" CenterY="519.6666666666667" Width="40.666666666666515" Height="22.0" ZOrder="32768" FontSize="10" Valign="Middle" ShapeType="Hexagon" />
    <Xref Database="Ensembl" ID="ENSG00000164867" />
  </DataNode>
  <DataNode TextLabel="MMP2" GraphId="db3ac" Type="GeneProduct" GroupRef="f57c5">
    <BiopaxRef>c59</BiopaxRef>
    <BiopaxRef>bd7</BiopaxRef>
    <BiopaxRef>cb8</BiopaxRef>
    <Graphics CenterX="721.6666666666665" CenterY="207.6498637602181" Width="40.0" Height="17.0" ZOrder="32768" FontSize="10" Valign="Middle" ShapeType="Hexagon" />
    <Xref Database="Ensembl" ID="ENSG00000100985" />
  </DataNode>
  <DataNode TextLabel="MMP9" GraphId="b7db3" Type="GeneProduct" GroupRef="f57c5">
    <BiopaxRef>c59</BiopaxRef>
    <BiopaxRef>bd7</BiopaxRef>
    <BiopaxRef>cb8</BiopaxRef>
    <Graphics CenterX="673.8333333333334" CenterY="205.4831970935513" Width="39.0" Height="18.0" ZOrder="32768" FontSize="10" Valign="Middle" ShapeType="Hexagon" />
    <Xref Database="Ensembl" ID="ENSG00000100985" />
  </DataNode>
  <DataNode TextLabel="HIF1A" GraphId="eef2a" Type="GeneProduct" GroupRef="fc768">
    <Graphics CenterX="229.68346957311536" CenterY="137.99999999999986" Width="43.0" Height="16.0" ZOrder="32768" FontSize="10" Valign="Middle" ShapeType="Oval" />
    <Xref Database="Entrez Gene" ID="3091" />
  </DataNode>
  <DataNode TextLabel="ARNT" GraphId="abf90" Type="GeneProduct" GroupRef="fc768">
    <Graphics CenterX="276.0917347865577" CenterY="137.99999999999986" Width="48.0" Height="16.0" ZOrder="32768" FontSize="10" Valign="Middle" ShapeType="Oval" />
    <Xref Database="Entrez Gene" ID="405" />
  </DataNode>
  <DataNode TextLabel="HIF1A" GraphId="d922a" Type="GeneProduct">
    <BiopaxRef>c0f</BiopaxRef>
    <BiopaxRef>cb8</BiopaxRef>
    <Graphics CenterX="404.49999999999994" CenterY="83.72479564032696" Width="43.0" Height="16.0" ZOrder="32768" FontSize="10" Valign="Middle" ShapeType="Oval" />
    <Xref Database="Entrez Gene" ID="3091" />
  </DataNode>
  <Interaction GraphId="idf1342052">
    <Graphics ZOrder="12288" LineThickness="1.0">
      <Point X="438.5833333333333" Y="309.6666666666667" GraphRef="fd64a" RelX="0.5" RelY="1.0" />
      <Point X="458.8333333333333" Y="361.6666666666667" GraphRef="e6dea" RelX="0.0" RelY="-1.0" />
    </Graphics>
    <Xref Database="" ID="" />
  </Interaction>
  <Interaction GraphId="ide80a1178">
    <Graphics ZOrder="12288" LineThickness="1.0">
      <Point X="294.925068119891" Y="315.6666666666667" GraphRef="c4d6f" RelX="0.0" RelY="1.0" />
      <Point X="294.33333333333337" Y="360.6666666666667" GraphRef="c54f2" RelX="0.0" RelY="-1.0" />
    </Graphics>
    <Xref Database="" ID="" />
  </Interaction>
  <Interaction GraphId="ide1725808">
    <Graphics ZOrder="12288" LineThickness="1.0">
      <Point X="411.0833333333333" Y="309.6666666666667" GraphRef="fd64a" RelX="-0.5" RelY="1.0" />
      <Point X="397.3333333333333" Y="359.6666666666667" GraphRef="e72b7" RelX="0.0" RelY="-1.0" />
    </Graphics>
    <Xref Database="" ID="" />
  </Interaction>
  <Interaction GraphId="id79aa398">
    <Graphics ZOrder="12288" LineThickness="1.0">
      <Point X="404.8333333333332" Y="42.66666666666667" GraphRef="ceb58" RelX="0.0" RelY="1.0" />
      <Point X="404.49999999999994" Y="75.72479564032696" GraphRef="d922a" RelX="0.0" RelY="-1.0" ArrowHead="Arrow" />
    </Graphics>
    <Xref Database="" ID="" />
  </Interaction>
  <Interaction GraphId="id8c310747">
    <Graphics ConnectorType="Elbow" ZOrder="12288" LineThickness="1.0">
      <Point X="264.33333333333337" Y="461.6666666666667" GraphRef="ba392" RelX="-1.0" RelY="0.0" />
      <Point X="239.8045408624448" Y="336.7227004052397" GraphRef="bde48" RelX="0.0" RelY="0.0" ArrowHead="mim-catalysis" />
    </Graphics>
    <Xref Database="" ID="" />
  </Interaction>
  <Interaction GraphId="id101dc889">
    <Graphics ZOrder="12288" LineThickness="1.0">
      <Point X="282.83333333333337" Y="360.6666666666667" GraphRef="c54f2" RelX="-0.5" RelY="-1.0" />
      <Point X="200.33333333333337" Y="314.75840145322434" GraphRef="ae67e" RelX="-0.5" RelY="1.0" ArrowHead="mim-cleavage" />
      <Anchor Position="0.5215611208592551" Shape="None" GraphId="bde48" />
    </Graphics>
    <Xref Database="" ID="" />
  </Interaction>
  <Interaction GraphId="idf346dd45">
    <Graphics ZOrder="12288" LineThickness="1.0">
      <Point X="702.4999999999999" Y="152.66666666666663" GraphRef="da6fd" RelX="-0.5" RelY="1.0" />
      <Point X="683.5833333333334" Y="196.4831970935513" GraphRef="b7db3" RelX="0.5" RelY="-1.0" ArrowHead="mim-inhibition" />
    </Graphics>
    <Xref Database="" ID="" />
  </Interaction>
  <Interaction GraphId="id8d4d7056">
    <Graphics ZOrder="12288" LineThickness="1.0">
      <Point X="648.2643051771114" Y="150.8501362397819" GraphRef="d3226" RelX="0.0" RelY="1.0" />
      <Point X="664.0833333333334" Y="196.4831970935513" GraphRef="b7db3" RelX="-0.5" RelY="-1.0" ArrowHead="mim-inhibition" />
    </Graphics>
    <Xref Database="" ID="" />
  </Interaction>
  <Interaction GraphId="id47bc6b79">
    <BiopaxRef>c0f</BiopaxRef>
    <Graphics ZOrder="12288" LineThickness="1.0">
      <Point X="414.8333333333333" Y="381.6666666666667" GraphRef="c7256" RelX="0.0" RelY="1.0" />
      <Point X="415.74159854677566" Y="433.6666666666667" GraphRef="ba392" RelX="0.0" RelY="-1.0" ArrowHead="Arrow" />
    </Graphics>
    <Xref Database="" ID="" />
  </Interaction>
  <Interaction GraphId="idcc6bffcf">
    <Graphics ZOrder="12288" LineStyle="Broken" LineThickness="1.0">
      <Point X="393.74999999999994" Y="91.72479564032696" GraphRef="d922a" RelX="-0.5" RelY="1.0" />
      <Point X="308.0917347865577" Y="114.36239782016337" GraphRef="c7929" RelX="1.0" RelY="-0.5" ArrowHead="Arrow" />
    </Graphics>
    <Xref Database="" ID="" />
  </Interaction>
  <Interaction GraphId="id99cd7058">
    <Graphics ZOrder="12288" LineThickness="1.0">
      <Point X="316.83469573115394" Y="156.21707538601285" GraphRef="fcc55" RelX="1.0" RelY="0.0" />
      <Point X="346.0490463215259" Y="156.22161671207994" ArrowHead="mim-transcription-translation" />
    </Graphics>
    <Xref Database="" ID="" />
  </Interaction>
  <Interaction GraphId="ida2433d07">
    <Graphics ZOrder="12288" LineStyle="Broken" LineThickness="1.0">
      <Point X="519.5000000000001" Y="172.99999999999997" GraphRef="f0ee8" RelX="0.0" RelY="1.0" />
      <Point X="532.3333333333333" Y="298.0" GraphRef="beb0b" RelX="0.0" RelY="-1.0" ArrowHead="Arrow" />
    </Graphics>
    <Xref Database="" ID="" />
  </Interaction>
  <Interaction GraphId="be9df">
    <Graphics ZOrder="12288" LineThickness="1.0">
      <Point X="532.3333333333333" Y="312.0" GraphRef="beb0b" RelX="0.0" RelY="1.0" />
      <Point X="532.3333333333333" Y="360.6666666666667" GraphRef="f1078" RelX="0.0" RelY="-1.0" />
    </Graphics>
    <Xref Database="" ID="" />
  </Interaction>
  <Interaction GraphId="b8f1f">
    <Graphics ZOrder="12288" LineThickness="1.0">
      <Point X="602.1666666666667" Y="310.99999999999994" GraphRef="e192f" RelX="0.0" RelY="1.0" />
      <Point X="601.9999999999995" Y="360.99999999999994" GraphRef="d34f8" RelX="0.0" RelY="-1.0" />
    </Graphics>
    <Xref Database="" ID="" />
  </Interaction>
  <Interaction GraphId="id98d960b8">
    <Graphics ZOrder="12288" LineThickness="1.0">
      <Point X="230.33333333333337" Y="307.75840145322434" GraphRef="ae67e" RelX="1.0" RelY="0.0" />
      <Point X="270.425068119891" Y="308.1666666666667" GraphRef="c4d6f" RelX="-1.0" RelY="0.0" ArrowHead="mim-inhibition" />
    </Graphics>
    <Xref Database="" ID="" />
  </Interaction>
  <Interaction GraphId="e66fe">
    <Graphics ZOrder="12288" LineThickness="1.0">
      <Point X="290.83333333333337" Y="473.6666666666667" GraphRef="ad1f4" RelX="0.0" RelY="1.0" />
      <Point X="290.08333333333337" Y="505.66666666666674" GraphRef="fba37" RelX="0.5" RelY="-1.0" ArrowHead="Arrow" />
    </Graphics>
    <Xref Database="" ID="" />
  </Interaction>
  <Interaction GraphId="ab628">
    <Graphics ZOrder="12288" LineThickness="1.0">
      <Point X="331.33333333333337" Y="473.6666666666667" GraphRef="dd0dc" RelX="0.0" RelY="1.0" />
      <Point X="331.8333333333335" Y="508.66666666666674" GraphRef="af4b3" RelX="-0.5" RelY="-1.0" ArrowHead="Arrow" />
    </Graphics>
    <Xref Database="" ID="" />
  </Interaction>
  <Interaction GraphId="fc9dd">
    <Graphics ZOrder="12288" LineThickness="1.0">
      <Point X="538.8165304268847" Y="470.6666666666667" GraphRef="b6956" RelX="0.0" RelY="1.0" />
      <Point X="539.1498637602178" Y="501.66666666666674" GraphRef="a5832" RelX="0.0" RelY="-1.0" ArrowHead="Arrow" />
    </Graphics>
    <Xref Database="" ID="" />
  </Interaction>
  <Interaction GraphId="dcc80">
    <Graphics ZOrder="12288" LineThickness="1.0">
      <Point X="298.33333333333337" Y="519.1666666666667" GraphRef="fba37" RelX="1.0" RelY="0.0" />
      <Point X="321.66666666666686" Y="519.6666666666667" GraphRef="af4b3" RelX="-1.0" RelY="0.0" ArrowHead="Arrow" />
    </Graphics>
    <Xref Database="" ID="" />
  </Interaction>
  <Interaction GraphId="e90c6">
    <Graphics ZOrder="12288" LineThickness="1.0">
      <Point X="390.5833333333333" Y="475.6666666666667" GraphRef="c8798" RelX="0.5" RelY="1.0" />
      <Point X="427.5168029064487" Y="559.6666666666666" GraphRef="b7585" RelX="0.0" RelY="-1.0" ArrowHead="Arrow" />
    </Graphics>
    <Xref Database="" ID="" />
  </Interaction>
  <Interaction GraphId="f620d">
    <Graphics ZOrder="12288" LineThickness="1.0">
      <Point X="340.33333333333337" Y="473.6666666666667" GraphRef="dd0dc" RelX="0.5" RelY="1.0" />
      <Point X="407.5168029064487" Y="559.6666666666666" GraphRef="b7585" RelX="-0.5" RelY="-1.0" ArrowHead="Arrow" />
    </Graphics>
    <Xref Database="" ID="" />
  </Interaction>
  <Interaction GraphId="c9a4d">
    <Graphics ZOrder="12288" LineThickness="1.0">
      <Point X="466.83333333333326" Y="481.6666666666667" GraphRef="c6ffd" RelX="-0.5" RelY="1.0" />
      <Point X="447.5168029064487" Y="559.6666666666666" GraphRef="b7585" RelX="0.5" RelY="-1.0" ArrowHead="Arrow" />
    </Graphics>
    <Xref Database="" ID="" />
  </Interaction>
  <Interaction GraphId="c9e37">
    <Graphics ZOrder="12288" LineThickness="1.0">
      <Point X="429.5833333333333" Y="467.6666666666667" GraphRef="b1cb7" RelX="0.0" RelY="1.0" />
      <Point X="427.5168029064487" Y="559.6666666666666" GraphRef="b7585" RelX="0.0" RelY="-1.0" ArrowHead="Arrow" />
    </Graphics>
    <Xref Database="" ID="" />
  </Interaction>
  <Interaction GraphId="ad2de">
    <Graphics ZOrder="12288" LineThickness="1.0">
      <Point X="281.83333333333337" Y="532.6666666666667" GraphRef="fba37" RelX="0.0" RelY="1.0" />
      <Point X="282.24159854677566" Y="559.6666666666666" GraphRef="e60ca" RelX="0.0" RelY="-1.0" ArrowHead="Arrow" />
    </Graphics>
    <Xref Database="" ID="" />
  </Interaction>
  <Interaction GraphId="b77af">
    <Graphics ZOrder="12288" LineThickness="1.0">
      <Point X="539.1498637602178" Y="533.6666666666667" GraphRef="a5832" RelX="0.0" RelY="1.0" />
      <Point X="538.9831970935513" Y="560.5749318801088" GraphRef="cd25a" RelX="0.0" RelY="-1.0" ArrowHead="Arrow" />
    </Graphics>
    <Xref Database="" ID="" />
  </Interaction>
  <Interaction GraphId="a167a">
    <Graphics ZOrder="12288" LineThickness="1.0">
      <Point X="342.0000000000001" Y="530.6666666666667" GraphRef="af4b3" RelX="0.0" RelY="1.0" />
      <Point X="341.75840145322434" Y="556.6666666666665" GraphRef="f7280" RelX="0.0" RelY="-1.0" ArrowHead="Arrow" />
    </Graphics>
    <Xref Database="" ID="" />
  </Interaction>
  <Interaction GraphId="ff26d">
    <Graphics ZOrder="12288" LineThickness="1.0">
      <Point X="601.9999999999995" Y="374.99999999999994" GraphRef="d34f8" RelX="0.0" RelY="1.0" />
      <Point X="658.7247956403265" Y="426.0917347865577" GraphRef="c1f27" RelX="0.0" RelY="-1.0" ArrowHead="Arrow" />
    </Graphics>
    <Xref Database="" ID="" />
  </Interaction>
  <Interaction GraphId="d3d68">
    <Graphics ZOrder="12288" LineStyle="Broken" LineThickness="1.0">
      <Point X="549.0833333333335" Y="172.99999999999997" GraphRef="f0ee8" RelX="0.5" RelY="1.0" />
      <Point X="602.1666666666667" Y="296.99999999999994" GraphRef="e192f" RelX="0.0" RelY="-1.0" ArrowHead="Arrow" />
    </Graphics>
    <Xref Database="" ID="" />
  </Interaction>
  <Interaction GraphId="fee30">
    <Graphics ZOrder="12288" LineStyle="Broken" LineThickness="1.0">
      <Point X="489.91666666666674" Y="172.99999999999997" GraphRef="f0ee8" RelX="-0.5" RelY="1.0" />
      <Point X="294.925068119891" Y="300.6666666666667" GraphRef="c4d6f" RelX="0.0" RelY="-1.0" ArrowHead="Arrow" />
    </Graphics>
    <Xref Database="" ID="" />
  </Interaction>
  <Interaction GraphId="b40a6">
    <Graphics ZOrder="12288" LineStyle="Broken" LineThickness="1.0">
      <Point X="519.5000000000001" Y="172.99999999999997" GraphRef="f0ee8" RelX="0.0" RelY="1.0" />
      <Point X="424.8333333333333" Y="298.6666666666667" GraphRef="fd64a" RelX="0.0" RelY="-1.0" ArrowHead="Arrow" />
    </Graphics>
    <Xref Database="" ID="" />
  </Interaction>
  <Interaction GraphId="c1c89">
    <Graphics ZOrder="12288" LineThickness="1.0">
      <Point X="698.0" Y="224.1498637602181" GraphRef="e6d65" RelX="0.0" RelY="1.0" />
      <Point X="733.8333333333333" Y="282.0" GraphRef="b30b4" RelX="0.0" RelY="-1.0" ArrowHead="Arrow" />
    </Graphics>
    <Xref Database="" ID="" />
  </Interaction>
  <Interaction GraphId="idf62c1dea">
    <Graphics ZOrder="12288" LineStyle="Broken" LineThickness="1.0">
      <Point X="549.0833333333335" Y="172.99999999999997" GraphRef="f0ee8" RelX="0.5" RelY="1.0" />
      <Point X="646.3333333333335" Y="206.3165304268847" GraphRef="e6d65" RelX="-1.0" RelY="0.0" ArrowHead="Arrow" />
    </Graphics>
    <Xref Database="" ID="" />
  </Interaction>
  <Interaction>
    <Graphics ZOrder="12288" LineThickness="1.0">
      <Point X="254.13760217983653" Y="153.99999999999986" GraphRef="c7929" RelX="0.0" RelY="1.0" />
      <Point X="253.87238873751159" Y="141.5397366030882" GraphRef="fcc55" RelX="0.0" RelY="-1.0" ArrowHead="mim-binding" />
    </Graphics>
    <Xref Database="" ID="" />
  </Interaction>
  <Label TextLabel="Vessel Stabilization" GraphId="e4430">
    <Graphics CenterX="275.7415985467753" CenterY="601.4495912806532" Width="109.0" Height="32.0" ZOrder="28672" FillColor="ffffff" FontWeight="Bold" FontSize="10" Valign="Middle" Color="660066" />
  </Label>
  <Label TextLabel="Vascular budding through&#xA;EPC recruition" GraphId="b42eb">
    <Graphics CenterX="402.8333333333335" CenterY="607.9082652134416" Width="133.66666666666697" Height="40.0" ZOrder="28672" FillColor="ffffff" FontWeight="Bold" FontSize="10" Valign="Middle" Color="660066" />
  </Label>
  <Label TextLabel="Upregulation proteases&#xA;Cel replication&#xA;Capillary tubule formation&#xA;Proliferation and differentiation&#xA;of ECs, SMCs and fibroblasts" GraphId="cd8b1">
    <Graphics CenterX="543.8333333333336" CenterY="621.1666666666667" Width="166.3333333333328" Height="79.0" ZOrder="28672" FillColor="ffffff" FontWeight="Bold" FontSize="10" Valign="Middle" Color="660066" />
  </Label>
  <Label TextLabel="Stabilization of newly formed&#xA;vessels&#xA;Cell growth and division&#xA;Attraction of pericytes and SMCs" GraphId="c1f27">
    <Graphics CenterX="658.7247956403265" CenterY="457.75840145322445" Width="166.00000000000045" Height="63.333333333333485" ZOrder="28672" FillColor="ffffff" FontWeight="Bold" FontSize="10" Valign="Middle" Color="660066" />
  </Label>
  <Label TextLabel="EPC mobilization&#xA;Basement membrane&#xA;degradation" GraphId="b30b4">
    <Graphics CenterX="733.8333333333333" CenterY="310.0" Width="116.33333333333348" Height="56.0" ZOrder="28672" FillColor="ffffff" FontWeight="Bold" FontSize="10" Valign="Middle" Color="660066" />
  </Label>
  <Label TextLabel="DNA" GraphId="d73b2">
    <Graphics CenterX="178.0422343324248" CenterY="157.18346957311536" Width="36.28610354223426" Height="20.0" ZOrder="28672" FillColor="ffffff" FontSize="10" Valign="Middle" />
  </Label>
  <Label TextLabel="Hypoxia " GraphId="ceb58">
    <Graphics CenterX="404.8333333333332" CenterY="35.16666666666667" Width="85.0" Height="15.0" ZOrder="28672" FillColor="ffffff" FontWeight="Bold" FontSize="10" Valign="Middle" Color="660066" />
  </Label>
  <Label TextLabel="Extracellular" GraphId="d8a56">
    <Graphics CenterX="206.83333333333337" CenterY="269.66666666666674" Width="99.66666666666674" Height="20.0" ZOrder="28672" FillColor="ffffff" FontWeight="Bold" FontSize="14" Valign="Middle" Color="999999" />
  </Label>
  <Label TextLabel="Nucleus" GraphId="d7a49">
    <Graphics CenterX="258.6666666666674" CenterY="209.66666666666674" Width="101.33333333333331" Height="25.33333333333327" ZOrder="28672" FillColor="ffffff" FontWeight="Bold" FontSize="14" Valign="Middle" Color="999999" />
  </Label>
  <Label TextLabel="Cytoplasm" GraphId="f9652">
    <Graphics CenterX="262.33333333333326" CenterY="38.66666666666663" Width="80.0" Height="20.0" ZOrder="28672" FillColor="ffffff" FontWeight="Bold" FontSize="14" Valign="Middle" Color="999999" />
  </Label>
  <Label TextLabel="Migration" GraphId="b7585">
    <Graphics CenterX="427.5168029064487" CenterY="569.6666666666666" Width="80.0" Height="20.0" ZOrder="28672" FillColor="ffffff" FontWeight="Bold" FontSize="10" Valign="Middle" Color="660066" />
  </Label>
  <Label TextLabel="Proliferation" GraphId="cd25a">
    <Graphics CenterX="538.9831970935513" CenterY="572.2415985467755" Width="84.33333333333326" Height="23.333333333333485" ZOrder="28672" FillColor="ffffff" FontWeight="Bold" FontSize="10" Valign="Middle" Color="660066" />
  </Label>
  <Label TextLabel="Survival" GraphId="e60ca">
    <Graphics CenterX="282.24159854677566" CenterY="569.6666666666666" Width="80.0" Height="20.0" ZOrder="28672" FillColor="ffffff" FontWeight="Bold" FontSize="10" Valign="Middle" Color="660066" />
  </Label>
  <Label TextLabel="Vascular&#xA;Permeability" GraphId="f7280">
    <Graphics CenterX="341.75840145322434" CenterY="570.3333333333333" Width="82.66666666666663" Height="27.333333333333485" ZOrder="28672" FillColor="ffffff" FontWeight="Bold" FontSize="10" Valign="Middle" Color="660066" />
  </Label>
  <Label TextLabel="HRE" GraphId="a29a8" GroupRef="b5fca">
    <Graphics CenterX="217.07538601271577" CenterY="156.21707538601288" Width="36.330608537693024" Height="12.724795640326949" ZOrder="28672" FillColor="ffffff" FontSize="10" Valign="Middle" ShapeType="Rectangle" />
  </Label>
  <Shape TextLabel="Target Genes" GraphId="a4285" GroupRef="b5fca">
    <Graphics CenterX="271.58356039963707" CenterY="156.21707538601285" Width="74.50227066303367" Height="13.354677565849329" ZOrder="16384" FontSize="10" Valign="Middle" ShapeType="Rectangle" Rotation="0.0" />
  </Shape>
  <Shape TextLabel="Target Genes" GraphId="dd439">
    <Graphics CenterX="520.5615349682108" CenterY="74.14918256130787" Width="97.84150772025396" Height="15.5" ZOrder="16384" FontSize="10" Valign="Middle" ShapeType="None" Rotation="0.0" />
  </Shape>
  <Shape GraphId="e7278">
    <Attribute Key="org.pathvisio.DoubleLineProperty" Value="Double" />
    <Graphics CenterX="473.5" CenterY="519.5" Width="629.0" Height="309.0" ZOrder="16384" FontSize="10" Valign="Middle" ShapeType="RoundedRectangle" LineThickness="3.0" Color="c0c0c0" Rotation="0.0" />
  </Shape>
  <Shape GraphId="e84b5">
    <Attribute Key="org.pathvisio.DoubleLineProperty" Value="Double" />
    <Graphics CenterX="481.5" CenterY="132.0" Width="705.0" Height="242.0" ZOrder="16384" FontSize="10" Valign="Middle" ShapeType="RoundedRectangle" LineThickness="3.0" Color="c0c0c0" Rotation="0.0" />
  </Shape>
  <Shape GraphId="e6a1b">
    <Attribute Key="org.pathvisio.DoubleLineProperty" Value="Double" />
    <Graphics CenterX="260.5" CenterY="151.09173478655768" Width="203.0" Height="168.0" ZOrder="16384" FontSize="10" Valign="Middle" ShapeType="Oval" LineThickness="3.0" Color="c0c0c0" Rotation="0.0" />
  </Shape>
  <Group GroupId="a55c0" GraphId="f0ee8" />
  <Group GroupId="f57c5" GraphId="e6d65" Style="Group" />
  <Group GroupId="da0ba" GraphId="c7256" />
  <Group GroupId="c8a28" GraphId="ba392" />
  <Group GroupId="b5fca" GraphId="fcc55" Style="Group" />
  <Group GroupId="fc768" GraphId="c7929" Style="Group" />
  <InfoBox CenterX="0.0" CenterY="0.0" />
  <Biopax>
    <bp:PublicationXref xmlns:bp="http://www.biopax.org/release/biopax-level3.owl#" xmlns:rdf="http://www.w3.org/1999/02/22-rdf-syntax-ns#" rdf:id="c59">
      <bp:ID rdf:datatype="http://www.w3.org/2001/XMLSchema#string">12831062</bp:ID>
      <bp:DB rdf:datatype="http://www.w3.org/2001/XMLSchema#string">PubMed</bp:DB>
      <bp:TITLE rdf:datatype="http://www.w3.org/2001/XMLSchema#string">The role of the matrix metalloproteinases during in vitro vessel formation.</bp:TITLE>
      <bp:SOURCE rdf:datatype="http://www.w3.org/2001/XMLSchema#string">Angiogenesis</bp:SOURCE>
      <bp:YEAR rdf:datatype="http://www.w3.org/2001/XMLSchema#string">2002</bp:YEAR>
      <bp:AUTHORS rdf:datatype="http://www.w3.org/2001/XMLSchema#string">Burbridge MF</bp:AUTHORS>
      <bp:AUTHORS rdf:datatype="http://www.w3.org/2001/XMLSchema#string">Cog√É¬© F</bp:AUTHORS>
      <bp:AUTHORS rdf:datatype="http://www.w3.org/2001/XMLSchema#string">Galizzi JP</bp:AUTHORS>
      <bp:AUTHORS rdf:datatype="http://www.w3.org/2001/XMLSchema#string">Boutin JA</bp:AUTHORS>
      <bp:AUTHORS rdf:datatype="http://www.w3.org/2001/XMLSchema#string">West DC</bp:AUTHORS>
      <bp:AUTHORS rdf:datatype="http://www.w3.org/2001/XMLSchema#string">Tucker GC</bp:AUTHORS>
    </bp:PublicationXref>
    <bp:PublicationXref xmlns:bp="http://www.biopax.org/release/biopax-level3.owl#" xmlns:rdf="http://www.w3.org/1999/02/22-rdf-syntax-ns#" rdf:id="c4b">
      <bp:ID rdf:datatype="http://www.w3.org/2001/XMLSchema#string">11397779</bp:ID>
      <bp:DB rdf:datatype="http://www.w3.org/2001/XMLSchema#string">PubMed</bp:DB>
      <bp:TITLE rdf:datatype="http://www.w3.org/2001/XMLSchema#string">Vascular endothelial growth factor and basic fibroblast growth factor differentially modulate early postnatal coronary angiogenesis.</bp:TITLE>
      <bp:SOURCE rdf:datatype="http://www.w3.org/2001/XMLSchema#string">Circ Res</bp:SOURCE>
      <bp:YEAR rdf:datatype="http://www.w3.org/2001/XMLSchema#string">2001</bp:YEAR>
      <bp:AUTHORS rdf:datatype="http://www.w3.org/2001/XMLSchema#string">Tomanek RJ</bp:AUTHORS>
      <bp:AUTHORS rdf:datatype="http://www.w3.org/2001/XMLSchema#string">Sandra A</bp:AUTHORS>
      <bp:AUTHORS rdf:datatype="http://www.w3.org/2001/XMLSchema#string">Zheng W</bp:AUTHORS>
      <bp:AUTHORS rdf:datatype="http://www.w3.org/2001/XMLSchema#string">Brock T</bp:AUTHORS>
      <bp:AUTHORS rdf:datatype="http://www.w3.org/2001/XMLSchema#string">Bjercke RJ</bp:AUTHORS>
      <bp:AUTHORS rdf:datatype="http://www.w3.org/2001/XMLSchema#string">Holifield JS</bp:AUTHORS>
    </bp:PublicationXref>
    <bp:PublicationXref xmlns:bp="http://www.biopax.org/release/biopax-level3.owl#" xmlns:rdf="http://www.w3.org/1999/02/22-rdf-syntax-ns#" rdf:id="a41">
      <bp:ID rdf:datatype="http://www.w3.org/2001/XMLSchema#string">7681362</bp:ID>
      <bp:DB rdf:datatype="http://www.w3.org/2001/XMLSchema#string">PubMed</bp:DB>
      <bp:TITLE rdf:datatype="http://www.w3.org/2001/XMLSchema#string">High affinity VEGF binding and developmental expression suggest Flk-1 as a major regulator of vasculogenesis and angiogenesis.</bp:TITLE>
      <bp:SOURCE rdf:datatype="http://www.w3.org/2001/XMLSchema#string">Cell</bp:SOURCE>
      <bp:YEAR rdf:datatype="http://www.w3.org/2001/XMLSchema#string">1993</bp:YEAR>
      <bp:AUTHORS rdf:datatype="http://www.w3.org/2001/XMLSchema#string">Millauer B</bp:AUTHORS>
      <bp:AUTHORS rdf:datatype="http://www.w3.org/2001/XMLSchema#string">Wizigmann-Voos S</bp:AUTHORS>
      <bp:AUTHORS rdf:datatype="http://www.w3.org/2001/XMLSchema#string">Schn√É¬ºrch H</bp:AUTHORS>
      <bp:AUTHORS rdf:datatype="http://www.w3.org/2001/XMLSchema#string">Martinez R</bp:AUTHORS>
      <bp:AUTHORS rdf:datatype="http://www.w3.org/2001/XMLSchema#string">M√É¬∏ller NP</bp:AUTHORS>
      <bp:AUTHORS rdf:datatype="http://www.w3.org/2001/XMLSchema#string">Risau W</bp:AUTHORS>
      <bp:AUTHORS rdf:datatype="http://www.w3.org/2001/XMLSchema#string">Ullrich A</bp:AUTHORS>
    </bp:PublicationXref>
    <bp:PublicationXref xmlns:bp="http://www.biopax.org/release/biopax-level3.owl#" xmlns:rdf="http://www.w3.org/1999/02/22-rdf-syntax-ns#" rdf:id="e00">
      <bp:ID rdf:datatype="http://www.w3.org/2001/XMLSchema#string"></bp:ID>
      <bp:DB rdf:datatype="http://www.w3.org/2001/XMLSchema#string">PubMed</bp:DB>
      <bp:TITLE rdf:datatype="http://www.w3.org/2001/XMLSchema#string">3: Angiogenesis Pathway</bp:TITLE>
      <bp:SOURCE rdf:datatype="http://www.w3.org/2001/XMLSchema#string">http://www.cst.neb.com/reference/pathway/Angiogenesis.html</bp:SOURCE>
      <bp:YEAR rdf:datatype="http://www.w3.org/2001/XMLSchema#string">2008</bp:YEAR>
    </bp:PublicationXref>
    <bp:PublicationXref xmlns:bp="http://www.biopax.org/release/biopax-level3.owl#" xmlns:rdf="http://www.w3.org/1999/02/22-rdf-syntax-ns#" rdf:id="a0a">
      <bp:ID rdf:datatype="http://www.w3.org/2001/XMLSchema#string">20033380</bp:ID>
      <bp:DB rdf:datatype="http://www.w3.org/2001/XMLSchema#string">PubMed</bp:DB>
      <bp:TITLE rdf:datatype="http://www.w3.org/2001/XMLSchema#string">PDGF and vessel maturation.</bp:TITLE>
      <bp:SOURCE rdf:datatype="http://www.w3.org/2001/XMLSchema#string">Recent Results Cancer Res</bp:SOURCE>
      <bp:YEAR rdf:datatype="http://www.w3.org/2001/XMLSchema#string">2010</bp:YEAR>
      <bp:AUTHORS rdf:datatype="http://www.w3.org/2001/XMLSchema#string">Hellberg C</bp:AUTHORS>
      <bp:AUTHORS rdf:datatype="http://www.w3.org/2001/XMLSchema#string">Ostman A</bp:AUTHORS>
      <bp:AUTHORS rdf:datatype="http://www.w3.org/2001/XMLSchema#string">Heldin CH</bp:AUTHORS>
    </bp:PublicationXref>
    <bp:PublicationXref xmlns:bp="http://www.biopax.org/release/biopax-level3.owl#" xmlns:rdf="http://www.w3.org/1999/02/22-rdf-syntax-ns#" rdf:id="a00">
      <bp:ID rdf:datatype="http://www.w3.org/2001/XMLSchema#string">18791498</bp:ID>
      <bp:DB rdf:datatype="http://www.w3.org/2001/XMLSchema#string">PubMed</bp:DB>
      <bp:TITLE rdf:datatype="http://www.w3.org/2001/XMLSchema#string">Angiopoietin-1 in the treatment of ischemia and sepsis.</bp:TITLE>
      <bp:SOURCE rdf:datatype="http://www.w3.org/2001/XMLSchema#string">Shock</bp:SOURCE>
      <bp:YEAR rdf:datatype="http://www.w3.org/2001/XMLSchema#string">2009</bp:YEAR>
      <bp:AUTHORS rdf:datatype="http://www.w3.org/2001/XMLSchema#string">Novotny NM</bp:AUTHORS>
      <bp:AUTHORS rdf:datatype="http://www.w3.org/2001/XMLSchema#string">Lahm T</bp:AUTHORS>
      <bp:AUTHORS rdf:datatype="http://www.w3.org/2001/XMLSchema#string">Markel TA</bp:AUTHORS>
      <bp:AUTHORS rdf:datatype="http://www.w3.org/2001/XMLSchema#string">Crisostomo PR</bp:AUTHORS>
      <bp:AUTHORS rdf:datatype="http://www.w3.org/2001/XMLSchema#string">Wang M</bp:AUTHORS>
      <bp:AUTHORS rdf:datatype="http://www.w3.org/2001/XMLSchema#string">Wang Y</bp:AUTHORS>
      <bp:AUTHORS rdf:datatype="http://www.w3.org/2001/XMLSchema#string">Tan J</bp:AUTHORS>
      <bp:AUTHORS rdf:datatype="http://www.w3.org/2001/XMLSchema#string">Meldrum DR</bp:AUTHORS>
    </bp:PublicationXref>
    <bp:PublicationXref xmlns:bp="http://www.biopax.org/release/biopax-level3.owl#" xmlns:rdf="http://www.w3.org/1999/02/22-rdf-syntax-ns#" rdf:id="c0f">
      <bp:ID rdf:datatype="http://www.w3.org/2001/XMLSchema#string"></bp:ID>
      <bp:DB rdf:datatype="http://www.w3.org/2001/XMLSchema#string">PubMed</bp:DB>
      <bp:TITLE rdf:datatype="http://www.w3.org/2001/XMLSchema#string">Angiogenesis Pathway</bp:TITLE>
      <bp:SOURCE rdf:datatype="http://www.w3.org/2001/XMLSchema#string">http://www.cst.neb.com/reference/pathway/Angiogenesis.html.</bp:SOURCE>
      <bp:YEAR rdf:datatype="http://www.w3.org/2001/XMLSchema#string">2008</bp:YEAR>
      <bp:AUTHORS rdf:datatype="http://www.w3.org/2001/XMLSchema#string">http://www.cst.neb.com/reference/pathway/Angiogenesis.html.</bp:AUTHORS>
    </bp:PublicationXref>
    <bp:PublicationXref xmlns:bp="http://www.biopax.org/release/biopax-level3.owl#" xmlns:rdf="http://www.w3.org/1999/02/22-rdf-syntax-ns#" rdf:id="b30">
      <bp:ID rdf:datatype="http://www.w3.org/2001/XMLSchema#string">20045007</bp:ID>
      <bp:DB rdf:datatype="http://www.w3.org/2001/XMLSchema#string">PubMed</bp:DB>
      <bp:TITLE rdf:datatype="http://www.w3.org/2001/XMLSchema#string">Synergistic effects of FGF-2 and PDGF-BB on angiogenesis and muscle regeneration in rabbit hindlimb ischemia model.</bp:TITLE>
      <bp:SOURCE rdf:datatype="http://www.w3.org/2001/XMLSchema#string">Microvasc Res</bp:SOURCE>
      <bp:YEAR rdf:datatype="http://www.w3.org/2001/XMLSchema#string">2010</bp:YEAR>
      <bp:AUTHORS rdf:datatype="http://www.w3.org/2001/XMLSchema#string">Li J</bp:AUTHORS>
      <bp:AUTHORS rdf:datatype="http://www.w3.org/2001/XMLSchema#string">Wei Y</bp:AUTHORS>
      <bp:AUTHORS rdf:datatype="http://www.w3.org/2001/XMLSchema#string">Liu K</bp:AUTHORS>
      <bp:AUTHORS rdf:datatype="http://www.w3.org/2001/XMLSchema#string">Yuan C</bp:AUTHORS>
      <bp:AUTHORS rdf:datatype="http://www.w3.org/2001/XMLSchema#string">Tang Y</bp:AUTHORS>
      <bp:AUTHORS rdf:datatype="http://www.w3.org/2001/XMLSchema#string">Quan Q</bp:AUTHORS>
      <bp:AUTHORS rdf:datatype="http://www.w3.org/2001/XMLSchema#string">Chen P</bp:AUTHORS>
      <bp:AUTHORS rdf:datatype="http://www.w3.org/2001/XMLSchema#string">Wang W</bp:AUTHORS>
      <bp:AUTHORS rdf:datatype="http://www.w3.org/2001/XMLSchema#string">Hu H</bp:AUTHORS>
      <bp:AUTHORS rdf:datatype="http://www.w3.org/2001/XMLSchema#string">Yang L</bp:AUTHORS>
    </bp:PublicationXref>
    <bp:PublicationXref xmlns:bp="http://www.biopax.org/release/biopax-level3.owl#" xmlns:rdf="http://www.w3.org/1999/02/22-rdf-syntax-ns#" rdf:id="c7a">
      <bp:ID rdf:datatype="http://www.w3.org/2001/XMLSchema#string">15778410</bp:ID>
      <bp:DB rdf:datatype="http://www.w3.org/2001/XMLSchema#string">PubMed</bp:DB>
      <bp:TITLE rdf:datatype="http://www.w3.org/2001/XMLSchema#string">Therapeutic angiogenesis and vasculogenesis for tissue regeneration.</bp:TITLE>
      <bp:SOURCE rdf:datatype="http://www.w3.org/2001/XMLSchema#string">Exp Physiol</bp:SOURCE>
      <bp:YEAR rdf:datatype="http://www.w3.org/2001/XMLSchema#string">2005</bp:YEAR>
      <bp:AUTHORS rdf:datatype="http://www.w3.org/2001/XMLSchema#string">Madeddu P</bp:AUTHORS>
    </bp:PublicationXref>
    <bp:PublicationXref xmlns:bp="http://www.biopax.org/release/biopax-level3.owl#" xmlns:rdf="http://www.w3.org/1999/02/22-rdf-syntax-ns#" rdf:id="bd7">
      <bp:ID rdf:datatype="http://www.w3.org/2001/XMLSchema#string">17395877</bp:ID>
      <bp:DB rdf:datatype="http://www.w3.org/2001/XMLSchema#string">PubMed</bp:DB>
      <bp:TITLE rdf:datatype="http://www.w3.org/2001/XMLSchema#string">The matrix revolutions: matrix metalloproteinase, vasculogenesis, and ischemic tissue repair.</bp:TITLE>
      <bp:SOURCE rdf:datatype="http://www.w3.org/2001/XMLSchema#string">Circ Res</bp:SOURCE>
      <bp:YEAR rdf:datatype="http://www.w3.org/2001/XMLSchema#string">2007</bp:YEAR>
      <bp:AUTHORS rdf:datatype="http://www.w3.org/2001/XMLSchema#string">Renault MA</bp:AUTHORS>
      <bp:AUTHORS rdf:datatype="http://www.w3.org/2001/XMLSchema#string">Losordo DW</bp:AUTHORS>
    </bp:PublicationXref>
    <bp:PublicationXref xmlns:bp="http://www.biopax.org/release/biopax-level3.owl#" xmlns:rdf="http://www.w3.org/1999/02/22-rdf-syntax-ns#" rdf:id="fe5">
      <bp:ID rdf:datatype="http://www.w3.org/2001/XMLSchema#string">15544030</bp:ID>
      <bp:DB rdf:datatype="http://www.w3.org/2001/XMLSchema#string">PubMed</bp:DB>
      <bp:TITLE rdf:datatype="http://www.w3.org/2001/XMLSchema#string">Growth factor activation in myocardial vascularization: therapeutic implications.</bp:TITLE>
      <bp:SOURCE rdf:datatype="http://www.w3.org/2001/XMLSchema#string">Mol Cell Biochem</bp:SOURCE>
      <bp:YEAR rdf:datatype="http://www.w3.org/2001/XMLSchema#string">2004</bp:YEAR>
      <bp:AUTHORS rdf:datatype="http://www.w3.org/2001/XMLSchema#string">Tomanek RJ</bp:AUTHORS>
      <bp:AUTHORS rdf:datatype="http://www.w3.org/2001/XMLSchema#string">Zheng W</bp:AUTHORS>
      <bp:AUTHORS rdf:datatype="http://www.w3.org/2001/XMLSchema#string">Yue X</bp:AUTHORS>
    </bp:PublicationXref>
    <bp:PublicationXref xmlns:bp="http://www.biopax.org/release/biopax-level3.owl#" xmlns:rdf="http://www.w3.org/1999/02/22-rdf-syntax-ns#" rdf:id="fbf">
      <bp:ID rdf:datatype="http://www.w3.org/2001/XMLSchema#string">12539168</bp:ID>
      <bp:DB rdf:datatype="http://www.w3.org/2001/XMLSchema#string">PubMed</bp:DB>
      <bp:TITLE rdf:datatype="http://www.w3.org/2001/XMLSchema#string">Angiogenesis of the heart.</bp:TITLE>
      <bp:SOURCE rdf:datatype="http://www.w3.org/2001/XMLSchema#string">Microsc Res Tech</bp:SOURCE>
      <bp:YEAR rdf:datatype="http://www.w3.org/2001/XMLSchema#string">2003</bp:YEAR>
      <bp:AUTHORS rdf:datatype="http://www.w3.org/2001/XMLSchema#string">Kutryk MJ</bp:AUTHORS>
      <bp:AUTHORS rdf:datatype="http://www.w3.org/2001/XMLSchema#string">Stewart DJ</bp:AUTHORS>
    </bp:PublicationXref>
    <bp:openControlledVocabulary xmlns:bp="http://www.biopax.org/release/biopax-level3.owl#">
      <bp:TERM xmlns:rdf="http://www.w3.org/1999/02/22-rdf-syntax-ns#" rdf:datatype="http://www.w3.org/2001/XMLSchema#string">signaling pathway pertinent to development</bp:TERM>
      <bp:ID xmlns:rdf="http://www.w3.org/1999/02/22-rdf-syntax-ns#" rdf:datatype="http://www.w3.org/2001/XMLSchema#string">PW:0000650</bp:ID>
      <bp:Ontology xmlns:rdf="http://www.w3.org/1999/02/22-rdf-syntax-ns#" rdf:datatype="http://www.w3.org/2001/XMLSchema#string">Pathway Ontology</bp:Ontology>
    </bp:openControlledVocabulary>
    <bp:PublicationXref xmlns:bp="http://www.biopax.org/release/biopax-level3.owl#" xmlns:rdf="http://www.w3.org/1999/02/22-rdf-syntax-ns#" rdf:id="cb8">
      <bp:ID rdf:datatype="http://www.w3.org/2001/XMLSchema#string">11025665</bp:ID>
      <bp:DB rdf:datatype="http://www.w3.org/2001/XMLSchema#string">PubMed</bp:DB>
      <bp:TITLE rdf:datatype="http://www.w3.org/2001/XMLSchema#string">Matrix metalloproteinase-9 triggers the angiogenic switch during carcinogenesis.</bp:TITLE>
      <bp:SOURCE rdf:datatype="http://www.w3.org/2001/XMLSchema#string">Nat Cell Biol</bp:SOURCE>
      <bp:YEAR rdf:datatype="http://www.w3.org/2001/XMLSchema#string">2000</bp:YEAR>
      <bp:AUTHORS rdf:datatype="http://www.w3.org/2001/XMLSchema#string">Bergers G</bp:AUTHORS>
      <bp:AUTHORS rdf:datatype="http://www.w3.org/2001/XMLSchema#string">Brekken R</bp:AUTHORS>
      <bp:AUTHORS rdf:datatype="http://www.w3.org/2001/XMLSchema#string">McMahon G</bp:AUTHORS>
      <bp:AUTHORS rdf:datatype="http://www.w3.org/2001/XMLSchema#string">Vu TH</bp:AUTHORS>
      <bp:AUTHORS rdf:datatype="http://www.w3.org/2001/XMLSchema#string">Itoh T</bp:AUTHORS>
      <bp:AUTHORS rdf:datatype="http://www.w3.org/2001/XMLSchema#string">Tamaki K</bp:AUTHORS>
      <bp:AUTHORS rdf:datatype="http://www.w3.org/2001/XMLSchema#string">Tanzawa K</bp:AUTHORS>
      <bp:AUTHORS rdf:datatype="http://www.w3.org/2001/XMLSchema#string">Thorpe P</bp:AUTHORS>
      <bp:AUTHORS rdf:datatype="http://www.w3.org/2001/XMLSchema#string">Itohara S</bp:AUTHORS>
      <bp:AUTHORS rdf:datatype="http://www.w3.org/2001/XMLSchema#string">Werb Z</bp:AUTHORS>
      <bp:AUTHORS rdf:datatype="http://www.w3.org/2001/XMLSchema#string">Hanahan D</bp:AUTHORS>
    </bp:PublicationXref>
    <bp:PublicationXref xmlns:bp="http://www.biopax.org/release/biopax-level3.owl#" xmlns:rdf="http://www.w3.org/1999/02/22-rdf-syntax-ns#" rdf:id="c73">
      <bp:ID rdf:datatype="http://www.w3.org/2001/XMLSchema#string">9560344</bp:ID>
      <bp:DB rdf:datatype="http://www.w3.org/2001/XMLSchema#string">PubMed</bp:DB>
      <bp:TITLE rdf:datatype="http://www.w3.org/2001/XMLSchema#string">Angiopoietin-1 induces sprouting angiogenesis in vitro.</bp:TITLE>
      <bp:SOURCE rdf:datatype="http://www.w3.org/2001/XMLSchema#string">Curr Biol</bp:SOURCE>
      <bp:YEAR rdf:datatype="http://www.w3.org/2001/XMLSchema#string">1998</bp:YEAR>
      <bp:AUTHORS rdf:datatype="http://www.w3.org/2001/XMLSchema#string">Koblizek TI</bp:AUTHORS>
      <bp:AUTHORS rdf:datatype="http://www.w3.org/2001/XMLSchema#string">Weiss C</bp:AUTHORS>
      <bp:AUTHORS rdf:datatype="http://www.w3.org/2001/XMLSchema#string">Yancopoulos GD</bp:AUTHORS>
      <bp:AUTHORS rdf:datatype="http://www.w3.org/2001/XMLSchema#string">Deutsch U</bp:AUTHORS>
      <bp:AUTHORS rdf:datatype="http://www.w3.org/2001/XMLSchema#string">Risau W</bp:AUTHORS>
    </bp:PublicationXref>
  </Biopax>
</Pathway>
