# Supplementary material for: A network biology workflow to study transcriptomics data of the diabetic liver
Source: BMC Genomics. 2014 Nov 15;15(1):971. doi: 10.1186/1471-2164-15-971 (PMC4246458; doi:10.1186/1471-2164-15-971)
Supplement: Supplementary file 2 — Additional file 2: WikiPathways human pathway collection downloaded on 17 June 2014 ( http://wikipathways.org/index.php/Download_Pathways ). (ZIP 2 MB) [file 12864_2014_6667_MOESM2_ESM.zip › 2014-06-17-WikiPathways-HumanCollection/Hs_Apoptosis_Modulation_by_HSP70_WP384_67054.gpml]

<?xml version="1.0" encoding="UTF-8"?>
<Pathway xmlns="http://pathvisio.org/GPML/2013a" Name="Apoptosis Modulation by HSP70" Organism="Homo sapiens" License="CC BY 2.0">
  <Comment Source="GenMAPP remarks">Adapted from rat by GenMAPP</Comment>
  <Comment Source="WikiPathways-category">Cellular Process</Comment>
  <BiopaxRef>f65</BiopaxRef>
  <BiopaxRef>de1</BiopaxRef>
  <BiopaxRef>e68</BiopaxRef>
  <BiopaxRef>c94</BiopaxRef>
  <BiopaxRef>ae8</BiopaxRef>
  <BiopaxRef>cfb</BiopaxRef>
  <BiopaxRef>ace</BiopaxRef>
  <BiopaxRef>f54</BiopaxRef>
  <Graphics BoardWidth="928.2597054886212" BoardHeight="683.2797858099063"/>
  <DataNode TextLabel="MAP3K1" GraphId="a9d" Type="GeneProduct">
    <Attribute Key="org.pathvisio.model.BackpageHead" Value="MAP3K1 | mitogen-activated protein kinase kinas..."/>
    <Graphics CenterX="154.33333333333334" CenterY="237.66666666666666" Width="60.0" Height="20.0" ZOrder="32768" FontSize="10" Valign="Middle"/>
    <Xref Database="Entrez Gene" ID="4214"/>
  </DataNode>
  <DataNode TextLabel="CASP8" GraphId="dbd" Type="GeneProduct" GroupRef="ba086">
    <Attribute Key="org.pathvisio.model.BackpageHead" Value="CASP8 | caspase 8 apoptosis-related cysteine p..."/>
    <Graphics CenterX="169.0" CenterY="184.33333333333334" Width="60.0" Height="20.0" ZOrder="32768" FontSize="10" Valign="Middle"/>
    <Xref Database="Entrez Gene" ID="841"/>
  </DataNode>
  <DataNode TextLabel="CASP3" GraphId="b86" Type="GeneProduct" GroupRef="cbde7">
    <Attribute Key="org.pathvisio.model.BackpageHead" Value="CASP3 | caspase 3 apoptosis-related cysteine p..."/>
    <Graphics CenterX="476.6666666666667" CenterY="522.3333333333334" Width="60.0" Height="20.0" ZOrder="32768" FontSize="10" Valign="Middle"/>
    <Xref Database="Entrez Gene" ID="836"/>
  </DataNode>
  <DataNode TextLabel="FADD" GraphId="b37" Type="GeneProduct" GroupRef="ba086">
    <Attribute Key="org.pathvisio.model.BackpageHead" Value="FADD | Fas (TNFRSF6)-associated via death domai..."/>
    <Graphics CenterX="169.0" CenterY="164.33333333333334" Width="60.0" Height="20.0" ZOrder="32768" FontSize="10" Valign="Middle"/>
    <Xref Database="Entrez Gene" ID="8772"/>
  </DataNode>
  <DataNode TextLabel="BID" GraphId="e93" Type="GeneProduct">
    <Attribute Key="org.pathvisio.model.BackpageHead" Value="BID | BH3 interacting domain death agonist"/>
    <Graphics CenterX="645.2829841969861" CenterY="219.12862918044826" Width="60.0" Height="20.0" ZOrder="32768" FontSize="10" Valign="Middle"/>
    <Xref Database="Entrez Gene" ID="637"/>
  </DataNode>
  <DataNode TextLabel="CASP2" GraphId="a77" Type="GeneProduct" GroupRef="cbde7">
    <Attribute Key="org.pathvisio.model.BackpageHead" Value="CASP2 | caspase 2 apoptosis-related cysteine p..."/>
    <Graphics CenterX="476.6666666666667" CenterY="542.3333333333334" Width="60.0" Height="20.0" ZOrder="32768" FontSize="10" Valign="Middle"/>
    <Xref Database="Entrez Gene" ID="835"/>
  </DataNode>
  <DataNode TextLabel="CASP6" GraphId="c5c" Type="GeneProduct" GroupRef="cbde7">
    <Attribute Key="org.pathvisio.model.BackpageHead" Value="CASP6 | caspase 6 apoptosis-related cysteine p..."/>
    <Graphics CenterX="476.6666666666667" CenterY="482.3333333333333" Width="60.0" Height="20.0" ZOrder="32768" FontSize="10" Valign="Middle"/>
    <Xref Database="Entrez Gene" ID="839"/>
  </DataNode>
  <DataNode TextLabel="CASP7" GraphId="ee2" Type="GeneProduct" GroupRef="cbde7">
    <Attribute Key="org.pathvisio.model.BackpageHead" Value="CASP7 | caspase 7 apoptosis-related cysteine p..."/>
    <Graphics CenterX="476.6666666666667" CenterY="502.3333333333333" Width="60.0" Height="20.0" ZOrder="32768" FontSize="10" Valign="Middle"/>
    <Xref Database="Entrez Gene" ID="840"/>
  </DataNode>
  <DataNode TextLabel="FAS" GraphId="b63" Type="GeneProduct" GroupRef="ba086">
    <Attribute Key="org.pathvisio.model.BackpageHead" Value="FAS | Fas (TNF receptor superfamily member 6)"/>
    <Graphics CenterX="169.0" CenterY="144.33333333333334" Width="60.0" Height="20.0" ZOrder="32768" FontSize="10" Valign="Middle"/>
    <Xref Database="Entrez Gene" ID="355"/>
  </DataNode>
  <DataNode TextLabel="CASP8" GraphId="a6a" Type="GeneProduct" GroupRef="fd690">
    <Attribute Key="org.pathvisio.model.BackpageHead" Value="CASP8 | caspase 8 apoptosis-related cysteine p..."/>
    <Graphics CenterX="740.3333333333334" CenterY="183.33333333333334" Width="60.0" Height="20.0" ZOrder="32768" FontSize="10" Valign="Middle"/>
    <Xref Database="Entrez Gene" ID="841"/>
  </DataNode>
  <DataNode TextLabel="PDCD8" GraphId="f99" Type="GeneProduct">
    <Comment Source="GenMAPP remarks">Apoptosis Inducing Factor</Comment>
    <Attribute Key="org.pathvisio.model.BackpageHead" Value="PDCD8 | programmed cell death 8 (apoptosis-indu..."/>
    <Graphics CenterX="343.3333333333333" CenterY="323.3333333333333" Width="60.0" Height="20.0" ZOrder="32768" FontSize="10" Valign="Middle"/>
    <Xref Database="Entrez Gene" ID="9131"/>
  </DataNode>
  <DataNode TextLabel="CYCS" GraphId="d83" Type="GeneProduct" GroupRef="a59b9">
    <Attribute Key="org.pathvisio.model.BackpageHead" Value="CYCS | cytochrome c somatic"/>
    <Graphics CenterX="476.6666666666667" CenterY="381.3333333333333" Width="60.0" Height="20.0" ZOrder="32768" FontSize="10" Valign="Middle"/>
    <Xref Database="Entrez Gene" ID="54205"/>
  </DataNode>
  <DataNode TextLabel="APAF1" GraphId="d54" Type="GeneProduct" GroupRef="a59b9">
    <Attribute Key="org.pathvisio.model.BackpageHead" Value="APAF1 | apoptotic protease activating factor"/>
    <Graphics CenterX="476.6666666666667" CenterY="401.3333333333333" Width="60.0" Height="20.0" ZOrder="32768" FontSize="10" Valign="Middle"/>
    <Xref Database="Entrez Gene" ID="317"/>
  </DataNode>
  <DataNode TextLabel="CASP9" GraphId="a69" Type="GeneProduct" GroupRef="a59b9">
    <Attribute Key="org.pathvisio.model.BackpageHead" Value="CASP9 | caspase 9 apoptosis-related cysteine p..."/>
    <Graphics CenterX="476.6666666666667" CenterY="421.3333333333333" Width="60.0" Height="20.0" ZOrder="32768" FontSize="10" Valign="Middle"/>
    <Xref Database="Entrez Gene" ID="842"/>
  </DataNode>
  <DataNode TextLabel="CYCS" GraphId="bf2" Type="GeneProduct">
    <Attribute Key="org.pathvisio.model.BackpageHead" Value="CYCS | cytochrome c somatic"/>
    <Graphics CenterX="476.6666666666667" CenterY="306.6666666666667" Width="60.0" Height="20.0" ZOrder="32768" FontSize="10" Valign="Middle"/>
    <Xref Database="Entrez Gene" ID="54205"/>
  </DataNode>
  <DataNode TextLabel="NFKB1" GraphId="bee" Type="GeneProduct">
    <Attribute Key="org.pathvisio.model.BackpageHead" Value="NFKB1 | nuclear factor of kappa light polypepti..."/>
    <Graphics CenterX="796.6559571619813" CenterY="480.0" Width="60.0" Height="20.0" ZOrder="32768" FontSize="10" Valign="Middle"/>
    <Xref Database="Entrez Gene" ID="4790"/>
  </DataNode>
  <DataNode TextLabel="FADD" GraphId="a7b" Type="GeneProduct" GroupRef="fd690">
    <Attribute Key="org.pathvisio.model.BackpageHead" Value="FADD | Fas (TNFRSF6)-associated via death domai..."/>
    <Graphics CenterX="740.3333333333334" CenterY="163.33333333333334" Width="60.0" Height="20.0" ZOrder="32768" FontSize="10" Valign="Middle"/>
    <Xref Database="Entrez Gene" ID="8772"/>
  </DataNode>
  <DataNode TextLabel="TNFRSF1A" GraphId="a47" Type="GeneProduct" GroupRef="fd690">
    <Attribute Key="org.pathvisio.model.BackpageHead" Value="TNFRSF1A | tumor necrosis factor receptor super..."/>
    <Graphics CenterX="740.3333333333334" CenterY="143.33333333333334" Width="60.0" Height="20.0" ZOrder="32768" FontSize="10" Valign="Middle"/>
    <Xref Database="Entrez Gene" ID="7132"/>
  </DataNode>
  <DataNode TextLabel="RIPK1" GraphId="ab5" Type="GeneProduct" GroupRef="fd690">
    <Attribute Key="org.pathvisio.model.BackpageHead" Value="RIPK1 | receptor (TNFRSF)-interacting serine-th..."/>
    <Graphics CenterX="796.6666666666666" CenterY="163.33333333333334" Width="53.333333333333336" Height="20.0" ZOrder="32768" FontSize="10" Valign="Middle"/>
    <Xref Database="Entrez Gene" ID="8737"/>
  </DataNode>
  <DataNode TextLabel="MAPK10" GraphId="d93" Type="GeneProduct">
    <Attribute Key="org.pathvisio.model.BackpageHead" Value="MAPK10 | mitogen-activated protein kinase 10"/>
    <Graphics CenterX="151.0" CenterY="337.6666666666667" Width="60.0" Height="20.0" ZOrder="32768" FontSize="10" Valign="Middle"/>
    <Xref Database="Entrez Gene" ID="5602"/>
  </DataNode>
  <DataNode TextLabel="HSPA1A" GraphId="c08" Type="GeneProduct">
    <Attribute Key="org.pathvisio.model.BackpageHead" Value="HSPA1A | heat shock 70kDa protein 1A"/>
    <Graphics CenterX="226.66666666666666" CenterY="262.0" Width="60.0" Height="20.0" ZOrder="32768" FontSize="10" Valign="Middle"/>
    <Xref Database="Entrez Gene" ID="3303"/>
  </DataNode>
  <DataNode TextLabel="HSPA1A" GraphId="cfb" Type="GeneProduct">
    <Attribute Key="org.pathvisio.model.BackpageHead" Value="HSPA1A | heat shock 70kDa protein 1A"/>
    <Graphics CenterX="383.7600993003832" CenterY="365.5558564658091" Width="60.0" Height="20.0" ZOrder="32768" FontSize="10" Valign="Middle"/>
    <Xref Database="Entrez Gene" ID="3303"/>
  </DataNode>
  <DataNode TextLabel="HSPA1A" GraphId="e7e" Type="GeneProduct">
    <Attribute Key="org.pathvisio.model.BackpageHead" Value="HSPA1A | heat shock 70kDa protein 1A"/>
    <Graphics CenterX="624.3333333333334" CenterY="603.6666666666666" Width="60.0" Height="20.0" ZOrder="32768" FontSize="10" Valign="Middle"/>
    <Xref Database="Entrez Gene" ID="3303"/>
  </DataNode>
  <DataNode TextLabel="Apoptosis" GraphId="de08f" Type="Pathway">
    <Graphics CenterX="211.20507166482912" CenterY="604.7359426681367" Width="80.0" Height="27.55347298787206" ZOrder="32768" FontWeight="Bold" FontSize="12" Valign="Middle" ShapeType="None" Color="14961e"/>
    <Xref Database="WikiPathways" ID="WP254"/>
  </DataNode>
  <DataNode TextLabel="FAS-Ligand" GraphId="e85e5" Type="GeneProduct">
    <Graphics CenterX="169.0" CenterY="85.0" Width="80.0" Height="20.0" ZOrder="32768" FontSize="10" Valign="Middle"/>
    <Xref Database="Ensembl" ID="ENSG00000117560"/>
  </DataNode>
  <DataNode TextLabel="NF-kB Pathway" GraphId="b9d89" Type="Pathway">
    <Graphics CenterX="797.60274541754" CenterY="324.2491730981258" Width="113.0" Height="20.0" ZOrder="32768" FontWeight="Bold" FontSize="12" Valign="Middle" ShapeType="None" Color="14961e"/>
    <Xref Database="" ID=""/>
  </DataNode>
  <DataNode TextLabel="TNF-alpha" GraphId="d156b" Type="GeneProduct">
    <Graphics CenterX="737.0" CenterY="76.0" Width="80.0" Height="20.0" ZOrder="32769" FontSize="10" Valign="Middle"/>
    <Xref Database="Ensembl" ID="ENSG00000204490"/>
  </DataNode>
  <Interaction GraphId="d9565">
    <Graphics ZOrder="12288" LineThickness="1.0">
      <Point X="384.5" Y="219.25" GraphRef="c330e" RelX="-1.0" RelY="0.0"/>
      <Point X="343.3333333333333" Y="313.3333333333333" GraphRef="f99" RelX="0.0" RelY="-1.0" ArrowHead="Arrow"/>
    </Graphics>
    <Xref Database="" ID=""/>
  </Interaction>
  <Interaction GraphId="c3c0d">
    <Graphics ZOrder="12288" LineThickness="1.0">
      <Point X="476.6666666666667" Y="112.66666666666667" GraphRef="d9e" RelX="0.0" RelY="1.0526315789473684"/>
      <Point X="476.25" Y="174.5" GraphRef="c330e" RelX="0.0" RelY="-1.0" ArrowHead="Arrow"/>
    </Graphics>
    <Xref Database="" ID=""/>
  </Interaction>
  <Interaction GraphId="a29b3">
    <Graphics ZOrder="12288" LineThickness="1.0" Color="ff0000">
      <Point X="431.33333333333337" Y="603.3333333333334" GraphRef="a80" RelX="-1.0" RelY="0.0"/>
      <Point X="251.20507166482912" Y="604.7359426681367" GraphRef="de08f" RelX="1.0" RelY="0.0" ArrowHead="Arrow"/>
    </Graphics>
    <Xref Database="" ID=""/>
  </Interaction>
  <Interaction GraphId="ed32f">
    <Graphics ZOrder="12288" LineThickness="1.0">
      <Point X="166.0" Y="347.6666666666667" GraphRef="d93" RelX="0.5" RelY="1.0"/>
      <Point X="191.20507166482912" Y="590.9592061742006" GraphRef="de08f" RelX="-0.5" RelY="-1.0" ArrowHead="Arrow"/>
    </Graphics>
    <Xref Database="" ID=""/>
  </Interaction>
  <Interaction GraphId="cc9d7">
    <Graphics ZOrder="12288" LineThickness="1.0">
      <Point X="615.2829841969861" Y="219.12862918044826" GraphRef="e93" RelX="-1.0" RelY="0.0"/>
      <Point X="568.0" Y="219.25" GraphRef="c330e" RelX="1.0" RelY="0.0" ArrowHead="Arrow"/>
    </Graphics>
    <Xref Database="" ID=""/>
  </Interaction>
  <Interaction GraphId="b6cfd">
    <Graphics ZOrder="12288" LineThickness="1.0" Color="0000ff">
      <Point X="504.3333333333333" Y="593.8333333333334" GraphRef="a80" RelX="0.5" RelY="-1.0"/>
      <Point X="766.6559571619813" Y="480.0" GraphRef="bee" RelX="-1.0" RelY="0.0" ArrowHead="Arrow"/>
    </Graphics>
    <Xref Database="" ID=""/>
  </Interaction>
  <Interaction GraphId="b4c3b">
    <Graphics ZOrder="12288" LineThickness="1.0">
      <Point X="154.0" Y="154.33333333333334" GraphRef="b63" RelX="-0.5" RelY="1.0"/>
      <Point X="154.33333333333334" Y="224.33333333333331" GraphRef="a9d" RelX="0.0" RelY="-1.3333333333333333" ArrowHead="Arrow"/>
    </Graphics>
    <Xref Database="" ID=""/>
  </Interaction>
  <Interaction GraphId="d24bb">
    <Graphics ZOrder="12288" LineThickness="1.0">
      <Point X="480.0" Y="559.0" GraphRef="a77" RelX="0.1111111111111111" RelY="1.6666666666666667"/>
      <Point X="480.0" Y="593.3333333333334" GraphRef="a80" RelX="0.0" RelY="-1.0526315789473684" ArrowHead="Arrow"/>
    </Graphics>
    <Xref Database="" ID=""/>
  </Interaction>
  <Interaction GraphId="c7d86">
    <Graphics ZOrder="12288" LineThickness="1.0" Color="ff0000">
      <Point X="241.66666666666663" Y="272.0" GraphRef="c08" RelX="0.5" RelY="1.0"/>
      <Point X="313.3333333333333" Y="323.3333333333333" GraphRef="f99" RelX="-1.0" RelY="0.0" ArrowHead="TBar"/>
    </Graphics>
    <Xref Database="" ID=""/>
  </Interaction>
  <Interaction GraphId="e437a">
    <Graphics ZOrder="12288" LineThickness="1.0">
      <Point X="796.6559571619813" Y="490.0" GraphRef="bee" RelX="0.0" RelY="1.0"/>
      <Point X="796.707286556368" Y="574.4414081733137" GraphRef="cea" RelX="0.0" RelY="-1.0" ArrowHead="Arrow"/>
    </Graphics>
    <Xref Database="" ID=""/>
  </Interaction>
  <Interaction GraphId="bfe93">
    <Graphics ZOrder="12288" LineThickness="1.0">
      <Point X="343.3333333333333" Y="333.3333333333333" GraphRef="f99" RelX="0.0" RelY="1.0"/>
      <Point X="231.20507166482912" Y="590.9592061742006" GraphRef="de08f" RelX="0.5" RelY="-1.0" ArrowHead="Arrow"/>
    </Graphics>
    <Xref Database="" ID=""/>
  </Interaction>
  <Interaction GraphId="b316a">
    <Graphics ZOrder="12288" LineThickness="1.0">
      <Point X="737.0" Y="86.0" GraphRef="d156b" RelX="0.0" RelY="1.0"/>
      <Point X="737.0" Y="126.66666666666667" GraphRef="a47" RelX="-0.1111111111111111" RelY="-1.6666666666666667" ArrowHead="Arrow"/>
    </Graphics>
    <Xref Database="" ID=""/>
  </Interaction>
  <Interaction GraphId="ee729">
    <Graphics ZOrder="12288" LineThickness="1.0">
      <Point X="154.33333333333334" Y="254.33333333333331" GraphRef="a9d" RelX="0.0" RelY="1.6666666666666667"/>
      <Point X="154.33333333333334" Y="324.33333333333337" GraphRef="d93" RelX="0.1111111111111111" RelY="-1.3333333333333333" ArrowHead="Arrow"/>
    </Graphics>
    <Xref Database="" ID=""/>
  </Interaction>
  <Interaction GraphId="e6a1f">
    <Graphics ZOrder="12288" LineThickness="1.0" Color="ff0000">
      <Point X="211.66666666666663" Y="272.0" GraphRef="c08" RelX="-0.5" RelY="1.0"/>
      <Point X="166.0" Y="327.6666666666667" GraphRef="d93" RelX="0.5" RelY="-1.0" ArrowHead="TBar"/>
    </Graphics>
    <Xref Database="" ID=""/>
  </Interaction>
  <Interaction GraphId="ff3a0">
    <Graphics ZOrder="12288" LineThickness="1.0">
      <Point X="476.6666666666667" Y="316.6666666666667" GraphRef="bf2" RelX="0.0" RelY="1.0"/>
      <Point X="476.6666666666667" Y="363.3333333333333" GraphRef="b7790" RelX="0.0" RelY="-1.0" ArrowHead="Arrow"/>
    </Graphics>
    <Xref Database="" ID=""/>
  </Interaction>
  <Interaction GraphId="e89e6">
    <Graphics ZOrder="12288" LineThickness="1.0">
      <Point X="476.6666666666667" Y="439.3333333333333" GraphRef="b7790" RelX="0.0" RelY="1.0"/>
      <Point X="476.6666666666667" Y="464.33333333333337" GraphRef="d5df8" RelX="0.0" RelY="-1.0" ArrowHead="Arrow"/>
    </Graphics>
    <Xref Database="" ID=""/>
  </Interaction>
  <Interaction GraphId="bc45d">
    <Graphics ZOrder="12288" LineStyle="Broken" LineThickness="1.0">
      <Point X="797.60274541754" Y="334.2491730981258" GraphRef="b9d89" RelX="0.0" RelY="1.0"/>
      <Point X="796.6559571619813" Y="470.0" GraphRef="bee" RelX="0.0" RelY="-1.0" ArrowHead="Arrow"/>
    </Graphics>
    <Xref Database="" ID=""/>
  </Interaction>
  <Interaction GraphId="e7ee5">
    <Graphics ZOrder="12288" LineThickness="1.0">
      <Point X="740.3333333333334" Y="193.33333333333334" GraphRef="a6a" RelX="0.0" RelY="1.0"/>
      <Point X="675.2829841969861" Y="219.12862918044826" GraphRef="e93" RelX="1.0" RelY="0.0" ArrowHead="Arrow"/>
    </Graphics>
    <Xref Database="" ID=""/>
  </Interaction>
  <Interaction GraphId="d9376">
    <Graphics ConnectorType="Elbow" ZOrder="12288" LineThickness="1.0" Color="ff0000">
      <Point X="438.6666666666667" Y="401.3333333333333" GraphRef="b7790" RelX="-1.0" RelY="0.0"/>
      <Point X="363.6820286659316" Y="546.5390297684675" GraphRef="a774d" RelX="0.0" RelY="0.0" ArrowHead="TBar"/>
      <Anchor Position="0.24878662763669548" Shape="None" GraphId="daca0"/>
    </Graphics>
    <Xref Database="" ID=""/>
  </Interaction>
  <Interaction GraphId="c9057">
    <Graphics ZOrder="12288" LineThickness="1.0" Color="0000ff">
      <Point X="594.3333333333334" Y="603.6666666666666" GraphRef="e7e" RelX="-1.0" RelY="0.0"/>
      <Point X="528.6666666666666" Y="603.3333333333334" GraphRef="a80" RelX="1.0" RelY="0.0" ArrowHead="Arrow"/>
    </Graphics>
    <Xref Database="" ID=""/>
  </Interaction>
  <Interaction GraphId="ef439">
    <Graphics ZOrder="12288" LineThickness="1.0">
      <Point X="476.25" Y="264.0" GraphRef="c330e" RelX="0.0" RelY="1.0"/>
      <Point X="476.6666666666667" Y="296.6666666666667" GraphRef="bf2" RelX="0.0" RelY="-1.0" ArrowHead="Arrow"/>
    </Graphics>
    <Xref Database="" ID=""/>
  </Interaction>
  <Interaction GraphId="cec1d">
    <Graphics ZOrder="12288" LineThickness="1.0">
      <Point X="438.6666666666667" Y="512.3333333333334" GraphRef="d5df8" RelX="-1.0" RelY="0.0"/>
      <Point X="251.20507166482912" Y="597.8475744211687" GraphRef="de08f" RelX="1.0" RelY="-0.5" ArrowHead="Arrow"/>
      <Anchor Position="0.4" Shape="None" GraphId="a774d"/>
    </Graphics>
    <Xref Database="" ID=""/>
  </Interaction>
  <Interaction GraphId="c1701">
    <Graphics ZOrder="12288" LineThickness="1.0">
      <Point X="796.6666666666667" Y="173.33333333333334" GraphRef="ab5" RelX="0.0" RelY="1.0"/>
      <Point X="797.60274541754" Y="314.2491730981258" GraphRef="b9d89" RelX="0.0" RelY="-1.0" ArrowHead="Arrow"/>
    </Graphics>
    <Xref Database="" ID=""/>
  </Interaction>
  <Interaction GraphId="ffdf6">
    <Graphics ZOrder="12288" LineThickness="1.0">
      <Point X="169.0" Y="95.0" GraphRef="e85e5" RelX="0.0" RelY="1.0"/>
      <Point X="169.0" Y="134.33333333333334" GraphRef="b63" RelX="0.0" RelY="-1.0" ArrowHead="Arrow"/>
    </Graphics>
    <Xref Database="" ID=""/>
  </Interaction>
  <Interaction GraphId="c3253">
    <Graphics ZOrder="12288" LineThickness="1.0">
      <Point X="383.7600993003832" Y="375.5558564658091" GraphRef="cfb" RelX="0.0" RelY="1.0"/>
      <Point X="383.88625592417065" Y="401.3333333333333" GraphRef="daca0" RelX="0.0" RelY="0.0" ArrowHead="Arrow"/>
    </Graphics>
    <Xref Database="" ID=""/>
  </Interaction>
  <Label TextLabel="STRESS" GraphId="d9e">
    <Graphics CenterX="476.6666666666667" CenterY="102.66666666666667" Width="71.33333333333333" Height="19.0" ZOrder="28672" FillColor="ffffff" FontWeight="Bold" FontStyle="Italic" FontSize="12" Valign="Middle"/>
  </Label>
  <Label TextLabel="CELL SURVIVAL" GraphId="cea">
    <Graphics CenterX="796.707286556368" CenterY="586.3344411619892" Width="117.62653865091272" Height="23.786065977351058" ZOrder="28672" FillColor="ffffff" FontWeight="Bold" FontSize="12" Valign="Middle" Color="660066"/>
  </Label>
  <Label TextLabel="Degradation of&#10;Ik alpha&#10;(activation of NFkB)" GraphId="b4f">
    <Graphics CenterX="623.4873208379272" CenterY="507.85905916942306" Width="98.33333333333333" Height="39.666666666666664" ZOrder="28672" FillColor="ffffff" FontWeight="Bold" FontSize="10" Valign="Middle" Color="0000cc"/>
  </Label>
  <Label TextLabel="Degradation of proteins" GraphId="aa7">
    <Graphics CenterX="348.33099062918336" CenterY="614.5649263721552" Width="139.5" Height="16.0" ZOrder="28672" FillColor="ffffff" FontWeight="Bold" FontSize="10" Valign="Middle" Color="ff0000"/>
  </Label>
  <Label TextLabel="Apoptosome" GraphId="cd0">
    <Graphics CenterX="551.6648291069458" CenterY="370.97390665196605" Width="93.33333333333333" Height="16.0" ZOrder="28672" FillColor="ffffff" FontWeight="Bold" FontSize="11" Valign="Middle"/>
  </Label>
  <Label TextLabel="Proteasome" GraphId="a80">
    <Graphics CenterX="480.0" CenterY="603.3333333333334" Width="97.33333333333333" Height="19.0" ZOrder="28672" FillColor="ffffff" FontWeight="Bold" FontSize="12" Valign="Middle"/>
  </Label>
  <Shape TextLabel="Mitochondrion" GraphId="c330e">
    <Graphics CenterX="476.25" CenterY="219.25" Width="183.5" Height="89.5" ZOrder="16384" FontWeight="Bold" FontSize="10" Valign="Middle" ShapeType="Mitochondria" LineThickness="3.0" Color="c0c0c0" Rotation="0.0"/>
  </Shape>
  <Shape GraphId="c20b8">
    <Attribute Key="org.pathvisio.CellularComponentProperty" Value="Cell"/>
    <Attribute Key="org.pathvisio.DoubleLineProperty" Value="Double"/>
    <Graphics CenterX="483.9357429718876" CenterY="398.2597054886212" Width="828.6479250334672" Height="510.04016064257036" ZOrder="16384" FontSize="10" Valign="Middle" ShapeType="RoundedRectangle" LineThickness="3.0" Color="c0c0c0" Rotation="0.0"/>
  </Shape>
  <Group GroupId="ba086" GraphId="a68e8"/>
  <Group GroupId="cbde7" GraphId="d5df8"/>
  <Group GroupId="a59b9" GraphId="b7790"/>
  <Group GroupId="fd690" GraphId="a4ffe"/>
  <InfoBox CenterX="11.666666666666666" CenterY="8.333333333333334"/>
  <Biopax>
    <bp:PublicationXref xmlns:bp="http://www.biopax.org/release/biopax-level3.owl#" xmlns:rdf="http://www.w3.org/1999/02/22-rdf-syntax-ns#" rdf:id="c94">
      <bp:ID rdf:datatype="http://www.w3.org/2001/XMLSchema#string">10224227</bp:ID>
      <bp:DB rdf:datatype="http://www.w3.org/2001/XMLSchema#string">PubMed</bp:DB>
      <bp:TITLE rdf:datatype="http://www.w3.org/2001/XMLSchema#string">Activation of Fas inhibits heat-induced activation of HSF1 and up-regulation of hsp70.</bp:TITLE>
      <bp:SOURCE rdf:datatype="http://www.w3.org/2001/XMLSchema#string">FASEB J</bp:SOURCE>
      <bp:YEAR rdf:datatype="http://www.w3.org/2001/XMLSchema#string">1999</bp:YEAR>
      <bp:AUTHORS rdf:datatype="http://www.w3.org/2001/XMLSchema#string">Schett G</bp:AUTHORS>
      <bp:AUTHORS rdf:datatype="http://www.w3.org/2001/XMLSchema#string">Steiner CW</bp:AUTHORS>
      <bp:AUTHORS rdf:datatype="http://www.w3.org/2001/XMLSchema#string">GrÃ¶ger M</bp:AUTHORS>
      <bp:AUTHORS rdf:datatype="http://www.w3.org/2001/XMLSchema#string">Winkler S</bp:AUTHORS>
      <bp:AUTHORS rdf:datatype="http://www.w3.org/2001/XMLSchema#string">Graninger W</bp:AUTHORS>
      <bp:AUTHORS rdf:datatype="http://www.w3.org/2001/XMLSchema#string">Smolen J</bp:AUTHORS>
      <bp:AUTHORS rdf:datatype="http://www.w3.org/2001/XMLSchema#string">Xu Q</bp:AUTHORS>
      <bp:AUTHORS rdf:datatype="http://www.w3.org/2001/XMLSchema#string">Steiner G</bp:AUTHORS>
    </bp:PublicationXref>
    <bp:PublicationXref xmlns:bp="http://www.biopax.org/release/biopax-level3.owl#" xmlns:rdf="http://www.w3.org/1999/02/22-rdf-syntax-ns#" rdf:id="ace">
      <bp:ID rdf:datatype="http://www.w3.org/2001/XMLSchema#string">15078873</bp:ID>
      <bp:DB rdf:datatype="http://www.w3.org/2001/XMLSchema#string">PubMed</bp:DB>
      <bp:TITLE rdf:datatype="http://www.w3.org/2001/XMLSchema#string">The life span determinant p66Shc localizes to mitochondria where it associates with mitochondrial heat shock protein 70 and regulates trans-membrane potential.</bp:TITLE>
      <bp:SOURCE rdf:datatype="http://www.w3.org/2001/XMLSchema#string">J Biol Chem</bp:SOURCE>
      <bp:YEAR rdf:datatype="http://www.w3.org/2001/XMLSchema#string">2004</bp:YEAR>
      <bp:AUTHORS rdf:datatype="http://www.w3.org/2001/XMLSchema#string">Orsini F</bp:AUTHORS>
      <bp:AUTHORS rdf:datatype="http://www.w3.org/2001/XMLSchema#string">Migliaccio E</bp:AUTHORS>
      <bp:AUTHORS rdf:datatype="http://www.w3.org/2001/XMLSchema#string">Moroni M</bp:AUTHORS>
      <bp:AUTHORS rdf:datatype="http://www.w3.org/2001/XMLSchema#string">Contursi C</bp:AUTHORS>
      <bp:AUTHORS rdf:datatype="http://www.w3.org/2001/XMLSchema#string">Raker VA</bp:AUTHORS>
      <bp:AUTHORS rdf:datatype="http://www.w3.org/2001/XMLSchema#string">Piccini D</bp:AUTHORS>
      <bp:AUTHORS rdf:datatype="http://www.w3.org/2001/XMLSchema#string">Martin-Padura I</bp:AUTHORS>
      <bp:AUTHORS rdf:datatype="http://www.w3.org/2001/XMLSchema#string">Pelliccia G</bp:AUTHORS>
      <bp:AUTHORS rdf:datatype="http://www.w3.org/2001/XMLSchema#string">Trinei M</bp:AUTHORS>
      <bp:AUTHORS rdf:datatype="http://www.w3.org/2001/XMLSchema#string">Bono M</bp:AUTHORS>
      <bp:AUTHORS rdf:datatype="http://www.w3.org/2001/XMLSchema#string">Puri C</bp:AUTHORS>
      <bp:AUTHORS rdf:datatype="http://www.w3.org/2001/XMLSchema#string">Tacchetti C</bp:AUTHORS>
      <bp:AUTHORS rdf:datatype="http://www.w3.org/2001/XMLSchema#string">Ferrini M</bp:AUTHORS>
      <bp:AUTHORS rdf:datatype="http://www.w3.org/2001/XMLSchema#string">Mannucci R</bp:AUTHORS>
      <bp:AUTHORS rdf:datatype="http://www.w3.org/2001/XMLSchema#string">Nicoletti I</bp:AUTHORS>
      <bp:AUTHORS rdf:datatype="http://www.w3.org/2001/XMLSchema#string">Lanfrancone L</bp:AUTHORS>
      <bp:AUTHORS rdf:datatype="http://www.w3.org/2001/XMLSchema#string">Giorgio M</bp:AUTHORS>
      <bp:AUTHORS rdf:datatype="http://www.w3.org/2001/XMLSchema#string">Pelicci PG</bp:AUTHORS>
    </bp:PublicationXref>
    <bp:PublicationXref xmlns:bp="http://www.biopax.org/release/biopax-level3.owl#" xmlns:rdf="http://www.w3.org/1999/02/22-rdf-syntax-ns#" rdf:id="f65">
      <bp:ID rdf:datatype="http://www.w3.org/2001/XMLSchema#string">14512773</bp:ID>
      <bp:DB rdf:datatype="http://www.w3.org/2001/XMLSchema#string">PubMed</bp:DB>
      <bp:TITLE rdf:datatype="http://www.w3.org/2001/XMLSchema#string">HSP27 and HSP70: potentially oncogenic apoptosis inhibitors.</bp:TITLE>
      <bp:SOURCE rdf:datatype="http://www.w3.org/2001/XMLSchema#string">Cell Cycle</bp:SOURCE>
      <bp:YEAR rdf:datatype="http://www.w3.org/2001/XMLSchema#string">2003</bp:YEAR>
      <bp:AUTHORS rdf:datatype="http://www.w3.org/2001/XMLSchema#string">Garrido C</bp:AUTHORS>
      <bp:AUTHORS rdf:datatype="http://www.w3.org/2001/XMLSchema#string">Schmitt E</bp:AUTHORS>
      <bp:AUTHORS rdf:datatype="http://www.w3.org/2001/XMLSchema#string">CandÃ© C</bp:AUTHORS>
      <bp:AUTHORS rdf:datatype="http://www.w3.org/2001/XMLSchema#string">Vahsen N</bp:AUTHORS>
      <bp:AUTHORS rdf:datatype="http://www.w3.org/2001/XMLSchema#string">Parcellier A</bp:AUTHORS>
      <bp:AUTHORS rdf:datatype="http://www.w3.org/2001/XMLSchema#string">Kroemer G</bp:AUTHORS>
    </bp:PublicationXref>
    <bp:PublicationXref xmlns:bp="http://www.biopax.org/release/biopax-level3.owl#" xmlns:rdf="http://www.w3.org/1999/02/22-rdf-syntax-ns#" rdf:id="de1">
      <bp:ID rdf:datatype="http://www.w3.org/2001/XMLSchema#string">10982831</bp:ID>
      <bp:DB rdf:datatype="http://www.w3.org/2001/XMLSchema#string">PubMed</bp:DB>
      <bp:TITLE rdf:datatype="http://www.w3.org/2001/XMLSchema#string">The chaperone function of hsp70 is required for protection against stress-induced apoptosis.</bp:TITLE>
      <bp:SOURCE rdf:datatype="http://www.w3.org/2001/XMLSchema#string">Mol Cell Biol</bp:SOURCE>
      <bp:YEAR rdf:datatype="http://www.w3.org/2001/XMLSchema#string">2000</bp:YEAR>
      <bp:AUTHORS rdf:datatype="http://www.w3.org/2001/XMLSchema#string">Mosser DD</bp:AUTHORS>
      <bp:AUTHORS rdf:datatype="http://www.w3.org/2001/XMLSchema#string">Caron AW</bp:AUTHORS>
      <bp:AUTHORS rdf:datatype="http://www.w3.org/2001/XMLSchema#string">Bourget L</bp:AUTHORS>
      <bp:AUTHORS rdf:datatype="http://www.w3.org/2001/XMLSchema#string">Meriin AB</bp:AUTHORS>
      <bp:AUTHORS rdf:datatype="http://www.w3.org/2001/XMLSchema#string">Sherman MY</bp:AUTHORS>
      <bp:AUTHORS rdf:datatype="http://www.w3.org/2001/XMLSchema#string">Morimoto RI</bp:AUTHORS>
      <bp:AUTHORS rdf:datatype="http://www.w3.org/2001/XMLSchema#string">Massie B</bp:AUTHORS>
    </bp:PublicationXref>
    <bp:PublicationXref xmlns:bp="http://www.biopax.org/release/biopax-level3.owl#" xmlns:rdf="http://www.w3.org/1999/02/22-rdf-syntax-ns#" rdf:id="cfb">
      <bp:ID rdf:datatype="http://www.w3.org/2001/XMLSchema#string">9799222</bp:ID>
      <bp:DB rdf:datatype="http://www.w3.org/2001/XMLSchema#string">PubMed</bp:DB>
      <bp:TITLE rdf:datatype="http://www.w3.org/2001/XMLSchema#string">Hsp70 exerts its anti-apoptotic function downstream of caspase-3-like proteases.</bp:TITLE>
      <bp:SOURCE rdf:datatype="http://www.w3.org/2001/XMLSchema#string">EMBO J</bp:SOURCE>
      <bp:YEAR rdf:datatype="http://www.w3.org/2001/XMLSchema#string">1998</bp:YEAR>
      <bp:AUTHORS rdf:datatype="http://www.w3.org/2001/XMLSchema#string">JÃ¤Ã¤ttelÃ¤ M</bp:AUTHORS>
      <bp:AUTHORS rdf:datatype="http://www.w3.org/2001/XMLSchema#string">Wissing D</bp:AUTHORS>
      <bp:AUTHORS rdf:datatype="http://www.w3.org/2001/XMLSchema#string">Kokholm K</bp:AUTHORS>
      <bp:AUTHORS rdf:datatype="http://www.w3.org/2001/XMLSchema#string">Kallunki T</bp:AUTHORS>
      <bp:AUTHORS rdf:datatype="http://www.w3.org/2001/XMLSchema#string">Egeblad M</bp:AUTHORS>
    </bp:PublicationXref>
    <bp:PublicationXref xmlns:bp="http://www.biopax.org/release/biopax-level3.owl#" xmlns:rdf="http://www.w3.org/1999/02/22-rdf-syntax-ns#" rdf:id="ae8">
      <bp:ID rdf:datatype="http://www.w3.org/2001/XMLSchema#string">9821948</bp:ID>
      <bp:DB rdf:datatype="http://www.w3.org/2001/XMLSchema#string">PubMed</bp:DB>
      <bp:TITLE rdf:datatype="http://www.w3.org/2001/XMLSchema#string">Role of Hsp70 in regulation of stress-kinase JNK: implications in apoptosis and aging.</bp:TITLE>
      <bp:SOURCE rdf:datatype="http://www.w3.org/2001/XMLSchema#string">FEBS Lett</bp:SOURCE>
      <bp:YEAR rdf:datatype="http://www.w3.org/2001/XMLSchema#string">1998</bp:YEAR>
      <bp:AUTHORS rdf:datatype="http://www.w3.org/2001/XMLSchema#string">Gabai VL</bp:AUTHORS>
      <bp:AUTHORS rdf:datatype="http://www.w3.org/2001/XMLSchema#string">Meriin AB</bp:AUTHORS>
      <bp:AUTHORS rdf:datatype="http://www.w3.org/2001/XMLSchema#string">Yaglom JA</bp:AUTHORS>
      <bp:AUTHORS rdf:datatype="http://www.w3.org/2001/XMLSchema#string">Volloch VZ</bp:AUTHORS>
      <bp:AUTHORS rdf:datatype="http://www.w3.org/2001/XMLSchema#string">Sherman MY</bp:AUTHORS>
    </bp:PublicationXref>
    <bp:PublicationXref xmlns:bp="http://www.biopax.org/release/biopax-level3.owl#" xmlns:rdf="http://www.w3.org/1999/02/22-rdf-syntax-ns#" rdf:id="f54">
      <bp:ID rdf:datatype="http://www.w3.org/2001/XMLSchema#string">14555980</bp:ID>
      <bp:DB rdf:datatype="http://www.w3.org/2001/XMLSchema#string">PubMed</bp:DB>
      <bp:TITLE rdf:datatype="http://www.w3.org/2001/XMLSchema#string">Heat shock protein 70 binding inhibits the nuclear import of apoptosis-inducing factor.</bp:TITLE>
      <bp:SOURCE rdf:datatype="http://www.w3.org/2001/XMLSchema#string">Oncogene</bp:SOURCE>
      <bp:YEAR rdf:datatype="http://www.w3.org/2001/XMLSchema#string">2003</bp:YEAR>
      <bp:AUTHORS rdf:datatype="http://www.w3.org/2001/XMLSchema#string">Gurbuxani S</bp:AUTHORS>
      <bp:AUTHORS rdf:datatype="http://www.w3.org/2001/XMLSchema#string">Schmitt E</bp:AUTHORS>
      <bp:AUTHORS rdf:datatype="http://www.w3.org/2001/XMLSchema#string">Cande C</bp:AUTHORS>
      <bp:AUTHORS rdf:datatype="http://www.w3.org/2001/XMLSchema#string">Parcellier A</bp:AUTHORS>
      <bp:AUTHORS rdf:datatype="http://www.w3.org/2001/XMLSchema#string">Hammann A</bp:AUTHORS>
      <bp:AUTHORS rdf:datatype="http://www.w3.org/2001/XMLSchema#string">Daugas E</bp:AUTHORS>
      <bp:AUTHORS rdf:datatype="http://www.w3.org/2001/XMLSchema#string">Kouranti I</bp:AUTHORS>
      <bp:AUTHORS rdf:datatype="http://www.w3.org/2001/XMLSchema#string">Spahr C</bp:AUTHORS>
      <bp:AUTHORS rdf:datatype="http://www.w3.org/2001/XMLSchema#string">Pance A</bp:AUTHORS>
      <bp:AUTHORS rdf:datatype="http://www.w3.org/2001/XMLSchema#string">Kroemer G</bp:AUTHORS>
      <bp:AUTHORS rdf:datatype="http://www.w3.org/2001/XMLSchema#string">Garrido C</bp:AUTHORS>
    </bp:PublicationXref>
    <bp:PublicationXref xmlns:bp="http://www.biopax.org/release/biopax-level3.owl#" xmlns:rdf="http://www.w3.org/1999/02/22-rdf-syntax-ns#" rdf:id="e68">
      <bp:ID rdf:datatype="http://www.w3.org/2001/XMLSchema#string">10934467</bp:ID>
      <bp:DB rdf:datatype="http://www.w3.org/2001/XMLSchema#string">PubMed</bp:DB>
      <bp:TITLE rdf:datatype="http://www.w3.org/2001/XMLSchema#string">Negative regulation of the Apaf-1 apoptosome by Hsp70.</bp:TITLE>
      <bp:SOURCE rdf:datatype="http://www.w3.org/2001/XMLSchema#string">Nat Cell Biol</bp:SOURCE>
      <bp:YEAR rdf:datatype="http://www.w3.org/2001/XMLSchema#string">2000</bp:YEAR>
      <bp:AUTHORS rdf:datatype="http://www.w3.org/2001/XMLSchema#string">Saleh A</bp:AUTHORS>
      <bp:AUTHORS rdf:datatype="http://www.w3.org/2001/XMLSchema#string">Srinivasula SM</bp:AUTHORS>
      <bp:AUTHORS rdf:datatype="http://www.w3.org/2001/XMLSchema#string">Balkir L</bp:AUTHORS>
      <bp:AUTHORS rdf:datatype="http://www.w3.org/2001/XMLSchema#string">Robbins PD</bp:AUTHORS>
      <bp:AUTHORS rdf:datatype="http://www.w3.org/2001/XMLSchema#string">Alnemri ES</bp:AUTHORS>
    </bp:PublicationXref>
  <bp:openControlledVocabulary xmlns:bp="http://www.biopax.org/release/biopax-level3.owl#"><bp:TERM>apoptotic cell death pathway</bp:TERM><bp:ID>PW:0000009</bp:ID><bp:Ontology>Pathway Ontology</bp:Ontology></bp:openControlledVocabulary></Biopax>
</Pathway>
