# Supplementary material for: A network biology workflow to study transcriptomics data of the diabetic liver
Source: BMC Genomics. 2014 Nov 15;15(1):971. doi: 10.1186/1471-2164-15-971 (PMC4246458; doi:10.1186/1471-2164-15-971)
Supplement: Supplementary file 2 — Additional file 2: WikiPathways human pathway collection downloaded on 17 June 2014 ( http://wikipathways.org/index.php/Download_Pathways ). (ZIP 2 MB) [file 12864_2014_6667_MOESM2_ESM.zip › 2014-06-17-WikiPathways-HumanCollection/Hs_Apoptosis_WP254_72110.gpml]

<?xml version="1.0" encoding="UTF-8"?>
<Pathway xmlns="http://pathvisio.org/GPML/2013a" Name="Apoptosis" Last-Modified="10/17/2013" Organism="Homo sapiens" License="CC BY 2.0">
  <Comment Source="GenMAPP notes"></Comment>
  <Comment Source="GenMAPP remarks"></Comment>
  <Comment Source="WikiPathways-category">Cellular Process</Comment>
  <Comment Source="WikiPathways-description">Apoptosis is a distinct form of cell death that is functionally and morphologically different from necrosis. Nuclear chromatin condensation, cytoplasmic shrinking, dilated endoplasmic reticulum, and membrane blebbing characterize apoptosis in general. Mitochondria remain morphologically unchanged. In 1972 Kerr et al introduced the concept of apoptosis as a distinct form of "cell-death", and the mechanisms of various apoptotic pathways are still being revealed today.  </Comment>
  <Graphics BoardWidth="1358.3333333333333" BoardHeight="846.1666666666666" />
  <DataNode TextLabel="TRADD" GraphId="e0c" Type="GeneProduct" GroupRef="d59c4">
    <Attribute Key="org.pathvisio.model.BackpageHead" Value="TRADD | TNFRSF1A-associated via death domain" />
    <Graphics CenterX="93.33333333333333" CenterY="221.33333333333334" Width="60.0" Height="20.0" ZOrder="32768" FontSize="10" Valign="Middle" />
    <Xref Database="Entrez Gene" ID="8717" />
  </DataNode>
  <DataNode TextLabel="TNFSF10" GraphId="a9b" Type="GeneProduct">
    <Attribute Key="org.pathvisio.model.BackpageHead" Value="TNFSF10 | tumor necrosis factor (ligand) superf..." />
    <Graphics CenterX="190.0" CenterY="103.33333333333333" Width="66.66666666666667" Height="20.0" ZOrder="32768" FontSize="10" Valign="Middle" />
    <Xref Database="Entrez Gene" ID="8743" />
  </DataNode>
  <DataNode TextLabel="TNFRSF1A" GraphId="c09" Type="GeneProduct" GroupRef="d59c4">
    <Attribute Key="org.pathvisio.model.BackpageHead" Value="TNFRSF1A | tumor necrosis factor receptor super..." />
    <Graphics CenterX="93.33333333333333" CenterY="201.33333333333334" Width="73.33333333333333" Height="20.0" ZOrder="32768" FontSize="10" Valign="Middle" />
    <Xref Database="Entrez Gene" ID="7132" />
  </DataNode>
  <DataNode TextLabel="TNF" GraphId="ac5" Type="GeneProduct">
    <Attribute Key="org.pathvisio.model.BackpageHead" Value="TNF | tumor necrosis factor (TNF superfamily m..." />
    <Graphics CenterX="286.6666666666667" CenterY="103.33333333333333" Width="60.0" Height="20.0" ZOrder="32768" FontSize="10" Valign="Middle" />
    <Xref Database="Entrez Gene" ID="7124" />
  </DataNode>
  <DataNode TextLabel="TNFRSF1B" GraphId="ced" Type="GeneProduct" GroupRef="e97a7">
    <Attribute Key="org.pathvisio.model.BackpageHead" Value="TNFRSF1B | tumor necrosis factor receptor super..." />
    <Graphics CenterX="296.6666666666667" CenterY="186.0" Width="73.33333333333333" Height="20.0" ZOrder="32768" FontSize="10" Valign="Middle" />
    <Xref Database="Entrez Gene" ID="7133" />
  </DataNode>
  <DataNode TextLabel="TRAF1" GraphId="ea1" Type="GeneProduct" GroupRef="ffcf1">
    <Attribute Key="org.pathvisio.model.BackpageHead" Value="TRAF1 | TNF receptor-associated factor 1" />
    <Graphics CenterX="192.33333333333334" CenterY="278.0" Width="60.0" Height="20.0" ZOrder="32768" FontSize="10" Valign="Middle" />
    <Xref Database="Entrez Gene" ID="7185" />
  </DataNode>
  <DataNode TextLabel="TRAF2" GraphId="def" Type="GeneProduct" GroupRef="ffcf1">
    <Attribute Key="org.pathvisio.model.BackpageHead" Value="TRAF2 | TNF receptor-associated factor 2" />
    <Graphics CenterX="192.33333333333334" CenterY="298.6666666666667" Width="60.0" Height="21.333333333333332" ZOrder="32768" FontSize="10" Valign="Middle" />
    <Xref Database="Entrez Gene" ID="7186" />
  </DataNode>
  <DataNode TextLabel="MAP3K1" GraphId="cec" Type="GeneProduct">
    <Attribute Key="org.pathvisio.model.BackpageHead" Value="MAP3K1 | mitogen-activated protein kinase kinas..." />
    <Graphics CenterX="303.3333333333333" CenterY="313.3333333333333" Width="60.0" Height="20.0" ZOrder="32768" FontSize="10" Valign="Middle" />
    <Xref Database="Entrez Gene" ID="4214" />
  </DataNode>
  <DataNode TextLabel="MAP2K4" GraphId="e16" Type="GeneProduct">
    <Attribute Key="org.pathvisio.model.BackpageHead" Value="MAP2K4 | mitogen-activated protein kinase kinas..." />
    <Graphics CenterX="302.6666666666667" CenterY="369.3333333333333" Width="60.0" Height="20.0" ZOrder="32768" FontSize="10" Valign="Middle" />
    <Xref Database="Entrez Gene" ID="6416" />
  </DataNode>
  <DataNode TextLabel="MAPK10" GraphId="d43" Type="GeneProduct">
    <Attribute Key="org.pathvisio.model.BackpageHead" Value="MAPK10 | mitogen-activated protein kinase 10" />
    <Graphics CenterX="302.0" CenterY="425.3333333333333" Width="60.0" Height="20.0" ZOrder="32768" FontSize="10" Valign="Middle" />
    <Xref Database="Entrez Gene" ID="5602" />
  </DataNode>
  <DataNode TextLabel="FADD" GraphId="d37" Type="GeneProduct" GroupRef="f44cf">
    <Attribute Key="org.pathvisio.model.BackpageHead" Value="FADD | Fas (TNFRSF6)-associated via death domai..." />
    <Graphics CenterX="507.3333333333333" CenterY="182.66666666666666" Width="60.0" Height="20.0" ZOrder="32768" FontSize="10" Valign="Middle" />
    <Xref Database="Entrez Gene" ID="8772" />
  </DataNode>
  <DataNode TextLabel="RIPK1" GraphId="d64" Type="GeneProduct">
    <Attribute Key="org.pathvisio.model.BackpageHead" Value="RIPK1 | receptor (TNFRSF)-interacting serine-th..." />
    <Graphics CenterX="29.333333333333332" CenterY="393.3333333333333" Width="60.0" Height="20.0" ZOrder="32768" FontSize="10" Valign="Middle" />
    <Xref Database="Entrez Gene" ID="8737" />
  </DataNode>
  <DataNode TextLabel="BIRC3" GraphId="ce0" Type="GeneProduct" GroupRef="dbe72">
    <Attribute Key="org.pathvisio.model.BackpageHead" Value="BIRC3 | baculoviral IAP repeat-containing 3" />
    <Graphics CenterX="88.33333333333333" CenterY="303.3333333333333" Width="60.0" Height="20.0" ZOrder="32768" FontSize="10" Valign="Middle" />
    <Xref Database="Entrez Gene" ID="330" />
  </DataNode>
  <DataNode TextLabel="BIRC2" GraphId="a68" Type="GeneProduct" GroupRef="dbe72">
    <Attribute Key="org.pathvisio.model.BackpageHead" Value="BIRC2 | baculoviral IAP repeat-containing 2" />
    <Graphics CenterX="88.33333333333333" CenterY="283.3333333333333" Width="60.0" Height="20.0" ZOrder="32768" FontSize="10" Valign="Middle" />
    <Xref Database="Entrez Gene" ID="329" />
  </DataNode>
  <DataNode TextLabel="BIRC4" GraphId="dc5" Type="GeneProduct" GroupRef="a904c">
    <Attribute Key="org.pathvisio.model.BackpageHead" Value="BIRC4 | baculoviral IAP repeat-containing 4" />
    <Graphics CenterX="843.3333333333334" CenterY="400.0" Width="60.0" Height="20.0" ZOrder="32768" FontSize="10" Valign="Middle" />
    <Xref Database="Entrez Gene" ID="331" />
  </DataNode>
  <DataNode TextLabel="CASP6" GraphId="ac6" Type="GeneProduct">
    <Attribute Key="org.pathvisio.model.BackpageHead" Value="CASP6 | caspase 6 apoptosis-related cysteine p..." />
    <Graphics CenterX="1110.6666666666667" CenterY="260.0" Width="60.0" Height="20.0" ZOrder="32768" FontSize="10" Valign="Middle" />
    <Xref Database="Entrez Gene" ID="839" />
  </DataNode>
  <DataNode TextLabel="CASP7" GraphId="ba6" Type="GeneProduct">
    <Attribute Key="org.pathvisio.model.BackpageHead" Value="CASP7 | caspase 7 apoptosis-related cysteine p..." />
    <Graphics CenterX="990.0" CenterY="336.6666666666667" Width="60.0" Height="20.0" ZOrder="32768" FontSize="10" Valign="Middle" />
    <Xref Database="Entrez Gene" ID="840" />
  </DataNode>
  <DataNode TextLabel="CASP3" GraphId="cd5" Type="GeneProduct">
    <Attribute Key="org.pathvisio.model.BackpageHead" Value="CASP3 | caspase 3 apoptosis-related cysteine p..." />
    <Graphics CenterX="990.0" CenterY="313.3333333333333" Width="60.0" Height="20.0" ZOrder="32768" FontSize="10" Valign="Middle" />
    <Xref Database="Entrez Gene" ID="836" />
  </DataNode>
  <DataNode TextLabel="CASP2" GraphId="c90" Type="GeneProduct">
    <Attribute Key="org.pathvisio.model.BackpageHead" Value="CASP2 | caspase 2 apoptosis-related cysteine p..." />
    <Graphics CenterX="990.0" CenterY="360.0" Width="60.0" Height="20.0" ZOrder="32768" FontSize="10" Valign="Middle" />
    <Xref Database="Entrez Gene" ID="835" />
  </DataNode>
  <DataNode TextLabel="BCL2" GraphId="d79" Type="GeneProduct" GroupRef="c2232">
    <Attribute Key="org.pathvisio.model.BackpageHead" Value="BCL2 | B-cell CLL/lymphoma 2" />
    <Graphics CenterX="396.6666666666667" CenterY="382.3333333333333" Width="60.0" Height="20.0" ZOrder="32768" FontSize="10" Valign="Middle" />
    <Xref Database="Entrez Gene" ID="596" />
  </DataNode>
  <DataNode TextLabel="IKBKG" GraphId="e69" Type="GeneProduct" GroupRef="cb605">
    <Attribute Key="org.pathvisio.model.BackpageHead" Value="IKBKG | inhibitor of kappa light polypeptide ge..." />
    <Graphics CenterX="102.33333333333333" CenterY="403.3333333333333" Width="60.0" Height="20.0" ZOrder="32768" FontSize="10" Valign="Middle" />
    <Xref Database="Entrez Gene" ID="8517" />
  </DataNode>
  <DataNode TextLabel="FAS" GraphId="d44" Type="GeneProduct">
    <Attribute Key="org.pathvisio.model.BackpageHead" Value="FAS | Fas (TNF receptor superfamily member 6)" />
    <Graphics CenterX="720.0" CenterY="126.66666666666667" Width="66.66666666666667" Height="20.0" ZOrder="32768" FontSize="10" Valign="Middle" />
    <Xref Database="Entrez Gene" ID="355" />
  </DataNode>
  <DataNode TextLabel="BCL2L1" GraphId="fed" Type="GeneProduct" GroupRef="c2232">
    <Attribute Key="org.pathvisio.model.BackpageHead" Value="BCL2L1 | BCL2-like 1" />
    <Graphics CenterX="396.6666666666667" CenterY="362.3333333333333" Width="60.0" Height="20.0" ZOrder="32768" FontSize="10" Valign="Middle" />
    <Xref Database="Entrez Gene" ID="598" />
  </DataNode>
  <DataNode TextLabel="GZMB" GraphId="d0c" Type="GeneProduct">
    <Attribute Key="org.pathvisio.model.BackpageHead" Value="GZMB | granzyme B (granzyme 2 cytotoxic T-lymp..." />
    <Graphics CenterX="540.0" CenterY="70.0" Width="60.0" Height="20.0" ZOrder="32768" FontSize="10" Valign="Middle" />
    <Xref Database="Entrez Gene" ID="3002" />
  </DataNode>
  <DataNode TextLabel="PRF1" GraphId="e23" Type="GeneProduct">
    <Attribute Key="org.pathvisio.model.BackpageHead" Value="PRF1 | perforin 1 (pore forming protein)" />
    <Graphics CenterX="605.3333333333334" CenterY="143.33333333333334" Width="60.0" Height="20.0" ZOrder="32768" FontSize="10" Valign="Middle" />
    <Xref Database="Entrez Gene" ID="5551" />
  </DataNode>
  <DataNode TextLabel="FASLG" GraphId="ff0" Type="GeneProduct">
    <Attribute Key="org.pathvisio.model.BackpageHead" Value="FASLG | Fas ligand (TNF superfamily member 6)" />
    <Graphics CenterX="720.0" CenterY="66.66666666666667" Width="60.0" Height="20.0" ZOrder="32768" FontSize="10" Valign="Middle" />
    <Xref Database="Entrez Gene" ID="356" />
  </DataNode>
  <DataNode TextLabel="BAK1" GraphId="c02" Type="GeneProduct">
    <Attribute Key="org.pathvisio.model.BackpageHead" Value="BAK1 | BCL2-antagonist/killer 1" />
    <Graphics CenterX="396.6666666666667" CenterY="263.3333333333333" Width="60.0" Height="20.0" ZOrder="32768" FontSize="10" Valign="Middle" />
    <Xref Database="Entrez Gene" ID="578" />
  </DataNode>
  <DataNode TextLabel="BID" GraphId="dde" Type="GeneProduct">
    <Attribute Key="org.pathvisio.model.BackpageHead" Value="BID | BH3 interacting domain death agonist" />
    <Graphics CenterX="586.0" CenterY="293.3333333333333" Width="60.0" Height="20.0" ZOrder="32768" FontSize="10" Valign="Middle" />
    <Xref Database="Entrez Gene" ID="637" />
  </DataNode>
  <DataNode TextLabel="BAX" GraphId="fac" Type="GeneProduct">
    <Attribute Key="org.pathvisio.model.BackpageHead" Value="BAX | BCL2-associated X protein" />
    <Graphics CenterX="413.3333333333333" CenterY="433.3333333333333" Width="60.0" Height="20.0" ZOrder="32768" FontSize="10" Valign="Middle" />
    <Xref Database="Entrez Gene" ID="581" />
  </DataNode>
  <DataNode TextLabel="MYC" GraphId="a21" Type="GeneProduct">
    <Attribute Key="org.pathvisio.model.BackpageHead" Value="MYC | v-myc myelocytomatosis viral oncogene hom..." />
    <Graphics CenterX="456.6666666666667" CenterY="676.6666666666666" Width="60.0" Height="20.0" ZOrder="32768" FontSize="10" Valign="Middle" />
    <Xref Database="Entrez Gene" ID="4609" />
  </DataNode>
  <DataNode TextLabel="TP53" GraphId="cbf" Type="GeneProduct">
    <BiopaxRef>c76</BiopaxRef>
    <Attribute Key="org.pathvisio.model.BackpageHead" Value="TP53 | tumor protein p53 (Li-Fraumeni syndrome)..." />
    <Graphics CenterX="432.0" CenterY="605.6666666666666" Width="60.0" Height="20.0" ZOrder="32768" FontSize="10" Valign="Middle" />
    <Xref Database="Entrez Gene" ID="7157" />
  </DataNode>
  <DataNode TextLabel="MDM2" GraphId="f68" Type="GeneProduct">
    <Attribute Key="org.pathvisio.model.BackpageHead" Value="MDM2 | Mdm2 transformed 3T3 cell double minute..." />
    <Graphics CenterX="370.0" CenterY="570.0" Width="60.0" Height="20.0" ZOrder="32768" FontSize="10" Valign="Middle" />
    <Xref Database="Entrez Gene" ID="4193" />
  </DataNode>
  <DataNode TextLabel="RELA" GraphId="aba" Type="GeneProduct" GroupRef="defd7">
    <Attribute Key="org.pathvisio.model.BackpageHead" Value="RELA | v-rel reticuloendotheliosis viral oncoge..." />
    <Graphics CenterX="117.33333333333333" CenterY="560.0" Width="60.0" Height="20.0" ZOrder="32768" FontSize="10" Valign="Middle" />
    <Xref Database="Entrez Gene" ID="5970" />
  </DataNode>
  <DataNode TextLabel="NFKB1" GraphId="e75" Type="GeneProduct" GroupRef="defd7">
    <Attribute Key="org.pathvisio.model.BackpageHead" Value="NFKB1 | nuclear factor of kappa light polypepti..." />
    <Graphics CenterX="117.33333333333333" CenterY="540.0" Width="60.0" Height="20.0" ZOrder="32768" FontSize="10" Valign="Middle" />
    <Xref Database="Entrez Gene" ID="4790" />
  </DataNode>
  <DataNode TextLabel="APAF1" GraphId="aa8" Type="GeneProduct">
    <Attribute Key="org.pathvisio.model.BackpageHead" Value="APAF1 | apoptotic protease activating factor" />
    <Graphics CenterX="696.6666666666666" CenterY="316.6666666666667" Width="60.0" Height="20.0" ZOrder="32768" FontSize="10" Valign="Middle" />
    <Xref Database="Entrez Gene" ID="317" />
  </DataNode>
  <DataNode TextLabel="CASP9" GraphId="d80" Type="GeneProduct">
    <Attribute Key="org.pathvisio.model.BackpageHead" Value="CASP9 | caspase 9 apoptosis-related cysteine p..." />
    <Graphics CenterX="786.6666666666666" CenterY="343.3333333333333" Width="60.0" Height="20.0" ZOrder="32768" FontSize="10" Valign="Middle" />
    <Xref Database="Entrez Gene" ID="842" />
  </DataNode>
  <DataNode TextLabel="NFKBIA" GraphId="d21" Type="GeneProduct" GroupRef="defd7">
    <Attribute Key="org.pathvisio.model.BackpageHead" Value="NFKBIA | nuclear factor of kappa light polypept..." />
    <Graphics CenterX="117.33333333333333" CenterY="520.0" Width="60.0" Height="20.0" ZOrder="32768" FontSize="10" Valign="Middle" />
    <Xref Database="Entrez Gene" ID="4792" />
  </DataNode>
  <DataNode TextLabel="JUN" GraphId="a9e" Type="GeneProduct">
    <Attribute Key="org.pathvisio.model.BackpageHead" Value="JUN | v-jun sarcoma virus 17 oncogene homolog (..." />
    <Graphics CenterX="370.0" CenterY="710.0" Width="60.0" Height="20.0" ZOrder="32768" FontSize="10" Valign="Middle" />
    <Xref Database="Entrez Gene" ID="3725" />
  </DataNode>
  <DataNode TextLabel="BCL2L11" GraphId="cb6" Type="GeneProduct">
    <Attribute Key="org.pathvisio.model.BackpageHead" Value="BCL2L11 | BCL2-like 11 (apoptosis facilitator)" />
    <Graphics CenterX="486.6666666666667" CenterY="292.6666666666667" Width="60.0" Height="20.0" ZOrder="32768" FontSize="10" Valign="Middle" />
    <Xref Database="Entrez Gene" ID="10018" />
  </DataNode>
  <DataNode TextLabel="HRK" GraphId="c3d" Type="GeneProduct">
    <Attribute Key="org.pathvisio.model.BackpageHead" Value="HRK | harakiri BCL2 interacting protein (conta..." />
    <Graphics CenterX="615.3333333333334" CenterY="334.0" Width="60.0" Height="20.0" ZOrder="32768" FontSize="10" Valign="Middle" />
    <Xref Database="Entrez Gene" ID="8739" />
  </DataNode>
  <DataNode TextLabel="BNIP3L" GraphId="a93" Type="GeneProduct">
    <Attribute Key="org.pathvisio.model.BackpageHead" Value="BNIP3L | BCL2/adenovirus E1B 19kDa interacting ..." />
    <Graphics CenterX="546.0" CenterY="322.0" Width="60.0" Height="20.0" ZOrder="32768" FontSize="10" Valign="Middle" />
    <Xref Database="Entrez Gene" ID="665" />
  </DataNode>
  <DataNode TextLabel="CASP10" GraphId="eed" Type="GeneProduct">
    <Attribute Key="org.pathvisio.model.BackpageHead" Value="CASP10 | caspase 10 apoptosis-related cysteine..." />
    <Graphics CenterX="826.6666666666666" CenterY="256.6666666666667" Width="60.0" Height="20.0" ZOrder="32768" FontSize="10" Valign="Middle" />
    <Xref Database="Entrez Gene" ID="843" />
  </DataNode>
  <DataNode TextLabel="DFFB" GraphId="a5f" Type="GeneProduct">
    <Attribute Key="org.pathvisio.model.BackpageHead" Value="DFFB | DNA fragmentation factor 40kDa beta po..." />
    <Graphics CenterX="590.0" CenterY="682.6666666666666" Width="60.0" Height="20.0" ZOrder="32768" FontSize="10" Valign="Middle" />
    <Xref Database="Entrez Gene" ID="1677" />
  </DataNode>
  <DataNode TextLabel="DFFA" GraphId="bdb" Type="GeneProduct">
    <Attribute Key="org.pathvisio.model.BackpageHead" Value="DFFA | DNA fragmentation factor 45kDa alpha p..." />
    <Graphics CenterX="590.6666666666666" CenterY="735.3333333333334" Width="60.0" Height="20.0" ZOrder="32768" FontSize="10" Valign="Middle" />
    <Xref Database="Entrez Gene" ID="1676" />
  </DataNode>
  <DataNode TextLabel="HELLS" GraphId="d45" Type="GeneProduct">
    <Attribute Key="org.pathvisio.model.BackpageHead" Value="HELLS | helicase lymphoid-specific" />
    <Graphics CenterX="283.3333333333333" CenterY="650.6666666666666" Width="60.0" Height="20.0" ZOrder="32768" FontSize="10" Valign="Middle" />
    <Xref Database="Entrez Gene" ID="3070" />
  </DataNode>
  <DataNode TextLabel="BAD" GraphId="d71" Type="GeneProduct">
    <Attribute Key="org.pathvisio.model.BackpageHead" Value="BAD | BCL2-antagonist of cell death" />
    <Graphics CenterX="460.6666666666667" CenterY="324.6666666666667" Width="60.0" Height="20.0" ZOrder="32768" FontSize="10" Valign="Middle" />
    <Xref Database="Entrez Gene" ID="572" />
  </DataNode>
  <DataNode TextLabel="CASP1" GraphId="cbb" Type="GeneProduct">
    <Attribute Key="org.pathvisio.model.BackpageHead" Value="CASP1 | caspase 1 apoptosis-related cysteine p..." />
    <Graphics CenterX="1074.0" CenterY="216.0" Width="60.0" Height="20.0" ZOrder="32768" FontSize="10" Valign="Middle" />
    <Xref Database="Entrez Gene" ID="834" />
  </DataNode>
  <DataNode TextLabel="CASP4" GraphId="cc5" Type="GeneProduct">
    <Attribute Key="org.pathvisio.model.BackpageHead" Value="CASP4 | caspase 4 apoptosis-related cysteine p..." />
    <Graphics CenterX="1003.3333333333334" CenterY="190.0" Width="60.0" Height="20.0" ZOrder="32768" FontSize="10" Valign="Middle" />
    <Xref Database="Entrez Gene" ID="837" />
  </DataNode>
  <DataNode TextLabel="CASP11" GraphId="f2e" Type="GeneProduct">
    <Graphics CenterX="933.3333333333334" CenterY="216.66666666666666" Width="60.0" Height="20.0" ZOrder="32768" FontSize="10" Valign="Middle" />
    <Xref Database="Entrez Gene" ID="9169" />
  </DataNode>
  <DataNode TextLabel="CASP8" GraphId="a45" Type="GeneProduct">
    <Attribute Key="org.pathvisio.model.BackpageHead" Value="CASP8 | caspase 8 apoptosis-related cysteine p..." />
    <Graphics CenterX="780.0" CenterY="280.0" Width="60.0" Height="20.0" ZOrder="32768" FontSize="10" Valign="Middle" />
    <Xref Database="Entrez Gene" ID="841" />
  </DataNode>
  <DataNode TextLabel="TRAF3" GraphId="e37" Type="GeneProduct" GroupRef="ffcf1">
    <Attribute Key="org.pathvisio.model.BackpageHead" Value="TRAF3 | TNF receptor-associated factor 3" />
    <Graphics CenterX="192.33333333333334" CenterY="319.3333333333333" Width="60.0" Height="20.0" ZOrder="32768" FontSize="10" Valign="Middle" />
    <Xref Database="Entrez Gene" ID="7187" />
  </DataNode>
  <DataNode TextLabel="TNFRSF25" GraphId="f66" Type="GeneProduct" GroupRef="d59c4">
    <Attribute Key="org.pathvisio.model.BackpageHead" Value="TNFRSF25 | tumor necrosis factor receptor super..." />
    <Graphics CenterX="93.33333333333333" CenterY="181.33333333333334" Width="73.33333333333333" Height="20.0" ZOrder="32768" FontSize="10" Valign="Middle" />
    <Xref Database="Entrez Gene" ID="8718" />
  </DataNode>
  <DataNode TextLabel="LTA" GraphId="b09" Type="GeneProduct">
    <Attribute Key="org.pathvisio.model.BackpageHead" Value="LTA | lymphotoxin alpha (TNF superfamily membe..." />
    <Graphics CenterX="110.0" CenterY="103.33333333333333" Width="60.0" Height="20.0" ZOrder="32768" FontSize="10" Valign="Middle" />
    <Xref Database="Entrez Gene" ID="4049" />
  </DataNode>
  <DataNode TextLabel="TNFRSF10B" GraphId="c17" Type="GeneProduct" GroupRef="dfd25">
    <Attribute Key="org.pathvisio.model.BackpageHead" Value="TNFRSF10B | tumor necrosis factor receptor supe..." />
    <Graphics CenterX="193.33333333333334" CenterY="184.0" Width="80.0" Height="20.0" ZOrder="32768" FontSize="10" Valign="Middle" />
    <Xref Database="Entrez Gene" ID="8795" />
  </DataNode>
  <DataNode TextLabel="TNFRSF21" GraphId="a75" Type="GeneProduct" GroupRef="dfd25">
    <Attribute Key="org.pathvisio.model.BackpageHead" Value="TNFRSF21 | tumor necrosis factor receptor super..." />
    <Graphics CenterX="193.33333333333334" CenterY="204.0" Width="73.33333333333333" Height="20.0" ZOrder="32768" FontSize="10" Valign="Middle" />
    <Xref Database="Entrez Gene" ID="27242" />
  </DataNode>
  <DataNode TextLabel="IKBKB" GraphId="fd3" Type="GeneProduct" GroupRef="cb605">
    <Attribute Key="org.pathvisio.model.BackpageHead" Value="IKBKB | inhibitor of kappa light polypeptide ge..." />
    <Graphics CenterX="102.33333333333333" CenterY="383.3333333333333" Width="60.0" Height="20.0" ZOrder="32768" FontSize="10" Valign="Middle" />
    <Xref Database="Entrez Gene" ID="3551" />
  </DataNode>
  <DataNode TextLabel="CHUK" GraphId="c39" Type="GeneProduct" GroupRef="cb605">
    <Attribute Key="org.pathvisio.model.BackpageHead" Value="CHUK | conserved helix-loop-helix ubiquitous ki..." />
    <Graphics CenterX="102.33333333333333" CenterY="363.3333333333333" Width="60.0" Height="20.0" ZOrder="32768" FontSize="10" Valign="Middle" />
    <Xref Database="Entrez Gene" ID="1147" />
  </DataNode>
  <DataNode TextLabel="NFKBIB" GraphId="aa1" Type="GeneProduct" GroupRef="defd7">
    <Attribute Key="org.pathvisio.model.BackpageHead" Value="NFKBIB | nuclear factor of kappa light polypept..." />
    <Graphics CenterX="117.33333333333333" CenterY="480.0" Width="60.0" Height="20.0" ZOrder="32768" FontSize="10" Valign="Middle" />
    <Xref Database="Entrez Gene" ID="4793" />
  </DataNode>
  <DataNode TextLabel="NFKBIE" GraphId="dd3" Type="GeneProduct" GroupRef="defd7">
    <Attribute Key="org.pathvisio.model.BackpageHead" Value="NFKBIE | nuclear factor of kappa light polypept..." />
    <Graphics CenterX="117.33333333333333" CenterY="500.0" Width="60.0" Height="20.0" ZOrder="32768" FontSize="10" Valign="Middle" />
    <Xref Database="Entrez Gene" ID="4794" />
  </DataNode>
  <DataNode TextLabel="NFKBIA" GraphId="f31" Type="GeneProduct" GroupRef="e38bb">
    <Attribute Key="org.pathvisio.model.BackpageHead" Value="NFKBIA | nuclear factor of kappa light polypept..." />
    <Graphics CenterX="236.0" CenterY="552.6666666666666" Width="60.0" Height="20.0" ZOrder="32768" FontSize="10" Valign="Middle" />
    <Xref Database="Entrez Gene" ID="4792" />
  </DataNode>
  <DataNode TextLabel="NFKBIB" GraphId="d93" Type="GeneProduct" GroupRef="e38bb">
    <Attribute Key="org.pathvisio.model.BackpageHead" Value="NFKBIB | nuclear factor of kappa light polypept..." />
    <Graphics CenterX="236.0" CenterY="512.6666666666666" Width="60.0" Height="20.0" ZOrder="32768" FontSize="10" Valign="Middle" />
    <Xref Database="Entrez Gene" ID="4793" />
  </DataNode>
  <DataNode TextLabel="NFKBIE" GraphId="db3" Type="GeneProduct" GroupRef="e38bb">
    <Attribute Key="org.pathvisio.model.BackpageHead" Value="NFKBIE | nuclear factor of kappa light polypept..." />
    <Graphics CenterX="236.0" CenterY="532.6666666666666" Width="60.0" Height="20.0" ZOrder="32768" FontSize="10" Valign="Middle" />
    <Xref Database="Entrez Gene" ID="4794" />
  </DataNode>
  <DataNode TextLabel="NFKB1" GraphId="b67" Type="GeneProduct" GroupRef="c5ac6">
    <Attribute Key="org.pathvisio.model.BackpageHead" Value="NFKB1 | nuclear factor of kappa light polypepti..." />
    <Graphics CenterX="153.33333333333334" CenterY="662.6666666666666" Width="60.0" Height="20.0" ZOrder="32768" FontSize="10" Valign="Middle" />
    <Xref Database="Entrez Gene" ID="4790" />
  </DataNode>
  <DataNode TextLabel="RELA" GraphId="c1a" Type="GeneProduct" GroupRef="c5ac6">
    <Attribute Key="org.pathvisio.model.BackpageHead" Value="RELA | v-rel reticuloendotheliosis viral oncoge..." />
    <Graphics CenterX="153.33333333333334" CenterY="682.6666666666666" Width="60.0" Height="20.0" ZOrder="32768" FontSize="10" Valign="Middle" />
    <Xref Database="Entrez Gene" ID="5970" />
  </DataNode>
  <DataNode TextLabel="BIRC5" GraphId="cc6" Type="GeneProduct" GroupRef="a904c">
    <Attribute Key="org.pathvisio.model.BackpageHead" Value="BIRC5 | baculoviral IAP repeat-containing 5 (su..." />
    <Graphics CenterX="843.3333333333334" CenterY="420.0" Width="60.0" Height="20.0" ZOrder="32768" FontSize="10" Valign="Middle" />
    <Xref Database="Entrez Gene" ID="332" />
  </DataNode>
  <DataNode TextLabel="IRF1" GraphId="f5a" Type="GeneProduct" GroupRef="c537f">
    <Attribute Key="org.pathvisio.model.BackpageHead" Value="IRF1 | interferon regulatory factor 1" />
    <Graphics CenterX="1010.0" CenterY="526.6666666666666" Width="60.0" Height="20.0" ZOrder="32768" FontSize="10" Valign="Middle" />
    <Xref Database="Entrez Gene" ID="3659" />
  </DataNode>
  <DataNode TextLabel="IRF2" GraphId="af7" Type="GeneProduct" GroupRef="c537f">
    <Attribute Key="org.pathvisio.model.BackpageHead" Value="IRF2 | interferon regulatory factor 2" />
    <Graphics CenterX="1010.0" CenterY="546.6666666666666" Width="60.0" Height="20.0" ZOrder="32768" FontSize="10" Valign="Middle" />
    <Xref Database="Entrez Gene" ID="3660" />
  </DataNode>
  <DataNode TextLabel="IRF3" GraphId="e31" Type="GeneProduct" GroupRef="c537f">
    <Attribute Key="org.pathvisio.model.BackpageHead" Value="IRF3 | interferon regulatory factor 3" />
    <Graphics CenterX="1010.0" CenterY="566.6666666666666" Width="60.0" Height="20.0" ZOrder="32768" FontSize="10" Valign="Middle" />
    <Xref Database="Entrez Gene" ID="3661" />
  </DataNode>
  <DataNode TextLabel="IRF4" GraphId="a02" Type="GeneProduct" GroupRef="c537f">
    <Attribute Key="org.pathvisio.model.BackpageHead" Value="IRF4 | interferon regulatory factor 4" />
    <Graphics CenterX="1096.6666666666667" CenterY="523.3333333333334" Width="60.0" Height="20.0" ZOrder="32768" FontSize="10" Valign="Middle" />
    <Xref Database="Entrez Gene" ID="3662" />
  </DataNode>
  <DataNode TextLabel="IRF5" GraphId="a6a" Type="GeneProduct" GroupRef="c537f">
    <Attribute Key="org.pathvisio.model.BackpageHead" Value="IRF5 | interferon regulatory factor 5" />
    <Graphics CenterX="1096.6666666666667" CenterY="543.3333333333334" Width="60.0" Height="20.0" ZOrder="32768" FontSize="10" Valign="Middle" />
    <Xref Database="Entrez Gene" ID="3663" />
  </DataNode>
  <DataNode TextLabel="IRF6" GraphId="ecc" Type="GeneProduct" GroupRef="c537f">
    <Attribute Key="org.pathvisio.model.BackpageHead" Value="IRF6 | interferon regulatory factor 6" />
    <Graphics CenterX="1096.6666666666667" CenterY="563.3333333333334" Width="60.0" Height="20.0" ZOrder="32768" FontSize="10" Valign="Middle" />
    <Xref Database="Entrez Gene" ID="3664" />
  </DataNode>
  <DataNode TextLabel="IRF7" GraphId="e68" Type="GeneProduct" GroupRef="c537f">
    <Attribute Key="org.pathvisio.model.BackpageHead" Value="IRF7 | interferon regulatory factor 7" />
    <Graphics CenterX="1190.0" CenterY="543.3333333333334" Width="60.0" Height="20.0" ZOrder="32768" FontSize="10" Valign="Middle" />
    <Xref Database="Entrez Gene" ID="3665" />
  </DataNode>
  <DataNode TextLabel="TNFRSF1A" GraphId="f02" Type="GeneProduct" GroupRef="a85e8">
    <Attribute Key="org.pathvisio.model.BackpageHead" Value="TNFRSF1A | tumor necrosis factor receptor super..." />
    <Graphics CenterX="391.3333333333333" CenterY="208.0" Width="73.33333333333333" Height="20.0" ZOrder="32768" FontSize="10" Valign="Middle" />
    <Xref Database="Entrez Gene" ID="7132" />
  </DataNode>
  <DataNode TextLabel="CRADD" GraphId="bd4" Type="GeneProduct" GroupRef="a85e8">
    <Attribute Key="org.pathvisio.model.BackpageHead" Value="CRADD | CASP2 and RIPK1 domain containing adapt..." />
    <Graphics CenterX="391.3333333333333" CenterY="228.0" Width="73.33333333333333" Height="20.0" ZOrder="32768" FontSize="10" Valign="Middle" />
    <Xref Database="Entrez Gene" ID="8738" />
  </DataNode>
  <DataNode TextLabel="RIPK1" GraphId="f61" Type="GeneProduct" GroupRef="f44cf">
    <Attribute Key="org.pathvisio.model.BackpageHead" Value="RIPK1 | receptor (TNFRSF)-interacting serine-th..." />
    <Graphics CenterX="507.3333333333333" CenterY="162.66666666666666" Width="60.0" Height="20.0" ZOrder="32768" FontSize="10" Valign="Middle" />
    <Xref Database="Entrez Gene" ID="8737" />
  </DataNode>
  <DataNode TextLabel="TRADD" GraphId="d39" Type="GeneProduct" GroupRef="f44cf">
    <Attribute Key="org.pathvisio.model.BackpageHead" Value="TRADD | TNFRSF1A-associated via death domain" />
    <Graphics CenterX="507.3333333333333" CenterY="202.66666666666666" Width="60.0" Height="20.0" ZOrder="32768" FontSize="10" Valign="Middle" />
    <Xref Database="Entrez Gene" ID="8717" />
  </DataNode>
  <DataNode TextLabel="CFLAR" GraphId="ecf" Type="GeneProduct">
    <Attribute Key="org.pathvisio.model.BackpageHead" Value="CFLAR | CASP8 and FADD-like apoptosis regulator..." />
    <Graphics CenterX="444.0" CenterY="112.0" Width="53.333333333333336" Height="20.0" ZOrder="32768" FontSize="10" Valign="Middle" />
    <Xref Database="Entrez Gene" ID="8837" />
  </DataNode>
  <DataNode TextLabel="CDKN2A" GraphId="b98" Type="GeneProduct">
    <Attribute Key="org.pathvisio.model.BackpageHead" Value="CDKN2A | cyclin-dependent kinase inhibitor 2A (..." />
    <Graphics CenterX="390.0" CenterY="656.6666666666666" Width="60.0" Height="20.0" ZOrder="32768" FontSize="10" Valign="Middle" />
    <Xref Database="Entrez Gene" ID="1029" />
  </DataNode>
  <DataNode TextLabel="PMAIP1" GraphId="fe0" Type="GeneProduct" GroupRef="ff56d">
    <Attribute Key="org.pathvisio.model.BackpageHead" Value="PMAIP1 | phorbol-12-myristate-13-acetate-induce..." />
    <Graphics CenterX="523.3333333333334" CenterY="628.0" Width="53.333333333333336" Height="20.0" ZOrder="32768" FontSize="10" Valign="Middle" />
    <Xref Database="Entrez Gene" ID="5366" />
  </DataNode>
  <DataNode TextLabel="BBC3" GraphId="fa6" Type="GeneProduct" GroupRef="ff56d">
    <Attribute Key="org.pathvisio.model.BackpageHead" Value="BBC3 | BCL2 binding component 3" />
    <Graphics CenterX="523.3333333333334" CenterY="608.0" Width="53.333333333333336" Height="20.0" ZOrder="32768" FontSize="10" Valign="Middle" />
    <Xref Database="Entrez Gene" ID="27113" />
  </DataNode>
  <DataNode TextLabel="BOK" GraphId="ca7" Type="GeneProduct" GroupRef="ff56d">
    <Attribute Key="org.pathvisio.model.BackpageHead" Value="BOK | BCL2-related ovarian killer" />
    <Graphics CenterX="523.3333333333334" CenterY="647.3333333333334" Width="53.333333333333336" Height="20.0" ZOrder="32768" FontSize="10" Valign="Middle" />
    <Xref Database="Entrez Gene" ID="666" />
  </DataNode>
  <DataNode TextLabel="DIABLO" GraphId="a6b" Type="GeneProduct">
    <Attribute Key="org.pathvisio.model.BackpageHead" Value="DIABLO | diablo homolog (Drosophila)" />
    <Graphics CenterX="626.6666666666666" CenterY="456.6666666666667" Width="53.333333333333336" Height="20.0" ZOrder="32768" FontSize="10" Valign="Middle" />
    <Xref Database="Entrez Gene" ID="56616" />
  </DataNode>
  <DataNode TextLabel="MCL1" GraphId="fe5" Type="GeneProduct" GroupRef="c2232">
    <Attribute Key="org.pathvisio.model.BackpageHead" Value="MCL1 | myeloid cell leukemia sequence 1 (BCL2-r..." />
    <Graphics CenterX="396.6666666666667" CenterY="402.3333333333333" Width="60.0" Height="20.0" ZOrder="32768" FontSize="10" Valign="Middle" />
    <Xref Database="Entrez Gene" ID="4170" />
  </DataNode>
  <DataNode TextLabel="BCL2L2" GraphId="f1a" Type="GeneProduct" GroupRef="c2232">
    <Attribute Key="org.pathvisio.model.BackpageHead" Value="BCL2L2 | BCL2-like 2" />
    <Graphics CenterX="396.6666666666667" CenterY="342.3333333333333" Width="60.0" Height="20.0" ZOrder="32768" FontSize="10" Valign="Middle" />
    <Xref Database="Entrez Gene" ID="599" />
  </DataNode>
  <DataNode TextLabel="IGF1" GraphId="fd7" Type="GeneProduct" GroupRef="d7a6b">
    <Attribute Key="org.pathvisio.model.BackpageHead" Value="IGF1 | insulin-like growth factor 1 (somatomedi..." />
    <Graphics CenterX="1253.3333333333333" CenterY="146.66666666666666" Width="40.0" Height="20.0" ZOrder="32768" FontSize="10" Valign="Middle" />
    <Xref Database="Entrez Gene" ID="3479" />
  </DataNode>
  <DataNode TextLabel="IGF2" GraphId="d3e" Type="GeneProduct" GroupRef="d7a6b">
    <Attribute Key="org.pathvisio.model.BackpageHead" Value="IGF2 | insulin-like growth factor 2 (somatomedi..." />
    <Graphics CenterX="1253.3333333333333" CenterY="166.66666666666666" Width="40.0" Height="20.0" ZOrder="32768" FontSize="10" Valign="Middle" />
    <Xref Database="Entrez Gene" ID="3481" />
  </DataNode>
  <DataNode TextLabel="IGF1R" GraphId="d2c" Type="GeneProduct">
    <Attribute Key="org.pathvisio.model.BackpageHead" Value="IGF1R | insulin-like growth factor 1 receptor" />
    <Graphics CenterX="1253.3333333333333" CenterY="216.66666666666666" Width="46.666666666666664" Height="20.0" ZOrder="32768" FontSize="10" Valign="Middle" />
    <Xref Database="Entrez Gene" ID="3480" />
  </DataNode>
  <DataNode TextLabel="PIK3R1" GraphId="f13" Type="GeneProduct">
    <Attribute Key="org.pathvisio.model.BackpageHead" Value="PIK3R1 | phosphoinositide-3-kinase regulatory ..." />
    <Graphics CenterX="1253.3333333333333" CenterY="276.6666666666667" Width="53.333333333333336" Height="20.0" ZOrder="32768" FontSize="10" Valign="Middle" />
    <Xref Database="Entrez Gene" ID="5295" />
  </DataNode>
  <DataNode TextLabel="AKT1" GraphId="d5d" Type="GeneProduct">
    <Attribute Key="org.pathvisio.model.BackpageHead" Value="AKT1 | v-akt murine thymoma viral oncogene homo..." />
    <Graphics CenterX="1253.3333333333333" CenterY="326.6666666666667" Width="40.0" Height="20.0" ZOrder="32768" FontSize="10" Valign="Middle" />
    <Xref Database="Entrez Gene" ID="207" />
  </DataNode>
  <DataNode TextLabel="BAD" GraphId="bd8" Type="GeneProduct">
    <Attribute Key="org.pathvisio.model.BackpageHead" Value="BAD | BCL2-antagonist of cell death" />
    <Graphics CenterX="1253.3333333333333" CenterY="376.6666666666667" Width="40.0" Height="20.0" ZOrder="32768" FontSize="10" Valign="Middle" />
    <Xref Database="Entrez Gene" ID="572" />
  </DataNode>
  <DataNode TextLabel="CYCS" GraphId="a28" Type="GeneProduct">
    <Attribute Key="org.pathvisio.model.BackpageHead" Value="CYCS | cytochrome c somatic" />
    <Graphics CenterX="556.2695924764887" CenterY="476.65621734587234" Width="60.0" Height="20.0" ZOrder="32768" FontSize="10" Valign="Middle" />
    <Xref Database="Entrez Gene" ID="54205" />
  </DataNode>
  <DataNode TextLabel="TP63" GraphId="ebc" Type="GeneProduct" GroupRef="ebfe0">
    <Graphics CenterX="860.0" CenterY="560.0" Width="60.0" Height="20.0" ZOrder="32768" FontSize="10" Valign="Middle" />
    <Xref Database="Entrez Gene" ID="8626" />
  </DataNode>
  <DataNode TextLabel="TP73" GraphId="eba" Type="GeneProduct" GroupRef="ebfe0">
    <Attribute Key="org.pathvisio.model.BackpageHead" Value="TP73 | tumor protein p73" />
    <Graphics CenterX="860.0" CenterY="540.0" Width="60.0" Height="20.0" ZOrder="32768" FontSize="10" Valign="Middle" />
    <Xref Database="Entrez Gene" ID="7161" />
  </DataNode>
  <Interaction GraphId="b8961">
    <Graphics ZOrder="12288" LineThickness="1.0">
      <Point X="230.33333333333334" Y="298.66666666666663" GraphRef="b4dc4" RelX="1.0" RelY="0.0" />
      <Point X="273.3333333333333" Y="313.3333333333333" GraphRef="cec" RelX="-1.0" RelY="0.0" ArrowHead="Arrow" />
    </Graphics>
    <Xref Database="" ID="" />
  </Interaction>
  <Interaction GraphId="c59f1">
    <Graphics ZOrder="12288" LineThickness="1.0" Color="ff0000">
      <Point X="556.2695924764887" Y="466.65621734587234" GraphRef="a28" RelX="0.0" RelY="-1.0" />
      <Point X="696.6666666666666" Y="326.6666666666667" GraphRef="aa8" RelX="0.0" RelY="1.0" ArrowHead="Arrow" />
    </Graphics>
    <Xref Database="" ID="" />
  </Interaction>
  <Interaction GraphId="e2a45">
    <Graphics ZOrder="12288" LineThickness="1.0" Color="0000ff">
      <Point X="434.6666666666667" Y="372.3333333333333" GraphRef="f3348" RelX="1.0" RelY="0.0" />
      <Point X="560.0" Y="403.33333333333337" ArrowHead="TBar" />
    </Graphics>
    <Xref Database="" ID="" />
  </Interaction>
  <Interaction GraphId="c3757">
    <BiopaxRef>c9a</BiopaxRef>
    <Graphics ZOrder="12288" LineThickness="1.0" Color="0000ff">
      <Point X="385.0" Y="580.0" GraphRef="f68" RelX="0.5" RelY="1.0" />
      <Point X="417.0" Y="595.6666666666666" GraphRef="cbf" RelX="-0.5" RelY="-1.0" ArrowHead="TBar" />
    </Graphics>
    <Xref Database="" ID="" />
  </Interaction>
  <Interaction GraphId="a9925">
    <Graphics ZOrder="12288" LineThickness="1.0" Color="ff0000">
      <Point X="620.0" Y="682.6666666666666" GraphRef="a5f" RelX="1.0" RelY="0.0" />
      <Point X="681.3333333333333" Y="683.6666666666666" GraphRef="f78" RelX="-1.0" RelY="0.0" ArrowHead="Arrow" />
    </Graphics>
    <Xref Database="" ID="" />
  </Interaction>
  <Interaction GraphId="e9678">
    <Graphics ZOrder="12288" LineThickness="1.0" Color="ff0000">
      <Point X="443.3333333333333" Y="433.3333333333333" GraphRef="fac" RelX="1.0" RelY="0.0" />
      <Point X="560.0" Y="403.33333333333337" ArrowHead="Arrow" />
    </Graphics>
    <Xref Database="" ID="" />
  </Interaction>
  <Interaction GraphId="d2919">
    <Graphics ZOrder="12288" LineThickness="1.0" Color="ff0000">
      <Point X="720.0" Y="76.66666666666667" GraphRef="ff0" RelX="0.0" RelY="1.0" />
      <Point X="720.0" Y="116.66666666666669" GraphRef="d44" RelX="0.0" RelY="-1.0" ArrowHead="Arrow" />
    </Graphics>
    <Xref Database="" ID="" />
  </Interaction>
  <Interaction GraphId="fbd02">
    <Graphics ZOrder="12288" LineThickness="1.0" Color="ff0000">
      <Point X="186.66666666666666" Y="780.0" />
      <Point X="230.0" Y="780.0" />
    </Graphics>
    <Xref Database="" ID="" />
  </Interaction>
  <Interaction GraphId="b5295">
    <Graphics ZOrder="12288" LineThickness="1.0" Color="0080ff">
      <Point X="186.66666666666666" Y="806.6666666666666" />
      <Point X="230.0" Y="806.6666666666666" />
    </Graphics>
    <Xref Database="" ID="" />
  </Interaction>
  <Interaction GraphId="a882d">
    <Graphics ZOrder="12288" LineThickness="1.0" Color="ff0000">
      <Point X="720.0" Y="136.66666666666669" GraphRef="d44" RelX="0.0" RelY="1.0" />
      <Point X="765.0" Y="270.0" GraphRef="a45" RelX="-0.5" RelY="-1.0" ArrowHead="Arrow" />
    </Graphics>
    <Xref Database="" ID="" />
  </Interaction>
  <Interaction GraphId="cc7da">
    <Graphics ZOrder="12288" LineThickness="1.0" Color="0000ff">
      <Point X="590.6666666666666" Y="725.3333333333334" GraphRef="bdb" RelX="0.0" RelY="-1.0" />
      <Point X="590.0" Y="692.6666666666666" GraphRef="a5f" RelX="0.0" RelY="1.0" ArrowHead="TBar" />
    </Graphics>
    <Xref Database="" ID="" />
  </Interaction>
  <Interaction GraphId="abe2d">
    <Graphics ZOrder="12288" LineThickness="1.0" Color="ff0000">
      <Point X="432.0" Y="595.6666666666666" GraphRef="cbf" RelX="0.0" RelY="-1.0" />
      <Point X="398.3333333333333" Y="443.3333333333333" GraphRef="fac" RelX="-0.5" RelY="1.0" ArrowHead="Arrow" />
    </Graphics>
    <Xref Database="" ID="" />
  </Interaction>
  <Interaction GraphId="c5997">
    <Graphics ZOrder="12288" LineThickness="1.0" Color="ff0000">
      <Point X="471.6666666666667" Y="666.6666666666666" GraphRef="a21" RelX="0.5" RelY="-1.0" />
      <Point X="428.3333333333333" Y="443.3333333333333" GraphRef="fac" RelX="0.5" RelY="1.0" ArrowHead="Arrow" />
    </Graphics>
    <Xref Database="" ID="" />
  </Interaction>
  <Interaction GraphId="bc7e4">
    <Graphics ZOrder="12288" LineThickness="1.0">
      <Point X="303.3333333333333" Y="323.3333333333333" GraphRef="cec" RelX="0.0" RelY="1.0" />
      <Point X="302.6666666666667" Y="359.3333333333333" GraphRef="e16" RelX="0.0" RelY="-1.0" ArrowHead="Arrow" />
    </Graphics>
    <Xref Database="" ID="" />
  </Interaction>
  <Interaction GraphId="f4747">
    <Graphics ZOrder="12288" LineThickness="1.0">
      <Point X="302.6666666666667" Y="379.3333333333333" GraphRef="e16" RelX="0.0" RelY="1.0" />
      <Point X="302.0" Y="415.3333333333333" GraphRef="d43" RelX="0.0" RelY="-1.0" ArrowHead="Arrow" />
    </Graphics>
    <Xref Database="" ID="" />
  </Interaction>
  <Interaction GraphId="a3dc6">
    <Graphics ZOrder="12288" LineThickness="1.0">
      <Point X="302.0" Y="435.3333333333333" GraphRef="d43" RelX="0.0" RelY="1.0" />
      <Point X="355.0" Y="700.0" GraphRef="a9e" RelX="-0.5" RelY="-1.0" ArrowHead="Arrow" />
    </Graphics>
    <Xref Database="" ID="" />
  </Interaction>
  <Interaction GraphId="dcdb3">
    <Graphics ZOrder="12288" LineThickness="1.0" Color="ff0000">
      <Point X="456.6666666666667" Y="666.6666666666666" GraphRef="a21" RelX="0.0" RelY="-1.0" />
      <Point X="432.0" Y="615.6666666666666" GraphRef="cbf" RelX="0.0" RelY="1.0" ArrowHead="Arrow" />
    </Graphics>
    <Xref Database="" ID="" />
  </Interaction>
  <Interaction GraphId="c2e49">
    <Graphics ZOrder="12288" LineThickness="1.0" Color="ff0000">
      <Point X="190.0" Y="113.33333333333333" GraphRef="a9b" RelX="0.0" RelY="1.0" />
      <Point X="191.55174999999997" Y="149.66666666666666" GraphRef="e0f51" RelX="0.0" RelY="-1.0" ArrowHead="Arrow" />
    </Graphics>
    <Xref Database="" ID="" />
  </Interaction>
  <Interaction GraphId="bcb77">
    <Graphics ZOrder="12288" LineThickness="1.0" Color="ff0000">
      <Point X="286.6666666666667" Y="113.33333333333333" GraphRef="ac5" RelX="0.0" RelY="1.0" />
      <Point X="266.99429166666664" Y="149.66666666666666" GraphRef="e0f51" RelX="0.5" RelY="-1.0" ArrowHead="Arrow" />
    </Graphics>
    <Xref Database="" ID="" />
  </Interaction>
  <Interaction GraphId="b5cd8">
    <Graphics ZOrder="12288" LineThickness="1.0" Color="ff0000">
      <Point X="933.3333333333334" Y="226.66666666666666" GraphRef="f2e" RelX="0.0" RelY="1.0" />
      <Point X="975.0" Y="303.3333333333333" GraphRef="cd5" RelX="-0.5" RelY="-1.0" ArrowHead="Arrow" />
    </Graphics>
    <Xref Database="" ID="" />
  </Interaction>
  <Interaction GraphId="bbfa9">
    <Graphics ZOrder="12288" LineThickness="1.0" Color="ff0000">
      <Point X="1003.3333333333335" Y="200.0" GraphRef="cc5" RelX="0.0" RelY="1.0" />
      <Point X="990.0" Y="303.3333333333333" GraphRef="cd5" RelX="0.0" RelY="-1.0" ArrowHead="Arrow" />
    </Graphics>
    <Xref Database="" ID="" />
  </Interaction>
  <Interaction GraphId="ead64">
    <Graphics ZOrder="12288" LineThickness="1.0" Color="ff0000">
      <Point X="1059.0" Y="226.0" GraphRef="cbb" RelX="-0.5" RelY="1.0" />
      <Point X="1005.0" Y="303.3333333333333" GraphRef="cd5" RelX="0.5" RelY="-1.0" ArrowHead="Arrow" />
    </Graphics>
    <Xref Database="" ID="" />
  </Interaction>
  <Interaction GraphId="bb62f">
    <Graphics ZOrder="12288" LineStyle="Broken" LineThickness="1.0" Color="ff0000">
      <Point X="856.6666666666666" Y="256.6666666666667" GraphRef="eed" RelX="1.0" RelY="0.0" />
      <Point X="1080.6666666666667" Y="260.0" GraphRef="ac6" RelX="-1.0" RelY="0.0" ArrowHead="Arrow" />
    </Graphics>
    <Xref Database="" ID="" />
  </Interaction>
  <Interaction GraphId="bc77c">
    <Graphics ZOrder="12288" LineThickness="1.0" Color="ff0000">
      <Point X="810.0" Y="280.0" GraphRef="a45" RelX="1.0" RelY="0.0" />
      <Point X="960.0" Y="313.3333333333333" GraphRef="cd5" RelX="-1.0" RelY="0.0" ArrowHead="Arrow" />
    </Graphics>
    <Xref Database="" ID="" />
  </Interaction>
  <Interaction GraphId="fd3ee">
    <Graphics ZOrder="12288" LineThickness="1.0" Color="ff0000">
      <Point X="810.0" Y="280.0" GraphRef="a45" RelX="1.0" RelY="0.0" />
      <Point X="960.0" Y="336.6666666666667" GraphRef="ba6" RelX="-1.0" RelY="0.0" ArrowHead="Arrow" />
    </Graphics>
    <Xref Database="" ID="" />
  </Interaction>
  <Interaction GraphId="d3e57">
    <Graphics ZOrder="12288" LineThickness="1.0" Color="ff0000">
      <Point X="810.0" Y="280.0" GraphRef="a45" RelX="1.0" RelY="0.0" />
      <Point X="960.0" Y="360.0" GraphRef="c90" RelX="-1.0" RelY="0.0" ArrowHead="Arrow" />
    </Graphics>
    <Xref Database="" ID="" />
  </Interaction>
  <Interaction GraphId="d247b">
    <Graphics ZOrder="12288" LineStyle="Broken" LineThickness="1.0" Color="ff0000">
      <Point X="963.3333333333334" Y="216.66666666666666" GraphRef="f2e" RelX="1.0" RelY="0.0" />
      <Point X="1044.0" Y="216.0" GraphRef="cbb" RelX="-1.0" RelY="0.0" ArrowHead="Arrow" />
    </Graphics>
    <Xref Database="" ID="" />
  </Interaction>
  <Interaction GraphId="d8616">
    <Graphics ConnectorType="Elbow" ZOrder="12288" LineThickness="1.0" Color="ff0000">
      <Point X="726.6666666666666" Y="316.6666666666667" GraphRef="aa8" RelX="1.0" RelY="0.0" />
      <Point X="786.6666666666666" Y="333.3333333333333" GraphRef="d80" RelX="0.0" RelY="-1.0" ArrowHead="Arrow" />
    </Graphics>
    <Xref Database="" ID="" />
  </Interaction>
  <Interaction GraphId="a637e">
    <Graphics ZOrder="12288" LineThickness="1.0" Color="ff0000">
      <Point X="816.6666666666666" Y="343.3333333333333" GraphRef="d80" RelX="1.0" RelY="0.0" />
      <Point X="960.0" Y="313.3333333333333" GraphRef="cd5" RelX="-1.0" RelY="0.0" ArrowHead="Arrow" />
    </Graphics>
    <Xref Database="" ID="" />
  </Interaction>
  <Interaction GraphId="ab39f">
    <Graphics ZOrder="12288" LineThickness="1.0" Color="ff0000">
      <Point X="816.6666666666666" Y="343.3333333333333" GraphRef="d80" RelX="1.0" RelY="0.0" />
      <Point X="960.0" Y="360.0" GraphRef="c90" RelX="-1.0" RelY="0.0" ArrowHead="Arrow" />
    </Graphics>
    <Xref Database="" ID="" />
  </Interaction>
  <Interaction GraphId="e0d80">
    <Graphics ZOrder="12288" LineThickness="1.0" Color="0000ff">
      <Point X="126.33333333333333" Y="279.3333333333333" GraphRef="f02c5" RelX="1.0" RelY="-0.5" />
      <Point X="154.33333333333334" Y="279.3333333333333" GraphRef="b4dc4" RelX="-1.0" RelY="-0.5" />
    </Graphics>
    <Xref Database="" ID="" />
  </Interaction>
  <Interaction GraphId="f03ff">
    <Graphics ConnectorType="Elbow" ZOrder="12288" LineThickness="1.0" Color="0000ff">
      <Point X="843.3333333333334" Y="382.0" GraphRef="dce7b" RelX="0.0" RelY="-1.0" />
      <Point X="815.0" Y="374.6666666666667" />
      <Point X="786.6666666666666" Y="353.3333333333333" GraphRef="d80" RelX="0.0" RelY="1.0" ArrowHead="TBar" />
    </Graphics>
    <Xref Database="" ID="" />
  </Interaction>
  <Interaction GraphId="c8362">
    <Graphics ZOrder="12288" LineThickness="1.0" Color="ff0000">
      <Point X="540.0" Y="80.0" GraphRef="d0c" RelX="0.0" RelY="1.0" />
      <Point X="975.0" Y="303.3333333333333" GraphRef="cd5" RelX="-0.5" RelY="-1.0" ArrowHead="Arrow" />
      <Anchor Position="0.4" Shape="None" GraphId="d5f68" />
    </Graphics>
    <Xref Database="" ID="" />
  </Interaction>
  <Interaction GraphId="ca4dd">
    <Graphics ZOrder="12288" LineThickness="1.0" Color="ff0000">
      <Point X="545.3333333333333" Y="163.66666666666666" GraphRef="ef1a2" RelX="1.0" RelY="-0.5" />
      <Point X="796.6666666666666" Y="256.6666666666667" GraphRef="eed" RelX="-1.0" RelY="0.0" ArrowHead="Arrow" />
    </Graphics>
    <Xref Database="" ID="" />
  </Interaction>
  <Interaction GraphId="e06c6">
    <Graphics ZOrder="12288" LineThickness="1.0" Color="ff0000">
      <Point X="545.3333333333333" Y="201.66666666666666" GraphRef="ef1a2" RelX="1.0" RelY="0.5" />
      <Point X="750.0" Y="280.0" GraphRef="a45" RelX="-1.0" RelY="0.0" ArrowHead="Arrow" />
    </Graphics>
    <Xref Database="" ID="" />
  </Interaction>
  <Interaction GraphId="fd9c7">
    <Graphics ZOrder="12288" LineThickness="1.0" Color="0000ff">
      <Point X="283.3333333333333" Y="660.6666666666666" GraphRef="d45" RelX="0.0" RelY="1.0" />
      <Point X="283.3333333333333" Y="707.1666666666666" GraphRef="fff" RelX="0.0" RelY="-1.0" ArrowHead="TBar" />
    </Graphics>
    <Xref Database="" ID="" />
  </Interaction>
  <Interaction GraphId="a89cc">
    <Graphics ZOrder="12288" LineThickness="1.0" Color="ff0000">
      <Point X="110.0" Y="113.33333333333333" GraphRef="b09" RelX="0.0" RelY="1.0" />
      <Point X="116.10920833333331" Y="149.66666666666666" GraphRef="e0f51" RelX="-0.5" RelY="-1.0" ArrowHead="Arrow" />
    </Graphics>
    <Xref Database="" ID="" />
  </Interaction>
  <Interaction GraphId="ba3b1">
    <Graphics ZOrder="12288" LineThickness="1.0" Color="ff0000">
      <Point X="342.4368333333333" Y="174.08333333333331" GraphRef="e0f51" RelX="1.0" RelY="-0.5" />
      <Point X="469.33333333333326" Y="182.66666666666666" GraphRef="ef1a2" RelX="-1.0" RelY="0.0" ArrowHead="Arrow" />
      <Anchor Position="0.4" Shape="None" GraphId="cac70" />
    </Graphics>
    <Xref Database="" ID="" />
  </Interaction>
  <Interaction GraphId="b40e0">
    <Graphics ZOrder="12288" LineThickness="1.0" Color="0000ff">
      <Point X="191.33333333333334" Y="658.6666666666666" GraphRef="f33ed" RelX="1.0" RelY="-0.5" />
      <Point X="262.5" Y="707.1666666666666" GraphRef="fff" RelX="-0.5" RelY="-1.0" ArrowHead="TBar" />
    </Graphics>
    <Xref Database="" ID="" />
  </Interaction>
  <Interaction GraphId="cbc73">
    <Graphics ZOrder="12288" LineThickness="1.0" Color="ff0000">
      <Point X="191.33333333333334" Y="686.6666666666666" GraphRef="f33ed" RelX="1.0" RelY="0.5" />
      <Point X="241.66666666666663" Y="716.6666666666666" GraphRef="fff" RelX="-1.0" RelY="0.0" ArrowHead="Arrow" />
    </Graphics>
    <Xref Database="" ID="" />
  </Interaction>
  <Interaction GraphId="baf22">
    <Graphics ZOrder="12288" LineThickness="1.0">
      <Point X="102.33333333333331" Y="421.3333333333333" GraphRef="e9cdc" RelX="0.0" RelY="1.0" />
      <Point X="117.33333333333331" Y="462.0" GraphRef="c5179" RelX="0.0" RelY="-1.0" ArrowHead="Arrow" />
    </Graphics>
    <Xref Database="" ID="" />
  </Interaction>
  <Interaction GraphId="a7094">
    <Graphics ZOrder="12288" LineThickness="1.0">
      <Point X="193.33333333333334" Y="222.0" GraphRef="bfaa1" RelX="0.0" RelY="1.0" />
      <Point X="192.33333333333334" Y="260.0" GraphRef="b4dc4" RelX="0.0" RelY="-1.0" ArrowHead="Arrow" />
    </Graphics>
    <Xref Database="" ID="" />
  </Interaction>
  <Interaction GraphId="bbf49">
    <Graphics ZOrder="12288" LineThickness="1.0">
      <Point X="236.0" Y="494.66666666666663" GraphRef="fa658" RelX="0.0" RelY="-1.0" />
      <Point X="250.0" Y="473.3333333333333" />
    </Graphics>
    <Xref Database="" ID="" />
  </Interaction>
  <Interaction GraphId="e1ffe">
    <Graphics ZOrder="12288" LineThickness="1.0">
      <Point X="117.33333333333331" Y="578.0" GraphRef="c5179" RelX="0.0" RelY="1.0" />
      <Point X="153.33333333333334" Y="644.6666666666666" GraphRef="f33ed" RelX="0.0" RelY="-1.0" ArrowHead="Arrow" />
    </Graphics>
    <Xref Database="" ID="" />
  </Interaction>
  <Interaction GraphId="b1ee4">
    <Graphics ZOrder="12288" LineThickness="1.0">
      <Point X="155.33333333333331" Y="520.0" GraphRef="c5179" RelX="1.0" RelY="0.0" />
      <Point X="179.33333333333331" Y="518.7083333333333" GraphRef="fa658" RelX="-1.0" RelY="-0.5" ArrowHead="Arrow" />
    </Graphics>
    <Xref Database="" ID="" />
  </Interaction>
  <Interaction GraphId="d0298">
    <Graphics ZOrder="12288" LineThickness="1.0" Color="ff0000">
      <Point X="750.0" Y="280.0" GraphRef="a45" RelX="-1.0" RelY="0.0" />
      <Point X="616.0" Y="293.3333333333333" GraphRef="dde" RelX="1.0" RelY="0.0" ArrowHead="Arrow" />
    </Graphics>
    <Xref Database="" ID="" />
  </Interaction>
  <Interaction GraphId="bb394">
    <Graphics ZOrder="12288" LineThickness="1.0" Color="ff0000">
      <Point X="586.0" Y="303.3333333333333" GraphRef="dde" RelX="0.0" RelY="1.0" />
      <Point X="560.0" Y="403.33333333333337" ArrowHead="Arrow" />
    </Graphics>
    <Xref Database="" ID="" />
  </Interaction>
  <Interaction GraphId="b787a">
    <Graphics ZOrder="12288" LineThickness="1.0" Color="0000ff">
      <Point X="126.33333333333333" Y="307.3333333333333" GraphRef="f02c5" RelX="1.0" RelY="0.5" />
      <Point X="200.6843513611335" Y="371.530287854122" GraphRef="cb0" RelX="-0.5" RelY="-1.0" />
    </Graphics>
    <Xref Database="" ID="" />
  </Interaction>
  <Interaction GraphId="e0190">
    <Graphics ZOrder="12288" LineThickness="1.0" Color="ff0000">
      <Point X="546.0" Y="332.0" GraphRef="a93" RelX="0.0" RelY="1.0" />
      <Point X="560.0" Y="403.33333333333337" ArrowHead="Arrow" />
    </Graphics>
    <Xref Database="" ID="" />
  </Interaction>
  <Interaction GraphId="f11ae">
    <Graphics ZOrder="12288" LineThickness="1.0" Color="ff0000">
      <Point X="486.66666666666674" Y="302.6666666666667" GraphRef="cb6" RelX="0.0" RelY="1.0" />
      <Point X="560.0" Y="403.33333333333337" ArrowHead="Arrow" />
    </Graphics>
    <Xref Database="" ID="" />
  </Interaction>
  <Interaction GraphId="d9f4f">
    <Graphics ZOrder="12288" LineThickness="1.0" Color="ff0000">
      <Point X="615.3333333333334" Y="344.0" GraphRef="c3d" RelX="0.0" RelY="1.0" />
      <Point X="560.0" Y="403.33333333333337" ArrowHead="Arrow" />
    </Graphics>
    <Xref Database="" ID="" />
  </Interaction>
  <Interaction GraphId="d88b2">
    <Graphics ZOrder="12288" LineThickness="1.0" Color="ff0000">
      <Point X="460.6666666666667" Y="334.6666666666667" GraphRef="d71" RelX="0.0" RelY="1.0" />
      <Point X="560.0" Y="403.33333333333337" ArrowHead="Arrow" />
    </Graphics>
    <Xref Database="" ID="" />
  </Interaction>
  <Interaction GraphId="a147d">
    <Graphics ZOrder="12288" LineThickness="1.0" Color="0000ff">
      <Point X="862.3333333333334" Y="382.0" GraphRef="dce7b" RelX="0.5" RelY="-1.0" />
      <Point X="960.0" Y="336.6666666666667" GraphRef="ba6" RelX="-1.0" RelY="0.0" ArrowHead="TBar" />
    </Graphics>
    <Xref Database="" ID="" />
  </Interaction>
  <Interaction GraphId="efd5f">
    <Graphics ZOrder="12288" LineThickness="1.0" Color="ff0000">
      <Point X="396.6666666666667" Y="273.3333333333333" GraphRef="c02" RelX="0.0" RelY="1.0" />
      <Point X="396.6666666666667" Y="324.3333333333333" GraphRef="f3348" RelX="0.0" RelY="-1.0" ArrowHead="TBar" />
    </Graphics>
    <Xref Database="" ID="" />
  </Interaction>
  <Interaction GraphId="b8b58">
    <Graphics ConnectorType="Elbow" ZOrder="12288" LineThickness="1.0">
      <Point X="93.33333333333334" Y="239.33333333333334" GraphRef="b4533" RelX="0.0" RelY="1.0" />
      <Point X="29.333333333333332" Y="383.3333333333333" GraphRef="d64" RelX="0.0" RelY="-1.0" ArrowHead="Arrow" />
    </Graphics>
    <Xref Database="" ID="" />
  </Interaction>
  <Interaction GraphId="aa6f4">
    <Graphics ConnectorType="Elbow" ZOrder="12288" LineThickness="1.0">
      <Point X="29.333333333333332" Y="403.3333333333333" GraphRef="d64" RelX="0.0" RelY="1.0" />
      <Point X="82.91666666666667" Y="625.3333333333334" />
      <Point X="134.33333333333334" Y="644.6666666666666" GraphRef="f33ed" RelX="-0.5" RelY="-1.0" ArrowHead="Arrow" />
    </Graphics>
    <Xref Database="" ID="" />
  </Interaction>
  <Interaction GraphId="a99ac">
    <Graphics ZOrder="12288" LineThickness="1.0" Color="0000ff">
      <Point X="457.3333333333333" Y="122.0" GraphRef="ecf" RelX="0.5" RelY="1.0" />
      <Point X="488.33333333333326" Y="144.66666666666666" GraphRef="ef1a2" RelX="-0.5" RelY="-1.0" ArrowHead="TBar" />
    </Graphics>
    <Xref Database="" ID="" />
  </Interaction>
  <Interaction GraphId="e2a0c">
    <Graphics ConnectorType="Elbow" ZOrder="12288" LineThickness="1.0">
      <Point X="426.6666666666667" Y="676.6666666666666" GraphRef="a21" RelX="-1.0" RelY="0.0" />
      <Point X="390.0" Y="666.6666666666666" GraphRef="b98" RelX="0.0" RelY="1.0" ArrowHead="Arrow" />
    </Graphics>
    <Xref Database="" ID="" />
  </Interaction>
  <Interaction GraphId="ff8a4">
    <Graphics ZOrder="12288" LineThickness="1.0" Color="ff0000">
      <Point X="375.0" Y="646.6666666666666" GraphRef="b98" RelX="-0.5" RelY="-1.0" />
      <Point X="370.0" Y="580.0" GraphRef="f68" RelX="0.0" RelY="1.0" ArrowHead="TBar" />
    </Graphics>
    <Xref Database="" ID="" />
  </Interaction>
  <Interaction GraphId="b1289">
    <Graphics ZOrder="12288" LineThickness="1.0">
      <Point X="462.0" Y="605.6666666666666" GraphRef="cbf" RelX="1.0" RelY="0.0" />
      <Point X="488.66666666666674" Y="627.6666666666667" GraphRef="ce6a7" RelX="-1.0" RelY="0.0" ArrowHead="Arrow" />
    </Graphics>
    <Xref Database="" ID="" />
  </Interaction>
  <Interaction GraphId="c89e3">
    <Graphics ZOrder="12288" LineThickness="1.0">
      <Point X="523.3333333333334" Y="590.0" GraphRef="ce6a7" RelX="0.0" RelY="-1.0" />
      <Point X="556.6666666666666" Y="512.8333333333333" GraphRef="d81" RelX="0.0" RelY="1.0" ArrowHead="Arrow" />
    </Graphics>
    <Xref Database="" ID="" />
  </Interaction>
  <Interaction GraphId="f779e">
    <Graphics ConnectorType="Elbow" ZOrder="12288" LineThickness="1.0" Color="ff0000">
      <Point X="653.3333333333335" Y="456.6666666666667" GraphRef="a6b" RelX="1.0" RelY="0.0" />
      <Point X="778.0" Y="433.3333333333333" />
      <Point X="805.3333333333334" Y="410.0" GraphRef="dce7b" RelX="-1.0" RelY="0.0" ArrowHead="TBar" />
    </Graphics>
    <Xref Database="" ID="" />
  </Interaction>
  <Interaction GraphId="ac6a2">
    <Graphics ZOrder="12288" LineThickness="1.0">
      <Point X="1183.3333333333333" Y="206.66666666666666" />
      <Point X="1316.6666666666667" Y="206.66666666666666" />
    </Graphics>
    <Xref Database="" ID="" />
  </Interaction>
  <Interaction GraphId="e2fdd">
    <Graphics ZOrder="12288" LineThickness="1.0">
      <Point X="1253.3333333333335" Y="226.66666666666666" GraphRef="d2c" RelX="0.0" RelY="1.0" />
      <Point X="1253.333333333333" Y="266.6666666666667" GraphRef="f13" RelX="0.0" RelY="-1.0" ArrowHead="Arrow" />
    </Graphics>
    <Xref Database="" ID="" />
  </Interaction>
  <Interaction GraphId="b648d">
    <Graphics ZOrder="12288" LineThickness="1.0">
      <Point X="1253.333333333333" Y="286.6666666666667" GraphRef="f13" RelX="0.0" RelY="1.0" />
      <Point X="1253.3333333333333" Y="316.6666666666667" GraphRef="d5d" RelX="0.0" RelY="-1.0" ArrowHead="Arrow" />
    </Graphics>
    <Xref Database="" ID="" />
  </Interaction>
  <Interaction GraphId="e976f">
    <Graphics ZOrder="12288" LineThickness="1.0">
      <Point X="1253.3333333333333" Y="336.6666666666667" GraphRef="d5d" RelX="0.0" RelY="1.0" />
      <Point X="1253.3333333333333" Y="366.6666666666667" GraphRef="bd8" RelX="0.0" RelY="-1.0" ArrowHead="Arrow" />
    </Graphics>
    <Xref Database="" ID="" />
  </Interaction>
  <Interaction GraphId="c5701">
    <Graphics ZOrder="12288" LineThickness="1.0">
      <Point X="391.33333333333326" Y="190.0" GraphRef="dc2d0" RelX="0.0" RelY="-1.0" />
      <Point X="393.1954333333333" Y="177.51666666666665" GraphRef="cac70" RelX="0.0" RelY="0.0" ArrowHead="mim-stimulation" />
    </Graphics>
    <Xref Database="" ID="" />
  </Interaction>
  <Interaction GraphId="caeeb">
    <Graphics ConnectorType="Elbow" ZOrder="12288" LineThickness="1.0">
      <Point X="605.3333333333334" Y="153.33333333333334" GraphRef="e23" RelX="0.0" RelY="1.0" />
      <Point X="714.0" Y="169.33333333333331" GraphRef="d5f68" RelX="0.0" RelY="0.0" ArrowHead="mim-stimulation" />
    </Graphics>
    <Xref Database="" ID="" />
  </Interaction>
  <Label TextLabel="Apoptosis" GraphId="fff">
    <Graphics CenterX="283.3333333333333" CenterY="716.6666666666666" Width="83.33333333333333" Height="19.0" ZOrder="28672" FillColor="ffffff" FontWeight="Bold" FontSize="12" Valign="Middle" />
  </Label>
  <Label TextLabel="Activator of Cell Death" GraphId="b9e">
    <Graphics CenterX="93.33333333333333" CenterY="780.0" Width="174.33333333333334" Height="19.0" ZOrder="28672" FillColor="ffffff" FontWeight="Bold" FontSize="12" Valign="Middle" />
  </Label>
  <Label TextLabel="Inhibitor of Cell Death" GraphId="bee">
    <Graphics CenterX="90.0" CenterY="806.6666666666666" Width="169.33333333333334" Height="19.0" ZOrder="28672" FillColor="ffffff" FontWeight="Bold" FontSize="12" Valign="Middle" />
  </Label>
  <Label TextLabel="Fas Ligand" GraphId="b01">
    <Graphics CenterX="723.3333333333334" CenterY="40.0" Width="90.33333333333333" Height="19.0" ZOrder="28672" FillColor="ffffff" FontWeight="Bold" FontSize="12" Valign="Middle" />
  </Label>
  <Label TextLabel="DNA Fragmentation" GraphId="f78">
    <Graphics CenterX="759.0" CenterY="683.6666666666666" Width="155.33333333333334" Height="19.0" ZOrder="28672" FillColor="ffffff" FontWeight="Bold" FontSize="12" Valign="Middle" />
  </Label>
  <Label TextLabel="e" GraphId="af9">
    <Graphics CenterX="458.6666666666667" CenterY="561.3333333333334" Width="14.333333333333334" Height="19.0" ZOrder="28672" FillColor="ffffff" FontWeight="Bold" FontSize="12" Valign="Middle" />
  </Label>
  <Label TextLabel="e" GraphId="c2b">
    <Graphics CenterX="407.3333333333333" CenterY="533.3333333333334" Width="14.333333333333334" Height="19.0" ZOrder="28672" FillColor="ffffff" FontWeight="Bold" FontSize="12" Valign="Middle" />
  </Label>
  <Label TextLabel="Mitochondrion" GraphId="d81">
    <Graphics CenterX="556.6666666666666" CenterY="503.3333333333333" Width="116.33333333333333" Height="19.0" ZOrder="28672" FillColor="ffffff" FontWeight="Bold" FontSize="12" Valign="Middle" />
  </Label>
  <Label TextLabel="p" GraphId="dfa">
    <Graphics CenterX="116.66666666666667" CenterY="431.3333333333333" Width="15.333333333333334" Height="19.0" ZOrder="28672" FillColor="ffffff" FontWeight="Bold" FontSize="12" Valign="Middle" />
  </Label>
  <Label TextLabel="p" GraphId="fe2">
    <Graphics CenterX="254.66666666666666" CenterY="482.0" Width="15.333333333333334" Height="19.0" ZOrder="28672" FillColor="ffffff" FontWeight="Bold" FontSize="12" Valign="Middle" />
  </Label>
  <Label TextLabel="Degradation" GraphId="e11" GroupRef="e38bb">
    <Graphics CenterX="236.0" CenterY="573.3333333333334" Width="97.33333333333333" Height="19.0" ZOrder="28672" FillColor="ffffff" FontWeight="Bold" FontSize="12" Valign="Middle" />
  </Label>
  <Label TextLabel="b" GraphId="e90">
    <Graphics CenterX="139.33333333333334" CenterY="267.3333333333333" Width="15.333333333333334" Height="19.0" ZOrder="28672" FillColor="ffffff" FontWeight="Bold" FontSize="12" Valign="Middle" />
  </Label>
  <Label TextLabel="Casp" GraphId="c28">
    <Graphics CenterX="220.0" CenterY="386.0" Width="45.333333333333336" Height="19.0" ZOrder="28672" FillColor="ffffff" FontWeight="Bold" FontSize="12" Valign="Middle" />
  </Label>
  <Label TextLabel="b" GraphId="a8a">
    <Graphics CenterX="138.0" CenterY="329.3333333333333" Width="15.333333333333334" Height="19.0" ZOrder="28672" FillColor="ffffff" FontWeight="Bold" FontSize="12" Valign="Middle" />
  </Label>
  <Label TextLabel="p53 Related" GraphId="c3e" GroupRef="b6d5d">
    <Graphics CenterX="870.0" CenterY="503.3333333333333" Width="80.33333333333333" Height="16.0" ZOrder="28672" FillColor="ffffff" FontWeight="Bold" FontSize="10" Valign="Middle" />
  </Label>
  <Label TextLabel="Interferon regulatory factors" GraphId="d49" GroupRef="c537f">
    <Graphics CenterX="1096.6666666666667" CenterY="500.0" Width="218.33333333333334" Height="19.0" ZOrder="28672" FillColor="ffffff" FontWeight="Bold" FontSize="12" Valign="Middle" />
  </Label>
  <Label TextLabel="b" GraphId="b1f">
    <Graphics CenterX="383.3333333333333" CenterY="296.6666666666667" Width="15.333333333333334" Height="19.0" ZOrder="28672" FillColor="ffffff" FontWeight="Bold" FontSize="12" Valign="Middle" />
  </Label>
  <Label TextLabel="IGF1R signaling pathway" GraphId="b9b">
    <Graphics CenterX="1246.6666666666667" CenterY="110.0" Width="163.33333333333334" Height="16.0" ZOrder="28672" FillColor="ffffff" FontWeight="Bold" FontSize="10" Valign="Middle" />
  </Label>
  <Shape GraphId="c45" GroupRef="e97a7">
    <Graphics CenterX="192.66666666666666" CenterY="162.0" Width="283.5403333333333" Height="8.666666666666666" ZOrder="16384" FillColor="000000" FontSize="10" Valign="Middle" ShapeType="Brace" Rotation="0.0" />
  </Shape>
  <Shape GraphId="cb0">
    <Graphics CenterX="220.0" CenterY="388.0" Width="75.28696" Height="26.719506666666668" ZOrder="16384" FillColor="ffffff" FontSize="10" Valign="Middle" ShapeType="Oval" Rotation="0.08396508" />
  </Shape>
  <Shape GraphId="d22">
    <Graphics CenterX="1020.0" CenterY="540.0" Width="466.75693333333334" Height="113.2878" ZOrder="16384" FontSize="10" Valign="Middle" ShapeType="Rectangle" Rotation="0.0" />
  </Shape>
  <Shape GraphId="a6d06">
    <Graphics CenterX="574.0" CenterY="480.75" Width="278.0" Height="176.5" ZOrder="16384" FontSize="10" Valign="Middle" ShapeType="Mitochondria" LineThickness="3.0" Color="c0c0c0" Rotation="0.0" />
  </Shape>
  <Group GroupId="d59c4" GraphId="b4533" GroupRef="e97a7" />
  <Group GroupId="dfd25" GraphId="bfaa1" GroupRef="e97a7" />
  <Group GroupId="e97a7" GraphId="e0f51" />
  <Group GroupId="c5ac6" GraphId="f33ed" />
  <Group GroupId="defd7" GraphId="c5179" />
  <Group GroupId="cb605" GraphId="e9cdc" />
  <Group GroupId="dbe72" GraphId="f02c5" />
  <Group GroupId="ffcf1" GraphId="b4dc4" />
  <Group GroupId="a85e8" GraphId="dc2d0" />
  <Group GroupId="c2232" GraphId="f3348" />
  <Group GroupId="f44cf" GraphId="ef1a2" />
  <Group GroupId="a904c" GraphId="dce7b" />
  <Group GroupId="ebfe0" GraphId="f6030" GroupRef="b6d5d" />
  <Group GroupId="c537f" GraphId="f97a6" />
  <Group GroupId="b6d5d" GraphId="d5663" />
  <Group GroupId="ff56d" GraphId="ce6a7" />
  <Group GroupId="e38bb" GraphId="fa658" />
  <Group GroupId="d7a6b" GraphId="afd71" />
  <InfoBox CenterX="0.0" CenterY="0.0" />
  <Legend CenterX="1162.2" CenterY="8.847126666666666" />
  <Biopax>
    <bp:PublicationXref xmlns:bp="http://www.biopax.org/release/biopax-level3.owl#" xmlns:rdf="http://www.w3.org/1999/02/22-rdf-syntax-ns#" rdf:id="c76">
      <bp:ID rdf:datatype="http://www.w3.org/2001/XMLSchema#string">10618704</bp:ID>
      <bp:DB rdf:datatype="http://www.w3.org/2001/XMLSchema#string">PubMed</bp:DB>
      <bp:TITLE rdf:datatype="http://www.w3.org/2001/XMLSchema#string">Regulation of p53 in response to DNA damage.</bp:TITLE>
      <bp:SOURCE rdf:datatype="http://www.w3.org/2001/XMLSchema#string">Oncogene</bp:SOURCE>
      <bp:YEAR rdf:datatype="http://www.w3.org/2001/XMLSchema#string">1999</bp:YEAR>
      <bp:AUTHORS rdf:datatype="http://www.w3.org/2001/XMLSchema#string">Lakin ND</bp:AUTHORS>
      <bp:AUTHORS rdf:datatype="http://www.w3.org/2001/XMLSchema#string">Jackson SP</bp:AUTHORS>
    </bp:PublicationXref>
    <bp:PublicationXref xmlns:bp="http://www.biopax.org/release/biopax-level3.owl#" xmlns:rdf="http://www.w3.org/1999/02/22-rdf-syntax-ns#" rdf:id="c9a">
      <bp:ID rdf:datatype="http://www.w3.org/2001/XMLSchema#string">17914240</bp:ID>
      <bp:DB rdf:datatype="http://www.w3.org/2001/XMLSchema#string">PubMed</bp:DB>
      <bp:TITLE rdf:datatype="http://www.w3.org/2001/XMLSchema#string">The p53-MDM2 network: from oscillations to apoptosis.</bp:TITLE>
      <bp:SOURCE rdf:datatype="http://www.w3.org/2001/XMLSchema#string">J Biosci</bp:SOURCE>
      <bp:YEAR rdf:datatype="http://www.w3.org/2001/XMLSchema#string">2007</bp:YEAR>
      <bp:AUTHORS rdf:datatype="http://www.w3.org/2001/XMLSchema#string">Bose I</bp:AUTHORS>
      <bp:AUTHORS rdf:datatype="http://www.w3.org/2001/XMLSchema#string">Ghosh B</bp:AUTHORS>
    </bp:PublicationXref>
  </Biopax>
</Pathway>
