# Supplementary material for: A network biology workflow to study transcriptomics data of the diabetic liver
Source: BMC Genomics. 2014 Nov 15;15(1):971. doi: 10.1186/1471-2164-15-971 (PMC4246458; doi:10.1186/1471-2164-15-971)
Supplement: Supplementary file 2 — Additional file 2: WikiPathways human pathway collection downloaded on 17 June 2014 ( http://wikipathways.org/index.php/Download_Pathways ). (ZIP 2 MB) [file 12864_2014_6667_MOESM2_ESM.zip › 2014-06-17-WikiPathways-HumanCollection/Hs_Arylhydrocarbon_receptor_(AhR)_signaling_pathway_WP2100_74081.gpml]

<?xml version="1.0" encoding="UTF-8"?>
<Pathway xmlns="http://pathvisio.org/GPML/2013a" Name="Arylhydrocarbon receptor (AhR) signaling pathway" Author="Rianne Fijten" Organism="Homo sapiens">
  <Comment Source="WikiPathways-category">Cellular Process</Comment>
  <BiopaxRef>c03</BiopaxRef>
  <BiopaxRef>d11</BiopaxRef>
  <BiopaxRef>d9b</BiopaxRef>
  <Graphics BoardWidth="973.3962264150944" BoardHeight="1074.5205479452056" />
  <DataNode TextLabel="AHR" GraphId="e3da1" Type="GeneProduct" GroupRef="c2380">
    <Graphics CenterX="218.52303496692923" CenterY="253.9160349607346" Width="80.00000000000001" Height="20.000000000000032" ZOrder="32768" FontSize="10" Valign="Middle" />
    <Xref Database="Ensembl" ID="ENSG00000106546" />
  </DataNode>
  <DataNode TextLabel="HSP90&#xA;" GraphId="cc6cc" Type="GeneProduct" GroupRef="c2380">
    <Graphics CenterX="218.52303496692923" CenterY="193.91603496073452" Width="80.0" Height="20.0" ZOrder="32768" FontSize="10" Valign="Middle" />
    <Xref Database="Ensembl" ID="ENSG00000080824" />
  </DataNode>
  <DataNode TextLabel="p23" GraphId="fcbe0" Type="GeneProduct" GroupRef="c2380">
    <Graphics CenterX="218.52303496692923" CenterY="233.91603496073455" Width="80.00000000000001" Height="20.000000000000032" ZOrder="32768" FontSize="10" Valign="Middle" />
    <Xref Database="Ensembl" ID="ENSG00000110958" />
  </DataNode>
  <DataNode TextLabel="ARNT" GraphId="d6cb1" Type="GeneProduct" GroupRef="c32fc">
    <Graphics CenterX="218.52303496692926" CenterY="679.7471677333941" Width="80.0" Height="20.0" ZOrder="32768" FontSize="10" Valign="Middle" />
    <Xref Database="Entrez Gene" ID="405" />
  </DataNode>
  <DataNode TextLabel="HSP90&#xA;" GraphId="e0aed" Type="GeneProduct" GroupRef="cc3e1">
    <Graphics CenterX="419.3015069694072" CenterY="222.32534795027735" Width="80.00000000000001" Height="19.999999999999986" ZOrder="32768" FontSize="10" Valign="Middle" />
    <Xref Database="Ensembl" ID="ENSG00000080824" />
  </DataNode>
  <DataNode TextLabel="CYP1A1" GraphId="c3545" Type="GeneProduct">
    <Graphics CenterX="494.74086123287856" CenterY="717.91781956446" Width="79.99999999999999" Height="20.000000000000036" ZOrder="32768" FontSize="10" Valign="Middle" />
    <Xref Database="Ensembl" ID="ENSG00000140465" />
  </DataNode>
  <DataNode TextLabel="AIP" GraphId="eb5fc" Type="GeneProduct" GroupRef="c2380">
    <Graphics CenterX="218.52303496692923" CenterY="213.91603496073455" Width="80.00000000000001" Height="20.000000000000032" ZOrder="32768" FontSize="10" Valign="Middle" />
    <Xref Database="Ensembl" ID="ENSG00000110711" />
  </DataNode>
  <DataNode TextLabel="c-SRC&#xA;" GraphId="a9692" Type="GeneProduct" GroupRef="c2380">
    <Graphics CenterX="218.52303496692923" CenterY="273.9160349607344" Width="80.00000000000001" Height="19.999999999999993" ZOrder="32768" FontSize="10" Valign="Middle" />
    <Xref Database="Ensembl" ID="ENSG00000197122" />
  </DataNode>
  <DataNode TextLabel="EGFR" GraphId="a676f" Type="GeneProduct" GroupRef="bb8ef">
    <Graphics CenterX="699.0566037735849" CenterY="122.16981132075469" Width="80.0" Height="20.0" ZOrder="32768" FontSize="10" Valign="Middle" />
    <Xref Database="Ensembl" ID="ENSG00000146648" />
  </DataNode>
  <DataNode TextLabel="CDC37" GraphId="cf024" Type="GeneProduct">
    <Graphics CenterX="507.3899371069182" CenterY="157.12351502445838" Width="80.0" Height="20.0" ZOrder="32768" FontSize="10" Valign="Middle" />
    <Xref Database="Ensembl" ID="ENSG00000105401" />
  </DataNode>
  <DataNode TextLabel="CYP1A2" GraphId="fb09d" Type="GeneProduct">
    <Graphics CenterX="494.7408612328786" CenterY="817.9178195644599" Width="80.0" Height="20.0" ZOrder="32768" FontSize="10" Valign="Middle" />
    <Xref Database="Ensembl" ID="ENSG00000140505" />
  </DataNode>
  <DataNode TextLabel="CYP1B1" GraphId="b6d09" Type="GeneProduct">
    <Graphics CenterX="494.74086123287856" CenterY="737.91781956446" Width="80.0" Height="20.0" ZOrder="32768" FontSize="10" Valign="Middle" />
    <Xref Database="Ensembl" ID="ENSG00000138061" />
  </DataNode>
  <DataNode TextLabel="UGT1A1" GraphId="f827f" Type="GeneProduct">
    <Graphics CenterX="494.7408612328786" CenterY="877.9178195644599" Width="80.0" Height="20.0" ZOrder="32768" FontSize="10" Valign="Middle" />
    <Xref Database="Ensembl" ID="ENSG00000241635" />
  </DataNode>
  <DataNode TextLabel="UGT1A6" GraphId="b1ee8" Type="GeneProduct">
    <Graphics CenterX="494.7408612328786" CenterY="777.9178195644599" Width="80.0" Height="20.0" ZOrder="32768" FontSize="10" Valign="Middle" />
    <Xref Database="Ensembl" ID="ENSG00000167165" />
  </DataNode>
  <DataNode TextLabel="GSTA2" GraphId="aa592" Type="GeneProduct">
    <Graphics CenterX="494.74086123287856" CenterY="757.9178195644599" Width="80.0" Height="20.0" ZOrder="32768" FontSize="10" Valign="Middle" />
    <Xref Database="Ensembl" ID="ENSG00000244067" />
  </DataNode>
  <DataNode TextLabel="NQO1" GraphId="aa106" Type="GeneProduct">
    <Graphics CenterX="494.7408612328786" CenterY="837.91781956446" Width="80.0" Height="20.0" ZOrder="32768" FontSize="10" Valign="Middle" />
    <Xref Database="Ensembl" ID="ENSG00000181019" />
  </DataNode>
  <DataNode TextLabel="ALDH3A1" GraphId="b9afb" Type="GeneProduct">
    <Graphics CenterX="494.7408612328786" CenterY="797.9178195644599" Width="80.0" Height="20.0" ZOrder="32768" FontSize="10" Valign="Middle" />
    <Xref Database="Ensembl" ID="ENSG00000108602" />
  </DataNode>
  <DataNode TextLabel="NFE2L2" GraphId="a66d7" Type="GeneProduct">
    <Graphics CenterX="494.7408612328786" CenterY="857.9178195644599" Width="80.0" Height="20.0" ZOrder="32768" FontSize="10" Valign="Middle" />
    <Xref Database="Ensembl" ID="ENSG00000116044" />
  </DataNode>
  <DataNode TextLabel="AHRR" GraphId="e3dba" Type="GeneProduct">
    <Graphics CenterX="494.7408612328786" CenterY="897.9178195644599" Width="80.0" Height="20.0" ZOrder="32768" FontSize="10" Valign="Middle" />
    <Xref Database="Ensembl" ID="ENSG00000063438" />
  </DataNode>
  <DataNode TextLabel="p21(Cip1)&#xA;" GraphId="a362d" Type="GeneProduct" GroupRef="e4efc">
    <Graphics CenterX="695.2284374879894" CenterY="765.3136310834872" Width="80.0" Height="20.0" ZOrder="32768" FontSize="10" Valign="Middle" />
    <Xref Database="Ensembl" ID="ENSG00000124762" />
  </DataNode>
  <DataNode TextLabel="p27(Kip1)&#xA;" GraphId="cfcb7" Type="GeneProduct" GroupRef="e4efc">
    <Graphics CenterX="695.2284374879894" CenterY="785.3136310834872" Width="80.0" Height="20.0" ZOrder="32768" FontSize="10" Valign="Middle" />
    <Xref Database="Ensembl" ID="ENSG00000111276" />
  </DataNode>
  <DataNode TextLabel="c-Jun&#xA;" GraphId="f8162" Type="GeneProduct" GroupRef="e4efc">
    <Graphics CenterX="695.2284374879894" CenterY="745.3136310834872" Width="80.0" Height="20.0" ZOrder="32768" FontSize="10" Valign="Middle" />
    <Xref Database="Ensembl" ID="ENSG00000177606" />
  </DataNode>
  <DataNode TextLabel="JUND" GraphId="d0e24" Type="GeneProduct" GroupRef="e4efc">
    <Graphics CenterX="695.2284374879894" CenterY="825.313631083487" Width="80.0" Height="20.0" ZOrder="32768" FontSize="10" Valign="Middle" />
    <Xref Database="Ensembl" ID="ENSG00000130522" />
  </DataNode>
  <DataNode TextLabel="HES1" GraphId="c9e8b" Type="GeneProduct" GroupRef="e4efc">
    <Graphics CenterX="695.2284374879894" CenterY="805.313631083487" Width="80.0" Height="20.0" ZOrder="32768" FontSize="10" Valign="Middle" />
    <Xref Database="Ensembl" ID="ENSG00000114315" />
  </DataNode>
  <DataNode TextLabel="IL-2&#xA;" GraphId="fc0d8" Type="GeneProduct" GroupRef="e4efc">
    <Graphics CenterX="695.2284374879894" CenterY="705.3136310834872" Width="80.0" Height="20.0" ZOrder="32768" FontSize="10" Valign="Middle" />
    <Xref Database="Ensembl" ID="ENSG00000109471" />
  </DataNode>
  <DataNode TextLabel="Bax&#xA;" GraphId="f0edf" Type="GeneProduct" GroupRef="e4efc">
    <Graphics CenterX="695.2284374879894" CenterY="865.313631083487" Width="80.0" Height="20.0" ZOrder="32768" FontSize="10" Valign="Middle" />
    <Xref Database="Ensembl" ID="ENSG00000087088" />
  </DataNode>
  <DataNode TextLabel="IGFBP-1&#xA;" GraphId="ab793" Type="GeneProduct" GroupRef="e4efc">
    <Graphics CenterX="695.2284374879894" CenterY="725.3136310834872" Width="80.0" Height="20.0" ZOrder="32768" FontSize="10" Valign="Middle" />
    <Xref Database="Ensembl" ID="ENSG00000146678" />
  </DataNode>
  <DataNode TextLabel="filaggrin&#xA;" GraphId="defca" Type="GeneProduct" GroupRef="e4efc">
    <Graphics CenterX="695.2284374879894" CenterY="845.313631083487" Width="80.0" Height="20.0" ZOrder="32768" FontSize="10" Valign="Middle" />
    <Xref Database="Ensembl" ID="ENSG00000143631" />
  </DataNode>
  <DataNode TextLabel="TNF alpha&#xA;" GraphId="a3178" Type="GeneProduct">
    <Graphics CenterX="762.4633272004294" CenterY="512.533445086906" Width="80.0" Height="20.0" ZOrder="32768" FontSize="10" Valign="Middle" />
    <Xref Database="Ensembl" ID="ENSG00000232810" />
  </DataNode>
  <DataNode TextLabel="AHR" GraphId="b5896" Type="GeneProduct" GroupRef="c32fc">
    <Graphics CenterX="218.52303496692926" CenterY="699.7471677333942" Width="80.0" Height="20.0" ZOrder="32769" FontSize="10" Valign="Middle" />
    <Xref Database="Ensembl" ID="ENSG00000106546" />
  </DataNode>
  <DataNode TextLabel="ARNT" GraphId="f0e04" Type="GeneProduct">
    <Graphics CenterX="109.45124632145382" CenterY="436.9415373142427" Width="80.0" Height="20.0" ZOrder="32770" FontSize="10" Valign="Middle" />
    <Xref Database="Entrez Gene" ID="405" />
  </DataNode>
  <DataNode TextLabel="p23" GraphId="cebbb" Type="GeneProduct" GroupRef="cc3e1">
    <Graphics CenterX="419.3015069694072" CenterY="242.32534795027735" Width="80.00000000000001" Height="20.000000000000032" ZOrder="32771" FontSize="10" Valign="Middle" />
    <Xref Database="Ensembl" ID="ENSG00000110958" />
  </DataNode>
  <DataNode TextLabel="AIP" GraphId="d8ee4" Type="GeneProduct" GroupRef="cc3e1">
    <Graphics CenterX="419.3015069694072" CenterY="262.3253479502773" Width="80.00000000000001" Height="20.000000000000032" ZOrder="32772" FontSize="10" Valign="Middle" />
    <Xref Database="Ensembl" ID="ENSG00000110711" />
  </DataNode>
  <DataNode TextLabel="c-SRC&#xA;" GraphId="d3a1a" Type="GeneProduct" GroupRef="cc3e1">
    <Graphics CenterX="419.3015069694072" CenterY="282.32534795027743" Width="80.00000000000001" Height="19.999999999999993" ZOrder="32773" FontSize="10" Valign="Middle" />
    <Xref Database="Ensembl" ID="ENSG00000197122" />
  </DataNode>
  <DataNode TextLabel="c-SRC&#xA;" GraphId="b8f15" Type="GeneProduct" GroupRef="e217a">
    <Graphics CenterX="559.0566037735853" CenterY="283.188329839273" Width="80.00000000000001" Height="19.999999999999993" ZOrder="32774" FontSize="10" Valign="Middle" />
    <Xref Database="Ensembl" ID="ENSG00000197122" />
  </DataNode>
  <DataNode TextLabel="CDC37" GraphId="a8d4a" Type="GeneProduct" GroupRef="e217a">
    <Graphics CenterX="559.0566037735847" CenterY="263.18832983927325" Width="80.0" Height="20.0" ZOrder="32775" FontSize="10" Valign="Middle" />
    <Xref Database="Ensembl" ID="ENSG00000105401" />
  </DataNode>
  <DataNode TextLabel="AHR" GraphId="ff908" Type="GeneProduct">
    <Graphics CenterX="218.52303496692923" CenterY="428.40633254167534" Width="80.0" Height="20.0" ZOrder="32776" FontSize="10" Valign="Middle" />
    <Xref Database="Ensembl" ID="ENSG00000106546" />
  </DataNode>
  <DataNode TextLabel="ARNT" GraphId="d8ae5" Type="GeneProduct" GroupRef="abe4b">
    <Graphics CenterX="218.60021247519808" CenterY="798.8982151424353" Width="80.0" Height="20.0" ZOrder="32780" FontSize="10" Valign="Middle" />
    <Xref Database="Entrez Gene" ID="405" />
  </DataNode>
  <DataNode TextLabel="AHR" GraphId="a95e0" Type="GeneProduct" GroupRef="abe4b">
    <Graphics CenterX="218.60021247519808" CenterY="818.8982151424353" Width="80.0" Height="20.0" ZOrder="32781" FontSize="10" Valign="Middle" />
    <Xref Database="Ensembl" ID="ENSG00000106546" />
  </DataNode>
  <DataNode TextLabel="Carcinogen" GraphId="c2bee" Type="Metabolite">
    <Graphics CenterX="219.29824561403544" CenterY="80.11695906432747" Width="80.0" Height="20.0" ZOrder="28672" FillColor="ffffff" FontSize="10" Valign="Middle" ShapeType="Oval" />
    <Xref Database="ChEBI" ID="CHEBI:50903" />
  </DataNode>
  <Interaction GraphId="idcf99fdfc">
    <Graphics ZOrder="12288" LineThickness="1.0">
      <Point X="219.2982456140354" Y="90.11695906432747" GraphRef="c2bee" RelX="0.0" RelY="1.0" />
      <Point X="218.52303496692923" Y="171.91603496073452" GraphRef="f8433" RelX="0.0" RelY="-1.0" ArrowHead="Arrow" />
    </Graphics>
    <Xref Database="" ID="" />
  </Interaction>
  <Interaction GraphId="id91a42556">
    <Graphics ZOrder="12288" LineThickness="1.0">
      <Point X="218.52303496692923" Y="295.9160349607344" GraphRef="f8433" RelX="0.0" RelY="1.0" />
      <Point X="218.52303496692923" Y="418.40633254167534" GraphRef="ff908" RelX="0.0" RelY="-1.0" ArrowHead="Arrow" />
      <Anchor Position="0.15009330416820307" Shape="None" GraphId="cac90" />
    </Graphics>
    <Xref Database="" ID="" />
  </Interaction>
  <Interaction GraphId="idc85d2bd">
    <Graphics ZOrder="12288" LineThickness="1.0">
      <Point X="109.45124632145382" Y="446.9415373142427" GraphRef="f0e04" RelX="0.0" RelY="1.0" />
      <Point X="218.52303496692923" Y="526.1426666183629" GraphRef="db26a" RelX="0.0" RelY="0.0" />
    </Graphics>
    <Xref Database="" ID="" />
  </Interaction>
  <Interaction GraphId="id312942d2">
    <Graphics ZOrder="12288" LineThickness="1.0">
      <Point X="218.52303496692923" Y="314.3010084532043" GraphRef="cac90" RelX="0.0" RelY="0.0" />
      <Point X="371.3015069694072" Y="252.32534795027738" GraphRef="de646" RelX="-1.0" RelY="0.0" ArrowHead="Arrow" />
    </Graphics>
    <Xref Database="" ID="" />
  </Interaction>
  <Interaction GraphId="ida5e90e14">
    <Graphics ZOrder="12288" LineThickness="1.0">
      <Point X="459.3015069694072" Y="282.32534795027743" GraphRef="d3a1a" RelX="1.0" RelY="0.0" />
      <Point X="519.0566037735853" Y="283.188329839273" GraphRef="b8f15" RelX="-1.0" RelY="0.0" ArrowHead="Arrow" />
    </Graphics>
    <Xref Database="" ID="" />
  </Interaction>
  <Interaction GraphId="id8fd73907">
    <Graphics ZOrder="12288" LineStyle="Broken" LineThickness="1.0">
      <Point X="599.0566037735853" Y="283.188329839273" GraphRef="b8f15" RelX="1.0" RelY="0.0" />
      <Point X="679.0566037735849" Y="132.1698113207547" GraphRef="a676f" RelX="-0.5" RelY="1.0" ArrowHead="Arrow" />
    </Graphics>
    <Xref Database="" ID="" />
  </Interaction>
  <Interaction GraphId="idaf15c52e">
    <Graphics ZOrder="12288" LineThickness="2.0" Color="00cc00">
      <Point X="702.0566037735849" Y="176.16981132075466" GraphRef="b6feb" RelX="0.0" RelY="1.0" />
      <Point X="762.4633272004296" Y="343.6790705800142" GraphRef="bc524" RelX="0.0" RelY="-1.0" ArrowHead="Arrow" />
    </Graphics>
    <Xref Database="" ID="" />
  </Interaction>
  <Interaction GraphId="idc0e72315">
    <Graphics ZOrder="12288" LineStyle="Broken" LineThickness="1.0">
      <Point X="507.3899371069182" Y="167.12351502445838" GraphRef="cf024" RelX="0.0" RelY="1.0" />
      <Point X="559.056603773585" Y="241.18832983927325" GraphRef="bb8b3" RelX="0.0" RelY="-1.0" ArrowHead="Arrow" />
    </Graphics>
    <Xref Database="" ID="" />
  </Interaction>
  <Interaction GraphId="idf4f9bb5d">
    <Graphics ZOrder="12288" LineThickness="1.0">
      <Point X="218.52303496692923" Y="721.7471677333942" GraphRef="cd6fd" RelX="0.0" RelY="1.0" />
      <Point X="218.60021247519808" Y="776.8982151424353" GraphRef="f9b0d" RelX="0.0" RelY="-1.0" ArrowHead="Arrow" />
    </Graphics>
    <Xref Database="" ID="" />
  </Interaction>
  <Interaction GraphId="id33383c78">
    <Graphics ZOrder="12288" LineThickness="1.0">
      <Point X="454.7408612328786" Y="897.9178195644599" GraphRef="e3dba" RelX="-1.0" RelY="0.0" />
      <Point X="218.60021247519808" Y="857.4362526286537" GraphRef="f9b0d" RelX="0.0" RelY="1.0" ArrowHead="TBar" />
    </Graphics>
    <Xref Database="" ID="" />
  </Interaction>
  <Interaction GraphId="id14d4e40c">
    <Graphics ZOrder="12288" LineThickness="1.0">
      <Point X="762.4633272004296" Y="378.6790705800142" GraphRef="bc524" RelX="0.0" RelY="1.0" />
      <Point X="762.4633272004294" Y="502.533445086906" GraphRef="a3178" RelX="0.0" RelY="-1.0" ArrowHead="Arrow" />
    </Graphics>
    <Xref Database="" ID="" />
  </Interaction>
  <Interaction GraphId="id662a5a46">
    <Graphics ZOrder="12288" LineThickness="1.0">
      <Point X="762.4633272004294" Y="522.533445086906" GraphRef="a3178" RelX="0.0" RelY="1.0" />
      <Point X="534.7408612328785" Y="717.91781956446" GraphRef="c3545" RelX="1.0" RelY="0.0" ArrowHead="TBar" />
    </Graphics>
    <Xref Database="" ID="" />
  </Interaction>
  <Interaction GraphId="id6936389">
    <Graphics ZOrder="12288" LineThickness="1.0">
      <Point X="762.4633272004294" Y="522.533445086906" GraphRef="a3178" RelX="0.0" RelY="1.0" />
      <Point X="534.7408612328786" Y="737.91781956446" GraphRef="b6d09" RelX="1.0" RelY="0.0" ArrowHead="Arrow" />
    </Graphics>
    <Xref Database="" ID="" />
  </Interaction>
  <Interaction GraphId="d2236">
    <Graphics ZOrder="32777" LineThickness="1.0">
      <Point X="218.52303496692923" Y="438.40633254167534" GraphRef="ff908" RelX="0.0" RelY="1.0" />
      <Point X="218.52303496692923" Y="657.7471677333942" GraphRef="cd6fd" RelX="0.0" RelY="-1.0" ArrowHead="Arrow" />
      <Anchor Position="0.15009330416820307" Shape="None" GraphId="d7d9b" />
      <Anchor Position="0.4" Shape="None" GraphId="db26a" />
    </Graphics>
    <Xref Database="" ID="" />
  </Interaction>
  <GraphicalLine GraphId="id570c80db">
    <Graphics ZOrder="12288" LineThickness="1.0">
      <Point X="131.52804642166345" Y="841.3926499032882" />
      <Point X="393.93939393939394" Y="838.1689232753063" ArrowHead="mim-transcription-translation" />
    </Graphics>
  </GraphicalLine>
  <Label TextLabel="P" GraphId="dae33" GroupRef="bb8ef">
    <Graphics CenterX="724.0566037735849" CenterY="146.16981132075466" Width="42.0" Height="36.0" ZOrder="28672" FillColor="ffffff" FontSize="12" Valign="Middle" />
  </Label>
  <Label TextLabel="EGFR pathway" GraphId="bc524">
    <Graphics CenterX="762.4633272004296" CenterY="361.1790705800142" Width="112.0" Height="35.0" ZOrder="28672" FillColor="ffffff" FontWeight="Bold" FontSize="14" Valign="Middle" ShapeType="Rectangle" Color="00cc00" />
  </Label>
  <Label TextLabel="XRE" GraphId="f4f82" GroupRef="abe4b">
    <Graphics CenterX="218.60021247519836" CenterY="837.1672338855445" Width="52.92171995589845" Height="16.5380374862184" ZOrder="28672" FillColor="ffffff" FontSize="10" Valign="Middle" ShapeType="Rectangle" Color="ff0000" />
  </Label>
  <Label TextLabel="TATA&#xA;" GraphId="f2141">
    <Graphics CenterX="310.4868916976878" CenterY="837.3682677705897" Width="61.66482910694549" Height="16.5380374862184" ZOrder="32778" FillColor="ffffff" FontSize="10" Valign="Middle" ShapeType="Rectangle" Color="ff0000" />
  </Label>
  <Label TextLabel="Cell proliferation&#xA;and differentiation&#xA;" GraphId="a3a45" GroupRef="e4efc">
    <Graphics CenterX="711.4996877300705" CenterY="905.8979750746669" Width="162.44715155198696" Height="41.89636163175283" ZOrder="32784" FillColor="ffffff" FontWeight="Bold" FontSize="14" Valign="Middle" Color="00cc00" />
  </Label>
  <Label TextLabel="Biotransformation&#xA;Genes" GraphId="d35b4">
    <Graphics CenterX="495.95638490851564" CenterY="928.4249860473705" Width="169.4210388357743" Height="41.89636163175283" ZOrder="32785" FillColor="ffffff" FontWeight="Bold" FontSize="14" Valign="Middle" Color="00cc00" />
  </Label>
  <Shape GraphId="a4cbf">
    <Attribute Key="org.pathvisio.CellularComponentProperty" Value="Cell" />
    <Attribute Key="org.pathvisio.DoubleLineProperty" Value="Double" />
    <Graphics CenterX="494.51701338493785" CenterY="583.4520172398179" Width="897.7584260603129" Height="922.1370614107755" ZOrder="16384" FontSize="10" Valign="Middle" ShapeType="RoundedRectangle" LineThickness="3.0" Color="c0c0c0" Rotation="0.0" />
  </Shape>
  <Shape GraphId="b6f14">
    <Attribute Key="org.pathvisio.CellularComponentProperty" Value="Nucleus" />
    <Attribute Key="org.pathvisio.DoubleLineProperty" Value="Double" />
    <Graphics CenterX="493.39622641509425" CenterY="779.1917263418705" Width="847.1698113207547" Height="460.4651162790697" ZOrder="16384" FontSize="10" Valign="Middle" ShapeType="Oval" LineThickness="3.0" Color="c0c0c0" Rotation="0.0" />
  </Shape>
  <Shape GraphId="efb80" GroupRef="bb8ef">
    <Graphics CenterX="723.0566037735849" CenterY="145.16981132075466" Width="30.0" Height="24.0" ZOrder="16384" FontSize="10" Valign="Middle" ShapeType="Oval" Rotation="0.0" />
  </Shape>
  <Group GroupId="c32fc" GraphId="cd6fd" Style="Complex" />
  <Group GroupId="c2380" GraphId="f8433" Style="Complex" />
  <Group GroupId="cc3e1" GraphId="de646" Style="Group" />
  <Group GroupId="bb8ef" GraphId="b6feb" Style="Complex" />
  <Group GroupId="e217a" GraphId="bb8b3" Style="Complex" />
  <Group GroupId="abe4b" GraphId="f9b0d" Style="Complex" />
  <Group GroupId="e4efc" GraphId="e9a39" Style="Group" />
  <InfoBox CenterX="0.0" CenterY="0.0" />
  <Biopax>
    <bp:PublicationXref xmlns:bp="http://www.biopax.org/release/biopax-level3.owl#" xmlns:rdf="http://www.w3.org/1999/02/22-rdf-syntax-ns#" rdf:id="d9b">
      <bp:ID rdf:datatype="http://www.w3.org/2001/XMLSchema#string">16545780</bp:ID>
      <bp:DB rdf:datatype="http://www.w3.org/2001/XMLSchema#string">PubMed</bp:DB>
      <bp:TITLE rdf:datatype="http://www.w3.org/2001/XMLSchema#string">Ah receptor: dioxin-mediated toxic responses as hints to deregulated physiologic functions.</bp:TITLE>
      <bp:SOURCE rdf:datatype="http://www.w3.org/2001/XMLSchema#string">Biochem Pharmacol</bp:SOURCE>
      <bp:YEAR rdf:datatype="http://www.w3.org/2001/XMLSchema#string">2006</bp:YEAR>
      <bp:AUTHORS rdf:datatype="http://www.w3.org/2001/XMLSchema#string">Bock KW</bp:AUTHORS>
      <bp:AUTHORS rdf:datatype="http://www.w3.org/2001/XMLSchema#string">Köhle C</bp:AUTHORS>
    </bp:PublicationXref>
    <bp:PublicationXref xmlns:bp="http://www.biopax.org/release/biopax-level3.owl#" xmlns:rdf="http://www.w3.org/1999/02/22-rdf-syntax-ns#" rdf:id="c03">
      <bp:ID rdf:datatype="http://www.w3.org/2001/XMLSchema#string">9099515</bp:ID>
      <bp:DB rdf:datatype="http://www.w3.org/2001/XMLSchema#string">PubMed</bp:DB>
      <bp:TITLE rdf:datatype="http://www.w3.org/2001/XMLSchema#string">Aryl hydrocarbon receptor-mediated signal transduction.</bp:TITLE>
      <bp:SOURCE rdf:datatype="http://www.w3.org/2001/XMLSchema#string">Crit Rev Toxicol</bp:SOURCE>
      <bp:YEAR rdf:datatype="http://www.w3.org/2001/XMLSchema#string">1997</bp:YEAR>
      <bp:AUTHORS rdf:datatype="http://www.w3.org/2001/XMLSchema#string">Rowlands JC</bp:AUTHORS>
      <bp:AUTHORS rdf:datatype="http://www.w3.org/2001/XMLSchema#string">Gustafsson JA</bp:AUTHORS>
    </bp:PublicationXref>
    <bp:openControlledVocabulary xmlns:bp="http://www.biopax.org/release/biopax-level3.owl#">
      <bp:TERM xmlns:rdf="http://www.w3.org/1999/02/22-rdf-syntax-ns#" rdf:datatype="http://www.w3.org/2001/XMLSchema#string">aryl hydrocarbon receptor signaling pathway</bp:TERM>
      <bp:ID xmlns:rdf="http://www.w3.org/1999/02/22-rdf-syntax-ns#" rdf:datatype="http://www.w3.org/2001/XMLSchema#string">PW:0000370</bp:ID>
      <bp:Ontology xmlns:rdf="http://www.w3.org/1999/02/22-rdf-syntax-ns#" rdf:datatype="http://www.w3.org/2001/XMLSchema#string">Pathway Ontology</bp:Ontology>
    </bp:openControlledVocabulary>
    <bp:PublicationXref xmlns:bp="http://www.biopax.org/release/biopax-level3.owl#" xmlns:rdf="http://www.w3.org/1999/02/22-rdf-syntax-ns#" rdf:id="d11">
      <bp:ID rdf:datatype="http://www.w3.org/2001/XMLSchema#string">18848820</bp:ID>
      <bp:DB rdf:datatype="http://www.w3.org/2001/XMLSchema#string">PubMed</bp:DB>
      <bp:TITLE rdf:datatype="http://www.w3.org/2001/XMLSchema#string">Growth factors, cytokines and their receptors as downstream targets of arylhydrocarbon receptor (AhR) signaling pathways.</bp:TITLE>
      <bp:SOURCE rdf:datatype="http://www.w3.org/2001/XMLSchema#string">Biochem Pharmacol</bp:SOURCE>
      <bp:YEAR rdf:datatype="http://www.w3.org/2001/XMLSchema#string">2009</bp:YEAR>
      <bp:AUTHORS rdf:datatype="http://www.w3.org/2001/XMLSchema#string">Haarmann-Stemmann T</bp:AUTHORS>
      <bp:AUTHORS rdf:datatype="http://www.w3.org/2001/XMLSchema#string">Bothe H</bp:AUTHORS>
      <bp:AUTHORS rdf:datatype="http://www.w3.org/2001/XMLSchema#string">Abel J</bp:AUTHORS>
    </bp:PublicationXref>
  </Biopax>
</Pathway>
