# Supplementary material for: A network biology workflow to study transcriptomics data of the diabetic liver
Source: BMC Genomics. 2014 Nov 15;15(1):971. doi: 10.1186/1471-2164-15-971 (PMC4246458; doi:10.1186/1471-2164-15-971)
Supplement: Supplementary file 2 — Additional file 2: WikiPathways human pathway collection downloaded on 17 June 2014 ( http://wikipathways.org/index.php/Download_Pathways ). (ZIP 2 MB) [file 12864_2014_6667_MOESM2_ESM.zip › 2014-06-17-WikiPathways-HumanCollection/Hs_ATM_Signaling_Pathway_WP2516_72241.gpml]

<?xml version="1.0" encoding="UTF-8"?>
<Pathway xmlns="http://pathvisio.org/GPML/2013a" Name="ATM Signaling Pathway" Author="Arturo Manzo-Fontes" Organism="Homo sapiens">
  <Comment Source="WikiPathways-description">Ataxia-telangiectasia (A-T) is a highly pleiotropic, autosomal recessive disease that leads to multisystem defects and has an intricate cellular phenotype, all linked to the functional inactivation of a single gene. Extensive research on the phenotype and the recent discovery and cloning of the responsible gene point to a defect as a central biochemical locus which links several signal transduction pathways that operate under stress as well as in normal physiological conditions.

Ataxia is the first symptom in all patients and is predominantly truncal, first manifested in swaying of the head and trunk on standing and even sitting. Truncal ataxia precedes appendicular cerebellar disease. In the first years of life, certain manifestations are present such as dysarthria, muscular hypotonia, the slow initiation and performance of all voluntary movements, characteristic hypotonic facies and postures, and drooling. Dyssynergia and intention tremor of the upper extremities become a major feature after the fifth year of life. The tendon reflexes are diminished or lost, but may be normal or even hyperactive in the early stages. All these observations show a clear ataxia of cerebellar type, initially of station and gait, and later of intention. Early observations of brains from patients with A-T showed neurodegenerative changes, particularly in the Purkinje and granular cells of the cerebellum. Neuronal degeneration is also present in the brainstem, and dentate and olivary nuclei atrophy. Neuronal loss occurs in the substantial nigra and oculomotor nuclei, dorsal root ganglia, and degenerative changes are evident in spinal motor neurons, and dorsal root and sympathetic motor neurons. Moreover, multiple abnormalities in Purkinje cell development have been observed in an Atm-deficient mouse model. Misplaced Purkinje cells have been observed in both the granular and molecular cell layers. In addition, Purkinje cell dendrites tend to grow laterally instead of extending towards the surface of the cerebellum.

ATM (for Ataxia-telangiectasia mutated) has been located by restriction-fragment length polymorphism in the chromosome 11, location: 108,093,211-108,239,829. Interestingly, the site of ATM is the same or adjacent to the region occupied by CD3 (Antigen, Delta subunit), THY1 (T-Cell antigen), and NCAM (Cell Adhesion Molecule, Neural, 1) genes, all of which are members of the immunoglobulin-gene superfamily and consequently may be subject to the same defect that afflicts the T-cell receptor and immunoglobulin molecules in A-T. The ATM gene presents an open reading frame (ORF) of 9,165 kb cDNA and is constituted by 66 exons spread over 150 kb of genomic DNA which has a transcript of 12 kb. The ORF of this transcript predicts a 370-kDa protein composed of 3056 amino acids. Over 300 mutations have been found in A-T patients, distributed across the full length (150 kb of genomic DNA) of the ATM gene.

Sequence homology indicates that the atm gene product falls into a family of proteins that are related to the catalytic subunit of phosphatidylinositol 3-kinase (PI 3-kinase). This family includes TEL1, MEC1, TOR1, and TOR2 of the budding yeast Saccharomyces cerevisiae, RAD3 of the fission yeast Schizosaccharomyces pombe, and MEI-41 of Drosophila melanogaster. The mammalian family member most closely related to ATM is the ATR/FRP1 protein and, like its yeast homologs, it mediates cellular responses to unreplicated or damaged DNA. In humans the PI 3-kinase family includes the catalytic subunit of the DNA-dependent protein kinase (DNA-PKcs) and FRAP. These sequence homologies appear to reflect functional homology because many of the PI 3-kinase family members are involved in DNA repair, recombination and cell cycle control. Despite the resemblance to lipid kinases, members of this family, including ATM, possess a serine/threonine protein kinase activity, which is wortmannin sensitive.

ATM phosphoprotein is ubiquitously expressed and predominantly found in nuclei of proliferating cells, but subcellular fractionation and immunofluorescence revealed that 10-20% of the protein is present in cytoplasmic vesicles, including peroxisomes and endosomes and a prominent cytoplasmic fraction in mouse oocytes. ATM is endosome-bound in mouse neurons, suggesting molecular sorting of the protein occurs in the cytoplasm. In Purkinje cells, distribution of ATM protein is primarily in cytoplasm, and this may be related to the differentiation state of the cells. ATM mRNA is present in all human and mouse tissues. In situ hybridization shows that ATM mRNA is expressed throughout the whole mouse embryo. Furthermore, ATM has been associated with β-adaptin in lymphoblast vesicles indicating that it may play a role in intracellular vesicle and/or protein transport mechanisms. No obvious nuclear localization signals have been detected in ATM. Neither an ectopically expressed N-terminal fragment of the protein nor a C-terminal fragment is capable of entering the nucleus.</Comment>
  <Graphics BoardWidth="1147.4353856445682" BoardHeight="1009.4964838255978" />
  <DataNode TextLabel="Chk2" GraphId="ed2e6" Type="Protein" GroupRef="fa5b3">
    <BiopaxRef>c00</BiopaxRef>
    <BiopaxRef>f8d</BiopaxRef>
    <BiopaxRef>ec6</BiopaxRef>
    <BiopaxRef>f92</BiopaxRef>
    <BiopaxRef>c47</BiopaxRef>
    <BiopaxRef>e2a</BiopaxRef>
    <BiopaxRef>a9a</BiopaxRef>
    <Graphics CenterX="385.28478824546244" CenterY="462.32152117545377" Width="43.0" Height="20.0" ZOrder="33033" FillColor="66ccff" FontWeight="Bold" FontSize="10" Valign="Middle" ShapeType="RoundedRectangle" />
    <Xref Database="Uniprot-TrEMBL" ID="O96017" />
  </DataNode>
  <DataNode TextLabel="CDC25A" GraphId="d12a1" Type="GeneProduct" GroupRef="dc3df">
    <Graphics CenterX="404.835512498434" CenterY="572.9846049789855" Width="56.0" Height="23.0" ZOrder="33035" FillColor="990099" FontWeight="Bold" FontSize="10" Valign="Middle" ShapeType="RoundedRectangle" />
    <Xref Database="Ensembl" ID="ENSG00000164045" />
  </DataNode>
  <DataNode TextLabel="DNA&#xA;Repair" GraphId="cf170" Type="Pathway">
    <Graphics CenterX="431.21894920457385" CenterY="499.3115308353242" Width="56.0" Height="33.0" ZOrder="33036" FontWeight="Bold" FontSize="12" Valign="Middle" ShapeType="None" Color="003399" />
    <Xref Database="WikiPathways" ID="WP707" />
  </DataNode>
  <DataNode TextLabel="Cyclin B" GraphId="ffa91" Type="GeneProduct">
    <BiopaxRef>a23</BiopaxRef>
    <BiopaxRef>c1b</BiopaxRef>
    <BiopaxRef>d45</BiopaxRef>
    <BiopaxRef>e3f</BiopaxRef>
    <BiopaxRef>fe4</BiopaxRef>
    <Graphics CenterX="230.3084391336818" CenterY="566.2875280059745" Width="52.23749066467513" Height="24.575056011949144" ZOrder="33037" FillColor="00ffff" FontWeight="Bold" FontSize="10" Valign="Middle" ShapeType="Oval" />
    <Xref Database="Entrez Gene" ID="891" />
  </DataNode>
  <DataNode TextLabel="GADD45A" GraphId="e19a3" Type="GeneProduct">
    <BiopaxRef>d0e</BiopaxRef>
    <BiopaxRef>d3d</BiopaxRef>
    <BiopaxRef>bd3</BiopaxRef>
    <BiopaxRef>c38</BiopaxRef>
    <BiopaxRef>fc4</BiopaxRef>
    <BiopaxRef>c91</BiopaxRef>
    <Graphics CenterX="293.9333953211286" CenterY="521.3028563101012" Width="63.94007185877967" Height="35.52951820434859" ZOrder="33038" FillColor="cc9900" FontWeight="Bold" FontSize="10" Valign="Middle" ShapeType="Hexagon" />
    <Xref Database="Entrez Gene" ID="1647" />
  </DataNode>
  <DataNode TextLabel="CREB1" GraphId="ee34e" Type="GeneProduct" GroupRef="ea2e9">
    <BiopaxRef>f37</BiopaxRef>
    <Graphics CenterX="183.59368350290882" CenterY="321.0766125496313" Width="49.0" Height="20.0" ZOrder="33039" FillColor="66ff66" FontWeight="Bold" FontSize="10" Valign="Middle" ShapeType="RoundedRectangle" />
    <Xref Database="Entrez Gene" ID="1385" />
  </DataNode>
  <DataNode TextLabel="p21" GraphId="c552b" Type="GeneProduct">
    <BiopaxRef>b43</BiopaxRef>
    <BiopaxRef>e9a</BiopaxRef>
    <BiopaxRef>cf3</BiopaxRef>
    <BiopaxRef>bfb</BiopaxRef>
    <BiopaxRef>caa</BiopaxRef>
    <BiopaxRef>ded</BiopaxRef>
    <Graphics CenterX="79.60543231941647" CenterY="565.0094433759208" Width="34.7173294252834" Height="34.45081147513861" ZOrder="33040" FillColor="66ccff" FontWeight="Bold" FontSize="10" Valign="Middle" Align="Left" ShapeType="Pentagon" />
    <Xref Database="Ensembl" ID="ENSG00000124762" />
  </DataNode>
  <DataNode TextLabel="TP73" GraphId="ed559" Type="GeneProduct">
    <BiopaxRef>f03</BiopaxRef>
    <BiopaxRef>e12</BiopaxRef>
    <BiopaxRef>dc4</BiopaxRef>
    <BiopaxRef>d7a</BiopaxRef>
    <BiopaxRef>e7f</BiopaxRef>
    <BiopaxRef>a13</BiopaxRef>
    <Graphics CenterX="729.875" CenterY="646.25" Width="46.25" Height="20.0" ZOrder="33041" FillColor="00cccc" FontWeight="Bold" FontSize="10" Valign="Middle" ShapeType="Oval" />
    <Xref Database="Ensembl" ID="ENSG00000078900" />
  </DataNode>
  <DataNode TextLabel="NEMO" GraphId="b6896" Type="Protein" GroupRef="b6ccd">
    <BiopaxRef>b67</BiopaxRef>
    <BiopaxRef>e40</BiopaxRef>
    <Graphics CenterX="578.933216372758" CenterY="604.2245446302582" Width="36.54278305963707" Height="20.0" ZOrder="33042" FillColor="00cc00" FontWeight="Bold" FontSize="10" Valign="Middle" ShapeType="RoundedRectangle" />
    <Xref Database="Uniprot-TrEMBL" ID="Q9Y6K9" />
  </DataNode>
  <DataNode TextLabel="CDC25C" GraphId="d1775" Type="GeneProduct" GroupRef="bd7e4">
    <BiopaxRef>f20</BiopaxRef>
    <BiopaxRef>baf</BiopaxRef>
    <BiopaxRef>c15</BiopaxRef>
    <BiopaxRef>d31</BiopaxRef>
    <BiopaxRef>ed4</BiopaxRef>
    <BiopaxRef>cad</BiopaxRef>
    <Graphics CenterX="444.4706136560071" CenterY="667.486603284357" Width="63.0" Height="20.0" ZOrder="33043" FillColor="ff00ff" FontSize="10" Valign="Middle" ShapeType="RoundedRectangle" />
    <Xref Database="Ensembl" ID="ENSG00000158402" />
  </DataNode>
  <DataNode TextLabel="SMC1A" GraphId="b6c07" Type="Protein">
    <BiopaxRef>b80</BiopaxRef>
    <Graphics CenterX="969.790265040953" CenterY="220.9933778244167" Width="50.5210382526715" Height="24.994573701427782" ZOrder="33044" FillColor="00cc00" FontWeight="Bold" FontSize="10" Valign="Middle" ShapeType="Oval" Color="ffffff" />
    <Xref Database="Uniprot-TrEMBL" ID="Q14683" />
  </DataNode>
  <DataNode TextLabel="Apoptosis" GraphId="cca26" Type="Pathway">
    <BiopaxRef>b0a</BiopaxRef>
    <BiopaxRef>c88</BiopaxRef>
    <BiopaxRef>e65</BiopaxRef>
    <BiopaxRef>dca</BiopaxRef>
    <BiopaxRef>dec</BiopaxRef>
    <BiopaxRef>f18</BiopaxRef>
    <BiopaxRef>b29</BiopaxRef>
    <BiopaxRef>ad1</BiopaxRef>
    <BiopaxRef>d3a</BiopaxRef>
    <BiopaxRef>dfc</BiopaxRef>
    <Graphics CenterX="123.38364563952757" CenterY="390.54686671557056" Width="80.0" Height="20.0" ZOrder="33045" FontWeight="Bold" FontSize="12" Valign="Middle" ShapeType="None" Color="003399" />
    <Xref Database="WikiPathways" ID="WP254" />
  </DataNode>
  <DataNode TextLabel="AP3B2" GraphId="a4eab" Type="Protein">
    <Graphics CenterX="781.5220397579956" CenterY="339.2212618841834" Width="54.0" Height="20.0" ZOrder="33046" FillColor="ffff00" FontWeight="Bold" FontSize="10" Valign="Middle" ShapeType="RoundedRectangle" Color="003399" />
    <Xref Database="Uniprot-TrEMBL" ID="Q13367" />
  </DataNode>
  <DataNode TextLabel="Apoptosis" GraphId="f4c60" Type="Pathway">
    <Graphics CenterX="729.8156783567586" CenterY="755.3634065416168" Width="76.30077787381167" Height="20.0" ZOrder="33047" FontWeight="Bold" FontSize="12" Valign="Middle" ShapeType="None" Color="003399" />
    <Xref Database="WikiPathways" ID="WP254" />
  </DataNode>
  <DataNode TextLabel="G2/M Transition" GraphId="e75f4" Type="Pathway">
    <BiopaxRef>d8e</BiopaxRef>
    <Graphics CenterX="474.0991243998364" CenterY="852.2808065720687" Width="100.28128336406996" Height="20.911127707244223" ZOrder="33048" FontWeight="Bold" FontSize="12" Valign="Middle" ShapeType="None" Color="003399" />
    <Xref Database="WikiPathways" ID="WP1859" />
  </DataNode>
  <DataNode TextLabel="CDK1" GraphId="aa362" Type="GeneProduct">
    <BiopaxRef>eb2</BiopaxRef>
    <BiopaxRef>d93</BiopaxRef>
    <BiopaxRef>ae2</BiopaxRef>
    <BiopaxRef>ecc</BiopaxRef>
    <BiopaxRef>f9d</BiopaxRef>
    <BiopaxRef>d75</BiopaxRef>
    <Graphics CenterX="140.10313156053255" CenterY="597.2699194627573" Width="46.898005598320516" Height="20.0" ZOrder="33049" FillColor="990099" FontWeight="Bold" FontSize="10" Valign="Middle" ShapeType="RoundedRectangle" Color="ffffff" />
    <Xref Database="Ensembl" ID="ENSG00000170312" />
  </DataNode>
  <DataNode TextLabel="ATM" GraphId="c6daf" Type="GeneProduct" GroupRef="ff136">
    <BiopaxRef>df4</BiopaxRef>
    <BiopaxRef>be6</BiopaxRef>
    <BiopaxRef>c96</BiopaxRef>
    <BiopaxRef>b19</BiopaxRef>
    <BiopaxRef>a3e</BiopaxRef>
    <BiopaxRef>c42</BiopaxRef>
    <Graphics CenterX="377.9746079163556" CenterY="299.0" Width="38.0" Height="20.0" ZOrder="33050" FillColor="333333" FontWeight="Bold" FontSize="10" Valign="Middle" ShapeType="RoundedRectangle" Color="ffff00" />
    <Xref Database="Ensembl" ID="ENSG00000149311" />
  </DataNode>
  <DataNode TextLabel="H2AX" GraphId="ce4b5" Type="Protein">
    <BiopaxRef>b9e</BiopaxRef>
    <BiopaxRef>b5d</BiopaxRef>
    <BiopaxRef>a8b</BiopaxRef>
    <BiopaxRef>ea3</BiopaxRef>
    <BiopaxRef>b2b</BiopaxRef>
    <BiopaxRef>b59</BiopaxRef>
    <Graphics CenterX="853.2666168782673" CenterY="310.95369678864824" Width="54.53323375653474" Height="25.882001493652048" ZOrder="33051" FillColor="66ccff" FontWeight="Bold" FontSize="10" Valign="Middle" ShapeType="Hexagon" Color="333333" />
    <Xref Database="Uniprot-TrEMBL" ID="P16104" />
  </DataNode>
  <DataNode TextLabel="RAD9A" GraphId="c46cc" Type="GeneProduct" GroupRef="fea99">
    <BiopaxRef>ad2</BiopaxRef>
    <BiopaxRef>eaa</BiopaxRef>
    <Graphics CenterX="511.41439412193154" CenterY="249.16650703211195" Width="54.52147314523285" Height="27.631138288277793" ZOrder="33052" FillColor="990099" FontWeight="Bold" FontSize="10" Valign="Middle" ShapeType="Hexagon" Color="ffff00" />
    <Xref Database="Ensembl" ID="ENSG00000172613" />
  </DataNode>
  <DataNode TextLabel="PIDD" GraphId="afc0e" Type="GeneProduct" GroupRef="c6f5d">
    <BiopaxRef>a7e</BiopaxRef>
    <BiopaxRef>c3d</BiopaxRef>
    <BiopaxRef>bd5</BiopaxRef>
    <BiopaxRef>de4</BiopaxRef>
    <BiopaxRef>fa9</BiopaxRef>
    <BiopaxRef>bf0</BiopaxRef>
    <Graphics CenterX="627.608950120774" CenterY="497.30937512204446" Width="48.6430423509075" Height="20.0" ZOrder="33053" FillColor="ff0033" FontWeight="Bold" FontSize="10" Valign="Middle" ShapeType="RoundedRectangle" Color="ffffff" />
    <Xref Database="Ensembl" ID="ENSG00000177595" />
  </DataNode>
  <DataNode TextLabel="RAD51" GraphId="c079d" Type="GeneProduct" GroupRef="e4b72">
    <BiopaxRef>b20</BiopaxRef>
    <BiopaxRef>b90</BiopaxRef>
    <BiopaxRef>d72</BiopaxRef>
    <BiopaxRef>bad</BiopaxRef>
    <BiopaxRef>ef8</BiopaxRef>
    <BiopaxRef>e91</BiopaxRef>
    <BiopaxRef>cb9</BiopaxRef>
    <BiopaxRef>ba9</BiopaxRef>
    <BiopaxRef>eeb</BiopaxRef>
    <Graphics CenterX="794.0223378373008" CenterY="680.6728902165798" Width="49.31853069831371" Height="34.78864824495884" ZOrder="33054" FillColor="ff9933" FontWeight="Bold" FontSize="10" Valign="Middle" Align="Left" ShapeType="Pentagon" />
    <Xref Database="Ensembl" ID="ENSG00000051180" />
  </DataNode>
  <DataNode TextLabel="TLK1" GraphId="c332a" Type="Protein">
    <BiopaxRef>e88</BiopaxRef>
    <BiopaxRef>d91</BiopaxRef>
    <BiopaxRef>cd0</BiopaxRef>
    <Graphics CenterX="511.16426017252275" CenterY="554.9291270527235" Width="47.0" Height="20.0" ZOrder="33055" FillColor="999999" FontWeight="Bold" FontSize="10" Valign="Middle" />
    <Xref Database="Uniprot-TrEMBL" ID="Q9UKI8" />
  </DataNode>
  <DataNode TextLabel="CDC2" GraphId="a92fb" Type="GeneProduct">
    <BiopaxRef>d78</BiopaxRef>
    <BiopaxRef>b3c</BiopaxRef>
    <BiopaxRef>a88</BiopaxRef>
    <BiopaxRef>e3b</BiopaxRef>
    <BiopaxRef>c31</BiopaxRef>
    <Graphics CenterX="444.51626654135725" CenterY="734.3175550958226" Width="50.0" Height="20.0" ZOrder="33056" FillColor="339900" FontWeight="Bold" FontSize="10" Valign="Middle" ShapeType="RoundedRectangle" Color="ffff00" />
    <Xref Database="Uniprot-TrEMBL" ID="I6L9I5" />
  </DataNode>
  <DataNode TextLabel="IKBA" GraphId="ef6e7" Type="Protein" GroupRef="b5dbd">
    <BiopaxRef>cab</BiopaxRef>
    <BiopaxRef>a61</BiopaxRef>
    <Graphics CenterX="838.8936905790843" CenterY="489.18582541054457" Width="46.0" Height="20.0" ZOrder="33057" FillColor="cc9900" FontWeight="Bold" FontSize="10" Valign="Middle" ShapeType="Oval" />
    <Xref Database="Uniprot-TrEMBL" ID="P25963" />
  </DataNode>
  <DataNode TextLabel="RIP1" GraphId="b1ae8" Type="GeneProduct" GroupRef="b6ccd">
    <BiopaxRef>b95</BiopaxRef>
    <BiopaxRef>b18</BiopaxRef>
    <BiopaxRef>b12</BiopaxRef>
    <Graphics CenterX="578.9332163727574" CenterY="584.3455472231703" Width="36.542783059636875" Height="20.0" ZOrder="33058" FillColor="ffff00" FontWeight="Bold" FontSize="10" Valign="Middle" ShapeType="RoundedRectangle" />
    <Xref Database="Uniprot-TrEMBL" ID="Q13546" />
  </DataNode>
  <DataNode TextLabel="Cyclin-E1" GraphId="fb62b" Type="GeneProduct" GroupRef="d3610">
    <BiopaxRef>d5e</BiopaxRef>
    <BiopaxRef>c58</BiopaxRef>
    <Graphics CenterX="120.80748823585893" CenterY="804.8927277935811" Width="52.681319824578395" Height="26.49232219061536" ZOrder="33059" FillColor="ffff00" FontWeight="Bold" FontSize="10" Valign="Middle" ShapeType="Oval" Color="339900" />
    <Xref Database="Uniprot-TrEMBL" ID="F6KX26" />
  </DataNode>
  <DataNode TextLabel="c-Abl" GraphId="e7db6" Type="GeneProduct" GroupRef="b96fc">
    <BiopaxRef>def</BiopaxRef>
    <BiopaxRef>ac0</BiopaxRef>
    <BiopaxRef>deb</BiopaxRef>
    <BiopaxRef>ee3</BiopaxRef>
    <Graphics CenterX="794.3058925307133" CenterY="567.213626491136" Width="36.5010496850944" Height="20.0" ZOrder="33060" FillColor="00ffff" FontSize="10" Valign="Middle" ShapeType="RoundedRectangle" />
    <Xref Database="Ensembl" ID="ENSG00000097007" />
  </DataNode>
  <DataNode TextLabel="Chk1" GraphId="f80b9" Type="Protein" GroupRef="b8842">
    <BiopaxRef>c00</BiopaxRef>
    <BiopaxRef>fcc</BiopaxRef>
    <BiopaxRef>ab1</BiopaxRef>
    <BiopaxRef>bf1</BiopaxRef>
    <BiopaxRef>c32</BiopaxRef>
    <BiopaxRef>ffa</BiopaxRef>
    <Graphics CenterX="511.0694778820821" CenterY="477.2699964646231" Width="46.0" Height="20.0" ZOrder="33061" FillColor="666666" FontWeight="Bold" FontSize="10" Valign="Middle" ShapeType="Oval" Color="ffffff" />
    <Xref Database="Uniprot-TrEMBL" ID="O14757" />
  </DataNode>
  <DataNode TextLabel="BRCA1" GraphId="e795d" Type="Protein">
    <BiopaxRef>d5d</BiopaxRef>
    <BiopaxRef>bb2</BiopaxRef>
    <BiopaxRef>a10</BiopaxRef>
    <BiopaxRef>d7d</BiopaxRef>
    <BiopaxRef>a0a</BiopaxRef>
    <BiopaxRef>ac2</BiopaxRef>
    <BiopaxRef>b7b</BiopaxRef>
    <Graphics CenterX="432.0309548961236" CenterY="424.82647606243125" Width="52.0" Height="20.0" ZOrder="33062" FillColor="cccc00" FontWeight="Bold" FontSize="10" Valign="Middle" />
    <Xref Database="Uniprot-TrEMBL" ID="P38398" />
  </DataNode>
  <DataNode TextLabel="SAPK&#xA;(MAPK9)" GraphId="c722f" Type="GeneProduct">
    <BiopaxRef>dbb</BiopaxRef>
    <BiopaxRef>bd1</BiopaxRef>
    <Graphics CenterX="854.5" CenterY="628.5" Width="57.0" Height="33.0" ZOrder="33063" FillColor="cc9900" FontWeight="Bold" FontSize="10" Valign="Middle" ShapeType="RoundedRectangle" />
    <Xref Database="Ensembl" ID="ENSG00000050748" />
  </DataNode>
  <DataNode TextLabel="Cell Death" GraphId="f9753" Type="Pathway">
    <BiopaxRef>fa3</BiopaxRef>
    <BiopaxRef>ed9</BiopaxRef>
    <BiopaxRef>de0</BiopaxRef>
    <Graphics CenterX="636.8382352941173" CenterY="822.7579100784651" Width="73.11668107173728" Height="20.0" ZOrder="33064" FontWeight="Bold" FontSize="12" Valign="Middle" ShapeType="None" Color="003399" />
    <Xref Database="WikiPathways" ID="WP254" />
  </DataNode>
  <DataNode TextLabel="FANCD2" GraphId="a7664" Type="Protein" GroupRef="fe3dc">
    <BiopaxRef>c9f</BiopaxRef>
    <BiopaxRef>d2f</BiopaxRef>
    <BiopaxRef>d18</BiopaxRef>
    <BiopaxRef>a99</BiopaxRef>
    <BiopaxRef>ae8</BiopaxRef>
    <BiopaxRef>fca</BiopaxRef>
    <Graphics CenterX="606.5330221758177" CenterY="424.34226447709534" Width="57.01760015919362" Height="20.0" ZOrder="33065" FillColor="ffffcc" FontWeight="Bold" FontSize="10" Valign="Middle" ShapeType="RoundedRectangle" />
    <Xref Database="Uniprot-TrEMBL" ID="Q9BXW9" />
  </DataNode>
  <DataNode TextLabel="Senescence" GraphId="e3b92" Type="Pathway">
    <BiopaxRef>fd0</BiopaxRef>
    <BiopaxRef>b0d</BiopaxRef>
    <BiopaxRef>e93</BiopaxRef>
    <BiopaxRef>d8a</BiopaxRef>
    <BiopaxRef>c61</BiopaxRef>
    <BiopaxRef>c1d</BiopaxRef>
    <BiopaxRef>c89</BiopaxRef>
    <Graphics CenterX="78.02069441402254" CenterY="474.5853860708683" Width="83.52676894500414" Height="20.51580138150281" ZOrder="33066" FontWeight="Bold" FontSize="12" Valign="Middle" ShapeType="None" Color="003399" />
    <Xref Database="WikiPathways" ID="WP615" />
  </DataNode>
  <DataNode TextLabel="MDMX&#xA;(MDM4)" GraphId="ad995" Type="GeneProduct" GroupRef="dabbe">
    <BiopaxRef>e3c</BiopaxRef>
    <BiopaxRef>e83</BiopaxRef>
    <BiopaxRef>f09</BiopaxRef>
    <BiopaxRef>af3</BiopaxRef>
    <BiopaxRef>ca4</BiopaxRef>
    <BiopaxRef>e94</BiopaxRef>
    <BiopaxRef>c86</BiopaxRef>
    <Graphics CenterX="330.78096337672036" CenterY="594.522388059702" Width="49.0" Height="34.0" ZOrder="33067" FillColor="cccccc" FontWeight="Bold" FontSize="10" Valign="Middle" ShapeType="RoundedRectangle" />
    <Xref Database="Uniprot-TrEMBL" ID="O15151" />
  </DataNode>
  <DataNode TextLabel="S Phase&#xA;Arrest" GraphId="da824" Type="Pathway">
    <Graphics CenterX="731.6169126451957" CenterY="424.3525469867345" Width="64.76617470960855" Height="32.62823935986455" ZOrder="33068" FontWeight="Bold" FontSize="12" Valign="Middle" ShapeType="None" Color="003399" />
    <Xref Database="WikiPathwaysy" ID="WP45" />
  </DataNode>
  <DataNode TextLabel="TP53" GraphId="d5bed" Type="GeneProduct" GroupRef="cf482">
    <BiopaxRef>a54</BiopaxRef>
    <BiopaxRef>a14</BiopaxRef>
    <BiopaxRef>de7</BiopaxRef>
    <BiopaxRef>bb5</BiopaxRef>
    <Graphics CenterX="229.74005676017805" CenterY="448.1574074074074" Width="42.0" Height="20.0" ZOrder="33069" FillColor="ff9933" FontWeight="Bold" FontSize="10" Valign="Middle" ShapeType="RoundedRectangle" />
    <Xref Database="Ensembl" ID="ENSG00000141510" />
  </DataNode>
  <DataNode TextLabel="DNA Repair" GraphId="cae06" Type="Pathway" GroupRef="eaba8">
    <Graphics CenterX="925.8540681173131" CenterY="749.833463356045" Width="118.97934386391243" Height="30.33307328791011" ZOrder="33070" FontWeight="Bold" FontSize="12" Valign="Middle" ShapeType="None" Color="003399" />
    <Xref Database="WikiPathways" ID="WP707" />
  </DataNode>
  <DataNode TextLabel="MDM2" GraphId="dc880" Type="Protein" GroupRef="dabbe">
    <BiopaxRef>c7d</BiopaxRef>
    <BiopaxRef>f45</BiopaxRef>
    <BiopaxRef>a17</BiopaxRef>
    <BiopaxRef>a39</BiopaxRef>
    <BiopaxRef>f0a</BiopaxRef>
    <BiopaxRef>d61</BiopaxRef>
    <Graphics CenterX="330.78096337672036" CenterY="621.522388059702" Width="49.0" Height="20.0" ZOrder="33071" FillColor="ccffcc" FontWeight="Bold" FontSize="10" Valign="Middle" ShapeType="RoundedRectangle" />
    <Xref Database="Uniprot-TrEMBL" ID="Q00987" />
  </DataNode>
  <DataNode TextLabel="CDK2" GraphId="d72c4" Type="Protein">
    <BiopaxRef>b62</BiopaxRef>
    <BiopaxRef>e3b</BiopaxRef>
    <BiopaxRef>c31</BiopaxRef>
    <BiopaxRef>c20</BiopaxRef>
    <BiopaxRef>ef9</BiopaxRef>
    <BiopaxRef>ad3</BiopaxRef>
    <Graphics CenterX="405.32779512368495" CenterY="625.4699654278288" Width="51.75" Height="20.0" ZOrder="33072" FillColor="ff9900" FontWeight="Bold" FontSize="10" Valign="Middle" ShapeType="Oval" />
    <Xref Database="Uniprot-TrEMBL" ID="P24941" />
  </DataNode>
  <DataNode TextLabel="MDC1" GraphId="a1e93" Type="Protein">
    <BiopaxRef>e9c</BiopaxRef>
    <BiopaxRef>f21</BiopaxRef>
    <BiopaxRef>f2b</BiopaxRef>
    <BiopaxRef>b02</BiopaxRef>
    <Graphics CenterX="326.14396788057775" CenterY="427.71134919103173" Width="52.91525622844438" Height="29.35893799666022" ZOrder="33073" FillColor="0000ff" FontWeight="Bold" FontSize="10" Valign="Middle" ShapeType="Hexagon" Color="ffff00" />
    <Xref Database="Uniprot-TrEMBL" ID="Q14676" />
  </DataNode>
  <DataNode TextLabel="RAIDD" GraphId="e417c" Type="GeneProduct">
    <BiopaxRef>f6f</BiopaxRef>
    <BiopaxRef>df7</BiopaxRef>
    <BiopaxRef>b94</BiopaxRef>
    <BiopaxRef>f7e</BiopaxRef>
    <BiopaxRef>b85</BiopaxRef>
    <BiopaxRef>c90</BiopaxRef>
    <Graphics CenterX="636.8786114071377" CenterY="640.6520755888596" Width="45.28982722306551" Height="30.072995947001345" ZOrder="33074" FillColor="999999" FontWeight="Bold" FontSize="10" Valign="Middle" Align="Left" ShapeType="Pentagon" Color="ffff00" />
    <Xref Database="Uniprot-TrEMBL" ID="P78560" />
  </DataNode>
  <DataNode TextLabel="NF kappa B Pathway" GraphId="c909a" Type="Pathway">
    <BiopaxRef>e40</BiopaxRef>
    <BiopaxRef>efc</BiopaxRef>
    <BiopaxRef>b76</BiopaxRef>
    <BiopaxRef>c01</BiopaxRef>
    <Graphics CenterX="981.5542942323126" CenterY="555.7053663570695" Width="149.0" Height="27.0" ZOrder="33075" FontWeight="Bold" FontSize="12" Valign="Middle" ShapeType="None" Color="003399" />
    <Xref Database="KEGG Pathway" ID="ko04064" />
  </DataNode>
  <DataNode TextLabel="G2/M Checkpoint&#xA;Arrest" GraphId="fecb6" Type="Pathway">
    <Graphics CenterX="105.98390242084724" CenterY="692.3450744735601" Width="119.03219515830548" Height="27.439480682509156" ZOrder="33076" FontWeight="Bold" FontSize="12" Valign="Middle" ShapeType="None" Color="003399" />
    <Xref Database="WikiPathways" ID="WP1859" />
  </DataNode>
  <DataNode TextLabel="Caspase 2" GraphId="bacbc" Type="GeneProduct">
    <BiopaxRef>c64</BiopaxRef>
    <BiopaxRef>a70</BiopaxRef>
    <BiopaxRef>de0</BiopaxRef>
    <BiopaxRef>adb</BiopaxRef>
    <BiopaxRef>be3</BiopaxRef>
    <BiopaxRef>e1b</BiopaxRef>
    <BiopaxRef>a6a</BiopaxRef>
    <BiopaxRef>f2f</BiopaxRef>
    <BiopaxRef>fa5</BiopaxRef>
    <Graphics CenterX="636.9726779166081" CenterY="713.3993085566112" Width="66.79343128781336" Height="20.0" ZOrder="33077" FillColor="ffff00" FontWeight="Bold" FontSize="10" Valign="Middle" Color="cc3300" />
    <Xref Database="Uniprot-TrEMBL" ID="P42575 " />
  </DataNode>
  <DataNode TextLabel="S Phase&#xA;Progression" GraphId="aa2ee" Type="Pathway">
    <Graphics CenterX="511.369838889382" CenterY="623.3864044708591" Width="80.96032431987271" Height="32.0" ZOrder="33078" FontWeight="Bold" FontSize="12" Valign="Middle" ShapeType="None" Color="003399" />
    <Xref Database="WikiPathways" ID="WP45" />
  </DataNode>
  <DataNode TextLabel="G1/S Checkpoint&#xA;Arrest " GraphId="aafe9" Type="Pathway">
    <Graphics CenterX="235.28347484196772" CenterY="873.2875463928016" Width="103.95851339671566" Height="26.78975799481421" ZOrder="33079" FontWeight="Bold" FontSize="12" Valign="Middle" ShapeType="None" Color="003399" />
    <Xref Database="WikiPathways" ID="WP45" />
  </DataNode>
  <DataNode TextLabel="ATF2" GraphId="fa9dc" Type="GeneProduct" GroupRef="b096a">
    <BiopaxRef>c74</BiopaxRef>
    <BiopaxRef>bc1</BiopaxRef>
    <BiopaxRef>be8</BiopaxRef>
    <Graphics CenterX="726.7456140350877" CenterY="310.16959064327483" Width="51.0" Height="20.0" ZOrder="33080" FillColor="990099" FontWeight="Bold" FontSize="10" Valign="Middle" ShapeType="Oval" Color="ffffff" />
    <Xref Database="Ensembl" ID="ENSG00000115966" />
  </DataNode>
  <DataNode TextLabel="DNA Repair" GraphId="ef9f0" Type="Pathway">
    <BiopaxRef>d9e</BiopaxRef>
    <BiopaxRef>af7</BiopaxRef>
    <BiopaxRef>dcb</BiopaxRef>
    <BiopaxRef>f7d</BiopaxRef>
    <BiopaxRef>a60</BiopaxRef>
    <Graphics CenterX="957.4698879551818" CenterY="355.5399159663863" Width="80.0" Height="20.0" ZOrder="33081" FontWeight="Bold" FontSize="12" Valign="Middle" ShapeType="None" Color="003399" />
    <Xref Database="WikiPathways" ID="WP707" />
  </DataNode>
  <DataNode TextLabel="BID" GraphId="dd7fb" Type="Protein" GroupRef="a227d">
    <BiopaxRef>b10</BiopaxRef>
    <BiopaxRef>a27</BiopaxRef>
    <Graphics CenterX="489.1549663928305" CenterY="200.8401792382375" Width="32.309932785660976" Height="27.68035847647502" ZOrder="33082" FillColor="cccccc" FontWeight="Bold" FontSize="10" Valign="Middle" Align="Left" ShapeType="Pentagon" />
    <Xref Database="Uniprot-TrEMBL" ID="P55957" />
  </DataNode>
  <DataNode TextLabel="c-Jun" GraphId="c6362" Type="GeneProduct">
    <Graphics CenterX="910.633191028027" CenterY="678.2548923489712" Width="38.5725327684722" Height="20.0" ZOrder="33083" FillColor="cccccc" FontWeight="Bold" FontSize="10" Valign="Middle" />
    <Xref Database="Ensembl" ID="ENSG00000177606" />
  </DataNode>
  <DataNode TextLabel="TP53BP1" GraphId="b9d0c" Type="GeneProduct">
    <BiopaxRef>dae</BiopaxRef>
    <Graphics CenterX="262.2763256161315" CenterY="209.70577822034144" Width="55.03510082150871" Height="28.402539208364317" ZOrder="33084" FillColor="cc00cc" FontWeight="Bold" FontSize="10" Valign="Middle" ShapeType="Oval" />
    <Xref Database="Ensembl" ID="ENSG00000067369" />
  </DataNode>
  <DataNode TextLabel="S Phase&#xA;Progression" GraphId="e5ea0" Type="Pathway">
    <Graphics CenterX="352.39165223280264" CenterY="867.4942268656287" Width="84.90302861878612" Height="32.0" ZOrder="33085" FontWeight="Bold" FontSize="12" Valign="Middle" ShapeType="None" Color="003399" />
    <Xref Database="WikiPathways" ID="WP45" />
  </DataNode>
  <DataNode TextLabel="ATM" GraphId="dd224" Type="GeneProduct" GroupRef="a25e3">
    <BiopaxRef>df4</BiopaxRef>
    <BiopaxRef>be6</BiopaxRef>
    <BiopaxRef>c96</BiopaxRef>
    <BiopaxRef>b19</BiopaxRef>
    <BiopaxRef>a3e</BiopaxRef>
    <BiopaxRef>c42</BiopaxRef>
    <Graphics CenterX="704.0" CenterY="245.0" Width="38.0" Height="20.0" ZOrder="33086" FillColor="333333" FontWeight="Bold" FontSize="10" Valign="Middle" ShapeType="RoundedRectangle" Color="ffff00" />
    <Xref Database="Ensembl" ID="ENSG00000149311" />
  </DataNode>
  <DataNode TextLabel="ATM" GraphId="eaa4a" Type="GeneProduct" GroupRef="e93f4">
    <BiopaxRef>df4</BiopaxRef>
    <BiopaxRef>be6</BiopaxRef>
    <BiopaxRef>c96</BiopaxRef>
    <BiopaxRef>b19</BiopaxRef>
    <BiopaxRef>a3e</BiopaxRef>
    <BiopaxRef>c42</BiopaxRef>
    <Graphics CenterX="173.04185459382896" CenterY="233.7972708733796" Width="38.0" Height="20.0" ZOrder="33087" FillColor="333333" FontWeight="Bold" FontSize="10" Valign="Middle" ShapeType="RoundedRectangle" Color="ffff00" />
    <Xref Database="Ensembl" ID="ENSG00000149311" />
  </DataNode>
  <DataNode TextLabel="ATM" GraphId="ae34b" Type="GeneProduct" GroupRef="e93f4">
    <BiopaxRef>df4</BiopaxRef>
    <BiopaxRef>be6</BiopaxRef>
    <BiopaxRef>c96</BiopaxRef>
    <BiopaxRef>b19</BiopaxRef>
    <BiopaxRef>a3e</BiopaxRef>
    <BiopaxRef>c42</BiopaxRef>
    <Graphics CenterX="173.04185459382896" CenterY="253.21247555174173" Width="38.0" Height="20.0" ZOrder="33088" FillColor="333333" FontWeight="Bold" FontSize="10" Valign="Middle" ShapeType="RoundedRectangle" Color="ffff00" />
    <Xref Database="Ensembl" ID="ENSG00000149311" />
  </DataNode>
  <DataNode TextLabel="Cell Cycle&#xA;Checkpoint&#xA;Activation" GraphId="f9925" Type="Pathway">
    <BiopaxRef>c83</BiopaxRef>
    <BiopaxRef>fc0</BiopaxRef>
    <BiopaxRef>ede</BiopaxRef>
    <BiopaxRef>e11</BiopaxRef>
    <BiopaxRef>da2</BiopaxRef>
    <Graphics CenterX="595.6862085370017" CenterY="200.07339746616003" Width="80.0" Height="53.0" ZOrder="33089" FontWeight="Bold" FontSize="12" Valign="Middle" ShapeType="None" Color="003399" />
    <Xref Database="WikiPathways" ID="WP1775" />
  </DataNode>
  <DataNode TextLabel="MRE11" GraphId="a80c3" Type="Protein" GroupRef="fe75d">
    <Graphics CenterX="850.3678038379526" CenterY="234.9178907052042" Width="51.0" Height="20.0" ZOrder="33090" FillColor="ff0099" FontWeight="Bold" FontSize="10" Valign="Middle" />
    <Xref Database="Uniprot-TrEMBL" ID="P49959" />
  </DataNode>
  <DataNode TextLabel="NBS1" GraphId="dfdcc" Type="Protein" GroupRef="fe75d">
    <Graphics CenterX="854.3678038379526" CenterY="210.9178907052042" Width="53.0" Height="20.0" ZOrder="33091" FillColor="ccffff" FontWeight="Bold" FontSize="10" Valign="Middle" />
    <Xref Database="Uniprot-TrEMBL" ID="O60934" />
  </DataNode>
  <DataNode TextLabel="RAD50" GraphId="f97a1" Type="Protein" GroupRef="fe75d">
    <Graphics CenterX="897.8678038379526" CenterY="225.9178907052042" Width="58.0" Height="20.0" ZOrder="33092" FillColor="0000ff" FontWeight="Bold" FontSize="10" Valign="Middle" Color="ffffff" />
    <Xref Database="Uniprot-TrEMBL" ID="Q92878" />
  </DataNode>
  <DataNode TextLabel="DNA DAMAGE" GraphId="d8bf7" Type="Pathway">
    <BiopaxRef>b21</BiopaxRef>
    <BiopaxRef>ff4</BiopaxRef>
    <BiopaxRef>b79</BiopaxRef>
    <BiopaxRef>aaa</BiopaxRef>
    <Graphics CenterX="705.7003152866764" CenterY="131.55766427934225" Width="91.95618612890853" Height="31.0" ZOrder="33093" FontWeight="Bold" FontSize="12" Valign="Middle" ShapeType="None" Color="003399" />
    <Xref Database="WikiPathways" ID="WP707" />
  </DataNode>
  <DataNode TextLabel="CDK2" GraphId="ea9cc" Type="Protein" GroupRef="d3610">
    <BiopaxRef>b62</BiopaxRef>
    <BiopaxRef>e3b</BiopaxRef>
    <BiopaxRef>c31</BiopaxRef>
    <BiopaxRef>c20</BiopaxRef>
    <BiopaxRef>ef9</BiopaxRef>
    <BiopaxRef>ad3</BiopaxRef>
    <Graphics CenterX="119.86078899772725" CenterY="781.649740708729" Width="50.5932368193603" Height="20.0" ZOrder="33094" FillColor="ff9900" FontWeight="Bold" FontSize="10" Valign="Middle" ShapeType="Oval" />
    <Xref Database="Uniprot-TrEMBL" ID="P24941" />
  </DataNode>
  <DataNode TextLabel="MDM2" GraphId="fb8fa" Type="Protein" GroupRef="c0a35">
    <BiopaxRef>c7d</BiopaxRef>
    <BiopaxRef>f45</BiopaxRef>
    <BiopaxRef>a17</BiopaxRef>
    <BiopaxRef>a39</BiopaxRef>
    <BiopaxRef>f0a</BiopaxRef>
    <BiopaxRef>d61</BiopaxRef>
    <Graphics CenterX="292.79116649060506" CenterY="381.29334325682584" Width="49.0" Height="20.0" ZOrder="33095" FillColor="ccffcc" FontWeight="Bold" FontSize="10" Valign="Middle" ShapeType="RoundedRectangle" />
    <Xref Database="Uniprot-TrEMBL" ID="Q00987" />
  </DataNode>
  <DataNode TextLabel="RAD50" GraphId="da313" Type="Protein" GroupRef="ffc64">
    <Graphics CenterX="776.1080312722106" CenterY="148.17412935323375" Width="58.0" Height="20.0" ZOrder="33111" FillColor="0000ff" FontWeight="Bold" FontSize="10" Valign="Middle" Color="ffffff" />
    <Xref Database="Uniprot-TrEMBL" ID="Q92878" />
  </DataNode>
  <DataNode TextLabel="MRE11" GraphId="beb86" Type="Protein" GroupRef="ffc64">
    <Graphics CenterX="723.6080312722106" CenterY="155.17412935323375" Width="51.0" Height="20.0" ZOrder="33112" FillColor="ff0099" FontWeight="Bold" FontSize="10" Valign="Middle" />
    <Xref Database="Uniprot-TrEMBL" ID="P49959" />
  </DataNode>
  <DataNode TextLabel="NBS1" GraphId="fbd96" Type="Protein" GroupRef="ffc64">
    <Graphics CenterX="756.6080312722106" CenterY="171.17412935323375" Width="53.0" Height="20.0" ZOrder="33113" FillColor="ccffff" FontWeight="Bold" FontSize="10" Valign="Middle" />
    <Xref Database="Uniprot-TrEMBL" ID="O60934" />
  </DataNode>
  <DataNode TextLabel="Recombination" GraphId="d322c" Type="Pathway" GroupRef="eaba8">
    <Graphics CenterX="928.8540681173131" CenterY="777.4197331008809" Width="118.97934386391243" Height="38.83946620176175" ZOrder="33138" FontWeight="Bold" FontSize="12" Valign="Middle" ShapeType="None" Color="003399" />
    <Xref Database="WikiPathways" ID="WP438" />
  </DataNode>
  <Interaction GraphId="idb03c40d5" GroupRef="e295a">
    <Graphics ZOrder="12288" LineStyle="Broken" LineThickness="1.0" Color="003399">
      <Point X="811.581676750216" Y="877.3396715643906" />
      <Point X="898.0121002592913" Y="877.3396715643906" ArrowHead="Arrow" />
    </Graphics>
    <Xref Database="" ID="" />
  </Interaction>
  <Interaction GraphId="ida37f0fc3">
    <Graphics ConnectorType="Elbow" ZOrder="12288" LineThickness="1.0" Color="009900">
      <Point X="396.9746079163556" Y="299.0" GraphRef="c6daf" RelX="1.0" RelY="0.0" />
      <Point X="627.0" Y="272.0" />
      <Point X="685.0" Y="245.0" GraphRef="dd224" RelX="-1.0" RelY="0.0" ArrowHead="mim-stimulation" />
    </Graphics>
    <Xref Database="" ID="" />
  </Interaction>
  <Interaction GraphId="id4a00e28c">
    <Graphics ConnectorType="Elbow" ZOrder="12288" LineThickness="1.0" Color="009900">
      <Point X="396.9746079163556" Y="299.0" GraphRef="c6daf" RelX="1.0" RelY="0.0" />
      <Point X="655.0" Y="304.58479532163744" />
      <Point X="701.2456140350877" Y="310.16959064327483" GraphRef="fa9dc" RelX="-1.0" RelY="0.0" ArrowHead="mim-stimulation" />
    </Graphics>
    <Xref Database="" ID="" />
  </Interaction>
  <Interaction GraphId="id93be2059">
    <Graphics ConnectorType="Elbow" ZOrder="12288" LineThickness="1.0" Color="009900">
      <Point X="396.9746079163556" Y="299.0" GraphRef="c6daf" RelX="1.0" RelY="0.0" />
      <Point X="508.0" Y="319.1106309420917" />
      <Point X="754.5220397579956" Y="339.2212618841834" GraphRef="a4eab" RelX="-1.0" RelY="0.0" ArrowHead="mim-stimulation" />
    </Graphics>
    <Xref Database="" ID="" />
  </Interaction>
  <Interaction GraphId="df85c">
    <Graphics ConnectorType="Elbow" ZOrder="32874" LineThickness="1.0" Color="339900">
      <Point X="200.04185459382896" Y="243.50487321256065" GraphRef="d0872" RelX="1.0" RelY="0.0" />
      <Point X="240.0" Y="271.2524366062803" />
      <Point X="358.9746079163556" Y="299.0" GraphRef="c6daf" RelX="-1.0" RelY="0.0" />
    </Graphics>
    <Xref Database="" ID="" />
  </Interaction>
  <Interaction GraphId="eaf62">
    <Graphics ConnectorType="Elbow" ZOrder="32947" LineStyle="Broken" LineThickness="1.0" Color="003399">
      <Point X="208.74005676017805" Y="448.1574074074074" GraphRef="d5bed" RelX="-1.0" RelY="0.0" />
      <Point X="175.0" Y="461.3713967391378" />
      <Point X="119.78407888652461" Y="474.5853860708683" GraphRef="e3b92" RelX="1.0" RelY="0.0" ArrowHead="mim-conversion" />
    </Graphics>
    <Xref Database="" ID="" />
  </Interaction>
  <Interaction GraphId="c577c">
    <Graphics ConnectorType="Elbow" ZOrder="32948" LineThickness="1.0" Color="339900">
      <Point X="219.24005676017805" Y="458.1574074074074" GraphRef="d5bed" RelX="-0.5" RelY="1.0" />
      <Point X="149.42274453979726" Y="499.0" />
      <Point X="79.60543231941647" Y="547.7840376383515" GraphRef="c552b" RelX="0.0" RelY="-1.0" ArrowHead="mim-stimulation" />
    </Graphics>
    <Xref Database="" ID="" />
  </Interaction>
  <Interaction GraphId="a4b7e">
    <Graphics ZOrder="32949" LineStyle="Broken" LineThickness="1.0" Color="003399">
      <Point X="729.875" Y="656.25" GraphRef="ed559" RelX="0.0" RelY="1.0" />
      <Point X="729.8156783567586" Y="745.3634065416168" GraphRef="f4c60" RelX="0.0" RelY="-1.0" ArrowHead="mim-conversion" />
    </Graphics>
    <Xref Database="" ID="" />
  </Interaction>
  <Interaction GraphId="ab1e3">
    <Graphics ZOrder="32950" LineStyle="Broken" LineThickness="1.0" Color="003399">
      <Point X="929.9194574122631" Y="678.2548923489712" GraphRef="c6362" RelX="1.0" RelY="0.0" />
      <Point X="982.6737759402556" Y="678.6670114691364" GraphRef="c7b53" RelX="-1.0" RelY="0.0" ArrowHead="mim-conversion" />
    </Graphics>
    <Xref Database="" ID="" />
  </Interaction>
  <Interaction GraphId="f9565">
    <Graphics ConnectorType="Elbow" ZOrder="32951" LineThickness="1.0" Color="339900">
      <Point X="377.9746079163556" Y="309.0" GraphRef="c6daf" RelX="0.0" RelY="1.0" />
      <Point X="438.77204289921883" Y="386.0" />
      <Point X="499.5694778820821" Y="467.2699964646231" GraphRef="f80b9" RelX="-0.5" RelY="-1.0" ArrowHead="mim-stimulation" />
    </Graphics>
    <Xref Database="" ID="" />
  </Interaction>
  <Interaction GraphId="ad284">
    <Graphics ConnectorType="Elbow" ZOrder="32952" LineThickness="1.0" Color="339900">
      <Point X="659.7222222222222" Y="131.55766427934225" GraphRef="d8bf7" RelX="-1.0" RelY="0.0" />
      <Point X="368.4746079163556" Y="289.0" GraphRef="c6daf" RelX="-0.5" RelY="-1.0" ArrowHead="mim-stimulation" />
    </Graphics>
    <Xref Database="" ID="" />
  </Interaction>
  <Interaction GraphId="b05b6">
    <Graphics ConnectorType="Elbow" ZOrder="32953" LineStyle="Broken" LineThickness="1.0" Color="003399">
      <Point X="159.09368350290882" Y="321.0766125496313" GraphRef="ee34e" RelX="-1.0" RelY="0.0" />
      <Point X="87.84477474631147" Y="279.2200373900565" GraphRef="c5d19" RelX="0.0" RelY="1.0" ArrowHead="mim-conversion" />
    </Graphics>
    <Xref Database="" ID="" />
  </Interaction>
  <Interaction GraphId="abfb4">
    <Graphics ConnectorType="Elbow" ZOrder="32954" LineThickness="1.0" Color="339900">
      <Point X="751.6080312722106" Y="193.17412935323375" GraphRef="ad196" RelX="0.0" RelY="1.0" />
      <Point X="812.8678038379526" Y="222.9178907052042" GraphRef="ba679" RelX="-1.0" RelY="0.0" ArrowHead="mim-stimulation" />
    </Graphics>
    <Xref Database="" ID="" />
  </Interaction>
  <Interaction GraphId="b025a">
    <Graphics ZOrder="32955" LineStyle="Broken" LineThickness="1.0" Color="003399">
      <Point X="635.0418222554144" Y="424.34226447709534" GraphRef="a7664" RelX="1.0" RelY="0.0" />
      <Point X="699.2338252903915" Y="424.3525469867345" GraphRef="da824" RelX="-1.0" RelY="0.0" ArrowHead="mim-conversion" />
    </Graphics>
    <Xref Database="" ID="" />
  </Interaction>
  <Interaction GraphId="f6cbe">
    <Graphics ZOrder="32956" LineThickness="1.0" Color="339900">
      <Point X="794.3058925307133" Y="577.213626491136" GraphRef="e7db6" RelX="0.0" RelY="1.0" />
      <Point X="794.0223378373008" Y="663.2785660941004" GraphRef="c079d" RelX="0.0" RelY="-1.0" ArrowHead="mim-stimulation" />
    </Graphics>
    <Xref Database="" ID="" />
  </Interaction>
  <Interaction GraphId="fcd13">
    <Graphics ConnectorType="Elbow" ZOrder="32957" LineThickness="1.0" Color="339900">
      <Point X="262.2763256161315" Y="223.9070478245236" GraphRef="b9d0c" RelX="0.0" RelY="1.0" />
      <Point X="358.9746079163556" Y="299.0" GraphRef="c6daf" RelX="-1.0" RelY="0.0" ArrowHead="mim-stimulation" />
    </Graphics>
    <Xref Database="" ID="" />
  </Interaction>
  <Interaction GraphId="e2710">
    <Graphics ConnectorType="Elbow" ZOrder="32958" LineThickness="1.0" Color="339900">
      <Point X="315.0" Y="121.0" GraphRef="c4461" RelX="0.0" RelY="1.0" />
      <Point X="262.2763256161315" Y="195.50450861615928" GraphRef="b9d0c" RelX="0.0" RelY="-1.0" ArrowHead="mim-stimulation" />
    </Graphics>
    <Xref Database="" ID="" />
  </Interaction>
  <Interaction GraphId="dd267">
    <Graphics ConnectorType="Elbow" ZOrder="32959" LineStyle="Broken" LineThickness="1.0" Color="003399">
      <Point X="128.3786301609524" Y="607.2699194627573" GraphRef="aa362" RelX="-0.5" RelY="1.0" />
      <Point X="117.18126629089983" Y="633.0" />
      <Point X="105.98390242084724" Y="678.6253341323055" GraphRef="fecb6" RelX="0.0" RelY="-1.0" ArrowHead="Arrow" />
    </Graphics>
    <Xref Database="" ID="" />
  </Interaction>
  <Interaction GraphId="a14d9">
    <Graphics ConnectorType="Elbow" ZOrder="32960" LineThickness="1.0" Color="339900">
      <Point X="499.5694778820821" Y="487.2699964646231" GraphRef="f80b9" RelX="-0.5" RelY="1.0" />
      <Point X="479.8950457690446" Y="515.0" />
      <Point X="460.2206136560071" Y="657.486603284357" GraphRef="d1775" RelX="0.5" RelY="-1.0" ArrowHead="mim-stimulation" />
    </Graphics>
    <Xref Database="" ID="" />
  </Interaction>
  <Interaction GraphId="bb302">
    <Graphics ConnectorType="Elbow" ZOrder="32961" LineThickness="1.0" Color="339900">
      <Point X="377.9746079163556" Y="309.0" GraphRef="c6daf" RelX="0.0" RelY="1.0" />
      <Point X="405.0027814062396" Y="393.0" />
      <Point X="432.0309548961236" Y="414.82647606243125" GraphRef="e795d" RelX="0.0" RelY="-1.0" ArrowHead="mim-stimulation" />
    </Graphics>
    <Xref Database="" ID="" />
  </Interaction>
  <Interaction GraphId="a7bfd">
    <Graphics ConnectorType="Elbow" ZOrder="32962" LineThickness="1.0" Color="339900">
      <Point X="368.4746079163556" Y="309.0" GraphRef="c6daf" RelX="-0.5" RelY="1.0" />
      <Point X="371.504698080909" Y="416.0" />
      <Point X="374.53478824546244" Y="452.32152117545377" GraphRef="ed2e6" RelX="-0.5" RelY="-1.0" ArrowHead="mim-stimulation" />
    </Graphics>
    <Xref Database="" ID="" />
  </Interaction>
  <Interaction GraphId="a5ac6">
    <Graphics ConnectorType="Elbow" ZOrder="32963" LineThickness="1.0" Color="339900">
      <Point X="385.28478824546244" Y="472.32152117545377" GraphRef="ed2e6" RelX="0.0" RelY="1.0" />
      <Point X="358.0328758110914" Y="534.0" />
      <Point X="330.78096337672036" Y="577.522388059702" GraphRef="ad995" RelX="0.0" RelY="-1.0" ArrowHead="mim-stimulation" />
    </Graphics>
    <Xref Database="" ID="" />
  </Interaction>
  <Interaction GraphId="e6f1a">
    <Graphics ConnectorType="Elbow" ZOrder="32964" LineThickness="1.0" Color="339900">
      <Point X="385.28478824546244" Y="472.32152117545377" GraphRef="ed2e6" RelX="0.0" RelY="1.0" />
      <Point X="395.0601503719482" Y="539.0" />
      <Point X="404.835512498434" Y="561.4846049789855" GraphRef="d12a1" RelX="0.0" RelY="-1.0" ArrowHead="mim-stimulation" />
    </Graphics>
    <Xref Database="" ID="" />
  </Interaction>
  <Interaction GraphId="c182a">
    <Graphics ConnectorType="Elbow" ZOrder="32965" LineThickness="1.0" Color="339900">
      <Point X="387.4746079163556" Y="309.0" GraphRef="c6daf" RelX="0.5" RelY="1.0" />
      <Point X="590.8902502235344" Y="367.0" />
      <Point X="794.3058925307133" Y="557.213626491136" GraphRef="e7db6" RelX="0.0" RelY="-1.0" ArrowHead="mim-stimulation" />
    </Graphics>
    <Xref Database="" ID="" />
  </Interaction>
  <Interaction GraphId="da45c">
    <Graphics ConnectorType="Elbow" ZOrder="32966" LineStyle="Broken" LineThickness="1.0" Color="003399">
      <Point X="861.8936905790843" Y="489.18582541054457" GraphRef="ef6e7" RelX="1.0" RelY="0.0" />
      <Point X="981.5542942323127" Y="542.2053663570695" GraphRef="c909a" RelX="0.0" RelY="-1.0" ArrowHead="mim-conversion" />
    </Graphics>
    <Xref Database="" ID="" />
  </Interaction>
  <Interaction GraphId="fa70f">
    <Graphics ZOrder="32967" LineThickness="1.0" Color="ff0033">
      <Point X="511.0694778820821" Y="487.2699964646231" GraphRef="f80b9" RelX="0.0" RelY="1.0" />
      <Point X="511.16426017252275" Y="544.9291270527235" GraphRef="c332a" RelX="0.0" RelY="-1.0" ArrowHead="mim-inhibition" />
    </Graphics>
    <Xref Database="" ID="" />
  </Interaction>
  <Interaction GraphId="a5aea">
    <Graphics ZOrder="32968" LineStyle="Broken" LineThickness="1.0" Color="003399">
      <Point X="636.9726779166081" Y="723.3993085566112" GraphRef="bacbc" RelX="0.0" RelY="1.0" />
      <Point X="636.8382352941173" Y="812.7579100784651" GraphRef="f9753" RelX="0.0" RelY="-1.0" ArrowHead="Arrow" />
    </Graphics>
    <Xref Database="" ID="" />
  </Interaction>
  <Interaction GraphId="e0398">
    <Graphics ConnectorType="Elbow" ZOrder="32969" LineStyle="Broken" LineThickness="1.0" Color="000099">
      <Point X="458.0309548961236" Y="424.82647606243125" GraphRef="e795d" RelX="1.0" RelY="0.0" />
      <Point X="472.0" Y="444.81900344887777" />
      <Point X="451.6094746022869" Y="464.8115308353242" />
      <Point X="431.21894920457385" Y="482.8115308353242" GraphRef="cf170" RelX="0.0" RelY="-1.0" ArrowHead="mim-conversion" />
    </Graphics>
    <Xref Database="" ID="" />
  </Interaction>
  <Interaction GraphId="cad51">
    <Graphics ZOrder="32970" LineThickness="1.0" Color="339900">
      <Point X="636.8786114071377" Y="655.6885735623603" GraphRef="e417c" RelX="0.0" RelY="1.0" />
      <Point X="636.9726779166081" Y="703.3993085566112" GraphRef="bacbc" RelX="0.0" RelY="-1.0" ArrowHead="mim-stimulation" />
    </Graphics>
    <Xref Database="" ID="" />
  </Interaction>
  <Interaction GraphId="fd47a">
    <Graphics ZOrder="32971" LineStyle="Broken" LineThickness="1.0" Color="003399">
      <Point X="511.16426017252275" Y="564.9291270527235" GraphRef="c332a" RelX="0.0" RelY="1.0" />
      <Point X="511.369838889382" Y="607.3864044708591" GraphRef="aa2ee" RelX="0.0" RelY="-1.0" ArrowHead="mim-conversion" />
    </Graphics>
    <Xref Database="" ID="" />
  </Interaction>
  <Interaction GraphId="b1c90">
    <Graphics ConnectorType="Elbow" ZOrder="32972" LineThickness="1.0" Color="ff0033">
      <Point X="277.9483773564337" Y="539.0676154122755" GraphRef="e19a3" RelX="-0.5" RelY="1.0" />
      <Point X="214.8880051582732" Y="627.0" />
      <Point X="151.82763296011268" Y="607.2699194627573" GraphRef="aa362" RelX="0.5" RelY="1.0" ArrowHead="mim-inhibition" />
    </Graphics>
    <Xref Database="" ID="" />
  </Interaction>
  <Interaction GraphId="c1385">
    <Graphics ConnectorType="Elbow" ZOrder="32973" LineThickness="1.0" Color="339900">
      <Point X="392.39029512368495" Y="635.4699654278288" GraphRef="d72c4" RelX="-0.5" RelY="1.0" />
      <Point X="145.1574074074074" Y="781.649740708729" GraphRef="ea9cc" RelX="1.0" RelY="0.0" ArrowHead="mim-stimulation" />
    </Graphics>
    <Xref Database="" ID="" />
  </Interaction>
  <Interaction GraphId="abeb5">
    <Graphics ConnectorType="Elbow" ZOrder="32974" LineThickness="1.0" Color="339900">
      <Point X="686.1080312722106" Y="159.67412935323375" GraphRef="ad196" RelX="-1.0" RelY="0.0" />
      <Point X="377.9746079163556" Y="289.0" GraphRef="c6daf" RelX="0.0" RelY="-1.0" ArrowHead="mim-stimulation" />
    </Graphics>
    <Xref Database="" ID="" />
  </Interaction>
  <Interaction GraphId="dedf5">
    <Graphics ConnectorType="Elbow" ZOrder="32975" LineStyle="Broken" LineThickness="1.0" Color="003399">
      <Point X="208.74005676017805" Y="448.1574074074074" GraphRef="d5bed" RelX="-1.0" RelY="0.0" />
      <Point X="123.38364563952757" Y="400.54686671557056" GraphRef="cca26" RelX="0.0" RelY="1.0" ArrowHead="mim-conversion" />
    </Graphics>
    <Xref Database="" ID="" />
  </Interaction>
  <Interaction GraphId="fee0a">
    <Graphics ConnectorType="Elbow" ZOrder="32976" LineThickness="1.0" Color="339900">
      <Point X="368.4746079163556" Y="309.0" GraphRef="c6daf" RelX="-0.5" RelY="1.0" />
      <Point X="336.7578872034803" Y="342.0" />
      <Point X="305.04116649060506" Y="371.29334325682584" GraphRef="fb8fa" RelX="0.5" RelY="-1.0" ArrowHead="mim-stimulation" />
    </Graphics>
    <Xref Database="" ID="" />
  </Interaction>
  <Interaction GraphId="bc666">
    <Graphics ConnectorType="Elbow" ZOrder="32978" LineThickness="1.0" Color="339900">
      <Point X="522.5694778820821" Y="487.2699964646231" GraphRef="f80b9" RelX="0.5" RelY="1.0" />
      <Point X="603.2874289453202" Y="497.30937512204446" GraphRef="afc0e" RelX="-1.0" RelY="0.0" ArrowHead="mim-stimulation" />
    </Graphics>
    <Xref Database="" ID="" />
  </Interaction>
  <Interaction GraphId="b6c1d">
    <Graphics ConnectorType="Elbow" ZOrder="32979" LineThickness="1.0" Color="339900">
      <Point X="230.3084391336818" Y="578.5750560119491" GraphRef="ffa91" RelX="0.0" RelY="1.0" />
      <Point X="163.55213435969281" Y="597.2699194627573" GraphRef="aa362" RelX="1.0" RelY="0.0" ArrowHead="mim-stimulation" />
    </Graphics>
    <Xref Database="" ID="" />
  </Interaction>
  <Interaction GraphId="e5834">
    <Graphics ConnectorType="Elbow" ZOrder="32980" LineThickness="1.0" Color="339900">
      <Point X="812.5564173732605" Y="567.213626491136" GraphRef="e7db6" RelX="1.0" RelY="0.0" />
      <Point X="854.5" Y="612.0" GraphRef="c722f" RelX="0.0" RelY="-1.0" ArrowHead="mim-stimulation" />
    </Graphics>
    <Xref Database="" ID="" />
  </Interaction>
  <Interaction GraphId="cce33">
    <Graphics ConnectorType="Elbow" ZOrder="32981" LineStyle="Broken" LineThickness="1.0" Color="003399">
      <Point X="880.5332337565346" Y="310.95369678864824" GraphRef="ce4b5" RelX="1.0" RelY="0.0" />
      <Point X="957.4698879551818" Y="345.5399159663863" GraphRef="ef9f0" RelX="0.0" RelY="-1.0" ArrowHead="mim-conversion" />
    </Graphics>
    <Xref Database="" ID="" />
  </Interaction>
  <Interaction GraphId="dc4ee">
    <Graphics ZOrder="32982" LineThickness="1.0" Color="ff0033">
      <Point X="229.74005676017805" Y="458.1574074074074" GraphRef="d5bed" RelX="0.0" RelY="1.0" />
      <Point X="230.3084391336818" Y="554.0" GraphRef="ffa91" RelX="0.0" RelY="-1.0" ArrowHead="mim-inhibition" />
    </Graphics>
    <Xref Database="" ID="" />
  </Interaction>
  <Interaction GraphId="bd32b">
    <Graphics ConnectorType="Elbow" ZOrder="32983" LineThickness="1.0" Color="339900">
      <Point X="883.0" Y="628.5" GraphRef="c722f" RelX="1.0" RelY="0.0" />
      <Point X="910.633191028027" Y="668.2548923489712" GraphRef="c6362" RelX="0.0" RelY="-1.0" ArrowHead="mim-stimulation" />
    </Graphics>
    <Xref Database="" ID="" />
  </Interaction>
  <Interaction GraphId="a8d56">
    <Graphics ConnectorType="Elbow" ZOrder="32984" LineThickness="1.0" Color="339900">
      <Point X="385.28478824546244" Y="472.32152117545377" GraphRef="ed2e6" RelX="0.0" RelY="1.0" />
      <Point X="414.8777009507348" Y="527.0" />
      <Point X="444.4706136560071" Y="657.486603284357" GraphRef="d1775" RelX="0.0" RelY="-1.0" ArrowHead="mim-stimulation" />
    </Graphics>
    <Xref Database="" ID="" />
  </Interaction>
  <Interaction GraphId="ba29c">
    <Graphics ZOrder="32985" LineThickness="1.0" Color="ff0033">
      <Point X="404.835512498434" Y="584.4846049789855" GraphRef="d12a1" RelX="0.0" RelY="1.0" />
      <Point X="405.32779512368495" Y="615.4699654278288" GraphRef="d72c4" RelX="0.0" RelY="-1.0" ArrowHead="mim-inhibition" />
    </Graphics>
    <Xref Database="" ID="" />
  </Interaction>
  <Interaction GraphId="e3834">
    <Graphics ConnectorType="Elbow" ZOrder="32986" LineStyle="Broken" LineThickness="1.0" Color="003399">
      <Point X="808.5220397579956" Y="339.2212618841834" GraphRef="a4eab" RelX="1.0" RelY="0.0" />
      <Point X="866.0" Y="377.92321972725506" />
      <Point X="936.0582000902521" Y="416.62517757032674" GraphRef="dc7c0" RelX="-1.0" RelY="0.0" ArrowHead="mim-conversion" />
    </Graphics>
    <Xref Database="" ID="" />
  </Interaction>
  <Interaction GraphId="ffb63">
    <Graphics ConnectorType="Elbow" ZOrder="32987" LineThickness="1.0" Color="339900">
      <Point X="368.4746079163556" Y="309.0" GraphRef="c6daf" RelX="-0.5" RelY="1.0" />
      <Point X="293.8573323382668" Y="342.0" />
      <Point X="219.24005676017805" Y="438.1574074074074" GraphRef="d5bed" RelX="-0.5" RelY="-1.0" ArrowHead="mim-stimulation" />
    </Graphics>
    <Xref Database="" ID="" />
  </Interaction>
  <Interaction GraphId="d7e26">
    <Graphics ConnectorType="Elbow" ZOrder="32988" LineStyle="Broken" LineThickness="1.0" Color="003399">
      <Point X="330.78096337672036" Y="643.522388059702" GraphRef="d91f9" RelX="0.0" RelY="1.0" />
      <Point X="301.45804596270244" Y="724.7509793908174" GraphRef="cc9e9" RelX="1.0" RelY="0.0" ArrowHead="mim-conversion" />
    </Graphics>
    <Xref Database="" ID="" />
  </Interaction>
  <Interaction GraphId="eae49">
    <Graphics ConnectorType="Elbow" ZOrder="32989" LineStyle="Broken" LineThickness="1.0" Color="003399">
      <Point X="578.9332163727578" Y="626.2245446302582" GraphRef="af980" RelX="0.0" RelY="1.0" />
      <Point X="546.4519774292339" Y="754.3464352897588" GraphRef="dca06" RelX="1.0" RelY="0.0" ArrowHead="Arrow" />
    </Graphics>
    <Xref Database="" ID="" />
  </Interaction>
  <Interaction GraphId="f4398">
    <Graphics ConnectorType="Elbow" ZOrder="32990" LineThickness="1.0" Color="339900">
      <Point X="377.9746079163556" Y="309.0" GraphRef="c6daf" RelX="0.0" RelY="1.0" />
      <Point X="485.12661502618744" Y="376.0" />
      <Point X="592.2786221360193" Y="414.34226447709534" GraphRef="a7664" RelX="-0.5" RelY="-1.0" ArrowHead="mim-stimulation" />
    </Graphics>
    <Xref Database="" ID="" />
  </Interaction>
  <Interaction GraphId="e14eb">
    <Graphics ConnectorType="Elbow" ZOrder="32991" LineThickness="1.0" Color="ff0033">
      <Point X="229.74005676017805" Y="458.1574074074074" GraphRef="d5bed" RelX="0.0" RelY="1.0" />
      <Point X="184.9215941603553" Y="519.2982456140351" />
      <Point X="140.10313156053255" Y="587.2699194627573" GraphRef="aa362" RelX="0.0" RelY="-1.0" ArrowHead="mim-inhibition" />
    </Graphics>
    <Xref Database="" ID="" />
  </Interaction>
  <Interaction GraphId="b5342">
    <Graphics ConnectorType="Elbow" ZOrder="32992" LineThickness="1.0" Color="339900">
      <Point X="651.9304712962278" Y="497.30937512204446" GraphRef="afc0e" RelX="1.0" RelY="0.0" />
      <Point X="679.0" Y="568.980725355452" />
      <Point X="659.5235250186704" Y="640.6520755888596" GraphRef="e417c" RelX="1.0" RelY="0.0" ArrowHead="mim-stimulation" />
    </Graphics>
    <Xref Database="" ID="" />
  </Interaction>
  <Interaction GraphId="d20b7">
    <Graphics ConnectorType="Elbow" ZOrder="32993" LineStyle="Broken" LineThickness="1.0" Color="003399">
      <Point X="120.80748823585893" Y="830.1388888888887" GraphRef="b84f3" RelX="0.0" RelY="1.0" />
      <Point X="183.3042181436099" Y="873.2875463928016" GraphRef="aafe9" RelX="-1.0" RelY="0.0" ArrowHead="Arrow" />
    </Graphics>
    <Xref Database="" ID="" />
  </Interaction>
  <Interaction GraphId="d7c22">
    <Graphics ConnectorType="Elbow" ZOrder="32994" LineThickness="1.0" Color="ff0033">
      <Point X="79.60543231941647" Y="582.2348491134901" GraphRef="c552b" RelX="0.0" RelY="1.0" />
      <Point X="116.65412876137228" Y="597.2699194627573" GraphRef="aa362" RelX="-1.0" RelY="0.0" ArrowHead="mim-inhibition" />
    </Graphics>
    <Xref Database="" ID="" />
  </Interaction>
  <Interaction GraphId="b13c9">
    <Graphics ConnectorType="Elbow" ZOrder="32995" LineThickness="1.0" Color="ff0033">
      <Point X="639.769710708501" Y="507.30937512204446" GraphRef="afc0e" RelX="0.5" RelY="1.0" />
      <Point X="609.2046079025765" Y="594.2850459267142" GraphRef="af980" RelX="1.0" RelY="0.0" ArrowHead="mim-inhibition" />
    </Graphics>
    <Xref Database="" ID="" />
  </Interaction>
  <Interaction GraphId="d94d8">
    <Graphics ConnectorType="Elbow" ZOrder="32996" LineThickness="1.0" Color="339900">
      <Point X="396.9746079163556" Y="299.0" GraphRef="c6daf" RelX="1.0" RelY="0.0" />
      <Point X="458.0" Y="274.08325351605595" />
      <Point X="484.1536575493151" Y="249.16650703211195" GraphRef="c46cc" RelX="-1.0" RelY="0.0" ArrowHead="mim-stimulation" />
    </Graphics>
    <Xref Database="" ID="" />
  </Interaction>
  <Interaction GraphId="c9c1d">
    <Graphics ZOrder="32997" LineThickness="1.0" Color="ff0033">
      <Point X="444.4706136560071" Y="677.486603284357" GraphRef="d1775" RelX="0.0" RelY="1.0" />
      <Point X="444.51626654135725" Y="724.3175550958226" GraphRef="a92fb" RelX="0.0" RelY="-1.0" ArrowHead="mim-inhibition" />
    </Graphics>
    <Xref Database="" ID="" />
  </Interaction>
  <Interaction GraphId="caef7">
    <Graphics ConnectorType="Elbow" ZOrder="32998" LineThickness="1.0" Color="339900">
      <Point X="387.4746079163556" Y="309.0" GraphRef="c6daf" RelX="0.5" RelY="1.0" />
      <Point X="607.4341492477199" Y="358.0" />
      <Point X="827.3936905790843" Y="479.18582541054457" GraphRef="ef6e7" RelX="-0.5" RelY="-1.0" ArrowHead="mim-stimulation" />
    </Graphics>
    <Xref Database="" ID="" />
  </Interaction>
  <Interaction GraphId="b8e48">
    <Graphics ConnectorType="Elbow" ZOrder="32999" LineThickness="1.0" Color="339900">
      <Point X="326.14396788057775" Y="442.3908181893619" GraphRef="a1e93" RelX="0.0" RelY="1.0" />
      <Point X="363.78478824546244" Y="462.32152117545377" GraphRef="ed2e6" RelX="-1.0" RelY="0.0" ArrowHead="mim-stimulation" />
    </Graphics>
    <Xref Database="" ID="" />
  </Interaction>
  <Interaction GraphId="beaf3">
    <Graphics ConnectorType="Elbow" ZOrder="33000" LineStyle="Broken" LineThickness="1.0" Color="003399">
      <Point X="794.0223378373008" Y="698.0672143390593" GraphRef="c079d" RelX="0.0" RelY="1.0" />
      <Point X="858.3643961853569" Y="765.7531964569258" GraphRef="c5700" RelX="-1.0" RelY="0.0" ArrowHead="mim-conversion" />
    </Graphics>
    <Xref Database="" ID="" />
  </Interaction>
  <Interaction GraphId="abb38">
    <Graphics ConnectorType="Elbow" ZOrder="33001" LineThickness="1.0" Color="339900">
      <Point X="776.0553676881661" Y="567.213626491136" GraphRef="e7db6" RelX="-1.0" RelY="0.0" />
      <Point X="729.875" Y="636.25" GraphRef="ed559" RelX="0.0" RelY="-1.0" ArrowHead="mim-stimulation" />
    </Graphics>
    <Xref Database="" ID="" />
  </Interaction>
  <Interaction GraphId="d5861">
    <Graphics ConnectorType="Elbow" ZOrder="33002" LineThickness="1.0" Color="339900">
      <Point X="627.608950120774" Y="507.30937512204446" GraphRef="afc0e" RelX="0.0" RelY="1.0" />
      <Point X="603.2710832467659" Y="538.0" />
      <Point X="578.9332163727578" Y="562.3455472231703" GraphRef="af980" RelX="0.0" RelY="-1.0" ArrowHead="mim-stimulation" />
    </Graphics>
    <Xref Database="" ID="" />
  </Interaction>
  <Interaction GraphId="b5c2a">
    <Graphics ConnectorType="Elbow" ZOrder="33003" LineStyle="Broken" LineThickness="1.0" Color="003399">
      <Point X="538.675130694548" Y="249.16650703211195" GraphRef="c46cc" RelX="1.0" RelY="0.0" />
      <Point X="595.6862085370017" Y="226.57339746616003" GraphRef="f9925" RelX="0.0" RelY="1.0" ArrowHead="mim-conversion" />
    </Graphics>
    <Xref Database="" ID="" />
  </Interaction>
  <Interaction GraphId="deb56">
    <Graphics ConnectorType="Elbow" ZOrder="33004" LineStyle="Broken" LineThickness="1.0" Color="003399">
      <Point X="405.32779512368495" Y="635.4699654278288" GraphRef="d72c4" RelX="0.0" RelY="1.0" />
      <Point X="378.85972367824377" Y="807.0" />
      <Point X="352.39165223280264" Y="851.4942268656287" GraphRef="e5ea0" RelX="0.0" RelY="-1.0" ArrowHead="mim-conversion" />
    </Graphics>
    <Xref Database="" ID="" />
  </Interaction>
  <Interaction GraphId="b56d4">
    <Graphics ConnectorType="Elbow" ZOrder="33005" LineThickness="1.0" Color="339900">
      <Point X="240.24005676017805" Y="458.1574074074074" GraphRef="d5bed" RelX="0.5" RelY="1.0" />
      <Point X="267.08672604065333" Y="485.3801169590643" />
      <Point X="293.9333953211286" Y="503.53809720792697" GraphRef="e19a3" RelX="0.0" RelY="-1.0" ArrowHead="mim-stimulation" />
    </Graphics>
    <Xref Database="" ID="" />
  </Interaction>
  <Interaction GraphId="e984d">
    <Graphics ZOrder="33006" LineStyle="Broken" LineThickness="1.0" Color="003399">
      <Point X="505.309932785661" Y="200.8401792382375" GraphRef="dd7fb" RelX="1.0" RelY="0.0" />
      <Point X="555.6862085370017" Y="200.07339746616003" GraphRef="f9925" RelX="-1.0" RelY="0.0" ArrowHead="Arrow" />
    </Graphics>
    <Xref Database="" ID="" />
  </Interaction>
  <Interaction GraphId="a326a">
    <Graphics ConnectorType="Elbow" ZOrder="33007" LineThickness="1.0" Color="339900">
      <Point X="368.4746079163556" Y="309.0" GraphRef="c6daf" RelX="-0.5" RelY="1.0" />
      <Point X="208.09368350290882" Y="321.0766125496313" GraphRef="ee34e" RelX="1.0" RelY="0.0" ArrowHead="mim-stimulation" />
    </Graphics>
    <Xref Database="" ID="" />
  </Interaction>
  <Interaction GraphId="c8fd5">
    <Graphics ConnectorType="Elbow" ZOrder="33008" LineThickness="1.0" Color="ff0033">
      <Point X="62.24676760677477" Y="565.0094433759208" GraphRef="c552b" RelX="-1.0" RelY="0.0" />
      <Point X="82.46682832356973" Y="794.8943147988089" GraphRef="b84f3" RelX="-1.0" RelY="0.0" ArrowHead="mim-inhibition" />
    </Graphics>
    <Xref Database="" ID="" />
  </Interaction>
  <Interaction GraphId="a87cc">
    <Graphics ConnectorType="Elbow" ZOrder="33009" LineThickness="1.0" Color="333333">
      <Point X="412.03518977461397" Y="66.7885051671156" GraphRef="b692e" RelX="-1.0" RelY="0.0" />
      <Point X="315.0" Y="91.04481792717093" GraphRef="c4461" RelX="0.0" RelY="-1.0" ArrowHead="mim-conversion" />
    </Graphics>
    <Xref Database="" ID="" />
  </Interaction>
  <Interaction GraphId="a11e5">
    <Graphics ConnectorType="Elbow" ZOrder="33010" LineThickness="1.0" Color="339900">
      <Point X="374.53478824546244" Y="472.32152117545377" GraphRef="ed2e6" RelX="-0.5" RelY="1.0" />
      <Point X="330.54224792390085" Y="478.94736842105266" />
      <Point X="286.5497076023392" Y="463.55238791423005" />
      <Point X="250.74005676017805" Y="448.1574074074074" GraphRef="d5bed" RelX="1.0" RelY="0.0" ArrowHead="mim-stimulation" />
    </Graphics>
    <Xref Database="" ID="" />
  </Interaction>
  <Interaction GraphId="be773">
    <Graphics ConnectorType="Elbow" ZOrder="33013" LineThickness="1.0" Color="339900">
      <Point X="292.79116649060506" Y="391.29334325682584" GraphRef="fb8fa" RelX="0.0" RelY="1.0" />
      <Point X="266.51561162539156" Y="408.1728608470181" />
      <Point X="240.24005676017805" Y="438.1574074074074" GraphRef="d5bed" RelX="0.5" RelY="-1.0" ArrowHead="mim-stimulation" />
    </Graphics>
    <Xref Database="" ID="" />
  </Interaction>
  <Interaction GraphId="e9472">
    <Graphics ConnectorType="Elbow" ZOrder="33014" LineThickness="1.0" Color="339900">
      <Point X="396.9746079163556" Y="299.0" GraphRef="c6daf" RelX="1.0" RelY="0.0" />
      <Point X="442.0" Y="249.92008961911876" />
      <Point X="473.0" Y="200.8401792382375" GraphRef="dd7fb" RelX="-1.0" RelY="0.0" ArrowHead="mim-stimulation" />
    </Graphics>
    <Xref Database="" ID="" />
  </Interaction>
  <Interaction GraphId="b26c8">
    <Graphics ConnectorType="Elbow" ZOrder="33015" LineThickness="1.0" Color="339900">
      <Point X="368.4746079163556" Y="309.0" GraphRef="c6daf" RelX="-0.5" RelY="1.0" />
      <Point X="347.30928789846666" Y="376.0" />
      <Point X="326.14396788057775" Y="413.0318801927017" GraphRef="a1e93" RelX="0.0" RelY="-1.0" ArrowHead="mim-stimulation" />
    </Graphics>
    <Xref Database="" ID="" />
  </Interaction>
  <Interaction GraphId="c203c">
    <Graphics ConnectorType="Elbow" ZOrder="33016" LineThickness="1.0" Color="333333">
      <Point X="538.3304988224882" Y="66.7885051671156" GraphRef="b692e" RelX="1.0" RelY="0.0" />
      <Point X="705.7003152866764" Y="116.05766427934225" GraphRef="d8bf7" RelX="0.0" RelY="-1.0" ArrowHead="Arrow" />
    </Graphics>
    <Xref Database="" ID="" />
  </Interaction>
  <Interaction GraphId="bd31a">
    <Graphics ConnectorType="Elbow" ZOrder="33017" LineStyle="Broken" LineThickness="1.0" Color="003399">
      <Point X="995.0507841672888" Y="220.9933778244167" GraphRef="b6c07" RelX="1.0" RelY="0.0" />
      <Point X="1028.0" Y="288.2666468954015" />
      <Point X="997.4698879551818" Y="355.5399159663863" GraphRef="ef9f0" RelX="1.0" RelY="0.0" ArrowHead="mim-conversion" />
    </Graphics>
    <Xref Database="" ID="" />
  </Interaction>
  <Interaction GraphId="d7f5b">
    <Graphics ConnectorType="Elbow" ZOrder="33018" LineThickness="1.0" Color="339900">
      <Point X="704.0" Y="255.0" GraphRef="dd224" RelX="0.0" RelY="1.0" />
      <Point X="830.5800027388925" Y="274.0" />
      <Point X="957.1600054777851" Y="233.4906646751306" GraphRef="b6c07" RelX="-0.5" RelY="1.0" ArrowHead="mim-stimulation" />
    </Graphics>
    <Xref Database="" ID="" />
  </Interaction>
  <Interaction GraphId="b0c77">
    <Graphics ZOrder="33019" LineThickness="1.0" Color="339900">
      <Point X="752.2456140350877" Y="310.16959064327483" GraphRef="fa9dc" RelX="1.0" RelY="0.0" />
      <Point X="826.0" Y="310.95369678864824" GraphRef="ce4b5" RelX="-1.0" RelY="0.0" ArrowHead="mim-stimulation" />
    </Graphics>
    <Xref Database="" ID="" />
  </Interaction>
  <Interaction GraphId="f6780">
    <Graphics ConnectorType="Elbow" ZOrder="33030" LineStyle="Broken" LineThickness="1.0" Color="003399">
      <Point X="444.51626654135725" Y="744.3175550958226" GraphRef="a92fb" RelX="0.0" RelY="1.0" />
      <Point X="459.30769547059685" Y="788.0" />
      <Point X="474.0991243998364" Y="841.8252427184466" GraphRef="e75f4" RelX="0.0" RelY="-1.0" ArrowHead="mim-conversion" />
    </Graphics>
    <Xref Database="" ID="" />
  </Interaction>
  <Interaction GraphId="da9c4" GroupRef="e295a">
    <Graphics ZOrder="33132" LineThickness="1.0" Color="339900">
      <Point X="812.2025789015233" Y="895.5459722916222" />
      <Point X="894.6901091606119" Y="896.0386257056244" ArrowHead="mim-stimulation" />
    </Graphics>
    <Xref Database="" ID="" />
  </Interaction>
  <Interaction GraphId="fb73f" GroupRef="e295a">
    <Graphics ZOrder="33134" LineThickness="1.0" Color="ff0066">
      <Point X="814.4238407857061" Y="915.2967673839964" />
      <Point X="901.4693171996543" Y="914.804113969994" ArrowHead="mim-inhibition" />
    </Graphics>
    <Xref Database="" ID="" />
  </Interaction>
  <Interaction GraphId="f5c95" GroupRef="e295a">
    <Graphics ZOrder="33136" LineThickness="1.0" Color="333333">
      <Point X="812.581676750216" Y="857.3396715643906" />
      <Point X="899.0121002592913" Y="857.3396715643906" ArrowHead="Arrow" />
    </Graphics>
    <Xref Database="" ID="" />
  </Interaction>
  <GraphicalLine GraphId="c54fc" GroupRef="fc773">
    <Graphics ZOrder="33097" LineThickness="1.0">
      <Point X="452.4406036197083" Y="82.62787074727373" />
      <Point X="458.69360987271443" Y="97.53888565828856" />
    </Graphics>
  </GraphicalLine>
  <GraphicalLine GraphId="fceb8" GroupRef="fc773">
    <Graphics ZOrder="33098" LineThickness="1.0">
      <Point X="462.2842818401009" Y="53.13043442944638" />
      <Point X="494.52154811992045" Y="39.59078259192222" />
    </Graphics>
  </GraphicalLine>
  <GraphicalLine GraphId="e41bc" GroupRef="fc773">
    <Graphics ZOrder="33099" LineThickness="1.0">
      <Point X="478.89563007473475" Y="74.93186305126596" />
      <Point X="452.4406036197083" Y="82.62787074727373" />
    </Graphics>
  </GraphicalLine>
  <GraphicalLine GraphId="c0fa0" GroupRef="fc773">
    <Graphics ZOrder="33100" LineThickness="1.0">
      <Point X="459.0620357730552" Y="98.4906525675026" />
      <Point X="420.37731623727177" Y="124.92521091695471" />
    </Graphics>
  </GraphicalLine>
  <GraphicalLine GraphId="c96c4" GroupRef="fc773">
    <Graphics ZOrder="33101" LineThickness="1.0">
      <Point X="420.03518977461397" Y="125.08604658918478" />
      <Point X="447.1144934496622" Y="101.87521486771459" />
    </Graphics>
  </GraphicalLine>
  <GraphicalLine GraphId="cb272" GroupRef="fc773">
    <Graphics ZOrder="33102" LineThickness="1.0">
      <Point X="486.4848945221911" Y="25.466335159342066" />
      <Point X="494.86658375494426" Y="39.65073232246266" />
    </Graphics>
  </GraphicalLine>
  <GraphicalLine GraphId="fc669" GroupRef="fc773">
    <Graphics ZOrder="33103" LineThickness="1.0">
      <Point X="530.2120799223435" Y="8.490963745046429" />
      <Point X="494.1063416889456" Y="29.76755948972732" />
    </Graphics>
  </GraphicalLine>
  <GraphicalLine GraphId="c9c6b" GroupRef="fc773">
    <Graphics ZOrder="33104" LineThickness="1.0">
      <Point X="443.5179511880374" Y="80.35154726995654" />
      <Point X="468.0182735607002" Y="72.61460336279993" />
    </Graphics>
  </GraphicalLine>
  <GraphicalLine GraphId="be61f" GroupRef="fc773">
    <Graphics ZOrder="33105" LineThickness="1.0">
      <Point X="509.4354981780548" Y="41.75747962307548" />
      <Point X="472.87946162201797" Y="59.07349693909282" />
    </Graphics>
  </GraphicalLine>
  <GraphicalLine GraphId="dddc7" GroupRef="fc773">
    <Graphics ZOrder="33106" LineThickness="1.0">
      <Point X="443.16560365996884" Y="80.4977461687206" />
      <Point X="447.0340756135472" Y="101.77434191340171" />
    </Graphics>
  </GraphicalLine>
  <GraphicalLine GraphId="dd27e" GroupRef="fc773">
    <Graphics ZOrder="33107" LineThickness="1.0">
      <Point X="486.48781668193374" Y="25.28212220917169" />
      <Point X="530.3304988224882" Y="8.518743743665596" />
    </Graphics>
  </GraphicalLine>
  <GraphicalLine GraphId="ae8b7" GroupRef="fc773">
    <Graphics ZOrder="33108" LineThickness="1.0">
      <Point X="468.2024865108708" Y="72.57658931139349" />
      <Point X="462.39977858050315" Y="53.23422954350178" />
    </Graphics>
  </GraphicalLine>
  <GraphicalLine GraphId="ed352" GroupRef="fc773">
    <Graphics ZOrder="33109" LineThickness="1.0">
      <Point X="493.9879227888009" Y="29.90352433570399" />
      <Point X="509.4618106031144" Y="41.50894019643897" />
    </Graphics>
  </GraphicalLine>
  <GraphicalLine GraphId="a30a1" GroupRef="fc773">
    <Graphics ZOrder="33110" LineThickness="1.0">
      <Point X="472.75344452501804" Y="59.24728063814359" />
      <Point X="478.89563007473475" Y="74.93186305126596" />
    </Graphics>
  </GraphicalLine>
  <Label TextLabel="Cell response" GraphId="d2463" GroupRef="e295a">
    <Graphics CenterX="947.1564390665519" CenterY="877.3392759173104" Width="71.11495246326592" Height="20.0" ZOrder="28672" FillColor="ffffff" FontSize="10" Valign="Middle" Align="Left" />
  </Label>
  <Label TextLabel="P" GraphId="bc294" GroupRef="c0a35">
    <Graphics CenterX="276.9150096088201" CenterY="364.01241912717575" Width="19.0" Height="20.0" ZOrder="32876" FillColor="ffffff" FontWeight="Bold" FontSize="10" Valign="Middle" />
  </Label>
  <Label TextLabel="P" GraphId="c4e11" GroupRef="ff136">
    <Graphics CenterX="394.58233075602425" CenterY="282.7816695097383" Width="19.0" Height="20.0" ZOrder="32878" FillColor="ffffff" FontWeight="Bold" FontSize="10" Valign="Middle" />
  </Label>
  <Label TextLabel="P" GraphId="c958b" GroupRef="fa5b3">
    <Graphics CenterX="390.7615359852945" CenterY="444.73741683133994" Width="19.0" Height="20.0" ZOrder="32880" FillColor="ffffff" FontWeight="Bold" FontSize="10" Valign="Middle" />
  </Label>
  <Label TextLabel="P" GraphId="b6133" GroupRef="c6f5d">
    <Graphics CenterX="609.799203906457" CenterY="479.3550492645061" Width="19.0" Height="20.0" ZOrder="32882" FillColor="ffffff" FontWeight="Bold" FontSize="10" Valign="Middle" />
  </Label>
  <Label TextLabel="P" GraphId="e11ac" GroupRef="b8842">
    <Graphics CenterX="523.8842711606615" CenterY="461.76207306652213" Width="19.0" Height="20.0" ZOrder="32884" FillColor="ffffff" FontWeight="Bold" FontSize="10" Valign="Middle" />
  </Label>
  <Label TextLabel="P" GraphId="b8abd" GroupRef="fe3dc">
    <Graphics CenterX="622.4126416364002" CenterY="407.0003160942392" Width="19.0" Height="20.0" ZOrder="32886" FillColor="ffffff" FontWeight="Bold" FontSize="10" Valign="Middle" />
  </Label>
  <Label TextLabel="P" GraphId="bbba7" GroupRef="b96fc">
    <Graphics CenterX="776.3340175577766" CenterY="552.241102335025" Width="19.0" Height="20.0" ZOrder="32888" FillColor="ffffff" FontWeight="Bold" FontSize="10" Valign="Middle" />
  </Label>
  <Label TextLabel="P" GraphId="b90d8" GroupRef="b5dbd">
    <Graphics CenterX="848.0588332825914" CenterY="471.92670877791306" Width="19.0" Height="20.0" ZOrder="32890" FillColor="ffffff" FontWeight="Bold" FontSize="10" Valign="Middle" />
  </Label>
  <Label TextLabel="P" GraphId="f4ff6" GroupRef="a25e3">
    <Graphics CenterX="695.4789807027387" CenterY="227.35658145050434" Width="19.0" Height="20.0" ZOrder="32892" FillColor="ffffff" FontWeight="Bold" FontSize="10" Valign="Middle" />
  </Label>
  <Label TextLabel="IR Radiation" GraphId="b5afc">
    <Graphics CenterX="432.42592592592564" CenterY="27.41666666666663" Width="80.0" Height="20.0" ZOrder="33022" FillColor="ffffff" FontWeight="Bold" FontSize="12" Valign="Middle" />
  </Label>
  <Label TextLabel="MDMX Ubiquitination &amp;&#xA;Degradation" GraphId="cc9e9">
    <Graphics CenterX="227.22902298135122" CenterY="724.7509793908174" Width="148.45804596270244" Height="39.50195878163481" ZOrder="33023" FillColor="ffffff" FontWeight="Bold" FontSize="12" Valign="Middle" Color="003399" />
  </Label>
  <Label TextLabel="STRUCTURAL CHANGE&#xA;OF CHROMATIN" GraphId="c4461">
    <Graphics CenterX="315.0" CenterY="106.02240896358546" Width="160.0" Height="29.955182072829075" ZOrder="33024" FillColor="ffffff" FontWeight="Bold" FontSize="12" Valign="Middle" Color="003399" />
  </Label>
  <Label TextLabel="Inactive&#xA;Dimer" GraphId="d5690">
    <Graphics CenterX="151.03268629633635" CenterY="209.42548942276255" Width="47.0" Height="20.0" ZOrder="33025" FillColor="ffffff" FontSize="10" Valign="Middle" />
  </Label>
  <Label TextLabel="Cell&#xA;Survival" GraphId="c5d19">
    <Graphics CenterX="87.84477474631147" CenterY="265.0534700483485" Width="65.40834845735023" Height="28.33313468341603" ZOrder="33026" FillColor="ffffff" FontWeight="Bold" FontSize="12" Valign="Middle" Color="003399" />
  </Label>
  <Label TextLabel="MRN Complex" GraphId="c5090">
    <Graphics CenterX="847.8638834473143" CenterY="131.31560127501768" Width="80.0" Height="20.0" ZOrder="33027" FillColor="ffffff" FontWeight="Bold" FontSize="10" Valign="Middle" />
  </Label>
  <Label TextLabel="P" GraphId="aae5f" GroupRef="a227d">
    <Graphics CenterX="480.6337718575296" CenterY="183.17670648422154" Width="19.0" Height="20.0" ZOrder="33029" FillColor="ffffff" FontWeight="Bold" FontSize="10" Valign="Middle" />
  </Label>
  <Label TextLabel="Cell&#xA;Survival" GraphId="c7b53">
    <Graphics CenterX="1016.0815134585442" CenterY="678.6670114691364" Width="66.81547503657734" Height="28.316037214298376" ZOrder="33031" FillColor="ffffff" FontWeight="Bold" FontSize="12" Valign="Middle" Color="003399" />
  </Label>
  <Label TextLabel="Synaptic Vesicle&#xA;Transport" GraphId="dc7c0">
    <Graphics CenterX="987.5853914358547" CenterY="416.62517757032674" Width="103.05438269120538" Height="49.41189651497551" ZOrder="33032" FillColor="ffffff" FontWeight="Bold" FontSize="12" Valign="Middle" Color="003399" />
  </Label>
  <Label TextLabel="Cell&#xA;Survival" GraphId="dca06">
    <Graphics CenterX="513.7478032005588" CenterY="754.3464352897588" Width="65.40834845735023" Height="28.33313468341603" ZOrder="33096" FillColor="ffffff" FontWeight="Bold" FontSize="12" Valign="Middle" Color="003399" />
  </Label>
  <Label TextLabel="P" GraphId="c3821" GroupRef="be4c7">
    <Graphics CenterX="840.1153443391022" CenterY="181.00277309669605" Width="19.0" Height="20.0" ZOrder="33115" FillColor="ffffff" FontWeight="Bold" FontSize="10" Valign="Middle" />
  </Label>
  <Label TextLabel="P" GraphId="d3a66" GroupRef="b096a">
    <Graphics CenterX="712.434840869125" CenterY="294.13559491372837" Width="19.0" Height="20.0" ZOrder="33117" FillColor="ffffff" FontWeight="Bold" FontSize="10" Valign="Middle" />
  </Label>
  <Label TextLabel="P" GraphId="e116a" GroupRef="fea99">
    <Graphics CenterX="510.62885785261574" CenterY="229.7079328018558" Width="19.0" Height="20.0" ZOrder="33119" FillColor="ffffff" FontWeight="Bold" FontSize="10" Valign="Middle" />
  </Label>
  <Label TextLabel="P" GraphId="e3091" GroupRef="e4b72">
    <Graphics CenterX="777.580023017373" CenterY="662.6832600199018" Width="19.0" Height="20.0" ZOrder="33121" FillColor="ffffff" FontWeight="Bold" FontSize="10" Valign="Middle" />
  </Label>
  <Label TextLabel="P" GraphId="fc979">
    <Graphics CenterX="321.4494966732543" CenterY="557.2435593374821" Width="19.0" Height="20.0" ZOrder="33123" FillColor="ffffff" FontWeight="Bold" FontSize="10" Valign="Middle" />
  </Label>
  <Label TextLabel="P" GraphId="caf78" GroupRef="dc3df">
    <Graphics CenterX="384.8893001130582" CenterY="554.34429643822" Width="19.0" Height="20.0" ZOrder="33125" FillColor="ffffff" FontWeight="Bold" FontSize="10" Valign="Middle" />
  </Label>
  <Label TextLabel="P" GraphId="c95a9" GroupRef="bd7e4">
    <Graphics CenterX="425.4983054411646" CenterY="650.0840198183923" Width="19.0" Height="20.0" ZOrder="33127" FillColor="ffffff" FontWeight="Bold" FontSize="10" Valign="Middle" />
  </Label>
  <Label TextLabel="P" GraphId="c04f7" GroupRef="cf482">
    <Graphics CenterX="208.0544470351692" CenterY="434.2487762769095" Width="19.0" Height="20.0" ZOrder="33129" FillColor="ffffff" FontWeight="Bold" FontSize="10" Valign="Middle" />
  </Label>
  <Label TextLabel="P" GraphId="d4804" GroupRef="ea2e9">
    <Graphics CenterX="168.2491999382734" CenterY="303.33330876382087" Width="19.0" Height="20.0" ZOrder="33131" FillColor="ffffff" FontWeight="Bold" FontSize="10" Valign="Middle" />
  </Label>
  <Label TextLabel="Activation path" GraphId="e0884" GroupRef="e295a">
    <Graphics CenterX="947.1564390665519" CenterY="895.9827139152987" Width="71.11495246326592" Height="20.0" ZOrder="33133" FillColor="ffffff" FontSize="10" Valign="Middle" Align="Left" />
  </Label>
  <Label TextLabel="Inhibition path" GraphId="c7000" GroupRef="e295a">
    <Graphics CenterX="947.1564390665519" CenterY="915.4900605012979" Width="71.11495246326592" Height="20.0" ZOrder="33135" FillColor="ffffff" FontSize="10" Valign="Middle" Align="Left" />
  </Label>
  <Label TextLabel="Triggered Damage" GraphId="b83de" GroupRef="e295a">
    <Graphics CenterX="959.7994814174594" CenterY="858.3392759173104" Width="96.4010371650811" Height="20.0" ZOrder="33137" FillColor="ffffff" FontSize="10" Valign="Middle" Align="Left" />
  </Label>
  <Shape GraphId="d1a55" GroupRef="e295a">
    <Graphics CenterX="905.6050129645636" CenterY="887.0" Width="208.78997407087286" Height="92.0" ZOrder="16384" FontSize="10" Valign="Middle" ShapeType="Rectangle" Rotation="0.0" />
  </Shape>
  <Shape GraphId="f3789" GroupRef="c0a35">
    <Graphics CenterX="276.8935108373207" CenterY="363.37666974142627" Width="17.5" Height="16.5" ZOrder="32875" FillColor="ffff00" FontSize="10" Valign="Middle" ShapeType="Oval" Rotation="0.0" />
  </Shape>
  <Shape GraphId="b37e1" GroupRef="ff136">
    <Graphics CenterX="394.56083198452484" CenterY="282.14592012398884" Width="17.5" Height="16.5" ZOrder="32877" FillColor="ffff00" FontSize="10" Valign="Middle" ShapeType="Oval" Rotation="0.0" />
  </Shape>
  <Shape GraphId="ea31e" GroupRef="fa5b3">
    <Graphics CenterX="390.74003721379506" CenterY="444.10166744559046" Width="17.5" Height="16.5" ZOrder="32879" FillColor="ffff00" FontSize="10" Valign="Middle" ShapeType="Oval" Rotation="0.0" />
  </Shape>
  <Shape GraphId="bf128" GroupRef="c6f5d">
    <Graphics CenterX="609.7777051349576" CenterY="478.7192998787566" Width="17.5" Height="16.5" ZOrder="32881" FillColor="ffff00" FontSize="10" Valign="Middle" ShapeType="Oval" Rotation="0.0" />
  </Shape>
  <Shape GraphId="d1aba" GroupRef="b8842">
    <Graphics CenterX="523.862772389162" CenterY="461.12632368077266" Width="17.5" Height="16.5" ZOrder="32883" FillColor="ffff00" FontSize="10" Valign="Middle" ShapeType="Oval" Rotation="0.0" />
  </Shape>
  <Shape GraphId="aeb39" GroupRef="fe3dc">
    <Graphics CenterX="622.3911428649008" CenterY="406.36456670848975" Width="17.5" Height="16.5" ZOrder="32885" FillColor="ffff00" FontSize="10" Valign="Middle" ShapeType="Oval" Rotation="0.0" />
  </Shape>
  <Shape GraphId="c78ec" GroupRef="b96fc">
    <Graphics CenterX="776.3125187862772" CenterY="551.6053529492755" Width="17.5" Height="16.5" ZOrder="32887" FillColor="ffff00" FontSize="10" Valign="Middle" ShapeType="Oval" Rotation="0.0" />
  </Shape>
  <Shape GraphId="c5528" GroupRef="b5dbd">
    <Graphics CenterX="848.0373345110925" CenterY="471.2909593921636" Width="17.5" Height="16.5" ZOrder="32889" FillColor="ffff00" FontSize="10" Valign="Middle" ShapeType="Oval" Rotation="0.0" />
  </Shape>
  <Shape GraphId="c4385" GroupRef="a25e3">
    <Graphics CenterX="695.4574819312393" CenterY="226.72083206475475" Width="17.5" Height="16.5" ZOrder="32891" FillColor="ffff00" FontSize="10" Valign="Middle" ShapeType="Oval" Rotation="0.0" />
  </Shape>
  <Shape GraphId="ce487">
    <Attribute Key="org.pathvisio.CellularComponentProperty" Value="Cell" />
    <Attribute Key="org.pathvisio.DoubleLineProperty" Value="Double" />
    <Graphics CenterX="566.6800493249511" CenterY="518.3021844632547" Width="1101.510672639234" Height="922.3885987246863" ZOrder="33021" FontSize="10" Valign="Middle" ShapeType="RoundedRectangle" LineThickness="3.0" Color="999999" Rotation="0.0" />
  </Shape>
  <Shape GraphId="c40e8" GroupRef="a227d">
    <Graphics CenterX="480.6122730860304" CenterY="182.54095709847206" Width="17.5" Height="16.5" ZOrder="33028" FillColor="ffff00" FontSize="10" Valign="Middle" ShapeType="Oval" Rotation="0.0" />
  </Shape>
  <Shape GraphId="fd96e" GroupRef="be4c7">
    <Graphics CenterX="840.0938455676028" CenterY="180.36702371094646" Width="17.5" Height="16.5" ZOrder="33114" FillColor="ffff00" FontSize="10" Valign="Middle" ShapeType="Oval" Rotation="0.0" />
  </Shape>
  <Shape GraphId="a2964" GroupRef="b096a">
    <Graphics CenterX="712.413342097626" CenterY="293.4998455279789" Width="17.5" Height="16.5" ZOrder="33116" FillColor="ffff00" FontSize="10" Valign="Middle" ShapeType="Oval" Rotation="0.0" />
  </Shape>
  <Shape GraphId="ed4f9" GroupRef="fea99">
    <Graphics CenterX="510.60735908111633" CenterY="229.07218341610633" Width="17.5" Height="16.5" ZOrder="33118" FillColor="ffff00" FontSize="10" Valign="Middle" ShapeType="Oval" Rotation="0.0" />
  </Shape>
  <Shape GraphId="cc305" GroupRef="e4b72">
    <Graphics CenterX="777.5585242458736" CenterY="662.0475106341523" Width="17.5" Height="16.5" ZOrder="33120" FillColor="ffff00" FontSize="10" Valign="Middle" ShapeType="Oval" Rotation="0.0" />
  </Shape>
  <Shape GraphId="b874b">
    <Graphics CenterX="321.4279979017549" CenterY="556.6078099517326" Width="17.5" Height="16.5" ZOrder="33122" FillColor="ffff00" FontSize="10" Valign="Middle" ShapeType="Oval" Rotation="0.0" />
  </Shape>
  <Shape GraphId="cee07" GroupRef="dc3df">
    <Graphics CenterX="384.8678013415588" CenterY="553.7085470524705" Width="17.5" Height="16.5" ZOrder="33124" FillColor="ffff00" FontSize="10" Valign="Middle" ShapeType="Oval" Rotation="0.0" />
  </Shape>
  <Shape GraphId="b9638" GroupRef="bd7e4">
    <Graphics CenterX="424.9660814398387" CenterY="649.7036330475562" Width="17.5" Height="16.5" ZOrder="33126" FillColor="ffff00" FontSize="10" Valign="Middle" ShapeType="Oval" Rotation="0.0" />
  </Shape>
  <Shape GraphId="fdd73" GroupRef="cf482">
    <Graphics CenterX="208.0329482636698" CenterY="433.6130268911598" Width="17.5" Height="16.5" ZOrder="33128" FillColor="ffff00" FontSize="10" Valign="Middle" ShapeType="Oval" Rotation="0.0" />
  </Shape>
  <Shape GraphId="e5e60" GroupRef="ea2e9">
    <Graphics CenterX="168.22770116677398" CenterY="302.6975593780714" Width="17.5" Height="16.5" ZOrder="33130" FillColor="ffff00" FontSize="10" Valign="Middle" ShapeType="Oval" Rotation="0.0" />
  </Shape>
  <Group GroupId="ffc64" GraphId="ad196" Style="Complex" />
  <Group GroupId="fc773" GraphId="b692e" Style="Group" />
  <Group GroupId="d3610" GraphId="b84f3" Style="Complex" />
  <Group GroupId="b6ccd" GraphId="af980" Style="Complex" />
  <Group GroupId="fe75d" GraphId="ba679" Style="Complex" />
  <Group GroupId="e93f4" GraphId="d0872" Style="Group" />
  <Group GroupId="dabbe" GraphId="d91f9" Style="Complex" />
  <Group GroupId="a227d" Style="Group" />
  <Group GroupId="b096a" GraphId="d4106" Style="Group" />
  <Group GroupId="a25e3" GraphId="e8a56" Style="Group" />
  <Group GroupId="b5dbd" Style="Group" />
  <Group GroupId="e4b72" Style="Group" />
  <Group GroupId="fea99" GraphId="c267d" Style="Group" />
  <Group GroupId="c6f5d" GraphId="e36e7" Style="Group" />
  <Group GroupId="b8842" Style="Group" />
  <Group GroupId="bd7e4" GraphId="cb081" Style="Group" />
  <Group GroupId="dc3df" Style="Group" />
  <Group GroupId="fa5b3" Style="Group" />
  <Group GroupId="ff136" GraphId="ba74c" Style="Group" />
  <Group GroupId="c0a35" Style="Group" />
  <Group GroupId="cf482" GraphId="aa169" Style="Group" />
  <Group GroupId="ea2e9" Style="Group" />
  <Group GroupId="ca7a7" Style="Group" />
  <Group GroupId="b05b2" GraphId="aeb35" Style="Group" />
  <Group GroupId="c8c78" Style="Group" />
  <Group GroupId="c55ab" Style="Group" />
  <Group GroupId="c37f7" GraphId="dde15" Style="Group" />
  <Group GroupId="ce945" GraphId="f5b17" Style="Group" />
  <Group GroupId="bda33" GraphId="fbe71" Style="Group" />
  <Group GroupId="d42e9" Style="Group" />
  <Group GroupId="d200c" Style="Group" />
  <Group GroupId="f1ee1" Style="Group" />
  <Group GroupId="a1030" Style="Group" />
  <Group GroupId="e130c" Style="Group" />
  <Group GroupId="f47e4" GraphId="e7d58" Style="Group" />
  <Group GroupId="f9075" Style="Group" />
  <Group GroupId="e7034" GraphId="bb7c9" Style="Group" />
  <Group GroupId="dc9fc" Style="Group" />
  <Group GroupId="e722c" GraphId="ffa28" Style="Group" />
  <Group GroupId="ee4b1" Style="Group" />
  <Group GroupId="ed5c4" Style="Group" />
  <Group GroupId="d3a18" Style="Group" />
  <Group GroupId="d88b3" Style="Group" />
  <Group GroupId="aa26c" Style="Group" />
  <Group GroupId="b9d6c" Style="Group" />
  <Group GroupId="d4371" GraphId="f8450" Style="Group" />
  <Group GroupId="eccc4" GraphId="f28c1" Style="Group" />
  <Group GroupId="bd0e9" Style="Group" />
  <Group GroupId="aefa2" Style="Group" />
  <Group GroupId="b4e1b" GraphId="afea1" Style="Group" />
  <Group GroupId="d7078" GraphId="e0a7e" Style="Group" />
  <Group GroupId="fbdba" Style="Group" />
  <Group GroupId="b3a1a" Style="Group" />
  <Group GroupId="bb0ed" GraphId="d1e39" Style="Group" />
  <Group GroupId="aa666" GraphId="e7e92" Style="Group" />
  <Group GroupId="b24d1" Style="Group" />
  <Group GroupId="a2af3" GraphId="dd4e3" Style="Group" />
  <Group GroupId="e407b" Style="Group" />
  <Group GroupId="a23f3" Style="Group" />
  <Group GroupId="d6f3e" Style="Group" />
  <Group GroupId="df25d" GraphId="e1583" Style="Group" />
  <Group GroupId="db6e7" Style="Group" />
  <Group GroupId="c9cd4" GraphId="c3390" Style="Group" />
  <Group GroupId="f750c" Style="Group" />
  <Group GroupId="d4316" Style="Group" />
  <Group GroupId="c6c7d" Style="Group" />
  <Group GroupId="a9971" GraphId="b1fa0" Style="Group" />
  <Group GroupId="a3e24" GraphId="f4586" Style="Group" />
  <Group GroupId="d6a58" GraphId="aabc7" Style="Group" />
  <Group GroupId="d51cb" Style="Group" />
  <Group GroupId="bec27" GraphId="b5ceb" Style="Group" />
  <Group GroupId="c9a4e" Style="Group" />
  <Group GroupId="af54a" Style="Group" />
  <Group GroupId="a7738" GraphId="f3add" Style="Group" />
  <Group GroupId="b61e6" Style="Group" />
  <Group GroupId="fe3dc" GraphId="c2b95" Style="Group" />
  <Group GroupId="be4c7" Style="Group" />
  <Group GroupId="b96fc" Style="Group" />
  <Group GroupId="e295a" Style="Group" />
  <Group GroupId="eaba8" GraphId="c5700" Style="Group" />
  <InfoBox CenterX="0.0" CenterY="0.0" />
  <Biopax>
    <bp:PublicationXref xmlns:bp="http://www.biopax.org/release/biopax-level3.owl#" xmlns:rdf="http://www.w3.org/1999/02/22-rdf-syntax-ns#" rdf:id="b67">
      <bp:ID rdf:datatype="http://www.w3.org/2001/XMLSchema#string">21187855</bp:ID>
      <bp:DB rdf:datatype="http://www.w3.org/2001/XMLSchema#string">PubMed</bp:DB>
      <bp:TITLE rdf:datatype="http://www.w3.org/2001/XMLSchema#string">Nuclear initiated NF-κB signaling: NEMO and ATM take center stage.</bp:TITLE>
      <bp:SOURCE rdf:datatype="http://www.w3.org/2001/XMLSchema#string">Cell Res</bp:SOURCE>
      <bp:YEAR rdf:datatype="http://www.w3.org/2001/XMLSchema#string">2011</bp:YEAR>
      <bp:AUTHORS rdf:datatype="http://www.w3.org/2001/XMLSchema#string">Miyamoto S</bp:AUTHORS>
    </bp:PublicationXref>
    <bp:PublicationXref xmlns:bp="http://www.biopax.org/release/biopax-level3.owl#" xmlns:rdf="http://www.w3.org/1999/02/22-rdf-syntax-ns#" rdf:id="d5d">
      <bp:ID rdf:datatype="http://www.w3.org/2001/XMLSchema#string">23802008</bp:ID>
      <bp:DB rdf:datatype="http://www.w3.org/2001/XMLSchema#string">PubMed</bp:DB>
      <bp:TITLE rdf:datatype="http://www.w3.org/2001/XMLSchema#string">BRCA1 in the DNA damage response and at telomeres.</bp:TITLE>
      <bp:SOURCE rdf:datatype="http://www.w3.org/2001/XMLSchema#string">Front Genet</bp:SOURCE>
      <bp:YEAR rdf:datatype="http://www.w3.org/2001/XMLSchema#string">2013</bp:YEAR>
      <bp:AUTHORS rdf:datatype="http://www.w3.org/2001/XMLSchema#string">Rosen EM</bp:AUTHORS>
    </bp:PublicationXref>
    <bp:PublicationXref xmlns:bp="http://www.biopax.org/release/biopax-level3.owl#" xmlns:rdf="http://www.w3.org/1999/02/22-rdf-syntax-ns#" rdf:id="e65">
      <bp:ID rdf:datatype="http://www.w3.org/2001/XMLSchema#string">7948950</bp:ID>
      <bp:DB rdf:datatype="http://www.w3.org/2001/XMLSchema#string">PubMed</bp:DB>
      <bp:TITLE rdf:datatype="http://www.w3.org/2001/XMLSchema#string">Relationship of p53 to the control of apoptotic cell death.</bp:TITLE>
      <bp:SOURCE rdf:datatype="http://www.w3.org/2001/XMLSchema#string">Semin Cancer Biol</bp:SOURCE>
      <bp:YEAR rdf:datatype="http://www.w3.org/2001/XMLSchema#string">1994</bp:YEAR>
      <bp:AUTHORS rdf:datatype="http://www.w3.org/2001/XMLSchema#string">Oren M</bp:AUTHORS>
    </bp:PublicationXref>
    <bp:PublicationXref xmlns:bp="http://www.biopax.org/release/biopax-level3.owl#" xmlns:rdf="http://www.w3.org/1999/02/22-rdf-syntax-ns#" rdf:id="c01">
      <bp:ID rdf:datatype="http://www.w3.org/2001/XMLSchema#string">21196225</bp:ID>
      <bp:DB rdf:datatype="http://www.w3.org/2001/XMLSchema#string">PubMed</bp:DB>
      <bp:TITLE rdf:datatype="http://www.w3.org/2001/XMLSchema#string">NF-kappaB in lung cancer, a carcinogenesis mediator and a prevention and therapy target.</bp:TITLE>
      <bp:SOURCE rdf:datatype="http://www.w3.org/2001/XMLSchema#string">Front Biosci</bp:SOURCE>
      <bp:YEAR rdf:datatype="http://www.w3.org/2001/XMLSchema#string">2011</bp:YEAR>
      <bp:AUTHORS rdf:datatype="http://www.w3.org/2001/XMLSchema#string">Chen W</bp:AUTHORS>
      <bp:AUTHORS rdf:datatype="http://www.w3.org/2001/XMLSchema#string">Li Z</bp:AUTHORS>
      <bp:AUTHORS rdf:datatype="http://www.w3.org/2001/XMLSchema#string">Bai L</bp:AUTHORS>
      <bp:AUTHORS rdf:datatype="http://www.w3.org/2001/XMLSchema#string">Lin Y</bp:AUTHORS>
    </bp:PublicationXref>
    <bp:PublicationXref xmlns:bp="http://www.biopax.org/release/biopax-level3.owl#" xmlns:rdf="http://www.w3.org/1999/02/22-rdf-syntax-ns#" rdf:id="adb">
      <bp:ID rdf:datatype="http://www.w3.org/2001/XMLSchema#string">20061149</bp:ID>
      <bp:DB rdf:datatype="http://www.w3.org/2001/XMLSchema#string">PubMed</bp:DB>
      <bp:TITLE rdf:datatype="http://www.w3.org/2001/XMLSchema#string">The unpredictable caspase-2: what can it do?</bp:TITLE>
      <bp:SOURCE rdf:datatype="http://www.w3.org/2001/XMLSchema#string">Trends Cell Biol</bp:SOURCE>
      <bp:YEAR rdf:datatype="http://www.w3.org/2001/XMLSchema#string">2010</bp:YEAR>
      <bp:AUTHORS rdf:datatype="http://www.w3.org/2001/XMLSchema#string">Vakifahmetoglu-Norberg H</bp:AUTHORS>
      <bp:AUTHORS rdf:datatype="http://www.w3.org/2001/XMLSchema#string">Zhivotovsky B</bp:AUTHORS>
    </bp:PublicationXref>
    <bp:PublicationXref xmlns:bp="http://www.biopax.org/release/biopax-level3.owl#" xmlns:rdf="http://www.w3.org/1999/02/22-rdf-syntax-ns#" rdf:id="bf1">
      <bp:ID rdf:datatype="http://www.w3.org/2001/XMLSchema#string">19400965</bp:ID>
      <bp:DB rdf:datatype="http://www.w3.org/2001/XMLSchema#string">PubMed</bp:DB>
      <bp:TITLE rdf:datatype="http://www.w3.org/2001/XMLSchema#string">Regulation of chk1.</bp:TITLE>
      <bp:SOURCE rdf:datatype="http://www.w3.org/2001/XMLSchema#string">Cell Div</bp:SOURCE>
      <bp:YEAR rdf:datatype="http://www.w3.org/2001/XMLSchema#string">2009</bp:YEAR>
      <bp:AUTHORS rdf:datatype="http://www.w3.org/2001/XMLSchema#string">Tapia-Alveal C</bp:AUTHORS>
      <bp:AUTHORS rdf:datatype="http://www.w3.org/2001/XMLSchema#string">Calonge TM</bp:AUTHORS>
      <bp:AUTHORS rdf:datatype="http://www.w3.org/2001/XMLSchema#string">O'Connell MJ</bp:AUTHORS>
    </bp:PublicationXref>
    <bp:PublicationXref xmlns:bp="http://www.biopax.org/release/biopax-level3.owl#" xmlns:rdf="http://www.w3.org/1999/02/22-rdf-syntax-ns#" rdf:id="c20">
      <bp:ID rdf:datatype="http://www.w3.org/2001/XMLSchema#string">12214244</bp:ID>
      <bp:DB rdf:datatype="http://www.w3.org/2001/XMLSchema#string">PubMed</bp:DB>
      <bp:TITLE rdf:datatype="http://www.w3.org/2001/XMLSchema#string">Two for two: Cdk2 and its role in centrosome doubling.</bp:TITLE>
      <bp:SOURCE rdf:datatype="http://www.w3.org/2001/XMLSchema#string">Oncogene</bp:SOURCE>
      <bp:YEAR rdf:datatype="http://www.w3.org/2001/XMLSchema#string">2002</bp:YEAR>
      <bp:AUTHORS rdf:datatype="http://www.w3.org/2001/XMLSchema#string">Hinchcliffe EH</bp:AUTHORS>
      <bp:AUTHORS rdf:datatype="http://www.w3.org/2001/XMLSchema#string">Sluder G</bp:AUTHORS>
    </bp:PublicationXref>
    <bp:PublicationXref xmlns:bp="http://www.biopax.org/release/biopax-level3.owl#" xmlns:rdf="http://www.w3.org/1999/02/22-rdf-syntax-ns#" rdf:id="b12">
      <bp:ID rdf:datatype="http://www.w3.org/2001/XMLSchema#string">17301840</bp:ID>
      <bp:DB rdf:datatype="http://www.w3.org/2001/XMLSchema#string">PubMed</bp:DB>
      <bp:TITLE rdf:datatype="http://www.w3.org/2001/XMLSchema#string">RIP1, a kinase on the crossroads of a cell's decision to live or die.</bp:TITLE>
      <bp:SOURCE rdf:datatype="http://www.w3.org/2001/XMLSchema#string">Cell Death Differ</bp:SOURCE>
      <bp:YEAR rdf:datatype="http://www.w3.org/2001/XMLSchema#string">2007</bp:YEAR>
      <bp:AUTHORS rdf:datatype="http://www.w3.org/2001/XMLSchema#string">Festjens N</bp:AUTHORS>
      <bp:AUTHORS rdf:datatype="http://www.w3.org/2001/XMLSchema#string">Vanden Berghe T</bp:AUTHORS>
      <bp:AUTHORS rdf:datatype="http://www.w3.org/2001/XMLSchema#string">Cornelis S</bp:AUTHORS>
      <bp:AUTHORS rdf:datatype="http://www.w3.org/2001/XMLSchema#string">Vandenabeele P</bp:AUTHORS>
    </bp:PublicationXref>
    <bp:PublicationXref xmlns:bp="http://www.biopax.org/release/biopax-level3.owl#" xmlns:rdf="http://www.w3.org/1999/02/22-rdf-syntax-ns#" rdf:id="b20">
      <bp:ID rdf:datatype="http://www.w3.org/2001/XMLSchema#string">21807066</bp:ID>
      <bp:DB rdf:datatype="http://www.w3.org/2001/XMLSchema#string">PubMed</bp:DB>
      <bp:TITLE rdf:datatype="http://www.w3.org/2001/XMLSchema#string">RAD51 as a potential biomarker and therapeutic target for pancreatic cancer.</bp:TITLE>
      <bp:SOURCE rdf:datatype="http://www.w3.org/2001/XMLSchema#string">Biochim Biophys Acta</bp:SOURCE>
      <bp:YEAR rdf:datatype="http://www.w3.org/2001/XMLSchema#string">2011</bp:YEAR>
      <bp:AUTHORS rdf:datatype="http://www.w3.org/2001/XMLSchema#string">Nagathihalli NS</bp:AUTHORS>
      <bp:AUTHORS rdf:datatype="http://www.w3.org/2001/XMLSchema#string">Nagaraju G</bp:AUTHORS>
    </bp:PublicationXref>
    <bp:PublicationXref xmlns:bp="http://www.biopax.org/release/biopax-level3.owl#" xmlns:rdf="http://www.w3.org/1999/02/22-rdf-syntax-ns#" rdf:id="d0e">
      <bp:ID rdf:datatype="http://www.w3.org/2001/XMLSchema#string">22150313</bp:ID>
      <bp:DB rdf:datatype="http://www.w3.org/2001/XMLSchema#string">PubMed</bp:DB>
      <bp:TITLE rdf:datatype="http://www.w3.org/2001/XMLSchema#string">Gadd45 stress sensors in malignancy and leukemia.</bp:TITLE>
      <bp:SOURCE rdf:datatype="http://www.w3.org/2001/XMLSchema#string">Crit Rev Oncog</bp:SOURCE>
      <bp:YEAR rdf:datatype="http://www.w3.org/2001/XMLSchema#string">2011</bp:YEAR>
      <bp:AUTHORS rdf:datatype="http://www.w3.org/2001/XMLSchema#string">Liebermann DA</bp:AUTHORS>
      <bp:AUTHORS rdf:datatype="http://www.w3.org/2001/XMLSchema#string">Tront JS</bp:AUTHORS>
      <bp:AUTHORS rdf:datatype="http://www.w3.org/2001/XMLSchema#string">Sha X</bp:AUTHORS>
      <bp:AUTHORS rdf:datatype="http://www.w3.org/2001/XMLSchema#string">Mukherjee K</bp:AUTHORS>
      <bp:AUTHORS rdf:datatype="http://www.w3.org/2001/XMLSchema#string">Mohamed-Hadley A</bp:AUTHORS>
      <bp:AUTHORS rdf:datatype="http://www.w3.org/2001/XMLSchema#string">Hoffman B</bp:AUTHORS>
    </bp:PublicationXref>
    <bp:PublicationXref xmlns:bp="http://www.biopax.org/release/biopax-level3.owl#" xmlns:rdf="http://www.w3.org/1999/02/22-rdf-syntax-ns#" rdf:id="c1d">
      <bp:ID rdf:datatype="http://www.w3.org/2001/XMLSchema#string">19586837</bp:ID>
      <bp:DB rdf:datatype="http://www.w3.org/2001/XMLSchema#string">PubMed</bp:DB>
      <bp:TITLE rdf:datatype="http://www.w3.org/2001/XMLSchema#string">[Aging or tumor: the crosstalk between telomerase and p53].</bp:TITLE>
      <bp:SOURCE rdf:datatype="http://www.w3.org/2001/XMLSchema#string">Yi Chuan</bp:SOURCE>
      <bp:YEAR rdf:datatype="http://www.w3.org/2001/XMLSchema#string">2009</bp:YEAR>
      <bp:AUTHORS rdf:datatype="http://www.w3.org/2001/XMLSchema#string">Zhang XF</bp:AUTHORS>
      <bp:AUTHORS rdf:datatype="http://www.w3.org/2001/XMLSchema#string">Tang WR</bp:AUTHORS>
      <bp:AUTHORS rdf:datatype="http://www.w3.org/2001/XMLSchema#string">Luo Y</bp:AUTHORS>
    </bp:PublicationXref>
    <bp:PublicationXref xmlns:bp="http://www.biopax.org/release/biopax-level3.owl#" xmlns:rdf="http://www.w3.org/1999/02/22-rdf-syntax-ns#" rdf:id="a3e">
      <bp:ID rdf:datatype="http://www.w3.org/2001/XMLSchema#string">9108147</bp:ID>
      <bp:DB rdf:datatype="http://www.w3.org/2001/XMLSchema#string">PubMed</bp:DB>
      <bp:TITLE rdf:datatype="http://www.w3.org/2001/XMLSchema#string">Ataxia-telangiectasia: structural diversity of untranslated sequences suggests complex post-transcriptional regulation of ATM gene expression.</bp:TITLE>
      <bp:SOURCE rdf:datatype="http://www.w3.org/2001/XMLSchema#string">Nucleic Acids Res</bp:SOURCE>
      <bp:YEAR rdf:datatype="http://www.w3.org/2001/XMLSchema#string">1997</bp:YEAR>
      <bp:AUTHORS rdf:datatype="http://www.w3.org/2001/XMLSchema#string">Savitsky K</bp:AUTHORS>
      <bp:AUTHORS rdf:datatype="http://www.w3.org/2001/XMLSchema#string">Platzer M</bp:AUTHORS>
      <bp:AUTHORS rdf:datatype="http://www.w3.org/2001/XMLSchema#string">Uziel T</bp:AUTHORS>
      <bp:AUTHORS rdf:datatype="http://www.w3.org/2001/XMLSchema#string">Gilad S</bp:AUTHORS>
      <bp:AUTHORS rdf:datatype="http://www.w3.org/2001/XMLSchema#string">Sartiel A</bp:AUTHORS>
      <bp:AUTHORS rdf:datatype="http://www.w3.org/2001/XMLSchema#string">Rosenthal A</bp:AUTHORS>
      <bp:AUTHORS rdf:datatype="http://www.w3.org/2001/XMLSchema#string">Elroy-Stein O</bp:AUTHORS>
      <bp:AUTHORS rdf:datatype="http://www.w3.org/2001/XMLSchema#string">Shiloh Y</bp:AUTHORS>
      <bp:AUTHORS rdf:datatype="http://www.w3.org/2001/XMLSchema#string">Rotman G</bp:AUTHORS>
    </bp:PublicationXref>
    <bp:PublicationXref xmlns:bp="http://www.biopax.org/release/biopax-level3.owl#" xmlns:rdf="http://www.w3.org/1999/02/22-rdf-syntax-ns#" rdf:id="d3d">
      <bp:ID rdf:datatype="http://www.w3.org/2001/XMLSchema#string">18760377</bp:ID>
      <bp:DB rdf:datatype="http://www.w3.org/2001/XMLSchema#string">PubMed</bp:DB>
      <bp:TITLE rdf:datatype="http://www.w3.org/2001/XMLSchema#string">Growth arrest and DNA damage-45 alpha (GADD45alpha).</bp:TITLE>
      <bp:SOURCE rdf:datatype="http://www.w3.org/2001/XMLSchema#string">Int J Biochem Cell Biol</bp:SOURCE>
      <bp:YEAR rdf:datatype="http://www.w3.org/2001/XMLSchema#string">2009</bp:YEAR>
      <bp:AUTHORS rdf:datatype="http://www.w3.org/2001/XMLSchema#string">Rosemary Siafakas A</bp:AUTHORS>
      <bp:AUTHORS rdf:datatype="http://www.w3.org/2001/XMLSchema#string">Richardson DR</bp:AUTHORS>
    </bp:PublicationXref>
    <bp:PublicationXref xmlns:bp="http://www.biopax.org/release/biopax-level3.owl#" xmlns:rdf="http://www.w3.org/1999/02/22-rdf-syntax-ns#" rdf:id="b0a">
      <bp:ID rdf:datatype="http://www.w3.org/2001/XMLSchema#string">7787878</bp:ID>
      <bp:DB rdf:datatype="http://www.w3.org/2001/XMLSchema#string">PubMed</bp:DB>
      <bp:TITLE rdf:datatype="http://www.w3.org/2001/XMLSchema#string">Apoptosis and the cell cycle.</bp:TITLE>
      <bp:SOURCE rdf:datatype="http://www.w3.org/2001/XMLSchema#string">Cell Mol Biol Res</bp:SOURCE>
      <bp:YEAR rdf:datatype="http://www.w3.org/2001/XMLSchema#string">1994</bp:YEAR>
      <bp:AUTHORS rdf:datatype="http://www.w3.org/2001/XMLSchema#string">Chiarugi V</bp:AUTHORS>
      <bp:AUTHORS rdf:datatype="http://www.w3.org/2001/XMLSchema#string">Magnelli L</bp:AUTHORS>
      <bp:AUTHORS rdf:datatype="http://www.w3.org/2001/XMLSchema#string">Cinelli M</bp:AUTHORS>
      <bp:AUTHORS rdf:datatype="http://www.w3.org/2001/XMLSchema#string">Basi G</bp:AUTHORS>
    </bp:PublicationXref>
    <bp:PublicationXref xmlns:bp="http://www.biopax.org/release/biopax-level3.owl#" xmlns:rdf="http://www.w3.org/1999/02/22-rdf-syntax-ns#" rdf:id="b7b">
      <bp:ID rdf:datatype="http://www.w3.org/2001/XMLSchema#string">22522501</bp:ID>
      <bp:DB rdf:datatype="http://www.w3.org/2001/XMLSchema#string">PubMed</bp:DB>
      <bp:TITLE rdf:datatype="http://www.w3.org/2001/XMLSchema#string">The role of BRCA1 and BRCA2 in prostate cancer.</bp:TITLE>
      <bp:SOURCE rdf:datatype="http://www.w3.org/2001/XMLSchema#string">Asian J Androl</bp:SOURCE>
      <bp:YEAR rdf:datatype="http://www.w3.org/2001/XMLSchema#string">2012</bp:YEAR>
      <bp:AUTHORS rdf:datatype="http://www.w3.org/2001/XMLSchema#string">Castro E</bp:AUTHORS>
      <bp:AUTHORS rdf:datatype="http://www.w3.org/2001/XMLSchema#string">Eeles R</bp:AUTHORS>
    </bp:PublicationXref>
    <bp:PublicationXref xmlns:bp="http://www.biopax.org/release/biopax-level3.owl#" xmlns:rdf="http://www.w3.org/1999/02/22-rdf-syntax-ns#" rdf:id="ac0">
      <bp:ID rdf:datatype="http://www.w3.org/2001/XMLSchema#string">15865930</bp:ID>
      <bp:DB rdf:datatype="http://www.w3.org/2001/XMLSchema#string">PubMed</bp:DB>
      <bp:TITLE rdf:datatype="http://www.w3.org/2001/XMLSchema#string">C-Abl as a modulator of p53.</bp:TITLE>
      <bp:SOURCE rdf:datatype="http://www.w3.org/2001/XMLSchema#string">Biochem Biophys Res Commun</bp:SOURCE>
      <bp:YEAR rdf:datatype="http://www.w3.org/2001/XMLSchema#string">2005</bp:YEAR>
      <bp:AUTHORS rdf:datatype="http://www.w3.org/2001/XMLSchema#string">Levav-Cohen Y</bp:AUTHORS>
      <bp:AUTHORS rdf:datatype="http://www.w3.org/2001/XMLSchema#string">Goldberg Z</bp:AUTHORS>
      <bp:AUTHORS rdf:datatype="http://www.w3.org/2001/XMLSchema#string">Zuckerman V</bp:AUTHORS>
      <bp:AUTHORS rdf:datatype="http://www.w3.org/2001/XMLSchema#string">Grossman T</bp:AUTHORS>
      <bp:AUTHORS rdf:datatype="http://www.w3.org/2001/XMLSchema#string">Haupt S</bp:AUTHORS>
      <bp:AUTHORS rdf:datatype="http://www.w3.org/2001/XMLSchema#string">Haupt Y</bp:AUTHORS>
    </bp:PublicationXref>
    <bp:PublicationXref xmlns:bp="http://www.biopax.org/release/biopax-level3.owl#" xmlns:rdf="http://www.w3.org/1999/02/22-rdf-syntax-ns#" rdf:id="d5e">
      <bp:ID rdf:datatype="http://www.w3.org/2001/XMLSchema#string">15147722</bp:ID>
      <bp:DB rdf:datatype="http://www.w3.org/2001/XMLSchema#string">PubMed</bp:DB>
      <bp:TITLE rdf:datatype="http://www.w3.org/2001/XMLSchema#string">Cyclin E.</bp:TITLE>
      <bp:SOURCE rdf:datatype="http://www.w3.org/2001/XMLSchema#string">Int J Biochem Cell Biol</bp:SOURCE>
      <bp:YEAR rdf:datatype="http://www.w3.org/2001/XMLSchema#string">2004</bp:YEAR>
      <bp:AUTHORS rdf:datatype="http://www.w3.org/2001/XMLSchema#string">Möröy T</bp:AUTHORS>
      <bp:AUTHORS rdf:datatype="http://www.w3.org/2001/XMLSchema#string">Geisen C</bp:AUTHORS>
    </bp:PublicationXref>
    <bp:PublicationXref xmlns:bp="http://www.biopax.org/release/biopax-level3.owl#" xmlns:rdf="http://www.w3.org/1999/02/22-rdf-syntax-ns#" rdf:id="c58">
      <bp:ID rdf:datatype="http://www.w3.org/2001/XMLSchema#string">15082921</bp:ID>
      <bp:DB rdf:datatype="http://www.w3.org/2001/XMLSchema#string">PubMed</bp:DB>
      <bp:TITLE rdf:datatype="http://www.w3.org/2001/XMLSchema#string">Cyclins and breast cancer.</bp:TITLE>
      <bp:SOURCE rdf:datatype="http://www.w3.org/2001/XMLSchema#string">J Mammary Gland Biol Neoplasia</bp:SOURCE>
      <bp:YEAR rdf:datatype="http://www.w3.org/2001/XMLSchema#string">2004</bp:YEAR>
      <bp:AUTHORS rdf:datatype="http://www.w3.org/2001/XMLSchema#string">Sutherland RL</bp:AUTHORS>
      <bp:AUTHORS rdf:datatype="http://www.w3.org/2001/XMLSchema#string">Musgrove EA</bp:AUTHORS>
    </bp:PublicationXref>
    <bp:PublicationXref xmlns:bp="http://www.biopax.org/release/biopax-level3.owl#" xmlns:rdf="http://www.w3.org/1999/02/22-rdf-syntax-ns#" rdf:id="e94">
      <bp:ID rdf:datatype="http://www.w3.org/2001/XMLSchema#string">16082221</bp:ID>
      <bp:DB rdf:datatype="http://www.w3.org/2001/XMLSchema#string">PubMed</bp:DB>
      <bp:TITLE rdf:datatype="http://www.w3.org/2001/XMLSchema#string">ATM-mediated phosphorylations inhibit Mdmx/Mdm2 stabilization by HAUSP in favor of p53 activation.</bp:TITLE>
      <bp:SOURCE rdf:datatype="http://www.w3.org/2001/XMLSchema#string">Cell Cycle</bp:SOURCE>
      <bp:YEAR rdf:datatype="http://www.w3.org/2001/XMLSchema#string">2005</bp:YEAR>
      <bp:AUTHORS rdf:datatype="http://www.w3.org/2001/XMLSchema#string">Meulmeester E</bp:AUTHORS>
      <bp:AUTHORS rdf:datatype="http://www.w3.org/2001/XMLSchema#string">Pereg Y</bp:AUTHORS>
      <bp:AUTHORS rdf:datatype="http://www.w3.org/2001/XMLSchema#string">Shiloh Y</bp:AUTHORS>
      <bp:AUTHORS rdf:datatype="http://www.w3.org/2001/XMLSchema#string">Jochemsen AG</bp:AUTHORS>
    </bp:PublicationXref>
    <bp:PublicationXref xmlns:bp="http://www.biopax.org/release/biopax-level3.owl#" xmlns:rdf="http://www.w3.org/1999/02/22-rdf-syntax-ns#" rdf:id="d75">
      <bp:ID rdf:datatype="http://www.w3.org/2001/XMLSchema#string">12045216</bp:ID>
      <bp:DB rdf:datatype="http://www.w3.org/2001/XMLSchema#string">PubMed</bp:DB>
      <bp:TITLE rdf:datatype="http://www.w3.org/2001/XMLSchema#string">From Cdc2 to Cdk1: when did the cell cycle kinase join its cyclin partner?</bp:TITLE>
      <bp:SOURCE rdf:datatype="http://www.w3.org/2001/XMLSchema#string">J Cell Sci</bp:SOURCE>
      <bp:YEAR rdf:datatype="http://www.w3.org/2001/XMLSchema#string">2002</bp:YEAR>
      <bp:AUTHORS rdf:datatype="http://www.w3.org/2001/XMLSchema#string">Dorée M</bp:AUTHORS>
      <bp:AUTHORS rdf:datatype="http://www.w3.org/2001/XMLSchema#string">Hunt T</bp:AUTHORS>
    </bp:PublicationXref>
    <bp:PublicationXref xmlns:bp="http://www.biopax.org/release/biopax-level3.owl#" xmlns:rdf="http://www.w3.org/1999/02/22-rdf-syntax-ns#" rdf:id="b59">
      <bp:ID rdf:datatype="http://www.w3.org/2001/XMLSchema#string">12963833</bp:ID>
      <bp:DB rdf:datatype="http://www.w3.org/2001/XMLSchema#string">PubMed</bp:DB>
      <bp:TITLE rdf:datatype="http://www.w3.org/2001/XMLSchema#string">Focusing on foci: H2AX and the recruitment of DNA-damage response factors.</bp:TITLE>
      <bp:SOURCE rdf:datatype="http://www.w3.org/2001/XMLSchema#string">Cell Cycle</bp:SOURCE>
      <bp:YEAR rdf:datatype="http://www.w3.org/2001/XMLSchema#string">2003</bp:YEAR>
      <bp:AUTHORS rdf:datatype="http://www.w3.org/2001/XMLSchema#string">Fernandez-Capetillo O</bp:AUTHORS>
      <bp:AUTHORS rdf:datatype="http://www.w3.org/2001/XMLSchema#string">Celeste A</bp:AUTHORS>
      <bp:AUTHORS rdf:datatype="http://www.w3.org/2001/XMLSchema#string">Nussenzweig A</bp:AUTHORS>
    </bp:PublicationXref>
    <bp:PublicationXref xmlns:bp="http://www.biopax.org/release/biopax-level3.owl#" xmlns:rdf="http://www.w3.org/1999/02/22-rdf-syntax-ns#" rdf:id="f2f">
      <bp:ID rdf:datatype="http://www.w3.org/2001/XMLSchema#string">15865942</bp:ID>
      <bp:DB rdf:datatype="http://www.w3.org/2001/XMLSchema#string">PubMed</bp:DB>
      <bp:TITLE rdf:datatype="http://www.w3.org/2001/XMLSchema#string">Caspase-2 function in response to DNA damage.</bp:TITLE>
      <bp:SOURCE rdf:datatype="http://www.w3.org/2001/XMLSchema#string">Biochem Biophys Res Commun</bp:SOURCE>
      <bp:YEAR rdf:datatype="http://www.w3.org/2001/XMLSchema#string">2005</bp:YEAR>
      <bp:AUTHORS rdf:datatype="http://www.w3.org/2001/XMLSchema#string">Zhivotovsky B</bp:AUTHORS>
      <bp:AUTHORS rdf:datatype="http://www.w3.org/2001/XMLSchema#string">Orrenius S</bp:AUTHORS>
    </bp:PublicationXref>
    <bp:PublicationXref xmlns:bp="http://www.biopax.org/release/biopax-level3.owl#" xmlns:rdf="http://www.w3.org/1999/02/22-rdf-syntax-ns#" rdf:id="c15">
      <bp:ID rdf:datatype="http://www.w3.org/2001/XMLSchema#string">19075564</bp:ID>
      <bp:DB rdf:datatype="http://www.w3.org/2001/XMLSchema#string">PubMed</bp:DB>
      <bp:TITLE rdf:datatype="http://www.w3.org/2001/XMLSchema#string">CDC25A: a rebel within the CDC25 phosphatases family?</bp:TITLE>
      <bp:SOURCE rdf:datatype="http://www.w3.org/2001/XMLSchema#string">Anticancer Agents Med Chem</bp:SOURCE>
      <bp:YEAR rdf:datatype="http://www.w3.org/2001/XMLSchema#string">2008</bp:YEAR>
      <bp:AUTHORS rdf:datatype="http://www.w3.org/2001/XMLSchema#string">Fernandez-Vidal A</bp:AUTHORS>
      <bp:AUTHORS rdf:datatype="http://www.w3.org/2001/XMLSchema#string">Mazars A</bp:AUTHORS>
      <bp:AUTHORS rdf:datatype="http://www.w3.org/2001/XMLSchema#string">Manenti S</bp:AUTHORS>
    </bp:PublicationXref>
    <bp:PublicationXref xmlns:bp="http://www.biopax.org/release/biopax-level3.owl#" xmlns:rdf="http://www.w3.org/1999/02/22-rdf-syntax-ns#" rdf:id="fac">
      <bp:ID rdf:datatype="http://www.w3.org/2001/XMLSchema#string">20655309 </bp:ID>
      <bp:DB rdf:datatype="http://www.w3.org/2001/XMLSchema#string">PubMed</bp:DB>
      <bp:TITLE rdf:datatype="http://www.w3.org/2001/XMLSchema#string">The MRN complex in double-strand break repair and telomere maintenance.</bp:TITLE>
      <bp:SOURCE rdf:datatype="http://www.w3.org/2001/XMLSchema#string">FEBS Lett</bp:SOURCE>
      <bp:YEAR rdf:datatype="http://www.w3.org/2001/XMLSchema#string">2010</bp:YEAR>
      <bp:AUTHORS rdf:datatype="http://www.w3.org/2001/XMLSchema#string">Lamarche BJ</bp:AUTHORS>
      <bp:AUTHORS rdf:datatype="http://www.w3.org/2001/XMLSchema#string">Orazio NI</bp:AUTHORS>
      <bp:AUTHORS rdf:datatype="http://www.w3.org/2001/XMLSchema#string">Weitzman MD</bp:AUTHORS>
    </bp:PublicationXref>
    <bp:PublicationXref xmlns:bp="http://www.biopax.org/release/biopax-level3.owl#" xmlns:rdf="http://www.w3.org/1999/02/22-rdf-syntax-ns#" rdf:id="dbb">
      <bp:ID rdf:datatype="http://www.w3.org/2001/XMLSchema#string">15496581</bp:ID>
      <bp:DB rdf:datatype="http://www.w3.org/2001/XMLSchema#string">PubMed</bp:DB>
      <bp:TITLE rdf:datatype="http://www.w3.org/2001/XMLSchema#string">Physiological roles of SAPK/JNK signaling pathway.</bp:TITLE>
      <bp:SOURCE rdf:datatype="http://www.w3.org/2001/XMLSchema#string">J Biochem</bp:SOURCE>
      <bp:YEAR rdf:datatype="http://www.w3.org/2001/XMLSchema#string">2004</bp:YEAR>
      <bp:AUTHORS rdf:datatype="http://www.w3.org/2001/XMLSchema#string">Nishina H</bp:AUTHORS>
      <bp:AUTHORS rdf:datatype="http://www.w3.org/2001/XMLSchema#string">Wada T</bp:AUTHORS>
      <bp:AUTHORS rdf:datatype="http://www.w3.org/2001/XMLSchema#string">Katada T</bp:AUTHORS>
    </bp:PublicationXref>
    <bp:PublicationXref xmlns:bp="http://www.biopax.org/release/biopax-level3.owl#" xmlns:rdf="http://www.w3.org/1999/02/22-rdf-syntax-ns#" rdf:id="eeb">
      <bp:ID rdf:datatype="http://www.w3.org/2001/XMLSchema#string">9466696</bp:ID>
      <bp:DB rdf:datatype="http://www.w3.org/2001/XMLSchema#string">PubMed</bp:DB>
      <bp:TITLE rdf:datatype="http://www.w3.org/2001/XMLSchema#string">Mammalian Rad51 protein: a RecA homologue with pleiotropic functions.</bp:TITLE>
      <bp:SOURCE rdf:datatype="http://www.w3.org/2001/XMLSchema#string">Biochimie</bp:SOURCE>
      <bp:YEAR rdf:datatype="http://www.w3.org/2001/XMLSchema#string">1997</bp:YEAR>
      <bp:AUTHORS rdf:datatype="http://www.w3.org/2001/XMLSchema#string">Vispé S</bp:AUTHORS>
      <bp:AUTHORS rdf:datatype="http://www.w3.org/2001/XMLSchema#string">Defais M</bp:AUTHORS>
    </bp:PublicationXref>
    <bp:PublicationXref xmlns:bp="http://www.biopax.org/release/biopax-level3.owl#" xmlns:rdf="http://www.w3.org/1999/02/22-rdf-syntax-ns#" rdf:id="b10">
      <bp:ID rdf:datatype="http://www.w3.org/2001/XMLSchema#string">12207176</bp:ID>
      <bp:DB rdf:datatype="http://www.w3.org/2001/XMLSchema#string">PubMed</bp:DB>
      <bp:TITLE rdf:datatype="http://www.w3.org/2001/XMLSchema#string">The roles of Bid.</bp:TITLE>
      <bp:SOURCE rdf:datatype="http://www.w3.org/2001/XMLSchema#string">Apoptosis</bp:SOURCE>
      <bp:YEAR rdf:datatype="http://www.w3.org/2001/XMLSchema#string">2002</bp:YEAR>
      <bp:AUTHORS rdf:datatype="http://www.w3.org/2001/XMLSchema#string">Esposti MD</bp:AUTHORS>
    </bp:PublicationXref>
    <bp:PublicationXref xmlns:bp="http://www.biopax.org/release/biopax-level3.owl#" xmlns:rdf="http://www.w3.org/1999/02/22-rdf-syntax-ns#" rdf:id="deb">
      <bp:ID rdf:datatype="http://www.w3.org/2001/XMLSchema#string">15686624</bp:ID>
      <bp:DB rdf:datatype="http://www.w3.org/2001/XMLSchema#string">PubMed</bp:DB>
      <bp:TITLE rdf:datatype="http://www.w3.org/2001/XMLSchema#string">Role of c-Abl in the DNA damage stress response.</bp:TITLE>
      <bp:SOURCE rdf:datatype="http://www.w3.org/2001/XMLSchema#string">Cell Res</bp:SOURCE>
      <bp:YEAR rdf:datatype="http://www.w3.org/2001/XMLSchema#string">2005</bp:YEAR>
      <bp:AUTHORS rdf:datatype="http://www.w3.org/2001/XMLSchema#string">Shaul Y</bp:AUTHORS>
      <bp:AUTHORS rdf:datatype="http://www.w3.org/2001/XMLSchema#string">Ben-Yehoyada M</bp:AUTHORS>
    </bp:PublicationXref>
    <bp:PublicationXref xmlns:bp="http://www.biopax.org/release/biopax-level3.owl#" xmlns:rdf="http://www.w3.org/1999/02/22-rdf-syntax-ns#" rdf:id="f21">
      <bp:ID rdf:datatype="http://www.w3.org/2001/XMLSchema#string">23554604</bp:ID>
      <bp:DB rdf:datatype="http://www.w3.org/2001/XMLSchema#string">PubMed</bp:DB>
      <bp:TITLE rdf:datatype="http://www.w3.org/2001/XMLSchema#string">Reading, writing, and repair: the role of ubiquitin and the ubiquitin-like proteins in DNA damage signaling and repair.</bp:TITLE>
      <bp:SOURCE rdf:datatype="http://www.w3.org/2001/XMLSchema#string">Front Genet</bp:SOURCE>
      <bp:YEAR rdf:datatype="http://www.w3.org/2001/XMLSchema#string">2013</bp:YEAR>
      <bp:AUTHORS rdf:datatype="http://www.w3.org/2001/XMLSchema#string">Pinder JB</bp:AUTHORS>
      <bp:AUTHORS rdf:datatype="http://www.w3.org/2001/XMLSchema#string">Attwood KM</bp:AUTHORS>
      <bp:AUTHORS rdf:datatype="http://www.w3.org/2001/XMLSchema#string">Dellaire G</bp:AUTHORS>
    </bp:PublicationXref>
    <bp:PublicationXref xmlns:bp="http://www.biopax.org/release/biopax-level3.owl#" xmlns:rdf="http://www.w3.org/1999/02/22-rdf-syntax-ns#" rdf:id="dec">
      <bp:ID rdf:datatype="http://www.w3.org/2001/XMLSchema#string">7606818</bp:ID>
      <bp:DB rdf:datatype="http://www.w3.org/2001/XMLSchema#string">PubMed</bp:DB>
      <bp:TITLE rdf:datatype="http://www.w3.org/2001/XMLSchema#string">P53, cell cycle control and apoptosis: implications for cancer.</bp:TITLE>
      <bp:SOURCE rdf:datatype="http://www.w3.org/2001/XMLSchema#string">Cancer Metastasis Rev</bp:SOURCE>
      <bp:YEAR rdf:datatype="http://www.w3.org/2001/XMLSchema#string">1995</bp:YEAR>
      <bp:AUTHORS rdf:datatype="http://www.w3.org/2001/XMLSchema#string">Kastan MB</bp:AUTHORS>
      <bp:AUTHORS rdf:datatype="http://www.w3.org/2001/XMLSchema#string">Canman CE</bp:AUTHORS>
      <bp:AUTHORS rdf:datatype="http://www.w3.org/2001/XMLSchema#string">Leonard CJ</bp:AUTHORS>
    </bp:PublicationXref>
    <bp:PublicationXref xmlns:bp="http://www.biopax.org/release/biopax-level3.owl#" xmlns:rdf="http://www.w3.org/1999/02/22-rdf-syntax-ns#" rdf:id="e9a">
      <bp:ID rdf:datatype="http://www.w3.org/2001/XMLSchema#string">21722344</bp:ID>
      <bp:DB rdf:datatype="http://www.w3.org/2001/XMLSchema#string">PubMed</bp:DB>
      <bp:TITLE rdf:datatype="http://www.w3.org/2001/XMLSchema#string">The role of p21 in regulating mammalian regeneration.</bp:TITLE>
      <bp:SOURCE rdf:datatype="http://www.w3.org/2001/XMLSchema#string">Stem Cell Res Ther</bp:SOURCE>
      <bp:YEAR rdf:datatype="http://www.w3.org/2001/XMLSchema#string">2011</bp:YEAR>
      <bp:AUTHORS rdf:datatype="http://www.w3.org/2001/XMLSchema#string">Arthur LM</bp:AUTHORS>
      <bp:AUTHORS rdf:datatype="http://www.w3.org/2001/XMLSchema#string">Heber-Katz E</bp:AUTHORS>
    </bp:PublicationXref>
    <bp:PublicationXref xmlns:bp="http://www.biopax.org/release/biopax-level3.owl#" xmlns:rdf="http://www.w3.org/1999/02/22-rdf-syntax-ns#" rdf:id="ca4">
      <bp:ID rdf:datatype="http://www.w3.org/2001/XMLSchema#string">17251377</bp:ID>
      <bp:DB rdf:datatype="http://www.w3.org/2001/XMLSchema#string">PubMed</bp:DB>
      <bp:TITLE rdf:datatype="http://www.w3.org/2001/XMLSchema#string">MDMX: from bench to bedside.</bp:TITLE>
      <bp:SOURCE rdf:datatype="http://www.w3.org/2001/XMLSchema#string">J Cell Sci</bp:SOURCE>
      <bp:YEAR rdf:datatype="http://www.w3.org/2001/XMLSchema#string">2007</bp:YEAR>
      <bp:AUTHORS rdf:datatype="http://www.w3.org/2001/XMLSchema#string">Marine JC</bp:AUTHORS>
      <bp:AUTHORS rdf:datatype="http://www.w3.org/2001/XMLSchema#string">Dyer MA</bp:AUTHORS>
      <bp:AUTHORS rdf:datatype="http://www.w3.org/2001/XMLSchema#string">Jochemsen AG</bp:AUTHORS>
    </bp:PublicationXref>
    <bp:PublicationXref xmlns:bp="http://www.biopax.org/release/biopax-level3.owl#" xmlns:rdf="http://www.w3.org/1999/02/22-rdf-syntax-ns#" rdf:id="c83">
      <bp:ID rdf:datatype="http://www.w3.org/2001/XMLSchema#string">22083606</bp:ID>
      <bp:DB rdf:datatype="http://www.w3.org/2001/XMLSchema#string">PubMed</bp:DB>
      <bp:TITLE rdf:datatype="http://www.w3.org/2001/XMLSchema#string">Eukaryotic DNA damage checkpoint activation in response to double-strand breaks.</bp:TITLE>
      <bp:SOURCE rdf:datatype="http://www.w3.org/2001/XMLSchema#string">Cell Mol Life Sci</bp:SOURCE>
      <bp:YEAR rdf:datatype="http://www.w3.org/2001/XMLSchema#string">2012</bp:YEAR>
      <bp:AUTHORS rdf:datatype="http://www.w3.org/2001/XMLSchema#string">Finn K</bp:AUTHORS>
      <bp:AUTHORS rdf:datatype="http://www.w3.org/2001/XMLSchema#string">Lowndes NF</bp:AUTHORS>
      <bp:AUTHORS rdf:datatype="http://www.w3.org/2001/XMLSchema#string">Grenon M</bp:AUTHORS>
    </bp:PublicationXref>
    <bp:PublicationXref xmlns:bp="http://www.biopax.org/release/biopax-level3.owl#" xmlns:rdf="http://www.w3.org/1999/02/22-rdf-syntax-ns#" rdf:id="b21">
      <bp:ID rdf:datatype="http://www.w3.org/2001/XMLSchema#string">23721719</bp:ID>
      <bp:DB rdf:datatype="http://www.w3.org/2001/XMLSchema#string">PubMed</bp:DB>
      <bp:TITLE rdf:datatype="http://www.w3.org/2001/XMLSchema#string">The repair and signaling responses to DNA double-strand breaks.</bp:TITLE>
      <bp:SOURCE rdf:datatype="http://www.w3.org/2001/XMLSchema#string">Adv Genet</bp:SOURCE>
      <bp:YEAR rdf:datatype="http://www.w3.org/2001/XMLSchema#string">2013</bp:YEAR>
      <bp:AUTHORS rdf:datatype="http://www.w3.org/2001/XMLSchema#string">Goodarzi AA</bp:AUTHORS>
      <bp:AUTHORS rdf:datatype="http://www.w3.org/2001/XMLSchema#string">Jeggo PA</bp:AUTHORS>
    </bp:PublicationXref>
    <bp:PublicationXref xmlns:bp="http://www.biopax.org/release/biopax-level3.owl#" xmlns:rdf="http://www.w3.org/1999/02/22-rdf-syntax-ns#" rdf:id="b29">
      <bp:ID rdf:datatype="http://www.w3.org/2001/XMLSchema#string">8533012</bp:ID>
      <bp:DB rdf:datatype="http://www.w3.org/2001/XMLSchema#string">PubMed</bp:DB>
      <bp:TITLE rdf:datatype="http://www.w3.org/2001/XMLSchema#string">p53: DNA damage, DNA repair, and apoptosis.</bp:TITLE>
      <bp:SOURCE rdf:datatype="http://www.w3.org/2001/XMLSchema#string">Rev Physiol Biochem Pharmacol</bp:SOURCE>
      <bp:YEAR rdf:datatype="http://www.w3.org/2001/XMLSchema#string">1996</bp:YEAR>
      <bp:AUTHORS rdf:datatype="http://www.w3.org/2001/XMLSchema#string">Götz C</bp:AUTHORS>
      <bp:AUTHORS rdf:datatype="http://www.w3.org/2001/XMLSchema#string">Montenarh M</bp:AUTHORS>
    </bp:PublicationXref>
    <bp:PublicationXref xmlns:bp="http://www.biopax.org/release/biopax-level3.owl#" xmlns:rdf="http://www.w3.org/1999/02/22-rdf-syntax-ns#" rdf:id="ff4">
      <bp:ID rdf:datatype="http://www.w3.org/2001/XMLSchema#string">23239948</bp:ID>
      <bp:DB rdf:datatype="http://www.w3.org/2001/XMLSchema#string">PubMed</bp:DB>
      <bp:TITLE rdf:datatype="http://www.w3.org/2001/XMLSchema#string">The role of the DNA damage response kinase ataxia telangiectasia mutated in neuroprotection.</bp:TITLE>
      <bp:SOURCE rdf:datatype="http://www.w3.org/2001/XMLSchema#string">Yale J Biol Med</bp:SOURCE>
      <bp:YEAR rdf:datatype="http://www.w3.org/2001/XMLSchema#string">2012</bp:YEAR>
      <bp:AUTHORS rdf:datatype="http://www.w3.org/2001/XMLSchema#string">Marinoglou K</bp:AUTHORS>
    </bp:PublicationXref>
    <bp:PublicationXref xmlns:bp="http://www.biopax.org/release/biopax-level3.owl#" xmlns:rdf="http://www.w3.org/1999/02/22-rdf-syntax-ns#" rdf:id="a27">
      <bp:ID rdf:datatype="http://www.w3.org/2001/XMLSchema#string">16582605</bp:ID>
      <bp:DB rdf:datatype="http://www.w3.org/2001/XMLSchema#string">PubMed</bp:DB>
      <bp:TITLE rdf:datatype="http://www.w3.org/2001/XMLSchema#string">BID as a double agent in cell life and death.</bp:TITLE>
      <bp:SOURCE rdf:datatype="http://www.w3.org/2001/XMLSchema#string">Cell Cycle</bp:SOURCE>
      <bp:YEAR rdf:datatype="http://www.w3.org/2001/XMLSchema#string">2006</bp:YEAR>
      <bp:AUTHORS rdf:datatype="http://www.w3.org/2001/XMLSchema#string">Gross A</bp:AUTHORS>
    </bp:PublicationXref>
    <bp:PublicationXref xmlns:bp="http://www.biopax.org/release/biopax-level3.owl#" xmlns:rdf="http://www.w3.org/1999/02/22-rdf-syntax-ns#" rdf:id="c7d">
      <bp:ID rdf:datatype="http://www.w3.org/2001/XMLSchema#string">15254433</bp:ID>
      <bp:DB rdf:datatype="http://www.w3.org/2001/XMLSchema#string">PubMed</bp:DB>
      <bp:TITLE rdf:datatype="http://www.w3.org/2001/XMLSchema#string">Mdmx and Mdm2: brothers in arms?</bp:TITLE>
      <bp:SOURCE rdf:datatype="http://www.w3.org/2001/XMLSchema#string">Cell Cycle</bp:SOURCE>
      <bp:YEAR rdf:datatype="http://www.w3.org/2001/XMLSchema#string">2004</bp:YEAR>
      <bp:AUTHORS rdf:datatype="http://www.w3.org/2001/XMLSchema#string">Marine JC</bp:AUTHORS>
      <bp:AUTHORS rdf:datatype="http://www.w3.org/2001/XMLSchema#string">Jochemsen AG</bp:AUTHORS>
    </bp:PublicationXref>
    <bp:PublicationXref xmlns:bp="http://www.biopax.org/release/biopax-level3.owl#" xmlns:rdf="http://www.w3.org/1999/02/22-rdf-syntax-ns#" rdf:id="d2f">
      <bp:ID rdf:datatype="http://www.w3.org/2001/XMLSchema#string">19686080</bp:ID>
      <bp:DB rdf:datatype="http://www.w3.org/2001/XMLSchema#string">PubMed</bp:DB>
      <bp:TITLE rdf:datatype="http://www.w3.org/2001/XMLSchema#string">How the fanconi anemia pathway guards the genome.</bp:TITLE>
      <bp:SOURCE rdf:datatype="http://www.w3.org/2001/XMLSchema#string">Annu Rev Genet</bp:SOURCE>
      <bp:YEAR rdf:datatype="http://www.w3.org/2001/XMLSchema#string">2009</bp:YEAR>
      <bp:AUTHORS rdf:datatype="http://www.w3.org/2001/XMLSchema#string">Moldovan GL</bp:AUTHORS>
      <bp:AUTHORS rdf:datatype="http://www.w3.org/2001/XMLSchema#string">D'Andrea AD</bp:AUTHORS>
    </bp:PublicationXref>
    <bp:PublicationXref xmlns:bp="http://www.biopax.org/release/biopax-level3.owl#" xmlns:rdf="http://www.w3.org/1999/02/22-rdf-syntax-ns#" rdf:id="fe4">
      <bp:ID rdf:datatype="http://www.w3.org/2001/XMLSchema#string">8948422</bp:ID>
      <bp:DB rdf:datatype="http://www.w3.org/2001/XMLSchema#string">PubMed</bp:DB>
      <bp:TITLE rdf:datatype="http://www.w3.org/2001/XMLSchema#string">Cyclins and cyclin-dependent kinases: a biochemical view.</bp:TITLE>
      <bp:SOURCE rdf:datatype="http://www.w3.org/2001/XMLSchema#string">Biochem J</bp:SOURCE>
      <bp:YEAR rdf:datatype="http://www.w3.org/2001/XMLSchema#string">1995</bp:YEAR>
      <bp:AUTHORS rdf:datatype="http://www.w3.org/2001/XMLSchema#string">Pines J</bp:AUTHORS>
    </bp:PublicationXref>
    <bp:PublicationXref xmlns:bp="http://www.biopax.org/release/biopax-level3.owl#" xmlns:rdf="http://www.w3.org/1999/02/22-rdf-syntax-ns#" rdf:id="a99">
      <bp:ID rdf:datatype="http://www.w3.org/2001/XMLSchema#string">18047734</bp:ID>
      <bp:DB rdf:datatype="http://www.w3.org/2001/XMLSchema#string">PubMed</bp:DB>
      <bp:TITLE rdf:datatype="http://www.w3.org/2001/XMLSchema#string">The Fanconi anemia pathway and ubiquitin.</bp:TITLE>
      <bp:SOURCE rdf:datatype="http://www.w3.org/2001/XMLSchema#string">BMC Biochem</bp:SOURCE>
      <bp:YEAR rdf:datatype="http://www.w3.org/2001/XMLSchema#string">2007</bp:YEAR>
      <bp:AUTHORS rdf:datatype="http://www.w3.org/2001/XMLSchema#string">Jacquemont C</bp:AUTHORS>
      <bp:AUTHORS rdf:datatype="http://www.w3.org/2001/XMLSchema#string">Taniguchi T</bp:AUTHORS>
    </bp:PublicationXref>
    <bp:PublicationXref xmlns:bp="http://www.biopax.org/release/biopax-level3.owl#" xmlns:rdf="http://www.w3.org/1999/02/22-rdf-syntax-ns#" rdf:id="ee3">
      <bp:ID rdf:datatype="http://www.w3.org/2001/XMLSchema#string">10713716</bp:ID>
      <bp:DB rdf:datatype="http://www.w3.org/2001/XMLSchema#string">PubMed</bp:DB>
      <bp:TITLE rdf:datatype="http://www.w3.org/2001/XMLSchema#string">c-Abl: activation and nuclear targets.</bp:TITLE>
      <bp:SOURCE rdf:datatype="http://www.w3.org/2001/XMLSchema#string">Cell Death Differ</bp:SOURCE>
      <bp:YEAR rdf:datatype="http://www.w3.org/2001/XMLSchema#string">2000</bp:YEAR>
      <bp:AUTHORS rdf:datatype="http://www.w3.org/2001/XMLSchema#string">Shaul Y</bp:AUTHORS>
    </bp:PublicationXref>
    <bp:PublicationXref xmlns:bp="http://www.biopax.org/release/biopax-level3.owl#" xmlns:rdf="http://www.w3.org/1999/02/22-rdf-syntax-ns#" rdf:id="ad2">
      <bp:ID rdf:datatype="http://www.w3.org/2001/XMLSchema#string">23788429</bp:ID>
      <bp:DB rdf:datatype="http://www.w3.org/2001/XMLSchema#string">PubMed</bp:DB>
      <bp:TITLE rdf:datatype="http://www.w3.org/2001/XMLSchema#string">The DNA damage checkpoint protein RAD9A is essential for male meiosis in the mouse.</bp:TITLE>
      <bp:SOURCE rdf:datatype="http://www.w3.org/2001/XMLSchema#string">J Cell Sci</bp:SOURCE>
      <bp:YEAR rdf:datatype="http://www.w3.org/2001/XMLSchema#string">2013</bp:YEAR>
      <bp:AUTHORS rdf:datatype="http://www.w3.org/2001/XMLSchema#string">Vasileva A</bp:AUTHORS>
      <bp:AUTHORS rdf:datatype="http://www.w3.org/2001/XMLSchema#string">Hopkins KM</bp:AUTHORS>
      <bp:AUTHORS rdf:datatype="http://www.w3.org/2001/XMLSchema#string">Wang X</bp:AUTHORS>
      <bp:AUTHORS rdf:datatype="http://www.w3.org/2001/XMLSchema#string">Weissbach MM</bp:AUTHORS>
      <bp:AUTHORS rdf:datatype="http://www.w3.org/2001/XMLSchema#string">Friedman RA</bp:AUTHORS>
      <bp:AUTHORS rdf:datatype="http://www.w3.org/2001/XMLSchema#string">Wolgemuth DJ</bp:AUTHORS>
      <bp:AUTHORS rdf:datatype="http://www.w3.org/2001/XMLSchema#string">Lieberman HB</bp:AUTHORS>
    </bp:PublicationXref>
    <bp:PublicationXref xmlns:bp="http://www.biopax.org/release/biopax-level3.owl#" xmlns:rdf="http://www.w3.org/1999/02/22-rdf-syntax-ns#" rdf:id="d91">
      <bp:ID rdf:datatype="http://www.w3.org/2001/XMLSchema#string">12660173</bp:ID>
      <bp:DB rdf:datatype="http://www.w3.org/2001/XMLSchema#string">PubMed</bp:DB>
      <bp:TITLE rdf:datatype="http://www.w3.org/2001/XMLSchema#string">Human Tousled like kinases are targeted by an ATM- and Chk1-dependent DNA damage checkpoint.</bp:TITLE>
      <bp:SOURCE rdf:datatype="http://www.w3.org/2001/XMLSchema#string">EMBO J</bp:SOURCE>
      <bp:YEAR rdf:datatype="http://www.w3.org/2001/XMLSchema#string">2003</bp:YEAR>
      <bp:AUTHORS rdf:datatype="http://www.w3.org/2001/XMLSchema#string">Groth A</bp:AUTHORS>
      <bp:AUTHORS rdf:datatype="http://www.w3.org/2001/XMLSchema#string">Lukas J</bp:AUTHORS>
      <bp:AUTHORS rdf:datatype="http://www.w3.org/2001/XMLSchema#string">Nigg EA</bp:AUTHORS>
      <bp:AUTHORS rdf:datatype="http://www.w3.org/2001/XMLSchema#string">Silljé HH</bp:AUTHORS>
      <bp:AUTHORS rdf:datatype="http://www.w3.org/2001/XMLSchema#string">Wernstedt C</bp:AUTHORS>
      <bp:AUTHORS rdf:datatype="http://www.w3.org/2001/XMLSchema#string">Bartek J</bp:AUTHORS>
      <bp:AUTHORS rdf:datatype="http://www.w3.org/2001/XMLSchema#string">Hansen K</bp:AUTHORS>
    </bp:PublicationXref>
    <bp:PublicationXref xmlns:bp="http://www.biopax.org/release/biopax-level3.owl#" xmlns:rdf="http://www.w3.org/1999/02/22-rdf-syntax-ns#" rdf:id="f03">
      <bp:ID rdf:datatype="http://www.w3.org/2001/XMLSchema#string">21903324</bp:ID>
      <bp:DB rdf:datatype="http://www.w3.org/2001/XMLSchema#string">PubMed</bp:DB>
      <bp:TITLE rdf:datatype="http://www.w3.org/2001/XMLSchema#string">Targeting p73 in cancer.</bp:TITLE>
      <bp:SOURCE rdf:datatype="http://www.w3.org/2001/XMLSchema#string">Cancer Lett</bp:SOURCE>
      <bp:YEAR rdf:datatype="http://www.w3.org/2001/XMLSchema#string">2013</bp:YEAR>
      <bp:AUTHORS rdf:datatype="http://www.w3.org/2001/XMLSchema#string">Maas AM</bp:AUTHORS>
      <bp:AUTHORS rdf:datatype="http://www.w3.org/2001/XMLSchema#string">Bretz AC</bp:AUTHORS>
      <bp:AUTHORS rdf:datatype="http://www.w3.org/2001/XMLSchema#string">Mack E</bp:AUTHORS>
      <bp:AUTHORS rdf:datatype="http://www.w3.org/2001/XMLSchema#string">Stiewe T</bp:AUTHORS>
    </bp:PublicationXref>
    <bp:PublicationXref xmlns:bp="http://www.biopax.org/release/biopax-level3.owl#" xmlns:rdf="http://www.w3.org/1999/02/22-rdf-syntax-ns#" rdf:id="d78">
      <bp:ID rdf:datatype="http://www.w3.org/2001/XMLSchema#string">21535261</bp:ID>
      <bp:DB rdf:datatype="http://www.w3.org/2001/XMLSchema#string">PubMed</bp:DB>
      <bp:TITLE rdf:datatype="http://www.w3.org/2001/XMLSchema#string">Cdc2: a monopotent or pluripotent CDK?</bp:TITLE>
      <bp:SOURCE rdf:datatype="http://www.w3.org/2001/XMLSchema#string">Cell Prolif</bp:SOURCE>
      <bp:YEAR rdf:datatype="http://www.w3.org/2001/XMLSchema#string">2011</bp:YEAR>
      <bp:AUTHORS rdf:datatype="http://www.w3.org/2001/XMLSchema#string">Hu X</bp:AUTHORS>
      <bp:AUTHORS rdf:datatype="http://www.w3.org/2001/XMLSchema#string">Moscinski LC</bp:AUTHORS>
    </bp:PublicationXref>
    <bp:PublicationXref xmlns:bp="http://www.biopax.org/release/biopax-level3.owl#" xmlns:rdf="http://www.w3.org/1999/02/22-rdf-syntax-ns#" rdf:id="de4">
      <bp:ID rdf:datatype="http://www.w3.org/2001/XMLSchema#string">17151078</bp:ID>
      <bp:DB rdf:datatype="http://www.w3.org/2001/XMLSchema#string">PubMed</bp:DB>
      <bp:TITLE rdf:datatype="http://www.w3.org/2001/XMLSchema#string">PIDD: database for Protein Inter-atomic Distance Distributions.</bp:TITLE>
      <bp:SOURCE rdf:datatype="http://www.w3.org/2001/XMLSchema#string">Nucleic Acids Res</bp:SOURCE>
      <bp:YEAR rdf:datatype="http://www.w3.org/2001/XMLSchema#string">2007</bp:YEAR>
      <bp:AUTHORS rdf:datatype="http://www.w3.org/2001/XMLSchema#string">Wu D</bp:AUTHORS>
      <bp:AUTHORS rdf:datatype="http://www.w3.org/2001/XMLSchema#string">Cui F</bp:AUTHORS>
      <bp:AUTHORS rdf:datatype="http://www.w3.org/2001/XMLSchema#string">Jernigan R</bp:AUTHORS>
      <bp:AUTHORS rdf:datatype="http://www.w3.org/2001/XMLSchema#string">Wu Z</bp:AUTHORS>
    </bp:PublicationXref>
    <bp:PublicationXref xmlns:bp="http://www.biopax.org/release/biopax-level3.owl#" xmlns:rdf="http://www.w3.org/1999/02/22-rdf-syntax-ns#" rdf:id="cb9">
      <bp:ID rdf:datatype="http://www.w3.org/2001/XMLSchema#string">14599770</bp:ID>
      <bp:DB rdf:datatype="http://www.w3.org/2001/XMLSchema#string">PubMed</bp:DB>
      <bp:TITLE rdf:datatype="http://www.w3.org/2001/XMLSchema#string">Homologous recombination and cell cycle checkpoints: Rad51 in tumour progression and therapy resistance.</bp:TITLE>
      <bp:SOURCE rdf:datatype="http://www.w3.org/2001/XMLSchema#string">Toxicology</bp:SOURCE>
      <bp:YEAR rdf:datatype="http://www.w3.org/2001/XMLSchema#string">2003</bp:YEAR>
      <bp:AUTHORS rdf:datatype="http://www.w3.org/2001/XMLSchema#string">Henning W</bp:AUTHORS>
      <bp:AUTHORS rdf:datatype="http://www.w3.org/2001/XMLSchema#string">Stürzbecher HW</bp:AUTHORS>
    </bp:PublicationXref>
    <bp:PublicationXref xmlns:bp="http://www.biopax.org/release/biopax-level3.owl#" xmlns:rdf="http://www.w3.org/1999/02/22-rdf-syntax-ns#" rdf:id="b79">
      <bp:ID rdf:datatype="http://www.w3.org/2001/XMLSchema#string">23070009</bp:ID>
      <bp:DB rdf:datatype="http://www.w3.org/2001/XMLSchema#string">PubMed</bp:DB>
      <bp:TITLE rdf:datatype="http://www.w3.org/2001/XMLSchema#string">The intersection between DNA damage response and cell death pathways.</bp:TITLE>
      <bp:SOURCE rdf:datatype="http://www.w3.org/2001/XMLSchema#string">Exp Oncol</bp:SOURCE>
      <bp:YEAR rdf:datatype="http://www.w3.org/2001/XMLSchema#string">2012</bp:YEAR>
      <bp:AUTHORS rdf:datatype="http://www.w3.org/2001/XMLSchema#string">Nowsheen S</bp:AUTHORS>
      <bp:AUTHORS rdf:datatype="http://www.w3.org/2001/XMLSchema#string">Yang ES</bp:AUTHORS>
    </bp:PublicationXref>
    <bp:PublicationXref xmlns:bp="http://www.biopax.org/release/biopax-level3.owl#" xmlns:rdf="http://www.w3.org/1999/02/22-rdf-syntax-ns#" rdf:id="ae8">
      <bp:ID rdf:datatype="http://www.w3.org/2001/XMLSchema#string">16115458</bp:ID>
      <bp:DB rdf:datatype="http://www.w3.org/2001/XMLSchema#string">PubMed</bp:DB>
      <bp:TITLE rdf:datatype="http://www.w3.org/2001/XMLSchema#string">[Fanconi anemia: genes and function(s) revisited].</bp:TITLE>
      <bp:SOURCE rdf:datatype="http://www.w3.org/2001/XMLSchema#string">Med Sci (Paris)</bp:SOURCE>
      <bp:YEAR rdf:datatype="http://www.w3.org/2001/XMLSchema#string">2005</bp:YEAR>
      <bp:AUTHORS rdf:datatype="http://www.w3.org/2001/XMLSchema#string">Papadopoulo D</bp:AUTHORS>
      <bp:AUTHORS rdf:datatype="http://www.w3.org/2001/XMLSchema#string">Moustacchi E</bp:AUTHORS>
    </bp:PublicationXref>
    <bp:PublicationXref xmlns:bp="http://www.biopax.org/release/biopax-level3.owl#" xmlns:rdf="http://www.w3.org/1999/02/22-rdf-syntax-ns#" rdf:id="dc4">
      <bp:ID rdf:datatype="http://www.w3.org/2001/XMLSchema#string">17626635</bp:ID>
      <bp:DB rdf:datatype="http://www.w3.org/2001/XMLSchema#string">PubMed</bp:DB>
      <bp:TITLE rdf:datatype="http://www.w3.org/2001/XMLSchema#string">Overexpressed TP73 induces apoptosis in medulloblastoma.</bp:TITLE>
      <bp:SOURCE rdf:datatype="http://www.w3.org/2001/XMLSchema#string">BMC Cancer</bp:SOURCE>
      <bp:YEAR rdf:datatype="http://www.w3.org/2001/XMLSchema#string">2007</bp:YEAR>
      <bp:AUTHORS rdf:datatype="http://www.w3.org/2001/XMLSchema#string">Castellino RC</bp:AUTHORS>
      <bp:AUTHORS rdf:datatype="http://www.w3.org/2001/XMLSchema#string">De Bortoli M</bp:AUTHORS>
      <bp:AUTHORS rdf:datatype="http://www.w3.org/2001/XMLSchema#string">Lin LL</bp:AUTHORS>
      <bp:AUTHORS rdf:datatype="http://www.w3.org/2001/XMLSchema#string">Skapura DG</bp:AUTHORS>
      <bp:AUTHORS rdf:datatype="http://www.w3.org/2001/XMLSchema#string">Rajan JA</bp:AUTHORS>
      <bp:AUTHORS rdf:datatype="http://www.w3.org/2001/XMLSchema#string">Adesina AM</bp:AUTHORS>
      <bp:AUTHORS rdf:datatype="http://www.w3.org/2001/XMLSchema#string">Perlaky L</bp:AUTHORS>
      <bp:AUTHORS rdf:datatype="http://www.w3.org/2001/XMLSchema#string">Irwin MS</bp:AUTHORS>
      <bp:AUTHORS rdf:datatype="http://www.w3.org/2001/XMLSchema#string">Kim JY</bp:AUTHORS>
    </bp:PublicationXref>
    <bp:PublicationXref xmlns:bp="http://www.biopax.org/release/biopax-level3.owl#" xmlns:rdf="http://www.w3.org/1999/02/22-rdf-syntax-ns#" rdf:id="bf0">
      <bp:ID rdf:datatype="http://www.w3.org/2001/XMLSchema#string">16360026</bp:ID>
      <bp:DB rdf:datatype="http://www.w3.org/2001/XMLSchema#string">PubMed</bp:DB>
      <bp:TITLE rdf:datatype="http://www.w3.org/2001/XMLSchema#string">PIDD: a switch hitter.</bp:TITLE>
      <bp:SOURCE rdf:datatype="http://www.w3.org/2001/XMLSchema#string">Cell</bp:SOURCE>
      <bp:YEAR rdf:datatype="http://www.w3.org/2001/XMLSchema#string">2005</bp:YEAR>
      <bp:AUTHORS rdf:datatype="http://www.w3.org/2001/XMLSchema#string">Wu ZH</bp:AUTHORS>
      <bp:AUTHORS rdf:datatype="http://www.w3.org/2001/XMLSchema#string">Mabb A</bp:AUTHORS>
      <bp:AUTHORS rdf:datatype="http://www.w3.org/2001/XMLSchema#string">Miyamoto S</bp:AUTHORS>
    </bp:PublicationXref>
    <bp:PublicationXref xmlns:bp="http://www.biopax.org/release/biopax-level3.owl#" xmlns:rdf="http://www.w3.org/1999/02/22-rdf-syntax-ns#" rdf:id="ba9">
      <bp:ID rdf:datatype="http://www.w3.org/2001/XMLSchema#string">10526213</bp:ID>
      <bp:DB rdf:datatype="http://www.w3.org/2001/XMLSchema#string">PubMed</bp:DB>
      <bp:TITLE rdf:datatype="http://www.w3.org/2001/XMLSchema#string">Rad51/RecA protein families and the associated proteins in eukaryotes.</bp:TITLE>
      <bp:SOURCE rdf:datatype="http://www.w3.org/2001/XMLSchema#string">Mutat Res</bp:SOURCE>
      <bp:YEAR rdf:datatype="http://www.w3.org/2001/XMLSchema#string">1999</bp:YEAR>
      <bp:AUTHORS rdf:datatype="http://www.w3.org/2001/XMLSchema#string">Shinohara A</bp:AUTHORS>
      <bp:AUTHORS rdf:datatype="http://www.w3.org/2001/XMLSchema#string">Ogawa T</bp:AUTHORS>
    </bp:PublicationXref>
    <bp:PublicationXref xmlns:bp="http://www.biopax.org/release/biopax-level3.owl#" xmlns:rdf="http://www.w3.org/1999/02/22-rdf-syntax-ns#" rdf:id="def">
      <bp:ID rdf:datatype="http://www.w3.org/2001/XMLSchema#string">22761618</bp:ID>
      <bp:DB rdf:datatype="http://www.w3.org/2001/XMLSchema#string">PubMed</bp:DB>
      <bp:TITLE rdf:datatype="http://www.w3.org/2001/XMLSchema#string">Oxidative Stress, DNA Damage, and c-Abl Signaling: At the Crossroad in Neurodegenerative Diseases?</bp:TITLE>
      <bp:SOURCE rdf:datatype="http://www.w3.org/2001/XMLSchema#string">Int J Cell Biol</bp:SOURCE>
      <bp:YEAR rdf:datatype="http://www.w3.org/2001/XMLSchema#string">2012</bp:YEAR>
      <bp:AUTHORS rdf:datatype="http://www.w3.org/2001/XMLSchema#string">Gonfloni S</bp:AUTHORS>
      <bp:AUTHORS rdf:datatype="http://www.w3.org/2001/XMLSchema#string">Maiani E</bp:AUTHORS>
      <bp:AUTHORS rdf:datatype="http://www.w3.org/2001/XMLSchema#string">Di Bartolomeo C</bp:AUTHORS>
      <bp:AUTHORS rdf:datatype="http://www.w3.org/2001/XMLSchema#string">Diederich M</bp:AUTHORS>
      <bp:AUTHORS rdf:datatype="http://www.w3.org/2001/XMLSchema#string">Cesareni G</bp:AUTHORS>
    </bp:PublicationXref>
    <bp:PublicationXref xmlns:bp="http://www.biopax.org/release/biopax-level3.owl#" xmlns:rdf="http://www.w3.org/1999/02/22-rdf-syntax-ns#" rdf:id="f37">
      <bp:ID rdf:datatype="http://www.w3.org/2001/XMLSchema#string">2142119</bp:ID>
      <bp:DB rdf:datatype="http://www.w3.org/2001/XMLSchema#string">PubMed</bp:DB>
      <bp:TITLE rdf:datatype="http://www.w3.org/2001/XMLSchema#string">Assignment of the human gene for CREB1 to chromosome 2q32.3-q34.</bp:TITLE>
      <bp:SOURCE rdf:datatype="http://www.w3.org/2001/XMLSchema#string">Genomics</bp:SOURCE>
      <bp:YEAR rdf:datatype="http://www.w3.org/2001/XMLSchema#string">1990</bp:YEAR>
      <bp:AUTHORS rdf:datatype="http://www.w3.org/2001/XMLSchema#string">Taylor AK</bp:AUTHORS>
      <bp:AUTHORS rdf:datatype="http://www.w3.org/2001/XMLSchema#string">Klisak I</bp:AUTHORS>
      <bp:AUTHORS rdf:datatype="http://www.w3.org/2001/XMLSchema#string">Mohandas T</bp:AUTHORS>
      <bp:AUTHORS rdf:datatype="http://www.w3.org/2001/XMLSchema#string">Sparkes RS</bp:AUTHORS>
      <bp:AUTHORS rdf:datatype="http://www.w3.org/2001/XMLSchema#string">Li C</bp:AUTHORS>
      <bp:AUTHORS rdf:datatype="http://www.w3.org/2001/XMLSchema#string">Gaynor R</bp:AUTHORS>
      <bp:AUTHORS rdf:datatype="http://www.w3.org/2001/XMLSchema#string">Lusis AJ</bp:AUTHORS>
    </bp:PublicationXref>
    <bp:PublicationXref xmlns:bp="http://www.biopax.org/release/biopax-level3.owl#" xmlns:rdf="http://www.w3.org/1999/02/22-rdf-syntax-ns#" rdf:id="b19">
      <bp:ID rdf:datatype="http://www.w3.org/2001/XMLSchema#string">10673629</bp:ID>
      <bp:DB rdf:datatype="http://www.w3.org/2001/XMLSchema#string">PubMed</bp:DB>
      <bp:TITLE rdf:datatype="http://www.w3.org/2001/XMLSchema#string">[Role of the ATM gene in genetic predisposition to cancer].</bp:TITLE>
      <bp:SOURCE rdf:datatype="http://www.w3.org/2001/XMLSchema#string">Bull Cancer</bp:SOURCE>
      <bp:YEAR rdf:datatype="http://www.w3.org/2001/XMLSchema#string">2000</bp:YEAR>
      <bp:AUTHORS rdf:datatype="http://www.w3.org/2001/XMLSchema#string">Bay JO</bp:AUTHORS>
      <bp:AUTHORS rdf:datatype="http://www.w3.org/2001/XMLSchema#string">Uhrhammer N</bp:AUTHORS>
      <bp:AUTHORS rdf:datatype="http://www.w3.org/2001/XMLSchema#string">Stoppa-Lyonnet D</bp:AUTHORS>
      <bp:AUTHORS rdf:datatype="http://www.w3.org/2001/XMLSchema#string">Hall J</bp:AUTHORS>
    </bp:PublicationXref>
    <bp:PublicationXref xmlns:bp="http://www.biopax.org/release/biopax-level3.owl#" xmlns:rdf="http://www.w3.org/1999/02/22-rdf-syntax-ns#" rdf:id="a13">
      <bp:ID rdf:datatype="http://www.w3.org/2001/XMLSchema#string">11595834</bp:ID>
      <bp:DB rdf:datatype="http://www.w3.org/2001/XMLSchema#string">PubMed</bp:DB>
      <bp:TITLE rdf:datatype="http://www.w3.org/2001/XMLSchema#string">p73 in apoptosis.</bp:TITLE>
      <bp:SOURCE rdf:datatype="http://www.w3.org/2001/XMLSchema#string">Apoptosis</bp:SOURCE>
      <bp:YEAR rdf:datatype="http://www.w3.org/2001/XMLSchema#string">2001</bp:YEAR>
      <bp:AUTHORS rdf:datatype="http://www.w3.org/2001/XMLSchema#string">Stiewe T</bp:AUTHORS>
      <bp:AUTHORS rdf:datatype="http://www.w3.org/2001/XMLSchema#string">Pützer BM</bp:AUTHORS>
    </bp:PublicationXref>
    <bp:PublicationXref xmlns:bp="http://www.biopax.org/release/biopax-level3.owl#" xmlns:rdf="http://www.w3.org/1999/02/22-rdf-syntax-ns#" rdf:id="d93">
      <bp:ID rdf:datatype="http://www.w3.org/2001/XMLSchema#string">20465793</bp:ID>
      <bp:DB rdf:datatype="http://www.w3.org/2001/XMLSchema#string">PubMed</bp:DB>
      <bp:TITLE rdf:datatype="http://www.w3.org/2001/XMLSchema#string">An overview of Cdk1-controlled targets and processes.</bp:TITLE>
      <bp:SOURCE rdf:datatype="http://www.w3.org/2001/XMLSchema#string">Cell Div</bp:SOURCE>
      <bp:YEAR rdf:datatype="http://www.w3.org/2001/XMLSchema#string">2010</bp:YEAR>
      <bp:AUTHORS rdf:datatype="http://www.w3.org/2001/XMLSchema#string">Enserink JM</bp:AUTHORS>
      <bp:AUTHORS rdf:datatype="http://www.w3.org/2001/XMLSchema#string">Kolodner RD</bp:AUTHORS>
    </bp:PublicationXref>
    <bp:PublicationXref xmlns:bp="http://www.biopax.org/release/biopax-level3.owl#" xmlns:rdf="http://www.w3.org/1999/02/22-rdf-syntax-ns#" rdf:id="f6f">
      <bp:ID rdf:datatype="http://www.w3.org/2001/XMLSchema#string">22515271</bp:ID>
      <bp:DB rdf:datatype="http://www.w3.org/2001/XMLSchema#string">PubMed</bp:DB>
      <bp:TITLE rdf:datatype="http://www.w3.org/2001/XMLSchema#string">Neuronal caspase 2 activity and function requires RAIDD, but not PIDD.</bp:TITLE>
      <bp:SOURCE rdf:datatype="http://www.w3.org/2001/XMLSchema#string">Biochem J</bp:SOURCE>
      <bp:YEAR rdf:datatype="http://www.w3.org/2001/XMLSchema#string">2012</bp:YEAR>
      <bp:AUTHORS rdf:datatype="http://www.w3.org/2001/XMLSchema#string">Ribe EM</bp:AUTHORS>
      <bp:AUTHORS rdf:datatype="http://www.w3.org/2001/XMLSchema#string">Jean YY</bp:AUTHORS>
      <bp:AUTHORS rdf:datatype="http://www.w3.org/2001/XMLSchema#string">Goldstein RL</bp:AUTHORS>
      <bp:AUTHORS rdf:datatype="http://www.w3.org/2001/XMLSchema#string">Manzl C</bp:AUTHORS>
      <bp:AUTHORS rdf:datatype="http://www.w3.org/2001/XMLSchema#string">Stefanis L</bp:AUTHORS>
      <bp:AUTHORS rdf:datatype="http://www.w3.org/2001/XMLSchema#string">Villunger A</bp:AUTHORS>
      <bp:AUTHORS rdf:datatype="http://www.w3.org/2001/XMLSchema#string">Troy CM</bp:AUTHORS>
    </bp:PublicationXref>
    <bp:PublicationXref xmlns:bp="http://www.biopax.org/release/biopax-level3.owl#" xmlns:rdf="http://www.w3.org/1999/02/22-rdf-syntax-ns#" rdf:id="a14">
      <bp:ID rdf:datatype="http://www.w3.org/2001/XMLSchema#string">23717325</bp:ID>
      <bp:DB rdf:datatype="http://www.w3.org/2001/XMLSchema#string">PubMed</bp:DB>
      <bp:TITLE rdf:datatype="http://www.w3.org/2001/XMLSchema#string">Tumor Protein 53-Induced Nuclear Protein 1 Enhances p53 Function and Represses Tumorigenesis.</bp:TITLE>
      <bp:SOURCE rdf:datatype="http://www.w3.org/2001/XMLSchema#string">Front Genet</bp:SOURCE>
      <bp:YEAR rdf:datatype="http://www.w3.org/2001/XMLSchema#string">2013</bp:YEAR>
      <bp:AUTHORS rdf:datatype="http://www.w3.org/2001/XMLSchema#string">Shahbazi J</bp:AUTHORS>
      <bp:AUTHORS rdf:datatype="http://www.w3.org/2001/XMLSchema#string">Lock R</bp:AUTHORS>
      <bp:AUTHORS rdf:datatype="http://www.w3.org/2001/XMLSchema#string">Liu T</bp:AUTHORS>
    </bp:PublicationXref>
    <bp:PublicationXref xmlns:bp="http://www.biopax.org/release/biopax-level3.owl#" xmlns:rdf="http://www.w3.org/1999/02/22-rdf-syntax-ns#" rdf:id="c89">
      <bp:ID rdf:datatype="http://www.w3.org/2001/XMLSchema#string">19181515</bp:ID>
      <bp:DB rdf:datatype="http://www.w3.org/2001/XMLSchema#string">PubMed</bp:DB>
      <bp:TITLE rdf:datatype="http://www.w3.org/2001/XMLSchema#string">Cellular senescence: hot or what?</bp:TITLE>
      <bp:SOURCE rdf:datatype="http://www.w3.org/2001/XMLSchema#string">Curr Opin Genet Dev</bp:SOURCE>
      <bp:YEAR rdf:datatype="http://www.w3.org/2001/XMLSchema#string">2009</bp:YEAR>
      <bp:AUTHORS rdf:datatype="http://www.w3.org/2001/XMLSchema#string">Evan GI</bp:AUTHORS>
      <bp:AUTHORS rdf:datatype="http://www.w3.org/2001/XMLSchema#string">d'Adda di Fagagna F</bp:AUTHORS>
    </bp:PublicationXref>
    <bp:PublicationXref xmlns:bp="http://www.biopax.org/release/biopax-level3.owl#" xmlns:rdf="http://www.w3.org/1999/02/22-rdf-syntax-ns#" rdf:id="c88">
      <bp:ID rdf:datatype="http://www.w3.org/2001/XMLSchema#string">7587079</bp:ID>
      <bp:DB rdf:datatype="http://www.w3.org/2001/XMLSchema#string">PubMed</bp:DB>
      <bp:TITLE rdf:datatype="http://www.w3.org/2001/XMLSchema#string">DNA damage responses: p53 induction, cell cycle perturbations, and apoptosis.</bp:TITLE>
      <bp:SOURCE rdf:datatype="http://www.w3.org/2001/XMLSchema#string">Cold Spring Harb Symp Quant Biol</bp:SOURCE>
      <bp:YEAR rdf:datatype="http://www.w3.org/2001/XMLSchema#string">1994</bp:YEAR>
      <bp:AUTHORS rdf:datatype="http://www.w3.org/2001/XMLSchema#string">Canman CE</bp:AUTHORS>
      <bp:AUTHORS rdf:datatype="http://www.w3.org/2001/XMLSchema#string">Chen CY</bp:AUTHORS>
      <bp:AUTHORS rdf:datatype="http://www.w3.org/2001/XMLSchema#string">Lee MH</bp:AUTHORS>
      <bp:AUTHORS rdf:datatype="http://www.w3.org/2001/XMLSchema#string">Kastan MB</bp:AUTHORS>
    </bp:PublicationXref>
    <bp:PublicationXref xmlns:bp="http://www.biopax.org/release/biopax-level3.owl#" xmlns:rdf="http://www.w3.org/1999/02/22-rdf-syntax-ns#" rdf:id="ae2">
      <bp:ID rdf:datatype="http://www.w3.org/2001/XMLSchema#string">18497029</bp:ID>
      <bp:DB rdf:datatype="http://www.w3.org/2001/XMLSchema#string">PubMed</bp:DB>
      <bp:TITLE rdf:datatype="http://www.w3.org/2001/XMLSchema#string">Cdk1, Plks, Auroras, and Neks: the mitotic bodyguards.</bp:TITLE>
      <bp:SOURCE rdf:datatype="http://www.w3.org/2001/XMLSchema#string">Adv Exp Med Biol</bp:SOURCE>
      <bp:YEAR rdf:datatype="http://www.w3.org/2001/XMLSchema#string">2008</bp:YEAR>
      <bp:AUTHORS rdf:datatype="http://www.w3.org/2001/XMLSchema#string">Salaun P</bp:AUTHORS>
      <bp:AUTHORS rdf:datatype="http://www.w3.org/2001/XMLSchema#string">Rannou Y</bp:AUTHORS>
      <bp:AUTHORS rdf:datatype="http://www.w3.org/2001/XMLSchema#string">Prigent C</bp:AUTHORS>
    </bp:PublicationXref>
    <bp:PublicationXref xmlns:bp="http://www.biopax.org/release/biopax-level3.owl#" xmlns:rdf="http://www.w3.org/1999/02/22-rdf-syntax-ns#" rdf:id="f8d">
      <bp:ID rdf:datatype="http://www.w3.org/2001/XMLSchema#string">19230643</bp:ID>
      <bp:DB rdf:datatype="http://www.w3.org/2001/XMLSchema#string">PubMed</bp:DB>
      <bp:TITLE rdf:datatype="http://www.w3.org/2001/XMLSchema#string">Kinases that control the cell cycle in response to DNA damage: Chk1, Chk2, and MK2.</bp:TITLE>
      <bp:SOURCE rdf:datatype="http://www.w3.org/2001/XMLSchema#string">Curr Opin Cell Biol</bp:SOURCE>
      <bp:YEAR rdf:datatype="http://www.w3.org/2001/XMLSchema#string">2009</bp:YEAR>
      <bp:AUTHORS rdf:datatype="http://www.w3.org/2001/XMLSchema#string">Reinhardt HC</bp:AUTHORS>
      <bp:AUTHORS rdf:datatype="http://www.w3.org/2001/XMLSchema#string">Yaffe MB</bp:AUTHORS>
    </bp:PublicationXref>
    <bp:PublicationXref xmlns:bp="http://www.biopax.org/release/biopax-level3.owl#" xmlns:rdf="http://www.w3.org/1999/02/22-rdf-syntax-ns#" rdf:id="bad">
      <bp:ID rdf:datatype="http://www.w3.org/2001/XMLSchema#string">15902993</bp:ID>
      <bp:DB rdf:datatype="http://www.w3.org/2001/XMLSchema#string">PubMed</bp:DB>
      <bp:TITLE rdf:datatype="http://www.w3.org/2001/XMLSchema#string">Role of recA/RAD51 family proteins in mammals.</bp:TITLE>
      <bp:SOURCE rdf:datatype="http://www.w3.org/2001/XMLSchema#string">Acta Med Okayama</bp:SOURCE>
      <bp:YEAR rdf:datatype="http://www.w3.org/2001/XMLSchema#string">2005</bp:YEAR>
      <bp:AUTHORS rdf:datatype="http://www.w3.org/2001/XMLSchema#string">Kawabata M</bp:AUTHORS>
      <bp:AUTHORS rdf:datatype="http://www.w3.org/2001/XMLSchema#string">Kawabata T</bp:AUTHORS>
      <bp:AUTHORS rdf:datatype="http://www.w3.org/2001/XMLSchema#string">Nishibori M</bp:AUTHORS>
    </bp:PublicationXref>
    <bp:PublicationXref xmlns:bp="http://www.biopax.org/release/biopax-level3.owl#" xmlns:rdf="http://www.w3.org/1999/02/22-rdf-syntax-ns#" rdf:id="a10">
      <bp:ID rdf:datatype="http://www.w3.org/2001/XMLSchema#string">23519070</bp:ID>
      <bp:DB rdf:datatype="http://www.w3.org/2001/XMLSchema#string">PubMed</bp:DB>
      <bp:TITLE rdf:datatype="http://www.w3.org/2001/XMLSchema#string">Seventeen years after BRCA1: what is the BRCA mutation status of the breast cancer patients in Africa? - a systematic review.</bp:TITLE>
      <bp:SOURCE rdf:datatype="http://www.w3.org/2001/XMLSchema#string">Springerplus</bp:SOURCE>
      <bp:YEAR rdf:datatype="http://www.w3.org/2001/XMLSchema#string">2012</bp:YEAR>
      <bp:AUTHORS rdf:datatype="http://www.w3.org/2001/XMLSchema#string">Oluwagbemiga LA</bp:AUTHORS>
      <bp:AUTHORS rdf:datatype="http://www.w3.org/2001/XMLSchema#string">Oluwole A</bp:AUTHORS>
      <bp:AUTHORS rdf:datatype="http://www.w3.org/2001/XMLSchema#string">Kayode AA</bp:AUTHORS>
    </bp:PublicationXref>
    <bp:openControlledVocabulary xmlns:bp="http://www.biopax.org/release/biopax-level3.owl#">
      <bp:TERM xmlns:rdf="http://www.w3.org/1999/02/22-rdf-syntax-ns#" rdf:datatype="http://www.w3.org/2001/XMLSchema#string">altered DNA repair pathway</bp:TERM>
      <bp:ID xmlns:rdf="http://www.w3.org/1999/02/22-rdf-syntax-ns#" rdf:datatype="http://www.w3.org/2001/XMLSchema#string">PW:0000292</bp:ID>
      <bp:Ontology xmlns:rdf="http://www.w3.org/1999/02/22-rdf-syntax-ns#" rdf:datatype="http://www.w3.org/2001/XMLSchema#string">Pathway Ontology</bp:Ontology>
    </bp:openControlledVocabulary>
    <bp:PublicationXref xmlns:bp="http://www.biopax.org/release/biopax-level3.owl#" xmlns:rdf="http://www.w3.org/1999/02/22-rdf-syntax-ns#" rdf:id="eaa">
      <bp:ID rdf:datatype="http://www.w3.org/2001/XMLSchema#string">20305300</bp:ID>
      <bp:DB rdf:datatype="http://www.w3.org/2001/XMLSchema#string">PubMed</bp:DB>
      <bp:TITLE rdf:datatype="http://www.w3.org/2001/XMLSchema#string">Rad9A is required for G2 decatenation checkpoint and to prevent endoreduplication in response to topoisomerase II inhibition.</bp:TITLE>
      <bp:SOURCE rdf:datatype="http://www.w3.org/2001/XMLSchema#string">J Biol Chem</bp:SOURCE>
      <bp:YEAR rdf:datatype="http://www.w3.org/2001/XMLSchema#string">2010</bp:YEAR>
      <bp:AUTHORS rdf:datatype="http://www.w3.org/2001/XMLSchema#string">Greer Card DA</bp:AUTHORS>
      <bp:AUTHORS rdf:datatype="http://www.w3.org/2001/XMLSchema#string">Sierant ML</bp:AUTHORS>
      <bp:AUTHORS rdf:datatype="http://www.w3.org/2001/XMLSchema#string">Davey S</bp:AUTHORS>
    </bp:PublicationXref>
    <bp:PublicationXref xmlns:bp="http://www.biopax.org/release/biopax-level3.owl#" xmlns:rdf="http://www.w3.org/1999/02/22-rdf-syntax-ns#" rdf:id="a61">
      <bp:ID rdf:datatype="http://www.w3.org/2001/XMLSchema#string">8666399</bp:ID>
      <bp:DB rdf:datatype="http://www.w3.org/2001/XMLSchema#string">PubMed</bp:DB>
      <bp:TITLE rdf:datatype="http://www.w3.org/2001/XMLSchema#string">Structure and evolution of the human IKBA gene.</bp:TITLE>
      <bp:SOURCE rdf:datatype="http://www.w3.org/2001/XMLSchema#string">Genomics</bp:SOURCE>
      <bp:YEAR rdf:datatype="http://www.w3.org/2001/XMLSchema#string">1995</bp:YEAR>
      <bp:AUTHORS rdf:datatype="http://www.w3.org/2001/XMLSchema#string">Ito CY</bp:AUTHORS>
      <bp:AUTHORS rdf:datatype="http://www.w3.org/2001/XMLSchema#string">Adey N</bp:AUTHORS>
      <bp:AUTHORS rdf:datatype="http://www.w3.org/2001/XMLSchema#string">Bautch VL</bp:AUTHORS>
      <bp:AUTHORS rdf:datatype="http://www.w3.org/2001/XMLSchema#string">Baldwin AS Jr</bp:AUTHORS>
    </bp:PublicationXref>
    <bp:PublicationXref xmlns:bp="http://www.biopax.org/release/biopax-level3.owl#" xmlns:rdf="http://www.w3.org/1999/02/22-rdf-syntax-ns#" rdf:id="b62">
      <bp:ID rdf:datatype="http://www.w3.org/2001/XMLSchema#string">20445224</bp:ID>
      <bp:DB rdf:datatype="http://www.w3.org/2001/XMLSchema#string">PubMed</bp:DB>
      <bp:TITLE rdf:datatype="http://www.w3.org/2001/XMLSchema#string">Cdk2: a key regulator of the senescence control function of Myc.</bp:TITLE>
      <bp:SOURCE rdf:datatype="http://www.w3.org/2001/XMLSchema#string">Aging (Albany NY)</bp:SOURCE>
      <bp:YEAR rdf:datatype="http://www.w3.org/2001/XMLSchema#string">2010</bp:YEAR>
      <bp:AUTHORS rdf:datatype="http://www.w3.org/2001/XMLSchema#string">Hydbring P</bp:AUTHORS>
      <bp:AUTHORS rdf:datatype="http://www.w3.org/2001/XMLSchema#string">Larsson LG</bp:AUTHORS>
    </bp:PublicationXref>
    <bp:PublicationXref xmlns:bp="http://www.biopax.org/release/biopax-level3.owl#" xmlns:rdf="http://www.w3.org/1999/02/22-rdf-syntax-ns#" rdf:id="ed0">
      <bp:ID rdf:datatype="http://www.w3.org/2001/XMLSchema#string">17713585 </bp:ID>
      <bp:DB rdf:datatype="http://www.w3.org/2001/XMLSchema#string">PubMed</bp:DB>
      <bp:TITLE rdf:datatype="http://www.w3.org/2001/XMLSchema#string">Mre11-Rad50-Nbs1 is a keystone complex connecting DNA repair machinery, double-strand break signaling, and the chromatin template.</bp:TITLE>
      <bp:SOURCE rdf:datatype="http://www.w3.org/2001/XMLSchema#string">Biochem Cell Biol</bp:SOURCE>
      <bp:YEAR rdf:datatype="http://www.w3.org/2001/XMLSchema#string">2007</bp:YEAR>
      <bp:AUTHORS rdf:datatype="http://www.w3.org/2001/XMLSchema#string">Williams RS</bp:AUTHORS>
      <bp:AUTHORS rdf:datatype="http://www.w3.org/2001/XMLSchema#string">Williams JS</bp:AUTHORS>
      <bp:AUTHORS rdf:datatype="http://www.w3.org/2001/XMLSchema#string">Tainer JA</bp:AUTHORS>
    </bp:PublicationXref>
    <bp:PublicationXref xmlns:bp="http://www.biopax.org/release/biopax-level3.owl#" xmlns:rdf="http://www.w3.org/1999/02/22-rdf-syntax-ns#" rdf:id="b3d">
      <bp:ID rdf:datatype="http://www.w3.org/2001/XMLSchema#string">21050828 </bp:ID>
      <bp:DB rdf:datatype="http://www.w3.org/2001/XMLSchema#string">PubMed</bp:DB>
      <bp:TITLE rdf:datatype="http://www.w3.org/2001/XMLSchema#string">Making the best of the loose ends: Mre11/Rad50 complexes and Sae2 promote DNA double-strand break resection.</bp:TITLE>
      <bp:SOURCE rdf:datatype="http://www.w3.org/2001/XMLSchema#string">DNA Repair (Amst)</bp:SOURCE>
      <bp:YEAR rdf:datatype="http://www.w3.org/2001/XMLSchema#string">2010</bp:YEAR>
      <bp:AUTHORS rdf:datatype="http://www.w3.org/2001/XMLSchema#string">Paull TT</bp:AUTHORS>
    </bp:PublicationXref>
    <bp:PublicationXref xmlns:bp="http://www.biopax.org/release/biopax-level3.owl#" xmlns:rdf="http://www.w3.org/1999/02/22-rdf-syntax-ns#" rdf:id="be3">
      <bp:ID rdf:datatype="http://www.w3.org/2001/XMLSchema#string">19890334</bp:ID>
      <bp:DB rdf:datatype="http://www.w3.org/2001/XMLSchema#string">PubMed</bp:DB>
      <bp:TITLE rdf:datatype="http://www.w3.org/2001/XMLSchema#string">Caspase 2 in apoptosis, the DNA damage response and tumour suppression: enigma no more?</bp:TITLE>
      <bp:SOURCE rdf:datatype="http://www.w3.org/2001/XMLSchema#string">Nat Rev Cancer</bp:SOURCE>
      <bp:YEAR rdf:datatype="http://www.w3.org/2001/XMLSchema#string">2009</bp:YEAR>
      <bp:AUTHORS rdf:datatype="http://www.w3.org/2001/XMLSchema#string">Kumar S</bp:AUTHORS>
    </bp:PublicationXref>
    <bp:PublicationXref xmlns:bp="http://www.biopax.org/release/biopax-level3.owl#" xmlns:rdf="http://www.w3.org/1999/02/22-rdf-syntax-ns#" rdf:id="ab1">
      <bp:ID rdf:datatype="http://www.w3.org/2001/XMLSchema#string">20023404</bp:ID>
      <bp:DB rdf:datatype="http://www.w3.org/2001/XMLSchema#string">PubMed</bp:DB>
      <bp:TITLE rdf:datatype="http://www.w3.org/2001/XMLSchema#string">Targeting the checkpoint kinase Chk1 in cancer therapy.</bp:TITLE>
      <bp:SOURCE rdf:datatype="http://www.w3.org/2001/XMLSchema#string">Cell Cycle</bp:SOURCE>
      <bp:YEAR rdf:datatype="http://www.w3.org/2001/XMLSchema#string">2010</bp:YEAR>
      <bp:AUTHORS rdf:datatype="http://www.w3.org/2001/XMLSchema#string">Merry C</bp:AUTHORS>
      <bp:AUTHORS rdf:datatype="http://www.w3.org/2001/XMLSchema#string">Fu K</bp:AUTHORS>
      <bp:AUTHORS rdf:datatype="http://www.w3.org/2001/XMLSchema#string">Wang J</bp:AUTHORS>
      <bp:AUTHORS rdf:datatype="http://www.w3.org/2001/XMLSchema#string">Yeh IJ</bp:AUTHORS>
      <bp:AUTHORS rdf:datatype="http://www.w3.org/2001/XMLSchema#string">Zhang Y</bp:AUTHORS>
    </bp:PublicationXref>
    <bp:PublicationXref xmlns:bp="http://www.biopax.org/release/biopax-level3.owl#" xmlns:rdf="http://www.w3.org/1999/02/22-rdf-syntax-ns#" rdf:id="e93">
      <bp:ID rdf:datatype="http://www.w3.org/2001/XMLSchema#string">22588366</bp:ID>
      <bp:DB rdf:datatype="http://www.w3.org/2001/XMLSchema#string">PubMed</bp:DB>
      <bp:TITLE rdf:datatype="http://www.w3.org/2001/XMLSchema#string">Axis of ageing: telomeres, p53 and mitochondria.</bp:TITLE>
      <bp:SOURCE rdf:datatype="http://www.w3.org/2001/XMLSchema#string">Nat Rev Mol Cell Biol</bp:SOURCE>
      <bp:YEAR rdf:datatype="http://www.w3.org/2001/XMLSchema#string">2012</bp:YEAR>
      <bp:AUTHORS rdf:datatype="http://www.w3.org/2001/XMLSchema#string">Sahin E</bp:AUTHORS>
      <bp:AUTHORS rdf:datatype="http://www.w3.org/2001/XMLSchema#string">DePinho RA</bp:AUTHORS>
    </bp:PublicationXref>
    <bp:PublicationXref xmlns:bp="http://www.biopax.org/release/biopax-level3.owl#" xmlns:rdf="http://www.w3.org/1999/02/22-rdf-syntax-ns#" rdf:id="a17">
      <bp:ID rdf:datatype="http://www.w3.org/2001/XMLSchema#string">23308042</bp:ID>
      <bp:DB rdf:datatype="http://www.w3.org/2001/XMLSchema#string">PubMed</bp:DB>
      <bp:TITLE rdf:datatype="http://www.w3.org/2001/XMLSchema#string">p53-independent roles of MDM2 in NF-κB signaling: implications for cancer therapy, wound healing, and autoimmune diseases.</bp:TITLE>
      <bp:SOURCE rdf:datatype="http://www.w3.org/2001/XMLSchema#string">Neoplasia</bp:SOURCE>
      <bp:YEAR rdf:datatype="http://www.w3.org/2001/XMLSchema#string">2012</bp:YEAR>
      <bp:AUTHORS rdf:datatype="http://www.w3.org/2001/XMLSchema#string">Thomasova D</bp:AUTHORS>
      <bp:AUTHORS rdf:datatype="http://www.w3.org/2001/XMLSchema#string">Mulay SR</bp:AUTHORS>
      <bp:AUTHORS rdf:datatype="http://www.w3.org/2001/XMLSchema#string">Bruns H</bp:AUTHORS>
      <bp:AUTHORS rdf:datatype="http://www.w3.org/2001/XMLSchema#string">Anders HJ</bp:AUTHORS>
    </bp:PublicationXref>
    <bp:openControlledVocabulary xmlns:bp="http://www.biopax.org/release/biopax-level3.owl#">
      <bp:TERM xmlns:rdf="http://www.w3.org/1999/02/22-rdf-syntax-ns#" rdf:datatype="http://www.w3.org/2001/XMLSchema#string">altered apoptotic cell death</bp:TERM>
      <bp:ID xmlns:rdf="http://www.w3.org/1999/02/22-rdf-syntax-ns#" rdf:datatype="http://www.w3.org/2001/XMLSchema#string">PW:0000287</bp:ID>
      <bp:Ontology xmlns:rdf="http://www.w3.org/1999/02/22-rdf-syntax-ns#" rdf:datatype="http://www.w3.org/2001/XMLSchema#string">Pathway Ontology</bp:Ontology>
    </bp:openControlledVocabulary>
    <bp:PublicationXref xmlns:bp="http://www.biopax.org/release/biopax-level3.owl#" xmlns:rdf="http://www.w3.org/1999/02/22-rdf-syntax-ns#" rdf:id="de0">
      <bp:ID rdf:datatype="http://www.w3.org/2001/XMLSchema#string">20158568</bp:ID>
      <bp:DB rdf:datatype="http://www.w3.org/2001/XMLSchema#string">PubMed</bp:DB>
      <bp:TITLE rdf:datatype="http://www.w3.org/2001/XMLSchema#string">The role of caspase-2 in stress-induced apoptosis.</bp:TITLE>
      <bp:SOURCE rdf:datatype="http://www.w3.org/2001/XMLSchema#string">J Cell Mol Med</bp:SOURCE>
      <bp:YEAR rdf:datatype="http://www.w3.org/2001/XMLSchema#string">2010</bp:YEAR>
      <bp:AUTHORS rdf:datatype="http://www.w3.org/2001/XMLSchema#string">Bouchier-Hayes L</bp:AUTHORS>
    </bp:PublicationXref>
    <bp:PublicationXref xmlns:bp="http://www.biopax.org/release/biopax-level3.owl#" xmlns:rdf="http://www.w3.org/1999/02/22-rdf-syntax-ns#" rdf:id="b80">
      <bp:ID rdf:datatype="http://www.w3.org/2001/XMLSchema#string">23638217</bp:ID>
      <bp:DB rdf:datatype="http://www.w3.org/2001/XMLSchema#string">PubMed</bp:DB>
      <bp:TITLE rdf:datatype="http://www.w3.org/2001/XMLSchema#string">Knocking down SMC1A inhibits growth and leads to G2/M arrest in human glioma cells.</bp:TITLE>
      <bp:SOURCE rdf:datatype="http://www.w3.org/2001/XMLSchema#string">Int J Clin Exp Pathol</bp:SOURCE>
      <bp:YEAR rdf:datatype="http://www.w3.org/2001/XMLSchema#string">2013</bp:YEAR>
      <bp:AUTHORS rdf:datatype="http://www.w3.org/2001/XMLSchema#string">Ma Z</bp:AUTHORS>
      <bp:AUTHORS rdf:datatype="http://www.w3.org/2001/XMLSchema#string">Lin M</bp:AUTHORS>
      <bp:AUTHORS rdf:datatype="http://www.w3.org/2001/XMLSchema#string">Li K</bp:AUTHORS>
      <bp:AUTHORS rdf:datatype="http://www.w3.org/2001/XMLSchema#string">Fu Y</bp:AUTHORS>
      <bp:AUTHORS rdf:datatype="http://www.w3.org/2001/XMLSchema#string">Liu X</bp:AUTHORS>
      <bp:AUTHORS rdf:datatype="http://www.w3.org/2001/XMLSchema#string">Yang D</bp:AUTHORS>
      <bp:AUTHORS rdf:datatype="http://www.w3.org/2001/XMLSchema#string">Zhao Y</bp:AUTHORS>
      <bp:AUTHORS rdf:datatype="http://www.w3.org/2001/XMLSchema#string">Zheng J</bp:AUTHORS>
      <bp:AUTHORS rdf:datatype="http://www.w3.org/2001/XMLSchema#string">Sun B</bp:AUTHORS>
    </bp:PublicationXref>
    <bp:PublicationXref xmlns:bp="http://www.biopax.org/release/biopax-level3.owl#" xmlns:rdf="http://www.w3.org/1999/02/22-rdf-syntax-ns#" rdf:id="e9c">
      <bp:ID rdf:datatype="http://www.w3.org/2001/XMLSchema#string">21326949</bp:ID>
      <bp:DB rdf:datatype="http://www.w3.org/2001/XMLSchema#string">PubMed</bp:DB>
      <bp:TITLE rdf:datatype="http://www.w3.org/2001/XMLSchema#string">The cellular response to DNA damage: a focus on MDC1 and its interacting proteins.</bp:TITLE>
      <bp:SOURCE rdf:datatype="http://www.w3.org/2001/XMLSchema#string">Nucleus</bp:SOURCE>
      <bp:YEAR rdf:datatype="http://www.w3.org/2001/XMLSchema#string">2010</bp:YEAR>
      <bp:AUTHORS rdf:datatype="http://www.w3.org/2001/XMLSchema#string">Coster G</bp:AUTHORS>
      <bp:AUTHORS rdf:datatype="http://www.w3.org/2001/XMLSchema#string">Goldberg M</bp:AUTHORS>
    </bp:PublicationXref>
    <bp:PublicationXref xmlns:bp="http://www.biopax.org/release/biopax-level3.owl#" xmlns:rdf="http://www.w3.org/1999/02/22-rdf-syntax-ns#" rdf:id="e2a">
      <bp:ID rdf:datatype="http://www.w3.org/2001/XMLSchema#string">16998506</bp:ID>
      <bp:DB rdf:datatype="http://www.w3.org/2001/XMLSchema#string">PubMed</bp:DB>
      <bp:TITLE rdf:datatype="http://www.w3.org/2001/XMLSchema#string">The CHEK2 gene and inherited breast cancer susceptibility.</bp:TITLE>
      <bp:SOURCE rdf:datatype="http://www.w3.org/2001/XMLSchema#string">Oncogene</bp:SOURCE>
      <bp:YEAR rdf:datatype="http://www.w3.org/2001/XMLSchema#string">2006</bp:YEAR>
      <bp:AUTHORS rdf:datatype="http://www.w3.org/2001/XMLSchema#string">Nevanlinna H</bp:AUTHORS>
      <bp:AUTHORS rdf:datatype="http://www.w3.org/2001/XMLSchema#string">Bartek J</bp:AUTHORS>
    </bp:PublicationXref>
    <bp:PublicationXref xmlns:bp="http://www.biopax.org/release/biopax-level3.owl#" xmlns:rdf="http://www.w3.org/1999/02/22-rdf-syntax-ns#" rdf:id="b02">
      <bp:ID rdf:datatype="http://www.w3.org/2001/XMLSchema#string">16101442</bp:ID>
      <bp:DB rdf:datatype="http://www.w3.org/2001/XMLSchema#string">PubMed</bp:DB>
      <bp:TITLE rdf:datatype="http://www.w3.org/2001/XMLSchema#string">Targeting chk2 kinase: molecular interaction maps and therapeutic rationale.</bp:TITLE>
      <bp:SOURCE rdf:datatype="http://www.w3.org/2001/XMLSchema#string">Curr Pharm Des</bp:SOURCE>
      <bp:YEAR rdf:datatype="http://www.w3.org/2001/XMLSchema#string">2005</bp:YEAR>
      <bp:AUTHORS rdf:datatype="http://www.w3.org/2001/XMLSchema#string">Pommier Y</bp:AUTHORS>
      <bp:AUTHORS rdf:datatype="http://www.w3.org/2001/XMLSchema#string">Sordet O</bp:AUTHORS>
      <bp:AUTHORS rdf:datatype="http://www.w3.org/2001/XMLSchema#string">Rao VA</bp:AUTHORS>
      <bp:AUTHORS rdf:datatype="http://www.w3.org/2001/XMLSchema#string">Zhang H</bp:AUTHORS>
      <bp:AUTHORS rdf:datatype="http://www.w3.org/2001/XMLSchema#string">Kohn KW</bp:AUTHORS>
    </bp:PublicationXref>
    <bp:PublicationXref xmlns:bp="http://www.biopax.org/release/biopax-level3.owl#" xmlns:rdf="http://www.w3.org/1999/02/22-rdf-syntax-ns#" rdf:id="be8">
      <bp:ID rdf:datatype="http://www.w3.org/2001/XMLSchema#string">17935492</bp:ID>
      <bp:DB rdf:datatype="http://www.w3.org/2001/XMLSchema#string">PubMed</bp:DB>
      <bp:TITLE rdf:datatype="http://www.w3.org/2001/XMLSchema#string">ATF2 on the double - activating transcription factor and DNA damage response protein.</bp:TITLE>
      <bp:SOURCE rdf:datatype="http://www.w3.org/2001/XMLSchema#string">Pigment Cell Res</bp:SOURCE>
      <bp:YEAR rdf:datatype="http://www.w3.org/2001/XMLSchema#string">2007</bp:YEAR>
      <bp:AUTHORS rdf:datatype="http://www.w3.org/2001/XMLSchema#string">Bhoumik A</bp:AUTHORS>
      <bp:AUTHORS rdf:datatype="http://www.w3.org/2001/XMLSchema#string">Lopez-Bergami P</bp:AUTHORS>
      <bp:AUTHORS rdf:datatype="http://www.w3.org/2001/XMLSchema#string">Ronai Z</bp:AUTHORS>
    </bp:PublicationXref>
    <bp:PublicationXref xmlns:bp="http://www.biopax.org/release/biopax-level3.owl#" xmlns:rdf="http://www.w3.org/1999/02/22-rdf-syntax-ns#" rdf:id="a8b">
      <bp:ID rdf:datatype="http://www.w3.org/2001/XMLSchema#string">19707781</bp:ID>
      <bp:DB rdf:datatype="http://www.w3.org/2001/XMLSchema#string">PubMed</bp:DB>
      <bp:TITLE rdf:datatype="http://www.w3.org/2001/XMLSchema#string">H2AX: functional roles and potential applications.</bp:TITLE>
      <bp:SOURCE rdf:datatype="http://www.w3.org/2001/XMLSchema#string">Chromosoma</bp:SOURCE>
      <bp:YEAR rdf:datatype="http://www.w3.org/2001/XMLSchema#string">2009</bp:YEAR>
      <bp:AUTHORS rdf:datatype="http://www.w3.org/2001/XMLSchema#string">Dickey JS</bp:AUTHORS>
      <bp:AUTHORS rdf:datatype="http://www.w3.org/2001/XMLSchema#string">Redon CE</bp:AUTHORS>
      <bp:AUTHORS rdf:datatype="http://www.w3.org/2001/XMLSchema#string">Nakamura AJ</bp:AUTHORS>
      <bp:AUTHORS rdf:datatype="http://www.w3.org/2001/XMLSchema#string">Baird BJ</bp:AUTHORS>
      <bp:AUTHORS rdf:datatype="http://www.w3.org/2001/XMLSchema#string">Sedelnikova OA</bp:AUTHORS>
      <bp:AUTHORS rdf:datatype="http://www.w3.org/2001/XMLSchema#string">Bonner WM</bp:AUTHORS>
    </bp:PublicationXref>
    <bp:PublicationXref xmlns:bp="http://www.biopax.org/release/biopax-level3.owl#" xmlns:rdf="http://www.w3.org/1999/02/22-rdf-syntax-ns#" rdf:id="b94">
      <bp:ID rdf:datatype="http://www.w3.org/2001/XMLSchema#string">19125251</bp:ID>
      <bp:DB rdf:datatype="http://www.w3.org/2001/XMLSchema#string">PubMed</bp:DB>
      <bp:TITLE rdf:datatype="http://www.w3.org/2001/XMLSchema#string">RAIDD expression is impaired in multidrug resistant osteosarcoma cell lines.</bp:TITLE>
      <bp:SOURCE rdf:datatype="http://www.w3.org/2001/XMLSchema#string">Cancer Chemother Pharmacol</bp:SOURCE>
      <bp:YEAR rdf:datatype="http://www.w3.org/2001/XMLSchema#string">2009</bp:YEAR>
      <bp:AUTHORS rdf:datatype="http://www.w3.org/2001/XMLSchema#string">Yang C</bp:AUTHORS>
      <bp:AUTHORS rdf:datatype="http://www.w3.org/2001/XMLSchema#string">Hornicek FJ</bp:AUTHORS>
      <bp:AUTHORS rdf:datatype="http://www.w3.org/2001/XMLSchema#string">Wood KB</bp:AUTHORS>
      <bp:AUTHORS rdf:datatype="http://www.w3.org/2001/XMLSchema#string">Schwab JH</bp:AUTHORS>
      <bp:AUTHORS rdf:datatype="http://www.w3.org/2001/XMLSchema#string">Mankin H</bp:AUTHORS>
      <bp:AUTHORS rdf:datatype="http://www.w3.org/2001/XMLSchema#string">Duan Z</bp:AUTHORS>
    </bp:PublicationXref>
    <bp:PublicationXref xmlns:bp="http://www.biopax.org/release/biopax-level3.owl#" xmlns:rdf="http://www.w3.org/1999/02/22-rdf-syntax-ns#" rdf:id="bb5">
      <bp:ID rdf:datatype="http://www.w3.org/2001/XMLSchema#string">23263379</bp:ID>
      <bp:DB rdf:datatype="http://www.w3.org/2001/XMLSchema#string">PubMed</bp:DB>
      <bp:TITLE rdf:datatype="http://www.w3.org/2001/XMLSchema#string">p53 mutations in cancer.</bp:TITLE>
      <bp:SOURCE rdf:datatype="http://www.w3.org/2001/XMLSchema#string">Nat Cell Biol</bp:SOURCE>
      <bp:YEAR rdf:datatype="http://www.w3.org/2001/XMLSchema#string">2013</bp:YEAR>
      <bp:AUTHORS rdf:datatype="http://www.w3.org/2001/XMLSchema#string">Muller PA</bp:AUTHORS>
      <bp:AUTHORS rdf:datatype="http://www.w3.org/2001/XMLSchema#string">Vousden KH</bp:AUTHORS>
    </bp:PublicationXref>
    <bp:PublicationXref xmlns:bp="http://www.biopax.org/release/biopax-level3.owl#" xmlns:rdf="http://www.w3.org/1999/02/22-rdf-syntax-ns#" rdf:id="e3c">
      <bp:ID rdf:datatype="http://www.w3.org/2001/XMLSchema#string">23303139</bp:ID>
      <bp:DB rdf:datatype="http://www.w3.org/2001/XMLSchema#string">PubMed</bp:DB>
      <bp:TITLE rdf:datatype="http://www.w3.org/2001/XMLSchema#string">MDM2, MDMX and p53 in oncogenesis and cancer therapy.</bp:TITLE>
      <bp:SOURCE rdf:datatype="http://www.w3.org/2001/XMLSchema#string">Nat Rev Cancer</bp:SOURCE>
      <bp:YEAR rdf:datatype="http://www.w3.org/2001/XMLSchema#string">2013</bp:YEAR>
      <bp:AUTHORS rdf:datatype="http://www.w3.org/2001/XMLSchema#string">Wade M</bp:AUTHORS>
      <bp:AUTHORS rdf:datatype="http://www.w3.org/2001/XMLSchema#string">Li YC</bp:AUTHORS>
      <bp:AUTHORS rdf:datatype="http://www.w3.org/2001/XMLSchema#string">Wahl GM</bp:AUTHORS>
    </bp:PublicationXref>
    <bp:PublicationXref xmlns:bp="http://www.biopax.org/release/biopax-level3.owl#" xmlns:rdf="http://www.w3.org/1999/02/22-rdf-syntax-ns#" rdf:id="fd0">
      <bp:ID rdf:datatype="http://www.w3.org/2001/XMLSchema#string">23425920</bp:ID>
      <bp:DB rdf:datatype="http://www.w3.org/2001/XMLSchema#string">PubMed</bp:DB>
      <bp:TITLE rdf:datatype="http://www.w3.org/2001/XMLSchema#string">Recent discoveries in the cycling, growing and aging of the p53 field.</bp:TITLE>
      <bp:SOURCE rdf:datatype="http://www.w3.org/2001/XMLSchema#string">Aging (Albany NY)</bp:SOURCE>
      <bp:YEAR rdf:datatype="http://www.w3.org/2001/XMLSchema#string">2012</bp:YEAR>
      <bp:AUTHORS rdf:datatype="http://www.w3.org/2001/XMLSchema#string">McCubrey J</bp:AUTHORS>
      <bp:AUTHORS rdf:datatype="http://www.w3.org/2001/XMLSchema#string">Demidenko Z</bp:AUTHORS>
    </bp:PublicationXref>
    <bp:openControlledVocabulary xmlns:bp="http://www.biopax.org/release/biopax-level3.owl#">
      <bp:TERM xmlns:rdf="http://www.w3.org/1999/02/22-rdf-syntax-ns#" rdf:datatype="http://www.w3.org/2001/XMLSchema#string">ATM signaling pathway</bp:TERM>
      <bp:ID xmlns:rdf="http://www.w3.org/1999/02/22-rdf-syntax-ns#" rdf:datatype="http://www.w3.org/2001/XMLSchema#string">PW:0001361</bp:ID>
      <bp:Ontology xmlns:rdf="http://www.w3.org/1999/02/22-rdf-syntax-ns#" rdf:datatype="http://www.w3.org/2001/XMLSchema#string">Pathway Ontology</bp:Ontology>
    </bp:openControlledVocabulary>
    <bp:PublicationXref xmlns:bp="http://www.biopax.org/release/biopax-level3.owl#" xmlns:rdf="http://www.w3.org/1999/02/22-rdf-syntax-ns#" rdf:id="ded">
      <bp:ID rdf:datatype="http://www.w3.org/2001/XMLSchema#string">10362249</bp:ID>
      <bp:DB rdf:datatype="http://www.w3.org/2001/XMLSchema#string">PubMed</bp:DB>
      <bp:TITLE rdf:datatype="http://www.w3.org/2001/XMLSchema#string">p21Waf1/Cip1/Sdi1 induces permanent growth arrest with markers of replicative senescence in human tumor cells lacking functional p53.</bp:TITLE>
      <bp:SOURCE rdf:datatype="http://www.w3.org/2001/XMLSchema#string">Oncogene</bp:SOURCE>
      <bp:YEAR rdf:datatype="http://www.w3.org/2001/XMLSchema#string">1999</bp:YEAR>
      <bp:AUTHORS rdf:datatype="http://www.w3.org/2001/XMLSchema#string">Fang L</bp:AUTHORS>
      <bp:AUTHORS rdf:datatype="http://www.w3.org/2001/XMLSchema#string">Igarashi M</bp:AUTHORS>
      <bp:AUTHORS rdf:datatype="http://www.w3.org/2001/XMLSchema#string">Leung J</bp:AUTHORS>
      <bp:AUTHORS rdf:datatype="http://www.w3.org/2001/XMLSchema#string">Sugrue MM</bp:AUTHORS>
      <bp:AUTHORS rdf:datatype="http://www.w3.org/2001/XMLSchema#string">Lee SW</bp:AUTHORS>
      <bp:AUTHORS rdf:datatype="http://www.w3.org/2001/XMLSchema#string">Aaronson SA</bp:AUTHORS>
    </bp:PublicationXref>
    <bp:PublicationXref xmlns:bp="http://www.biopax.org/release/biopax-level3.owl#" xmlns:rdf="http://www.w3.org/1999/02/22-rdf-syntax-ns#" rdf:id="f7d">
      <bp:ID rdf:datatype="http://www.w3.org/2001/XMLSchema#string">20004154</bp:ID>
      <bp:DB rdf:datatype="http://www.w3.org/2001/XMLSchema#string">PubMed</bp:DB>
      <bp:TITLE rdf:datatype="http://www.w3.org/2001/XMLSchema#string">HMGNs, DNA repair and cancer.</bp:TITLE>
      <bp:SOURCE rdf:datatype="http://www.w3.org/2001/XMLSchema#string">Biochim Biophys Acta</bp:SOURCE>
      <bp:YEAR rdf:datatype="http://www.w3.org/2001/XMLSchema#string">2010</bp:YEAR>
      <bp:AUTHORS rdf:datatype="http://www.w3.org/2001/XMLSchema#string">Gerlitz G</bp:AUTHORS>
    </bp:PublicationXref>
    <bp:PublicationXref xmlns:bp="http://www.biopax.org/release/biopax-level3.owl#" xmlns:rdf="http://www.w3.org/1999/02/22-rdf-syntax-ns#" rdf:id="b0d">
      <bp:ID rdf:datatype="http://www.w3.org/2001/XMLSchema#string">23296650</bp:ID>
      <bp:DB rdf:datatype="http://www.w3.org/2001/XMLSchema#string">PubMed</bp:DB>
      <bp:TITLE rdf:datatype="http://www.w3.org/2001/XMLSchema#string">Senescence regulation by the p53 protein family.</bp:TITLE>
      <bp:SOURCE rdf:datatype="http://www.w3.org/2001/XMLSchema#string">Methods Mol Biol</bp:SOURCE>
      <bp:YEAR rdf:datatype="http://www.w3.org/2001/XMLSchema#string">2013</bp:YEAR>
      <bp:AUTHORS rdf:datatype="http://www.w3.org/2001/XMLSchema#string">Qian Y</bp:AUTHORS>
      <bp:AUTHORS rdf:datatype="http://www.w3.org/2001/XMLSchema#string">Chen X</bp:AUTHORS>
    </bp:PublicationXref>
    <bp:PublicationXref xmlns:bp="http://www.biopax.org/release/biopax-level3.owl#" xmlns:rdf="http://www.w3.org/1999/02/22-rdf-syntax-ns#" rdf:id="ad1">
      <bp:ID rdf:datatype="http://www.w3.org/2001/XMLSchema#string">8533157</bp:ID>
      <bp:DB rdf:datatype="http://www.w3.org/2001/XMLSchema#string">PubMed</bp:DB>
      <bp:TITLE rdf:datatype="http://www.w3.org/2001/XMLSchema#string">Cellular responses to DNA damage: cell-cycle checkpoints, apoptosis and the roles of p53 and ATM.</bp:TITLE>
      <bp:SOURCE rdf:datatype="http://www.w3.org/2001/XMLSchema#string">Trends Biochem Sci</bp:SOURCE>
      <bp:YEAR rdf:datatype="http://www.w3.org/2001/XMLSchema#string">1995</bp:YEAR>
      <bp:AUTHORS rdf:datatype="http://www.w3.org/2001/XMLSchema#string">Enoch T</bp:AUTHORS>
      <bp:AUTHORS rdf:datatype="http://www.w3.org/2001/XMLSchema#string">Norbury C</bp:AUTHORS>
    </bp:PublicationXref>
    <bp:PublicationXref xmlns:bp="http://www.biopax.org/release/biopax-level3.owl#" xmlns:rdf="http://www.w3.org/1999/02/22-rdf-syntax-ns#" rdf:id="ec6">
      <bp:ID rdf:datatype="http://www.w3.org/2001/XMLSchema#string">18796370</bp:ID>
      <bp:DB rdf:datatype="http://www.w3.org/2001/XMLSchema#string">PubMed</bp:DB>
      <bp:TITLE rdf:datatype="http://www.w3.org/2001/XMLSchema#string">Role of CHK2 in cancer development.</bp:TITLE>
      <bp:SOURCE rdf:datatype="http://www.w3.org/2001/XMLSchema#string">Clin Transl Oncol</bp:SOURCE>
      <bp:YEAR rdf:datatype="http://www.w3.org/2001/XMLSchema#string">2008</bp:YEAR>
      <bp:AUTHORS rdf:datatype="http://www.w3.org/2001/XMLSchema#string">Perona R</bp:AUTHORS>
      <bp:AUTHORS rdf:datatype="http://www.w3.org/2001/XMLSchema#string">Moncho-Amor V</bp:AUTHORS>
      <bp:AUTHORS rdf:datatype="http://www.w3.org/2001/XMLSchema#string">Machado-Pinilla R</bp:AUTHORS>
      <bp:AUTHORS rdf:datatype="http://www.w3.org/2001/XMLSchema#string">Belda-Iniesta C</bp:AUTHORS>
      <bp:AUTHORS rdf:datatype="http://www.w3.org/2001/XMLSchema#string">Sánchez Pérez I</bp:AUTHORS>
    </bp:PublicationXref>
    <bp:PublicationXref xmlns:bp="http://www.biopax.org/release/biopax-level3.owl#" xmlns:rdf="http://www.w3.org/1999/02/22-rdf-syntax-ns#" rdf:id="f18">
      <bp:ID rdf:datatype="http://www.w3.org/2001/XMLSchema#string">7554031</bp:ID>
      <bp:DB rdf:datatype="http://www.w3.org/2001/XMLSchema#string">PubMed</bp:DB>
      <bp:TITLE rdf:datatype="http://www.w3.org/2001/XMLSchema#string">Apoptosis, cancer and the p53 tumour suppressor gene.</bp:TITLE>
      <bp:SOURCE rdf:datatype="http://www.w3.org/2001/XMLSchema#string">Cancer Metastasis Rev</bp:SOURCE>
      <bp:YEAR rdf:datatype="http://www.w3.org/2001/XMLSchema#string">1995</bp:YEAR>
      <bp:AUTHORS rdf:datatype="http://www.w3.org/2001/XMLSchema#string">Lee JM</bp:AUTHORS>
      <bp:AUTHORS rdf:datatype="http://www.w3.org/2001/XMLSchema#string">Bernstein A</bp:AUTHORS>
    </bp:PublicationXref>
    <bp:PublicationXref xmlns:bp="http://www.biopax.org/release/biopax-level3.owl#" xmlns:rdf="http://www.w3.org/1999/02/22-rdf-syntax-ns#" rdf:id="c1b">
      <bp:ID rdf:datatype="http://www.w3.org/2001/XMLSchema#string">16397206</bp:ID>
      <bp:DB rdf:datatype="http://www.w3.org/2001/XMLSchema#string">PubMed</bp:DB>
      <bp:TITLE rdf:datatype="http://www.w3.org/2001/XMLSchema#string">Cyclin B1 and other cyclins as tumor antigens in immunosurveillance and immunotherapy of cancer.</bp:TITLE>
      <bp:SOURCE rdf:datatype="http://www.w3.org/2001/XMLSchema#string">Cancer Res</bp:SOURCE>
      <bp:YEAR rdf:datatype="http://www.w3.org/2001/XMLSchema#string">2006</bp:YEAR>
      <bp:AUTHORS rdf:datatype="http://www.w3.org/2001/XMLSchema#string">Egloff AM</bp:AUTHORS>
      <bp:AUTHORS rdf:datatype="http://www.w3.org/2001/XMLSchema#string">Vella LA</bp:AUTHORS>
      <bp:AUTHORS rdf:datatype="http://www.w3.org/2001/XMLSchema#string">Finn OJ</bp:AUTHORS>
    </bp:PublicationXref>
    <bp:PublicationXref xmlns:bp="http://www.biopax.org/release/biopax-level3.owl#" xmlns:rdf="http://www.w3.org/1999/02/22-rdf-syntax-ns#" rdf:id="c86">
      <bp:ID rdf:datatype="http://www.w3.org/2001/XMLSchema#string">21541195</bp:ID>
      <bp:DB rdf:datatype="http://www.w3.org/2001/XMLSchema#string">PubMed</bp:DB>
      <bp:TITLE rdf:datatype="http://www.w3.org/2001/XMLSchema#string">Functions of MDMX in the modulation of the p53-response.</bp:TITLE>
      <bp:SOURCE rdf:datatype="http://www.w3.org/2001/XMLSchema#string">J Biomed Biotechnol</bp:SOURCE>
      <bp:YEAR rdf:datatype="http://www.w3.org/2001/XMLSchema#string">2011</bp:YEAR>
      <bp:AUTHORS rdf:datatype="http://www.w3.org/2001/XMLSchema#string">Lenos K</bp:AUTHORS>
      <bp:AUTHORS rdf:datatype="http://www.w3.org/2001/XMLSchema#string">Jochemsen AG</bp:AUTHORS>
    </bp:PublicationXref>
    <bp:PublicationXref xmlns:bp="http://www.biopax.org/release/biopax-level3.owl#" xmlns:rdf="http://www.w3.org/1999/02/22-rdf-syntax-ns#" rdf:id="ffa">
      <bp:ID rdf:datatype="http://www.w3.org/2001/XMLSchema#string">15483403</bp:ID>
      <bp:DB rdf:datatype="http://www.w3.org/2001/XMLSchema#string">PubMed</bp:DB>
      <bp:TITLE rdf:datatype="http://www.w3.org/2001/XMLSchema#string">Chk1 versus Cdc25: chking one's levels of cellular proliferation.</bp:TITLE>
      <bp:SOURCE rdf:datatype="http://www.w3.org/2001/XMLSchema#string">Cell Cycle</bp:SOURCE>
      <bp:YEAR rdf:datatype="http://www.w3.org/2001/XMLSchema#string">2004</bp:YEAR>
      <bp:AUTHORS rdf:datatype="http://www.w3.org/2001/XMLSchema#string">Lam MH</bp:AUTHORS>
      <bp:AUTHORS rdf:datatype="http://www.w3.org/2001/XMLSchema#string">Rosen JM</bp:AUTHORS>
    </bp:PublicationXref>
    <bp:PublicationXref xmlns:bp="http://www.biopax.org/release/biopax-level3.owl#" xmlns:rdf="http://www.w3.org/1999/02/22-rdf-syntax-ns#" rdf:id="dcb">
      <bp:ID rdf:datatype="http://www.w3.org/2001/XMLSchema#string">21329706</bp:ID>
      <bp:DB rdf:datatype="http://www.w3.org/2001/XMLSchema#string">PubMed</bp:DB>
      <bp:TITLE rdf:datatype="http://www.w3.org/2001/XMLSchema#string">Induction and repair of DNA double strand breaks: the increasing spectrum of non-homologous end joining pathways.</bp:TITLE>
      <bp:SOURCE rdf:datatype="http://www.w3.org/2001/XMLSchema#string">Mutat Res</bp:SOURCE>
      <bp:YEAR rdf:datatype="http://www.w3.org/2001/XMLSchema#string">2011</bp:YEAR>
      <bp:AUTHORS rdf:datatype="http://www.w3.org/2001/XMLSchema#string">Mladenov E</bp:AUTHORS>
      <bp:AUTHORS rdf:datatype="http://www.w3.org/2001/XMLSchema#string">Iliakis G</bp:AUTHORS>
    </bp:PublicationXref>
    <bp:PublicationXref xmlns:bp="http://www.biopax.org/release/biopax-level3.owl#" xmlns:rdf="http://www.w3.org/1999/02/22-rdf-syntax-ns#" rdf:id="c00">
      <bp:ID rdf:datatype="http://www.w3.org/2001/XMLSchema#string">21034966</bp:ID>
      <bp:DB rdf:datatype="http://www.w3.org/2001/XMLSchema#string">PubMed</bp:DB>
      <bp:TITLE rdf:datatype="http://www.w3.org/2001/XMLSchema#string">The ATM-Chk2 and ATR-Chk1 pathways in DNA damage signaling and cancer.</bp:TITLE>
      <bp:SOURCE rdf:datatype="http://www.w3.org/2001/XMLSchema#string">Adv Cancer Res</bp:SOURCE>
      <bp:YEAR rdf:datatype="http://www.w3.org/2001/XMLSchema#string">2010</bp:YEAR>
      <bp:AUTHORS rdf:datatype="http://www.w3.org/2001/XMLSchema#string">Smith J</bp:AUTHORS>
      <bp:AUTHORS rdf:datatype="http://www.w3.org/2001/XMLSchema#string">Tho LM</bp:AUTHORS>
      <bp:AUTHORS rdf:datatype="http://www.w3.org/2001/XMLSchema#string">Xu N</bp:AUTHORS>
      <bp:AUTHORS rdf:datatype="http://www.w3.org/2001/XMLSchema#string">Gillespie DA</bp:AUTHORS>
    </bp:PublicationXref>
    <bp:PublicationXref xmlns:bp="http://www.biopax.org/release/biopax-level3.owl#" xmlns:rdf="http://www.w3.org/1999/02/22-rdf-syntax-ns#" rdf:id="a70">
      <bp:ID rdf:datatype="http://www.w3.org/2001/XMLSchema#string">22075987</bp:ID>
      <bp:DB rdf:datatype="http://www.w3.org/2001/XMLSchema#string">PubMed</bp:DB>
      <bp:TITLE rdf:datatype="http://www.w3.org/2001/XMLSchema#string">Caspase-2: the orphan caspase.</bp:TITLE>
      <bp:SOURCE rdf:datatype="http://www.w3.org/2001/XMLSchema#string">Cell Death Differ</bp:SOURCE>
      <bp:YEAR rdf:datatype="http://www.w3.org/2001/XMLSchema#string">2012</bp:YEAR>
      <bp:AUTHORS rdf:datatype="http://www.w3.org/2001/XMLSchema#string">Bouchier-Hayes L</bp:AUTHORS>
      <bp:AUTHORS rdf:datatype="http://www.w3.org/2001/XMLSchema#string">Green DR</bp:AUTHORS>
    </bp:PublicationXref>
    <bp:PublicationXref xmlns:bp="http://www.biopax.org/release/biopax-level3.owl#" xmlns:rdf="http://www.w3.org/1999/02/22-rdf-syntax-ns#" rdf:id="b3c">
      <bp:ID rdf:datatype="http://www.w3.org/2001/XMLSchema#string">2147521</bp:ID>
      <bp:DB rdf:datatype="http://www.w3.org/2001/XMLSchema#string">PubMed</bp:DB>
      <bp:TITLE rdf:datatype="http://www.w3.org/2001/XMLSchema#string">Cell cycle control in eukaryotes: molecular mechanisms of cdc2 activation.</bp:TITLE>
      <bp:SOURCE rdf:datatype="http://www.w3.org/2001/XMLSchema#string">Trends Biochem Sci</bp:SOURCE>
      <bp:YEAR rdf:datatype="http://www.w3.org/2001/XMLSchema#string">1990</bp:YEAR>
      <bp:AUTHORS rdf:datatype="http://www.w3.org/2001/XMLSchema#string">Draetta G</bp:AUTHORS>
    </bp:PublicationXref>
    <bp:PublicationXref xmlns:bp="http://www.biopax.org/release/biopax-level3.owl#" xmlns:rdf="http://www.w3.org/1999/02/22-rdf-syntax-ns#" rdf:id="bb2">
      <bp:ID rdf:datatype="http://www.w3.org/2001/XMLSchema#string">23747889</bp:ID>
      <bp:DB rdf:datatype="http://www.w3.org/2001/XMLSchema#string">PubMed</bp:DB>
      <bp:TITLE rdf:datatype="http://www.w3.org/2001/XMLSchema#string">Breast cancer genes: beyond BRCA1 and BRCA2.</bp:TITLE>
      <bp:SOURCE rdf:datatype="http://www.w3.org/2001/XMLSchema#string">Front Biosci</bp:SOURCE>
      <bp:YEAR rdf:datatype="http://www.w3.org/2001/XMLSchema#string">2013</bp:YEAR>
      <bp:AUTHORS rdf:datatype="http://www.w3.org/2001/XMLSchema#string">Filippini1 SE</bp:AUTHORS>
      <bp:AUTHORS rdf:datatype="http://www.w3.org/2001/XMLSchema#string">Vega A</bp:AUTHORS>
    </bp:PublicationXref>
    <bp:PublicationXref xmlns:bp="http://www.biopax.org/release/biopax-level3.owl#" xmlns:rdf="http://www.w3.org/1999/02/22-rdf-syntax-ns#" rdf:id="a7e">
      <bp:ID rdf:datatype="http://www.w3.org/2001/XMLSchema#string">22854598</bp:ID>
      <bp:DB rdf:datatype="http://www.w3.org/2001/XMLSchema#string">PubMed</bp:DB>
      <bp:TITLE rdf:datatype="http://www.w3.org/2001/XMLSchema#string">PIDD death-domain phosphorylation by ATM controls prodeath versus prosurvival PIDDosome signaling.</bp:TITLE>
      <bp:SOURCE rdf:datatype="http://www.w3.org/2001/XMLSchema#string">Mol Cell</bp:SOURCE>
      <bp:YEAR rdf:datatype="http://www.w3.org/2001/XMLSchema#string">2012</bp:YEAR>
      <bp:AUTHORS rdf:datatype="http://www.w3.org/2001/XMLSchema#string">Ando K</bp:AUTHORS>
      <bp:AUTHORS rdf:datatype="http://www.w3.org/2001/XMLSchema#string">Kernan JL</bp:AUTHORS>
      <bp:AUTHORS rdf:datatype="http://www.w3.org/2001/XMLSchema#string">Liu PH</bp:AUTHORS>
      <bp:AUTHORS rdf:datatype="http://www.w3.org/2001/XMLSchema#string">Sanda T</bp:AUTHORS>
      <bp:AUTHORS rdf:datatype="http://www.w3.org/2001/XMLSchema#string">Logette E</bp:AUTHORS>
      <bp:AUTHORS rdf:datatype="http://www.w3.org/2001/XMLSchema#string">Tschopp J</bp:AUTHORS>
      <bp:AUTHORS rdf:datatype="http://www.w3.org/2001/XMLSchema#string">Look AT</bp:AUTHORS>
      <bp:AUTHORS rdf:datatype="http://www.w3.org/2001/XMLSchema#string">Wang J</bp:AUTHORS>
      <bp:AUTHORS rdf:datatype="http://www.w3.org/2001/XMLSchema#string">Bouchier-Hayes L</bp:AUTHORS>
      <bp:AUTHORS rdf:datatype="http://www.w3.org/2001/XMLSchema#string">Sidi S</bp:AUTHORS>
    </bp:PublicationXref>
    <bp:PublicationXref xmlns:bp="http://www.biopax.org/release/biopax-level3.owl#" xmlns:rdf="http://www.w3.org/1999/02/22-rdf-syntax-ns#" rdf:id="a9a">
      <bp:ID rdf:datatype="http://www.w3.org/2001/XMLSchema#string">16314342</bp:ID>
      <bp:DB rdf:datatype="http://www.w3.org/2001/XMLSchema#string">PubMed</bp:DB>
      <bp:TITLE rdf:datatype="http://www.w3.org/2001/XMLSchema#string">DNA damage checkpoints in mammals.</bp:TITLE>
      <bp:SOURCE rdf:datatype="http://www.w3.org/2001/XMLSchema#string">Mutagenesis</bp:SOURCE>
      <bp:YEAR rdf:datatype="http://www.w3.org/2001/XMLSchema#string">2006</bp:YEAR>
      <bp:AUTHORS rdf:datatype="http://www.w3.org/2001/XMLSchema#string">Niida H</bp:AUTHORS>
      <bp:AUTHORS rdf:datatype="http://www.w3.org/2001/XMLSchema#string">Nakanishi M</bp:AUTHORS>
    </bp:PublicationXref>
    <bp:PublicationXref xmlns:bp="http://www.biopax.org/release/biopax-level3.owl#" xmlns:rdf="http://www.w3.org/1999/02/22-rdf-syntax-ns#" rdf:id="dca">
      <bp:ID rdf:datatype="http://www.w3.org/2001/XMLSchema#string">7672812</bp:ID>
      <bp:DB rdf:datatype="http://www.w3.org/2001/XMLSchema#string">PubMed</bp:DB>
      <bp:TITLE rdf:datatype="http://www.w3.org/2001/XMLSchema#string">The role of p53 in cell-cycle control and apoptosis: implications for cancer.</bp:TITLE>
      <bp:SOURCE rdf:datatype="http://www.w3.org/2001/XMLSchema#string">Important Adv Oncol</bp:SOURCE>
      <bp:YEAR rdf:datatype="http://www.w3.org/2001/XMLSchema#string">1995</bp:YEAR>
      <bp:AUTHORS rdf:datatype="http://www.w3.org/2001/XMLSchema#string">Leonard CJ</bp:AUTHORS>
      <bp:AUTHORS rdf:datatype="http://www.w3.org/2001/XMLSchema#string">Canman CE</bp:AUTHORS>
      <bp:AUTHORS rdf:datatype="http://www.w3.org/2001/XMLSchema#string">Kastan MB</bp:AUTHORS>
    </bp:PublicationXref>
    <bp:PublicationXref xmlns:bp="http://www.biopax.org/release/biopax-level3.owl#" xmlns:rdf="http://www.w3.org/1999/02/22-rdf-syntax-ns#" rdf:id="caa">
      <bp:ID rdf:datatype="http://www.w3.org/2001/XMLSchema#string">10037143</bp:ID>
      <bp:DB rdf:datatype="http://www.w3.org/2001/XMLSchema#string">PubMed</bp:DB>
      <bp:TITLE rdf:datatype="http://www.w3.org/2001/XMLSchema#string">Involvement of p21 in the PKC-induced regulation of the G2/M cell cycle transition.</bp:TITLE>
      <bp:SOURCE rdf:datatype="http://www.w3.org/2001/XMLSchema#string">FEBS Lett</bp:SOURCE>
      <bp:YEAR rdf:datatype="http://www.w3.org/2001/XMLSchema#string">1999</bp:YEAR>
      <bp:AUTHORS rdf:datatype="http://www.w3.org/2001/XMLSchema#string">Barboule N</bp:AUTHORS>
      <bp:AUTHORS rdf:datatype="http://www.w3.org/2001/XMLSchema#string">Lafon C</bp:AUTHORS>
      <bp:AUTHORS rdf:datatype="http://www.w3.org/2001/XMLSchema#string">Chadebech P</bp:AUTHORS>
      <bp:AUTHORS rdf:datatype="http://www.w3.org/2001/XMLSchema#string">Vidal S</bp:AUTHORS>
      <bp:AUTHORS rdf:datatype="http://www.w3.org/2001/XMLSchema#string">Valette A</bp:AUTHORS>
    </bp:PublicationXref>
    <bp:PublicationXref xmlns:bp="http://www.biopax.org/release/biopax-level3.owl#" xmlns:rdf="http://www.w3.org/1999/02/22-rdf-syntax-ns#" rdf:id="e1b">
      <bp:ID rdf:datatype="http://www.w3.org/2001/XMLSchema#string">19581929</bp:ID>
      <bp:DB rdf:datatype="http://www.w3.org/2001/XMLSchema#string">PubMed</bp:DB>
      <bp:TITLE rdf:datatype="http://www.w3.org/2001/XMLSchema#string">Caspase-2: killer, savior and safeguard--emerging versatile roles for an ill-defined caspase.</bp:TITLE>
      <bp:SOURCE rdf:datatype="http://www.w3.org/2001/XMLSchema#string">Oncogene</bp:SOURCE>
      <bp:YEAR rdf:datatype="http://www.w3.org/2001/XMLSchema#string">2009</bp:YEAR>
      <bp:AUTHORS rdf:datatype="http://www.w3.org/2001/XMLSchema#string">Krumschnabel G</bp:AUTHORS>
      <bp:AUTHORS rdf:datatype="http://www.w3.org/2001/XMLSchema#string">Manzl C</bp:AUTHORS>
      <bp:AUTHORS rdf:datatype="http://www.w3.org/2001/XMLSchema#string">Villunger A</bp:AUTHORS>
    </bp:PublicationXref>
    <bp:PublicationXref xmlns:bp="http://www.biopax.org/release/biopax-level3.owl#" xmlns:rdf="http://www.w3.org/1999/02/22-rdf-syntax-ns#" rdf:id="b85">
      <bp:ID rdf:datatype="http://www.w3.org/2001/XMLSchema#string">15947787</bp:ID>
      <bp:DB rdf:datatype="http://www.w3.org/2001/XMLSchema#string">PubMed</bp:DB>
      <bp:TITLE rdf:datatype="http://www.w3.org/2001/XMLSchema#string">RAIDD is required for apoptosis of PC12 cells and sympathetic neurons induced by trophic factor withdrawal.</bp:TITLE>
      <bp:SOURCE rdf:datatype="http://www.w3.org/2001/XMLSchema#string">Cell Death Differ</bp:SOURCE>
      <bp:YEAR rdf:datatype="http://www.w3.org/2001/XMLSchema#string">2006</bp:YEAR>
      <bp:AUTHORS rdf:datatype="http://www.w3.org/2001/XMLSchema#string">Wang Q</bp:AUTHORS>
      <bp:AUTHORS rdf:datatype="http://www.w3.org/2001/XMLSchema#string">Maniati M</bp:AUTHORS>
      <bp:AUTHORS rdf:datatype="http://www.w3.org/2001/XMLSchema#string">Jabado O</bp:AUTHORS>
      <bp:AUTHORS rdf:datatype="http://www.w3.org/2001/XMLSchema#string">Pavlaki M</bp:AUTHORS>
      <bp:AUTHORS rdf:datatype="http://www.w3.org/2001/XMLSchema#string">Troy CM</bp:AUTHORS>
      <bp:AUTHORS rdf:datatype="http://www.w3.org/2001/XMLSchema#string">Greene LA</bp:AUTHORS>
      <bp:AUTHORS rdf:datatype="http://www.w3.org/2001/XMLSchema#string">Stefanis L</bp:AUTHORS>
    </bp:PublicationXref>
    <bp:PublicationXref xmlns:bp="http://www.biopax.org/release/biopax-level3.owl#" xmlns:rdf="http://www.w3.org/1999/02/22-rdf-syntax-ns#" rdf:id="bd1">
      <bp:ID rdf:datatype="http://www.w3.org/2001/XMLSchema#string">9681884</bp:ID>
      <bp:DB rdf:datatype="http://www.w3.org/2001/XMLSchema#string">PubMed</bp:DB>
      <bp:TITLE rdf:datatype="http://www.w3.org/2001/XMLSchema#string">The role of the stress-activated protein kinase (SAPK/JNK) signaling pathway in radiation-induced apoptosis.</bp:TITLE>
      <bp:SOURCE rdf:datatype="http://www.w3.org/2001/XMLSchema#string">Radiother Oncol</bp:SOURCE>
      <bp:YEAR rdf:datatype="http://www.w3.org/2001/XMLSchema#string">1998</bp:YEAR>
      <bp:AUTHORS rdf:datatype="http://www.w3.org/2001/XMLSchema#string">Verheij M</bp:AUTHORS>
      <bp:AUTHORS rdf:datatype="http://www.w3.org/2001/XMLSchema#string">Ruiter GA</bp:AUTHORS>
      <bp:AUTHORS rdf:datatype="http://www.w3.org/2001/XMLSchema#string">Zerp SF</bp:AUTHORS>
      <bp:AUTHORS rdf:datatype="http://www.w3.org/2001/XMLSchema#string">van Blitterswijk WJ</bp:AUTHORS>
      <bp:AUTHORS rdf:datatype="http://www.w3.org/2001/XMLSchema#string">Fuks Z</bp:AUTHORS>
      <bp:AUTHORS rdf:datatype="http://www.w3.org/2001/XMLSchema#string">Haimovitz-Friedman A</bp:AUTHORS>
      <bp:AUTHORS rdf:datatype="http://www.w3.org/2001/XMLSchema#string">Bartelink H</bp:AUTHORS>
    </bp:PublicationXref>
    <bp:PublicationXref xmlns:bp="http://www.biopax.org/release/biopax-level3.owl#" xmlns:rdf="http://www.w3.org/1999/02/22-rdf-syntax-ns#" rdf:id="af7">
      <bp:ID rdf:datatype="http://www.w3.org/2001/XMLSchema#string">21737170</bp:ID>
      <bp:DB rdf:datatype="http://www.w3.org/2001/XMLSchema#string">PubMed</bp:DB>
      <bp:TITLE rdf:datatype="http://www.w3.org/2001/XMLSchema#string">The role of homologous recombination in radiation-induced double-strand break repair.</bp:TITLE>
      <bp:SOURCE rdf:datatype="http://www.w3.org/2001/XMLSchema#string">Radiother Oncol</bp:SOURCE>
      <bp:YEAR rdf:datatype="http://www.w3.org/2001/XMLSchema#string">2011</bp:YEAR>
      <bp:AUTHORS rdf:datatype="http://www.w3.org/2001/XMLSchema#string">Jeggo PA</bp:AUTHORS>
      <bp:AUTHORS rdf:datatype="http://www.w3.org/2001/XMLSchema#string">Geuting V</bp:AUTHORS>
      <bp:AUTHORS rdf:datatype="http://www.w3.org/2001/XMLSchema#string">Löbrich M</bp:AUTHORS>
    </bp:PublicationXref>
    <bp:PublicationXref xmlns:bp="http://www.biopax.org/release/biopax-level3.owl#" xmlns:rdf="http://www.w3.org/1999/02/22-rdf-syntax-ns#" rdf:id="b18">
      <bp:ID rdf:datatype="http://www.w3.org/2001/XMLSchema#string">20354226</bp:ID>
      <bp:DB rdf:datatype="http://www.w3.org/2001/XMLSchema#string">PubMed</bp:DB>
      <bp:TITLE rdf:datatype="http://www.w3.org/2001/XMLSchema#string">The role of the kinases RIP1 and RIP3 in TNF-induced necrosis.</bp:TITLE>
      <bp:SOURCE rdf:datatype="http://www.w3.org/2001/XMLSchema#string">Sci Signal</bp:SOURCE>
      <bp:YEAR rdf:datatype="http://www.w3.org/2001/XMLSchema#string">2010</bp:YEAR>
      <bp:AUTHORS rdf:datatype="http://www.w3.org/2001/XMLSchema#string">Vandenabeele P</bp:AUTHORS>
      <bp:AUTHORS rdf:datatype="http://www.w3.org/2001/XMLSchema#string">Declercq W</bp:AUTHORS>
      <bp:AUTHORS rdf:datatype="http://www.w3.org/2001/XMLSchema#string">Van Herreweghe F</bp:AUTHORS>
      <bp:AUTHORS rdf:datatype="http://www.w3.org/2001/XMLSchema#string">Vanden Berghe T</bp:AUTHORS>
    </bp:PublicationXref>
    <bp:PublicationXref xmlns:bp="http://www.biopax.org/release/biopax-level3.owl#" xmlns:rdf="http://www.w3.org/1999/02/22-rdf-syntax-ns#" rdf:id="baf">
      <bp:ID rdf:datatype="http://www.w3.org/2001/XMLSchema#string">19364923</bp:ID>
      <bp:DB rdf:datatype="http://www.w3.org/2001/XMLSchema#string">PubMed</bp:DB>
      <bp:TITLE rdf:datatype="http://www.w3.org/2001/XMLSchema#string">The decision to enter mitosis: feedback and redundancy in the mitotic entry network.</bp:TITLE>
      <bp:SOURCE rdf:datatype="http://www.w3.org/2001/XMLSchema#string">J Cell Biol</bp:SOURCE>
      <bp:YEAR rdf:datatype="http://www.w3.org/2001/XMLSchema#string">2009</bp:YEAR>
      <bp:AUTHORS rdf:datatype="http://www.w3.org/2001/XMLSchema#string">Lindqvist A</bp:AUTHORS>
      <bp:AUTHORS rdf:datatype="http://www.w3.org/2001/XMLSchema#string">Rodríguez-Bravo V</bp:AUTHORS>
      <bp:AUTHORS rdf:datatype="http://www.w3.org/2001/XMLSchema#string">Medema RH</bp:AUTHORS>
    </bp:PublicationXref>
    <bp:PublicationXref xmlns:bp="http://www.biopax.org/release/biopax-level3.owl#" xmlns:rdf="http://www.w3.org/1999/02/22-rdf-syntax-ns#" rdf:id="bc1">
      <bp:ID rdf:datatype="http://www.w3.org/2001/XMLSchema#string">18677098</bp:ID>
      <bp:DB rdf:datatype="http://www.w3.org/2001/XMLSchema#string">PubMed</bp:DB>
      <bp:TITLE rdf:datatype="http://www.w3.org/2001/XMLSchema#string">ATF2: a transcription factor that elicits oncogenic or tumor suppressor activities.</bp:TITLE>
      <bp:SOURCE rdf:datatype="http://www.w3.org/2001/XMLSchema#string">Cell Cycle</bp:SOURCE>
      <bp:YEAR rdf:datatype="http://www.w3.org/2001/XMLSchema#string">2008</bp:YEAR>
      <bp:AUTHORS rdf:datatype="http://www.w3.org/2001/XMLSchema#string">Bhoumik A</bp:AUTHORS>
      <bp:AUTHORS rdf:datatype="http://www.w3.org/2001/XMLSchema#string">Ronai Z</bp:AUTHORS>
    </bp:PublicationXref>
    <bp:PublicationXref xmlns:bp="http://www.biopax.org/release/biopax-level3.owl#" xmlns:rdf="http://www.w3.org/1999/02/22-rdf-syntax-ns#" rdf:id="f52">
      <bp:ID rdf:datatype="http://www.w3.org/2001/XMLSchema#string">18066087 </bp:ID>
      <bp:DB rdf:datatype="http://www.w3.org/2001/XMLSchema#string">PubMed</bp:DB>
      <bp:TITLE rdf:datatype="http://www.w3.org/2001/XMLSchema#string">ATM and the Mre11 complex combine to recognize and signal DNA double-strand breaks.</bp:TITLE>
      <bp:SOURCE rdf:datatype="http://www.w3.org/2001/XMLSchema#string">Oncogene</bp:SOURCE>
      <bp:YEAR rdf:datatype="http://www.w3.org/2001/XMLSchema#string">2007</bp:YEAR>
      <bp:AUTHORS rdf:datatype="http://www.w3.org/2001/XMLSchema#string">Lavin MF</bp:AUTHORS>
    </bp:PublicationXref>
    <bp:PublicationXref xmlns:bp="http://www.biopax.org/release/biopax-level3.owl#" xmlns:rdf="http://www.w3.org/1999/02/22-rdf-syntax-ns#" rdf:id="c31">
      <bp:ID rdf:datatype="http://www.w3.org/2001/XMLSchema#string">12726855</bp:ID>
      <bp:DB rdf:datatype="http://www.w3.org/2001/XMLSchema#string">PubMed</bp:DB>
      <bp:TITLE rdf:datatype="http://www.w3.org/2001/XMLSchema#string">Cdk2 dethroned as master of S phase entry.</bp:TITLE>
      <bp:SOURCE rdf:datatype="http://www.w3.org/2001/XMLSchema#string">Cancer Cell</bp:SOURCE>
      <bp:YEAR rdf:datatype="http://www.w3.org/2001/XMLSchema#string">2003</bp:YEAR>
      <bp:AUTHORS rdf:datatype="http://www.w3.org/2001/XMLSchema#string">Hinds PW</bp:AUTHORS>
    </bp:PublicationXref>
    <bp:PublicationXref xmlns:bp="http://www.biopax.org/release/biopax-level3.owl#" xmlns:rdf="http://www.w3.org/1999/02/22-rdf-syntax-ns#" rdf:id="af3">
      <bp:ID rdf:datatype="http://www.w3.org/2001/XMLSchema#string">22410433</bp:ID>
      <bp:DB rdf:datatype="http://www.w3.org/2001/XMLSchema#string">PubMed</bp:DB>
      <bp:TITLE rdf:datatype="http://www.w3.org/2001/XMLSchema#string">Regulation of p53: a collaboration between Mdm2 and Mdmx.</bp:TITLE>
      <bp:SOURCE rdf:datatype="http://www.w3.org/2001/XMLSchema#string">Oncotarget</bp:SOURCE>
      <bp:YEAR rdf:datatype="http://www.w3.org/2001/XMLSchema#string">2012</bp:YEAR>
      <bp:AUTHORS rdf:datatype="http://www.w3.org/2001/XMLSchema#string">Pei D</bp:AUTHORS>
      <bp:AUTHORS rdf:datatype="http://www.w3.org/2001/XMLSchema#string">Zhang Y</bp:AUTHORS>
      <bp:AUTHORS rdf:datatype="http://www.w3.org/2001/XMLSchema#string">Zheng J</bp:AUTHORS>
    </bp:PublicationXref>
    <bp:PublicationXref xmlns:bp="http://www.biopax.org/release/biopax-level3.owl#" xmlns:rdf="http://www.w3.org/1999/02/22-rdf-syntax-ns#" rdf:id="f45">
      <bp:ID rdf:datatype="http://www.w3.org/2001/XMLSchema#string">15254415</bp:ID>
      <bp:DB rdf:datatype="http://www.w3.org/2001/XMLSchema#string">PubMed</bp:DB>
      <bp:TITLE rdf:datatype="http://www.w3.org/2001/XMLSchema#string">Dynamics in the p53-Mdm2 ubiquitination pathway.</bp:TITLE>
      <bp:SOURCE rdf:datatype="http://www.w3.org/2001/XMLSchema#string">Cell Cycle</bp:SOURCE>
      <bp:YEAR rdf:datatype="http://www.w3.org/2001/XMLSchema#string">2004</bp:YEAR>
      <bp:AUTHORS rdf:datatype="http://www.w3.org/2001/XMLSchema#string">Brooks CL</bp:AUTHORS>
      <bp:AUTHORS rdf:datatype="http://www.w3.org/2001/XMLSchema#string">Gu W</bp:AUTHORS>
    </bp:PublicationXref>
    <bp:PublicationXref xmlns:bp="http://www.biopax.org/release/biopax-level3.owl#" xmlns:rdf="http://www.w3.org/1999/02/22-rdf-syntax-ns#" rdf:id="f20">
      <bp:ID rdf:datatype="http://www.w3.org/2001/XMLSchema#string">22263797</bp:ID>
      <bp:DB rdf:datatype="http://www.w3.org/2001/XMLSchema#string">PubMed</bp:DB>
      <bp:TITLE rdf:datatype="http://www.w3.org/2001/XMLSchema#string">The role of Cdc25A in the regulation of cell proliferation and apoptosis.</bp:TITLE>
      <bp:SOURCE rdf:datatype="http://www.w3.org/2001/XMLSchema#string">Anticancer Agents Med Chem</bp:SOURCE>
      <bp:YEAR rdf:datatype="http://www.w3.org/2001/XMLSchema#string">2012</bp:YEAR>
      <bp:AUTHORS rdf:datatype="http://www.w3.org/2001/XMLSchema#string">Shen T</bp:AUTHORS>
      <bp:AUTHORS rdf:datatype="http://www.w3.org/2001/XMLSchema#string">Huang S</bp:AUTHORS>
    </bp:PublicationXref>
    <bp:PublicationXref xmlns:bp="http://www.biopax.org/release/biopax-level3.owl#" xmlns:rdf="http://www.w3.org/1999/02/22-rdf-syntax-ns#" rdf:id="c8f">
      <bp:ID rdf:datatype="http://www.w3.org/2001/XMLSchema#string">21900052 </bp:ID>
      <bp:DB rdf:datatype="http://www.w3.org/2001/XMLSchema#string">PubMed</bp:DB>
      <bp:TITLE rdf:datatype="http://www.w3.org/2001/XMLSchema#string">Brca2, Rad51 and Mre11: performing balancing acts on replication forks.</bp:TITLE>
      <bp:SOURCE rdf:datatype="http://www.w3.org/2001/XMLSchema#string">DNA Repair (Amst)</bp:SOURCE>
      <bp:YEAR rdf:datatype="http://www.w3.org/2001/XMLSchema#string">2011</bp:YEAR>
      <bp:AUTHORS rdf:datatype="http://www.w3.org/2001/XMLSchema#string">Costanzo V</bp:AUTHORS>
    </bp:PublicationXref>
    <bp:PublicationXref xmlns:bp="http://www.biopax.org/release/biopax-level3.owl#" xmlns:rdf="http://www.w3.org/1999/02/22-rdf-syntax-ns#" rdf:id="dae">
      <bp:ID rdf:datatype="http://www.w3.org/2001/XMLSchema#string">16024119</bp:ID>
      <bp:DB rdf:datatype="http://www.w3.org/2001/XMLSchema#string">PubMed</bp:DB>
      <bp:TITLE rdf:datatype="http://www.w3.org/2001/XMLSchema#string">ATM signaling and 53BP1.</bp:TITLE>
      <bp:SOURCE rdf:datatype="http://www.w3.org/2001/XMLSchema#string">Radiother Oncol</bp:SOURCE>
      <bp:YEAR rdf:datatype="http://www.w3.org/2001/XMLSchema#string">2005</bp:YEAR>
      <bp:AUTHORS rdf:datatype="http://www.w3.org/2001/XMLSchema#string">Zgheib O</bp:AUTHORS>
      <bp:AUTHORS rdf:datatype="http://www.w3.org/2001/XMLSchema#string">Huyen Y</bp:AUTHORS>
      <bp:AUTHORS rdf:datatype="http://www.w3.org/2001/XMLSchema#string">DiTullio RA Jr</bp:AUTHORS>
      <bp:AUTHORS rdf:datatype="http://www.w3.org/2001/XMLSchema#string">Snyder A</bp:AUTHORS>
      <bp:AUTHORS rdf:datatype="http://www.w3.org/2001/XMLSchema#string">Venere M</bp:AUTHORS>
      <bp:AUTHORS rdf:datatype="http://www.w3.org/2001/XMLSchema#string">Stavridi ES</bp:AUTHORS>
      <bp:AUTHORS rdf:datatype="http://www.w3.org/2001/XMLSchema#string">Halazonetis TD</bp:AUTHORS>
    </bp:PublicationXref>
    <bp:PublicationXref xmlns:bp="http://www.biopax.org/release/biopax-level3.owl#" xmlns:rdf="http://www.w3.org/1999/02/22-rdf-syntax-ns#" rdf:id="bfb">
      <bp:ID rdf:datatype="http://www.w3.org/2001/XMLSchema#string">8939883</bp:ID>
      <bp:DB rdf:datatype="http://www.w3.org/2001/XMLSchema#string">PubMed</bp:DB>
      <bp:TITLE rdf:datatype="http://www.w3.org/2001/XMLSchema#string">Novel form of p21(WAF1/CIP1/SDI1) protein in phorbol ester-induced G2/M arrest.</bp:TITLE>
      <bp:SOURCE rdf:datatype="http://www.w3.org/2001/XMLSchema#string">J Biol Chem</bp:SOURCE>
      <bp:YEAR rdf:datatype="http://www.w3.org/2001/XMLSchema#string">1996</bp:YEAR>
      <bp:AUTHORS rdf:datatype="http://www.w3.org/2001/XMLSchema#string">Tchou WW</bp:AUTHORS>
      <bp:AUTHORS rdf:datatype="http://www.w3.org/2001/XMLSchema#string">Rom WN</bp:AUTHORS>
      <bp:AUTHORS rdf:datatype="http://www.w3.org/2001/XMLSchema#string">Tchou-Wong KM</bp:AUTHORS>
    </bp:PublicationXref>
    <bp:PublicationXref xmlns:bp="http://www.biopax.org/release/biopax-level3.owl#" xmlns:rdf="http://www.w3.org/1999/02/22-rdf-syntax-ns#" rdf:id="c38">
      <bp:ID rdf:datatype="http://www.w3.org/2001/XMLSchema#string">15603758</bp:ID>
      <bp:DB rdf:datatype="http://www.w3.org/2001/XMLSchema#string">PubMed</bp:DB>
      <bp:TITLE rdf:datatype="http://www.w3.org/2001/XMLSchema#string">Gadd45a, a p53- and BRCA1-regulated stress protein, in cellular response to DNA damage.</bp:TITLE>
      <bp:SOURCE rdf:datatype="http://www.w3.org/2001/XMLSchema#string">Mutat Res</bp:SOURCE>
      <bp:YEAR rdf:datatype="http://www.w3.org/2001/XMLSchema#string">2005</bp:YEAR>
      <bp:AUTHORS rdf:datatype="http://www.w3.org/2001/XMLSchema#string">Zhan Q</bp:AUTHORS>
    </bp:PublicationXref>
    <bp:PublicationXref xmlns:bp="http://www.biopax.org/release/biopax-level3.owl#" xmlns:rdf="http://www.w3.org/1999/02/22-rdf-syntax-ns#" rdf:id="fc4">
      <bp:ID rdf:datatype="http://www.w3.org/2001/XMLSchema#string">12214253</bp:ID>
      <bp:DB rdf:datatype="http://www.w3.org/2001/XMLSchema#string">PubMed</bp:DB>
      <bp:TITLE rdf:datatype="http://www.w3.org/2001/XMLSchema#string">Genomic instability, centrosome amplification, cell cycle checkpoints and Gadd45a.</bp:TITLE>
      <bp:SOURCE rdf:datatype="http://www.w3.org/2001/XMLSchema#string">Oncogene</bp:SOURCE>
      <bp:YEAR rdf:datatype="http://www.w3.org/2001/XMLSchema#string">2002</bp:YEAR>
      <bp:AUTHORS rdf:datatype="http://www.w3.org/2001/XMLSchema#string">Hollander MC</bp:AUTHORS>
      <bp:AUTHORS rdf:datatype="http://www.w3.org/2001/XMLSchema#string">Fornace AJ Jr</bp:AUTHORS>
    </bp:PublicationXref>
    <bp:PublicationXref xmlns:bp="http://www.biopax.org/release/biopax-level3.owl#" xmlns:rdf="http://www.w3.org/1999/02/22-rdf-syntax-ns#" rdf:id="cd0">
      <bp:ID rdf:datatype="http://www.w3.org/2001/XMLSchema#string">10092119</bp:ID>
      <bp:DB rdf:datatype="http://www.w3.org/2001/XMLSchema#string">PubMed</bp:DB>
      <bp:TITLE rdf:datatype="http://www.w3.org/2001/XMLSchema#string">Tlk, a novel evolutionarily conserved murine serine threonine kinase, encodes multiple testis transcripts.</bp:TITLE>
      <bp:SOURCE rdf:datatype="http://www.w3.org/2001/XMLSchema#string">Mol Reprod Dev</bp:SOURCE>
      <bp:YEAR rdf:datatype="http://www.w3.org/2001/XMLSchema#string">1999</bp:YEAR>
      <bp:AUTHORS rdf:datatype="http://www.w3.org/2001/XMLSchema#string">Shalom S</bp:AUTHORS>
      <bp:AUTHORS rdf:datatype="http://www.w3.org/2001/XMLSchema#string">Don J</bp:AUTHORS>
    </bp:PublicationXref>
    <bp:PublicationXref xmlns:bp="http://www.biopax.org/release/biopax-level3.owl#" xmlns:rdf="http://www.w3.org/1999/02/22-rdf-syntax-ns#" rdf:id="d7d">
      <bp:ID rdf:datatype="http://www.w3.org/2001/XMLSchema#string">23388117</bp:ID>
      <bp:DB rdf:datatype="http://www.w3.org/2001/XMLSchema#string">PubMed</bp:DB>
      <bp:TITLE rdf:datatype="http://www.w3.org/2001/XMLSchema#string">The role of BRCA1 in homologous recombination repair in response to replication stress: significance in tumorigenesis and cancer therapy.</bp:TITLE>
      <bp:SOURCE rdf:datatype="http://www.w3.org/2001/XMLSchema#string">Cell Biosci</bp:SOURCE>
      <bp:YEAR rdf:datatype="http://www.w3.org/2001/XMLSchema#string">2013</bp:YEAR>
      <bp:AUTHORS rdf:datatype="http://www.w3.org/2001/XMLSchema#string">Zhang J</bp:AUTHORS>
    </bp:PublicationXref>
    <bp:PublicationXref xmlns:bp="http://www.biopax.org/release/biopax-level3.owl#" xmlns:rdf="http://www.w3.org/1999/02/22-rdf-syntax-ns#" rdf:id="b43">
      <bp:ID rdf:datatype="http://www.w3.org/2001/XMLSchema#string">21593588</bp:ID>
      <bp:DB rdf:datatype="http://www.w3.org/2001/XMLSchema#string">PubMed</bp:DB>
      <bp:TITLE rdf:datatype="http://www.w3.org/2001/XMLSchema#string">Downstream of human NDR kinases: impacting on c-myc and p21 protein stability to control cell cycle progression.</bp:TITLE>
      <bp:SOURCE rdf:datatype="http://www.w3.org/2001/XMLSchema#string">Cell Cycle</bp:SOURCE>
      <bp:YEAR rdf:datatype="http://www.w3.org/2001/XMLSchema#string">2011</bp:YEAR>
      <bp:AUTHORS rdf:datatype="http://www.w3.org/2001/XMLSchema#string">Cornils H</bp:AUTHORS>
      <bp:AUTHORS rdf:datatype="http://www.w3.org/2001/XMLSchema#string">Kohler RS</bp:AUTHORS>
      <bp:AUTHORS rdf:datatype="http://www.w3.org/2001/XMLSchema#string">Hergovich A</bp:AUTHORS>
      <bp:AUTHORS rdf:datatype="http://www.w3.org/2001/XMLSchema#string">Hemmings BA</bp:AUTHORS>
    </bp:PublicationXref>
    <bp:PublicationXref xmlns:bp="http://www.biopax.org/release/biopax-level3.owl#" xmlns:rdf="http://www.w3.org/1999/02/22-rdf-syntax-ns#" rdf:id="e88">
      <bp:ID rdf:datatype="http://www.w3.org/2001/XMLSchema#string">18940270</bp:ID>
      <bp:DB rdf:datatype="http://www.w3.org/2001/XMLSchema#string">PubMed</bp:DB>
      <bp:TITLE rdf:datatype="http://www.w3.org/2001/XMLSchema#string">Tousled homolog, TLK1, binds and phosphorylates Rad9; TLK1 acts as a molecular chaperone in DNA repair.</bp:TITLE>
      <bp:SOURCE rdf:datatype="http://www.w3.org/2001/XMLSchema#string">DNA Repair (Amst)</bp:SOURCE>
      <bp:YEAR rdf:datatype="http://www.w3.org/2001/XMLSchema#string">2009</bp:YEAR>
      <bp:AUTHORS rdf:datatype="http://www.w3.org/2001/XMLSchema#string">Sunavala-Dossabhoy G</bp:AUTHORS>
      <bp:AUTHORS rdf:datatype="http://www.w3.org/2001/XMLSchema#string">De Benedetti A</bp:AUTHORS>
    </bp:PublicationXref>
    <bp:PublicationXref xmlns:bp="http://www.biopax.org/release/biopax-level3.owl#" xmlns:rdf="http://www.w3.org/1999/02/22-rdf-syntax-ns#" rdf:id="f2b">
      <bp:ID rdf:datatype="http://www.w3.org/2001/XMLSchema#string">20224865</bp:ID>
      <bp:DB rdf:datatype="http://www.w3.org/2001/XMLSchema#string">PubMed</bp:DB>
      <bp:TITLE rdf:datatype="http://www.w3.org/2001/XMLSchema#string">MDC1: The art of keeping things in focus.</bp:TITLE>
      <bp:SOURCE rdf:datatype="http://www.w3.org/2001/XMLSchema#string">Chromosoma</bp:SOURCE>
      <bp:YEAR rdf:datatype="http://www.w3.org/2001/XMLSchema#string">2010</bp:YEAR>
      <bp:AUTHORS rdf:datatype="http://www.w3.org/2001/XMLSchema#string">Jungmichel S</bp:AUTHORS>
      <bp:AUTHORS rdf:datatype="http://www.w3.org/2001/XMLSchema#string">Stucki M</bp:AUTHORS>
    </bp:PublicationXref>
    <bp:PublicationXref xmlns:bp="http://www.biopax.org/release/biopax-level3.owl#" xmlns:rdf="http://www.w3.org/1999/02/22-rdf-syntax-ns#" rdf:id="da2">
      <bp:ID rdf:datatype="http://www.w3.org/2001/XMLSchema#string">16903208</bp:ID>
      <bp:DB rdf:datatype="http://www.w3.org/2001/XMLSchema#string">PubMed</bp:DB>
      <bp:TITLE rdf:datatype="http://www.w3.org/2001/XMLSchema#string">Checkpoint and coordinated cellular responses to DNA damage.</bp:TITLE>
      <bp:SOURCE rdf:datatype="http://www.w3.org/2001/XMLSchema#string">Results Probl Cell Differ</bp:SOURCE>
      <bp:YEAR rdf:datatype="http://www.w3.org/2001/XMLSchema#string">2006</bp:YEAR>
      <bp:AUTHORS rdf:datatype="http://www.w3.org/2001/XMLSchema#string">Yang XH</bp:AUTHORS>
      <bp:AUTHORS rdf:datatype="http://www.w3.org/2001/XMLSchema#string">Zou L</bp:AUTHORS>
    </bp:PublicationXref>
    <bp:PublicationXref xmlns:bp="http://www.biopax.org/release/biopax-level3.owl#" xmlns:rdf="http://www.w3.org/1999/02/22-rdf-syntax-ns#" rdf:id="ecc">
      <bp:ID rdf:datatype="http://www.w3.org/2001/XMLSchema#string">17581279</bp:ID>
      <bp:DB rdf:datatype="http://www.w3.org/2001/XMLSchema#string">PubMed</bp:DB>
      <bp:TITLE rdf:datatype="http://www.w3.org/2001/XMLSchema#string">'... The end of the beginning': cdk1 thresholds and exit from mitosis.</bp:TITLE>
      <bp:SOURCE rdf:datatype="http://www.w3.org/2001/XMLSchema#string">Cell Cycle</bp:SOURCE>
      <bp:YEAR rdf:datatype="http://www.w3.org/2001/XMLSchema#string">2007</bp:YEAR>
      <bp:AUTHORS rdf:datatype="http://www.w3.org/2001/XMLSchema#string">Wolf F</bp:AUTHORS>
      <bp:AUTHORS rdf:datatype="http://www.w3.org/2001/XMLSchema#string">Sigl R</bp:AUTHORS>
      <bp:AUTHORS rdf:datatype="http://www.w3.org/2001/XMLSchema#string">Geley S</bp:AUTHORS>
    </bp:PublicationXref>
    <bp:PublicationXref xmlns:bp="http://www.biopax.org/release/biopax-level3.owl#" xmlns:rdf="http://www.w3.org/1999/02/22-rdf-syntax-ns#" rdf:id="d18">
      <bp:ID rdf:datatype="http://www.w3.org/2001/XMLSchema#string">21089513</bp:ID>
      <bp:DB rdf:datatype="http://www.w3.org/2001/XMLSchema#string">PubMed</bp:DB>
      <bp:TITLE rdf:datatype="http://www.w3.org/2001/XMLSchema#string">[Fanconi anemia and DNA-damage response network].</bp:TITLE>
      <bp:SOURCE rdf:datatype="http://www.w3.org/2001/XMLSchema#string">Tanpakushitsu Kakusan Koso</bp:SOURCE>
      <bp:YEAR rdf:datatype="http://www.w3.org/2001/XMLSchema#string">2009</bp:YEAR>
      <bp:AUTHORS rdf:datatype="http://www.w3.org/2001/XMLSchema#string">Matsushita N</bp:AUTHORS>
      <bp:AUTHORS rdf:datatype="http://www.w3.org/2001/XMLSchema#string">Kitao H</bp:AUTHORS>
      <bp:AUTHORS rdf:datatype="http://www.w3.org/2001/XMLSchema#string">Ishiai M</bp:AUTHORS>
      <bp:AUTHORS rdf:datatype="http://www.w3.org/2001/XMLSchema#string">Takata M</bp:AUTHORS>
    </bp:PublicationXref>
    <bp:PublicationXref xmlns:bp="http://www.biopax.org/release/biopax-level3.owl#" xmlns:rdf="http://www.w3.org/1999/02/22-rdf-syntax-ns#" rdf:id="ed4">
      <bp:ID rdf:datatype="http://www.w3.org/2001/XMLSchema#string">16682204</bp:ID>
      <bp:DB rdf:datatype="http://www.w3.org/2001/XMLSchema#string">PubMed</bp:DB>
      <bp:TITLE rdf:datatype="http://www.w3.org/2001/XMLSchema#string">Cdc25: mechanisms of checkpoint inhibition and recovery.</bp:TITLE>
      <bp:SOURCE rdf:datatype="http://www.w3.org/2001/XMLSchema#string">Trends Cell Biol</bp:SOURCE>
      <bp:YEAR rdf:datatype="http://www.w3.org/2001/XMLSchema#string">2006</bp:YEAR>
      <bp:AUTHORS rdf:datatype="http://www.w3.org/2001/XMLSchema#string">Karlsson-Rosenthal C</bp:AUTHORS>
      <bp:AUTHORS rdf:datatype="http://www.w3.org/2001/XMLSchema#string">Millar JB</bp:AUTHORS>
    </bp:PublicationXref>
    <bp:PublicationXref xmlns:bp="http://www.biopax.org/release/biopax-level3.owl#" xmlns:rdf="http://www.w3.org/1999/02/22-rdf-syntax-ns#" rdf:id="a0a">
      <bp:ID rdf:datatype="http://www.w3.org/2001/XMLSchema#string">23200932</bp:ID>
      <bp:DB rdf:datatype="http://www.w3.org/2001/XMLSchema#string">PubMed</bp:DB>
      <bp:TITLE rdf:datatype="http://www.w3.org/2001/XMLSchema#string">The role of BRCA1 in DNA double-strand repair: past and present.</bp:TITLE>
      <bp:SOURCE rdf:datatype="http://www.w3.org/2001/XMLSchema#string">Exp Cell Res</bp:SOURCE>
      <bp:YEAR rdf:datatype="http://www.w3.org/2001/XMLSchema#string">2013</bp:YEAR>
      <bp:AUTHORS rdf:datatype="http://www.w3.org/2001/XMLSchema#string">Caestecker KW</bp:AUTHORS>
      <bp:AUTHORS rdf:datatype="http://www.w3.org/2001/XMLSchema#string">Van de Walle GR</bp:AUTHORS>
    </bp:PublicationXref>
    <bp:PublicationXref xmlns:bp="http://www.biopax.org/release/biopax-level3.owl#" xmlns:rdf="http://www.w3.org/1999/02/22-rdf-syntax-ns#" rdf:id="c32">
      <bp:ID rdf:datatype="http://www.w3.org/2001/XMLSchema#string">18424430</bp:ID>
      <bp:DB rdf:datatype="http://www.w3.org/2001/XMLSchema#string">PubMed</bp:DB>
      <bp:TITLE rdf:datatype="http://www.w3.org/2001/XMLSchema#string">Expanded roles for Chk1 in genome maintenance.</bp:TITLE>
      <bp:SOURCE rdf:datatype="http://www.w3.org/2001/XMLSchema#string">J Biol Chem</bp:SOURCE>
      <bp:YEAR rdf:datatype="http://www.w3.org/2001/XMLSchema#string">2008</bp:YEAR>
      <bp:AUTHORS rdf:datatype="http://www.w3.org/2001/XMLSchema#string">Enders GH</bp:AUTHORS>
    </bp:PublicationXref>
    <bp:PublicationXref xmlns:bp="http://www.biopax.org/release/biopax-level3.owl#" xmlns:rdf="http://www.w3.org/1999/02/22-rdf-syntax-ns#" rdf:id="fa5">
      <bp:ID rdf:datatype="http://www.w3.org/2001/XMLSchema#string">12655298</bp:ID>
      <bp:DB rdf:datatype="http://www.w3.org/2001/XMLSchema#string">PubMed</bp:DB>
      <bp:TITLE rdf:datatype="http://www.w3.org/2001/XMLSchema#string">Caspase-2 redux.</bp:TITLE>
      <bp:SOURCE rdf:datatype="http://www.w3.org/2001/XMLSchema#string">Cell Death Differ</bp:SOURCE>
      <bp:YEAR rdf:datatype="http://www.w3.org/2001/XMLSchema#string">2003</bp:YEAR>
      <bp:AUTHORS rdf:datatype="http://www.w3.org/2001/XMLSchema#string">Troy CM</bp:AUTHORS>
      <bp:AUTHORS rdf:datatype="http://www.w3.org/2001/XMLSchema#string">Shelanski ML</bp:AUTHORS>
    </bp:PublicationXref>
    <bp:PublicationXref xmlns:bp="http://www.biopax.org/release/biopax-level3.owl#" xmlns:rdf="http://www.w3.org/1999/02/22-rdf-syntax-ns#" rdf:id="f7e">
      <bp:ID rdf:datatype="http://www.w3.org/2001/XMLSchema#string">16183742</bp:ID>
      <bp:DB rdf:datatype="http://www.w3.org/2001/XMLSchema#string">PubMed</bp:DB>
      <bp:TITLE rdf:datatype="http://www.w3.org/2001/XMLSchema#string">Apoptosis caused by p53-induced protein with death domain (PIDD) depends on the death adapter protein RAIDD.</bp:TITLE>
      <bp:SOURCE rdf:datatype="http://www.w3.org/2001/XMLSchema#string">Proc Natl Acad Sci U S A</bp:SOURCE>
      <bp:YEAR rdf:datatype="http://www.w3.org/2001/XMLSchema#string">2005</bp:YEAR>
      <bp:AUTHORS rdf:datatype="http://www.w3.org/2001/XMLSchema#string">Berube C</bp:AUTHORS>
      <bp:AUTHORS rdf:datatype="http://www.w3.org/2001/XMLSchema#string">Boucher LM</bp:AUTHORS>
      <bp:AUTHORS rdf:datatype="http://www.w3.org/2001/XMLSchema#string">Ma W</bp:AUTHORS>
      <bp:AUTHORS rdf:datatype="http://www.w3.org/2001/XMLSchema#string">Wakeham A</bp:AUTHORS>
      <bp:AUTHORS rdf:datatype="http://www.w3.org/2001/XMLSchema#string">Salmena L</bp:AUTHORS>
      <bp:AUTHORS rdf:datatype="http://www.w3.org/2001/XMLSchema#string">Hakem R</bp:AUTHORS>
      <bp:AUTHORS rdf:datatype="http://www.w3.org/2001/XMLSchema#string">Yeh WC</bp:AUTHORS>
      <bp:AUTHORS rdf:datatype="http://www.w3.org/2001/XMLSchema#string">Mak TW</bp:AUTHORS>
      <bp:AUTHORS rdf:datatype="http://www.w3.org/2001/XMLSchema#string">Benchimol S</bp:AUTHORS>
    </bp:PublicationXref>
    <bp:PublicationXref xmlns:bp="http://www.biopax.org/release/biopax-level3.owl#" xmlns:rdf="http://www.w3.org/1999/02/22-rdf-syntax-ns#" rdf:id="c3d">
      <bp:ID rdf:datatype="http://www.w3.org/2001/XMLSchema#string">23238565</bp:ID>
      <bp:DB rdf:datatype="http://www.w3.org/2001/XMLSchema#string">PubMed</bp:DB>
      <bp:TITLE rdf:datatype="http://www.w3.org/2001/XMLSchema#string">Loss of PIDD limits NF-κB activation and cytokine production but not cell survival or transformation after DNA damage.</bp:TITLE>
      <bp:SOURCE rdf:datatype="http://www.w3.org/2001/XMLSchema#string">Cell Death Differ</bp:SOURCE>
      <bp:YEAR rdf:datatype="http://www.w3.org/2001/XMLSchema#string">2013</bp:YEAR>
      <bp:AUTHORS rdf:datatype="http://www.w3.org/2001/XMLSchema#string">Bock FJ</bp:AUTHORS>
      <bp:AUTHORS rdf:datatype="http://www.w3.org/2001/XMLSchema#string">Krumschnabel G</bp:AUTHORS>
      <bp:AUTHORS rdf:datatype="http://www.w3.org/2001/XMLSchema#string">Manzl C</bp:AUTHORS>
      <bp:AUTHORS rdf:datatype="http://www.w3.org/2001/XMLSchema#string">Peintner L</bp:AUTHORS>
      <bp:AUTHORS rdf:datatype="http://www.w3.org/2001/XMLSchema#string">Tanzer MC</bp:AUTHORS>
      <bp:AUTHORS rdf:datatype="http://www.w3.org/2001/XMLSchema#string">Hermann-Kleiter N</bp:AUTHORS>
      <bp:AUTHORS rdf:datatype="http://www.w3.org/2001/XMLSchema#string">Baier G</bp:AUTHORS>
      <bp:AUTHORS rdf:datatype="http://www.w3.org/2001/XMLSchema#string">Llacuna L</bp:AUTHORS>
      <bp:AUTHORS rdf:datatype="http://www.w3.org/2001/XMLSchema#string">Yelamos J</bp:AUTHORS>
      <bp:AUTHORS rdf:datatype="http://www.w3.org/2001/XMLSchema#string">Villunger A</bp:AUTHORS>
    </bp:PublicationXref>
    <bp:PublicationXref xmlns:bp="http://www.biopax.org/release/biopax-level3.owl#" xmlns:rdf="http://www.w3.org/1999/02/22-rdf-syntax-ns#" rdf:id="fc0">
      <bp:ID rdf:datatype="http://www.w3.org/2001/XMLSchema#string">21963855</bp:ID>
      <bp:DB rdf:datatype="http://www.w3.org/2001/XMLSchema#string">PubMed</bp:DB>
      <bp:TITLE rdf:datatype="http://www.w3.org/2001/XMLSchema#string">Checkpoint control and cancer.</bp:TITLE>
      <bp:SOURCE rdf:datatype="http://www.w3.org/2001/XMLSchema#string">Oncogene</bp:SOURCE>
      <bp:YEAR rdf:datatype="http://www.w3.org/2001/XMLSchema#string">2012</bp:YEAR>
      <bp:AUTHORS rdf:datatype="http://www.w3.org/2001/XMLSchema#string">Medema RH</bp:AUTHORS>
      <bp:AUTHORS rdf:datatype="http://www.w3.org/2001/XMLSchema#string">Macůrek L</bp:AUTHORS>
    </bp:PublicationXref>
    <bp:PublicationXref xmlns:bp="http://www.biopax.org/release/biopax-level3.owl#" xmlns:rdf="http://www.w3.org/1999/02/22-rdf-syntax-ns#" rdf:id="d61">
      <bp:ID rdf:datatype="http://www.w3.org/2001/XMLSchema#string">20679392</bp:ID>
      <bp:DB rdf:datatype="http://www.w3.org/2001/XMLSchema#string">PubMed</bp:DB>
      <bp:TITLE rdf:datatype="http://www.w3.org/2001/XMLSchema#string">The Mdm2-p53 relationship evolves: Mdm2 swings both ways as an oncogene and a tumor suppressor.</bp:TITLE>
      <bp:SOURCE rdf:datatype="http://www.w3.org/2001/XMLSchema#string">Genes Dev</bp:SOURCE>
      <bp:YEAR rdf:datatype="http://www.w3.org/2001/XMLSchema#string">2010</bp:YEAR>
      <bp:AUTHORS rdf:datatype="http://www.w3.org/2001/XMLSchema#string">Manfredi JJ</bp:AUTHORS>
    </bp:PublicationXref>
    <bp:PublicationXref xmlns:bp="http://www.biopax.org/release/biopax-level3.owl#" xmlns:rdf="http://www.w3.org/1999/02/22-rdf-syntax-ns#" rdf:id="d8e">
      <bp:ID rdf:datatype="http://www.w3.org/2001/XMLSchema#string">18368919</bp:ID>
      <bp:DB rdf:datatype="http://www.w3.org/2001/XMLSchema#string">PubMed</bp:DB>
      <bp:TITLE rdf:datatype="http://www.w3.org/2001/XMLSchema#string">The G2/M transition in eukaryotes.</bp:TITLE>
      <bp:SOURCE rdf:datatype="http://www.w3.org/2001/XMLSchema#string">SEB Exp Biol Ser</bp:SOURCE>
      <bp:YEAR rdf:datatype="http://www.w3.org/2001/XMLSchema#string">2008</bp:YEAR>
      <bp:AUTHORS rdf:datatype="http://www.w3.org/2001/XMLSchema#string">Francis D</bp:AUTHORS>
    </bp:PublicationXref>
    <bp:PublicationXref xmlns:bp="http://www.biopax.org/release/biopax-level3.owl#" xmlns:rdf="http://www.w3.org/1999/02/22-rdf-syntax-ns#" rdf:id="ea3">
      <bp:ID rdf:datatype="http://www.w3.org/2001/XMLSchema#string">18804552</bp:ID>
      <bp:DB rdf:datatype="http://www.w3.org/2001/XMLSchema#string">PubMed</bp:DB>
      <bp:TITLE rdf:datatype="http://www.w3.org/2001/XMLSchema#string">Role of H2AX in DNA damage response and human cancers.</bp:TITLE>
      <bp:SOURCE rdf:datatype="http://www.w3.org/2001/XMLSchema#string">Mutat Res</bp:SOURCE>
      <bp:YEAR rdf:datatype="http://www.w3.org/2001/XMLSchema#string">2009</bp:YEAR>
      <bp:AUTHORS rdf:datatype="http://www.w3.org/2001/XMLSchema#string">Srivastava N</bp:AUTHORS>
      <bp:AUTHORS rdf:datatype="http://www.w3.org/2001/XMLSchema#string">Gochhait S</bp:AUTHORS>
      <bp:AUTHORS rdf:datatype="http://www.w3.org/2001/XMLSchema#string">de Boer P</bp:AUTHORS>
      <bp:AUTHORS rdf:datatype="http://www.w3.org/2001/XMLSchema#string">Bamezai RN</bp:AUTHORS>
    </bp:PublicationXref>
    <bp:PublicationXref xmlns:bp="http://www.biopax.org/release/biopax-level3.owl#" xmlns:rdf="http://www.w3.org/1999/02/22-rdf-syntax-ns#" rdf:id="eb2">
      <bp:ID rdf:datatype="http://www.w3.org/2001/XMLSchema#string">19683496</bp:ID>
      <bp:DB rdf:datatype="http://www.w3.org/2001/XMLSchema#string">PubMed</bp:DB>
      <bp:TITLE rdf:datatype="http://www.w3.org/2001/XMLSchema#string">Cdk1 participates in BRCA1-dependent S phase checkpoint control in response to DNA damage.</bp:TITLE>
      <bp:SOURCE rdf:datatype="http://www.w3.org/2001/XMLSchema#string">Mol Cell</bp:SOURCE>
      <bp:YEAR rdf:datatype="http://www.w3.org/2001/XMLSchema#string">2009</bp:YEAR>
      <bp:AUTHORS rdf:datatype="http://www.w3.org/2001/XMLSchema#string">Johnson N</bp:AUTHORS>
      <bp:AUTHORS rdf:datatype="http://www.w3.org/2001/XMLSchema#string">Cai D</bp:AUTHORS>
      <bp:AUTHORS rdf:datatype="http://www.w3.org/2001/XMLSchema#string">Kennedy RD</bp:AUTHORS>
      <bp:AUTHORS rdf:datatype="http://www.w3.org/2001/XMLSchema#string">Pathania S</bp:AUTHORS>
      <bp:AUTHORS rdf:datatype="http://www.w3.org/2001/XMLSchema#string">Arora M</bp:AUTHORS>
      <bp:AUTHORS rdf:datatype="http://www.w3.org/2001/XMLSchema#string">Li YC</bp:AUTHORS>
      <bp:AUTHORS rdf:datatype="http://www.w3.org/2001/XMLSchema#string">D'Andrea AD</bp:AUTHORS>
      <bp:AUTHORS rdf:datatype="http://www.w3.org/2001/XMLSchema#string">Parvin JD</bp:AUTHORS>
      <bp:AUTHORS rdf:datatype="http://www.w3.org/2001/XMLSchema#string">Shapiro GI</bp:AUTHORS>
    </bp:PublicationXref>
    <bp:PublicationXref xmlns:bp="http://www.biopax.org/release/biopax-level3.owl#" xmlns:rdf="http://www.w3.org/1999/02/22-rdf-syntax-ns#" rdf:id="a88">
      <bp:ID rdf:datatype="http://www.w3.org/2001/XMLSchema#string">1535095</bp:ID>
      <bp:DB rdf:datatype="http://www.w3.org/2001/XMLSchema#string">PubMed</bp:DB>
      <bp:TITLE rdf:datatype="http://www.w3.org/2001/XMLSchema#string">[Regulation of cell cycle by cdc2 kinase in mammalian cells].</bp:TITLE>
      <bp:SOURCE rdf:datatype="http://www.w3.org/2001/XMLSchema#string">Seikagaku</bp:SOURCE>
      <bp:YEAR rdf:datatype="http://www.w3.org/2001/XMLSchema#string">1992</bp:YEAR>
      <bp:AUTHORS rdf:datatype="http://www.w3.org/2001/XMLSchema#string">Yasuda H</bp:AUTHORS>
    </bp:PublicationXref>
    <bp:PublicationXref xmlns:bp="http://www.biopax.org/release/biopax-level3.owl#" xmlns:rdf="http://www.w3.org/1999/02/22-rdf-syntax-ns#" rdf:id="cf3">
      <bp:ID rdf:datatype="http://www.w3.org/2001/XMLSchema#string">9418909</bp:ID>
      <bp:DB rdf:datatype="http://www.w3.org/2001/XMLSchema#string">PubMed</bp:DB>
      <bp:TITLE rdf:datatype="http://www.w3.org/2001/XMLSchema#string">Effects of p21(Cip1/Waf1) at both the G1/S and the G2/M cell cycle transitions: pRb is a critical determinant in blocking DNA replication and in preventing endoreduplication.</bp:TITLE>
      <bp:SOURCE rdf:datatype="http://www.w3.org/2001/XMLSchema#string">Mol Cell Biol</bp:SOURCE>
      <bp:YEAR rdf:datatype="http://www.w3.org/2001/XMLSchema#string">1998</bp:YEAR>
      <bp:AUTHORS rdf:datatype="http://www.w3.org/2001/XMLSchema#string">Niculescu AB 3rd</bp:AUTHORS>
      <bp:AUTHORS rdf:datatype="http://www.w3.org/2001/XMLSchema#string">Chen X</bp:AUTHORS>
      <bp:AUTHORS rdf:datatype="http://www.w3.org/2001/XMLSchema#string">Smeets M</bp:AUTHORS>
      <bp:AUTHORS rdf:datatype="http://www.w3.org/2001/XMLSchema#string">Hengst L</bp:AUTHORS>
      <bp:AUTHORS rdf:datatype="http://www.w3.org/2001/XMLSchema#string">Prives C</bp:AUTHORS>
      <bp:AUTHORS rdf:datatype="http://www.w3.org/2001/XMLSchema#string">Reed SI</bp:AUTHORS>
    </bp:PublicationXref>
    <bp:PublicationXref xmlns:bp="http://www.biopax.org/release/biopax-level3.owl#" xmlns:rdf="http://www.w3.org/1999/02/22-rdf-syntax-ns#" rdf:id="ad3">
      <bp:ID rdf:datatype="http://www.w3.org/2001/XMLSchema#string">1653904</bp:ID>
      <bp:DB rdf:datatype="http://www.w3.org/2001/XMLSchema#string">PubMed</bp:DB>
      <bp:TITLE rdf:datatype="http://www.w3.org/2001/XMLSchema#string">Isolation of the human cdk2 gene that encodes the cyclin A- and adenovirus E1A-associated p33 kinase.</bp:TITLE>
      <bp:SOURCE rdf:datatype="http://www.w3.org/2001/XMLSchema#string">Nature</bp:SOURCE>
      <bp:YEAR rdf:datatype="http://www.w3.org/2001/XMLSchema#string">1991</bp:YEAR>
      <bp:AUTHORS rdf:datatype="http://www.w3.org/2001/XMLSchema#string">Tsai LH</bp:AUTHORS>
      <bp:AUTHORS rdf:datatype="http://www.w3.org/2001/XMLSchema#string">Harlow E</bp:AUTHORS>
      <bp:AUTHORS rdf:datatype="http://www.w3.org/2001/XMLSchema#string">Meyerson M</bp:AUTHORS>
    </bp:PublicationXref>
    <bp:PublicationXref xmlns:bp="http://www.biopax.org/release/biopax-level3.owl#" xmlns:rdf="http://www.w3.org/1999/02/22-rdf-syntax-ns#" rdf:id="c47">
      <bp:ID rdf:datatype="http://www.w3.org/2001/XMLSchema#string">18075314</bp:ID>
      <bp:DB rdf:datatype="http://www.w3.org/2001/XMLSchema#string">PubMed</bp:DB>
      <bp:TITLE rdf:datatype="http://www.w3.org/2001/XMLSchema#string">Phosphatases, DNA damage checkpoints and checkpoint deactivation.</bp:TITLE>
      <bp:SOURCE rdf:datatype="http://www.w3.org/2001/XMLSchema#string">Cell Cycle</bp:SOURCE>
      <bp:YEAR rdf:datatype="http://www.w3.org/2001/XMLSchema#string">2007</bp:YEAR>
      <bp:AUTHORS rdf:datatype="http://www.w3.org/2001/XMLSchema#string">Heideker J</bp:AUTHORS>
      <bp:AUTHORS rdf:datatype="http://www.w3.org/2001/XMLSchema#string">Lis ET</bp:AUTHORS>
      <bp:AUTHORS rdf:datatype="http://www.w3.org/2001/XMLSchema#string">Romesberg FE</bp:AUTHORS>
    </bp:PublicationXref>
    <bp:PublicationXref xmlns:bp="http://www.biopax.org/release/biopax-level3.owl#" xmlns:rdf="http://www.w3.org/1999/02/22-rdf-syntax-ns#" rdf:id="b2b">
      <bp:ID rdf:datatype="http://www.w3.org/2001/XMLSchema#string">17622968</bp:ID>
      <bp:DB rdf:datatype="http://www.w3.org/2001/XMLSchema#string">PubMed</bp:DB>
      <bp:TITLE rdf:datatype="http://www.w3.org/2001/XMLSchema#string">Cytometry of ATM activation and histone H2AX phosphorylation to estimate extent of DNA damage induced by exogenous agents.</bp:TITLE>
      <bp:SOURCE rdf:datatype="http://www.w3.org/2001/XMLSchema#string">Cytometry A</bp:SOURCE>
      <bp:YEAR rdf:datatype="http://www.w3.org/2001/XMLSchema#string">2007</bp:YEAR>
      <bp:AUTHORS rdf:datatype="http://www.w3.org/2001/XMLSchema#string">Tanaka T</bp:AUTHORS>
      <bp:AUTHORS rdf:datatype="http://www.w3.org/2001/XMLSchema#string">Huang X</bp:AUTHORS>
      <bp:AUTHORS rdf:datatype="http://www.w3.org/2001/XMLSchema#string">Halicka HD</bp:AUTHORS>
      <bp:AUTHORS rdf:datatype="http://www.w3.org/2001/XMLSchema#string">Zhao H</bp:AUTHORS>
      <bp:AUTHORS rdf:datatype="http://www.w3.org/2001/XMLSchema#string">Traganos F</bp:AUTHORS>
      <bp:AUTHORS rdf:datatype="http://www.w3.org/2001/XMLSchema#string">Albino AP</bp:AUTHORS>
      <bp:AUTHORS rdf:datatype="http://www.w3.org/2001/XMLSchema#string">Dai W</bp:AUTHORS>
      <bp:AUTHORS rdf:datatype="http://www.w3.org/2001/XMLSchema#string">Darzynkiewicz Z</bp:AUTHORS>
    </bp:PublicationXref>
    <bp:PublicationXref xmlns:bp="http://www.biopax.org/release/biopax-level3.owl#" xmlns:rdf="http://www.w3.org/1999/02/22-rdf-syntax-ns#" rdf:id="df7">
      <bp:ID rdf:datatype="http://www.w3.org/2001/XMLSchema#string">19582216</bp:ID>
      <bp:DB rdf:datatype="http://www.w3.org/2001/XMLSchema#string">PubMed</bp:DB>
      <bp:TITLE rdf:datatype="http://www.w3.org/2001/XMLSchema#string">Purification, crystallization and preliminary x-ray crystallographic studies of RAIDD Death-Domain (DD).</bp:TITLE>
      <bp:SOURCE rdf:datatype="http://www.w3.org/2001/XMLSchema#string">Int J Mol Sci</bp:SOURCE>
      <bp:YEAR rdf:datatype="http://www.w3.org/2001/XMLSchema#string">2009</bp:YEAR>
      <bp:AUTHORS rdf:datatype="http://www.w3.org/2001/XMLSchema#string">Jang TH</bp:AUTHORS>
      <bp:AUTHORS rdf:datatype="http://www.w3.org/2001/XMLSchema#string">Park HH</bp:AUTHORS>
    </bp:PublicationXref>
    <bp:PublicationXref xmlns:bp="http://www.biopax.org/release/biopax-level3.owl#" xmlns:rdf="http://www.w3.org/1999/02/22-rdf-syntax-ns#" rdf:id="b5d">
      <bp:ID rdf:datatype="http://www.w3.org/2001/XMLSchema#string">20493860</bp:ID>
      <bp:DB rdf:datatype="http://www.w3.org/2001/XMLSchema#string">PubMed</bp:DB>
      <bp:TITLE rdf:datatype="http://www.w3.org/2001/XMLSchema#string">Focus on histone variant H2AX: to be or not to be.</bp:TITLE>
      <bp:SOURCE rdf:datatype="http://www.w3.org/2001/XMLSchema#string">FEBS Lett</bp:SOURCE>
      <bp:YEAR rdf:datatype="http://www.w3.org/2001/XMLSchema#string">2010</bp:YEAR>
      <bp:AUTHORS rdf:datatype="http://www.w3.org/2001/XMLSchema#string">Yuan J</bp:AUTHORS>
      <bp:AUTHORS rdf:datatype="http://www.w3.org/2001/XMLSchema#string">Adamski R</bp:AUTHORS>
      <bp:AUTHORS rdf:datatype="http://www.w3.org/2001/XMLSchema#string">Chen J</bp:AUTHORS>
    </bp:PublicationXref>
    <bp:PublicationXref xmlns:bp="http://www.biopax.org/release/biopax-level3.owl#" xmlns:rdf="http://www.w3.org/1999/02/22-rdf-syntax-ns#" rdf:id="cad">
      <bp:ID rdf:datatype="http://www.w3.org/2001/XMLSchema#string">12963843</bp:ID>
      <bp:DB rdf:datatype="http://www.w3.org/2001/XMLSchema#string">PubMed</bp:DB>
      <bp:TITLE rdf:datatype="http://www.w3.org/2001/XMLSchema#string">Cdc25A regulation: to destroy or not to destroy--is that the only question?</bp:TITLE>
      <bp:SOURCE rdf:datatype="http://www.w3.org/2001/XMLSchema#string">Cell Cycle</bp:SOURCE>
      <bp:YEAR rdf:datatype="http://www.w3.org/2001/XMLSchema#string">2003</bp:YEAR>
      <bp:AUTHORS rdf:datatype="http://www.w3.org/2001/XMLSchema#string">Neely KE</bp:AUTHORS>
      <bp:AUTHORS rdf:datatype="http://www.w3.org/2001/XMLSchema#string">Piwnica-Worms H</bp:AUTHORS>
    </bp:PublicationXref>
    <bp:PublicationXref xmlns:bp="http://www.biopax.org/release/biopax-level3.owl#" xmlns:rdf="http://www.w3.org/1999/02/22-rdf-syntax-ns#" rdf:id="d31">
      <bp:ID rdf:datatype="http://www.w3.org/2001/XMLSchema#string">19075563</bp:ID>
      <bp:DB rdf:datatype="http://www.w3.org/2001/XMLSchema#string">PubMed</bp:DB>
      <bp:TITLE rdf:datatype="http://www.w3.org/2001/XMLSchema#string">Cell cycle control by the CDC25 phosphatases.</bp:TITLE>
      <bp:SOURCE rdf:datatype="http://www.w3.org/2001/XMLSchema#string">Anticancer Agents Med Chem</bp:SOURCE>
      <bp:YEAR rdf:datatype="http://www.w3.org/2001/XMLSchema#string">2008</bp:YEAR>
      <bp:AUTHORS rdf:datatype="http://www.w3.org/2001/XMLSchema#string">Aressy B</bp:AUTHORS>
      <bp:AUTHORS rdf:datatype="http://www.w3.org/2001/XMLSchema#string">Ducommun B</bp:AUTHORS>
    </bp:PublicationXref>
    <bp:PublicationXref xmlns:bp="http://www.biopax.org/release/biopax-level3.owl#" xmlns:rdf="http://www.w3.org/1999/02/22-rdf-syntax-ns#" rdf:id="f09">
      <bp:ID rdf:datatype="http://www.w3.org/2001/XMLSchema#string">23002429</bp:ID>
      <bp:DB rdf:datatype="http://www.w3.org/2001/XMLSchema#string">PubMed</bp:DB>
      <bp:TITLE rdf:datatype="http://www.w3.org/2001/XMLSchema#string">MDM2 and MDMX: Alone and together in regulation of p53.</bp:TITLE>
      <bp:SOURCE rdf:datatype="http://www.w3.org/2001/XMLSchema#string">Transl Cancer Res</bp:SOURCE>
      <bp:YEAR rdf:datatype="http://www.w3.org/2001/XMLSchema#string">2012</bp:YEAR>
      <bp:AUTHORS rdf:datatype="http://www.w3.org/2001/XMLSchema#string">Shadfan M</bp:AUTHORS>
      <bp:AUTHORS rdf:datatype="http://www.w3.org/2001/XMLSchema#string">Lopez-Pajares V</bp:AUTHORS>
      <bp:AUTHORS rdf:datatype="http://www.w3.org/2001/XMLSchema#string">Yuan ZM</bp:AUTHORS>
    </bp:PublicationXref>
    <bp:PublicationXref xmlns:bp="http://www.biopax.org/release/biopax-level3.owl#" xmlns:rdf="http://www.w3.org/1999/02/22-rdf-syntax-ns#" rdf:id="a60">
      <bp:ID rdf:datatype="http://www.w3.org/2001/XMLSchema#string">7488937</bp:ID>
      <bp:DB rdf:datatype="http://www.w3.org/2001/XMLSchema#string">PubMed</bp:DB>
      <bp:TITLE rdf:datatype="http://www.w3.org/2001/XMLSchema#string">Cell cycle checkpoints and repair of ionizing radiation damage.</bp:TITLE>
      <bp:SOURCE rdf:datatype="http://www.w3.org/2001/XMLSchema#string">Stem Cells</bp:SOURCE>
      <bp:YEAR rdf:datatype="http://www.w3.org/2001/XMLSchema#string">1995</bp:YEAR>
      <bp:AUTHORS rdf:datatype="http://www.w3.org/2001/XMLSchema#string">Liu VF</bp:AUTHORS>
      <bp:AUTHORS rdf:datatype="http://www.w3.org/2001/XMLSchema#string">Boubnov NV</bp:AUTHORS>
      <bp:AUTHORS rdf:datatype="http://www.w3.org/2001/XMLSchema#string">Weaver DT</bp:AUTHORS>
    </bp:PublicationXref>
    <bp:PublicationXref xmlns:bp="http://www.biopax.org/release/biopax-level3.owl#" xmlns:rdf="http://www.w3.org/1999/02/22-rdf-syntax-ns#" rdf:id="c91">
      <bp:ID rdf:datatype="http://www.w3.org/2001/XMLSchema#string">12171872</bp:ID>
      <bp:DB rdf:datatype="http://www.w3.org/2001/XMLSchema#string">PubMed</bp:DB>
      <bp:TITLE rdf:datatype="http://www.w3.org/2001/XMLSchema#string">Gadd45a: an elusive yet attractive candidate gene in pancreatic cancer.</bp:TITLE>
      <bp:SOURCE rdf:datatype="http://www.w3.org/2001/XMLSchema#string">Clin Cancer Res</bp:SOURCE>
      <bp:YEAR rdf:datatype="http://www.w3.org/2001/XMLSchema#string">2002</bp:YEAR>
      <bp:AUTHORS rdf:datatype="http://www.w3.org/2001/XMLSchema#string">Hildesheim J</bp:AUTHORS>
      <bp:AUTHORS rdf:datatype="http://www.w3.org/2001/XMLSchema#string">Fornace AJ Jr</bp:AUTHORS>
    </bp:PublicationXref>
    <bp:PublicationXref xmlns:bp="http://www.biopax.org/release/biopax-level3.owl#" xmlns:rdf="http://www.w3.org/1999/02/22-rdf-syntax-ns#" rdf:id="cab">
      <bp:ID rdf:datatype="http://www.w3.org/2001/XMLSchema#string">10340377</bp:ID>
      <bp:DB rdf:datatype="http://www.w3.org/2001/XMLSchema#string">PubMed</bp:DB>
      <bp:TITLE rdf:datatype="http://www.w3.org/2001/XMLSchema#string">Mutations in the IkBa gene in Hodgkin's disease suggest a tumour suppressor role for IkappaBalpha.</bp:TITLE>
      <bp:SOURCE rdf:datatype="http://www.w3.org/2001/XMLSchema#string">Oncogene</bp:SOURCE>
      <bp:YEAR rdf:datatype="http://www.w3.org/2001/XMLSchema#string">1999</bp:YEAR>
      <bp:AUTHORS rdf:datatype="http://www.w3.org/2001/XMLSchema#string">Cabannes E</bp:AUTHORS>
      <bp:AUTHORS rdf:datatype="http://www.w3.org/2001/XMLSchema#string">Khan G</bp:AUTHORS>
      <bp:AUTHORS rdf:datatype="http://www.w3.org/2001/XMLSchema#string">Aillet F</bp:AUTHORS>
      <bp:AUTHORS rdf:datatype="http://www.w3.org/2001/XMLSchema#string">Jarrett RF</bp:AUTHORS>
      <bp:AUTHORS rdf:datatype="http://www.w3.org/2001/XMLSchema#string">Hay RT</bp:AUTHORS>
    </bp:PublicationXref>
    <bp:PublicationXref xmlns:bp="http://www.biopax.org/release/biopax-level3.owl#" xmlns:rdf="http://www.w3.org/1999/02/22-rdf-syntax-ns#" rdf:id="a39">
      <bp:ID rdf:datatype="http://www.w3.org/2001/XMLSchema#string">23208375</bp:ID>
      <bp:DB rdf:datatype="http://www.w3.org/2001/XMLSchema#string">PubMed</bp:DB>
      <bp:TITLE rdf:datatype="http://www.w3.org/2001/XMLSchema#string">Integration of DNA damage and repair with murine double-minute 2 (mdm2) in tumorigenesis.</bp:TITLE>
      <bp:SOURCE rdf:datatype="http://www.w3.org/2001/XMLSchema#string">Int J Mol Sci</bp:SOURCE>
      <bp:YEAR rdf:datatype="http://www.w3.org/2001/XMLSchema#string">2012</bp:YEAR>
      <bp:AUTHORS rdf:datatype="http://www.w3.org/2001/XMLSchema#string">Lehman JA</bp:AUTHORS>
      <bp:AUTHORS rdf:datatype="http://www.w3.org/2001/XMLSchema#string">Mayo LD</bp:AUTHORS>
    </bp:PublicationXref>
    <bp:PublicationXref xmlns:bp="http://www.biopax.org/release/biopax-level3.owl#" xmlns:rdf="http://www.w3.org/1999/02/22-rdf-syntax-ns#" rdf:id="e40">
      <bp:ID rdf:datatype="http://www.w3.org/2001/XMLSchema#string">22435563</bp:ID>
      <bp:DB rdf:datatype="http://www.w3.org/2001/XMLSchema#string">PubMed</bp:DB>
      <bp:TITLE rdf:datatype="http://www.w3.org/2001/XMLSchema#string">DNA damage-dependent NF-κB activation: NEMO turns nuclear signaling inside out.</bp:TITLE>
      <bp:SOURCE rdf:datatype="http://www.w3.org/2001/XMLSchema#string">Immunol Rev</bp:SOURCE>
      <bp:YEAR rdf:datatype="http://www.w3.org/2001/XMLSchema#string">2012</bp:YEAR>
      <bp:AUTHORS rdf:datatype="http://www.w3.org/2001/XMLSchema#string">McCool KW</bp:AUTHORS>
      <bp:AUTHORS rdf:datatype="http://www.w3.org/2001/XMLSchema#string">Miyamoto S</bp:AUTHORS>
    </bp:PublicationXref>
    <bp:PublicationXref xmlns:bp="http://www.biopax.org/release/biopax-level3.owl#" xmlns:rdf="http://www.w3.org/1999/02/22-rdf-syntax-ns#" rdf:id="a23">
      <bp:ID rdf:datatype="http://www.w3.org/2001/XMLSchema#string">22084390</bp:ID>
      <bp:DB rdf:datatype="http://www.w3.org/2001/XMLSchema#string">PubMed</bp:DB>
      <bp:TITLE rdf:datatype="http://www.w3.org/2001/XMLSchema#string">Translational regulation of the cell cycle: when, where, how and why?</bp:TITLE>
      <bp:SOURCE rdf:datatype="http://www.w3.org/2001/XMLSchema#string">Philos Trans R Soc Lond B Biol Sci</bp:SOURCE>
      <bp:YEAR rdf:datatype="http://www.w3.org/2001/XMLSchema#string">2011</bp:YEAR>
      <bp:AUTHORS rdf:datatype="http://www.w3.org/2001/XMLSchema#string">Kronja I</bp:AUTHORS>
      <bp:AUTHORS rdf:datatype="http://www.w3.org/2001/XMLSchema#string">Orr-Weaver TL</bp:AUTHORS>
    </bp:PublicationXref>
    <bp:PublicationXref xmlns:bp="http://www.biopax.org/release/biopax-level3.owl#" xmlns:rdf="http://www.w3.org/1999/02/22-rdf-syntax-ns#" rdf:id="e11">
      <bp:ID rdf:datatype="http://www.w3.org/2001/XMLSchema#string">20006736</bp:ID>
      <bp:DB rdf:datatype="http://www.w3.org/2001/XMLSchema#string">PubMed</bp:DB>
      <bp:TITLE rdf:datatype="http://www.w3.org/2001/XMLSchema#string">Dealing with DNA damage: relationships between checkpoint and repair pathways.</bp:TITLE>
      <bp:SOURCE rdf:datatype="http://www.w3.org/2001/XMLSchema#string">Mutat Res</bp:SOURCE>
      <bp:YEAR rdf:datatype="http://www.w3.org/2001/XMLSchema#string">2010</bp:YEAR>
      <bp:AUTHORS rdf:datatype="http://www.w3.org/2001/XMLSchema#string">Warmerdam DO</bp:AUTHORS>
      <bp:AUTHORS rdf:datatype="http://www.w3.org/2001/XMLSchema#string">Kanaar R</bp:AUTHORS>
    </bp:PublicationXref>
    <bp:PublicationXref xmlns:bp="http://www.biopax.org/release/biopax-level3.owl#" xmlns:rdf="http://www.w3.org/1999/02/22-rdf-syntax-ns#" rdf:id="f0a">
      <bp:ID rdf:datatype="http://www.w3.org/2001/XMLSchema#string">23150753</bp:ID>
      <bp:DB rdf:datatype="http://www.w3.org/2001/XMLSchema#string">PubMed</bp:DB>
      <bp:TITLE rdf:datatype="http://www.w3.org/2001/XMLSchema#string">The Regulation of Multiple p53 Stress Responses is Mediated through MDM2.</bp:TITLE>
      <bp:SOURCE rdf:datatype="http://www.w3.org/2001/XMLSchema#string">Genes Cancer</bp:SOURCE>
      <bp:YEAR rdf:datatype="http://www.w3.org/2001/XMLSchema#string">2012</bp:YEAR>
      <bp:AUTHORS rdf:datatype="http://www.w3.org/2001/XMLSchema#string">Hu W</bp:AUTHORS>
      <bp:AUTHORS rdf:datatype="http://www.w3.org/2001/XMLSchema#string">Feng Z</bp:AUTHORS>
      <bp:AUTHORS rdf:datatype="http://www.w3.org/2001/XMLSchema#string">Levine AJ</bp:AUTHORS>
    </bp:PublicationXref>
    <bp:PublicationXref xmlns:bp="http://www.biopax.org/release/biopax-level3.owl#" xmlns:rdf="http://www.w3.org/1999/02/22-rdf-syntax-ns#" rdf:id="e12">
      <bp:ID rdf:datatype="http://www.w3.org/2001/XMLSchema#string">21391908</bp:ID>
      <bp:DB rdf:datatype="http://www.w3.org/2001/XMLSchema#string">PubMed</bp:DB>
      <bp:TITLE rdf:datatype="http://www.w3.org/2001/XMLSchema#string">p73 as a pharmaceutical target for cancer therapy.</bp:TITLE>
      <bp:SOURCE rdf:datatype="http://www.w3.org/2001/XMLSchema#string">Curr Pharm Des</bp:SOURCE>
      <bp:YEAR rdf:datatype="http://www.w3.org/2001/XMLSchema#string">2011</bp:YEAR>
      <bp:AUTHORS rdf:datatype="http://www.w3.org/2001/XMLSchema#string">Bisso A</bp:AUTHORS>
      <bp:AUTHORS rdf:datatype="http://www.w3.org/2001/XMLSchema#string">Collavin L</bp:AUTHORS>
      <bp:AUTHORS rdf:datatype="http://www.w3.org/2001/XMLSchema#string">Del Sal G</bp:AUTHORS>
    </bp:PublicationXref>
    <bp:PublicationXref xmlns:bp="http://www.biopax.org/release/biopax-level3.owl#" xmlns:rdf="http://www.w3.org/1999/02/22-rdf-syntax-ns#" rdf:id="e3f">
      <bp:ID rdf:datatype="http://www.w3.org/2001/XMLSchema#string">10582242</bp:ID>
      <bp:DB rdf:datatype="http://www.w3.org/2001/XMLSchema#string">PubMed</bp:DB>
      <bp:TITLE rdf:datatype="http://www.w3.org/2001/XMLSchema#string">Mechanisms and regulation of the degradation of cyclin B.</bp:TITLE>
      <bp:SOURCE rdf:datatype="http://www.w3.org/2001/XMLSchema#string">Philos Trans R Soc Lond B Biol Sci</bp:SOURCE>
      <bp:YEAR rdf:datatype="http://www.w3.org/2001/XMLSchema#string">1999</bp:YEAR>
      <bp:AUTHORS rdf:datatype="http://www.w3.org/2001/XMLSchema#string">Hershko A</bp:AUTHORS>
    </bp:PublicationXref>
    <bp:PublicationXref xmlns:bp="http://www.biopax.org/release/biopax-level3.owl#" xmlns:rdf="http://www.w3.org/1999/02/22-rdf-syntax-ns#" rdf:id="ed9">
      <bp:ID rdf:datatype="http://www.w3.org/2001/XMLSchema#string">11832478</bp:ID>
      <bp:DB rdf:datatype="http://www.w3.org/2001/XMLSchema#string">PubMed</bp:DB>
      <bp:TITLE rdf:datatype="http://www.w3.org/2001/XMLSchema#string">Caspase-2 induces apoptosis by releasing proapoptotic proteins from mitochondria.</bp:TITLE>
      <bp:SOURCE rdf:datatype="http://www.w3.org/2001/XMLSchema#string">J Biol Chem</bp:SOURCE>
      <bp:YEAR rdf:datatype="http://www.w3.org/2001/XMLSchema#string">2002</bp:YEAR>
      <bp:AUTHORS rdf:datatype="http://www.w3.org/2001/XMLSchema#string">Guo Y</bp:AUTHORS>
      <bp:AUTHORS rdf:datatype="http://www.w3.org/2001/XMLSchema#string">Srinivasula SM</bp:AUTHORS>
      <bp:AUTHORS rdf:datatype="http://www.w3.org/2001/XMLSchema#string">Druilhe A</bp:AUTHORS>
      <bp:AUTHORS rdf:datatype="http://www.w3.org/2001/XMLSchema#string">Fernandes-Alnemri T</bp:AUTHORS>
      <bp:AUTHORS rdf:datatype="http://www.w3.org/2001/XMLSchema#string">Alnemri ES</bp:AUTHORS>
    </bp:PublicationXref>
    <bp:PublicationXref xmlns:bp="http://www.biopax.org/release/biopax-level3.owl#" xmlns:rdf="http://www.w3.org/1999/02/22-rdf-syntax-ns#" rdf:id="aaa">
      <bp:ID rdf:datatype="http://www.w3.org/2001/XMLSchema#string">22844074</bp:ID>
      <bp:DB rdf:datatype="http://www.w3.org/2001/XMLSchema#string">PubMed</bp:DB>
      <bp:TITLE rdf:datatype="http://www.w3.org/2001/XMLSchema#string">DNA damage repair pathways in cancer stem cells.</bp:TITLE>
      <bp:SOURCE rdf:datatype="http://www.w3.org/2001/XMLSchema#string">Mol Cancer Ther</bp:SOURCE>
      <bp:YEAR rdf:datatype="http://www.w3.org/2001/XMLSchema#string">2012</bp:YEAR>
      <bp:AUTHORS rdf:datatype="http://www.w3.org/2001/XMLSchema#string">Maugeri-Saccà M</bp:AUTHORS>
      <bp:AUTHORS rdf:datatype="http://www.w3.org/2001/XMLSchema#string">Bartucci M</bp:AUTHORS>
      <bp:AUTHORS rdf:datatype="http://www.w3.org/2001/XMLSchema#string">De Maria R</bp:AUTHORS>
    </bp:PublicationXref>
    <bp:PublicationXref xmlns:bp="http://www.biopax.org/release/biopax-level3.owl#" xmlns:rdf="http://www.w3.org/1999/02/22-rdf-syntax-ns#" rdf:id="fa9">
      <bp:ID rdf:datatype="http://www.w3.org/2001/XMLSchema#string">16360037</bp:ID>
      <bp:DB rdf:datatype="http://www.w3.org/2001/XMLSchema#string">PubMed</bp:DB>
      <bp:TITLE rdf:datatype="http://www.w3.org/2001/XMLSchema#string">PIDD mediates NF-kappaB activation in response to DNA damage.</bp:TITLE>
      <bp:SOURCE rdf:datatype="http://www.w3.org/2001/XMLSchema#string">Cell</bp:SOURCE>
      <bp:YEAR rdf:datatype="http://www.w3.org/2001/XMLSchema#string">2005</bp:YEAR>
      <bp:AUTHORS rdf:datatype="http://www.w3.org/2001/XMLSchema#string">Janssens S</bp:AUTHORS>
      <bp:AUTHORS rdf:datatype="http://www.w3.org/2001/XMLSchema#string">Tinel A</bp:AUTHORS>
      <bp:AUTHORS rdf:datatype="http://www.w3.org/2001/XMLSchema#string">Lippens S</bp:AUTHORS>
      <bp:AUTHORS rdf:datatype="http://www.w3.org/2001/XMLSchema#string">Tschopp J</bp:AUTHORS>
    </bp:PublicationXref>
    <bp:PublicationXref xmlns:bp="http://www.biopax.org/release/biopax-level3.owl#" xmlns:rdf="http://www.w3.org/1999/02/22-rdf-syntax-ns#" rdf:id="b76">
      <bp:ID rdf:datatype="http://www.w3.org/2001/XMLSchema#string">22435545</bp:ID>
      <bp:DB rdf:datatype="http://www.w3.org/2001/XMLSchema#string">PubMed</bp:DB>
      <bp:TITLE rdf:datatype="http://www.w3.org/2001/XMLSchema#string">NF-κB: where did it come from and why?</bp:TITLE>
      <bp:SOURCE rdf:datatype="http://www.w3.org/2001/XMLSchema#string">Immunol Rev</bp:SOURCE>
      <bp:YEAR rdf:datatype="http://www.w3.org/2001/XMLSchema#string">2012</bp:YEAR>
      <bp:AUTHORS rdf:datatype="http://www.w3.org/2001/XMLSchema#string">Gilmore TD</bp:AUTHORS>
      <bp:AUTHORS rdf:datatype="http://www.w3.org/2001/XMLSchema#string">Wolenski FS</bp:AUTHORS>
    </bp:PublicationXref>
    <bp:PublicationXref xmlns:bp="http://www.biopax.org/release/biopax-level3.owl#" xmlns:rdf="http://www.w3.org/1999/02/22-rdf-syntax-ns#" rdf:id="e7f">
      <bp:ID rdf:datatype="http://www.w3.org/2001/XMLSchema#string">11859406</bp:ID>
      <bp:DB rdf:datatype="http://www.w3.org/2001/XMLSchema#string">PubMed</bp:DB>
      <bp:TITLE rdf:datatype="http://www.w3.org/2001/XMLSchema#string">Role of p73 in malignancy: tumor suppressor or oncogene?</bp:TITLE>
      <bp:SOURCE rdf:datatype="http://www.w3.org/2001/XMLSchema#string">Cell Death Differ</bp:SOURCE>
      <bp:YEAR rdf:datatype="http://www.w3.org/2001/XMLSchema#string">2002</bp:YEAR>
      <bp:AUTHORS rdf:datatype="http://www.w3.org/2001/XMLSchema#string">Stiewe T</bp:AUTHORS>
      <bp:AUTHORS rdf:datatype="http://www.w3.org/2001/XMLSchema#string">Pützer BM</bp:AUTHORS>
    </bp:PublicationXref>
    <bp:PublicationXref xmlns:bp="http://www.biopax.org/release/biopax-level3.owl#" xmlns:rdf="http://www.w3.org/1999/02/22-rdf-syntax-ns#" rdf:id="f9d">
      <bp:ID rdf:datatype="http://www.w3.org/2001/XMLSchema#string">14593728</bp:ID>
      <bp:DB rdf:datatype="http://www.w3.org/2001/XMLSchema#string">PubMed</bp:DB>
      <bp:TITLE rdf:datatype="http://www.w3.org/2001/XMLSchema#string">Cyclin B1 and CDK1: nuclear localization and upstream regulators.</bp:TITLE>
      <bp:SOURCE rdf:datatype="http://www.w3.org/2001/XMLSchema#string">Prog Cell Cycle Res</bp:SOURCE>
      <bp:YEAR rdf:datatype="http://www.w3.org/2001/XMLSchema#string">2003</bp:YEAR>
      <bp:AUTHORS rdf:datatype="http://www.w3.org/2001/XMLSchema#string">Porter LA</bp:AUTHORS>
      <bp:AUTHORS rdf:datatype="http://www.w3.org/2001/XMLSchema#string">Donoghue DJ</bp:AUTHORS>
    </bp:PublicationXref>
    <bp:PublicationXref xmlns:bp="http://www.biopax.org/release/biopax-level3.owl#" xmlns:rdf="http://www.w3.org/1999/02/22-rdf-syntax-ns#" rdf:id="d7a">
      <bp:ID rdf:datatype="http://www.w3.org/2001/XMLSchema#string">15254416</bp:ID>
      <bp:DB rdf:datatype="http://www.w3.org/2001/XMLSchema#string">PubMed</bp:DB>
      <bp:TITLE rdf:datatype="http://www.w3.org/2001/XMLSchema#string">p73 and p63: why do we still need them?</bp:TITLE>
      <bp:SOURCE rdf:datatype="http://www.w3.org/2001/XMLSchema#string">Cell Cycle</bp:SOURCE>
      <bp:YEAR rdf:datatype="http://www.w3.org/2001/XMLSchema#string">2004</bp:YEAR>
      <bp:AUTHORS rdf:datatype="http://www.w3.org/2001/XMLSchema#string">Blandino G</bp:AUTHORS>
      <bp:AUTHORS rdf:datatype="http://www.w3.org/2001/XMLSchema#string">Dobbelstein M</bp:AUTHORS>
    </bp:PublicationXref>
    <bp:PublicationXref xmlns:bp="http://www.biopax.org/release/biopax-level3.owl#" xmlns:rdf="http://www.w3.org/1999/02/22-rdf-syntax-ns#" rdf:id="b0c">
      <bp:ID rdf:datatype="http://www.w3.org/2001/XMLSchema#string">21252998 </bp:ID>
      <bp:DB rdf:datatype="http://www.w3.org/2001/XMLSchema#string">PubMed</bp:DB>
      <bp:TITLE rdf:datatype="http://www.w3.org/2001/XMLSchema#string">The MRE11 complex: starting from the ends.</bp:TITLE>
      <bp:SOURCE rdf:datatype="http://www.w3.org/2001/XMLSchema#string">Nat Rev Mol Cell Biol</bp:SOURCE>
      <bp:YEAR rdf:datatype="http://www.w3.org/2001/XMLSchema#string">2011</bp:YEAR>
      <bp:AUTHORS rdf:datatype="http://www.w3.org/2001/XMLSchema#string">Stracker TH</bp:AUTHORS>
      <bp:AUTHORS rdf:datatype="http://www.w3.org/2001/XMLSchema#string">Petrini JH</bp:AUTHORS>
    </bp:PublicationXref>
    <bp:PublicationXref xmlns:bp="http://www.biopax.org/release/biopax-level3.owl#" xmlns:rdf="http://www.w3.org/1999/02/22-rdf-syntax-ns#" rdf:id="a54">
      <bp:ID rdf:datatype="http://www.w3.org/2001/XMLSchema#string">22911014</bp:ID>
      <bp:DB rdf:datatype="http://www.w3.org/2001/XMLSchema#string">PubMed</bp:DB>
      <bp:TITLE rdf:datatype="http://www.w3.org/2001/XMLSchema#string">New insights into p53 signaling and cancer cell response to DNA damage: implications for cancer therapy.</bp:TITLE>
      <bp:SOURCE rdf:datatype="http://www.w3.org/2001/XMLSchema#string">J Biomed Biotechnol</bp:SOURCE>
      <bp:YEAR rdf:datatype="http://www.w3.org/2001/XMLSchema#string">2012</bp:YEAR>
      <bp:AUTHORS rdf:datatype="http://www.w3.org/2001/XMLSchema#string">Mirzayans R</bp:AUTHORS>
      <bp:AUTHORS rdf:datatype="http://www.w3.org/2001/XMLSchema#string">Andrais B</bp:AUTHORS>
      <bp:AUTHORS rdf:datatype="http://www.w3.org/2001/XMLSchema#string">Scott A</bp:AUTHORS>
      <bp:AUTHORS rdf:datatype="http://www.w3.org/2001/XMLSchema#string">Murray D</bp:AUTHORS>
    </bp:PublicationXref>
    <bp:PublicationXref xmlns:bp="http://www.biopax.org/release/biopax-level3.owl#" xmlns:rdf="http://www.w3.org/1999/02/22-rdf-syntax-ns#" rdf:id="e62">
      <bp:ID rdf:datatype="http://www.w3.org/2001/XMLSchema#string">19029686 </bp:ID>
      <bp:DB rdf:datatype="http://www.w3.org/2001/XMLSchema#string">PubMed</bp:DB>
      <bp:TITLE rdf:datatype="http://www.w3.org/2001/XMLSchema#string">Mystery of DNA repair: the role of the MRN complex and ATM kinase in DNA damage repair.</bp:TITLE>
      <bp:SOURCE rdf:datatype="http://www.w3.org/2001/XMLSchema#string">J Appl Genet</bp:SOURCE>
      <bp:YEAR rdf:datatype="http://www.w3.org/2001/XMLSchema#string">2008</bp:YEAR>
      <bp:AUTHORS rdf:datatype="http://www.w3.org/2001/XMLSchema#string">Czornak K</bp:AUTHORS>
      <bp:AUTHORS rdf:datatype="http://www.w3.org/2001/XMLSchema#string">Chughtai S</bp:AUTHORS>
      <bp:AUTHORS rdf:datatype="http://www.w3.org/2001/XMLSchema#string">Chrzanowska KH</bp:AUTHORS>
    </bp:PublicationXref>
    <bp:PublicationXref xmlns:bp="http://www.biopax.org/release/biopax-level3.owl#" xmlns:rdf="http://www.w3.org/1999/02/22-rdf-syntax-ns#" rdf:id="ef8">
      <bp:ID rdf:datatype="http://www.w3.org/2001/XMLSchema#string">15723711</bp:ID>
      <bp:DB rdf:datatype="http://www.w3.org/2001/XMLSchema#string">PubMed</bp:DB>
      <bp:TITLE rdf:datatype="http://www.w3.org/2001/XMLSchema#string">The RAD51 gene family, genetic instability and cancer.</bp:TITLE>
      <bp:SOURCE rdf:datatype="http://www.w3.org/2001/XMLSchema#string">Cancer Lett</bp:SOURCE>
      <bp:YEAR rdf:datatype="http://www.w3.org/2001/XMLSchema#string">2005</bp:YEAR>
      <bp:AUTHORS rdf:datatype="http://www.w3.org/2001/XMLSchema#string">Thacker J</bp:AUTHORS>
    </bp:PublicationXref>
    <bp:PublicationXref xmlns:bp="http://www.biopax.org/release/biopax-level3.owl#" xmlns:rdf="http://www.w3.org/1999/02/22-rdf-syntax-ns#" rdf:id="c96">
      <bp:ID rdf:datatype="http://www.w3.org/2001/XMLSchema#string">11665719</bp:ID>
      <bp:DB rdf:datatype="http://www.w3.org/2001/XMLSchema#string">PubMed</bp:DB>
      <bp:TITLE rdf:datatype="http://www.w3.org/2001/XMLSchema#string">ATM: genome stability, neuronal development, and cancer cross paths.</bp:TITLE>
      <bp:SOURCE rdf:datatype="http://www.w3.org/2001/XMLSchema#string">Adv Cancer Res</bp:SOURCE>
      <bp:YEAR rdf:datatype="http://www.w3.org/2001/XMLSchema#string">2001</bp:YEAR>
      <bp:AUTHORS rdf:datatype="http://www.w3.org/2001/XMLSchema#string">Shiloh Y</bp:AUTHORS>
      <bp:AUTHORS rdf:datatype="http://www.w3.org/2001/XMLSchema#string">Kastan MB</bp:AUTHORS>
    </bp:PublicationXref>
    <bp:PublicationXref xmlns:bp="http://www.biopax.org/release/biopax-level3.owl#" xmlns:rdf="http://www.w3.org/1999/02/22-rdf-syntax-ns#" rdf:id="a6a">
      <bp:ID rdf:datatype="http://www.w3.org/2001/XMLSchema#string">19023332</bp:ID>
      <bp:DB rdf:datatype="http://www.w3.org/2001/XMLSchema#string">PubMed</bp:DB>
      <bp:TITLE rdf:datatype="http://www.w3.org/2001/XMLSchema#string">The enigma of caspase-2: the laymen's view.</bp:TITLE>
      <bp:SOURCE rdf:datatype="http://www.w3.org/2001/XMLSchema#string">Cell Death Differ</bp:SOURCE>
      <bp:YEAR rdf:datatype="http://www.w3.org/2001/XMLSchema#string">2009</bp:YEAR>
      <bp:AUTHORS rdf:datatype="http://www.w3.org/2001/XMLSchema#string">Krumschnabel G</bp:AUTHORS>
      <bp:AUTHORS rdf:datatype="http://www.w3.org/2001/XMLSchema#string">Sohm B</bp:AUTHORS>
      <bp:AUTHORS rdf:datatype="http://www.w3.org/2001/XMLSchema#string">Bock F</bp:AUTHORS>
      <bp:AUTHORS rdf:datatype="http://www.w3.org/2001/XMLSchema#string">Manzl C</bp:AUTHORS>
      <bp:AUTHORS rdf:datatype="http://www.w3.org/2001/XMLSchema#string">Villunger A</bp:AUTHORS>
    </bp:PublicationXref>
    <bp:PublicationXref xmlns:bp="http://www.biopax.org/release/biopax-level3.owl#" xmlns:rdf="http://www.w3.org/1999/02/22-rdf-syntax-ns#" rdf:id="b0e">
      <bp:ID rdf:datatype="http://www.w3.org/2001/XMLSchema#string">18772547 </bp:ID>
      <bp:DB rdf:datatype="http://www.w3.org/2001/XMLSchema#string">PubMed</bp:DB>
      <bp:TITLE rdf:datatype="http://www.w3.org/2001/XMLSchema#string">Dancing on damaged chromatin: functions of ATM and the RAD50/MRE11/NBS1 complex in cellular responses to DNA damage.</bp:TITLE>
      <bp:SOURCE rdf:datatype="http://www.w3.org/2001/XMLSchema#string">J Radiat Res</bp:SOURCE>
      <bp:YEAR rdf:datatype="http://www.w3.org/2001/XMLSchema#string">2008</bp:YEAR>
      <bp:AUTHORS rdf:datatype="http://www.w3.org/2001/XMLSchema#string">Iijima K</bp:AUTHORS>
      <bp:AUTHORS rdf:datatype="http://www.w3.org/2001/XMLSchema#string">Ohara M</bp:AUTHORS>
      <bp:AUTHORS rdf:datatype="http://www.w3.org/2001/XMLSchema#string">Seki R</bp:AUTHORS>
      <bp:AUTHORS rdf:datatype="http://www.w3.org/2001/XMLSchema#string">Tauchi H</bp:AUTHORS>
    </bp:PublicationXref>
    <bp:openControlledVocabulary xmlns:bp="http://www.biopax.org/release/biopax-level3.owl#">
      <bp:TERM xmlns:rdf="http://www.w3.org/1999/02/22-rdf-syntax-ns#" rdf:datatype="http://www.w3.org/2001/XMLSchema#string">aging pathway</bp:TERM>
      <bp:ID xmlns:rdf="http://www.w3.org/1999/02/22-rdf-syntax-ns#" rdf:datatype="http://www.w3.org/2001/XMLSchema#string">PW:0000651</bp:ID>
      <bp:Ontology xmlns:rdf="http://www.w3.org/1999/02/22-rdf-syntax-ns#" rdf:datatype="http://www.w3.org/2001/XMLSchema#string">Pathway Ontology</bp:Ontology>
    </bp:openControlledVocabulary>
    <bp:PublicationXref xmlns:bp="http://www.biopax.org/release/biopax-level3.owl#" xmlns:rdf="http://www.w3.org/1999/02/22-rdf-syntax-ns#" rdf:id="c93">
      <bp:ID rdf:datatype="http://www.w3.org/2001/XMLSchema#string">21035407 </bp:ID>
      <bp:DB rdf:datatype="http://www.w3.org/2001/XMLSchema#string">PubMed</bp:DB>
      <bp:TITLE rdf:datatype="http://www.w3.org/2001/XMLSchema#string">Mre11-Rad50-Nbs1 conformations and the control of sensing, signaling, and effector responses at DNA double-strand breaks.</bp:TITLE>
      <bp:SOURCE rdf:datatype="http://www.w3.org/2001/XMLSchema#string">DNA Repair (Amst)</bp:SOURCE>
      <bp:YEAR rdf:datatype="http://www.w3.org/2001/XMLSchema#string">2010</bp:YEAR>
      <bp:AUTHORS rdf:datatype="http://www.w3.org/2001/XMLSchema#string">Williams GJ</bp:AUTHORS>
      <bp:AUTHORS rdf:datatype="http://www.w3.org/2001/XMLSchema#string">Lees-Miller SP</bp:AUTHORS>
      <bp:AUTHORS rdf:datatype="http://www.w3.org/2001/XMLSchema#string">Tainer JA</bp:AUTHORS>
    </bp:PublicationXref>
    <bp:PublicationXref xmlns:bp="http://www.biopax.org/release/biopax-level3.owl#" xmlns:rdf="http://www.w3.org/1999/02/22-rdf-syntax-ns#" rdf:id="ef9">
      <bp:ID rdf:datatype="http://www.w3.org/2001/XMLSchema#string">8301538</bp:ID>
      <bp:DB rdf:datatype="http://www.w3.org/2001/XMLSchema#string">PubMed</bp:DB>
      <bp:TITLE rdf:datatype="http://www.w3.org/2001/XMLSchema#string">[The characterization of human cdc2 kinase and CDK2].</bp:TITLE>
      <bp:SOURCE rdf:datatype="http://www.w3.org/2001/XMLSchema#string">Yakugaku Zasshi</bp:SOURCE>
      <bp:YEAR rdf:datatype="http://www.w3.org/2001/XMLSchema#string">1993</bp:YEAR>
      <bp:AUTHORS rdf:datatype="http://www.w3.org/2001/XMLSchema#string">Yasuda H</bp:AUTHORS>
      <bp:AUTHORS rdf:datatype="http://www.w3.org/2001/XMLSchema#string">Kamijo M</bp:AUTHORS>
      <bp:AUTHORS rdf:datatype="http://www.w3.org/2001/XMLSchema#string">Ohba Y</bp:AUTHORS>
    </bp:PublicationXref>
    <bp:PublicationXref xmlns:bp="http://www.biopax.org/release/biopax-level3.owl#" xmlns:rdf="http://www.w3.org/1999/02/22-rdf-syntax-ns#" rdf:id="e83">
      <bp:ID rdf:datatype="http://www.w3.org/2001/XMLSchema#string">23150759</bp:ID>
      <bp:DB rdf:datatype="http://www.w3.org/2001/XMLSchema#string">PubMed</bp:DB>
      <bp:TITLE rdf:datatype="http://www.w3.org/2001/XMLSchema#string">Mdm2 and MdmX as Regulators of Gene Expression.</bp:TITLE>
      <bp:SOURCE rdf:datatype="http://www.w3.org/2001/XMLSchema#string">Genes Cancer</bp:SOURCE>
      <bp:YEAR rdf:datatype="http://www.w3.org/2001/XMLSchema#string">2012</bp:YEAR>
      <bp:AUTHORS rdf:datatype="http://www.w3.org/2001/XMLSchema#string">Biderman L</bp:AUTHORS>
      <bp:AUTHORS rdf:datatype="http://www.w3.org/2001/XMLSchema#string">Manley JL</bp:AUTHORS>
      <bp:AUTHORS rdf:datatype="http://www.w3.org/2001/XMLSchema#string">Prives C</bp:AUTHORS>
    </bp:PublicationXref>
    <bp:PublicationXref xmlns:bp="http://www.biopax.org/release/biopax-level3.owl#" xmlns:rdf="http://www.w3.org/1999/02/22-rdf-syntax-ns#" rdf:id="b95">
      <bp:ID rdf:datatype="http://www.w3.org/2001/XMLSchema#string">22038529</bp:ID>
      <bp:DB rdf:datatype="http://www.w3.org/2001/XMLSchema#string">PubMed</bp:DB>
      <bp:TITLE rdf:datatype="http://www.w3.org/2001/XMLSchema#string">RIP1-mediated regulation of lymphocyte survival and death responses.</bp:TITLE>
      <bp:SOURCE rdf:datatype="http://www.w3.org/2001/XMLSchema#string">Immunol Res</bp:SOURCE>
      <bp:YEAR rdf:datatype="http://www.w3.org/2001/XMLSchema#string">2011</bp:YEAR>
      <bp:AUTHORS rdf:datatype="http://www.w3.org/2001/XMLSchema#string">Zhang J</bp:AUTHORS>
      <bp:AUTHORS rdf:datatype="http://www.w3.org/2001/XMLSchema#string">Zhang H</bp:AUTHORS>
      <bp:AUTHORS rdf:datatype="http://www.w3.org/2001/XMLSchema#string">Li J</bp:AUTHORS>
      <bp:AUTHORS rdf:datatype="http://www.w3.org/2001/XMLSchema#string">Rosenberg S</bp:AUTHORS>
      <bp:AUTHORS rdf:datatype="http://www.w3.org/2001/XMLSchema#string">Zhang EC</bp:AUTHORS>
      <bp:AUTHORS rdf:datatype="http://www.w3.org/2001/XMLSchema#string">Zhou X</bp:AUTHORS>
      <bp:AUTHORS rdf:datatype="http://www.w3.org/2001/XMLSchema#string">Qin F</bp:AUTHORS>
      <bp:AUTHORS rdf:datatype="http://www.w3.org/2001/XMLSchema#string">Farabaugh M</bp:AUTHORS>
    </bp:PublicationXref>
    <bp:PublicationXref xmlns:bp="http://www.biopax.org/release/biopax-level3.owl#" xmlns:rdf="http://www.w3.org/1999/02/22-rdf-syntax-ns#" rdf:id="d72">
      <bp:ID rdf:datatype="http://www.w3.org/2001/XMLSchema#string">16398215</bp:ID>
      <bp:DB rdf:datatype="http://www.w3.org/2001/XMLSchema#string">PubMed</bp:DB>
      <bp:TITLE rdf:datatype="http://www.w3.org/2001/XMLSchema#string">Characterisation of the promoter region of the human DNA-repair gene Rad51.</bp:TITLE>
      <bp:SOURCE rdf:datatype="http://www.w3.org/2001/XMLSchema#string">Eur J Gynaecol Oncol</bp:SOURCE>
      <bp:YEAR rdf:datatype="http://www.w3.org/2001/XMLSchema#string">2005</bp:YEAR>
      <bp:AUTHORS rdf:datatype="http://www.w3.org/2001/XMLSchema#string">Hasselbach L</bp:AUTHORS>
      <bp:AUTHORS rdf:datatype="http://www.w3.org/2001/XMLSchema#string">Haase S</bp:AUTHORS>
      <bp:AUTHORS rdf:datatype="http://www.w3.org/2001/XMLSchema#string">Fischer D</bp:AUTHORS>
      <bp:AUTHORS rdf:datatype="http://www.w3.org/2001/XMLSchema#string">Kolberg HC</bp:AUTHORS>
      <bp:AUTHORS rdf:datatype="http://www.w3.org/2001/XMLSchema#string">Stürzbecher HW</bp:AUTHORS>
    </bp:PublicationXref>
    <bp:PublicationXref xmlns:bp="http://www.biopax.org/release/biopax-level3.owl#" xmlns:rdf="http://www.w3.org/1999/02/22-rdf-syntax-ns#" rdf:id="fca">
      <bp:ID rdf:datatype="http://www.w3.org/2001/XMLSchema#string">15136767</bp:ID>
      <bp:DB rdf:datatype="http://www.w3.org/2001/XMLSchema#string">PubMed</bp:DB>
      <bp:TITLE rdf:datatype="http://www.w3.org/2001/XMLSchema#string">Fanconi anemia proteins and the s phase checkpoint.</bp:TITLE>
      <bp:SOURCE rdf:datatype="http://www.w3.org/2001/XMLSchema#string">Cell Cycle</bp:SOURCE>
      <bp:YEAR rdf:datatype="http://www.w3.org/2001/XMLSchema#string">2004</bp:YEAR>
      <bp:AUTHORS rdf:datatype="http://www.w3.org/2001/XMLSchema#string">Pichierri P</bp:AUTHORS>
      <bp:AUTHORS rdf:datatype="http://www.w3.org/2001/XMLSchema#string">Rosselli F</bp:AUTHORS>
    </bp:PublicationXref>
    <bp:PublicationXref xmlns:bp="http://www.biopax.org/release/biopax-level3.owl#" xmlns:rdf="http://www.w3.org/1999/02/22-rdf-syntax-ns#" rdf:id="bd3">
      <bp:ID rdf:datatype="http://www.w3.org/2001/XMLSchema#string">17611403</bp:ID>
      <bp:DB rdf:datatype="http://www.w3.org/2001/XMLSchema#string">PubMed</bp:DB>
      <bp:TITLE rdf:datatype="http://www.w3.org/2001/XMLSchema#string">Radiation to control transgene expression in tumors.</bp:TITLE>
      <bp:SOURCE rdf:datatype="http://www.w3.org/2001/XMLSchema#string">Cancer Biol Ther</bp:SOURCE>
      <bp:YEAR rdf:datatype="http://www.w3.org/2001/XMLSchema#string">2007</bp:YEAR>
      <bp:AUTHORS rdf:datatype="http://www.w3.org/2001/XMLSchema#string">Marignol L</bp:AUTHORS>
      <bp:AUTHORS rdf:datatype="http://www.w3.org/2001/XMLSchema#string">Coffey M</bp:AUTHORS>
      <bp:AUTHORS rdf:datatype="http://www.w3.org/2001/XMLSchema#string">Hollywood D</bp:AUTHORS>
      <bp:AUTHORS rdf:datatype="http://www.w3.org/2001/XMLSchema#string">Lawler M</bp:AUTHORS>
    </bp:PublicationXref>
    <bp:PublicationXref xmlns:bp="http://www.biopax.org/release/biopax-level3.owl#" xmlns:rdf="http://www.w3.org/1999/02/22-rdf-syntax-ns#" rdf:id="d8a">
      <bp:ID rdf:datatype="http://www.w3.org/2001/XMLSchema#string">22265392</bp:ID>
      <bp:DB rdf:datatype="http://www.w3.org/2001/XMLSchema#string">PubMed</bp:DB>
      <bp:TITLE rdf:datatype="http://www.w3.org/2001/XMLSchema#string">The p53 network: cellular and systemic DNA damage responses in aging and cancer.</bp:TITLE>
      <bp:SOURCE rdf:datatype="http://www.w3.org/2001/XMLSchema#string">Trends Genet</bp:SOURCE>
      <bp:YEAR rdf:datatype="http://www.w3.org/2001/XMLSchema#string">2012</bp:YEAR>
      <bp:AUTHORS rdf:datatype="http://www.w3.org/2001/XMLSchema#string">Reinhardt HC</bp:AUTHORS>
      <bp:AUTHORS rdf:datatype="http://www.w3.org/2001/XMLSchema#string">Schumacher B</bp:AUTHORS>
    </bp:PublicationXref>
    <bp:PublicationXref xmlns:bp="http://www.biopax.org/release/biopax-level3.owl#" xmlns:rdf="http://www.w3.org/1999/02/22-rdf-syntax-ns#" rdf:id="fcc">
      <bp:ID rdf:datatype="http://www.w3.org/2001/XMLSchema#string">20813042</bp:ID>
      <bp:DB rdf:datatype="http://www.w3.org/2001/XMLSchema#string">PubMed</bp:DB>
      <bp:TITLE rdf:datatype="http://www.w3.org/2001/XMLSchema#string">Chk1 suppressed cell death.</bp:TITLE>
      <bp:SOURCE rdf:datatype="http://www.w3.org/2001/XMLSchema#string">Cell Div</bp:SOURCE>
      <bp:YEAR rdf:datatype="http://www.w3.org/2001/XMLSchema#string">2010</bp:YEAR>
      <bp:AUTHORS rdf:datatype="http://www.w3.org/2001/XMLSchema#string">Meuth M</bp:AUTHORS>
    </bp:PublicationXref>
    <bp:PublicationXref xmlns:bp="http://www.biopax.org/release/biopax-level3.owl#" xmlns:rdf="http://www.w3.org/1999/02/22-rdf-syntax-ns#" rdf:id="c90">
      <bp:ID rdf:datatype="http://www.w3.org/2001/XMLSchema#string">8985253</bp:ID>
      <bp:DB rdf:datatype="http://www.w3.org/2001/XMLSchema#string">PubMed</bp:DB>
      <bp:TITLE rdf:datatype="http://www.w3.org/2001/XMLSchema#string">RAIDD is a new 'death' adaptor molecule.</bp:TITLE>
      <bp:SOURCE rdf:datatype="http://www.w3.org/2001/XMLSchema#string">Nature</bp:SOURCE>
      <bp:YEAR rdf:datatype="http://www.w3.org/2001/XMLSchema#string">1997</bp:YEAR>
      <bp:AUTHORS rdf:datatype="http://www.w3.org/2001/XMLSchema#string">Duan H</bp:AUTHORS>
      <bp:AUTHORS rdf:datatype="http://www.w3.org/2001/XMLSchema#string">Dixit VM</bp:AUTHORS>
    </bp:PublicationXref>
    <bp:PublicationXref xmlns:bp="http://www.biopax.org/release/biopax-level3.owl#" xmlns:rdf="http://www.w3.org/1999/02/22-rdf-syntax-ns#" rdf:id="ede">
      <bp:ID rdf:datatype="http://www.w3.org/2001/XMLSchema#string">20515729</bp:ID>
      <bp:DB rdf:datatype="http://www.w3.org/2001/XMLSchema#string">PubMed</bp:DB>
      <bp:TITLE rdf:datatype="http://www.w3.org/2001/XMLSchema#string">Mechanisms of ATR-mediated checkpoint signalling.</bp:TITLE>
      <bp:SOURCE rdf:datatype="http://www.w3.org/2001/XMLSchema#string">Front Biosci</bp:SOURCE>
      <bp:YEAR rdf:datatype="http://www.w3.org/2001/XMLSchema#string">2010</bp:YEAR>
      <bp:AUTHORS rdf:datatype="http://www.w3.org/2001/XMLSchema#string">Smits VA</bp:AUTHORS>
      <bp:AUTHORS rdf:datatype="http://www.w3.org/2001/XMLSchema#string">Warmerdam DO</bp:AUTHORS>
      <bp:AUTHORS rdf:datatype="http://www.w3.org/2001/XMLSchema#string">Martin Y</bp:AUTHORS>
      <bp:AUTHORS rdf:datatype="http://www.w3.org/2001/XMLSchema#string">Freire R</bp:AUTHORS>
    </bp:PublicationXref>
    <bp:PublicationXref xmlns:bp="http://www.biopax.org/release/biopax-level3.owl#" xmlns:rdf="http://www.w3.org/1999/02/22-rdf-syntax-ns#" rdf:id="e3b">
      <bp:ID rdf:datatype="http://www.w3.org/2001/XMLSchema#string">16258277</bp:ID>
      <bp:DB rdf:datatype="http://www.w3.org/2001/XMLSchema#string">PubMed</bp:DB>
      <bp:TITLE rdf:datatype="http://www.w3.org/2001/XMLSchema#string">Cell cycle sibling rivalry: Cdc2 vs. Cdk2.</bp:TITLE>
      <bp:SOURCE rdf:datatype="http://www.w3.org/2001/XMLSchema#string">Cell Cycle</bp:SOURCE>
      <bp:YEAR rdf:datatype="http://www.w3.org/2001/XMLSchema#string">2005</bp:YEAR>
      <bp:AUTHORS rdf:datatype="http://www.w3.org/2001/XMLSchema#string">Kaldis P</bp:AUTHORS>
      <bp:AUTHORS rdf:datatype="http://www.w3.org/2001/XMLSchema#string">Aleem E</bp:AUTHORS>
    </bp:PublicationXref>
    <bp:PublicationXref xmlns:bp="http://www.biopax.org/release/biopax-level3.owl#" xmlns:rdf="http://www.w3.org/1999/02/22-rdf-syntax-ns#" rdf:id="d9e">
      <bp:ID rdf:datatype="http://www.w3.org/2001/XMLSchema#string">22743550</bp:ID>
      <bp:DB rdf:datatype="http://www.w3.org/2001/XMLSchema#string">PubMed</bp:DB>
      <bp:TITLE rdf:datatype="http://www.w3.org/2001/XMLSchema#string">Recognition, signaling, and repair of DNA double-strand breaks produced by ionizing radiation in mammalian cells: the molecular choreography.</bp:TITLE>
      <bp:SOURCE rdf:datatype="http://www.w3.org/2001/XMLSchema#string">Mutat Res</bp:SOURCE>
      <bp:YEAR rdf:datatype="http://www.w3.org/2001/XMLSchema#string">2012</bp:YEAR>
      <bp:AUTHORS rdf:datatype="http://www.w3.org/2001/XMLSchema#string">Thompson LH</bp:AUTHORS>
    </bp:PublicationXref>
    <bp:PublicationXref xmlns:bp="http://www.biopax.org/release/biopax-level3.owl#" xmlns:rdf="http://www.w3.org/1999/02/22-rdf-syntax-ns#" rdf:id="ac2">
      <bp:ID rdf:datatype="http://www.w3.org/2001/XMLSchema#string">22991823</bp:ID>
      <bp:DB rdf:datatype="http://www.w3.org/2001/XMLSchema#string">PubMed</bp:DB>
      <bp:TITLE rdf:datatype="http://www.w3.org/2001/XMLSchema#string">[BRCA1 and DNA damage response].</bp:TITLE>
      <bp:SOURCE rdf:datatype="http://www.w3.org/2001/XMLSchema#string">Seikagaku</bp:SOURCE>
      <bp:YEAR rdf:datatype="http://www.w3.org/2001/XMLSchema#string">2012</bp:YEAR>
      <bp:AUTHORS rdf:datatype="http://www.w3.org/2001/XMLSchema#string">Sedukhina A</bp:AUTHORS>
      <bp:AUTHORS rdf:datatype="http://www.w3.org/2001/XMLSchema#string">Fukuda T</bp:AUTHORS>
      <bp:AUTHORS rdf:datatype="http://www.w3.org/2001/XMLSchema#string">Ohta T</bp:AUTHORS>
    </bp:PublicationXref>
    <bp:PublicationXref xmlns:bp="http://www.biopax.org/release/biopax-level3.owl#" xmlns:rdf="http://www.w3.org/1999/02/22-rdf-syntax-ns#" rdf:id="df4">
      <bp:ID rdf:datatype="http://www.w3.org/2001/XMLSchema#string">9735376</bp:ID>
      <bp:DB rdf:datatype="http://www.w3.org/2001/XMLSchema#string">PubMed</bp:DB>
      <bp:TITLE rdf:datatype="http://www.w3.org/2001/XMLSchema#string">ATM: from gene to function.</bp:TITLE>
      <bp:SOURCE rdf:datatype="http://www.w3.org/2001/XMLSchema#string">Hum Mol Genet</bp:SOURCE>
      <bp:YEAR rdf:datatype="http://www.w3.org/2001/XMLSchema#string">1998</bp:YEAR>
      <bp:AUTHORS rdf:datatype="http://www.w3.org/2001/XMLSchema#string">Rotman G</bp:AUTHORS>
      <bp:AUTHORS rdf:datatype="http://www.w3.org/2001/XMLSchema#string">Shiloh Y</bp:AUTHORS>
    </bp:PublicationXref>
    <bp:PublicationXref xmlns:bp="http://www.biopax.org/release/biopax-level3.owl#" xmlns:rdf="http://www.w3.org/1999/02/22-rdf-syntax-ns#" rdf:id="c64">
      <bp:ID rdf:datatype="http://www.w3.org/2001/XMLSchema#string">23808152</bp:ID>
      <bp:DB rdf:datatype="http://www.w3.org/2001/XMLSchema#string">PubMed</bp:DB>
      <bp:TITLE rdf:datatype="http://www.w3.org/2001/XMLSchema#string">[Caspase-2: what do we know today?].</bp:TITLE>
      <bp:SOURCE rdf:datatype="http://www.w3.org/2001/XMLSchema#string">Mol Biol (Mosk)</bp:SOURCE>
      <bp:YEAR rdf:datatype="http://www.w3.org/2001/XMLSchema#string">2013</bp:YEAR>
    </bp:PublicationXref>
    <bp:PublicationXref xmlns:bp="http://www.biopax.org/release/biopax-level3.owl#" xmlns:rdf="http://www.w3.org/1999/02/22-rdf-syntax-ns#" rdf:id="c42">
      <bp:ID rdf:datatype="http://www.w3.org/2001/XMLSchema#string">8782982</bp:ID>
      <bp:DB rdf:datatype="http://www.w3.org/2001/XMLSchema#string">PubMed</bp:DB>
      <bp:TITLE rdf:datatype="http://www.w3.org/2001/XMLSchema#string">Ataxia telangiectasia: cell signaling, cell death and the cell cycle.</bp:TITLE>
      <bp:SOURCE rdf:datatype="http://www.w3.org/2001/XMLSchema#string">Curr Opin Neurol</bp:SOURCE>
      <bp:YEAR rdf:datatype="http://www.w3.org/2001/XMLSchema#string">1996</bp:YEAR>
      <bp:AUTHORS rdf:datatype="http://www.w3.org/2001/XMLSchema#string">Heintz N</bp:AUTHORS>
    </bp:PublicationXref>
    <bp:PublicationXref xmlns:bp="http://www.biopax.org/release/biopax-level3.owl#" xmlns:rdf="http://www.w3.org/1999/02/22-rdf-syntax-ns#" rdf:id="c61">
      <bp:ID rdf:datatype="http://www.w3.org/2001/XMLSchema#string">22073591</bp:ID>
      <bp:DB rdf:datatype="http://www.w3.org/2001/XMLSchema#string">PubMed</bp:DB>
      <bp:TITLE rdf:datatype="http://www.w3.org/2001/XMLSchema#string">[Mechanisms of cellular senescence by tumor suppressor p53].</bp:TITLE>
      <bp:SOURCE rdf:datatype="http://www.w3.org/2001/XMLSchema#string">Nihon Rinsho</bp:SOURCE>
      <bp:YEAR rdf:datatype="http://www.w3.org/2001/XMLSchema#string">2011</bp:YEAR>
      <bp:AUTHORS rdf:datatype="http://www.w3.org/2001/XMLSchema#string">Tanaka T</bp:AUTHORS>
    </bp:PublicationXref>
    <bp:PublicationXref xmlns:bp="http://www.biopax.org/release/biopax-level3.owl#" xmlns:rdf="http://www.w3.org/1999/02/22-rdf-syntax-ns#" rdf:id="d3a">
      <bp:ID rdf:datatype="http://www.w3.org/2001/XMLSchema#string">10887490</bp:ID>
      <bp:DB rdf:datatype="http://www.w3.org/2001/XMLSchema#string">PubMed</bp:DB>
      <bp:TITLE rdf:datatype="http://www.w3.org/2001/XMLSchema#string">P53, apoptosis, and breast cancer.</bp:TITLE>
      <bp:SOURCE rdf:datatype="http://www.w3.org/2001/XMLSchema#string">J Mammary Gland Biol Neoplasia</bp:SOURCE>
      <bp:YEAR rdf:datatype="http://www.w3.org/2001/XMLSchema#string">1996</bp:YEAR>
      <bp:AUTHORS rdf:datatype="http://www.w3.org/2001/XMLSchema#string">Barnes DM</bp:AUTHORS>
      <bp:AUTHORS rdf:datatype="http://www.w3.org/2001/XMLSchema#string">Camplejohn RS</bp:AUTHORS>
    </bp:PublicationXref>
    <bp:PublicationXref xmlns:bp="http://www.biopax.org/release/biopax-level3.owl#" xmlns:rdf="http://www.w3.org/1999/02/22-rdf-syntax-ns#" rdf:id="fa3">
      <bp:ID rdf:datatype="http://www.w3.org/2001/XMLSchema#string">9261102</bp:ID>
      <bp:DB rdf:datatype="http://www.w3.org/2001/XMLSchema#string">PubMed</bp:DB>
      <bp:TITLE rdf:datatype="http://www.w3.org/2001/XMLSchema#string">Activation of caspase-2 in apoptosis.</bp:TITLE>
      <bp:SOURCE rdf:datatype="http://www.w3.org/2001/XMLSchema#string">J Biol Chem</bp:SOURCE>
      <bp:YEAR rdf:datatype="http://www.w3.org/2001/XMLSchema#string">1997</bp:YEAR>
      <bp:AUTHORS rdf:datatype="http://www.w3.org/2001/XMLSchema#string">Li H</bp:AUTHORS>
      <bp:AUTHORS rdf:datatype="http://www.w3.org/2001/XMLSchema#string">Bergeron L</bp:AUTHORS>
      <bp:AUTHORS rdf:datatype="http://www.w3.org/2001/XMLSchema#string">Cryns V</bp:AUTHORS>
      <bp:AUTHORS rdf:datatype="http://www.w3.org/2001/XMLSchema#string">Pasternack MS</bp:AUTHORS>
      <bp:AUTHORS rdf:datatype="http://www.w3.org/2001/XMLSchema#string">Zhu H</bp:AUTHORS>
      <bp:AUTHORS rdf:datatype="http://www.w3.org/2001/XMLSchema#string">Shi L</bp:AUTHORS>
      <bp:AUTHORS rdf:datatype="http://www.w3.org/2001/XMLSchema#string">Greenberg A</bp:AUTHORS>
      <bp:AUTHORS rdf:datatype="http://www.w3.org/2001/XMLSchema#string">Yuan J</bp:AUTHORS>
    </bp:PublicationXref>
    <bp:PublicationXref xmlns:bp="http://www.biopax.org/release/biopax-level3.owl#" xmlns:rdf="http://www.w3.org/1999/02/22-rdf-syntax-ns#" rdf:id="b9e">
      <bp:ID rdf:datatype="http://www.w3.org/2001/XMLSchema#string">22704343</bp:ID>
      <bp:DB rdf:datatype="http://www.w3.org/2001/XMLSchema#string">PubMed</bp:DB>
      <bp:TITLE rdf:datatype="http://www.w3.org/2001/XMLSchema#string">H2AX phosphorylation at the sites of DNA double-strand breaks in cultivated mammalian cells and tissues.</bp:TITLE>
      <bp:SOURCE rdf:datatype="http://www.w3.org/2001/XMLSchema#string">Clin Epigenetics</bp:SOURCE>
      <bp:YEAR rdf:datatype="http://www.w3.org/2001/XMLSchema#string">2011</bp:YEAR>
      <bp:AUTHORS rdf:datatype="http://www.w3.org/2001/XMLSchema#string">Firsanov DV</bp:AUTHORS>
      <bp:AUTHORS rdf:datatype="http://www.w3.org/2001/XMLSchema#string">Solovjeva LV</bp:AUTHORS>
      <bp:AUTHORS rdf:datatype="http://www.w3.org/2001/XMLSchema#string">Svetlova MP</bp:AUTHORS>
    </bp:PublicationXref>
    <bp:PublicationXref xmlns:bp="http://www.biopax.org/release/biopax-level3.owl#" xmlns:rdf="http://www.w3.org/1999/02/22-rdf-syntax-ns#" rdf:id="dfc">
      <bp:ID rdf:datatype="http://www.w3.org/2001/XMLSchema#string">8617251</bp:ID>
      <bp:DB rdf:datatype="http://www.w3.org/2001/XMLSchema#string">PubMed</bp:DB>
      <bp:TITLE rdf:datatype="http://www.w3.org/2001/XMLSchema#string">Apoptosis: molecular regulation of cell death.</bp:TITLE>
      <bp:SOURCE rdf:datatype="http://www.w3.org/2001/XMLSchema#string">Eur J Biochem</bp:SOURCE>
      <bp:YEAR rdf:datatype="http://www.w3.org/2001/XMLSchema#string">1996</bp:YEAR>
      <bp:AUTHORS rdf:datatype="http://www.w3.org/2001/XMLSchema#string">Hale AJ</bp:AUTHORS>
      <bp:AUTHORS rdf:datatype="http://www.w3.org/2001/XMLSchema#string">Smith CA</bp:AUTHORS>
      <bp:AUTHORS rdf:datatype="http://www.w3.org/2001/XMLSchema#string">Sutherland LC</bp:AUTHORS>
      <bp:AUTHORS rdf:datatype="http://www.w3.org/2001/XMLSchema#string">Stoneman VE</bp:AUTHORS>
      <bp:AUTHORS rdf:datatype="http://www.w3.org/2001/XMLSchema#string">Longthorne VL</bp:AUTHORS>
      <bp:AUTHORS rdf:datatype="http://www.w3.org/2001/XMLSchema#string">Culhane AC</bp:AUTHORS>
      <bp:AUTHORS rdf:datatype="http://www.w3.org/2001/XMLSchema#string">Williams GT</bp:AUTHORS>
    </bp:PublicationXref>
    <bp:PublicationXref xmlns:bp="http://www.biopax.org/release/biopax-level3.owl#" xmlns:rdf="http://www.w3.org/1999/02/22-rdf-syntax-ns#" rdf:id="d45">
      <bp:ID rdf:datatype="http://www.w3.org/2001/XMLSchema#string">11089869</bp:ID>
      <bp:DB rdf:datatype="http://www.w3.org/2001/XMLSchema#string">PubMed</bp:DB>
      <bp:TITLE rdf:datatype="http://www.w3.org/2001/XMLSchema#string">Factors controlling cyclin B expression.</bp:TITLE>
      <bp:SOURCE rdf:datatype="http://www.w3.org/2001/XMLSchema#string">Plant Mol Biol</bp:SOURCE>
      <bp:YEAR rdf:datatype="http://www.w3.org/2001/XMLSchema#string">2000</bp:YEAR>
      <bp:AUTHORS rdf:datatype="http://www.w3.org/2001/XMLSchema#string">Ito M</bp:AUTHORS>
    </bp:PublicationXref>
    <bp:PublicationXref xmlns:bp="http://www.biopax.org/release/biopax-level3.owl#" xmlns:rdf="http://www.w3.org/1999/02/22-rdf-syntax-ns#" rdf:id="bd5">
      <bp:ID rdf:datatype="http://www.w3.org/2001/XMLSchema#string">22980457</bp:ID>
      <bp:DB rdf:datatype="http://www.w3.org/2001/XMLSchema#string">PubMed</bp:DB>
      <bp:TITLE rdf:datatype="http://www.w3.org/2001/XMLSchema#string">Janus-faced PIDD: a sensor for DNA damage-induced cell death or survival?</bp:TITLE>
      <bp:SOURCE rdf:datatype="http://www.w3.org/2001/XMLSchema#string">Mol Cell</bp:SOURCE>
      <bp:YEAR rdf:datatype="http://www.w3.org/2001/XMLSchema#string">2012</bp:YEAR>
      <bp:AUTHORS rdf:datatype="http://www.w3.org/2001/XMLSchema#string">McCoy F</bp:AUTHORS>
      <bp:AUTHORS rdf:datatype="http://www.w3.org/2001/XMLSchema#string">Eckard L</bp:AUTHORS>
      <bp:AUTHORS rdf:datatype="http://www.w3.org/2001/XMLSchema#string">Nutt LK</bp:AUTHORS>
    </bp:PublicationXref>
    <bp:PublicationXref xmlns:bp="http://www.biopax.org/release/biopax-level3.owl#" xmlns:rdf="http://www.w3.org/1999/02/22-rdf-syntax-ns#" rdf:id="be6">
      <bp:ID rdf:datatype="http://www.w3.org/2001/XMLSchema#string">9363685</bp:ID>
      <bp:DB rdf:datatype="http://www.w3.org/2001/XMLSchema#string">PubMed</bp:DB>
      <bp:TITLE rdf:datatype="http://www.w3.org/2001/XMLSchema#string">Ataxia-telangiectasia: is ATM a sensor of oxidative damage and stress?</bp:TITLE>
      <bp:SOURCE rdf:datatype="http://www.w3.org/2001/XMLSchema#string">Bioessays</bp:SOURCE>
      <bp:YEAR rdf:datatype="http://www.w3.org/2001/XMLSchema#string">1997</bp:YEAR>
      <bp:AUTHORS rdf:datatype="http://www.w3.org/2001/XMLSchema#string">Rotman G</bp:AUTHORS>
      <bp:AUTHORS rdf:datatype="http://www.w3.org/2001/XMLSchema#string">Shiloh Y</bp:AUTHORS>
    </bp:PublicationXref>
    <bp:PublicationXref xmlns:bp="http://www.biopax.org/release/biopax-level3.owl#" xmlns:rdf="http://www.w3.org/1999/02/22-rdf-syntax-ns#" rdf:id="efc">
      <bp:ID rdf:datatype="http://www.w3.org/2001/XMLSchema#string">22435546</bp:ID>
      <bp:DB rdf:datatype="http://www.w3.org/2001/XMLSchema#string">PubMed</bp:DB>
      <bp:TITLE rdf:datatype="http://www.w3.org/2001/XMLSchema#string">NF-κB regulation: lessons from structures.</bp:TITLE>
      <bp:SOURCE rdf:datatype="http://www.w3.org/2001/XMLSchema#string">Immunol Rev</bp:SOURCE>
      <bp:YEAR rdf:datatype="http://www.w3.org/2001/XMLSchema#string">2012</bp:YEAR>
      <bp:AUTHORS rdf:datatype="http://www.w3.org/2001/XMLSchema#string">Ghosh G</bp:AUTHORS>
      <bp:AUTHORS rdf:datatype="http://www.w3.org/2001/XMLSchema#string">Wang VY</bp:AUTHORS>
      <bp:AUTHORS rdf:datatype="http://www.w3.org/2001/XMLSchema#string">Huang DB</bp:AUTHORS>
      <bp:AUTHORS rdf:datatype="http://www.w3.org/2001/XMLSchema#string">Fusco A</bp:AUTHORS>
    </bp:PublicationXref>
    <bp:PublicationXref xmlns:bp="http://www.biopax.org/release/biopax-level3.owl#" xmlns:rdf="http://www.w3.org/1999/02/22-rdf-syntax-ns#" rdf:id="de7">
      <bp:ID rdf:datatype="http://www.w3.org/2001/XMLSchema#string">23416979</bp:ID>
      <bp:DB rdf:datatype="http://www.w3.org/2001/XMLSchema#string">PubMed</bp:DB>
      <bp:TITLE rdf:datatype="http://www.w3.org/2001/XMLSchema#string">Senescence and aging: the critical roles of p53.</bp:TITLE>
      <bp:SOURCE rdf:datatype="http://www.w3.org/2001/XMLSchema#string">Oncogene</bp:SOURCE>
      <bp:YEAR rdf:datatype="http://www.w3.org/2001/XMLSchema#string">2013</bp:YEAR>
      <bp:AUTHORS rdf:datatype="http://www.w3.org/2001/XMLSchema#string">Rufini A</bp:AUTHORS>
      <bp:AUTHORS rdf:datatype="http://www.w3.org/2001/XMLSchema#string">Tucci P</bp:AUTHORS>
      <bp:AUTHORS rdf:datatype="http://www.w3.org/2001/XMLSchema#string">Celardo I</bp:AUTHORS>
      <bp:AUTHORS rdf:datatype="http://www.w3.org/2001/XMLSchema#string">Melino G</bp:AUTHORS>
    </bp:PublicationXref>
    <bp:PublicationXref xmlns:bp="http://www.biopax.org/release/biopax-level3.owl#" xmlns:rdf="http://www.w3.org/1999/02/22-rdf-syntax-ns#" rdf:id="c9f">
      <bp:ID rdf:datatype="http://www.w3.org/2001/XMLSchema#string">22160080</bp:ID>
      <bp:DB rdf:datatype="http://www.w3.org/2001/XMLSchema#string">PubMed</bp:DB>
      <bp:TITLE rdf:datatype="http://www.w3.org/2001/XMLSchema#string">Fanconi anemia.</bp:TITLE>
      <bp:SOURCE rdf:datatype="http://www.w3.org/2001/XMLSchema#string">Hematology Am Soc Hematol Educ Program</bp:SOURCE>
      <bp:YEAR rdf:datatype="http://www.w3.org/2001/XMLSchema#string">2011</bp:YEAR>
      <bp:AUTHORS rdf:datatype="http://www.w3.org/2001/XMLSchema#string">Soulier J</bp:AUTHORS>
    </bp:PublicationXref>
    <bp:PublicationXref xmlns:bp="http://www.biopax.org/release/biopax-level3.owl#" xmlns:rdf="http://www.w3.org/1999/02/22-rdf-syntax-ns#" rdf:id="e91">
      <bp:ID rdf:datatype="http://www.w3.org/2001/XMLSchema#string">15670890</bp:ID>
      <bp:DB rdf:datatype="http://www.w3.org/2001/XMLSchema#string">PubMed</bp:DB>
      <bp:TITLE rdf:datatype="http://www.w3.org/2001/XMLSchema#string">RAD51, genomic stability, and tumorigenesis.</bp:TITLE>
      <bp:SOURCE rdf:datatype="http://www.w3.org/2001/XMLSchema#string">Cancer Lett</bp:SOURCE>
      <bp:YEAR rdf:datatype="http://www.w3.org/2001/XMLSchema#string">2005</bp:YEAR>
      <bp:AUTHORS rdf:datatype="http://www.w3.org/2001/XMLSchema#string">Richardson C</bp:AUTHORS>
    </bp:PublicationXref>
    <bp:PublicationXref xmlns:bp="http://www.biopax.org/release/biopax-level3.owl#" xmlns:rdf="http://www.w3.org/1999/02/22-rdf-syntax-ns#" rdf:id="f92">
      <bp:ID rdf:datatype="http://www.w3.org/2001/XMLSchema#string">18508566</bp:ID>
      <bp:DB rdf:datatype="http://www.w3.org/2001/XMLSchema#string">PubMed</bp:DB>
      <bp:TITLE rdf:datatype="http://www.w3.org/2001/XMLSchema#string">The multiple checkpoint functions of CHK1 and CHK2 in maintenance of genome stability.</bp:TITLE>
      <bp:SOURCE rdf:datatype="http://www.w3.org/2001/XMLSchema#string">Front Biosci</bp:SOURCE>
      <bp:YEAR rdf:datatype="http://www.w3.org/2001/XMLSchema#string">2008</bp:YEAR>
      <bp:AUTHORS rdf:datatype="http://www.w3.org/2001/XMLSchema#string">Chen Y</bp:AUTHORS>
      <bp:AUTHORS rdf:datatype="http://www.w3.org/2001/XMLSchema#string">Poon RY</bp:AUTHORS>
    </bp:PublicationXref>
    <bp:PublicationXref xmlns:bp="http://www.biopax.org/release/biopax-level3.owl#" xmlns:rdf="http://www.w3.org/1999/02/22-rdf-syntax-ns#" rdf:id="ad5">
      <bp:ID rdf:datatype="http://www.w3.org/2001/XMLSchema#string">22525466 </bp:ID>
      <bp:DB rdf:datatype="http://www.w3.org/2001/XMLSchema#string">PubMed</bp:DB>
      <bp:TITLE rdf:datatype="http://www.w3.org/2001/XMLSchema#string">Ataxia-telangiectasia mutated and the Mre11-Rad50-NBS1 complex: promising targets for radiosensitization.</bp:TITLE>
      <bp:SOURCE rdf:datatype="http://www.w3.org/2001/XMLSchema#string">Acta Med Okayama</bp:SOURCE>
      <bp:YEAR rdf:datatype="http://www.w3.org/2001/XMLSchema#string">2012</bp:YEAR>
      <bp:AUTHORS rdf:datatype="http://www.w3.org/2001/XMLSchema#string">Kuroda S</bp:AUTHORS>
      <bp:AUTHORS rdf:datatype="http://www.w3.org/2001/XMLSchema#string">Urata Y</bp:AUTHORS>
      <bp:AUTHORS rdf:datatype="http://www.w3.org/2001/XMLSchema#string">Fujiwara T</bp:AUTHORS>
    </bp:PublicationXref>
    <bp:PublicationXref xmlns:bp="http://www.biopax.org/release/biopax-level3.owl#" xmlns:rdf="http://www.w3.org/1999/02/22-rdf-syntax-ns#" rdf:id="c74">
      <bp:ID rdf:datatype="http://www.w3.org/2001/XMLSchema#string">22260696</bp:ID>
      <bp:DB rdf:datatype="http://www.w3.org/2001/XMLSchema#string">PubMed</bp:DB>
      <bp:TITLE rdf:datatype="http://www.w3.org/2001/XMLSchema#string">The roles of ATF2 (activating transcription factor 2) in tumorigenesis.</bp:TITLE>
      <bp:SOURCE rdf:datatype="http://www.w3.org/2001/XMLSchema#string">Biochem Soc Trans</bp:SOURCE>
      <bp:YEAR rdf:datatype="http://www.w3.org/2001/XMLSchema#string">2012</bp:YEAR>
      <bp:AUTHORS rdf:datatype="http://www.w3.org/2001/XMLSchema#string">Gozdecka M</bp:AUTHORS>
      <bp:AUTHORS rdf:datatype="http://www.w3.org/2001/XMLSchema#string">Breitwieser W</bp:AUTHORS>
    </bp:PublicationXref>
    <bp:PublicationXref xmlns:bp="http://www.biopax.org/release/biopax-level3.owl#" xmlns:rdf="http://www.w3.org/1999/02/22-rdf-syntax-ns#" rdf:id="b90">
      <bp:ID rdf:datatype="http://www.w3.org/2001/XMLSchema#string">18243065</bp:ID>
      <bp:DB rdf:datatype="http://www.w3.org/2001/XMLSchema#string">PubMed</bp:DB>
      <bp:TITLE rdf:datatype="http://www.w3.org/2001/XMLSchema#string">The consequences of Rad51 overexpression for normal and tumor cells.</bp:TITLE>
      <bp:SOURCE rdf:datatype="http://www.w3.org/2001/XMLSchema#string">DNA Repair (Amst)</bp:SOURCE>
      <bp:YEAR rdf:datatype="http://www.w3.org/2001/XMLSchema#string">2008</bp:YEAR>
      <bp:AUTHORS rdf:datatype="http://www.w3.org/2001/XMLSchema#string">Klein HL</bp:AUTHORS>
    </bp:PublicationXref>
  </Biopax>
</Pathway>
