# Supplementary material for: A network biology workflow to study transcriptomics data of the diabetic liver
Source: BMC Genomics. 2014 Nov 15;15(1):971. doi: 10.1186/1471-2164-15-971 (PMC4246458; doi:10.1186/1471-2164-15-971)
Supplement: Supplementary file 2 — Additional file 2: WikiPathways human pathway collection downloaded on 17 June 2014 ( http://wikipathways.org/index.php/Download_Pathways ). (ZIP 2 MB) [file 12864_2014_6667_MOESM2_ESM.zip › 2014-06-17-WikiPathways-HumanCollection/Hs_BDNF_Pathway_WP2152_70073.gpml]

<?xml version="1.0" encoding="UTF-8"?>
<Pathway xmlns="http://pathvisio.org/GPML/2013a" Name="BDNF Pathway" Author="Indira" Last-Modified="2/22/2013" Organism="Homo sapiens">
  <Comment Source="WikiPathways-category">Cellular Process</Comment>
  <Graphics BoardWidth="918.0" BoardHeight="704.2380952380952" />
  <DataNode TextLabel="Frs2" GraphId="d2d33" Type="GeneProduct" GroupRef="e9026">
    <BiopaxRef>a22</BiopaxRef>
    <Graphics CenterX="434.2925273390037" CenterY="170.28918590522477" Width="80.0" Height="20.0" ZOrder="32768" FontSize="10" Valign="Middle" />
    <Xref Database="Ensembl" ID="ENSMUSG00000020170" />
  </DataNode>
  <DataNode TextLabel="SH2B" GraphId="eedb9" Type="GeneProduct" GroupRef="e9026">
    <BiopaxRef>a10</BiopaxRef>
    <Graphics CenterX="434.2925273390037" CenterY="190.28918590522477" Width="80.0" Height="20.0" ZOrder="32768" FontSize="10" Valign="Middle" />
    <Xref Database="" ID="" />
  </DataNode>
  <DataNode TextLabel="PLC-gamma" GraphId="b5b3d" Type="GeneProduct">
    <BiopaxRef>f66</BiopaxRef>
    <BiopaxRef>a22</BiopaxRef>
    <Graphics CenterX="434.2925273390037" CenterY="232.28918590522477" Width="80.0" Height="20.0" ZOrder="32768" FontSize="10" Valign="Middle" />
    <Xref Database="" ID="" />
  </DataNode>
  <DataNode TextLabel="Mapk" GraphId="d969f" Type="GeneProduct" GroupRef="ea991">
    <BiopaxRef>f66</BiopaxRef>
    <BiopaxRef>a22</BiopaxRef>
    <BiopaxRef>e9c</BiopaxRef>
    <BiopaxRef>f59</BiopaxRef>
    <Graphics CenterX="237.04252733900356" CenterY="191.28918590522477" Width="80.0" Height="20.0" ZOrder="32768" FontSize="10" Valign="Middle" />
    <Xref Database="Ensembl" ID="ENSMUSG00000024558" />
  </DataNode>
  <DataNode TextLabel="NF-kappa-B" GraphId="e633d" Type="GeneProduct" GroupRef="ea991">
    <BiopaxRef>e9c</BiopaxRef>
    <Graphics CenterX="237.04252733900356" CenterY="150.2891859052248" Width="80.0" Height="20.0" ZOrder="32768" FontSize="10" Valign="Middle" />
    <Xref Database="" ID="" />
  </DataNode>
  <DataNode TextLabel="Creb" GraphId="e0a53" Type="GeneProduct">
    <BiopaxRef>aa0</BiopaxRef>
    <Graphics CenterX="283.6675273390037" CenterY="242.03918590522477" Width="60.75" Height="20.0" ZOrder="32768" FontSize="10" Valign="Middle" />
    <Xref Database="Ensembl" ID="ENSMUSG00000025958" />
  </DataNode>
  <DataNode TextLabel="Bcl2 - Cell survival" GraphId="ca93f" Type="GeneProduct">
    <BiopaxRef>c72</BiopaxRef>
    <Graphics CenterX="464.0425273390037" CenterY="339.28918590522466" Width="114.0" Height="20.0" ZOrder="32768" FontSize="10" Valign="Middle" Color="339900" />
    <Xref Database="Ensembl" ID="ENSMUSG00000057329" />
  </DataNode>
  <DataNode TextLabel="Response Element" GraphId="dba22" Type="GeneProduct">
    <Graphics CenterX="364.5425273390037" CenterY="291.28918590522466" Width="99.0" Height="20.0" ZOrder="32768" FontSize="10" Valign="Middle" />
    <Xref Database="" ID="" />
  </DataNode>
  <DataNode TextLabel="Cdc42" GraphId="f51d0" Type="GeneProduct" GroupRef="b94e0">
    <BiopaxRef>f59</BiopaxRef>
    <BiopaxRef>c72</BiopaxRef>
    <Graphics CenterX="255.04252733900358" CenterY="426.28918590522466" Width="80.0" Height="20.0" ZOrder="32768" FontSize="10" Valign="Middle" />
    <Xref Database="Ensembl" ID="ENSMUSG00000006699" />
  </DataNode>
  <DataNode TextLabel="Rac1" GraphId="e7e77" Type="GeneProduct" GroupRef="b94e0">
    <BiopaxRef>f59</BiopaxRef>
    <Graphics CenterX="255.04252733900358" CenterY="406.28918590522466" Width="80.0" Height="20.0" ZOrder="32768" FontSize="10" Valign="Middle" />
    <Xref Database="Ensembl" ID="ENSMUSG00000001847" />
  </DataNode>
  <DataNode TextLabel="p53" GraphId="d71a3" Type="GeneProduct">
    <BiopaxRef>f59</BiopaxRef>
    <BiopaxRef>c72</BiopaxRef>
    <Graphics CenterX="255.54252733900358" CenterY="377.28918590522466" Width="49.0" Height="20.0" ZOrder="32768" FontSize="10" Valign="Middle" />
    <Xref Database="Ensembl" ID="ENSMUSG00000059552" />
  </DataNode>
  <DataNode TextLabel="Bax" GraphId="e8a1d" Type="GeneProduct">
    <BiopaxRef>ebe</BiopaxRef>
    <BiopaxRef>c72</BiopaxRef>
    <Graphics CenterX="321.0425273390037" CenterY="340.28918590522466" Width="80.0" Height="20.0" ZOrder="32768" FontSize="10" Valign="Middle" />
    <Xref Database="Ensembl" ID="ENSMUSG00000003873" />
  </DataNode>
  <DataNode TextLabel="Apoptosis" GraphId="fd09f" Type="GeneProduct">
    <Graphics CenterX="473.5425273390037" CenterY="406.78918590522466" Width="101.0" Height="33.0" ZOrder="32768" FontSize="10" Valign="Middle" Color="ff0000" />
    <Xref Database="" ID="" />
  </DataNode>
  <DataNode TextLabel="tPA" GraphId="a43b6" Type="GeneProduct">
    <BiopaxRef>d42</BiopaxRef>
    <BiopaxRef>aa0</BiopaxRef>
    <Graphics CenterX="793.6381386242697" CenterY="449.28918590522466" Width="80.0" Height="20.0" ZOrder="32768" FontSize="10" Valign="Middle" />
    <Xref Database="Ensembl" ID="ENSMUSG00000031538" />
  </DataNode>
  <DataNode TextLabel="TrkB" GraphId="bd3c9" Type="GeneProduct">
    <BiopaxRef>f66</BiopaxRef>
    <BiopaxRef>aa0</BiopaxRef>
    <Graphics CenterX="611.2925273390034" CenterY="175.03918590522477" Width="45.5" Height="20.5" ZOrder="32768" FontSize="10" Valign="Middle" />
    <Xref Database="Ensembl" ID="ENSMUSG00000055254" />
  </DataNode>
  <DataNode TextLabel="Pro-Bdnf" GraphId="b1e8f" Type="GeneProduct">
    <BiopaxRef>aa0</BiopaxRef>
    <Graphics CenterX="674.0425273390034" CenterY="401.28918590522466" Width="80.0" Height="20.0" ZOrder="32768" FontSize="10" Valign="Middle" />
    <Xref Database="Ensembl" ID="ENSMUSG00000048482" />
  </DataNode>
  <DataNode TextLabel="Plasminogen" GraphId="d9257" Type="GeneProduct">
    <BiopaxRef>d42</BiopaxRef>
    <BiopaxRef>aa0</BiopaxRef>
    <Graphics CenterX="735.7925273390034" CenterY="529.0391859052248" Width="68.5" Height="24.5" ZOrder="32768" FontSize="10" Valign="Middle" />
    <Xref Database="Ensembl" ID="ENSMUSG00000059481" />
  </DataNode>
  <DataNode TextLabel="Shc1" GraphId="f350a" Type="GeneProduct">
    <BiopaxRef>f66</BiopaxRef>
    <Graphics CenterX="434.0425273390037" CenterY="151.28918590522477" Width="80.0" Height="20.0" ZOrder="32768" FontSize="10" Valign="Middle" />
    <Xref Database="Ensembl" ID="ENSMUSG00000042626" />
  </DataNode>
  <DataNode TextLabel="p75" GraphId="fa86d" Type="GeneProduct">
    <BiopaxRef>aa0</BiopaxRef>
    <Graphics CenterX="612.0425273390034" CenterY="506.28918590522466" Width="80.0" Height="20.0" ZOrder="32768" FontSize="10" Valign="Middle" />
    <Xref Database="Ensembl" ID="ENSMUSG00000000120" />
  </DataNode>
  <DataNode TextLabel="PAI-1" GraphId="fab0f" Type="GeneProduct">
    <BiopaxRef>aa0</BiopaxRef>
    <Graphics CenterX="793.6381386242697" CenterY="292.99138026259135" Width="80.0" Height="20.0" ZOrder="32768" FontSize="10" Valign="Middle" />
    <Xref Database="" ID="" />
  </DataNode>
  <DataNode TextLabel="Bdnf" GraphId="c519c" Type="GeneProduct">
    <BiopaxRef>aa0</BiopaxRef>
    <Graphics CenterX="673.7829992083322" CenterY="292.1966269215586" Width="80.0" Height="20.0" ZOrder="32769" FontSize="10" Valign="Middle" />
    <Xref Database="Ensembl" ID="ENSMUSG00000048482" />
  </DataNode>
  <DataNode TextLabel="Plasmin" GraphId="bd44b" Type="GeneProduct">
    <BiopaxRef>d42</BiopaxRef>
    <BiopaxRef>aa0</BiopaxRef>
    <Graphics CenterX="727.7925273390034" CenterY="345.03918590522466" Width="68.5" Height="24.5" ZOrder="32771" FontSize="10" Valign="Middle" />
    <Xref Database="Ensembl" ID="ENSMUSG00000059481" />
  </DataNode>
  <Interaction GraphId="id8dc46764">
    <Graphics ZOrder="12288" LineThickness="1.0">
      <Point X="588.5425273390034" Y="175.03918590522477" GraphRef="bd3c9" RelX="-1.0" RelY="0.0" />
      <Point X="474.2925273390037" Y="232.28918590522477" GraphRef="b5b3d" RelX="1.0" RelY="0.0" ArrowHead="Arrow" />
    </Graphics>
    <Xref Database="" ID="" />
  </Interaction>
  <Interaction GraphId="idbfc0dcf">
    <Graphics ZOrder="12288" LineThickness="1.0">
      <Point X="588.5425273390034" Y="175.03918590522477" GraphRef="bd3c9" RelX="-1.0" RelY="0.0" />
      <Point X="474.2925273390037" Y="190.28918590522477" GraphRef="eedb9" RelX="1.0" RelY="0.0" ArrowHead="Arrow" />
    </Graphics>
    <Xref Database="" ID="" />
  </Interaction>
  <Interaction GraphId="idd36840ad">
    <Graphics ZOrder="12288" LineThickness="1.0">
      <Point X="588.5425273390034" Y="175.03918590522477" GraphRef="bd3c9" RelX="-1.0" RelY="0.0" />
      <Point X="474.2925273390037" Y="170.28918590522477" GraphRef="d2d33" RelX="1.0" RelY="0.0" ArrowHead="Arrow" />
    </Graphics>
    <Xref Database="" ID="" />
  </Interaction>
  <Interaction GraphId="id1e5814ed">
    <Graphics ZOrder="12288" LineThickness="1.0">
      <Point X="588.5425273390034" Y="175.03918590522477" GraphRef="bd3c9" RelX="-1.0" RelY="0.0" />
      <Point X="474.0425273390037" Y="151.28918590522477" GraphRef="f350a" RelX="1.0" RelY="0.0" ArrowHead="Arrow" />
    </Graphics>
    <Xref Database="" ID="" />
  </Interaction>
  <Interaction GraphId="id1061ee31">
    <Graphics ZOrder="12288" LineThickness="1.0">
      <Point X="386.2925273390037" Y="180.28918590522477" GraphRef="fae60" RelX="-1.0" RelY="0.0" />
      <Point X="277.0425273390035" Y="191.28918590522477" GraphRef="d969f" RelX="1.0" RelY="0.0" ArrowHead="Arrow" />
    </Graphics>
    <Xref Database="" ID="" />
  </Interaction>
  <Interaction GraphId="idc9b67e50">
    <Graphics ZOrder="12288" LineThickness="1.0">
      <Point X="394.2925273390037" Y="232.28918590522477" GraphRef="b5b3d" RelX="-1.0" RelY="0.0" />
      <Point X="277.0425273390035" Y="150.2891859052248" GraphRef="e633d" RelX="1.0" RelY="0.0" ArrowHead="Arrow" />
    </Graphics>
    <Xref Database="" ID="" />
  </Interaction>
  <Interaction GraphId="id2bfec2ce">
    <Graphics ConnectorType="Curved" ZOrder="12288" LineThickness="1.0">
      <Point X="189.04252733900353" Y="151.53918590522477" GraphRef="aa673" RelX="-1.0" RelY="-0.5" />
      <Point X="152.0425273390036" Y="221.4141859052247" />
      <Point X="315.0425273390037" Y="291.28918590522466" GraphRef="dba22" RelX="-1.0" RelY="0.0" ArrowHead="Arrow" />
    </Graphics>
    <Xref Database="" ID="" />
  </Interaction>
  <Interaction GraphId="id25ea59a">
    <Graphics ConnectorType="Elbow" ZOrder="12288" LineThickness="1.0">
      <Point X="364.5425273390037" Y="281.28918590522466" GraphRef="dba22" RelX="0.0" RelY="-1.0" />
      <Point X="521.0425273390038" Y="339.28918590522466" GraphRef="ca93f" RelX="1.0" RelY="0.0" ArrowHead="Arrow" />
    </Graphics>
    <Xref Database="" ID="" />
  </Interaction>
  <Interaction GraphId="id554353b9">
    <Graphics ZOrder="12288" LineThickness="1.0">
      <Point X="572.0425273390034" Y="506.2891859052247" GraphRef="fa86d" RelX="-1.0" RelY="0.0" />
      <Point X="303.0425273390036" Y="416.28918590522466" GraphRef="aad75" RelX="1.0" RelY="0.0" ArrowHead="Arrow" />
    </Graphics>
    <Xref Database="" ID="" />
  </Interaction>
  <Interaction GraphId="id75555d3">
    <Graphics ConnectorType="Elbow" ZOrder="12288" LineThickness="1.0">
      <Point X="255.54252733900358" Y="367.28918590522466" GraphRef="d71a3" RelX="0.0" RelY="-1.0" />
      <Point X="281.0425273390037" Y="340.28918590522466" GraphRef="e8a1d" RelX="-1.0" RelY="0.0" ArrowHead="Arrow" />
    </Graphics>
    <Xref Database="" ID="" />
  </Interaction>
  <Interaction GraphId="idf34c1f44">
    <Graphics ConnectorType="Curved" ZOrder="12288" LineThickness="1.0">
      <Point X="361.0425273390037" Y="340.28918590522466" GraphRef="e8a1d" RelX="1.0" RelY="0.0" />
      <Point X="394.0425273390037" Y="373.53918590522466" />
      <Point X="423.04252733900375" Y="406.78918590522466" GraphRef="fd09f" RelX="-1.0" RelY="0.0" ArrowHead="Arrow" />
    </Graphics>
    <Xref Database="" ID="" />
  </Interaction>
  <Interaction GraphId="id95cdf248">
    <Graphics ConnectorType="Elbow" ZOrder="12288" LineThickness="1.0" Color="ff0000">
      <Point X="674.0425273390034" Y="411.28918590522466" GraphRef="b1e8f" RelX="0.0" RelY="1.0" />
      <Point X="652.0425273390034" Y="506.2891859052247" GraphRef="fa86d" RelX="1.0" RelY="0.0" ArrowHead="Arrow" />
    </Graphics>
    <Xref Database="" ID="" />
  </Interaction>
  <Interaction GraphId="idedea339">
    <Graphics ZOrder="12288" LineThickness="1.0">
      <Point X="793.6381386242697" Y="302.99138026259135" GraphRef="fab0f" RelX="0.0" RelY="1.0" />
      <Point X="793.6381386242697" Y="439.28918590522466" GraphRef="a43b6" RelX="0.0" RelY="-1.0" ArrowHead="TBar" />
    </Graphics>
    <Xref Database="" ID="" />
  </Interaction>
  <Interaction GraphId="id6bbc50a8">
    <Graphics ZOrder="12288" LineThickness="1.0">
      <Point X="237.04252733900353" Y="140.2891859052248" GraphRef="e633d" RelX="0.0" RelY="-1.0" ArrowHead="Arrow" />
      <Point X="237.04252733900353" Y="201.28918590522477" GraphRef="d969f" RelX="0.0" RelY="1.0" ArrowHead="Arrow" />
    </Graphics>
    <Xref Database="" ID="" />
  </Interaction>
  <Interaction GraphId="id9f7861fe">
    <Graphics ConnectorType="Curved" ZOrder="12288" LineThickness="1.0">
      <Point X="189.04252733900353" Y="190.03918590522477" GraphRef="aa673" RelX="-1.0" RelY="0.5" />
      <Point X="253.2925273390037" Y="242.03918590522477" GraphRef="e0a53" RelX="-1.0" RelY="0.0" ArrowHead="Arrow" />
    </Graphics>
    <Xref Database="" ID="" />
  </Interaction>
  <Interaction GraphId="id1a0e94c8">
    <Graphics ConnectorType="Curved" ZOrder="12288" LineThickness="1.0">
      <Point X="283.6675273390037" Y="252.03918590522477" GraphRef="e0a53" RelX="0.0" RelY="1.0" />
      <Point X="315.0425273390037" Y="291.28918590522466" GraphRef="dba22" RelX="-1.0" RelY="0.0" ArrowHead="Arrow" />
    </Graphics>
    <Xref Database="" ID="" />
  </Interaction>
  <Interaction GraphId="idc2d62039">
    <Graphics ConnectorType="Elbow" ZOrder="12288" LineThickness="1.0">
      <Point X="207.04252733900358" Y="430.28918590522466" GraphRef="aad75" RelX="-1.0" RelY="0.5" />
      <Point X="154.0425273390036" Y="329.7891859052247" />
      <Point X="195.54252733900358" Y="229.28918590522477" />
      <Point X="237.04252733900353" Y="209.28918590522477" GraphRef="aa673" RelX="0.0" RelY="1.0" ArrowHead="TBar" />
      <Anchor Position="0.49021933616131563" Shape="None" GraphId="af873" />
    </Graphics>
    <Xref Database="" ID="" />
  </Interaction>
  <Interaction GraphId="id6b560bc3">
    <Graphics ConnectorType="Elbow" ZOrder="12288" LineThickness="1.0">
      <Point X="207.04252733900358" Y="416.28918590522466" GraphRef="aad75" RelX="-1.0" RelY="0.0" />
      <Point X="231.04252733900358" Y="377.28918590522466" GraphRef="d71a3" RelX="-1.0" RelY="0.0" ArrowHead="Arrow" />
    </Graphics>
    <Xref Database="" ID="" />
  </Interaction>
  <Interaction GraphId="id9e5ec6ce">
    <Graphics ConnectorType="Elbow" ZOrder="12288" LineThickness="1.0">
      <Point X="269.0425273390037" Y="376.28918590522466" />
      <Point X="353.0425273390037" Y="403.28918590522466" />
      <Point X="335.0425273390037" Y="430.28918590522466" />
      <Point X="317.0425273390037" Y="430.28918590522466" />
      <Point X="303.0425273390036" Y="430.28918590522466" GraphRef="aad75" RelX="1.0" RelY="0.5" ArrowHead="Arrow" />
    </Graphics>
    <Xref Database="" ID="" />
  </Interaction>
  <Interaction GraphId="idaad6ade0">
    <Graphics ConnectorType="Elbow" ZOrder="12288" LineThickness="1.0">
      <Point X="154.0425273390036" Y="308.28088289563505" GraphRef="af873" RelX="0.0" RelY="0.0" />
      <Point X="462.0425273390037" Y="309.2141607622258" />
      <Point X="463.04252733900375" Y="308.28918590522466" />
      <Point X="464.04252733900375" Y="329.28918590522466" GraphRef="ca93f" RelX="0.0" RelY="-1.0" ArrowHead="TBar" />
    </Graphics>
    <Xref Database="" ID="" />
  </Interaction>
  <Interaction GraphId="id34395b15">
    <Graphics ZOrder="12296" LineThickness="1.0">
      <Point X="674.0425273390034" Y="391.28918590522466" GraphRef="b1e8f" RelX="0.0" RelY="-1.0" />
      <Point X="673.7829992083322" Y="302.1966269215586" GraphRef="c519c" RelX="0.0" RelY="1.0" ArrowHead="mim-conversion" />
    </Graphics>
    <Xref Database="" ID="" />
  </Interaction>
  <Interaction GraphId="idd4547e4b">
    <Graphics ConnectorType="Elbow" ZOrder="12300" LineThickness="1.0" Color="339900">
      <Point X="673.7829992083322" Y="282.1966269215586" GraphRef="c519c" RelX="0.0" RelY="-1.0" />
      <Point X="634.0425273390034" Y="175.03918590522477" GraphRef="bd3c9" RelX="1.0" RelY="0.0" ArrowHead="mim-conversion" />
    </Graphics>
    <Xref Database="" ID="" />
  </Interaction>
  <Interaction GraphId="idd102b619">
    <Graphics ZOrder="12302" LineThickness="1.0">
      <Point X="735.7925273390034" Y="516.7891859052248" GraphRef="d9257" RelX="0.0" RelY="-1.0" />
      <Point X="734.2925273390034" Y="346.28918590522466" ArrowHead="mim-conversion" />
    </Graphics>
    <Xref Database="" ID="" />
  </Interaction>
  <Interaction GraphId="e24dc">
    <Graphics ZOrder="32772" LineThickness="1.0">
      <Point X="394.2925273390037" Y="232.28918590522477" GraphRef="b5b3d" RelX="-1.0" RelY="0.0" />
      <Point X="277.0425273390035" Y="191.28918590522477" GraphRef="d969f" RelX="1.0" RelY="0.0" ArrowHead="Arrow" />
    </Graphics>
    <Xref Database="" ID="" />
  </Interaction>
  <GraphicalLine GraphId="ed452">
    <Graphics ZOrder="-4" LineThickness="1.0">
      <Point X="208.0425273390036" Y="384.28918590522466" />
      <Point X="365.0425273390037" Y="384.28918590522466" />
    </Graphics>
  </GraphicalLine>
  <GraphicalLine>
    <Graphics ZOrder="12288" LineThickness="1.0">
      <Point X="208.0425273390036" Y="370.28918590522466" />
      <Point X="365.0425273390037" Y="370.28918590522466" />
    </Graphics>
  </GraphicalLine>
  <GraphicalLine>
    <Graphics ZOrder="12288" LineThickness="1.0">
      <Point X="369.0425273390037" Y="301.28918590522466" />
      <Point X="527.0425273390034" Y="301.28918590522466" />
    </Graphics>
  </GraphicalLine>
  <GraphicalLine>
    <Graphics ConnectorType="Curved" ZOrder="12288" LineThickness="1.0">
      <Point X="699.1789878933745" Y="375.4547864738104" />
      <Point X="699.1789878933745" Y="315.04256188248127" ArrowHead="Arrow" />
    </Graphics>
  </GraphicalLine>
  <GraphicalLine GraphId="c0fb5">
    <Graphics ZOrder="32773" LineThickness="1.0">
      <Point X="368.0425273390037" Y="281.28918590522466" />
      <Point X="526.0425273390034" Y="281.28918590522466" />
    </Graphics>
  </GraphicalLine>
  <GraphicalLine GraphId="a0698">
    <Graphics ConnectorType="Curved" ZOrder="32774" LineThickness="1.0">
      <Point X="761.0624278365146" Y="479.982149657889" />
      <Point X="761.0624278365146" Y="419.56992506656053" ArrowHead="Arrow" />
    </Graphics>
  </GraphicalLine>
  <Shape TextLabel="Nucleus" GraphId="f17b7">
    <Attribute Key="org.pathvisio.CellularComponentProperty" Value="Cell" />
    <Attribute Key="org.pathvisio.DoubleLineProperty" Value="Double" />
    <Graphics CenterX="349.5425273390036" CenterY="288.03918590522477" Width="431.0" Height="344.5" ZOrder="-2" FontSize="10" Align="Left" ShapeType="RoundedRectangle" LineThickness="3.0" Rotation="0.0" />
  </Shape>
  <Shape TextLabel="Cytoplasm" GraphId="de7db">
    <Attribute Key="org.pathvisio.CellularComponentProperty" Value="Cell" />
    <Attribute Key="org.pathvisio.DoubleLineProperty" Value="Double" />
    <Graphics CenterX="344.5425273390037" CenterY="324.90823352427225" Width="527.0" Height="487.2380952380952" ZOrder="16398" FontSize="10" Align="Left" ShapeType="RoundedRectangle" LineThickness="3.0" Color="999999" Rotation="0.0" />
  </Shape>
  <Group GroupId="e9026" GraphId="fae60" Style="Group" />
  <Group GroupId="ea991" GraphId="aa673" Style="Group" />
  <Group GroupId="b94e0" GraphId="aad75" Style="Group" />
  <InfoBox CenterX="0.0" CenterY="0.0" />
  <Biopax>
    <bp:PublicationXref xmlns:bp="http://www.biopax.org/release/biopax-level3.owl#" xmlns:rdf="http://www.w3.org/1999/02/22-rdf-syntax-ns#" rdf:id="d42">
      <bp:ID rdf:datatype="http://www.w3.org/2001/XMLSchema#string">22293605</bp:ID>
      <bp:DB rdf:datatype="http://www.w3.org/2001/XMLSchema#string">PubMed</bp:DB>
      <bp:TITLE rdf:datatype="http://www.w3.org/2001/XMLSchema#string">Neuroprotection by urokinase plasminogen activator in the hippocampus.</bp:TITLE>
      <bp:SOURCE rdf:datatype="http://www.w3.org/2001/XMLSchema#string">Neurobiol Dis</bp:SOURCE>
      <bp:YEAR rdf:datatype="http://www.w3.org/2001/XMLSchema#string">2012</bp:YEAR>
      <bp:AUTHORS rdf:datatype="http://www.w3.org/2001/XMLSchema#string">Cho E</bp:AUTHORS>
      <bp:AUTHORS rdf:datatype="http://www.w3.org/2001/XMLSchema#string">Lee KJ</bp:AUTHORS>
      <bp:AUTHORS rdf:datatype="http://www.w3.org/2001/XMLSchema#string">Seo JW</bp:AUTHORS>
      <bp:AUTHORS rdf:datatype="http://www.w3.org/2001/XMLSchema#string">Byun CJ</bp:AUTHORS>
      <bp:AUTHORS rdf:datatype="http://www.w3.org/2001/XMLSchema#string">Chung SJ</bp:AUTHORS>
      <bp:AUTHORS rdf:datatype="http://www.w3.org/2001/XMLSchema#string">Suh DC</bp:AUTHORS>
      <bp:AUTHORS rdf:datatype="http://www.w3.org/2001/XMLSchema#string">Carmeliet P</bp:AUTHORS>
      <bp:AUTHORS rdf:datatype="http://www.w3.org/2001/XMLSchema#string">Koh JY</bp:AUTHORS>
      <bp:AUTHORS rdf:datatype="http://www.w3.org/2001/XMLSchema#string">Kim JS</bp:AUTHORS>
      <bp:AUTHORS rdf:datatype="http://www.w3.org/2001/XMLSchema#string">Lee JY</bp:AUTHORS>
    </bp:PublicationXref>
    <bp:PublicationXref xmlns:bp="http://www.biopax.org/release/biopax-level3.owl#" xmlns:rdf="http://www.w3.org/1999/02/22-rdf-syntax-ns#" rdf:id="a22">
      <bp:ID rdf:datatype="http://www.w3.org/2001/XMLSchema#string">20803545</bp:ID>
      <bp:DB rdf:datatype="http://www.w3.org/2001/XMLSchema#string">PubMed</bp:DB>
      <bp:TITLE rdf:datatype="http://www.w3.org/2001/XMLSchema#string">FGF2 promotes Msx2 stimulated PC-1 expression via Frs2/MAPK signaling.</bp:TITLE>
      <bp:SOURCE rdf:datatype="http://www.w3.org/2001/XMLSchema#string">J Cell Biochem</bp:SOURCE>
      <bp:YEAR rdf:datatype="http://www.w3.org/2001/XMLSchema#string">2010</bp:YEAR>
      <bp:AUTHORS rdf:datatype="http://www.w3.org/2001/XMLSchema#string">Li Y</bp:AUTHORS>
      <bp:AUTHORS rdf:datatype="http://www.w3.org/2001/XMLSchema#string">Liu J</bp:AUTHORS>
      <bp:AUTHORS rdf:datatype="http://www.w3.org/2001/XMLSchema#string">Hudson M</bp:AUTHORS>
      <bp:AUTHORS rdf:datatype="http://www.w3.org/2001/XMLSchema#string">Kim S</bp:AUTHORS>
      <bp:AUTHORS rdf:datatype="http://www.w3.org/2001/XMLSchema#string">Hatch NE</bp:AUTHORS>
    </bp:PublicationXref>
    <bp:PublicationXref xmlns:bp="http://www.biopax.org/release/biopax-level3.owl#" xmlns:rdf="http://www.w3.org/1999/02/22-rdf-syntax-ns#" rdf:id="aa0">
      <bp:ID rdf:datatype="http://www.w3.org/2001/XMLSchema#string">21497180</bp:ID>
      <bp:DB rdf:datatype="http://www.w3.org/2001/XMLSchema#string">PubMed</bp:DB>
      <bp:TITLE rdf:datatype="http://www.w3.org/2001/XMLSchema#string">Prenatal stress differentially alters brain-derived neurotrophic factor expression and signaling across rat strains.</bp:TITLE>
      <bp:SOURCE rdf:datatype="http://www.w3.org/2001/XMLSchema#string">Neuroscience</bp:SOURCE>
      <bp:YEAR rdf:datatype="http://www.w3.org/2001/XMLSchema#string">2011</bp:YEAR>
      <bp:AUTHORS rdf:datatype="http://www.w3.org/2001/XMLSchema#string">Neeley EW</bp:AUTHORS>
      <bp:AUTHORS rdf:datatype="http://www.w3.org/2001/XMLSchema#string">Berger R</bp:AUTHORS>
      <bp:AUTHORS rdf:datatype="http://www.w3.org/2001/XMLSchema#string">Koenig JI</bp:AUTHORS>
      <bp:AUTHORS rdf:datatype="http://www.w3.org/2001/XMLSchema#string">Leonard S</bp:AUTHORS>
    </bp:PublicationXref>
    <bp:PublicationXref xmlns:bp="http://www.biopax.org/release/biopax-level3.owl#" xmlns:rdf="http://www.w3.org/1999/02/22-rdf-syntax-ns#" rdf:id="ebe">
      <bp:ID rdf:datatype="http://www.w3.org/2001/XMLSchema#string">18073771</bp:ID>
      <bp:DB rdf:datatype="http://www.w3.org/2001/XMLSchema#string">PubMed</bp:DB>
      <bp:TITLE rdf:datatype="http://www.w3.org/2001/XMLSchema#string">Apoptosis: controlled demolition at the cellular level.</bp:TITLE>
      <bp:SOURCE rdf:datatype="http://www.w3.org/2001/XMLSchema#string">Nat Rev Mol Cell Biol</bp:SOURCE>
      <bp:YEAR rdf:datatype="http://www.w3.org/2001/XMLSchema#string">2008</bp:YEAR>
      <bp:AUTHORS rdf:datatype="http://www.w3.org/2001/XMLSchema#string">Taylor RC</bp:AUTHORS>
      <bp:AUTHORS rdf:datatype="http://www.w3.org/2001/XMLSchema#string">Cullen SP</bp:AUTHORS>
      <bp:AUTHORS rdf:datatype="http://www.w3.org/2001/XMLSchema#string">Martin SJ</bp:AUTHORS>
    </bp:PublicationXref>
    <bp:PublicationXref xmlns:bp="http://www.biopax.org/release/biopax-level3.owl#" xmlns:rdf="http://www.w3.org/1999/02/22-rdf-syntax-ns#" rdf:id="c72">
      <bp:ID rdf:datatype="http://www.w3.org/2001/XMLSchema#string">11077443</bp:ID>
      <bp:DB rdf:datatype="http://www.w3.org/2001/XMLSchema#string">PubMed</bp:DB>
      <bp:TITLE rdf:datatype="http://www.w3.org/2001/XMLSchema#string">p53 mediates bcl-2 phosphorylation and apoptosis via activation of the Cdc42/JNK1 pathway.</bp:TITLE>
      <bp:SOURCE rdf:datatype="http://www.w3.org/2001/XMLSchema#string">Oncogene</bp:SOURCE>
      <bp:YEAR rdf:datatype="http://www.w3.org/2001/XMLSchema#string">2000</bp:YEAR>
      <bp:AUTHORS rdf:datatype="http://www.w3.org/2001/XMLSchema#string">Thomas A</bp:AUTHORS>
      <bp:AUTHORS rdf:datatype="http://www.w3.org/2001/XMLSchema#string">Giesler T</bp:AUTHORS>
      <bp:AUTHORS rdf:datatype="http://www.w3.org/2001/XMLSchema#string">White E</bp:AUTHORS>
    </bp:PublicationXref>
    <bp:PublicationXref xmlns:bp="http://www.biopax.org/release/biopax-level3.owl#" xmlns:rdf="http://www.w3.org/1999/02/22-rdf-syntax-ns#" rdf:id="e9c">
      <bp:ID rdf:datatype="http://www.w3.org/2001/XMLSchema#string">19577550</bp:ID>
      <bp:DB rdf:datatype="http://www.w3.org/2001/XMLSchema#string">PubMed</bp:DB>
      <bp:TITLE rdf:datatype="http://www.w3.org/2001/XMLSchema#string">Inflammatory cytokines stimulate the chemokines CCL2/MCP-1 and CCL7/MCP-3 through NFkB and MAPK dependent pathways in rat astrocytes [corrected].</bp:TITLE>
      <bp:SOURCE rdf:datatype="http://www.w3.org/2001/XMLSchema#string">Brain Res</bp:SOURCE>
      <bp:YEAR rdf:datatype="http://www.w3.org/2001/XMLSchema#string">2009</bp:YEAR>
      <bp:AUTHORS rdf:datatype="http://www.w3.org/2001/XMLSchema#string">Thompson WL</bp:AUTHORS>
      <bp:AUTHORS rdf:datatype="http://www.w3.org/2001/XMLSchema#string">Van Eldik LJ</bp:AUTHORS>
    </bp:PublicationXref>
    <bp:PublicationXref xmlns:bp="http://www.biopax.org/release/biopax-level3.owl#" xmlns:rdf="http://www.w3.org/1999/02/22-rdf-syntax-ns#" rdf:id="f59">
      <bp:ID rdf:datatype="http://www.w3.org/2001/XMLSchema#string">10828879</bp:ID>
      <bp:DB rdf:datatype="http://www.w3.org/2001/XMLSchema#string">PubMed</bp:DB>
      <bp:TITLE rdf:datatype="http://www.w3.org/2001/XMLSchema#string">Extinction of rac1 and Cdc42Hs signalling defines a novel p53-dependent apoptotic pathway.</bp:TITLE>
      <bp:SOURCE rdf:datatype="http://www.w3.org/2001/XMLSchema#string">Oncogene</bp:SOURCE>
      <bp:YEAR rdf:datatype="http://www.w3.org/2001/XMLSchema#string">2000</bp:YEAR>
      <bp:AUTHORS rdf:datatype="http://www.w3.org/2001/XMLSchema#string">Lassus P</bp:AUTHORS>
      <bp:AUTHORS rdf:datatype="http://www.w3.org/2001/XMLSchema#string">Roux P</bp:AUTHORS>
      <bp:AUTHORS rdf:datatype="http://www.w3.org/2001/XMLSchema#string">Zugasti O</bp:AUTHORS>
      <bp:AUTHORS rdf:datatype="http://www.w3.org/2001/XMLSchema#string">Philips A</bp:AUTHORS>
      <bp:AUTHORS rdf:datatype="http://www.w3.org/2001/XMLSchema#string">Fort P</bp:AUTHORS>
      <bp:AUTHORS rdf:datatype="http://www.w3.org/2001/XMLSchema#string">Hibner U</bp:AUTHORS>
    </bp:PublicationXref>
    <bp:PublicationXref xmlns:bp="http://www.biopax.org/release/biopax-level3.owl#" xmlns:rdf="http://www.w3.org/1999/02/22-rdf-syntax-ns#" rdf:id="f66">
      <bp:ID rdf:datatype="http://www.w3.org/2001/XMLSchema#string">15494731</bp:ID>
      <bp:DB rdf:datatype="http://www.w3.org/2001/XMLSchema#string">PubMed</bp:DB>
      <bp:TITLE rdf:datatype="http://www.w3.org/2001/XMLSchema#string">A de novo mutation affecting human TrkB associated with severe obesity and developmental delay.</bp:TITLE>
      <bp:SOURCE rdf:datatype="http://www.w3.org/2001/XMLSchema#string">Nat Neurosci</bp:SOURCE>
      <bp:YEAR rdf:datatype="http://www.w3.org/2001/XMLSchema#string">2004</bp:YEAR>
      <bp:AUTHORS rdf:datatype="http://www.w3.org/2001/XMLSchema#string">Yeo GS</bp:AUTHORS>
      <bp:AUTHORS rdf:datatype="http://www.w3.org/2001/XMLSchema#string">Connie Hung CC</bp:AUTHORS>
      <bp:AUTHORS rdf:datatype="http://www.w3.org/2001/XMLSchema#string">Rochford J</bp:AUTHORS>
      <bp:AUTHORS rdf:datatype="http://www.w3.org/2001/XMLSchema#string">Keogh J</bp:AUTHORS>
      <bp:AUTHORS rdf:datatype="http://www.w3.org/2001/XMLSchema#string">Gray J</bp:AUTHORS>
      <bp:AUTHORS rdf:datatype="http://www.w3.org/2001/XMLSchema#string">Sivaramakrishnan S</bp:AUTHORS>
      <bp:AUTHORS rdf:datatype="http://www.w3.org/2001/XMLSchema#string">O'Rahilly S</bp:AUTHORS>
      <bp:AUTHORS rdf:datatype="http://www.w3.org/2001/XMLSchema#string">Farooqi IS</bp:AUTHORS>
    </bp:PublicationXref>
    <bp:PublicationXref xmlns:bp="http://www.biopax.org/release/biopax-level3.owl#" xmlns:rdf="http://www.w3.org/1999/02/22-rdf-syntax-ns#" rdf:id="a10">
      <bp:ID rdf:datatype="http://www.w3.org/2001/XMLSchema#string">20417156</bp:ID>
      <bp:DB rdf:datatype="http://www.w3.org/2001/XMLSchema#string">PubMed</bp:DB>
      <bp:TITLE rdf:datatype="http://www.w3.org/2001/XMLSchema#string">SH2B regulation of growth, metabolism, and longevity in both insects and mammals.</bp:TITLE>
      <bp:SOURCE rdf:datatype="http://www.w3.org/2001/XMLSchema#string">Cell Metab</bp:SOURCE>
      <bp:YEAR rdf:datatype="http://www.w3.org/2001/XMLSchema#string">2010</bp:YEAR>
      <bp:AUTHORS rdf:datatype="http://www.w3.org/2001/XMLSchema#string">Song W</bp:AUTHORS>
      <bp:AUTHORS rdf:datatype="http://www.w3.org/2001/XMLSchema#string">Ren D</bp:AUTHORS>
      <bp:AUTHORS rdf:datatype="http://www.w3.org/2001/XMLSchema#string">Li W</bp:AUTHORS>
      <bp:AUTHORS rdf:datatype="http://www.w3.org/2001/XMLSchema#string">Jiang L</bp:AUTHORS>
      <bp:AUTHORS rdf:datatype="http://www.w3.org/2001/XMLSchema#string">Cho KW</bp:AUTHORS>
      <bp:AUTHORS rdf:datatype="http://www.w3.org/2001/XMLSchema#string">Huang P</bp:AUTHORS>
      <bp:AUTHORS rdf:datatype="http://www.w3.org/2001/XMLSchema#string">Fan C</bp:AUTHORS>
      <bp:AUTHORS rdf:datatype="http://www.w3.org/2001/XMLSchema#string">Song Y</bp:AUTHORS>
      <bp:AUTHORS rdf:datatype="http://www.w3.org/2001/XMLSchema#string">Liu Y</bp:AUTHORS>
      <bp:AUTHORS rdf:datatype="http://www.w3.org/2001/XMLSchema#string">Rui L</bp:AUTHORS>
    </bp:PublicationXref>
  </Biopax>
</Pathway>
