# Supplementary material for: A network biology workflow to study transcriptomics data of the diabetic liver
Source: BMC Genomics. 2014 Nov 15;15(1):971. doi: 10.1186/1471-2164-15-971 (PMC4246458; doi:10.1186/1471-2164-15-971)
Supplement: Supplementary file 2 — Additional file 2: WikiPathways human pathway collection downloaded on 17 June 2014 ( http://wikipathways.org/index.php/Download_Pathways ). (ZIP 2 MB) [file 12864_2014_6667_MOESM2_ESM.zip › 2014-06-17-WikiPathways-HumanCollection/Hs_BDNF_signaling_pathway_WP2380_71549.gpml]

<?xml version="1.0" encoding="UTF-8"?>
<Pathway xmlns="http://pathvisio.org/GPML/2013a" Name="BDNF signaling pathway" Version="11072012" Author="Institute of Bioinformatics" Maintainer="IOB, Pandey Lab" Email="info@netpath.org" Last-Modified="25-NOV-2012" Organism="Homo sapiens" License="Adaptive commons creative license">
  <Comment Source="WikiPathways-category">Cellular Process</Comment>
  <Comment Source="WikiPathways-description">Brain-derived neurotrophic factor (BDNF) is a neurotrophin essential for growth, differentiation, plasticity, and survival of neurons. BDNF is also required for processes such as energy metabolism, behavior, mental health, learning, memory, stress, pain and apoptosis. BDNF is implicated in various neuronal disorders such as Alzheimer’s disease, Huntington’s disease, depression, and bipolar disorder.

BDNF binds to tyrosine kinase receptor known as tropomyosin-related kinase B (TrkB). It also binds with low affinity to p75 neurotrophin receptor (p75NTR). BDNF and its receptors are expressed throughout the central and peripheral nervous system.

BDNF signaling is elicited when it dimerizes and binds to TrkB, resulting in the receptor dimerization and autophosphorylation. The activation of the receptor results in its interaction with molecules such as Shp2, Shc and PLC-gamma. These molecules further interact and modify their downstream targets leading to various neuronal processes. BDNF activates the signaling cascades such as PLC/PKC, PI3K/Akt, Ras/Erk, AMPK/ACC and NFB pathways. BDNF through PLC/PKC pathway leads to release of intracellular calcium and regulation of synaptic plasticity. It also maintains synaptic plasticity through cAMP/PKA signaling. Activation of PI3K/Akt pathway through BDNF/TrkB interaction inhibits cell apoptosis by decreasing the expression of BIM. However, BDNF/p75NTR interaction activates JNK through TRAF6, which leads to apoptosis. Activation of JNK3 also leads to proteolytic cleavage of the p75NTR by TACE. PI3K/Akt also leads to activation of mTOR pathway and subsequently protein synthesis. Ras/Erk signaling is involved in cell proliferation, differentiation and protection of neurons. BDNF also leads to neuronal survival through Erk5/Mef pathway. Phosphorylation of synapsin by Erk1/2 leads to neurotransmitter release. BDNF signaling leads to nitric oxide production through NFB pathway. BDNF induces neurite outgrowth through activation of JAK/STAT, Rac, and Cdc42 pathways. BDNF enhances oxidation of fat through AMPK mediated inhibition of ACC. It also plays role in microtubule assembly through inhibition of GSK3-beta. It leads to oxidative neuronal necrosis through activation of NCF molecules. BDNF also regulates the surface expression of AMPA and NMDA receptors. BDNF also regulates the expression of genes leading to processes such as differentiation of dendrites and calcification of cementoblast-like cells.
</Comment>
  <Graphics BoardWidth="1760.3685029347282" BoardHeight="1777.9790340799482" />
  <DataNode TextLabel="VAV3" GraphId="ea83d" Type="Protein">
    <Graphics CenterX="1314.9059338915306" CenterY="537.4985952046579" Width="51.0" Height="20.0" ZOrder="-22" FontWeight="Bold" FontSize="12" Valign="Middle" />
    <Xref Database="Entrez Gene" ID="10451" />
  </DataNode>
  <DataNode TextLabel="MAPK9" GraphId="c4c4e" Type="Protein">
    <Graphics CenterX="1579.3160372644716" CenterY="1047.2127659574485" Width="57.0" Height="20.0" ZOrder="-16" FontWeight="Bold" FontSize="12" Valign="Middle" />
    <Xref Database="Entrez Gene" ID="5601" />
  </DataNode>
  <DataNode TextLabel="CDK5R1" GraphId="c245c" Type="Protein">
    <Graphics CenterX="605.5874747695478" CenterY="558.8426292592362" Width="56.0" Height="20.0" ZOrder="-12" FontWeight="Bold" FontSize="12" Valign="Middle" />
    <Xref Database="Entrez Gene" ID="8851" />
  </DataNode>
  <DataNode TextLabel="SHC2" GraphId="ed4be" Type="Protein">
    <Graphics CenterX="827.8035034833416" CenterY="528.7803886259876" Width="50.0" Height="20.0" ZOrder="-10" FontWeight="Bold" FontSize="12" Valign="Middle" />
    <Xref Database="Entrez Gene" ID="25759" />
  </DataNode>
  <DataNode TextLabel="MAPK8" GraphId="c033e" Type="Protein">
    <Graphics CenterX="1579.8160372644716" CenterY="1025.2127659574485" Width="58.0" Height="20.0" ZOrder="-6" FontWeight="Bold" FontSize="12" Valign="Middle" />
    <Xref Database="Entrez Gene" ID="5599" />
  </DataNode>
  <DataNode TextLabel="MAPK3" GraphId="abe94" Type="Protein">
    <Graphics CenterX="1065.0949795202346" CenterY="945.9015097471074" Width="69.0" Height="20.0" ZOrder="0" FontWeight="Bold" FontSize="12" Valign="Middle" />
    <Xref Database="Entrez Gene" ID="5595" />
  </DataNode>
  <DataNode TextLabel="BCL2L11" GraphId="f4caf" Type="Rna">
    <Graphics CenterX="641.2801080831173" CenterY="1626.0" Width="60.0" Height="20.0" ZOrder="32768" FontStyle="Italic" FontSize="12" Valign="Middle" />
    <Xref Database="Entrez Gene" ID="10018" />
  </DataNode>
  <DataNode TextLabel="CYFIP1" GraphId="d9301" Type="GeneProduct">
    <Graphics CenterX="714.3685029347289" CenterY="1232.8907563025202" Width="54.0" Height="20.0" ZOrder="32770" FontWeight="Bold" FontSize="12" Valign="Middle" />
    <Xref Database="Entrez Gene" ID="23191" />
  </DataNode>
  <DataNode TextLabel="NCK1" GraphId="b565e" Type="Protein">
    <Graphics CenterX="1226.2307758670458" CenterY="487.4079611526422" Width="44.0" Height="20.0" ZOrder="34667" FontWeight="Bold" FontSize="12" Valign="Middle" />
    <Xref Database="Entrez Gene" ID="4690" />
  </DataNode>
  <DataNode TextLabel="NCK2" GraphId="f2371" Type="Protein">
    <Graphics CenterX="1226.647692783963" CenterY="509.8709241156055" Width="44.0" Height="19.0" ZOrder="34669" FontWeight="Bold" FontSize="12" Valign="Middle" />
    <Xref Database="Entrez Gene" ID="8440" />
  </DataNode>
  <DataNode TextLabel="SHC1" GraphId="b0dfb" Type="Protein">
    <Graphics CenterX="897.4803649056208" CenterY="484.9335417791392" Width="50.0" Height="20.0" ZOrder="34671" FontWeight="Bold" FontSize="12" Valign="Middle" />
    <Xref Database="Entrez Gene" ID="6464" />
  </DataNode>
  <DataNode TextLabel="PLCG1" GraphId="ca2c2" Type="Protein">
    <Graphics CenterX="262.838799795259" CenterY="485.0161308365232" Width="52.0" Height="20.0" ZOrder="34674" FontWeight="Bold" FontSize="12" Valign="Middle" />
    <Xref Database="Entrez Gene" ID="5335" />
  </DataNode>
  <DataNode TextLabel="PTPN11" GraphId="e816c" Type="Protein">
    <Graphics CenterX="665.2977114671655" CenterY="654.7138697102077" Width="55.0" Height="20.0" ZOrder="34677" FontWeight="Bold" FontSize="12" Valign="Middle" />
    <Xref Database="Entrez Gene" ID="5781" />
  </DataNode>
  <DataNode TextLabel="CDH2" GraphId="a87c5" Type="Protein">
    <Graphics CenterX="416.973666475689" CenterY="446.65208601144786" Width="40.0" Height="20.0" ZOrder="34680" FontWeight="Bold" FontSize="12" Valign="Middle" />
    <Xref Database="Entrez Gene" ID="1000" />
  </DataNode>
  <DataNode TextLabel="TRAF6" GraphId="defb0" Type="Protein">
    <Graphics CenterX="1562.7780625809273" CenterY="579.2127659574485" Width="65.0" Height="20.0" ZOrder="34682" FontWeight="Bold" FontSize="12" Valign="Middle" />
    <Xref Database="Entrez Gene" ID="7189" />
  </DataNode>
  <DataNode TextLabel="CTNNB1" GraphId="c019f" Type="Protein">
    <Graphics CenterX="467.1870955010486" CenterY="512.3391584049407" Width="60.0" Height="20.0" ZOrder="34684" FontWeight="Bold" FontSize="12" Valign="Middle" />
    <Xref Database="Entrez Gene" ID="1499" />
  </DataNode>
  <DataNode TextLabel="SQSTM1" GraphId="c538e" Type="Protein">
    <Graphics CenterX="1526.4707231313846" CenterY="485.2127659574485" Width="56.0" Height="20.0" ZOrder="34687" FontWeight="Bold" FontSize="12" Valign="Middle" />
    <Xref Database="Entrez Gene" ID="8878" />
  </DataNode>
  <DataNode TextLabel="FYN" GraphId="aaa06" Type="Protein">
    <Graphics CenterX="1364.8428708284698" CenterY="486.5786752847382" Width="37.0" Height="20.0" ZOrder="34689" FontWeight="Bold" FontSize="12" Valign="Middle" />
    <Xref Database="Entrez Gene" ID="2534" />
  </DataNode>
  <DataNode TextLabel="SHC3" GraphId="af947" Type="Protein">
    <Graphics CenterX="828.4741761540125" CenterY="506.69830654390694" Width="50.0" Height="20.0" ZOrder="34692" FontWeight="Bold" FontSize="12" Valign="Middle" />
    <Xref Database="Entrez Gene" ID="53358" />
  </DataNode>
  <DataNode TextLabel="NGFR" GraphId="c7c47" Type="Protein">
    <Graphics CenterX="1595.7931014846545" CenterY="328.2227559674385" Width="66.0" Height="20.0" ZOrder="34695" FontWeight="Bold" FontSize="12" Valign="Middle" />
    <Xref Database="Entrez Gene" ID="4804" />
  </DataNode>
  <DataNode TextLabel="NCAM1" GraphId="aae7d" Type="Protein">
    <Graphics CenterX="635.5607681101105" CenterY="364.1744879191749" Width="52.0" Height="20.0" ZOrder="34705" FontWeight="Bold" FontSize="12" Valign="Middle" />
    <Xref Database="Entrez Gene" ID="4684" />
  </DataNode>
  <DataNode TextLabel="TIAM1" GraphId="b8200" Type="Protein">
    <Graphics CenterX="1408.3268548124565" CenterY="614.6187153247777" Width="50.0" Height="20.0" ZOrder="34708" FontWeight="Bold" FontSize="12" Valign="Middle" />
    <Xref Database="Entrez Gene" ID="7074" />
  </DataNode>
  <DataNode TextLabel="LINGO1" GraphId="ef933" Type="Protein">
    <Graphics CenterX="1071.0368885824819" CenterY="368.2127659574485" Width="56.66322870449403" Height="20.0" ZOrder="34711" FontWeight="Bold" FontSize="12" Valign="Middle" />
    <Xref Database="Entrez Gene" ID="84894" />
  </DataNode>
  <DataNode TextLabel="RANBP9" GraphId="cf1fd" Type="Protein">
    <Graphics CenterX="1014.2052742302344" CenterY="656.2127659574485" Width="55.0" Height="20.0" ZOrder="34713" FontWeight="Bold" FontSize="12" Valign="Middle" />
    <Xref Database="Entrez Gene" ID="10048" />
  </DataNode>
  <DataNode TextLabel="DOK5" GraphId="f5025" Type="Protein">
    <Graphics CenterX="1048.2930315459957" CenterY="487.93545503307877" Width="48.66322870449403" Height="20.0" ZOrder="34715" FontWeight="Bold" FontSize="12" Valign="Middle" />
    <Xref Database="Entrez Gene" ID="55816" />
  </DataNode>
  <DataNode TextLabel="SHC4" GraphId="ecf42" Type="Protein">
    <Graphics CenterX="827.8982788235365" CenterY="484.76937761497675" Width="50.0" Height="20.0" ZOrder="34717" FontWeight="Bold" FontSize="12" Valign="Middle" />
    <Xref Database="Entrez Gene" ID="399694" />
  </DataNode>
  <DataNode TextLabel="GRB2" GraphId="c4c4c" Type="Protein">
    <Graphics CenterX="827.4433258685814" CenterY="605.7343425799409" Width="70.0" Height="20.0" ZOrder="34720" FontWeight="Bold" FontSize="12" Valign="Middle" />
    <Xref Database="Entrez Gene" ID="2885" />
  </DataNode>
  <DataNode TextLabel="SIRPA" GraphId="aaaa8" Type="Protein">
    <Graphics CenterX="665.7977114671655" CenterY="711.7559258002714" Width="50.0" Height="20.0" ZOrder="34722" FontWeight="Bold" FontSize="12" Valign="Middle" />
    <Xref Database="Entrez Gene" ID="140885" />
  </DataNode>
  <DataNode TextLabel="KCNA3" GraphId="afe6e" Type="Protein">
    <Graphics CenterX="560.897965765714" CenterY="362.21379327958084" Width="54.0" Height="20.0" ZOrder="34725" FontWeight="Bold" FontSize="12" Valign="Middle" />
    <Xref Database="Entrez Gene" ID="3738" />
  </DataNode>
  <DataNode TextLabel="FRS2" GraphId="a8f2c" Type="Protein">
    <Graphics CenterX="722.5095862069896" CenterY="556.0850150189426" Width="40.358115911610184" Height="20.0" ZOrder="34728" FontWeight="Bold" FontSize="12" Valign="Middle" />
    <Xref Database="Entrez Gene" ID="10818" />
  </DataNode>
  <DataNode TextLabel="GRIN2B" GraphId="aac75" Type="Protein">
    <Graphics CenterX="306.33930285886925" CenterY="353.2127659574485" Width="55.0" Height="20.0" ZOrder="34731" FontWeight="Bold" FontSize="12" Valign="Middle" />
    <Xref Database="Entrez Gene" ID="2904" />
  </DataNode>
  <DataNode TextLabel="FRS3" GraphId="df359" Type="Protein">
    <Graphics CenterX="738.6476010918857" CenterY="654.1329432999083" Width="48.0" Height="20.0" ZOrder="34734" FontWeight="Bold" FontSize="12" Valign="Middle" />
    <Xref Database="Entrez Gene" ID="10817" />
  </DataNode>
  <DataNode TextLabel="DOCK3" GraphId="d9e4f" Type="Protein">
    <Graphics CenterX="1364.8418698274684" CenterY="577.6307273367895" Width="57.0" Height="20.0" ZOrder="34739" FontWeight="Bold" FontSize="12" Valign="Middle" />
    <Xref Database="Entrez Gene" ID="1795" />
  </DataNode>
  <DataNode TextLabel="NTRK1" GraphId="b23d8" Type="Protein">
    <Graphics CenterX="1106.2052742302346" CenterY="324.62560999414575" Width="69.0" Height="20.0" ZOrder="34741" FontWeight="Bold" FontSize="12" Valign="Middle" />
    <Xref Database="Entrez Gene" ID="4914" />
  </DataNode>
  <DataNode TextLabel="RAC1" GraphId="a1b1e" Type="Protein">
    <Graphics CenterX="1382.9230429086429" CenterY="788.6006973067599" Width="47.0" Height="20.0" ZOrder="34803" FontWeight="Bold" FontSize="12" Valign="Middle" />
    <Xref Database="Entrez Gene" ID="5879" />
  </DataNode>
  <DataNode TextLabel="CDKL5" GraphId="cd88f" Type="Protein">
    <Graphics CenterX="1308.256944576315" CenterY="788.458639164703" Width="48.0" Height="20.0" ZOrder="34805" FontWeight="Bold" FontSize="12" Valign="Middle" />
    <Xref Database="Entrez Gene" ID="6792" />
  </DataNode>
  <DataNode TextLabel="SORT1" GraphId="ee447" Type="Protein">
    <Graphics CenterX="1183.2052742302337" CenterY="325.2127659574485" Width="61.0" Height="20.0" ZOrder="34810" FontWeight="Bold" FontSize="12" Valign="Middle" />
    <Xref Database="Entrez Gene" ID="6272" />
  </DataNode>
  <DataNode TextLabel="NGF" GraphId="b28c9" Type="Protein">
    <Graphics CenterX="1107.7052742302346" CenterY="199.6256099941455" Width="62.0" Height="20.0" ZOrder="34812" FontWeight="Bold" FontSize="12" Valign="Middle" />
    <Xref Database="Entrez Gene" ID="4803" />
  </DataNode>
  <DataNode TextLabel="BDNF" GraphId="bc806" Type="Protein">
    <Graphics CenterX="1184.7052742302337" CenterY="199.6256099941455" Width="62.0" Height="20.0" ZOrder="34814" FontWeight="Bold" FontSize="12" Valign="Middle" />
    <Xref Database="Entrez Gene" ID="627" />
  </DataNode>
  <DataNode TextLabel="GRIA2" GraphId="b51ff" Type="Protein">
    <Graphics CenterX="171.30132817532467" CenterY="353.2127659574485" Width="60.0" Height="20.0" ZOrder="34824" FontWeight="Bold" FontSize="12" Valign="Middle" />
    <Xref Database="Entrez Gene" ID="2891" />
  </DataNode>
  <DataNode TextLabel="CREB1" GraphId="a492b" Type="Protein">
    <Graphics CenterX="963.7200289394033" CenterY="1490.5305505526198" Width="46.0" Height="20.0" ZOrder="34826" FontWeight="Bold" FontSize="12" Valign="Middle" />
    <Xref Database="Entrez Gene" ID="1385" />
  </DataNode>
  <DataNode TextLabel="NSF" GraphId="c9af5" Type="Protein">
    <Graphics CenterX="156.80132817532467" CenterY="593.2127659574485" Width="44.0" Height="20.0" ZOrder="34829" FontWeight="Bold" FontSize="12" Valign="Middle" />
    <Xref Database="Entrez Gene" ID="4905" />
  </DataNode>
  <DataNode TextLabel="GNB2L1" GraphId="e0533" Type="Protein">
    <Graphics CenterX="338.53408412653414" CenterY="1204.743847790813" Width="53.0" Height="18.0" ZOrder="34831" FontWeight="Bold" FontSize="12" Valign="Middle" />
    <Xref Database="Entrez Gene" ID="10399" />
  </DataNode>
  <DataNode TextLabel="GABRB3" GraphId="dbba7" Type="Protein">
    <Graphics CenterX="338.4825594157006" CenterY="1109.9440527939514" Width="66.0" Height="18.0" ZOrder="34833" FontWeight="Bold" FontSize="12" Valign="Middle" />
    <Xref Database="Entrez Gene" ID="2562" />
  </DataNode>
  <DataNode TextLabel="PPP2CA" GraphId="a25c0" Type="Protein">
    <Graphics CenterX="462.96238357721853" CenterY="966.8769622276577" Width="56.0" Height="20.0" ZOrder="34836" FontWeight="Bold" FontSize="12" Valign="Middle" />
    <Xref Database="Entrez Gene" ID="5515" />
  </DataNode>
  <DataNode TextLabel="CRTC1" GraphId="ccdcf" Type="Protein">
    <Graphics CenterX="952.0939785192345" CenterY="1573.88349172909" Width="46.0" Height="20.0" ZOrder="34851" FontWeight="Bold" FontSize="12" Valign="Middle" />
    <Xref Database="Entrez Gene" ID="23373" />
  </DataNode>
  <DataNode TextLabel="KSR1" GraphId="be3b7" Type="Protein">
    <Graphics CenterX="978.3600371320725" CenterY="799.1429837792814" Width="48.0" Height="20.0" ZOrder="34855" FontWeight="Bold" FontSize="12" Valign="Middle" />
    <Xref Database="Entrez Gene" ID="8844" />
  </DataNode>
  <DataNode TextLabel="MAP2K2" GraphId="e8f5c" Type="Protein">
    <Graphics CenterX="898.0969815222387" CenterY="945.7484699054867" Width="69.0" Height="20.0" ZOrder="34857" FontWeight="Bold" FontSize="12" Valign="Middle" />
    <Xref Database="Entrez Gene" ID="5605" />
  </DataNode>
  <DataNode TextLabel="MAPK1" GraphId="bdcdb" Type="Protein">
    <Graphics CenterX="1065.0959805212347" CenterY="922.3867286624686" Width="69.0" Height="20.974441834726548" ZOrder="34860" FontWeight="Bold" FontSize="12" Valign="Middle" />
    <Xref Database="Entrez Gene" ID="5594" />
  </DataNode>
  <DataNode TextLabel="MAP2K1" GraphId="fb731" Type="Protein">
    <Graphics CenterX="897.5828003872" CenterY="922.0173650982571" Width="68.0263602680709" Height="20.0" ZOrder="34863" FontWeight="Bold" FontSize="12" Valign="Middle" />
    <Xref Database="Entrez Gene" ID="5604" />
  </DataNode>
  <DataNode TextLabel="SH2B2" GraphId="a37cb" Type="Protein">
    <Graphics CenterX="758.2831677084245" CenterY="479.8034116490094" Width="50.0" Height="20.0" ZOrder="34868" FontWeight="Bold" FontSize="12" Valign="Middle" />
    <Xref Database="Entrez Gene" ID="10603" />
  </DataNode>
  <DataNode TextLabel="FOXO3" GraphId="f041b" Type="Protein">
    <Graphics CenterX="640.7546651095458" CenterY="1234.4125730325961" Width="69.0" Height="20.0" ZOrder="34871" FontWeight="Bold" FontSize="12" Valign="Middle" />
    <Xref Database="Entrez Gene" ID="2309" />
  </DataNode>
  <DataNode TextLabel="MTOR" GraphId="ed713" Type="Protein">
    <Graphics CenterX="836.8804929241171" CenterY="1168.089145648398" Width="60.0" Height="20.0" ZOrder="34876" FontWeight="Bold" FontSize="12" Valign="Middle" />
    <Xref Database="Entrez Gene" ID="2475" />
  </DataNode>
  <DataNode TextLabel="KIDINS220" GraphId="d31da" Type="Protein">
    <Graphics CenterX="1260.7011120568914" CenterY="571.4537874667628" Width="74.0" Height="20.0" ZOrder="34879" FontWeight="Bold" FontSize="12" Valign="Middle" />
    <Xref Database="Entrez Gene" ID="57498" />
  </DataNode>
  <DataNode TextLabel="RPS6KB1" GraphId="e92da" Type="Protein">
    <Graphics CenterX="876.6917512022632" CenterY="1233.1388423482692" Width="64.0" Height="20.0" ZOrder="34881" FontWeight="Bold" FontSize="12" Valign="Middle" />
    <Xref Database="Entrez Gene" ID="6198" />
  </DataNode>
  <DataNode TextLabel="EIF4EBP1" GraphId="f7665" Type="Protein">
    <Graphics CenterX="790.242171370328" CenterY="1234.1892625163364" Width="59.0" Height="20.0" ZOrder="34884" FontWeight="Bold" FontSize="12" Valign="Middle" />
    <Xref Database="Entrez Gene" ID="1978" />
  </DataNode>
  <DataNode TextLabel="AKT1" GraphId="d77d2" Type="Protein">
    <Graphics CenterX="790.8352390609826" CenterY="933.7789911230113" Width="50.0" Height="17.0" ZOrder="34886" FontWeight="Bold" FontSize="12" Valign="Middle" />
    <Xref Database="Entrez Gene" ID="207" />
  </DataNode>
  <DataNode TextLabel="BAD" GraphId="a21a2" Type="Protein">
    <Graphics CenterX="916.6672995466901" CenterY="1107.2127659574485" Width="44.0" Height="20.0" ZOrder="34891" FontWeight="Bold" FontSize="12" Valign="Middle" />
    <Xref Database="Entrez Gene" ID="572" />
  </DataNode>
  <DataNode TextLabel="SH2B" GraphId="a31e9" Type="Protein">
    <Graphics CenterX="759.2794834593209" CenterY="461.83944768504625" Width="50.0" Height="20.0" ZOrder="34894" FontWeight="Bold" FontSize="12" Valign="Middle" />
    <Xref Database="Entrez Gene" ID="25970" />
  </DataNode>
  <DataNode TextLabel="GSK3B" GraphId="b9e46" Type="Protein">
    <Graphics CenterX="752.5416408269878" CenterY="1068.2878211450866" Width="48.0" Height="20.0" ZOrder="34909" FontWeight="Bold" FontSize="12" Valign="Middle" />
    <Xref Database="Entrez Gene" ID="2932" />
  </DataNode>
  <DataNode TextLabel="GRIN1" GraphId="bd635" Type="Protein">
    <Graphics CenterX="307.00253156336373" CenterY="331.2127659574485" Width="55.0" Height="20.0" ZOrder="34912" FontWeight="Bold" FontSize="12" Valign="Middle" />
    <Xref Database="Entrez Gene" ID="2902" />
  </DataNode>
  <DataNode TextLabel="IRS2" GraphId="ad2d7" Type="Protein">
    <Graphics CenterX="686.3264090389044" CenterY="483.8087924475142" Width="43.0" Height="20.0" ZOrder="34915" FontWeight="Bold" FontSize="12" Valign="Middle" />
    <Xref Database="Entrez Gene" ID="8660" />
  </DataNode>
  <DataNode TextLabel="MAPK7" GraphId="e664e" Type="Protein">
    <Graphics CenterX="1182.853464031001" CenterY="924.2127659574485" Width="52.0" Height="22.0" ZOrder="34918" FontWeight="Bold" FontSize="12" Valign="Middle" />
    <Xref Database="Entrez Gene" ID="5598" />
  </DataNode>
  <DataNode TextLabel="IRS1" GraphId="eec8c" Type="Protein">
    <Graphics CenterX="685.8264090389044" CenterY="459.8087924475142" Width="42.0" Height="20.0" ZOrder="34921" FontWeight="Bold" FontSize="12" Valign="Middle" />
    <Xref Database="Entrez Gene" ID="3667" />
  </DataNode>
  <DataNode TextLabel="TSC2" GraphId="c61b0" Type="Protein">
    <Graphics CenterX="824.4750565886409" CenterY="1068.5416842797445" Width="52.189127329047324" Height="20.0" ZOrder="34924" FontWeight="Bold" FontSize="12" Valign="Middle" />
    <Xref Database="Entrez Gene" ID="7249" />
  </DataNode>
  <DataNode TextLabel="GRIA1" GraphId="efa5f" Type="Protein">
    <Graphics CenterX="114.40192986934407" CenterY="353.2127659574485" Width="51.798796611961166" Height="20.0" ZOrder="34927" FontWeight="Bold" FontSize="12" Valign="Middle" />
    <Xref Database="Entrez Gene" ID="2890" />
  </DataNode>
  <DataNode TextLabel="CAMK4" GraphId="e1b87" Type="Protein">
    <Graphics CenterX="253.49713675711794" CenterY="1070.336024093509" Width="60.0" Height="20.0" ZOrder="34930" FontWeight="Bold" FontSize="12" Valign="Middle" />
    <Xref Database="Entrez Gene" ID="814" />
  </DataNode>
  <DataNode TextLabel="CAMK2" GraphId="e5a74" Type="Protein">
    <Graphics CenterX="252.61656858318543" CenterY="1047.2351837573744" Width="60.0" Height="20.0" ZOrder="34933" FontWeight="Bold" FontSize="12" Valign="Middle" />
    <Xref Database="Entrez Gene" ID="815" />
  </DataNode>
  <DataNode TextLabel="EEF2" GraphId="c36ad" Type="Protein">
    <Graphics CenterX="750.1339757742134" CenterY="1168.1315269172287" Width="42.0" Height="20.0" ZOrder="34936" FontWeight="Bold" FontSize="12" Valign="Middle" />
    <Xref Database="Entrez Gene" ID="1938" />
  </DataNode>
  <DataNode TextLabel="ACACB" GraphId="c86e2" Type="Protein">
    <Graphics CenterX="966.6672995466936" CenterY="567.2127659574485" Width="50.0" Height="20.0" ZOrder="34938" FontWeight="Bold" FontSize="12" Valign="Middle" />
    <Xref Database="Entrez Gene" ID="32" />
  </DataNode>
  <DataNode TextLabel="PRKAA2" GraphId="b00ee" Type="Protein">
    <Graphics CenterX="966.1672995466936" CenterY="509.2127659574485" Width="57.0" Height="20.0" ZOrder="34941" FillColor="99ffff" FontWeight="Bold" FontSize="12" Valign="Middle" />
    <Xref Database="Entrez Gene" ID="5563" />
  </DataNode>
  <DataNode TextLabel="MAPT" GraphId="c0d9f" Type="Protein">
    <Graphics CenterX="752.5416408269878" CenterY="1108.627776994976" Width="46.0" Height="20.0" ZOrder="34944" FontWeight="Bold" FontSize="12" Valign="Middle" />
    <Xref Database="Entrez Gene" ID="4137" />
  </DataNode>
  <DataNode TextLabel="ELK1" GraphId="f3301" Type="Protein">
    <Graphics CenterX="1073.1129975382537" CenterY="1490.8844927300906" Width="50.0" Height="20.0" ZOrder="34950" FontWeight="Bold" FontSize="12" Valign="Middle" />
    <Xref Database="Entrez Gene" ID="2002" />
  </DataNode>
  <DataNode TextLabel="IGF2BP1" GraphId="d4b31" Type="Protein">
    <Graphics CenterX="624.7052742302344" CenterY="787.2127659574485" Width="56.0" Height="20.0" ZOrder="34953" FontWeight="Bold" FontSize="12" Valign="Middle" />
    <Xref Database="Entrez Gene" ID="10642" />
  </DataNode>
  <DataNode TextLabel="PTK2B" GraphId="a9fdc" Type="Protein">
    <Graphics CenterX="1098.9585033919643" CenterY="525.0188223890418" Width="46.0" Height="20.0" ZOrder="34956" FontWeight="Bold" FontSize="12" Valign="Middle" />
    <Xref Database="Entrez Gene" ID="2185" />
  </DataNode>
  <DataNode TextLabel="RAF1" GraphId="e261f" Type="Protein">
    <Graphics CenterX="898.5969835222389" CenterY="831.9575658031638" Width="48.0" Height="20.0" ZOrder="34963" FontWeight="Bold" FontSize="12" Valign="Middle" />
    <Xref Database="Entrez Gene" ID="5894" />
  </DataNode>
  <DataNode TextLabel="VAV2" GraphId="f82ca" Type="Protein">
    <Graphics CenterX="1314.9059338915306" CenterY="513.4985952046579" Width="51.0" Height="20.0" ZOrder="34966" FontWeight="Bold" FontSize="12" Valign="Middle" />
    <Xref Database="Entrez Gene" ID="7410" />
  </DataNode>
  <DataNode TextLabel="CDK5" GraphId="a2a36" Type="Protein">
    <Graphics CenterX="605.4690615939468" CenterY="535.8426292592362" Width="55.79888268156441" Height="22.0" ZOrder="34969" FontWeight="Bold" FontSize="12" Valign="Middle" />
    <Xref Database="Entrez Gene" ID="1020" />
  </DataNode>
  <DataNode TextLabel="NFATC4" GraphId="c3c79" Type="Protein">
    <Graphics CenterX="252.1413456864556" CenterY="1265.9354550330831" Width="59.0" Height="20.0" ZOrder="34976" FillColor="99ffff" FontWeight="Bold" FontSize="12" Valign="Middle" />
    <Xref Database="Entrez Gene" ID="4776" />
  </DataNode>
  <DataNode TextLabel="NCF2" GraphId="bdea4" Type="Protein">
    <Graphics CenterX="1488.0431633493922" CenterY="637.3326460773326" Width="50.0" Height="20.0" ZOrder="34978" FillColor="99ffff" FontWeight="Bold" FontSize="12" Valign="Middle" />
    <Xref Database="Entrez Gene" ID="4688" />
  </DataNode>
  <DataNode TextLabel="NCF1" GraphId="eea33" Type="Protein">
    <Graphics CenterX="1488.7496624628006" CenterY="615.3326460773326" Width="50.0" Height="20.0" ZOrder="34980" FillColor="99ffff" FontWeight="Bold" FontSize="12" Valign="Middle" />
    <Xref Database="Entrez Gene" ID="4687" />
  </DataNode>
  <DataNode TextLabel="NFATC4" GraphId="f044a" Type="Protein">
    <Graphics CenterX="252.3934465267918" CenterY="1547.2127659574498" Width="59.0" Height="20.0" ZOrder="34986" FillColor="99ffff" FontWeight="Bold" FontSize="12" Valign="Middle" />
    <Xref Database="Entrez Gene" ID="4776" />
  </DataNode>
  <DataNode TextLabel="STAT5B" GraphId="fb772" Type="Protein">
    <Graphics CenterX="575.7362844510018" CenterY="961.6063829787242" Width="59.66667160432553" Height="19.212765957448482" ZOrder="35022" FillColor="99ffff" FontWeight="Bold" FontSize="12" Valign="Middle" />
    <Xref Database="Entrez Gene" ID="6777" />
  </DataNode>
  <DataNode TextLabel="CDC42" GraphId="ad55d" Type="Protein">
    <Graphics CenterX="1447.936964922563" CenterY="787.6517483578107" Width="55.0" Height="20.0" ZOrder="35024" FillColor="99ffff" FontWeight="Bold" FontSize="12" Valign="Middle" />
    <Xref Database="Entrez Gene" ID="998" />
  </DataNode>
  <DataNode TextLabel="CNR1" GraphId="b6f53" Type="Protein">
    <Graphics CenterX="826.7052742302344" CenterY="369.2127659574485" Width="42.0" Height="20.0" ZOrder="35026" FontWeight="Bold" FontSize="12" Valign="Middle" />
    <Xref Database="Entrez Gene" ID="1268" />
  </DataNode>
  <DataNode TextLabel="NTRK3" GraphId="b8737" Type="Protein">
    <Graphics CenterX="790.7052742302344" CenterY="323.62560999414575" Width="66.0" Height="20.0" ZOrder="35028" FontWeight="Bold" FontSize="12" Valign="Middle" />
    <Xref Database="Entrez Gene" ID="4916" />
  </DataNode>
  <DataNode TextLabel="PIK3R1" GraphId="fcf0d" Type="Protein">
    <Graphics CenterX="795.211618751932" CenterY="706.9964304166094" Width="60.0" Height="20.0" ZOrder="35034" FontWeight="Bold" FontSize="12" Valign="Middle" />
    <Xref Database="Entrez Gene" ID="5295" />
  </DataNode>
  <DataNode TextLabel="NTF3" GraphId="afc41" Type="Protein">
    <Graphics CenterX="791.2052742302344" CenterY="199.1256099941455" Width="63.0" Height="19.0" ZOrder="35050" FontWeight="Bold" FontSize="12" Valign="Middle" />
    <Xref Database="Entrez Gene" ID="4908" />
  </DataNode>
  <DataNode TextLabel="BDNF" GraphId="cd55c" Type="Protein">
    <Graphics CenterX="1595.7921024836555" CenterY="201.22275596743827" Width="61.0" Height="20.0" ZOrder="35052" FontWeight="Bold" FontSize="12" Valign="Middle" />
    <Xref Database="Entrez Gene" ID="627" />
  </DataNode>
  <DataNode TextLabel="PDPK1" GraphId="a2191" Type="Protein">
    <Graphics CenterX="790.1486003885444" CenterY="871.7847814726642" Width="46.0" Height="20.0" ZOrder="35076" FontWeight="Bold" FontSize="12" Valign="Middle" />
    <Xref Database="Entrez Gene" ID="5170" />
  </DataNode>
  <DataNode TextLabel="MAP3K1" GraphId="c3dc1" Type="Protein">
    <Graphics CenterX="1649.3160372644716" CenterY="880.2127659574485" Width="57.0" Height="20.0" ZOrder="35086" FontWeight="Bold" FontSize="12" Valign="Middle" />
    <Xref Database="Entrez Gene" ID="4214" />
  </DataNode>
  <DataNode TextLabel="ADAM17" GraphId="d7e41" Type="Protein">
    <Graphics CenterX="1699.2931014846545" CenterY="328.2127659574485" Width="60.0" Height="20.0" ZOrder="35090" FontWeight="Bold" FontSize="12" Valign="Middle" />
    <Xref Database="Entrez Gene" ID="6868" />
  </DataNode>
  <DataNode TextLabel="MAPK10" GraphId="aa291" Type="Protein">
    <Graphics CenterX="1649.8160372644716" CenterY="978.2127659574485" Width="58.0" Height="20.0" ZOrder="35092" FontWeight="Bold" FontSize="12" Valign="Middle" />
    <Xref Database="Entrez Gene" ID="5602" />
  </DataNode>
  <DataNode TextLabel="HRAS" GraphId="fc8a0" Type="Protein">
    <Graphics CenterX="898.0969815222373" CenterY="764.9785868241845" Width="47.0" Height="20.0" ZOrder="35103" FontWeight="Bold" FontSize="12" Valign="Middle" />
    <Xref Database="Entrez Gene" ID="3265" />
  </DataNode>
  <DataNode TextLabel="RPS6" GraphId="edaeb" Type="Protein">
    <Graphics CenterX="876.5788093480226" CenterY="1313.0681743459722" Width="53.0" Height="25.0" ZOrder="35122" FontWeight="Bold" FontSize="12" Valign="Middle" />
    <Xref Database="Entrez Gene" ID="6194" />
  </DataNode>
  <DataNode TextLabel="EIF4E" GraphId="a59d6" Type="Protein">
    <Graphics CenterX="800.0149374303941" CenterY="1313.3408012775385" Width="40.0" Height="18.0" ZOrder="35124" FontWeight="Bold" FontSize="12" Valign="Middle" />
    <Xref Database="Entrez Gene" ID="1977" />
  </DataNode>
  <DataNode TextLabel="PIK3R2" GraphId="c583e" Type="Protein">
    <Graphics CenterX="795.1337560197095" CenterY="729.3076886947551" Width="59.948219945679" Height="20.0" ZOrder="35143" FontWeight="Bold" FontSize="12" Valign="Middle" />
    <Xref Database="Entrez Gene" ID="5296" />
  </DataNode>
  <DataNode TextLabel="IP3" GraphId="b5b5f" Type="Protein">
    <Graphics CenterX="236.83879979525867" CenterY="672.7651345389505" Width="32.0" Height="20.0" ZOrder="35159" FillColor="ffccff" FontWeight="Bold" FontSize="12" Valign="Middle" ShapeType="Oval" />
    <Xref Database="" ID="" />
  </DataNode>
  <DataNode TextLabel="SRC" GraphId="d456c" Type="Protein">
    <Graphics CenterX="549.2408271116353" CenterY="490.31651871683084" Width="30.65758628305764" Height="20.0" ZOrder="35165" FontWeight="Bold" FontSize="12" Valign="Middle" />
    <Xref Database="Entrez Gene" ID="6714" />
  </DataNode>
  <DataNode TextLabel="FOXO3" GraphId="d3605" Type="Protein">
    <Graphics CenterX="641.2904131836099" CenterY="1531.4180639706924" Width="54.0" Height="20.0" ZOrder="35179" FontWeight="Bold" FontSize="12" Valign="Middle" />
    <Xref Database="Entrez Gene" ID="2309" />
  </DataNode>
  <DataNode TextLabel="PIP2" GraphId="f1b8c" Type="Metabolite">
    <Graphics CenterX="262.83879979526114" CenterY="586.3252791015052" Width="40.0" Height="20.0" ZOrder="35181" FillColor="ffccff" FontWeight="Bold" FontSize="12" Valign="Middle" ShapeType="Oval" />
    <Xref Database="" ID="" />
  </DataNode>
  <DataNode TextLabel="DAG" GraphId="d7140" Type="Metabolite">
    <Graphics CenterX="295.94184921692084" CenterY="672.8166592497804" Width="36.0" Height="20.0" ZOrder="35183" FillColor="ffccff" FontWeight="Bold" FontSize="12" Valign="Middle" ShapeType="Oval" />
    <Xref Database="" ID="" />
  </DataNode>
  <DataNode TextLabel="STAT5A" GraphId="a43fb" Type="Protein">
    <Graphics CenterX="575.9029486488391" CenterY="938.2127659574485" Width="60.0" Height="20.0" ZOrder="35193" FillColor="99ffff" FontWeight="Bold" FontSize="12" Valign="Middle" />
    <Xref Database="Entrez Gene" ID="6776" />
  </DataNode>
  <DataNode TextLabel="NFKB1" GraphId="af710" Type="Protein">
    <Graphics CenterX="1336.0598783417006" CenterY="1391.094883839573" Width="50.0" Height="20.0" ZOrder="35209" FontWeight="Bold" FontSize="12" Valign="Middle" />
    <Xref Database="Entrez Gene" ID="4790" />
  </DataNode>
  <DataNode TextLabel="RELA" GraphId="fa9af" Type="Protein">
    <Graphics CenterX="1263.0598783417006" CenterY="1391.094883839573" Width="50.0" Height="20.0" ZOrder="35211" FontWeight="Bold" FontSize="12" Valign="Middle" />
    <Xref Database="Entrez Gene" ID="5970" />
  </DataNode>
  <DataNode TextLabel="NFKB1" GraphId="e910f" Type="Protein">
    <Graphics CenterX="1336.0598783417006" CenterY="1237.094883839573" Width="50.0" Height="20.0" ZOrder="35215" FontWeight="Bold" FontSize="12" Valign="Middle" />
    <Xref Database="Entrez Gene" ID="4790" />
  </DataNode>
  <DataNode TextLabel="IKK" GraphId="fd3c8" Type="Protein">
    <Graphics CenterX="1301.7071770096427" CenterY="988.0299487746322" Width="46.11677515806035" Height="20.0" ZOrder="35218" FillColor="66ff00" FontWeight="Bold" FontSize="12" Valign="Middle" />
    <Xref Database="" ID="" />
  </DataNode>
  <DataNode TextLabel="RELA" GraphId="ebb55" Type="Protein">
    <Graphics CenterX="1263.1378004196201" CenterY="1237.304674049362" Width="50.0" Height="20.0" ZOrder="35220" FontWeight="Bold" FontSize="12" Valign="Middle" />
    <Xref Database="Entrez Gene" ID="5970" />
  </DataNode>
  <DataNode TextLabel="NFKBIA" GraphId="dbf95" Type="Protein">
    <Graphics CenterX="1301.605708338393" CenterY="1099.0119667566541" Width="63.927823829545105" Height="20.0" ZOrder="35223" FontWeight="Bold" FontSize="12" Valign="Middle" />
    <Xref Database="Entrez Gene" ID="4792" />
  </DataNode>
  <DataNode TextLabel="JUN" GraphId="ba96b" Type="Protein">
    <Graphics CenterX="1649.9428287588187" CenterY="1096.2127659574485" Width="51.253582988693836" Height="18.0" ZOrder="35248" FontWeight="Bold" FontSize="12" Valign="Middle" />
    <Xref Database="Entrez Gene" ID="3725" />
  </DataNode>
  <DataNode TextLabel="CASP3" GraphId="ed2b2" Type="Protein">
    <Graphics CenterX="706.3800662633829" CenterY="833.2850014741703" Width="50.0" Height="20.0" ZOrder="35255" FontWeight="Bold" FontSize="12" Valign="Middle" />
    <Xref Database="Entrez Gene" ID="836" />
  </DataNode>
  <DataNode TextLabel="RPS6KA3" GraphId="a5857" Type="Protein">
    <Graphics CenterX="1003.7639382021524" CenterY="1107.2127659574485" Width="69.0" Height="20.0" ZOrder="35433" FontWeight="Bold" FontSize="12" Valign="Middle" />
    <Xref Database="Entrez Gene" ID="6197" />
  </DataNode>
  <DataNode TextLabel="YBX1" GraphId="c4a77" Type="Protein">
    <Graphics CenterX="862.8804929241171" CenterY="1042.089145648398" Width="43.0" Height="20.0" ZOrder="35439" FontWeight="Bold" FontSize="12" Valign="Middle" />
    <Xref Database="Entrez Gene" ID="4904" />
  </DataNode>
  <DataNode TextLabel="RPS6KA1" GraphId="e6cd2" Type="Protein">
    <Graphics CenterX="1003.7639382021525" CenterY="1085.2127659574485" Width="69.0" Height="20.0" ZOrder="35442" FontWeight="Bold" FontSize="12" Valign="Middle" />
    <Xref Database="Entrez Gene" ID="6195" />
  </DataNode>
  <DataNode TextLabel="RPS6KA5" GraphId="a2195" Type="Protein">
    <Graphics CenterX="953.51790124071" CenterY="1026.2127659574485" Width="61.70120338803872" Height="20.0" ZOrder="35445" FontWeight="Bold" FontSize="12" Valign="Middle" />
    <Xref Database="Entrez Gene" ID="9252" />
  </DataNode>
  <DataNode TextLabel="CAMK1" GraphId="eb815" Type="Protein">
    <Graphics CenterX="253.3392576588159" CenterY="1024.5461081271242" Width="60.0" Height="20.0" ZOrder="35448" FontWeight="Bold" FontSize="12" Valign="Middle" />
    <Xref Database="Entrez Gene" ID="8536" />
  </DataNode>
  <DataNode TextLabel="MAPK14" GraphId="dec9d" Type="Protein">
    <Graphics CenterX="1145.4479075431202" CenterY="1108.0213898669917" Width="60.0" Height="25.0" ZOrder="35453" FontWeight="Bold" FontSize="12" Valign="Middle" />
    <Xref Database="Entrez Gene" ID="1432" />
  </DataNode>
  <DataNode TextLabel="RASGRF1" GraphId="a7d11" Type="Protein">
    <Graphics CenterX="996.2052742302344" CenterY="720.2127659574485" Width="69.0" Height="20.0" ZOrder="35456" FillColor="99ffff" FontWeight="Bold" FontSize="12" Valign="Middle" />
    <Xref Database="Entrez Gene" ID="5923" />
  </DataNode>
  <DataNode TextLabel="DPYSL2" GraphId="ef897" Type="Protein">
    <Graphics CenterX="1279.1185462556098" CenterY="850.3250796922762" Width="64.90214799511159" Height="20.0" ZOrder="35460" FontWeight="Bold" FontSize="12" Valign="Middle" />
    <Xref Database="Entrez Gene" ID="1808" />
  </DataNode>
  <DataNode TextLabel="APC" GraphId="c5dcc" Type="Protein">
    <Graphics CenterX="1233.5179875963915" CenterY="821.3250796922755" Width="43.70103067667333" Height="20.0" ZOrder="35463" FontWeight="Bold" FontSize="12" Valign="Middle" />
    <Xref Database="Entrez Gene" ID="324" />
  </DataNode>
  <DataNode TextLabel="PTPRF" GraphId="c088c" Type="Protein">
    <Graphics CenterX="727.4740592226308" CenterY="342.6277769949761" Width="50.0" Height="20.0" ZOrder="35466" FontWeight="Bold" FontSize="12" Valign="Middle" />
    <Xref Database="Entrez Gene" ID="5792" />
  </DataNode>
  <DataNode TextLabel="DLG1" GraphId="f2875" Type="Protein">
    <Graphics CenterX="128.57011316772105" CenterY="529.6277769949761" Width="44.0" Height="20.0" ZOrder="35468" FontWeight="Bold" FontSize="12" Valign="Middle" />
    <Xref Database="Entrez Gene" ID="1739" />
  </DataNode>
  <DataNode TextLabel="GRIP1" GraphId="c4a60" Type="Protein">
    <Graphics CenterX="200.8456233718025" CenterY="529.3522667908944" Width="56.0" Height="20.0" ZOrder="35470" FontWeight="Bold" FontSize="12" Valign="Middle" />
    <Xref Database="Entrez Gene" ID="23426" />
  </DataNode>
  <DataNode TextLabel="GRIA3" GraphId="ae9bf" Type="Protein">
    <Graphics CenterX="226.53632236554208" CenterY="353.6277769949761" Width="49.93241839564246" Height="20.0" ZOrder="35472" FontWeight="Bold" FontSize="12" Valign="Middle" />
    <Xref Database="Entrez Gene" ID="2892" />
  </DataNode>
  <DataNode TextLabel="RHOG" GraphId="ddd3b" Type="Protein">
    <Graphics CenterX="1364.9059338915322" CenterY="654.4985952046579" Width="51.0" Height="20.0" ZOrder="35480" FontWeight="Bold" FontSize="12" Valign="Middle" />
    <Xref Database="Entrez Gene" ID="391" />
  </DataNode>
  <DataNode TextLabel="KCNN2" GraphId="c354d" Type="Protein">
    <Graphics CenterX="560.897965765714" CenterY="340.21379327958084" Width="54.0" Height="20.0" ZOrder="35486" FontWeight="Bold" FontSize="12" Valign="Middle" />
    <Xref Database="Entrez Gene" ID="3781" />
  </DataNode>
  <DataNode TextLabel="CFL1" GraphId="fd483" Type="Protein">
    <Graphics CenterX="1369.9247690854345" CenterY="951.2127659574488" Width="56.0" Height="20.0" ZOrder="35489" FontWeight="Bold" FontSize="12" Valign="Middle" />
    <Xref Database="Entrez Gene" ID="1072" />
  </DataNode>
  <DataNode TextLabel="BDNF" GraphId="f3500" Type="Protein">
    <Graphics CenterX="953.6672995466901" CenterY="199.6256099941455" Width="62.0" Height="20.0" ZOrder="35498" FontWeight="Bold" FontSize="12" Valign="Middle" />
    <Xref Database="Entrez Gene" ID="627" />
  </DataNode>
  <DataNode TextLabel="BDNF" GraphId="b44f6" Type="Protein">
    <Graphics CenterX="953.6672995466901" CenterY="179.6256099941455" Width="62.0" Height="20.0" ZOrder="35508" FontWeight="Bold" FontSize="12" Valign="Middle" />
    <Xref Database="Entrez Gene" ID="627" />
  </DataNode>
  <DataNode TextLabel="PIP2" GraphId="b6fac" Type="Metabolite">
    <Graphics CenterX="753.4946871330129" CenterY="790.3252791015052" Width="40.0" Height="20.0" ZOrder="35514" FillColor="ffccff" FontWeight="Bold" FontSize="12" Valign="Middle" ShapeType="Oval" />
    <Xref Database="ChEBI" ID="CHEBI:18348" />
  </DataNode>
  <DataNode TextLabel="PIP3" GraphId="fdb44" Type="Metabolite">
    <Graphics CenterX="840.4946871330129" CenterY="790.3252791015052" Width="40.0" Height="20.0" ZOrder="35516" FillColor="ffccff" FontWeight="Bold" FontSize="12" Valign="Middle" ShapeType="Oval" />
    <Xref Database="ChEBI" ID="CHEBI:16618" />
  </DataNode>
  <DataNode TextLabel="PIK3CA" GraphId="f8aff" Type="Protein">
    <Graphics CenterX="795.1337560197095" CenterY="753.3076886947551" Width="59.948219945679" Height="20.0" ZOrder="35520" FontWeight="Bold" FontSize="12" Valign="Middle" />
    <Xref Database="Entrez Gene" ID="5296" />
  </DataNode>
  <DataNode TextLabel="PRKAA1" GraphId="a4ecd" Type="Protein">
    <Graphics CenterX="966.1672995466936" CenterY="486.2127659574485" Width="57.0" Height="20.0" ZOrder="35538" FillColor="99ffff" FontWeight="Bold" FontSize="12" Valign="Middle" />
    <Xref Database="Entrez Gene" ID="5562" />
  </DataNode>
  <DataNode TextLabel="MAP2K5" GraphId="a6d3d" Type="Protein">
    <Graphics CenterX="1182.021849678754" CenterY="790.2127659574485" Width="61.66322870449403" Height="20.0" ZOrder="35548" FillColor="99ffff" FontWeight="Bold" FontSize="12" Valign="Middle" />
    <Xref Database="Entrez Gene" ID="5607" />
  </DataNode>
  <DataNode TextLabel="MAP3K2" GraphId="e5c6b" Type="Protein">
    <Graphics CenterX="1182.021849678754" CenterY="696.2127659574485" Width="61.66322870449403" Height="20.0" ZOrder="35550" FillColor="99ffff" FontWeight="Bold" FontSize="12" Valign="Middle" />
    <Xref Database="Entrez Gene" ID="10746" />
  </DataNode>
  <DataNode TextLabel="MEF2C" GraphId="b7d8b" Type="Protein">
    <Graphics CenterX="1183.021849678754" CenterY="1489.2087699534527" Width="61.66322870449403" Height="20.0" ZOrder="35554" FillColor="99ffff" FontWeight="Bold" FontSize="12" Valign="Middle" />
    <Xref Database="Entrez Gene" ID="4208" />
  </DataNode>
  <DataNode TextLabel="MEF2A" GraphId="cc5eb" Type="Protein">
    <Graphics CenterX="1183.021849678754" CenterY="1467.2087699534527" Width="61.66322870449403" Height="20.0" ZOrder="35556" FillColor="99ffff" FontWeight="Bold" FontSize="12" Valign="Middle" />
    <Xref Database="Entrez Gene" ID="4205" />
  </DataNode>
  <DataNode TextLabel="RAP1A" GraphId="bc56a" Type="Protein">
    <Graphics CenterX="1182.353464031001" CenterY="571.2127659574485" Width="51.0" Height="20.0" ZOrder="35578" FillColor="99ffff" FontWeight="Bold" FontSize="12" Valign="Middle" />
    <Xref Database="Entrez Gene" ID="5906" />
  </DataNode>
  <DataNode TextLabel="MAPK7" GraphId="dc76c" Type="Protein">
    <Graphics CenterX="1182.853464031001" CenterY="1392.2107679554506" Width="56.0" Height="20.0" ZOrder="35582" FontWeight="Bold" FontSize="12" Valign="Middle" />
    <Xref Database="Entrez Gene" ID="5598" />
  </DataNode>
  <DataNode TextLabel="STAT5B" GraphId="e6467" Type="Protein">
    <Graphics CenterX="575.9029486488391" CenterY="1554.2127659574485" Width="60.0" Height="20.0" ZOrder="35611" FillColor="99ffff" FontWeight="Bold" FontSize="12" Valign="Middle" />
    <Xref Database="Entrez Gene" ID="6777" />
  </DataNode>
  <DataNode TextLabel="STAT5A" GraphId="bfbf7" Type="Protein">
    <Graphics CenterX="575.9029486488391" CenterY="1532.2127659574485" Width="60.0" Height="20.0" ZOrder="35613" FillColor="99ffff" FontWeight="Bold" FontSize="12" Valign="Middle" />
    <Xref Database="Entrez Gene" ID="6776" />
  </DataNode>
  <DataNode TextLabel="JAK2" GraphId="c51a6" Type="Protein">
    <Graphics CenterX="513.2232922482526" CenterY="590.2127659574489" Width="46.0" Height="20.0" ZOrder="35667" FontWeight="Bold" FontSize="12" Valign="Middle" />
    <Xref Database="Entrez Gene" ID="3717" />
  </DataNode>
  <DataNode TextLabel="STAT1" GraphId="d08f0" Type="Protein">
    <Graphics CenterX="484.28688858248165" CenterY="823.2127659574485" Width="50.163228704494486" Height="20.0" ZOrder="35669" FontWeight="Bold" FontSize="12" Valign="Middle" />
    <Xref Database="Entrez Gene" ID="6772" />
  </DataNode>
  <DataNode TextLabel="STAT3" GraphId="e1a25" Type="Protein">
    <Graphics CenterX="538.7868885824817" CenterY="777.2127659574485" Width="50.0" Height="20.0" ZOrder="35670" FontWeight="Bold" FontSize="12" Valign="Middle" />
    <Xref Database="Entrez Gene" ID="6774" />
  </DataNode>
  <DataNode TextLabel="CEBPB" GraphId="b04aa" Type="Protein">
    <Graphics CenterX="1016.5939785192344" CenterY="1490.88349172909" Width="46.0" Height="20.0" ZOrder="35685" FontWeight="Bold" FontSize="12" Valign="Middle" />
    <Xref Database="Entrez Gene" ID="1385" />
  </DataNode>
  <DataNode TextLabel="FOS" GraphId="a98dc" Type="Rna">
    <Graphics CenterX="1004.2801080831175" CenterY="1572.0" Width="48.0" Height="20.0" ZOrder="35689" FontStyle="Italic" FontSize="12" Valign="Middle" />
    <Xref Database="Entrez Gene" ID="2353" />
  </DataNode>
  <DataNode TextLabel="EGR1" GraphId="fb729" Type="Rna">
    <Graphics CenterX="1004.2801080831175" CenterY="1594.0" Width="48.0" Height="20.0" ZOrder="35693" FontStyle="Italic" FontSize="12" Valign="Middle" />
    <Xref Database="Entrez Gene" ID="1958" />
  </DataNode>
  <DataNode TextLabel="EGR2" GraphId="ab69c" Type="Rna">
    <Graphics CenterX="1004.2801080831175" CenterY="1616.0" Width="48.0" Height="20.0" ZOrder="35695" FontStyle="Italic" FontSize="12" Valign="Middle" />
    <Xref Database="Entrez Gene" ID="1959" />
  </DataNode>
  <DataNode TextLabel="MARCKS" GraphId="f17ae" Type="Protein">
    <Graphics CenterX="367.15883235473257" CenterY="1023.8769622276577" Width="65.39289755502807" Height="20.0" ZOrder="35701" FontWeight="Bold" FontSize="12" Valign="Middle" />
    <Xref Database="Entrez Gene" ID="4082" />
  </DataNode>
  <DataNode TextLabel="PRKCD" GraphId="ab086" Type="Protein">
    <Graphics CenterX="605.7868885824817" CenterY="621.2127659574485" Width="49.163228704494486" Height="20.0" ZOrder="35709" FontWeight="Bold" FontSize="12" Valign="Middle" />
    <Xref Database="Entrez Gene" ID="5580" />
  </DataNode>
  <DataNode TextLabel="NTRK2" GraphId="f94ed" Type="Protein">
    <Graphics CenterX="902.1672995466901" CenterY="324.62560999414575" Width="100.0" Height="25.0" ZOrder="35728" FontWeight="Bold" FontSize="12" Valign="Middle" />
    <Xref Database="Entrez Gene" ID="4915" />
  </DataNode>
  <DataNode TextLabel="NTRK2" GraphId="e0b05" Type="Protein">
    <Graphics CenterX="1002.6672995466901" CenterY="324.62560999414575" Width="100.0" Height="25.0" ZOrder="35731" FontWeight="Bold" FontSize="12" Valign="Middle" />
    <Xref Database="Entrez Gene" ID="4915" />
  </DataNode>
  <DataNode TextLabel="GSK3B" GraphId="f9405" Type="Protein">
    <Graphics CenterX="1256.541640826987" CenterY="671.2878211450866" Width="48.0" Height="20.0" ZOrder="35744" FontWeight="Bold" FontSize="12" Valign="Middle" />
    <Xref Database="Entrez Gene" ID="2932" />
  </DataNode>
  <DataNode TextLabel="CSNK2A1" GraphId="c24fc" Type="Protein">
    <Graphics CenterX="1250.9082052389263" CenterY="1053.0213898669917" Width="64.92059539160823" Height="20.0" ZOrder="35751" FillColor="99ffff" FontWeight="Bold" FontSize="12" Valign="Middle" />
    <Xref Database="Entrez Gene" ID="1457" />
  </DataNode>
  <DataNode TextLabel="RAB3A" GraphId="a737d" Type="Protein">
    <Graphics CenterX="375.61374525566794" CenterY="525.6520860114479" Width="50.0" Height="20.0" ZOrder="35752" FontWeight="Bold" FontSize="12" Valign="Middle" />
    <Xref Database="Entrez Gene" ID="5864" />
  </DataNode>
  <DataNode TextLabel="cAMP" GraphId="cb173" Type="Metabolite">
    <Graphics CenterX="306.83879979526137" CenterY="559.3252791015052" Width="40.0" Height="20.0" ZOrder="35756" FillColor="ffccff" FontWeight="Bold" FontSize="12" Valign="Middle" ShapeType="Oval" />
    <Xref Database="ChEBI" ID="CHEBI:17489" />
  </DataNode>
  <DataNode TextLabel="SPP1" GraphId="d00f4" Type="Rna">
    <Graphics CenterX="1073.2801080831175" CenterY="1571.0" Width="48.0" Height="20.0" ZOrder="35785" FontStyle="Italic" FontSize="12" Valign="Middle" />
    <Xref Database="Entrez Gene" ID="6696" />
  </DataNode>
  <DataNode TextLabel="ALPL" GraphId="c1f5b" Type="Rna">
    <Graphics CenterX="1073.2801080831175" CenterY="1593.0" Width="48.0" Height="20.0" ZOrder="35786" FontStyle="Italic" FontSize="12" Valign="Middle" />
    <Xref Database="Entrez Gene" ID="249" />
  </DataNode>
  <DataNode TextLabel="BMP2" GraphId="d6b63" Type="Rna">
    <Graphics CenterX="1073.2801080831175" CenterY="1615.0" Width="48.0" Height="20.0" ZOrder="35787" FontStyle="Italic" FontSize="12" Valign="Middle" />
    <Xref Database="Entrez Gene" ID="650" />
  </DataNode>
  <DataNode TextLabel="EIF2S1" GraphId="e0026" Type="Protein">
    <Graphics CenterX="679.5584475496768" CenterY="1148.3840795159838" Width="46.0" Height="20.0" ZOrder="35795" FontWeight="Bold" FontSize="12" Valign="Middle" />
    <Xref Database="Entrez Gene" ID="1965" />
  </DataNode>
  <DataNode TextLabel="EIF2S2" GraphId="b8e94" Type="Protein">
    <Graphics CenterX="678.9192977721187" CenterY="1170.2085975584948" Width="46.0" Height="20.0" ZOrder="35796" FontWeight="Bold" FontSize="12" Valign="Middle" />
    <Xref Database="Entrez Gene" ID="8894" />
  </DataNode>
  <DataNode TextLabel="MAPK3" GraphId="d0524" Type="Protein">
    <Graphics CenterX="1065.8322998866993" CenterY="1414.7017558745547" Width="69.0" Height="20.0" ZOrder="35800" FontWeight="Bold" FontSize="12" Valign="Middle" />
    <Xref Database="Entrez Gene" ID="5595" />
  </DataNode>
  <DataNode TextLabel="MAPK1" GraphId="af7ef" Type="Protein">
    <Graphics CenterX="1065.8333008876994" CenterY="1391.186974789916" Width="69.0" Height="20.974441834726548" ZOrder="35803" FontWeight="Bold" FontSize="12" Valign="Middle" />
    <Xref Database="Entrez Gene" ID="5594" />
  </DataNode>
  <DataNode TextLabel="SYN1" GraphId="b3e62" Type="Protein">
    <Graphics CenterX="1116.6139985392565" CenterY="603.4385467841441" Width="40.0" Height="20.0" ZOrder="35805" FontWeight="Bold" FontSize="12" Valign="Middle" />
    <Xref Database="Entrez Gene" ID="6853" />
  </DataNode>
  <DataNode TextLabel="BDNF" GraphId="d4a4d" Type="Rna">
    <Graphics CenterX="405.9248641681409" CenterY="1630.0" Width="48.71048782995274" Height="20.0" ZOrder="35818" FontStyle="Italic" FontSize="12" Valign="Middle" />
    <Xref Database="Entrez Gene" ID="627" />
  </DataNode>
  <DataNode TextLabel="BDNF" GraphId="caec7" Type="Rna">
    <Graphics CenterX="171.9248641681409" CenterY="1295.0" Width="48.71048782995274" Height="20.0" ZOrder="35819" FontWeight="Bold" FontSize="12" Valign="Middle" />
    <Xref Database="Entrez Gene" ID="627" />
  </DataNode>
  <DataNode TextLabel="BDNF" GraphId="e9ed6" Type="Rna">
    <Graphics CenterX="48.924864168140914" CenterY="199.0" Width="48.71048782995274" Height="20.0" ZOrder="35822" FontWeight="Bold" FontSize="12" Valign="Middle" />
    <Xref Database="Entrez Gene" ID="627" />
  </DataNode>
  <DataNode TextLabel="RPS6KA5" GraphId="b9421" Type="Protein">
    <Graphics CenterX="868.51790124071" CenterY="1438.2127659574485" Width="61.70120338803872" Height="20.0" ZOrder="35827" FontWeight="Bold" FontSize="12" Valign="Middle" />
    <Xref Database="Entrez Gene" ID="9252" />
  </DataNode>
  <State GraphRef="c4c4e" TextLabel="P" GraphId="e558a">
    <Graphics RelX="1.0" RelY="1.0" Width="15.0" Height="15.0" FillColor="ffff00" ShapeType="Oval" />
    <Xref Database="" ID="" />
  </State>
  <State GraphRef="c033e" TextLabel="P" GraphId="c2cee">
    <Graphics RelX="1.0" RelY="1.0" Width="15.0" Height="15.0" FillColor="ffff00" ShapeType="Oval" />
    <Xref Database="" ID="" />
  </State>
  <State GraphRef="abe94" TextLabel="T202" GraphId="f1d45">
    <Graphics RelX="-1.0" RelY="1.0" Width="33.5253592670706" Height="15.598490252892589" FillColor="ffff00" ShapeType="RoundedRectangle" />
    <Xref Database="" ID="" />
  </State>
  <State GraphRef="abe94" TextLabel="Y204" GraphId="c06bd">
    <Graphics RelX="1.0" RelY="1.0" Width="30.4746407329294" Height="13.598490252892589" FillColor="ffff00" ShapeType="RoundedRectangle" />
    <Xref Database="" ID="" />
  </State>
  <State GraphRef="b0dfb" TextLabel="P" GraphId="e0564">
    <Graphics RelX="1.0" RelY="1.0" Width="15.0" Height="15.0" FillColor="ffff00" ShapeType="Oval" />
    <Xref Database="" ID="" />
  </State>
  <State GraphRef="ca2c2" TextLabel="Y783" GraphId="beb11">
    <Graphics RelX="1.0" RelY="1.0" Width="30.0" Height="15.0" FillColor="ffff00" ShapeType="RoundedRectangle" />
    <Xref Database="" ID="" />
  </State>
  <State GraphRef="e816c" TextLabel="P" GraphId="c4513">
    <Graphics RelX="1.0" RelY="1.0" Width="15.0" Height="15.0" FillColor="ffff00" ShapeType="Oval" />
    <Xref Database="" ID="" />
  </State>
  <State GraphRef="c019f" TextLabel="Y654" GraphId="d4d30">
    <Graphics RelX="0.9666666666666667" RelY="0.9" Width="30.0" Height="15.0" FillColor="ffff00" ShapeType="RoundedRectangle" />
    <Xref Database="" ID="" />
  </State>
  <State GraphRef="aaa06" TextLabel="Y420" GraphId="a7fad">
    <Graphics RelX="1.0" RelY="1.0" Width="30.0" Height="15.0" FillColor="ffff00" ShapeType="RoundedRectangle" />
    <Xref Database="" ID="" />
  </State>
  <State GraphRef="af947" TextLabel="P" GraphId="d7767">
    <Graphics RelX="1.0" RelY="1.0" Width="15.0" Height="15.0" FillColor="ffff00" ShapeType="Oval" />
    <Xref Database="" ID="" />
  </State>
  <State GraphRef="aae7d" TextLabel="Y734" GraphId="dfc61">
    <Graphics RelX="1.0" RelY="1.0" Width="30.0" Height="15.0" FillColor="ffff00" ShapeType="RoundedRectangle" />
    <Xref Database="" ID="" />
  </State>
  <State GraphRef="b8200" TextLabel="Y829" GraphId="b1461">
    <Graphics RelX="1.0" RelY="1.0" Width="30.0" Height="15.0" FillColor="ffff00" ShapeType="RoundedRectangle" />
    <Xref Database="" ID="" />
  </State>
  <State GraphRef="f5025" TextLabel="P" GraphId="cd8fa">
    <Graphics RelX="1.0" RelY="1.0" Width="15.0" Height="15.0" FillColor="ffff00" ShapeType="Oval" />
    <Xref Database="" ID="" />
  </State>
  <State GraphRef="ecf42" TextLabel="P" GraphId="e61e3">
    <Graphics RelX="1.0" RelY="1.0" Width="15.0" Height="15.0" FillColor="ffff00" ShapeType="Oval" />
    <Xref Database="" ID="" />
  </State>
  <State GraphRef="aaaa8" TextLabel="P" GraphId="a36ca">
    <Graphics RelX="1.0" RelY="1.0" Width="15.0" Height="15.0" FillColor="ffff00" ShapeType="Oval" />
    <Xref Database="" ID="" />
  </State>
  <State GraphRef="afe6e" TextLabel="P" GraphId="a2f4f">
    <Graphics RelX="1.0" RelY="1.0" Width="15.0" Height="15.0" FillColor="ffff00" ShapeType="Oval" />
    <Xref Database="" ID="" />
  </State>
  <State GraphRef="a8f2c" TextLabel="P" GraphId="d88e5">
    <Graphics RelX="1.0" RelY="1.0" Width="15.0" Height="15.0" FillColor="ffff00" ShapeType="Oval" />
    <Xref Database="" ID="" />
  </State>
  <State GraphRef="aac75" TextLabel="P" GraphId="a3063">
    <Graphics RelX="1.0" RelY="1.0" Width="15.0" Height="15.0" FillColor="ffff00" ShapeType="Oval" />
    <Xref Database="" ID="" />
  </State>
  <State GraphRef="df359" TextLabel="P" GraphId="bda9e">
    <Graphics RelX="1.0" RelY="1.0" Width="15.0" Height="15.0" FillColor="ffff00" ShapeType="Oval" />
    <Xref Database="" ID="" />
  </State>
  <State GraphRef="d9e4f" TextLabel="P" GraphId="df29d">
    <Graphics RelX="1.0" RelY="1.0" Width="15.0" Height="15.0" FillColor="ffff00" ShapeType="Oval" />
    <Xref Database="" ID="" />
  </State>
  <State GraphRef="b23d8" TextLabel="P" GraphId="d3e7c">
    <Graphics RelX="1.0" RelY="1.0" Width="15.0" Height="15.0" FillColor="ffff00" ShapeType="Oval" />
    <Xref Database="" ID="" />
  </State>
  <State GraphRef="cd88f" TextLabel="P" GraphId="d6a66">
    <Graphics RelX="1.0" RelY="1.0" Width="15.0" Height="15.0" FillColor="ffff00" ShapeType="Oval" />
    <Xref Database="" ID="" />
  </State>
  <State GraphRef="a492b" TextLabel="S133" GraphId="d61f5">
    <Graphics RelX="-1.0" RelY="1.0" Width="30.0" Height="15.0" FillColor="ffff00" ShapeType="RoundedRectangle" />
    <Xref Database="" ID="" />
  </State>
  <State GraphRef="dbba7" TextLabel="S432" GraphId="b5681">
    <Graphics RelX="-1.0" RelY="1.0" Width="30.0" Height="15.0" FillColor="ffff00" ShapeType="RoundedRectangle" />
    <Xref Database="" ID="" />
  </State>
  <State GraphRef="dbba7" TextLabel="S433" GraphId="b7706">
    <Graphics RelX="1.0" RelY="1.0" Width="30.0" Height="15.0" FillColor="ffff00" ShapeType="RoundedRectangle" />
    <Xref Database="" ID="" />
  </State>
  <State GraphRef="e8f5c" TextLabel="P" GraphId="e19d4">
    <Graphics RelX="1.0" RelY="1.0" Width="15.0" Height="15.0" FillColor="ffff00" ShapeType="Oval" />
    <Xref Database="" ID="" />
  </State>
  <State GraphRef="bdcdb" TextLabel="T185" GraphId="e4857">
    <Graphics RelX="-1.0" RelY="-1.0" Width="30.026360268070675" Height="17.399507745105325" FillColor="ffff00" ShapeType="RoundedRectangle" />
    <Xref Database="" ID="" />
  </State>
  <State GraphRef="bdcdb" TextLabel="Y187" GraphId="de3c0">
    <Graphics RelX="1.0" RelY="-1.0" Width="34.973639731929325" Height="16.39950774510544" FillColor="ffff00" ShapeType="RoundedRectangle" />
    <Xref Database="" ID="" />
  </State>
  <State GraphRef="fb731" TextLabel="P" GraphId="f6a50">
    <Graphics RelX="1.0" RelY="0.8" Width="15.0" Height="15.0" FillColor="ffff00" ShapeType="Oval" />
    <Xref Database="" ID="" />
  </State>
  <State GraphRef="a37cb" TextLabel="P" GraphId="ace46">
    <Graphics RelX="1.0" RelY="1.0" Width="15.0" Height="15.0" FillColor="ffff00" ShapeType="Oval" />
    <Xref Database="" ID="" />
  </State>
  <State GraphRef="f041b" TextLabel="T32" GraphId="ad150">
    <Graphics RelX="-1.0" RelY="1.0" Width="25.0" Height="15.0" FillColor="ffff00" ShapeType="RoundedRectangle" />
    <Xref Database="" ID="" />
  </State>
  <State GraphRef="f041b" TextLabel="S253" GraphId="b9cfd">
    <Graphics RelX="1.0" RelY="1.0" Width="30.0" Height="15.0" FillColor="ffff00" ShapeType="RoundedRectangle" />
    <Xref Database="" ID="" />
  </State>
  <State GraphRef="ed713" TextLabel="S2448" GraphId="ac947">
    <Graphics RelX="1.0" RelY="1.0" Width="30.0" Height="15.0" FillColor="ffff00" ShapeType="RoundedRectangle" />
    <Xref Database="" ID="" />
  </State>
  <State GraphRef="d31da" TextLabel="P" GraphId="e936f">
    <Graphics RelX="1.0" RelY="1.0" Width="15.0" Height="15.0" FillColor="ffff00" ShapeType="Oval" />
    <Xref Database="" ID="" />
  </State>
  <State GraphRef="e92da" TextLabel="T412" GraphId="f4dbc">
    <Graphics RelX="-1.0" RelY="-1.0" Width="30.0" Height="15.0" FillColor="ffff00" ShapeType="RoundedRectangle" />
    <Xref Database="" ID="" />
  </State>
  <State GraphRef="e92da" TextLabel="T444" GraphId="f7d2c">
    <Graphics RelX="1.0" RelY="-1.0" Width="30.0" Height="15.0" FillColor="ffff00" ShapeType="RoundedRectangle" />
    <Xref Database="" ID="" />
  </State>
  <State GraphRef="e92da" TextLabel="S447" GraphId="a8e9f">
    <Graphics RelX="1.0" RelY="1.0" Width="30.0" Height="15.0" FillColor="ffff00" ShapeType="RoundedRectangle" />
    <Xref Database="" ID="" />
  </State>
  <State GraphRef="f7665" TextLabel="T37" GraphId="b1226">
    <Graphics RelX="1.0" RelY="1.0" Width="25.0" Height="15.0" FillColor="ffff00" ShapeType="RoundedRectangle" />
    <Xref Database="" ID="" />
  </State>
  <State GraphRef="f7665" TextLabel="T46" GraphId="dfd26">
    <Graphics RelX="-1.0" RelY="1.0" Width="25.0" Height="15.0" FillColor="ffff00" ShapeType="RoundedRectangle" />
    <Xref Database="" ID="" />
  </State>
  <State GraphRef="d77d2" TextLabel="T308" GraphId="b28bd">
    <Graphics RelX="-1.0" RelY="1.0" Width="30.0" Height="15.0" FillColor="ffff00" ShapeType="RoundedRectangle" />
    <Xref Database="" ID="" />
  </State>
  <State GraphRef="d77d2" TextLabel="S473" GraphId="f6c63">
    <Graphics RelX="1.0" RelY="1.0" Width="30.0" Height="15.0" FillColor="ffff00" ShapeType="RoundedRectangle" />
    <Xref Database="" ID="" />
  </State>
  <State GraphRef="a21a2" TextLabel="S75" GraphId="de09a">
    <Graphics RelX="-1.0" RelY="-1.0" Width="25.0" Height="15.0" FillColor="ffff00" ShapeType="RoundedRectangle" />
    <Xref Database="" ID="" />
  </State>
  <State GraphRef="a21a2" TextLabel="S99" GraphId="f2b43">
    <Graphics RelX="-1.0" RelY="1.0" Width="25.0" Height="15.0" FillColor="ffff00" ShapeType="RoundedRectangle" />
    <Xref Database="" ID="" />
  </State>
  <State GraphRef="a31e9" TextLabel="P" GraphId="ad898">
    <Graphics RelX="1.0" RelY="1.0" Width="15.0" Height="15.0" FillColor="ffff00" ShapeType="Oval" />
    <Xref Database="" ID="" />
  </State>
  <State GraphRef="b9e46" TextLabel="S9" GraphId="ac22a">
    <Graphics RelX="1.0" RelY="1.0" Width="25.0" Height="15.0" FillColor="ffff00" ShapeType="RoundedRectangle" />
    <Xref Database="" ID="" />
  </State>
  <State GraphRef="bd635" TextLabel="P" GraphId="eb386">
    <Graphics RelX="1.0" RelY="1.0" Width="15.0" Height="15.0" FillColor="ffff00" ShapeType="Oval" />
    <Xref Database="" ID="" />
  </State>
  <State GraphRef="ad2d7" TextLabel="P" GraphId="d9824">
    <Graphics RelX="1.0" RelY="1.0" Width="15.0" Height="15.0" FillColor="ffff00" ShapeType="Oval" />
    <Xref Database="" ID="" />
  </State>
  <State GraphRef="e664e" TextLabel="Y221" GraphId="a8563">
    <Graphics RelX="1.0" RelY="1.0" Width="25.0" Height="15.0" FillColor="ffff00" ShapeType="RoundedRectangle" />
    <Xref Database="" ID="" />
  </State>
  <State GraphRef="e664e" TextLabel="T219" GraphId="c5660">
    <Graphics RelX="-0.8570709145321346" RelY="1.0" Width="26.0" Height="14.287234042551518" FillColor="ffff00" ShapeType="RoundedRectangle" />
    <Xref Database="" ID="" />
  </State>
  <State GraphRef="eec8c" TextLabel="P" GraphId="e3979">
    <Graphics RelX="1.0" RelY="1.0" Width="15.0" Height="15.0" FillColor="ffff00" ShapeType="Oval" />
    <Xref Database="" ID="" />
  </State>
  <State GraphRef="c61b0" TextLabel="T1462" GraphId="e567e">
    <Graphics RelX="1.0" RelY="1.0" Width="30.0" Height="15.0" FillColor="ffff00" ShapeType="RoundedRectangle" />
    <Xref Database="" ID="" />
  </State>
  <State GraphRef="efa5f" TextLabel="P" GraphId="deaf9">
    <Graphics RelX="-1.0" RelY="1.0" Width="15.0" Height="15.0" FillColor="ffff00" ShapeType="Oval" />
    <Xref Database="" ID="" />
  </State>
  <State GraphRef="e1b87" TextLabel="P" GraphId="ddd12">
    <Graphics RelX="1.0" RelY="1.0" Width="15.0" Height="15.0" FillColor="ffff00" ShapeType="Oval" />
    <Xref Database="" ID="" />
  </State>
  <State GraphRef="e5a74" TextLabel="P" GraphId="b37f5">
    <Graphics RelX="1.0" RelY="1.0" Width="15.0" Height="15.0" FillColor="ffff00" ShapeType="Oval" />
    <Xref Database="" ID="" />
  </State>
  <State GraphRef="c86e2" TextLabel="S78" GraphId="b6ca9">
    <Graphics RelX="1.0" RelY="1.0" Width="25.0" Height="15.0" FillColor="ffff00" ShapeType="RoundedRectangle" />
    <Xref Database="" ID="" />
  </State>
  <State GraphRef="b00ee" TextLabel="T172" GraphId="aeda9">
    <Graphics RelX="1.0" RelY="1.0" Width="30.0" Height="15.0" FillColor="ffff00" ShapeType="RoundedRectangle" />
    <Xref Database="" ID="" />
  </State>
  <State GraphRef="c0d9f" TextLabel="S195" GraphId="e1bd4">
    <Graphics RelX="-1.0" RelY="-1.0" Width="30.0" Height="15.0" FillColor="ffff00" ShapeType="RoundedRectangle" />
    <Xref Database="" ID="" />
  </State>
  <State GraphRef="c0d9f" TextLabel="S202" GraphId="d4ae2">
    <Graphics RelX="1.0" RelY="1.0" Width="30.0" Height="15.0" FillColor="ffff00" ShapeType="RoundedRectangle" />
    <Xref Database="" ID="" />
  </State>
  <State GraphRef="c0d9f" TextLabel="S198" GraphId="ade81">
    <Graphics RelX="-1.0" RelY="1.0" Width="30.0" Height="15.0" FillColor="ffff00" ShapeType="RoundedRectangle" />
    <Xref Database="" ID="" />
  </State>
  <State GraphRef="f3301" TextLabel="P" GraphId="d1bf6">
    <Graphics RelX="1.0" RelY="1.0" Width="15.0" Height="15.0" FillColor="ffff00" ShapeType="Oval" />
    <Xref Database="" ID="" />
  </State>
  <State GraphRef="d4b31" TextLabel="Y396" GraphId="d422b">
    <Graphics RelX="1.0" RelY="1.0" Width="30.0" Height="15.0" FillColor="ffff00" ShapeType="RoundedRectangle" />
    <Xref Database="" ID="" />
  </State>
  <State GraphRef="a9fdc" TextLabel="Y402" GraphId="d97ef">
    <Graphics RelX="-1.0" RelY="1.0" Width="30.0" Height="15.0" FillColor="ffff00" ShapeType="RoundedRectangle" />
    <Xref Database="" ID="" />
  </State>
  <State GraphRef="e261f" TextLabel="S338" GraphId="e3d2a">
    <Graphics RelX="1.0" RelY="1.0" Width="30.0" Height="15.0" FillColor="ffff00" ShapeType="RoundedRectangle" />
    <Xref Database="" ID="" />
  </State>
  <State GraphRef="f82ca" TextLabel="Y172" GraphId="e1051">
    <Graphics RelX="1.0" RelY="1.0" Width="30.0" Height="15.0" FillColor="ffff00" ShapeType="RoundedRectangle" />
    <Xref Database="" ID="" />
  </State>
  <State GraphRef="a2a36" TextLabel="Y15" GraphId="c9625">
    <Graphics RelX="1.0" RelY="0.5454545454545454" Width="25.0" Height="15.0" FillColor="ffff00" ShapeType="RoundedRectangle" />
    <Xref Database="" ID="" />
  </State>
  <State GraphRef="a2191" TextLabel="S241" GraphId="c749b">
    <Graphics RelX="1.0" RelY="1.0" Width="30.0" Height="15.0" FillColor="ffff00" ShapeType="RoundedRectangle" />
    <Xref Database="" ID="" />
  </State>
  <State GraphRef="aa291" TextLabel="P" GraphId="f6d6e">
    <Graphics RelX="1.0" RelY="1.0" Width="15.0" Height="15.0" FillColor="ffff00" ShapeType="Oval" />
    <Xref Database="" ID="" />
  </State>
  <State GraphRef="fc8a0" TextLabel="GTP" GraphId="cb524">
    <Graphics RelX="1.0" RelY="1.0" Width="25.0" Height="15.0" FillColor="ffff00" ShapeType="RoundedRectangle" />
    <Xref Database="" ID="" />
  </State>
  <State GraphRef="edaeb" TextLabel="S235" GraphId="e1e24">
    <Graphics RelX="-1.0" RelY="-1.0" Width="30.0" Height="15.0" FillColor="ffff00" ShapeType="RoundedRectangle" />
    <Xref Database="" ID="" />
  </State>
  <State GraphRef="edaeb" TextLabel="S236" GraphId="b3495">
    <Graphics RelX="-1.0" RelY="1.0" Width="30.0" Height="15.0" FillColor="ffff00" ShapeType="RoundedRectangle" />
    <Xref Database="" ID="" />
  </State>
  <State GraphRef="edaeb" TextLabel="S244" GraphId="b8639">
    <Graphics RelX="1.0" RelY="1.0" Width="30.0" Height="15.0" FillColor="ffff00" ShapeType="RoundedRectangle" />
    <Xref Database="" ID="" />
  </State>
  <State GraphRef="edaeb" TextLabel="S240" GraphId="caa5e">
    <Graphics RelX="1.0" RelY="-1.0" Width="30.0" Height="15.0" FillColor="ffff00" ShapeType="RoundedRectangle" />
    <Xref Database="" ID="" />
  </State>
  <State GraphRef="a59d6" TextLabel="P" GraphId="d6a6f">
    <Graphics RelX="1.0" RelY="1.0" Width="15.0" Height="15.0" FillColor="ffff00" ShapeType="Oval" />
    <Xref Database="" ID="" />
  </State>
  <State GraphRef="fa9af" TextLabel="S529" GraphId="e6335">
    <Graphics RelX="1.0" RelY="1.0" Width="30.0" Height="15.0" FillColor="ffff00" ShapeType="RoundedRectangle" />
    <Xref Database="" ID="" />
  </State>
  <State GraphRef="ebb55" TextLabel="S529" GraphId="dc310">
    <Graphics RelX="1.0" RelY="1.0" Width="30.0" Height="15.0" FillColor="ffff00" ShapeType="RoundedRectangle" />
    <Xref Database="" ID="" />
  </State>
  <State GraphRef="dbf95" TextLabel="S36" GraphId="ea30b">
    <Graphics RelX="1.0" RelY="1.0" Width="25.0" Height="15.0" FillColor="ffff00" ShapeType="RoundedRectangle" />
    <Xref Database="" ID="" />
  </State>
  <State GraphRef="dbf95" TextLabel="S32" GraphId="a4798">
    <Graphics RelX="-1.0" RelY="1.0" Width="25.0" Height="15.0" FillColor="ffff00" ShapeType="RoundedRectangle" />
    <Xref Database="" ID="" />
  </State>
  <State GraphRef="ba96b" TextLabel="P" GraphId="d744c">
    <Graphics RelX="1.0" RelY="1.0" Width="15.0" Height="15.0" FillColor="ffff00" ShapeType="Oval" />
    <Xref Database="" ID="" />
  </State>
  <State GraphRef="a5857" TextLabel="S386" GraphId="e2685">
    <Graphics RelX="1.0" RelY="1.0" Width="30.0" Height="15.0" FillColor="ffff00" ShapeType="RoundedRectangle" />
    <Xref Database="" ID="" />
  </State>
  <State GraphRef="a5857" TextLabel="S227" GraphId="db9b1">
    <Graphics RelX="-1.0" RelY="1.0" Width="30.0" Height="15.0" FillColor="ffff00" ShapeType="RoundedRectangle" />
    <Xref Database="" ID="" />
  </State>
  <State GraphRef="c4a77" TextLabel="S102" GraphId="a9553">
    <Graphics RelX="1.0" RelY="1.0" Width="30.0" Height="15.0" FillColor="ffff00" ShapeType="RoundedRectangle" />
    <Xref Database="" ID="" />
  </State>
  <State GraphRef="e6cd2" TextLabel="S221" GraphId="edbe4">
    <Graphics RelX="-1.0" RelY="-1.0" Width="32.26393820215253" Height="14.287234042551518" FillColor="ffff00" ShapeType="RoundedRectangle" />
    <Xref Database="" ID="" />
  </State>
  <State GraphRef="e6cd2" TextLabel="S380" GraphId="e638f">
    <Graphics RelX="1.0" RelY="-1.0" Width="30.0" Height="15.0" FillColor="ffff00" ShapeType="RoundedRectangle" />
    <Xref Database="" ID="" />
  </State>
  <State GraphRef="a2195" TextLabel="S376" GraphId="f9330">
    <Graphics RelX="1.0" RelY="1.0" Width="28.0" Height="14.430851063827504" FillColor="ffff00" ShapeType="RoundedRectangle" />
    <Xref Database="" ID="" />
  </State>
  <State GraphRef="eb815" TextLabel="T177" GraphId="edafa">
    <Graphics RelX="1.0" RelY="1.0" Width="30.0" Height="15.0" FillColor="ffff00" ShapeType="RoundedRectangle" />
    <Xref Database="" ID="" />
  </State>
  <State GraphRef="dec9d" TextLabel="T180" GraphId="ec60a">
    <Graphics RelX="-1.0" RelY="1.0" Width="30.0" Height="15.0" FillColor="ffff00" ShapeType="RoundedRectangle" />
    <Xref Database="" ID="" />
  </State>
  <State GraphRef="dec9d" TextLabel="Y182" GraphId="f9b44">
    <Graphics RelX="-1.0" RelY="-1.0" Width="30.0" Height="15.0" FillColor="ffff00" ShapeType="RoundedRectangle" />
    <Xref Database="" ID="" />
  </State>
  <State GraphRef="ef897" TextLabel="T514" GraphId="f9b2d">
    <Graphics RelX="1.0" RelY="1.0" Width="30.0" Height="15.0" FillColor="ffff00" ShapeType="RoundedRectangle" />
    <Xref Database="" ID="" />
  </State>
  <State GraphRef="c354d" TextLabel="P" GraphId="e4283">
    <Graphics RelX="1.0" RelY="1.0" Width="15.0" Height="15.0" FillColor="ffff00" ShapeType="Oval" />
    <Xref Database="" ID="" />
  </State>
  <State GraphRef="fd483" TextLabel="P" GraphId="f0f25">
    <Graphics RelX="1.0" RelY="1.0" Width="15.0" Height="15.0" FillColor="ffff00" ShapeType="Oval" />
    <Xref Database="" ID="" />
  </State>
  <State GraphRef="a4ecd" TextLabel="T196" GraphId="aba11">
    <Graphics RelX="1.0" RelY="1.0" Width="30.0" Height="15.0" FillColor="ffff00" ShapeType="RoundedRectangle" />
    <Xref Database="" ID="" />
  </State>
  <State GraphRef="dc76c" TextLabel="T219" GraphId="cb107">
    <Graphics RelX="-1.0" RelY="1.0" Width="30.0" Height="15.0" FillColor="ffff00" ShapeType="RoundedRectangle" />
    <Xref Database="" ID="" />
  </State>
  <State GraphRef="dc76c" TextLabel="Y221" GraphId="f6e0d">
    <Graphics RelX="1.0" RelY="1.0" Width="27.2161562221645" Height="13.289232044549408" FillColor="ffff00" ShapeType="RoundedRectangle" />
    <Xref Database="" ID="" />
  </State>
  <State GraphRef="c51a6" TextLabel="P" GraphId="e4ede">
    <Graphics RelX="1.0" RelY="1.0" Width="15.0" Height="15.0" FillColor="ffff00" ShapeType="Oval" />
    <Xref Database="" ID="" />
  </State>
  <State GraphRef="d08f0" TextLabel="P" GraphId="d5ffb">
    <Graphics RelX="1.0" RelY="1.0" Width="15.0" Height="15.0" FillColor="ffff00" ShapeType="Oval" />
    <Xref Database="" ID="" />
  </State>
  <State GraphRef="e1a25" TextLabel="P" GraphId="dda8c">
    <Graphics RelX="1.0" RelY="1.0" Width="15.0" Height="15.0" FillColor="ffff00" ShapeType="Oval" />
    <Xref Database="" ID="" />
  </State>
  <State GraphRef="f17ae" TextLabel="P" GraphId="a2058">
    <Graphics RelX="1.0" RelY="1.0" Width="15.0" Height="15.0" FillColor="ffff00" ShapeType="Oval" />
    <Xref Database="" ID="" />
  </State>
  <State GraphRef="ab086" TextLabel="Y311" GraphId="dc832">
    <Graphics RelX="1.0" RelY="1.0" Width="30.0" Height="15.0" FillColor="ffff00" ShapeType="RoundedRectangle" />
    <Xref Database="" ID="" />
  </State>
  <State GraphRef="f94ed" TextLabel="S495" GraphId="fbdcc">
    <Graphics RelX="-0.07597593223922332" RelY="1.0" Width="30.0" Height="15.0" FillColor="ffff00" ShapeType="RoundedRectangle" />
    <Xref Database="" ID="" />
  </State>
  <State GraphRef="f94ed" TextLabel="Y722" GraphId="e74ec">
    <Graphics RelX="-0.96" RelY="1.0" Width="30.0" Height="15.0" FillColor="ffff00" ShapeType="RoundedRectangle" />
    <Xref Database="" ID="" />
  </State>
  <State GraphRef="e0b05" TextLabel="Y723" GraphId="f0210">
    <Graphics RelX="1.0" RelY="1.0" Width="30.0" Height="15.0" FillColor="ffff00" ShapeType="RoundedRectangle" />
    <Xref Database="" ID="" />
  </State>
  <State GraphRef="e0b05" TextLabel="K811" GraphId="e67db">
    <Graphics RelX="0.0" RelY="1.0" Width="30.0" Height="15.0" FillColor="ffff00" ShapeType="RoundedRectangle" />
    <Xref Database="" ID="" />
  </State>
  <State GraphRef="f9405" TextLabel="S9" GraphId="c3500">
    <Graphics RelX="1.0" RelY="1.0" Width="25.0" Height="15.0" FillColor="ffff00" ShapeType="RoundedRectangle" />
    <Xref Database="" ID="" />
  </State>
  <State GraphRef="a737d" TextLabel="GTP" GraphId="cbda7">
    <Graphics RelX="1.0" RelY="1.0" Width="25.0" Height="15.0" FillColor="ffff00" ShapeType="RoundedRectangle" />
    <Xref Database="" ID="" />
  </State>
  <State GraphRef="d0524" TextLabel="Y204" GraphId="c2b73">
    <Graphics RelX="1.0" RelY="1.0" Width="30.4746407329294" Height="13.598490252892589" FillColor="ffff00" ShapeType="RoundedRectangle" />
    <Xref Database="" ID="" />
  </State>
  <State GraphRef="d0524" TextLabel="T202" GraphId="f72bf">
    <Graphics RelX="-1.0" RelY="1.0" Width="33.5253592670706" Height="15.598490252892589" FillColor="ffff00" ShapeType="RoundedRectangle" />
    <Xref Database="" ID="" />
  </State>
  <State GraphRef="af7ef" TextLabel="Y187" GraphId="b70ca">
    <Graphics RelX="1.0" RelY="-1.0" Width="34.973639731929325" Height="16.39950774510544" FillColor="ffff00" ShapeType="RoundedRectangle" />
    <Xref Database="" ID="" />
  </State>
  <State GraphRef="af7ef" TextLabel="T185" GraphId="cbf7f">
    <Graphics RelX="-1.0" RelY="-0.904645853474446" Width="30.026360268070675" Height="17.399507745105325" FillColor="ffff00" ShapeType="RoundedRectangle" />
    <Xref Database="" ID="" />
  </State>
  <State GraphRef="b3e62" TextLabel="P" GraphId="bed86">
    <Graphics RelX="1.0" RelY="0.9" Width="15.0" Height="15.0" FillColor="ffff00" ShapeType="Oval" />
    <Xref Database="" ID="" />
  </State>
  <State GraphRef="b9421" TextLabel="S376" GraphId="b2c35">
    <Graphics RelX="-1.0" RelY="1.0" Width="28.0" Height="14.430851063827504" FillColor="ffff00" ShapeType="RoundedRectangle" />
    <Xref Database="" ID="" />
  </State>
  <Interaction GraphId="a089d">
    <Graphics ConnectorType="Elbow" ZOrder="-62" LineThickness="2.0" Color="0000ff">
      <Point X="1101.5696202531637" Y="933.2387543252595" GraphRef="d2597" RelX="1.0" RelY="0.0" />
      <Point X="1116.6139985392565" Y="613.4385467841441" GraphRef="b3e62" RelX="0.0" RelY="1.0" ArrowHead="Arrow" />
    </Graphics>
    <Xref Database="" ID="" />
  </Interaction>
  <Interaction GraphId="f5e68">
    <Graphics ConnectorType="Elbow" ZOrder="-58" LineThickness="2.0" Color="ff0000">
      <Point X="790.8352390609826" Y="942.2789911230113" GraphRef="d77d2" RelX="0.0" RelY="1.0" />
      <Point X="807.6551478248118" Y="1017.0" />
      <Point X="824.4750565886409" Y="1058.5416842797445" GraphRef="c61b0" RelX="0.0" RelY="-1.0" ArrowHead="mim-inhibition" />
    </Graphics>
    <Xref Database="" ID="" />
  </Interaction>
  <Interaction GraphId="ebd17">
    <Graphics ConnectorType="Elbow" ZOrder="-56" LineThickness="2.0" Color="ff0000">
      <Point X="790.8352390609826" Y="942.2789911230113" GraphRef="d77d2" RelX="0.0" RelY="1.0" />
      <Point X="771.6884399439853" Y="1017.0" />
      <Point X="752.5416408269878" Y="1058.2878211450866" GraphRef="b9e46" RelX="0.0" RelY="-1.0" ArrowHead="mim-inhibition" />
    </Graphics>
    <Xref Database="" ID="" />
  </Interaction>
  <Interaction GraphId="a2aba">
    <Graphics ConnectorType="Elbow" ZOrder="-54" LineStyle="Broken" LineThickness="2.0">
      <Point X="1278.6487894306124" Y="988.0299487746322" GraphRef="fd3c8" RelX="-1.0" RelY="0.0" ArrowHead="Arrow" />
      <Point X="803.3352390609826" Y="942.2789911230113" GraphRef="d77d2" RelX="0.5" RelY="1.0" />
    </Graphics>
    <Xref Database="" ID="" />
  </Interaction>
  <Interaction GraphId="f31ff">
    <Graphics ConnectorType="Elbow" ZOrder="-52" LineThickness="2.0" Color="0000ff">
      <Point X="778.3352390609826" Y="942.2789911230113" GraphRef="d77d2" RelX="-0.5" RelY="1.0" />
      <Point X="709.5449520852642" Y="1002.0" />
      <Point X="640.7546651095458" Y="1224.4125730325961" GraphRef="f041b" RelX="0.0" RelY="-1.0" ArrowHead="Arrow" />
    </Graphics>
    <Xref Database="" ID="" />
  </Interaction>
  <Interaction GraphId="c24d6">
    <Graphics ConnectorType="Elbow" ZOrder="-50" LineThickness="2.0" Color="0000ff">
      <Point X="778.3352390609826" Y="942.2789911230113" GraphRef="d77d2" RelX="-0.5" RelY="1.0" />
      <Point X="842.0012693038364" Y="1002.997002997003" />
      <Point X="905.6672995466901" Y="1097.2127659574485" GraphRef="a21a2" RelX="-0.5" RelY="-1.0" ArrowHead="Arrow" />
    </Graphics>
    <Xref Database="" ID="" />
  </Interaction>
  <Interaction GraphId="a0760">
    <Graphics ConnectorType="Elbow" ZOrder="-48" LineThickness="2.0" Color="0000ff">
      <Point X="778.3352390609826" Y="942.2789911230113" GraphRef="d77d2" RelX="-0.5" RelY="1.0" />
      <Point X="820.6078659925499" Y="1002.997002997003" />
      <Point X="862.8804929241171" Y="1032.089145648398" GraphRef="c4a77" RelX="0.0" RelY="-1.0" ArrowHead="Arrow" />
    </Graphics>
    <Xref Database="" ID="" />
  </Interaction>
  <Interaction GraphId="ed46c">
    <Graphics ZOrder="-28" LineThickness="2.0" Color="0000ff">
      <Point X="934.5696202531645" Y="933.5" GraphRef="eeae8" RelX="1.0" RelY="0.0" />
      <Point X="1028.5696202531637" Y="933.2387543252595" GraphRef="d2597" RelX="-1.0" RelY="0.0" ArrowHead="Arrow" />
    </Graphics>
    <Xref Database="" ID="" />
  </Interaction>
  <Interaction GraphId="b59ab">
    <Graphics ConnectorType="Elbow" ZOrder="-14" LineStyle="Broken" LineThickness="2.0">
      <Point X="1579.5696202531656" Y="1059.0" GraphRef="e71cf" RelX="0.0" RelY="1.0" />
      <Point X="1624.3160372644718" Y="1096.2127659574485" GraphRef="ba96b" RelX="-1.0" RelY="0.0" ArrowHead="Arrow" />
    </Graphics>
    <Xref Database="" ID="" />
  </Interaction>
  <Interaction GraphId="id9d497f49">
    <Graphics ZOrder="12288" LineStyle="Broken" LineThickness="2.0">
      <Point X="795.1337560197095" Y="789.8655462184873" ArrowHead="Arrow" />
      <Point X="795.64055450922" Y="765.0" GraphRef="a41f3" RelX="0.0" RelY="1.0" />
    </Graphics>
    <Xref Database="" ID="" />
  </Interaction>
  <Interaction GraphId="idbb99fd0e">
    <Graphics ConnectorType="Elbow" ZOrder="12288" LineStyle="Broken" LineThickness="2.0" Color="ff0000">
      <Point X="1350.5918698274684" Y="587.6307273367895" GraphRef="d9e4f" RelX="-0.5" RelY="1.0" />
      <Point X="1303.5667553272278" Y="634.0" />
      <Point X="1256.541640826987" Y="661.2878211450866" GraphRef="f9405" RelX="0.0" RelY="-1.0" ArrowHead="mim-inhibition" />
    </Graphics>
    <Xref Database="" ID="" />
  </Interaction>
  <Interaction GraphId="idb9a24aa6">
    <Graphics ConnectorType="Elbow" ZOrder="12288" LineStyle="Broken" LineThickness="2.0">
      <Point X="1256.541640826987" Y="681.2878211450866" GraphRef="f9405" RelX="0.0" RelY="1.0" />
      <Point X="1267.8300935412985" Y="725.0" />
      <Point X="1279.1185462556098" Y="840.3250796922762" GraphRef="ef897" RelX="0.0" RelY="-1.0" ArrowHead="Arrow" />
    </Graphics>
    <Xref Database="" ID="" />
  </Interaction>
  <Interaction GraphId="id5f915509">
    <Graphics ZOrder="12288" LineStyle="Broken" LineThickness="2.0">
      <Point X="1250.9082052389263" Y="1063.0213898669917" GraphRef="c24fc" RelX="0.0" RelY="1.0" />
      <Point X="1250.6378004196201" Y="1227.304674049362" GraphRef="ebb55" RelX="-0.5" RelY="-1.0" ArrowHead="Arrow" />
    </Graphics>
    <Xref Database="" ID="" />
  </Interaction>
  <Interaction GraphId="id4878c75">
    <Graphics ZOrder="12292" LineThickness="4.0" Color="ff0000">
      <Point X="633.3305282511845" Y="1327.0" />
      <Point X="650.3305282511845" Y="1327.0" />
    </Graphics>
    <Xref Database="" ID="" />
  </Interaction>
  <Interaction GraphId="idbe6a7315">
    <Graphics ZOrder="12294" LineThickness="4.0">
      <Point X="410.3685029347289" Y="485.0" />
      <Point X="424.3685029347289" Y="485.0" />
    </Graphics>
    <Xref Database="" ID="" />
  </Interaction>
  <Interaction GraphId="idfd966bda">
    <Graphics ZOrder="12298" LineThickness="4.0">
      <Point X="1292.8914387145453" Y="1140.0" />
      <Point X="1308.8914387145453" Y="1140.0" />
    </Graphics>
    <Xref Database="" ID="" />
  </Interaction>
  <Interaction GraphId="idf1f46b05">
    <Graphics ConnectorType="Elbow" ZOrder="12302" LineThickness="2.0" Color="ff0000">
      <Point X="1042.7052742302349" Y="368.2127659574485" GraphRef="ef933" RelX="-1.0" RelY="0.0" />
      <Point X="1027.6672995466902" Y="337.12560999414575" GraphRef="e0b05" RelX="0.5" RelY="1.0" ArrowHead="TBar" />
    </Graphics>
    <Xref Database="" ID="" />
  </Interaction>
  <Interaction GraphId="e11da">
    <Graphics ConnectorType="Elbow" ZOrder="34737" LineThickness="2.0" Color="00cc00">
      <Point X="792.4433258685814" Y="605.7343425799409" GraphRef="c4c4c" RelX="-1.0" RelY="0.0" />
      <Point X="738.6476010918857" Y="644.1329432999083" GraphRef="df359" RelX="0.0" RelY="-1.0" ArrowHead="Arrow" />
    </Graphics>
    <Xref Database="" ID="" />
  </Interaction>
  <Interaction GraphId="cfbea">
    <Graphics ZOrder="34746" LineThickness="2.0" Color="00cc00">
      <Point X="1364.8428708284698" Y="496.5786752847382" GraphRef="aaa06" RelX="0.0" RelY="1.0" />
      <Point X="1364.8418698274684" Y="567.6307273367895" GraphRef="d9e4f" RelX="0.0" RelY="-1.0" ArrowHead="Arrow" />
    </Graphics>
    <Xref Database="" ID="" />
  </Interaction>
  <Interaction GraphId="dd3f6">
    <Graphics ConnectorType="Elbow" ZOrder="34750" LineThickness="2.0" Color="ff00ff">
      <Point X="1562.7780625809273" Y="569.2127659574485" GraphRef="defb0" RelX="0.0" RelY="-1.0" />
      <Point X="1282.7226810638087" Y="386.0" />
      <Point X="1002.6672995466901" Y="344.62560999414575" GraphRef="e67db" RelX="0.0" RelY="1.0" ArrowHead="Arrow" />
    </Graphics>
    <Xref Database="" ID="" />
  </Interaction>
  <Interaction GraphId="f191d">
    <Graphics ZOrder="34752" LineThickness="2.0" Color="00cc00">
      <Point X="665.2977114671655" Y="664.7138697102077" GraphRef="e816c" RelX="0.0" RelY="1.0" />
      <Point X="665.7977114671655" Y="701.7559258002714" GraphRef="aaaa8" RelX="0.0" RelY="-1.0" ArrowHead="Arrow" />
    </Graphics>
    <Xref Database="" ID="" />
  </Interaction>
  <Interaction GraphId="d6ea4">
    <Graphics ConnectorType="Elbow" ZOrder="34771" LineThickness="2.0" Color="00cc00">
      <Point X="862.4433258685814" Y="605.7343425799409" GraphRef="c4c4c" RelX="1.0" RelY="0.0" />
      <Point X="898.5102015190924" Y="678.2352941176463" GraphRef="c3450" RelX="0.0" RelY="-1.0" ArrowHead="Arrow" />
    </Graphics>
    <Xref Database="" ID="" />
  </Interaction>
  <Interaction GraphId="bc1dc">
    <Graphics ConnectorType="Elbow" ZOrder="34779" LineThickness="2.0" Color="00cc00">
      <Point X="927.1672995466901" Y="337.12560999414575" GraphRef="f94ed" RelX="0.5" RelY="1.0" />
      <Point X="595.0030496709745" Y="408.0" />
      <Point X="262.838799795259" Y="475.0161308365232" GraphRef="ca2c2" RelX="0.0" RelY="-1.0" ArrowHead="Arrow" />
      <Anchor Position="0.43223375675091535" Shape="None" GraphId="bfe84" />
      <Anchor Position="0.3372882677153104" Shape="None" GraphId="a2754" />
      <Anchor Position="0.1015106357609729" Shape="None" GraphId="e9092" />
      <Anchor Position="0.12531534935759453" Shape="None" GraphId="d7cde" />
    </Graphics>
    <Xref Database="" ID="" />
  </Interaction>
  <Interaction GraphId="f75cd">
    <Graphics ConnectorType="Elbow" ZOrder="34783" LineThickness="2.0" Color="00cc00">
      <Point X="416.973666475689" Y="456.65208601144786" GraphRef="a87c5" RelX="0.0" RelY="1.0" />
      <Point X="437.1870955010486" Y="512.3391584049407" GraphRef="c019f" RelX="-1.0" RelY="0.0" ArrowHead="Arrow" />
    </Graphics>
    <Xref Database="" ID="" />
  </Interaction>
  <Interaction GraphId="b6947">
    <Graphics ConnectorType="Elbow" ZOrder="34793" LineThickness="2.0" Color="00cc00">
      <Point X="916.6079267525218" Y="408.0" GraphRef="e9092" RelX="0.0" RelY="0.0" />
      <Point X="1221.5393249419533" Y="408.0" />
      <Point X="1526.4707231313846" Y="475.2127659574485" GraphRef="c538e" RelX="0.0" RelY="-1.0" ArrowHead="Arrow" />
      <Anchor Position="0.6620504532145413" Shape="None" GraphId="c826d" />
      <Anchor Position="0.14394258888119033" Shape="None" GraphId="d236c" />
      <Anchor Position="0.45728161668452594" Shape="None" GraphId="ecf79" />
    </Graphics>
    <Xref Database="" ID="" />
  </Interaction>
  <Interaction GraphId="a0ca8">
    <Graphics ZOrder="34808" LineThickness="2.0" Color="00cc00">
      <Point X="1332.256944576315" Y="788.458639164703" GraphRef="cd88f" RelX="1.0" RelY="0.0" />
      <Point X="1359.4230429086429" Y="788.6006973067599" GraphRef="a1b1e" RelX="-1.0" RelY="0.0" ArrowHead="Arrow" />
    </Graphics>
    <Xref Database="" ID="" />
  </Interaction>
  <Interaction GraphId="ddd10">
    <Graphics ZOrder="34838" LineThickness="2.0" Color="00cc00">
      <Point X="156.80132817532467" Y="583.2127659574485" GraphRef="c9af5" RelX="0.0" RelY="-1.0" />
      <Point X="156.30132817532467" Y="363.2127659574485" GraphRef="b51ff" RelX="-0.5" RelY="1.0" ArrowHead="Arrow" />
    </Graphics>
    <Xref Database="" ID="" />
  </Interaction>
  <Interaction GraphId="b2f36">
    <Graphics ZOrder="34849" LineThickness="2.0" Color="00cc00">
      <Point X="338.4825594157006" Y="1118.9440527939514" GraphRef="dbba7" RelX="0.0" RelY="1.0" />
      <Point X="338.53408412653414" Y="1195.743847790813" GraphRef="e0533" RelX="0.0" RelY="-1.0" ArrowHead="Arrow" />
    </Graphics>
    <Xref Database="" ID="" />
  </Interaction>
  <Interaction GraphId="abc9d">
    <Graphics ZOrder="34853" LineThickness="2.0" Color="00cc00">
      <Point X="952.2200289394033" Y="1500.5305505526198" GraphRef="a492b" RelX="-0.5" RelY="1.0" />
      <Point X="952.0939785192345" Y="1563.88349172909" GraphRef="ccdcf" RelX="0.0" RelY="-1.0" ArrowHead="Arrow" />
    </Graphics>
    <Xref Database="" ID="" />
  </Interaction>
  <Interaction GraphId="feee6">
    <Graphics ConnectorType="Elbow" ZOrder="34866" LineThickness="2.0" Color="00cc00">
      <Point X="1002.3600371320725" Y="799.1429837792814" GraphRef="be3b7" RelX="1.0" RelY="0.0" />
      <Point X="1046.8196202531637" Y="908.0" GraphRef="d2597" RelX="-0.5" RelY="-1.0" ArrowHead="Arrow" />
    </Graphics>
    <Xref Database="" ID="" />
  </Interaction>
  <Interaction GraphId="b402b">
    <Graphics ZOrder="34897" LineThickness="2.0" Color="0000ff">
      <Point X="758.6249830789036" Y="417.0" GraphRef="f8cdd" RelX="0.0" RelY="0.0" />
      <Point X="758.7848101265822" Y="449.0" GraphRef="ec1bc" RelX="0.0" RelY="-1.0" ArrowHead="Arrow" />
    </Graphics>
    <Xref Database="" ID="" />
  </Interaction>
  <Interaction GraphId="a4f8e">
    <Graphics ConnectorType="Elbow" ZOrder="34899" LineThickness="2.0" Color="0000ff">
      <Point X="836.8804929241171" Y="1178.089145648398" GraphRef="ed713" RelX="0.0" RelY="1.0" />
      <Point X="813.5613321472226" Y="1198.5294117647059" />
      <Point X="790.242171370328" Y="1224.1892625163364" GraphRef="f7665" RelX="0.0" RelY="-1.0" ArrowHead="Arrow" />
    </Graphics>
    <Xref Database="" ID="" />
  </Interaction>
  <Interaction GraphId="ea40e">
    <Graphics ConnectorType="Elbow" ZOrder="34901" LineThickness="2.0" Color="0000ff">
      <Point X="836.8804929241171" Y="1178.089145648398" GraphRef="ed713" RelX="0.0" RelY="1.0" />
      <Point X="856.7861220631901" Y="1198.5294117647059" />
      <Point X="876.6917512022632" Y="1223.1388423482692" GraphRef="e92da" RelX="0.0" RelY="-1.0" ArrowHead="Arrow" />
    </Graphics>
    <Xref Database="" ID="" />
  </Interaction>
  <Interaction GraphId="ea98d">
    <Graphics ConnectorType="Elbow" ZOrder="34905" LineThickness="2.0" Color="00ffff">
      <Point X="462.96238357721853" Y="976.8769622276577" GraphRef="a25c0" RelX="0.0" RelY="1.0" />
      <Point X="371.4825594157006" Y="1109.9440527939514" GraphRef="dbba7" RelX="1.0" RelY="0.0" ArrowHead="Arrow" />
    </Graphics>
    <Xref Database="" ID="" />
  </Interaction>
  <Interaction GraphId="bb828">
    <Graphics ZOrder="34907" LineThickness="2.0" Color="0000ff">
      <Point X="966.5696202531644" Y="1107.5" GraphRef="a1728" RelX="-1.0" RelY="0.5" />
      <Point X="938.6672995466901" Y="1107.2127659574485" GraphRef="a21a2" RelX="1.0" RelY="0.0" ArrowHead="Arrow" />
    </Graphics>
    <Xref Database="" ID="" />
  </Interaction>
  <Interaction GraphId="efa45">
    <Graphics ZOrder="34958" LineThickness="2.0" Color="0000ff">
      <Point X="876.6917512022632" Y="1243.1388423482692" GraphRef="e92da" RelX="0.0" RelY="1.0" />
      <Point X="876.5788093480226" Y="1300.5681743459722" GraphRef="edaeb" RelX="0.0" RelY="-1.0" ArrowHead="Arrow" />
    </Graphics>
    <Xref Database="" ID="" />
  </Interaction>
  <Interaction GraphId="f90d2">
    <Graphics ZOrder="34959" LineThickness="2.0" Color="0000ff">
      <Point X="827.8982788235365" Y="419.0" />
      <Point X="827.5696202531645" Y="472.0" GraphRef="d09b0" RelX="0.0" RelY="-1.0" ArrowHead="Arrow" />
    </Graphics>
    <Xref Database="" ID="" />
  </Interaction>
  <Interaction GraphId="c0927">
    <Graphics ConnectorType="Elbow" ZOrder="34961" LineThickness="2.0" Color="0000ff">
      <Point X="973.669032104255" Y="417.0" GraphRef="d76de" RelX="0.0" RelY="0.0" />
      <Point X="1190.690519450413" Y="417.0" />
      <Point X="1408.3268548124565" Y="604.6187153247777" GraphRef="b8200" RelX="0.0" RelY="-1.0" ArrowHead="Arrow" />
      <Anchor Position="0.12004546615347864" Shape="None" GraphId="e0671" />
      <Anchor Position="0.46026475103773445" Shape="None" GraphId="b13fd" />
      <Anchor Position="0.547004218843689" Shape="None" GraphId="cf044" />
    </Graphics>
    <Xref Database="" ID="" />
  </Interaction>
  <Interaction GraphId="da831">
    <Graphics ZOrder="34988" LineStyle="Broken" LineThickness="2.0" Color="00ffff">
      <Point X="252.14134568645557" Y="1275.9354550330831" GraphRef="c3c79" RelX="0.0" RelY="1.0" />
      <Point X="252.39344652679176" Y="1537.2127659574498" GraphRef="f044a" RelX="0.0" RelY="-1.0" ArrowHead="Arrow" />
    </Graphics>
    <Xref Database="" ID="" />
  </Interaction>
  <Interaction GraphId="aaa6a">
    <Graphics ZOrder="34994" LineStyle="Broken" LineThickness="2.0" Color="00ffff">
      <Point X="640.7546651095458" Y="1244.4125730325961" GraphRef="f041b" RelX="0.0" RelY="1.0" />
      <Point X="641.2904131836099" Y="1521.4180639706924" GraphRef="d3605" RelX="0.0" RelY="-1.0" ArrowHead="Arrow" />
    </Graphics>
    <Xref Database="" ID="" />
  </Interaction>
  <Interaction GraphId="fd70e">
    <Graphics ZOrder="35004" LineThickness="2.0" Color="ff00ff">
      <Point X="232.6182345871987" Y="1361.0582595520657" GraphRef="a7774" RelX="0.0" RelY="-1.0" ArrowHead="Arrow" />
      <Point X="232.6182345871987" Y="1318.9953004754655" GraphRef="f8488" RelX="0.0" RelY="1.0" ArrowHead="Arrow" />
    </Graphics>
    <Xref Database="" ID="" />
  </Interaction>
  <Interaction GraphId="f812a">
    <Graphics ZOrder="35010" LineStyle="Broken" LineThickness="2.0" Color="00ffff">
      <Point X="1065.0696202531637" Y="958.477508650519" GraphRef="d2597" RelX="0.0" RelY="1.0" />
      <Point X="1065.7848101265818" Y="1378.0" GraphRef="ad80b" RelX="0.0" RelY="-1.0" ArrowHead="Arrow" />
    </Graphics>
    <Xref Database="" ID="" />
  </Interaction>
  <Interaction GraphId="f6d1e">
    <Graphics ZOrder="35012" LineThickness="2.0" Color="ff00ff">
      <Point X="1038.2807285416145" Y="1357.5748311695527" GraphRef="d06de" RelX="0.0" RelY="-1.0" ArrowHead="Arrow" />
      <Point X="1038.2807285416145" Y="1315.5118720929524" GraphRef="d93d4" RelX="0.0" RelY="1.0" ArrowHead="Arrow" />
    </Graphics>
    <Xref Database="" ID="" />
  </Interaction>
  <Interaction GraphId="cf752">
    <Graphics ConnectorType="Elbow" ZOrder="35030" LineThickness="2.0" Color="0000ff">
      <Point X="977.6672995466902" Y="337.12560999414575" GraphRef="e0b05" RelX="-0.5" RelY="1.0" />
      <Point X="714.9271975238694" Y="417.0" />
      <Point X="452.1870955010486" Y="502.3391584049407" GraphRef="c019f" RelX="-0.5" RelY="-1.0" ArrowHead="Arrow" />
      <Anchor Position="0.33820898164638946" Shape="None" GraphId="cf2f3" />
      <Anchor Position="0.6750368881505362" Shape="None" GraphId="e21fe" />
      <Anchor Position="0.12143248313742268" Shape="None" GraphId="d76de" />
      <Anchor Position="0.6116020462962631" Shape="None" GraphId="eba03" />
      <Anchor Position="0.4316884958512939" Shape="None" GraphId="bc4c5" />
      <Anchor Position="0.4327774869984713" Shape="None" GraphId="f8cdd" />
    </Graphics>
    <Xref Database="" ID="" />
  </Interaction>
  <Interaction GraphId="df87f">
    <Graphics ConnectorType="Elbow" ZOrder="35032" LineThickness="2.0" Color="00cc00">
      <Point X="1526.4707231313846" Y="495.2127659574485" GraphRef="c538e" RelX="0.0" RelY="1.0" />
      <Point X="1536.499392856156" Y="525.0" />
      <Point X="1546.5280625809273" Y="569.2127659574485" GraphRef="defb0" RelX="-0.5" RelY="-1.0" ArrowHead="Arrow" />
    </Graphics>
    <Xref Database="" ID="" />
  </Interaction>
  <Interaction GraphId="b3ac2">
    <Graphics ConnectorType="Elbow" ZOrder="35036" LineThickness="2.0" Color="00cc00">
      <Point X="792.4433258685814" Y="605.7343425799409" GraphRef="c4c4c" RelX="-1.0" RelY="0.0" />
      <Point X="722.5095862069896" Y="566.0850150189426" GraphRef="a8f2c" RelX="0.0" RelY="1.0" ArrowHead="Arrow" />
    </Graphics>
    <Xref Database="" ID="" />
  </Interaction>
  <Interaction GraphId="d9f64">
    <Graphics ZOrder="35038" LineStyle="Broken" LineThickness="2.0">
      <Point X="262.838799795259" Y="495.0161308365232" GraphRef="ca2c2" RelX="0.0" RelY="1.0" />
      <Point X="262.83879979526114" Y="576.3252791015052" GraphRef="f1b8c" RelX="0.0" RelY="-1.0" ArrowHead="Arrow" />
    </Graphics>
    <Xref Database="" ID="" />
  </Interaction>
  <Interaction GraphId="caa91">
    <Graphics ZOrder="35040" LineThickness="2.0" Color="00cc00">
      <Point X="714.6476010918857" Y="654.1329432999083" GraphRef="df359" RelX="-1.0" RelY="0.0" />
      <Point X="692.7977114671655" Y="654.7138697102077" GraphRef="e816c" RelX="1.0" RelY="0.0" ArrowHead="Arrow" />
    </Graphics>
    <Xref Database="" ID="" />
  </Interaction>
  <Interaction GraphId="b9a5d">
    <Graphics ZOrder="35042" LineThickness="2.0" Color="00cc00">
      <Point X="651.2955485442426" Y="408.0" GraphRef="bfe84" RelX="0.0" RelY="0.0" />
      <Point X="651.5477114671655" Y="644.7138697102077" GraphRef="e816c" RelX="-0.5" RelY="-1.0" ArrowHead="Arrow" />
    </Graphics>
    <Xref Database="" ID="" />
  </Interaction>
  <Interaction GraphId="b90f2">
    <Graphics ZOrder="35044" LineStyle="Broken" LineThickness="2.0">
      <Point X="690.7977114671655" Y="711.7559258002714" GraphRef="aaaa8" RelX="1.0" RelY="0.0" />
      <Point X="763.5696202531647" Y="711.75" GraphRef="a41f3" RelX="-1.0" RelY="-0.5" ArrowHead="Arrow" />
    </Graphics>
    <Xref Database="" ID="" />
  </Interaction>
  <Interaction GraphId="c0dff">
    <Graphics ZOrder="35046" LineStyle="Broken" LineThickness="2.0">
      <Point X="790.1486003885444" Y="881.7847814726642" GraphRef="a2191" RelX="0.0" RelY="1.0" />
      <Point X="790.8352390609826" Y="925.2789911230113" GraphRef="d77d2" RelX="0.0" RelY="-1.0" ArrowHead="Arrow" />
    </Graphics>
    <Xref Database="" ID="" />
  </Interaction>
  <Interaction GraphId="c1396">
    <Graphics ZOrder="35048" LineThickness="2.0" Color="00cc00">
      <Point X="822.7052742302344" Y="199.1256099941455" GraphRef="afc41" RelX="1.0" RelY="0.0" />
      <Point X="922.6672995466901" Y="199.6256099941455" GraphRef="f3500" RelX="-1.0" RelY="0.0" ArrowHead="Arrow" />
    </Graphics>
    <Xref Database="" ID="" />
  </Interaction>
  <Interaction GraphId="f74a8">
    <Graphics ZOrder="35062" LineThickness="2.0" Color="00cc00">
      <Point X="1076.7052742302346" Y="199.6256099941455" GraphRef="b28c9" RelX="-1.0" RelY="0.0" />
      <Point X="984.6672995466901" Y="199.6256099941455" GraphRef="f3500" RelX="1.0" RelY="0.0" ArrowHead="Arrow" />
    </Graphics>
    <Xref Database="" ID="" />
  </Interaction>
  <Interaction GraphId="f59c1">
    <Graphics ZOrder="35064" LineThickness="3.0" Color="ff3399">
      <Point X="791.1585389422303" Y="245.7550547851588" GraphRef="e7357" RelX="0.0" RelY="-1.0" />
      <Point X="791.2052742302344" Y="208.6256099941455" GraphRef="afc41" RelX="0.0" RelY="1.0" />
    </Graphics>
    <Xref Database="" ID="" />
  </Interaction>
  <Interaction GraphId="c7180">
    <Graphics ZOrder="35068" LineThickness="3.0">
      <Point X="790.7052742302344" Y="272.62560999414563" GraphRef="fe572" RelX="0.0" RelY="1.0" />
      <Point X="790.7052742302344" Y="313.62560999414575" GraphRef="b8737" RelX="0.0" RelY="-1.0" />
    </Graphics>
    <Xref Database="" ID="" />
  </Interaction>
  <Interaction GraphId="f84a3">
    <Graphics ConnectorType="Elbow" ZOrder="35072" LineStyle="Broken" LineThickness="2.0">
      <Point X="1048.2930315459957" Y="497.93545503307877" GraphRef="f5025" RelX="0.0" RelY="1.0" />
      <Point X="1073.62576746898" Y="582.0" />
      <Point X="1098.9585033919643" Y="535.0188223890418" GraphRef="a9fdc" RelX="0.0" RelY="1.0" />
      <Anchor Position="0.6560982422734143" Shape="None" GraphId="f33db" />
    </Graphics>
    <Xref Database="" ID="" />
  </Interaction>
  <Interaction GraphId="bc4a7">
    <Graphics ConnectorType="Elbow" ZOrder="35074" LineStyle="Broken" LineThickness="2.0">
      <Point X="295.94184921692084" Y="682.8166592497804" GraphRef="d7140" RelX="0.0" RelY="1.0" />
      <Point X="301.2683290987899" Y="738.0" />
      <Point X="306.59480898065897" Y="861.4582537753848" GraphRef="b2c5f" RelX="-0.5" RelY="-1.0" ArrowHead="Arrow" />
    </Graphics>
    <Xref Database="" ID="" />
  </Interaction>
  <Interaction GraphId="ae243">
    <Graphics ZOrder="35078" LineThickness="2.0" Color="0000ff">
      <Point X="321.59480898065897" Y="882.4582537753848" GraphRef="b2c5f" RelX="0.0" RelY="1.0" />
      <Point X="321.9825594157006" Y="1100.9440527939514" GraphRef="dbba7" RelX="-0.5" RelY="-1.0" ArrowHead="Arrow" />
    </Graphics>
    <Xref Database="" ID="" />
  </Interaction>
  <Interaction GraphId="e7af2">
    <Graphics ZOrder="35084" LineStyle="Broken" LineThickness="2.0">
      <Point X="1649.3160372644716" Y="890.2127659574485" GraphRef="c3dc1" RelX="0.0" RelY="1.0" />
      <Point X="1649.8160372644716" Y="968.2127659574485" GraphRef="aa291" RelX="0.0" RelY="-1.0" ArrowHead="Arrow" />
    </Graphics>
    <Xref Database="" ID="" />
  </Interaction>
  <Interaction GraphId="babd0">
    <Graphics ConnectorType="Elbow" ZOrder="35088" LineStyle="Broken" LineThickness="2.0">
      <Point X="1612.2931014846545" Y="338.2227559674385" GraphRef="c7c47" RelX="0.5" RelY="1.0" />
      <Point X="1630.804569374563" Y="587.0" />
      <Point X="1649.3160372644716" Y="870.2127659574485" GraphRef="c3dc1" RelX="0.0" RelY="-1.0" ArrowHead="Arrow" />
    </Graphics>
    <Xref Database="" ID="" />
  </Interaction>
  <Interaction GraphId="db930">
    <Graphics ZOrder="35095" LineStyle="Broken" LineThickness="2.0">
      <Point X="1649.8160372644716" Y="988.2127659574485" GraphRef="aa291" RelX="0.0" RelY="1.0" />
      <Point X="1649.9428287588187" Y="1087.2127659574485" GraphRef="ba96b" RelX="0.0" RelY="-1.0" ArrowHead="Arrow" />
    </Graphics>
    <Xref Database="" ID="" />
  </Interaction>
  <Interaction GraphId="bbe69">
    <Graphics ConnectorType="Elbow" ZOrder="35097" LineStyle="Broken" LineThickness="2.0">
      <Point X="1699.2931014846545" Y="338.2127659574485" GraphRef="d7e41" RelX="0.0" RelY="1.0" ArrowHead="Arrow" />
      <Point X="1678.8160372644716" Y="978.2127659574485" GraphRef="aa291" RelX="1.0" RelY="0.0" />
      <Anchor Position="0.0371760041344488" Shape="None" GraphId="e79ff" />
    </Graphics>
    <Xref Database="" ID="" />
  </Interaction>
  <Interaction GraphId="e5a1b">
    <Graphics ZOrder="35099" LineThickness="2.0" Color="879687">
      <Point X="1669.2931014846545" Y="328.2127659574485" GraphRef="d7e41" RelX="-1.0" RelY="0.0" />
      <Point X="1628.7931014846545" Y="328.2227559674385" GraphRef="c7c47" RelX="1.0" RelY="0.0" ArrowHead="Arrow" />
    </Graphics>
    <Xref Database="" ID="" />
  </Interaction>
  <Interaction GraphId="d38c9">
    <Graphics ConnectorType="Elbow" ZOrder="35101" LineThickness="2.0" Color="879687">
      <Point X="1495.06608628671" Y="346.2127659574485" GraphRef="d2ab4" RelX="0.0" RelY="-1.0" />
      <Point X="1562.7931014846545" Y="328.2227559674385" GraphRef="c7c47" RelX="-1.0" RelY="0.0" ArrowHead="Arrow" />
    </Graphics>
    <Xref Database="" ID="" />
  </Interaction>
  <Interaction GraphId="cf446">
    <Graphics ZOrder="35106" LineStyle="Broken" LineThickness="2.0">
      <Point X="898.0969815222373" Y="774.9785868241845" GraphRef="fc8a0" RelX="0.0" RelY="1.0" />
      <Point X="898.5969835222389" Y="821.9575658031638" GraphRef="e261f" RelX="0.0" RelY="-1.0" ArrowHead="Arrow" />
    </Graphics>
    <Xref Database="" ID="" />
  </Interaction>
  <Interaction GraphId="a4368">
    <Graphics ZOrder="35108" LineStyle="Broken" LineThickness="2.0">
      <Point X="898.5969835222389" Y="841.9575658031638" GraphRef="e261f" RelX="0.0" RelY="1.0" />
      <Point X="898.1326454632485" Y="910.0" GraphRef="eeae8" RelX="0.0" RelY="-1.0" ArrowHead="Arrow" />
    </Graphics>
    <Xref Database="" ID="" />
  </Interaction>
  <Interaction GraphId="f3515">
    <Graphics ConnectorType="Elbow" ZOrder="35112" LineThickness="2.0" Color="00cc00">
      <Point X="686.0696202531645" Y="496.0" GraphRef="f9d5e" RelX="0.0" RelY="1.0" />
      <Point X="732.8373538171784" Y="588.0" />
      <Point X="779.6050873811923" Y="694.0" GraphRef="a41f3" RelX="-0.5" RelY="-1.0" ArrowHead="Arrow" />
    </Graphics>
    <Xref Database="" ID="" />
  </Interaction>
  <Interaction GraphId="af864">
    <Graphics ConnectorType="Elbow" ZOrder="35114" LineStyle="Broken" LineThickness="2.0">
      <Point X="581.2052742302344" Y="621.2127659574485" GraphRef="ab086" RelX="-1.0" RelY="0.0" ArrowHead="Arrow" />
      <Point X="304.94184921692084" Y="662.8166592497804" GraphRef="d7140" RelX="0.5" RelY="-1.0" />
    </Graphics>
    <Xref Database="" ID="" />
  </Interaction>
  <Interaction GraphId="ccd12">
    <Graphics ConnectorType="Elbow" ZOrder="35116" LineThickness="2.0" Color="00cc00">
      <Point X="758.7848101265822" Y="491.0" GraphRef="ec1bc" RelX="0.0" RelY="1.0" />
      <Point X="784.3640679975817" Y="561.0" />
      <Point X="809.9433258685814" Y="595.7343425799409" GraphRef="c4c4c" RelX="-0.5" RelY="-1.0" ArrowHead="Arrow" />
    </Graphics>
    <Xref Database="" ID="" />
  </Interaction>
  <Interaction GraphId="b31f7">
    <Graphics ConnectorType="Elbow" ZOrder="35120" LineStyle="Broken" LineThickness="2.0">
      <Point X="836.8804929241171" Y="1158.089145648398" GraphRef="ed713" RelX="0.0" RelY="-1.0" ArrowHead="Arrow" />
      <Point X="830.677774756379" Y="1115.0" />
      <Point X="824.4750565886409" Y="1078.5416842797445" GraphRef="c61b0" RelX="0.0" RelY="1.0" />
    </Graphics>
    <Xref Database="" ID="" />
  </Interaction>
  <Interaction GraphId="e411a">
    <Graphics ZOrder="35127" LineThickness="2.0" Color="00cc00">
      <Point X="790.0149374303941" Y="1304.3408012775385" GraphRef="a59d6" RelX="-0.5" RelY="-1.0" ArrowHead="Arrow" />
      <Point X="790.242171370328" Y="1244.1892625163364" GraphRef="f7665" RelX="0.0" RelY="1.0" />
    </Graphics>
    <Xref Database="" ID="" />
  </Interaction>
  <Interaction GraphId="bc856">
    <Graphics ConnectorType="Elbow" ZOrder="35129" LineStyle="Broken" LineThickness="2.0">
      <Point X="832.4145010712615" Y="1356.7495051564413" GraphRef="cd67e" RelX="0.0" RelY="-1.0" ArrowHead="Arrow" />
      <Point X="850.0788093480226" Y="1313.0681743459722" GraphRef="edaeb" RelX="-1.0" RelY="0.0" />
    </Graphics>
    <Xref Database="" ID="" />
  </Interaction>
  <Interaction GraphId="d9f57">
    <Graphics ConnectorType="Elbow" ZOrder="35131" LineStyle="Broken" LineThickness="2.0">
      <Point X="832.4145010712615" Y="1356.7495051564413" GraphRef="cd67e" RelX="0.0" RelY="-1.0" ArrowHead="Arrow" />
      <Point X="820.0149374303941" Y="1313.3408012775385" GraphRef="a59d6" RelX="1.0" RelY="0.0" />
    </Graphics>
    <Xref Database="" ID="" />
  </Interaction>
  <Interaction GraphId="b029f">
    <Graphics ZOrder="35135" LineThickness="2.0" Color="00cc00">
      <Point X="1364.8418698274684" Y="587.6307273367895" GraphRef="d9e4f" RelX="0.0" RelY="1.0" />
      <Point X="1364.9059338915322" Y="644.4985952046579" GraphRef="ddd3b" RelX="0.0" RelY="-1.0" ArrowHead="Arrow" />
    </Graphics>
    <Xref Database="" ID="" />
  </Interaction>
  <Interaction GraphId="db56e">
    <Graphics ConnectorType="Elbow" ZOrder="35139" LineStyle="Broken" LineThickness="2.0">
      <Point X="1065.7848101265818" Y="1426.0" GraphRef="ad80b" RelX="0.0" RelY="1.0" />
      <Point X="1069.4489038324177" Y="1446.0" />
      <Point X="1073.1129975382537" Y="1480.8844927300906" GraphRef="f3301" RelX="0.0" RelY="-1.0" ArrowHead="Arrow" />
    </Graphics>
    <Xref Database="" ID="" />
  </Interaction>
  <Interaction GraphId="e8685">
    <Graphics ConnectorType="Elbow" ZOrder="35141" LineStyle="Broken" LineThickness="2.0">
      <Point X="1003.2848101265822" Y="1119.0" GraphRef="a1728" RelX="0.0" RelY="1.0" />
      <Point X="983.5024195329927" Y="1226.0" />
      <Point X="963.7200289394033" Y="1480.5305505526198" GraphRef="a492b" RelX="0.0" RelY="-1.0" ArrowHead="Arrow" />
    </Graphics>
    <Xref Database="" ID="" />
  </Interaction>
  <Interaction GraphId="b919a">
    <Graphics ZOrder="35145" LineStyle="Broken" LineThickness="2.0">
      <Point X="1182.021849678754" Y="780.2127659574485" GraphRef="a6d3d" RelX="0.0" RelY="-1.0" ArrowHead="Arrow" />
      <Point X="1182.021849678754" Y="706.2127659574485" GraphRef="e5c6b" RelX="0.0" RelY="1.0" />
    </Graphics>
    <Xref Database="" ID="" />
  </Interaction>
  <Interaction GraphId="db9b7">
    <Graphics ZOrder="35147" LineStyle="Broken" LineThickness="2.0" Color="261417">
      <Point X="898.5102015190924" Y="699.2352941176463" GraphRef="c3450" RelX="0.0" RelY="1.0" />
      <Point X="898.0969815222373" Y="754.9785868241845" GraphRef="fc8a0" RelX="0.0" RelY="-1.0" ArrowHead="Arrow" />
    </Graphics>
    <Xref Database="" ID="" />
  </Interaction>
  <Interaction GraphId="c0b3d">
    <Graphics ZOrder="35149" LineStyle="Broken" LineThickness="2.0">
      <Point X="236.28837962719163" Y="752.3407427001953" GraphRef="a0d2c" RelX="0.0" RelY="1.0" />
      <Point X="236.18304427477727" Y="792.647058823528" GraphRef="b8be6" RelX="0.0" RelY="-1.0" ArrowHead="Arrow" />
    </Graphics>
    <Xref Database="" ID="" />
  </Interaction>
  <Interaction GraphId="a01f9">
    <Graphics ZOrder="35151" LineStyle="Broken" LineThickness="2.0">
      <Point X="771.1339757742134" Y="1168.1315269172287" GraphRef="c36ad" RelX="1.0" RelY="0.0" ArrowHead="Arrow" />
      <Point X="806.8804929241171" Y="1168.089145648398" GraphRef="ed713" RelX="-1.0" RelY="0.0" />
    </Graphics>
    <Xref Database="" ID="" />
  </Interaction>
  <Interaction GraphId="ced30">
    <Graphics ZOrder="35161" LineStyle="Broken" LineThickness="2.0">
      <Point X="236.83879979525867" Y="682.7651345389505" GraphRef="b5b5f" RelX="0.0" RelY="1.0" />
      <Point X="236.28837962719163" Y="729.0" GraphRef="a0d2c" RelX="0.0" RelY="-1.0" ArrowHead="Arrow" />
    </Graphics>
    <Xref Database="" ID="" />
  </Interaction>
  <Interaction GraphId="cf497">
    <Graphics ConnectorType="Elbow" ZOrder="35163" LineStyle="Broken" LineThickness="2.0">
      <Point X="624.7052742302344" Y="777.2127659574485" GraphRef="d4b31" RelX="0.0" RelY="-1.0" ArrowHead="Arrow" />
      <Point X="586.9730506709349" Y="671.0" />
      <Point X="549.2408271116353" Y="500.31651871683084" GraphRef="d456c" RelX="0.0" RelY="1.0" />
    </Graphics>
    <Xref Database="" ID="" />
  </Interaction>
  <Interaction GraphId="d8142">
    <Graphics ZOrder="35171" LineStyle="Broken" LineThickness="2.0">
      <Point X="1083.3196202531637" Y="908.0" GraphRef="d2597" RelX="0.5" RelY="-1.0" ArrowHead="Arrow" />
      <Point X="1083.4488818419638" Y="582.0" GraphRef="f33db" RelX="0.0" RelY="0.0" />
      <Anchor Position="0.840487768267858" Shape="None" GraphId="c640c" />
    </Graphics>
    <Xref Database="" ID="" />
  </Interaction>
  <Interaction GraphId="e74c4">
    <Graphics ZOrder="35173" LineStyle="Broken" LineThickness="2.0">
      <Point X="752.5416408269878" Y="1078.2878211450866" GraphRef="b9e46" RelX="0.0" RelY="1.0" />
      <Point X="752.5416408269878" Y="1098.627776994976" GraphRef="c0d9f" RelX="0.0" RelY="-1.0" ArrowHead="Arrow" />
    </Graphics>
    <Xref Database="" ID="" />
  </Interaction>
  <Interaction GraphId="f5ec1">
    <Graphics ZOrder="35175" LineThickness="2.0" Color="ff0000">
      <Point X="966.0696202531645" Y="522.0" GraphRef="a419d" RelX="0.0" RelY="1.0" />
      <Point X="966.6672995466936" Y="557.2127659574485" GraphRef="c86e2" RelX="0.0" RelY="-1.0" ArrowHead="mim-inhibition" />
    </Graphics>
    <Xref Database="" ID="" />
  </Interaction>
  <Interaction GraphId="ffc05">
    <Graphics ConnectorType="Elbow" ZOrder="35185" LineThickness="2.0">
      <Point X="262.83879979526114" Y="596.3252791015052" GraphRef="f1b8c" RelX="0.0" RelY="1.0" />
      <Point X="249.8387997952599" Y="620.0" />
      <Point X="236.83879979525867" Y="662.7651345389505" GraphRef="b5b5f" RelX="0.0" RelY="-1.0" ArrowHead="Arrow" />
    </Graphics>
    <Xref Database="" ID="" />
  </Interaction>
  <Interaction GraphId="aac77">
    <Graphics ConnectorType="Elbow" ZOrder="35187" LineThickness="2.0">
      <Point X="262.83879979526114" Y="596.3252791015052" GraphRef="f1b8c" RelX="0.0" RelY="1.0" />
      <Point X="274.890324506091" Y="620.0" />
      <Point X="286.94184921692084" Y="662.8166592497804" GraphRef="d7140" RelX="-0.5" RelY="-1.0" ArrowHead="Arrow" />
    </Graphics>
    <Xref Database="" ID="" />
  </Interaction>
  <Interaction GraphId="c7e06">
    <Graphics ZOrder="35189" LineStyle="Broken" LineThickness="2.0">
      <Point X="1649.5355494595935" Y="1166.2127659574485" GraphRef="f6246" RelX="0.0" RelY="-1.0" ArrowHead="Arrow" />
      <Point X="1649.9428287588187" Y="1105.2127659574485" GraphRef="ba96b" RelX="0.0" RelY="1.0" />
    </Graphics>
    <Xref Database="" ID="" />
  </Interaction>
  <Interaction GraphId="c0685">
    <Graphics ConnectorType="Elbow" ZOrder="35195" LineStyle="Broken" LineThickness="2.0">
      <Point X="575.5696202531645" Y="926.0" GraphRef="a343c" RelX="0.0" RelY="-1.0" ArrowHead="Arrow" />
      <Point X="562.4052236824" Y="671.0" />
      <Point X="549.2408271116353" Y="500.31651871683084" GraphRef="d456c" RelX="0.0" RelY="1.0" />
    </Graphics>
    <Xref Database="" ID="" />
  </Interaction>
  <Interaction GraphId="b3e54">
    <Graphics ZOrder="35197" LineStyle="Broken" LineThickness="2.0">
      <Point X="252.49377703693807" Y="1162.999999999999" GraphRef="bb33c" RelX="0.0" RelY="1.0" />
      <Point X="252.14134568645557" Y="1255.9354550330831" GraphRef="c3c79" RelX="0.0" RelY="-1.0" ArrowHead="Arrow" />
    </Graphics>
    <Xref Database="" ID="" />
  </Interaction>
  <Interaction GraphId="d8308">
    <Graphics ZOrder="35207" LineStyle="Broken" LineThickness="2.0">
      <Point X="1488.6186548565495" Y="700.0" GraphRef="cf1c9" RelX="0.0" RelY="-1.0" ArrowHead="Arrow" />
      <Point X="1488.5696202531656" Y="650.0" GraphRef="e8248" RelX="0.0" RelY="1.0" />
    </Graphics>
    <Xref Database="" ID="" />
  </Interaction>
  <Interaction GraphId="aa4d0">
    <Graphics ZOrder="35226" LineStyle="Broken" LineThickness="2.0">
      <Point X="1301.605708338393" Y="1089.0119667566541" GraphRef="dbf95" RelX="0.0" RelY="-1.0" ArrowHead="Arrow" />
      <Point X="1301.7071770096427" Y="998.0299487746322" GraphRef="fd3c8" RelX="0.0" RelY="1.0" />
    </Graphics>
    <Xref Database="" ID="" />
  </Interaction>
  <Interaction GraphId="ecbe6">
    <Graphics ConnectorType="Elbow" ZOrder="35228" LineThickness="2.0" Color="00cc00">
      <Point X="1275.6378004196201" Y="1227.304674049362" GraphRef="ebb55" RelX="0.5" RelY="-1.0" ArrowHead="Arrow" />
      <Point X="1288.6217543790067" Y="1177.0" />
      <Point X="1301.605708338393" Y="1109.0119667566541" GraphRef="dbf95" RelX="0.0" RelY="1.0" />
    </Graphics>
    <Xref Database="" ID="" />
  </Interaction>
  <Interaction GraphId="bc3fa">
    <Graphics ConnectorType="Elbow" ZOrder="35230" LineThickness="2.0" Color="00cc00">
      <Point X="1336.0598783417006" Y="1227.094883839573" GraphRef="e910f" RelX="0.0" RelY="-1.0" ArrowHead="Arrow" />
      <Point X="1318.832793340047" Y="1177.0" />
      <Point X="1301.605708338393" Y="1109.0119667566541" GraphRef="dbf95" RelX="0.0" RelY="1.0" />
    </Graphics>
    <Xref Database="" ID="" />
  </Interaction>
  <Interaction GraphId="a2d64">
    <Graphics ZOrder="35232" LineStyle="Broken" LineThickness="2.0" Color="00ffff">
      <Point X="1263.1378004196201" Y="1247.304674049362" GraphRef="ebb55" RelX="0.0" RelY="1.0" />
      <Point X="1263.0598783417006" Y="1381.094883839573" GraphRef="fa9af" RelX="0.0" RelY="-1.0" ArrowHead="Arrow" />
    </Graphics>
    <Xref Database="" ID="" />
  </Interaction>
  <Interaction GraphId="ddc09">
    <Graphics ZOrder="35234" LineStyle="Broken" LineThickness="2.0" Color="00ffff">
      <Point X="1336.0598783417006" Y="1247.094883839573" GraphRef="e910f" RelX="0.0" RelY="1.0" />
      <Point X="1336.0598783417006" Y="1381.094883839573" GraphRef="af710" RelX="0.0" RelY="-1.0" ArrowHead="Arrow" />
    </Graphics>
    <Xref Database="" ID="" />
  </Interaction>
  <Interaction GraphId="f8ff0">
    <Graphics ZOrder="35246" LineStyle="Broken" LineThickness="2.0">
      <Point X="1579.0280625809273" Y="589.2127659574485" GraphRef="defb0" RelX="0.5" RelY="1.0" />
      <Point X="1579.5696202531656" Y="1013.0" GraphRef="e71cf" RelX="0.0" RelY="-1.0" ArrowHead="Arrow" />
    </Graphics>
    <Xref Database="" ID="" />
  </Interaction>
  <Interaction GraphId="ed3ec">
    <Graphics ConnectorType="Elbow" ZOrder="35253" LineStyle="Broken" LineThickness="2.0">
      <Point X="306.59480898065897" Y="882.4582537753848" GraphRef="b2c5f" RelX="-0.5" RelY="1.0" />
      <Point X="288.11860702197504" Y="952.0" />
      <Point X="269.6424050632911" Y="1012.0" GraphRef="ab56d" RelX="0.5" RelY="-1.0" ArrowHead="Arrow" />
    </Graphics>
    <Xref Database="" ID="" />
  </Interaction>
  <Interaction GraphId="f2955">
    <Graphics ConnectorType="Elbow" ZOrder="35257" LineStyle="Broken" LineThickness="2.0" Color="ff0000">
      <Point X="763.5696202531647" Y="729.5" GraphRef="a41f3" RelX="-1.0" RelY="0.0" />
      <Point X="706.3800662633829" Y="823.2850014741703" GraphRef="ed2b2" RelX="0.0" RelY="-1.0" ArrowHead="mim-inhibition" />
    </Graphics>
    <Xref Database="" ID="" />
  </Interaction>
  <Interaction GraphId="eeb6b">
    <Graphics ZOrder="35279" LineThickness="2.0" Color="ff0033">
      <Point X="1407.7519654063015" Y="1498.6414717291555" />
      <Point X="1468.3685029347282" Y="1498.6414717291555" ArrowHead="mim-inhibition" />
    </Graphics>
    <Xref Database="" ID="" />
  </Interaction>
  <Interaction GraphId="d6585">
    <Graphics ZOrder="35281" LineStyle="Broken" LineThickness="2.0" Color="00ffff">
      <Point X="1408.3685029347282" Y="1519.1427476627891" />
      <Point X="1465.7519654063015" Y="1519.1427476627891" ArrowHead="Arrow" />
    </Graphics>
    <Xref Database="" ID="" />
  </Interaction>
  <Interaction GraphId="a5732">
    <Graphics ZOrder="35283" LineThickness="2.0" Color="00ffff">
      <Point X="1407.7519654063015" Y="1436.3008690070697" />
      <Point X="1465.7519654063015" Y="1436.3008690070697" ArrowHead="Arrow" />
    </Graphics>
    <Xref Database="" ID="" />
  </Interaction>
  <Interaction GraphId="c6c4c">
    <Graphics ZOrder="35285" LineThickness="3.0">
      <Point X="1514.847203501539" Y="1254.6890907767797" GraphRef="c4e54" RelX="0.0" RelY="1.0" />
      <Point X="1514.2519654063015" Y="1280.64147172916" GraphRef="aacf8" RelX="0.0" RelY="-1.0" />
    </Graphics>
    <Xref Database="" ID="" />
  </Interaction>
  <Interaction GraphId="df937">
    <Graphics ZOrder="35317" LineThickness="2.0" Color="0000ff">
      <Point X="1406.7519654063015" Y="1415.30086900707" />
      <Point X="1464.7519654063015" Y="1415.30086900707" ArrowHead="Arrow" />
    </Graphics>
    <Xref Database="" ID="" />
  </Interaction>
  <Interaction GraphId="f03df">
    <Graphics ZOrder="35353" LineThickness="2.0" Color="999999">
      <Point X="1407.7519654063015" Y="1478.2984914158515" />
      <Point X="1465.7519654063015" Y="1478.2984914158515" ArrowHead="Arrow" />
    </Graphics>
    <Xref Database="" ID="" />
  </Interaction>
  <Interaction GraphId="a39c4">
    <Graphics ZOrder="35359" LineThickness="2.0">
      <Point X="1409.3685029347282" Y="1364.642470730158" />
      <Point X="1464.7559614102972" Y="1364.642470730158" ArrowHead="mim-transcription-translation" />
    </Graphics>
    <Xref Database="" ID="" />
  </Interaction>
  <Interaction GraphId="f136e">
    <Graphics ZOrder="35361" LineThickness="2.0" Color="00cc00">
      <Point X="1406.7519654063015" Y="1325.6414717291595" />
      <Point X="1464.7519654063015" Y="1325.6414717291595" ArrowHead="Arrow" />
    </Graphics>
    <Xref Database="" ID="" />
  </Interaction>
  <Interaction GraphId="f866f">
    <Graphics ZOrder="35363" LineStyle="Broken" LineThickness="2.0">
      <Point X="1406.7519654063015" Y="1347.6414717291595" />
      <Point X="1464.7519654063015" Y="1347.6414717291595" ArrowHead="Arrow" />
    </Graphics>
    <Xref Database="" ID="" />
  </Interaction>
  <Interaction GraphId="c0834">
    <Graphics ZOrder="35367" LineThickness="2.0" Color="ff00ff">
      <Point X="1462.2356855961405" Y="1618.0" ArrowHead="Arrow" />
      <Point X="1462.2356855961405" Y="1650.730198316552" ArrowHead="Arrow" />
    </Graphics>
    <Xref Database="" ID="" />
  </Interaction>
  <Interaction GraphId="cb7e0">
    <Graphics ZOrder="35371" LineThickness="3.0" Color="ff3399">
      <Point X="1441.3004682135374" Y="1278.7709165201777" GraphRef="de4c6" RelX="0.0" RelY="-1.0" />
      <Point X="1441.2519654063015" Y="1256.641471729161" GraphRef="bdee8" RelX="0.0" RelY="1.0" />
    </Graphics>
    <Xref Database="" ID="" />
  </Interaction>
  <Interaction GraphId="e0fb9">
    <Graphics ZOrder="35375" LineThickness="1.0">
      <Point X="1459.6753356831312" Y="1390.4095908140357" />
      <Point X="1465.0054627020534" Y="1399.6416416216043" ArrowHead="Arrow" />
    </Graphics>
    <Xref Database="" ID="" />
  </Interaction>
  <Interaction GraphId="bc9d5">
    <Graphics ZOrder="35379" LineThickness="2.0" Color="ff00ff">
      <Point X="1407.8583483850232" Y="1456.7265781121432" />
      <Point X="1462.8583483850232" Y="1456.7265781121432" ArrowHead="Arrow" />
    </Graphics>
    <Xref Database="" ID="" />
  </Interaction>
  <Interaction GraphId="ff312">
    <Graphics ZOrder="35389" LineStyle="Broken" LineThickness="2.0">
      <Point X="252.39344652679176" Y="1557.2127659574498" GraphRef="f044a" RelX="0.0" RelY="1.0" />
      <Point X="252.28023897962203" Y="1726.0" GraphRef="f8199" RelX="0.0" RelY="-1.0" ArrowHead="Arrow" />
    </Graphics>
    <Xref Database="" ID="" />
  </Interaction>
  <Interaction GraphId="a6c73">
    <Graphics ZOrder="35391" LineStyle="Broken" LineThickness="2.0">
      <Point X="1073.2801080831175" Y="1625.0" GraphRef="d6b63" RelX="0.0" RelY="1.0" />
      <Point X="1073.0625773701872" Y="1652.0" GraphRef="a7238" RelX="0.0" RelY="-1.0" ArrowHead="Arrow" />
    </Graphics>
    <Xref Database="" ID="" />
  </Interaction>
  <Interaction GraphId="b579a">
    <Graphics ConnectorType="Elbow" ZOrder="35395" LineStyle="Broken" LineThickness="2.0">
      <Point X="1065.7848101265818" Y="1426.0" GraphRef="ad80b" RelX="0.0" RelY="1.0" />
      <Point X="1095.9415094511642" Y="1446.0" />
      <Point X="1126.0982087757466" Y="1703.0" GraphRef="f6ca2" RelX="0.0" RelY="-1.0" ArrowHead="Arrow" />
    </Graphics>
    <Xref Database="" ID="" />
  </Interaction>
  <Interaction GraphId="bbfd2">
    <Graphics ZOrder="35401" LineStyle="Broken" LineThickness="2.0">
      <Point X="706.3800662633829" Y="843.2850014741703" GraphRef="ed2b2" RelX="0.0" RelY="1.0" />
      <Point X="706.9099191060234" Y="951.7691501005067" GraphRef="ba57c" RelX="0.0" RelY="-1.0" ArrowHead="Arrow" />
    </Graphics>
    <Xref Database="" ID="" />
  </Interaction>
  <Interaction GraphId="b92fc">
    <Graphics ConnectorType="Elbow" ZOrder="35407" LineStyle="Broken" LineThickness="2.0">
      <Point X="1263.0598783417006" Y="1401.094883839573" GraphRef="fa9af" RelX="0.0" RelY="1.0" />
      <Point X="1299.5598783417006" Y="1452.0" />
      <Point X="1336.0598783417006" Y="1401.094883839573" GraphRef="af710" RelX="0.0" RelY="1.0" />
      <Anchor Position="0.4908432927786946" Shape="None" GraphId="d023e" />
    </Graphics>
    <Xref Database="" ID="" />
  </Interaction>
  <Interaction GraphId="b393a">
    <Graphics ConnectorType="Elbow" ZOrder="35409" LineStyle="Broken" LineThickness="2.0">
      <Point X="1297.9591922250502" Y="1452.0" GraphRef="d023e" RelX="0.0" RelY="0.0" />
      <Point X="1310.6635127976247" Y="1537.0" />
      <Point X="1325.9458420143576" Y="1637.094883839573" GraphRef="ad8a8" RelX="0.0" RelY="-1.0" ArrowHead="Arrow" />
    </Graphics>
    <Xref Database="" ID="" />
  </Interaction>
  <Interaction GraphId="d8b64">
    <Graphics ZOrder="35417" LineThickness="2.0">
      <Point X="641.2904131836099" Y="1541.4180639706924" GraphRef="d3605" RelX="0.0" RelY="1.0" />
      <Point X="641.2801080831173" Y="1616.0" GraphRef="f4caf" RelX="0.0" RelY="-1.0" ArrowHead="mim-transcription-translation" />
    </Graphics>
    <Xref Database="" ID="" />
  </Interaction>
  <Interaction GraphId="fffb6">
    <Graphics ConnectorType="Elbow" ZOrder="35419" LineStyle="Broken" LineThickness="2.0">
      <Point X="916.6672995466901" Y="1117.2127659574485" GraphRef="a21a2" RelX="0.0" RelY="1.0" />
      <Point X="931.2489138989373" Y="1150.0" />
      <Point X="945.8305282511845" Y="1181.2127659574487" GraphRef="e9cc8" RelX="0.0" RelY="-1.0" ArrowHead="Arrow" />
    </Graphics>
    <Xref Database="" ID="" />
  </Interaction>
  <Interaction GraphId="dcd3a">
    <Graphics ConnectorType="Elbow" ZOrder="35421" LineStyle="Broken" LineThickness="2.0">
      <Point X="1408.3268548124565" Y="624.6187153247777" GraphRef="b8200" RelX="0.0" RelY="1.0" />
      <Point X="1395.6249488605497" Y="710.0" />
      <Point X="1382.9230429086429" Y="778.6006973067599" GraphRef="a1b1e" RelX="0.0" RelY="-1.0" ArrowHead="Arrow" />
    </Graphics>
    <Xref Database="" ID="" />
  </Interaction>
  <Interaction GraphId="b77ca">
    <Graphics ConnectorType="Elbow" ZOrder="35425" LineThickness="2.0" Color="00cc00">
      <Point X="792.4433258685814" Y="605.7343425799409" GraphRef="c4c4c" RelX="-1.0" RelY="0.0" />
      <Point X="679.0477114671655" Y="644.7138697102077" GraphRef="e816c" RelX="0.5" RelY="-1.0" ArrowHead="Arrow" />
    </Graphics>
    <Xref Database="" ID="" />
  </Interaction>
  <Interaction GraphId="a240b">
    <Graphics ConnectorType="Elbow" ZOrder="35427" LineStyle="Broken" LineThickness="2.0">
      <Point X="1314.9059338915306" Y="547.4985952046579" GraphRef="ea83d" RelX="0.0" RelY="1.0" />
      <Point X="1348.9144884000866" Y="710.0" />
      <Point X="1382.9230429086429" Y="778.6006973067599" GraphRef="a1b1e" RelX="0.0" RelY="-1.0" ArrowHead="Arrow" />
    </Graphics>
    <Xref Database="" ID="" />
  </Interaction>
  <Interaction GraphId="a78d0">
    <Graphics ZOrder="35429" LineThickness="2.0" Color="00cc00">
      <Point X="827.8035034833416" Y="538.7803886259876" GraphRef="ed4be" RelX="0.0" RelY="1.0" />
      <Point X="827.4433258685814" Y="595.7343425799409" GraphRef="c4c4c" RelX="0.0" RelY="-1.0" ArrowHead="Arrow" />
    </Graphics>
    <Xref Database="" ID="" />
  </Interaction>
  <Interaction GraphId="c321d">
    <Graphics ConnectorType="Elbow" ZOrder="35431" LineThickness="2.0" Color="00cc00">
      <Point X="897.4803649056208" Y="494.9335417791392" GraphRef="b0dfb" RelX="0.0" RelY="1.0" />
      <Point X="871.2118453871011" Y="562.0" />
      <Point X="844.9433258685814" Y="595.7343425799409" GraphRef="c4c4c" RelX="0.5" RelY="-1.0" ArrowHead="Arrow" />
    </Graphics>
    <Xref Database="" ID="" />
  </Interaction>
  <Interaction GraphId="c9f6c">
    <Graphics ZOrder="35451" LineThickness="2.0" Color="0000ff">
      <Point X="236.73289504136915" Y="882.4694038004035" GraphRef="d0a24" RelX="0.0" RelY="1.0" />
      <Point X="236.9272151898734" Y="1012.0" GraphRef="ab56d" RelX="-0.5" RelY="-1.0" ArrowHead="Arrow" />
    </Graphics>
    <Xref Database="" ID="" />
  </Interaction>
  <Interaction GraphId="d34aa">
    <Graphics ZOrder="35474" LineThickness="2.0" Color="00cc00">
      <Point X="727.4626257681857" Y="408.0" GraphRef="a2754" RelX="0.0" RelY="0.0" />
      <Point X="727.4740592226308" Y="352.6277769949761" GraphRef="c088c" RelX="0.0" RelY="1.0" ArrowHead="Arrow" />
    </Graphics>
    <Xref Database="" ID="" />
  </Interaction>
  <Interaction GraphId="c992c">
    <Graphics ZOrder="35476" LineThickness="2.0" Color="00cc00">
      <Point X="128.25253156336373" Y="366.0" GraphRef="c4032" RelX="-0.5" RelY="1.0" />
      <Point X="128.57011316772105" Y="519.6277769949761" GraphRef="f2875" RelX="0.0" RelY="-1.0" ArrowHead="Arrow" />
    </Graphics>
    <Xref Database="" ID="" />
  </Interaction>
  <Interaction GraphId="a0d1f">
    <Graphics ZOrder="35478" LineThickness="2.0" Color="00cc00">
      <Point X="186.30132817532467" Y="363.2127659574485" GraphRef="b51ff" RelX="0.5" RelY="1.0" />
      <Point X="186.8456233718025" Y="519.3522667908944" GraphRef="c4a60" RelX="-0.5" RelY="-1.0" ArrowHead="Arrow" />
    </Graphics>
    <Xref Database="" ID="" />
  </Interaction>
  <Interaction GraphId="c54df">
    <Graphics ConnectorType="Elbow" ZOrder="35482" LineStyle="Broken" LineThickness="2.0">
      <Point X="1365.1349508368796" Y="685.5" GraphRef="e2bfe" RelX="0.0" RelY="1.0" />
      <Point X="1374.0289968727611" Y="710.0" />
      <Point X="1382.9230429086429" Y="778.6006973067599" GraphRef="a1b1e" RelX="0.0" RelY="-1.0" ArrowHead="Arrow" />
    </Graphics>
    <Xref Database="" ID="" />
  </Interaction>
  <Interaction GraphId="aaad8">
    <Graphics ZOrder="35492" LineStyle="Broken" LineThickness="2.0">
      <Point X="1382.9230429086429" Y="798.6006973067599" GraphRef="a1b1e" RelX="0.0" RelY="1.0" />
      <Point X="1382.0879977899287" Y="845.000999000999" GraphRef="df983" RelX="0.0" RelY="-1.0" ArrowHead="Arrow" />
    </Graphics>
    <Xref Database="" ID="" />
  </Interaction>
  <Interaction GraphId="feabb">
    <Graphics ZOrder="35494" LineThickness="1.0" Color="0000ff">
      <Point X="988.4338666767303" Y="302.3086226960383" />
      <Point X="993.7639936956525" Y="311.54067350360737" ArrowHead="Arrow" />
    </Graphics>
    <Xref Database="" ID="" />
  </Interaction>
  <Interaction GraphId="a7444">
    <Graphics ZOrder="35500" LineThickness="3.0" Color="ff3399">
      <Point X="953.1205642586824" Y="244.7550547851588" GraphRef="ac7cc" RelX="0.0" RelY="-1.0" />
      <Point X="953.6672995466901" Y="209.6256099941455" GraphRef="f3500" RelX="0.0" RelY="1.0" />
    </Graphics>
    <Xref Database="" ID="" />
  </Interaction>
  <Interaction GraphId="a9988">
    <Graphics ZOrder="35504" LineThickness="3.0">
      <Point X="952.6672995466901" Y="271.62560999414575" GraphRef="e7b45" RelX="0.0" RelY="1.0" />
      <Point X="952.6672995466902" Y="324.62560999414575" GraphRef="e0b05" RelX="-1.0" RelY="0.0" />
    </Graphics>
    <Xref Database="" ID="" />
  </Interaction>
  <Interaction GraphId="d9135">
    <Graphics ConnectorType="Elbow" ZOrder="35510" LineStyle="Broken" LineThickness="2.0">
      <Point X="1382.0879977899287" Y="866.000999000999" GraphRef="df983" RelX="0.0" RelY="1.0" />
      <Point X="1376.0063834376815" Y="900.0" />
      <Point X="1369.9247690854345" Y="941.2127659574488" GraphRef="fd483" RelX="0.0" RelY="-1.0" ArrowHead="Arrow" />
    </Graphics>
    <Xref Database="" ID="" />
  </Interaction>
  <Interaction GraphId="dffa2">
    <Graphics ZOrder="35512" LineStyle="Broken" LineThickness="2.0">
      <Point X="1369.9247690854345" Y="961.2127659574488" GraphRef="fd483" RelX="0.0" RelY="1.0" />
      <Point X="1369.677215189874" Y="1017.0" GraphRef="cc6be" RelX="-0.5" RelY="-1.0" ArrowHead="Arrow" />
    </Graphics>
    <Xref Database="" ID="" />
  </Interaction>
  <Interaction GraphId="eab3a">
    <Graphics ZOrder="35518" LineStyle="Broken" LineThickness="2.0">
      <Point X="820.4946871330129" Y="790.3252791015052" GraphRef="fdb44" RelX="-1.0" RelY="0.0" ArrowHead="Arrow" />
      <Point X="773.4946871330129" Y="790.3252791015052" GraphRef="b6fac" RelX="1.0" RelY="0.0" />
    </Graphics>
    <Xref Database="" ID="" />
  </Interaction>
  <Interaction GraphId="ac5cb">
    <Graphics ConnectorType="Elbow" ZOrder="35522" LineStyle="Broken" LineThickness="2.0">
      <Point X="840.4946871330129" Y="800.3252791015052" GraphRef="fdb44" RelX="0.0" RelY="1.0" />
      <Point X="790.1486003885444" Y="861.7847814726642" GraphRef="a2191" RelX="0.0" RelY="-1.0" ArrowHead="Arrow" />
    </Graphics>
    <Xref Database="" ID="" />
  </Interaction>
  <Interaction GraphId="f8621">
    <Graphics ConnectorType="Elbow" ZOrder="35524" LineThickness="2.0" Color="00cc00">
      <Point X="702.3305282511845" Y="556.0850150189426" GraphRef="a8f2c" RelX="-1.0" RelY="0.0" />
      <Point X="665.2977114671655" Y="644.7138697102077" GraphRef="e816c" RelX="0.0" RelY="-1.0" ArrowHead="Arrow" />
    </Graphics>
    <Xref Database="" ID="" />
  </Interaction>
  <Interaction GraphId="fa2ef">
    <Graphics ZOrder="35532" LineStyle="Broken" LineThickness="2.0">
      <Point X="236.18304427477727" Y="813.647058823528" GraphRef="b8be6" RelX="0.0" RelY="1.0" />
      <Point X="236.73289504136915" Y="861.4694038004035" GraphRef="d0a24" RelX="0.0" RelY="-1.0" ArrowHead="Arrow" />
    </Graphics>
    <Xref Database="" ID="" />
  </Interaction>
  <Interaction GraphId="df920">
    <Graphics ZOrder="35536" LineStyle="Broken" LineThickness="2.0">
      <Point X="253.28481012658227" Y="1082.0" GraphRef="ab56d" RelX="0.0" RelY="1.0" />
      <Point X="252.49377703693807" Y="1141.999999999999" GraphRef="bb33c" RelX="0.0" RelY="-1.0" ArrowHead="Arrow" />
    </Graphics>
    <Xref Database="" ID="" />
  </Interaction>
  <Interaction GraphId="e8bbe">
    <Graphics ZOrder="35540" LineStyle="Broken" LineThickness="2.0">
      <Point X="966.6672995466936" Y="577.2127659574485" GraphRef="c86e2" RelX="0.0" RelY="1.0" />
      <Point X="966.8305282511881" Y="603.0" GraphRef="f1b50" RelX="0.0" RelY="-1.0" ArrowHead="Arrow" />
    </Graphics>
    <Xref Database="" ID="" />
  </Interaction>
  <Interaction GraphId="bf385">
    <Graphics ConnectorType="Elbow" ZOrder="35546" LineStyle="Broken" LineThickness="2.0">
      <Point X="952.6672995466902" Y="324.62560999414575" GraphRef="e0b05" RelX="-1.0" RelY="0.0" />
      <Point X="953.3685029347289" Y="360.8128049970729" />
      <Point X="1200.3609834828649" Y="397.0" />
      <Point X="1447.353464031001" Y="523.0" GraphRef="e1506" RelX="0.0" RelY="-1.0" ArrowHead="Arrow" />
      <Anchor Position="0.43662721595973425" Shape="None" GraphId="e2c62" />
      <Anchor Position="0.31547568183238345" Shape="None" GraphId="c3b39" />
      <Anchor Position="0.7973945280222324" Shape="None" GraphId="f7caf" />
      <Anchor Position="0.38194414320301084" Shape="None" GraphId="fa0b6" />
      <Anchor Position="0.29248237552397616" Shape="None" GraphId="eb931" />
      <Anchor Position="0.1249688478457663" Shape="None" GraphId="e6727" />
    </Graphics>
    <Xref Database="" ID="" />
  </Interaction>
  <Interaction GraphId="de450">
    <Graphics ZOrder="35552" LineStyle="Broken" LineThickness="2.0">
      <Point X="1182.353464031001" Y="561.2127659574485" GraphRef="bc56a" RelX="0.0" RelY="-1.0" ArrowHead="Arrow" />
      <Point X="1182.353464031001" Y="472.0" GraphRef="f4696" RelX="0.0" RelY="1.0" />
    </Graphics>
    <Xref Database="" ID="" />
  </Interaction>
  <Interaction GraphId="ecdf8">
    <Graphics ZOrder="35558" LineStyle="Broken" LineThickness="2.0">
      <Point X="1182.853464031001" Y="1402.2107679554506" GraphRef="dc76c" RelX="0.0" RelY="1.0" />
      <Point X="1182.5696202531656" Y="1455.0" GraphRef="cb747" RelX="0.0" RelY="-1.0" ArrowHead="Arrow" />
    </Graphics>
    <Xref Database="" ID="" />
  </Interaction>
  <Interaction GraphId="e67bc">
    <Graphics ZOrder="35560" LineStyle="Broken" LineThickness="2.0">
      <Point X="1182.9020099393865" Y="397.0" GraphRef="e2c62" RelX="0.0" RelY="0.0" />
      <Point X="1182.353464031001" Y="443.0" GraphRef="f4696" RelX="0.0" RelY="-1.0" ArrowHead="Arrow" />
    </Graphics>
    <Xref Database="" ID="" />
  </Interaction>
  <Interaction GraphId="b4166">
    <Graphics ZOrder="35568" LineStyle="Broken" LineThickness="2.0">
      <Point X="1182.5696202531656" Y="1501.0" GraphRef="cb747" RelX="0.0" RelY="1.0" />
      <Point X="1182.9951991750345" Y="1614.998001998002" GraphRef="d1507" RelX="0.0" RelY="-1.0" ArrowHead="Arrow" />
    </Graphics>
    <Xref Database="" ID="" />
  </Interaction>
  <Interaction GraphId="a2d9b">
    <Graphics ZOrder="35570" LineThickness="2.0" Color="ff00ff">
      <Point X="614.4255740367378" Y="1361.0582595520657" GraphRef="d8b09" RelX="0.0" RelY="-1.0" ArrowHead="Arrow" />
      <Point X="614.4255740367378" Y="1318.9953004754655" GraphRef="d2838" RelX="0.0" RelY="1.0" ArrowHead="Arrow" />
    </Graphics>
    <Xref Database="" ID="" />
  </Interaction>
  <Interaction GraphId="fbb55">
    <Graphics ZOrder="35576" LineStyle="Broken" LineThickness="2.0">
      <Point X="1182.021849678754" Y="800.2127659574485" GraphRef="a6d3d" RelX="0.0" RelY="1.0" />
      <Point X="1182.853464031001" Y="913.2127659574485" GraphRef="e664e" RelX="0.0" RelY="-1.0" ArrowHead="Arrow" />
    </Graphics>
    <Xref Database="" ID="" />
  </Interaction>
  <Interaction GraphId="e7745">
    <Graphics ZOrder="35580" LineStyle="Broken" LineThickness="2.0">
      <Point X="1182.021849678754" Y="686.2127659574485" GraphRef="e5c6b" RelX="0.0" RelY="-1.0" ArrowHead="Arrow" />
      <Point X="1182.353464031001" Y="581.2127659574485" GraphRef="bc56a" RelX="0.0" RelY="1.0" />
    </Graphics>
    <Xref Database="" ID="" />
  </Interaction>
  <Interaction GraphId="bc526">
    <Graphics ZOrder="35585" LineStyle="Broken" LineThickness="2.0" Color="00ffff">
      <Point X="1182.853464031001" Y="935.2127659574485" GraphRef="e664e" RelX="0.0" RelY="1.0" />
      <Point X="1182.853464031001" Y="1382.2107679554506" GraphRef="dc76c" RelX="0.0" RelY="-1.0" ArrowHead="Arrow" />
    </Graphics>
    <Xref Database="" ID="" />
  </Interaction>
  <Interaction GraphId="df371">
    <Graphics ZOrder="35587" LineThickness="2.0" Color="ff00ff">
      <Point X="1165.8036643214346" Y="1315.5118720929524" GraphRef="a092e" RelX="0.0" RelY="1.0" ArrowHead="Arrow" />
      <Point X="1165.8036643214346" Y="1357.5748311695527" GraphRef="a11d7" RelX="0.0" RelY="-1.0" ArrowHead="Arrow" />
    </Graphics>
    <Xref Database="" ID="" />
  </Interaction>
  <Interaction GraphId="e7f7f">
    <Graphics ZOrder="35593" LineThickness="2.0" Color="00cc00">
      <Point X="214.05321776663146" Y="363.6277769949761" GraphRef="ae9bf" RelX="-0.5" RelY="1.0" />
      <Point X="214.8456233718025" Y="519.3522667908944" GraphRef="c4a60" RelX="0.5" RelY="-1.0" ArrowHead="Arrow" />
    </Graphics>
    <Xref Database="" ID="" />
  </Interaction>
  <Interaction GraphId="da988">
    <Graphics ConnectorType="Elbow" ZOrder="35595" LineStyle="Broken" LineThickness="2.0">
      <Point X="156.80132817532467" Y="603.2127659574485" GraphRef="c9af5" RelX="0.0" RelY="1.0" ArrowHead="Arrow" />
      <Point X="216.78837962719163" Y="740.6703713500976" GraphRef="a0d2c" RelX="-1.0" RelY="0.0" />
    </Graphics>
    <Xref Database="" ID="" />
  </Interaction>
  <Interaction GraphId="bffc5">
    <Graphics ConnectorType="Elbow" ZOrder="35597" LineStyle="Broken" LineThickness="2.0">
      <Point X="952.1672995466901" Y="324.62560999414575" GraphRef="f94ed" RelX="1.0" RelY="0.0" />
      <Point X="952.5696202531645" Y="360.84221676177873" />
      <Point X="561.2860759082641" Y="397.0588235294117" />
      <Point X="170.00253156336373" Y="366.0" GraphRef="c4032" RelX="0.0" RelY="1.0" ArrowHead="Arrow" />
      <Anchor Position="0.5373585505721167" Shape="None" GraphId="d9143" />
      <Anchor Position="0.5246100037956032" Shape="None" GraphId="e71d2" />
      <Anchor Position="0.5781564888504366" Shape="None" GraphId="ee03f" />
      <Anchor Position="0.7186017235600346" Shape="None" />
      <Anchor Position="0.38267752126077265" Shape="None" GraphId="e5e9e" />
      <Anchor Position="0.8106576657493861" Shape="None" GraphId="e63ff" />
    </Graphics>
    <Xref Database="" ID="" />
  </Interaction>
  <Interaction GraphId="d4476">
    <Graphics ZOrder="35599" LineStyle="Broken" LineThickness="2.0">
      <Point X="96.00253156336359" Y="819.0" GraphRef="c2482" RelX="0.0" RelY="-1.0" ArrowHead="Arrow" />
      <Point X="96.00253156336349" Y="363.2127659574485" GraphRef="deaf9" RelX="1.0" RelY="0.0" />
    </Graphics>
    <Xref Database="" ID="" />
  </Interaction>
  <Interaction GraphId="ef09c">
    <Graphics ConnectorType="Elbow" ZOrder="35603" LineStyle="Broken" LineThickness="2.0">
      <Point X="320.08930285886925" Y="363.2127659574485" GraphRef="aac75" RelX="0.5" RelY="1.0" ArrowHead="Arrow" />
      <Point X="328.3420559197641" Y="417.0" />
      <Point X="336.59480898065897" Y="861.4582537753848" GraphRef="b2c5f" RelX="0.5" RelY="-1.0" />
    </Graphics>
    <Xref Database="" ID="" />
  </Interaction>
  <Interaction GraphId="dfb1f">
    <Graphics ConnectorType="Elbow" ZOrder="35607" LineStyle="Broken" LineThickness="2.0">
      <Point X="292.58930285886925" Y="363.2127659574485" GraphRef="aac75" RelX="-0.5" RelY="1.0" />
      <Point X="203.49561636410667" Y="418.0" />
      <Point X="114.40192986934409" Y="363.2127659574485" GraphRef="efa5f" RelX="0.0" RelY="1.0" ArrowHead="Arrow" />
    </Graphics>
    <Xref Database="" ID="" />
  </Interaction>
  <Interaction GraphId="e4c17">
    <Graphics ZOrder="35617" LineStyle="Broken" LineThickness="2.0">
      <Point X="624.7052742302344" Y="797.2127659574485" GraphRef="d4b31" RelX="0.0" RelY="1.0" />
      <Point X="624.8391869738168" Y="848.0" GraphRef="b71c6" RelX="0.0" RelY="-1.0" ArrowHead="Arrow" />
    </Graphics>
    <Xref Database="" ID="" />
  </Interaction>
  <Interaction GraphId="a329a">
    <Graphics ZOrder="35619" LineStyle="Broken" LineThickness="2.0" Color="00ffff">
      <Point X="575.5696202531645" Y="973.0" GraphRef="a343c" RelX="0.0" RelY="1.0" />
      <Point X="575.5696202531645" Y="1520.0" GraphRef="f955b" RelX="0.0" RelY="-1.0" ArrowHead="Arrow" />
    </Graphics>
    <Xref Database="" ID="" />
  </Interaction>
  <Interaction GraphId="b382a">
    <Graphics ZOrder="35621" LineThickness="2.0" Color="ff00ff">
      <Point X="547.1232484553445" Y="1360.0582595520657" GraphRef="ba817" RelX="0.0" RelY="-1.0" ArrowHead="Arrow" />
      <Point X="547.1232484553445" Y="1317.9953004754655" GraphRef="b7460" RelX="0.0" RelY="1.0" ArrowHead="Arrow" />
    </Graphics>
    <Xref Database="" ID="" />
  </Interaction>
  <Interaction GraphId="e8814">
    <Graphics ConnectorType="Elbow" ZOrder="35627" LineStyle="Broken" LineThickness="2.0">
      <Point X="1041.7052742302344" Y="656.2127659574485" GraphRef="cf1fd" RelX="1.0" RelY="0.0" />
      <Point X="1065.0696202531637" Y="908.0" GraphRef="d2597" RelX="0.0" RelY="-1.0" ArrowHead="Arrow" />
    </Graphics>
    <Xref Database="" ID="" />
  </Interaction>
  <Interaction GraphId="b0514">
    <Graphics ConnectorType="Elbow" ZOrder="35629" LineStyle="Broken" LineThickness="2.0">
      <Point X="811.6760216372477" Y="694.0" GraphRef="a41f3" RelX="0.5" RelY="-1.0" ArrowHead="Arrow" />
      <Point X="986.7052742302344" Y="656.2127659574485" GraphRef="cf1fd" RelX="-1.0" RelY="0.0" />
    </Graphics>
    <Xref Database="" ID="" />
  </Interaction>
  <Interaction GraphId="c1e79">
    <Graphics ConnectorType="Elbow" ZOrder="35631" LineThickness="2.0" Color="ff0000">
      <Point X="877.1672995466901" Y="337.12560999414575" GraphRef="f94ed" RelX="-0.5" RelY="1.0" />
      <Point X="847.7052742302344" Y="369.2127659574485" GraphRef="b6f53" RelX="1.0" RelY="0.0" ArrowHead="TBar" />
    </Graphics>
    <Xref Database="" ID="" />
  </Interaction>
  <Interaction GraphId="fb191">
    <Graphics ConnectorType="Elbow" ZOrder="35633" LineStyle="Broken" LineThickness="2.0" Color="261417">
      <Point X="996.2052742302344" Y="730.2127659574485" GraphRef="a7d11" RelX="0.0" RelY="1.0" />
      <Point X="921.5969815222373" Y="764.9785868241845" GraphRef="fc8a0" RelX="1.0" RelY="0.0" ArrowHead="Arrow" />
    </Graphics>
    <Xref Database="" ID="" />
  </Interaction>
  <Interaction GraphId="f1f23">
    <Graphics ZOrder="35637" LineStyle="Broken" LineThickness="2.0">
      <Point X="416.973666475689" Y="436.65208601144786" GraphRef="a87c5" RelX="0.0" RelY="-1.0" />
      <Point X="416.8391869738168" Y="375.0" GraphRef="f29e3" RelX="0.0" RelY="1.0" ArrowHead="Arrow" />
    </Graphics>
    <Xref Database="" ID="" />
  </Interaction>
  <Interaction GraphId="bd53a">
    <Graphics ZOrder="35639" LineThickness="2.0" Color="ff00ff">
      <Point X="1245.8036643214346" Y="1315.5118720929524" GraphRef="ac8af" RelX="0.0" RelY="1.0" ArrowHead="Arrow" />
      <Point X="1245.8036643214346" Y="1357.5748311695527" GraphRef="f931a" RelX="0.0" RelY="-1.0" ArrowHead="Arrow" />
    </Graphics>
    <Xref Database="" ID="" />
  </Interaction>
  <Interaction GraphId="cbe66">
    <Graphics ZOrder="35645" LineThickness="2.0" Color="ff00ff">
      <Point X="1319.8036643214346" Y="1315.5118720929524" GraphRef="d98a4" RelX="0.0" RelY="1.0" ArrowHead="Arrow" />
      <Point X="1319.8036643214346" Y="1357.5748311695527" GraphRef="bdb8a" RelX="0.0" RelY="-1.0" ArrowHead="Arrow" />
    </Graphics>
    <Xref Database="" ID="" />
  </Interaction>
  <Interaction GraphId="f1d13">
    <Graphics ConnectorType="Elbow" ZOrder="35651" LineStyle="Broken" LineThickness="2.0">
      <Point X="1408.5818023842673" Y="1130.839139583823" GraphRef="fb800" RelX="0.0" RelY="-1.0" ArrowHead="Arrow" />
      <Point X="1333.5696202531656" Y="1099.0119667566541" GraphRef="dbf95" RelX="1.0" RelY="0.0" />
    </Graphics>
    <Xref Database="" ID="" />
  </Interaction>
  <Interaction GraphId="d2e18">
    <Graphics ConnectorType="Elbow" ZOrder="35655" LineStyle="Broken" LineThickness="2.0">
      <Point X="1297.9591922250502" Y="1452.0" GraphRef="d023e" RelX="0.0" RelY="0.0" />
      <Point X="1284.2025171197038" Y="1537.0" />
      <Point X="1270.4458420143576" Y="1702.094883839573" GraphRef="ebb62" RelX="0.0" RelY="-1.0" ArrowHead="Arrow" />
    </Graphics>
    <Xref Database="" ID="" />
  </Interaction>
  <Interaction GraphId="ee6bb">
    <Graphics ConnectorType="Elbow" ZOrder="35657" LineThickness="2.0" Color="00cc00">
      <Point X="780.0149374303941" Y="1313.3408012775385" GraphRef="a59d6" RelX="-1.0" RelY="0.0" ArrowHead="Arrow" />
      <Point X="714.3685029347289" Y="1242.8907563025202" GraphRef="d9301" RelX="0.0" RelY="1.0" />
    </Graphics>
    <Xref Database="" ID="" />
  </Interaction>
  <Interaction GraphId="ea55b">
    <Graphics ZOrder="35659" LineThickness="2.0">
      <Point X="704.22968791505" Y="1267.29411764706" />
      <Point X="721.22968791505" Y="1267.29411764706" />
    </Graphics>
    <Xref Database="" ID="" />
  </Interaction>
  <Interaction GraphId="c46bc">
    <Graphics ZOrder="35661" LineThickness="2.0">
      <Point X="781.3809484192518" Y="1268.2436974789916" />
      <Point X="798.3809484192518" Y="1268.2436974789916" />
    </Graphics>
    <Xref Database="" ID="" />
  </Interaction>
  <Interaction GraphId="c04be">
    <Graphics ConnectorType="Elbow" ZOrder="35663" LineStyle="Broken" LineThickness="2.0">
      <Point X="740.9714148418824" Y="1381.4180639706901" GraphRef="af45c" RelX="0.0" RelY="-1.0" ArrowHead="Arrow" />
      <Point X="770.4931761361382" Y="1345.0" />
      <Point X="800.0149374303941" Y="1322.3408012775385" GraphRef="a59d6" RelX="0.0" RelY="1.0" />
    </Graphics>
    <Xref Database="" ID="" />
  </Interaction>
  <Interaction GraphId="b3925">
    <Graphics ZOrder="35673" LineStyle="Broken" LineThickness="2.0">
      <Point X="513.2232922482526" Y="397.0588235294117" />
      <Point X="513.2232922482526" Y="580.2127659574489" GraphRef="c51a6" RelX="0.0" RelY="-1.0" ArrowHead="Arrow" />
    </Graphics>
    <Xref Database="" ID="" />
  </Interaction>
  <Interaction GraphId="a3e7b">
    <Graphics ConnectorType="Elbow" ZOrder="35675" LineStyle="Broken" LineThickness="2.0">
      <Point X="484.28688858248165" Y="813.2127659574485" GraphRef="d08f0" RelX="0.0" RelY="-1.0" ArrowHead="Arrow" />
      <Point X="498.75509041536714" Y="737.0" />
      <Point X="513.2232922482526" Y="600.2127659574489" GraphRef="c51a6" RelX="0.0" RelY="1.0" />
    </Graphics>
    <Xref Database="" ID="" />
  </Interaction>
  <Interaction GraphId="d45bd">
    <Graphics ConnectorType="Elbow" ZOrder="35677" LineStyle="Broken" LineThickness="2.0">
      <Point X="538.7868885824817" Y="767.2127659574485" GraphRef="e1a25" RelX="0.0" RelY="-1.0" ArrowHead="Arrow" />
      <Point X="526.0050904153671" Y="737.0" />
      <Point X="513.2232922482526" Y="600.2127659574489" GraphRef="c51a6" RelX="0.0" RelY="1.0" />
    </Graphics>
    <Xref Database="" ID="" />
  </Interaction>
  <Interaction GraphId="bc119">
    <Graphics ConnectorType="Elbow" ZOrder="35679" LineStyle="Broken" LineThickness="2.0">
      <Point X="513.3495155929568" Y="1172.0" GraphRef="ccb53" RelX="0.0" RelY="-1.0" ArrowHead="Arrow" />
      <Point X="498.8182020877192" Y="870.0" />
      <Point X="484.28688858248165" Y="833.2127659574485" GraphRef="d08f0" RelX="0.0" RelY="1.0" />
    </Graphics>
    <Xref Database="" ID="" />
  </Interaction>
  <Interaction GraphId="aa639">
    <Graphics ConnectorType="Elbow" ZOrder="35681" LineStyle="Broken" LineThickness="2.0">
      <Point X="513.3495155929568" Y="1172.0" GraphRef="ccb53" RelX="0.0" RelY="-1.0" ArrowHead="Arrow" />
      <Point X="526.0682020877192" Y="870.0" />
      <Point X="538.7868885824817" Y="787.2127659574485" GraphRef="e1a25" RelX="0.0" RelY="1.0" />
    </Graphics>
    <Xref Database="" ID="" />
  </Interaction>
  <Interaction GraphId="d6638">
    <Graphics ConnectorType="Elbow" ZOrder="35687" LineStyle="Broken" LineThickness="2.0">
      <Point X="1065.7848101265818" Y="1426.0" GraphRef="ad80b" RelX="0.0" RelY="1.0" />
      <Point X="1041.1893943229081" Y="1446.0" />
      <Point X="1016.5939785192345" Y="1480.88349172909" GraphRef="b04aa" RelX="0.0" RelY="-1.0" ArrowHead="Arrow" />
    </Graphics>
    <Xref Database="" ID="" />
  </Interaction>
  <Interaction GraphId="f80e9">
    <Graphics ZOrder="35691" LineThickness="2.0">
      <Point X="1016.5939785192345" Y="1500.88349172909" GraphRef="b04aa" RelX="0.0" RelY="1.0" />
      <Point X="1016.2801080831175" Y="1562.0" GraphRef="a98dc" RelX="0.5" RelY="-1.0" ArrowHead="mim-transcription-translation" />
    </Graphics>
    <Xref Database="" ID="" />
  </Interaction>
  <Interaction GraphId="bf24f">
    <Graphics ZOrder="35699" LineStyle="Broken" LineThickness="2.0">
      <Point X="1004.2801080831175" Y="1626.0" GraphRef="ab69c" RelX="0.0" RelY="1.0" />
      <Point X="1004.0477886076799" Y="1700.0" GraphRef="eca75" RelX="0.0" RelY="-1.0" ArrowHead="Arrow" />
    </Graphics>
    <Xref Database="" ID="" />
  </Interaction>
  <Interaction GraphId="a3740">
    <Graphics ConnectorType="Elbow" ZOrder="35703" LineThickness="2.0" Color="0000ff">
      <Point X="336.59480898065897" Y="882.4582537753848" GraphRef="b2c5f" RelX="0.5" RelY="1.0" />
      <Point X="351.87682066769577" Y="952.0" />
      <Point X="367.15883235473257" Y="1013.8769622276577" GraphRef="f17ae" RelX="0.0" RelY="-1.0" ArrowHead="Arrow" />
    </Graphics>
    <Xref Database="" ID="" />
  </Interaction>
  <Interaction GraphId="b6236">
    <Graphics ZOrder="35705" LineThickness="2.0" Color="0000ff">
      <Point X="591.2979282293347" Y="417.0" GraphRef="e21fe" RelX="0.0" RelY="0.0" />
      <Point X="590.5696202531645" Y="522.0" GraphRef="cb538" RelX="-0.5" RelY="-1.0" ArrowHead="Arrow" />
    </Graphics>
    <Xref Database="" ID="" />
  </Interaction>
  <Interaction GraphId="cafa8">
    <Graphics ConnectorType="Elbow" ZOrder="35707" LineThickness="2.0" Color="0000ff">
      <Point X="620.5696202531645" Y="522.0" GraphRef="cb538" RelX="0.5" RelY="-1.0" />
      <Point X="759.4690615939467" Y="387.0" />
      <Point X="898.3685029347289" Y="344.62560999414575" GraphRef="fbdcc" RelX="0.0" RelY="1.0" ArrowHead="Arrow" />
    </Graphics>
    <Xref Database="" ID="" />
  </Interaction>
  <Interaction GraphId="ecfd0">
    <Graphics ZOrder="35712" LineStyle="Broken" LineThickness="2.0">
      <Point X="605.7868885824817" Y="611.2127659574485" GraphRef="ab086" RelX="0.0" RelY="-1.0" />
      <Point X="605.5696202531645" Y="570.0" GraphRef="cb538" RelX="0.0" RelY="1.0" ArrowHead="Arrow" />
    </Graphics>
    <Xref Database="" ID="" />
  </Interaction>
  <Interaction GraphId="a4b42">
    <Graphics ZOrder="35716" LineStyle="Broken" LineThickness="2.0">
      <Point X="1447.353464031001" Y="594.0" GraphRef="e1506" RelX="0.0" RelY="1.0" />
      <Point X="1447.936964922563" Y="777.6517483578107" GraphRef="ad55d" RelX="0.0" RelY="-1.0" ArrowHead="Arrow" />
    </Graphics>
    <Xref Database="" ID="" />
  </Interaction>
  <Interaction GraphId="a432a">
    <Graphics ConnectorType="Elbow" ZOrder="35722" LineStyle="Broken" LineThickness="2.0">
      <Point X="471.8391869738168" Y="652.0" GraphRef="a01be" RelX="0.0" RelY="-1.0" ArrowHead="Arrow" />
      <Point X="575.5696202531645" Y="534.0" GraphRef="cb538" RelX="-1.0" RelY="-0.5" />
    </Graphics>
    <Xref Database="" ID="" />
  </Interaction>
  <Interaction GraphId="cc80e">
    <Graphics ZOrder="35724" LineStyle="Broken" LineThickness="2.0">
      <Point X="560.5696202531645" Y="397.0" />
      <Point X="560.5696202531645" Y="374.0" GraphRef="e713b" RelX="0.0" RelY="1.0" ArrowHead="Arrow" />
    </Graphics>
    <Xref Database="" ID="" />
  </Interaction>
  <Interaction GraphId="b2d23">
    <Graphics ConnectorType="Elbow" ZOrder="35726" LineStyle="Broken" LineThickness="2.0">
      <Point X="560.5696202531645" Y="328.0" GraphRef="e713b" RelX="0.0" RelY="-1.0" />
      <Point X="421.50253156336373" Y="305.5" GraphRef="d2435" RelX="1.0" RelY="0.0" ArrowHead="Arrow" />
    </Graphics>
    <Xref Database="" ID="" />
  </Interaction>
  <Interaction GraphId="ff2c3">
    <Graphics ZOrder="35737" LineStyle="Broken" LineThickness="2.0">
      <Point X="1488.7305294838554" Y="838.0" GraphRef="d7b2f" RelX="0.0" RelY="-1.0" ArrowHead="Arrow" />
      <Point X="1488.6186548565495" Y="723.3407427001953" GraphRef="cf1c9" RelX="0.0" RelY="1.0" />
    </Graphics>
    <Xref Database="" ID="" />
  </Interaction>
  <Interaction GraphId="c3a28">
    <Graphics ConnectorType="Elbow" ZOrder="35738" LineStyle="Broken" LineThickness="2.0">
      <Point X="1432.935603279348" Y="397.0" GraphRef="f7caf" RelX="0.0" RelY="0.0" />
      <Point X="1460.7526117662567" Y="397.0" />
      <Point X="1488.5696202531656" Y="603.0" GraphRef="e8248" RelX="0.0" RelY="-1.0" ArrowHead="Arrow" />
    </Graphics>
    <Xref Database="" ID="" />
  </Interaction>
  <Interaction GraphId="ff873">
    <Graphics ConnectorType="Elbow" ZOrder="35739" LineThickness="2.0" Color="0000ff">
      <Point X="1003.2848101265822" Y="1073.0" GraphRef="a1728" RelX="0.0" RelY="-1.0" ArrowHead="Arrow" />
      <Point X="813.1486003885444" Y="871.7847814726642" GraphRef="a2191" RelX="1.0" RelY="0.0" />
    </Graphics>
    <Xref Database="" ID="" />
  </Interaction>
  <Interaction GraphId="dfd7f">
    <Graphics ConnectorType="Elbow" ZOrder="35740" LineStyle="Broken" LineThickness="2.0">
      <Point X="984.3685029347293" Y="1026.2127659574485" GraphRef="a2195" RelX="1.0" RelY="0.0" ArrowHead="Arrow" />
      <Point X="1046.8196202531637" Y="958.477508650519" GraphRef="d2597" RelX="-0.5" RelY="1.0" />
    </Graphics>
    <Xref Database="" ID="" />
  </Interaction>
  <Interaction GraphId="aeb5f">
    <Graphics ConnectorType="Elbow" ZOrder="35741" LineThickness="2.0" Color="0000ff">
      <Point X="953.51790124071" Y="1036.2127659574485" GraphRef="a2195" RelX="0.0" RelY="1.0" />
      <Point X="927.6672995466901" Y="1097.2127659574485" GraphRef="a21a2" RelX="0.5" RelY="-1.0" ArrowHead="Arrow" />
    </Graphics>
    <Xref Database="" ID="" />
  </Interaction>
  <Interaction GraphId="ef60b">
    <Graphics ZOrder="35742" LineStyle="Broken" LineThickness="2.0">
      <Point X="1145.4479075431202" Y="1095.5213898669917" GraphRef="dec9d" RelX="0.0" RelY="-1.0" ArrowHead="Arrow" />
      <Point X="1145.0033292133858" Y="397.0" GraphRef="fa0b6" RelX="0.0" RelY="0.0" />
      <Anchor Position="0.11384412024542495" Shape="None" GraphId="b34d5" />
    </Graphics>
    <Xref Database="" ID="" />
  </Interaction>
  <Interaction GraphId="b209d">
    <Graphics ConnectorType="Elbow" ZOrder="35743" LineStyle="Broken" LineThickness="2.0">
      <Point X="975.2200289394033" Y="1480.5305505526198" GraphRef="a492b" RelX="0.5" RelY="-1.0" ArrowHead="Arrow" />
      <Point X="1060.3339682412618" Y="1240.0" />
      <Point X="1145.4479075431202" Y="1120.5213898669917" GraphRef="dec9d" RelX="0.0" RelY="1.0" />
    </Graphics>
    <Xref Database="" ID="" />
  </Interaction>
  <Interaction GraphId="cac00">
    <Graphics ConnectorType="Elbow" ZOrder="35747" LineStyle="Broken" LineThickness="2.0">
      <Point X="1256.541640826987" Y="681.2878211450866" GraphRef="f9405" RelX="0.0" RelY="1.0" />
      <Point X="1245.0298142116894" Y="725.0" />
      <Point X="1233.5179875963915" Y="811.3250796922755" GraphRef="c5dcc" RelX="0.0" RelY="-1.0" ArrowHead="Arrow" />
    </Graphics>
    <Xref Database="" ID="" />
  </Interaction>
  <Interaction GraphId="df1ae">
    <Graphics ConnectorType="Elbow" ZOrder="35748" LineStyle="Broken" LineThickness="2.0">
      <Point X="1233.5179875963915" Y="831.3250796922755" GraphRef="c5dcc" RelX="0.0" RelY="1.0" />
      <Point X="1245.2635475998877" Y="886.0" />
      <Point X="1257.0091076033837" Y="940.0" GraphRef="d6f80" RelX="0.0" RelY="-1.0" ArrowHead="Arrow" />
    </Graphics>
    <Xref Database="" ID="" />
  </Interaction>
  <Interaction GraphId="e47f3">
    <Graphics ConnectorType="Elbow" ZOrder="35749" LineStyle="Broken" LineThickness="2.0">
      <Point X="1279.1185462556098" Y="860.3250796922762" GraphRef="ef897" RelX="0.0" RelY="1.0" />
      <Point X="1268.0638269294968" Y="886.0" />
      <Point X="1257.0091076033837" Y="940.0" GraphRef="d6f80" RelX="0.0" RelY="-1.0" ArrowHead="Arrow" />
    </Graphics>
    <Xref Database="" ID="" />
  </Interaction>
  <Interaction GraphId="b4377">
    <Graphics ConnectorType="Elbow" ZOrder="35750" LineStyle="Broken" LineThickness="2.0">
      <Point X="1250.9082052389263" Y="1043.0213898669917" GraphRef="c24fc" RelX="0.0" RelY="-1.0" ArrowHead="Arrow" />
      <Point X="1145.3972949142915" Y="1015.9988367649726" GraphRef="b34d5" RelX="0.0" RelY="0.0" />
    </Graphics>
    <Xref Database="" ID="" />
  </Interaction>
  <Interaction GraphId="e05b0">
    <Graphics ZOrder="35754" LineStyle="Broken" LineThickness="2.0">
      <Point X="363.11374525566794" Y="515.6520860114479" GraphRef="a737d" RelX="-0.5" RelY="-1.0" />
      <Point X="363.50253156336373" Y="321.0" GraphRef="d2435" RelX="0.0" RelY="1.0" ArrowHead="Arrow" />
    </Graphics>
    <Xref Database="" ID="" />
  </Interaction>
  <Interaction GraphId="a3761">
    <Graphics ZOrder="35755" LineStyle="Broken" LineThickness="2.0">
      <Point X="388.11374525566794" Y="397.0588235294117" />
      <Point X="388.11374525566794" Y="515.6520860114479" GraphRef="a737d" RelX="0.5" RelY="-1.0" ArrowHead="Arrow" />
    </Graphics>
    <Xref Database="" ID="" />
  </Interaction>
  <Interaction GraphId="c9eea">
    <Graphics ConnectorType="Elbow" ZOrder="35758" LineStyle="Broken" LineThickness="2.0">
      <Point X="326.83879979526137" Y="559.3252791015052" GraphRef="cb173" RelX="1.0" RelY="0.0" />
      <Point X="354.3924050632911" Y="730.4582537753848" GraphRef="cbc0c" RelX="-0.5" RelY="-1.0" ArrowHead="Arrow" />
    </Graphics>
    <Xref Database="" ID="" />
  </Interaction>
  <Interaction GraphId="be85e">
    <Graphics ZOrder="35759" LineStyle="Broken" LineThickness="2.0">
      <Point X="375.17721518987344" Y="730.4582537753848" GraphRef="cbc0c" RelX="0.5" RelY="-1.0" />
      <Point X="375.61374525566794" Y="535.6520860114479" GraphRef="a737d" RelX="0.0" RelY="1.0" ArrowHead="Arrow" />
    </Graphics>
    <Xref Database="" ID="" />
  </Interaction>
  <Interaction GraphId="e66f2">
    <Graphics ZOrder="35760" LineThickness="2.0" Color="00cc00">
      <Point X="1226.2221345152548" Y="408.0" GraphRef="ecf79" RelX="0.0" RelY="0.0" />
      <Point X="1226.5696202531656" Y="475.0" GraphRef="f6cd1" RelX="0.0" RelY="-1.0" ArrowHead="Arrow" />
    </Graphics>
    <Xref Database="" ID="" />
  </Interaction>
  <Interaction GraphId="e9298">
    <Graphics ZOrder="35761" LineThickness="2.0" Color="0000ff">
      <Point X="635.1119771861432" Y="417.0" GraphRef="eba03" RelX="0.0" RelY="0.0" />
      <Point X="635.5607681101105" Y="374.1744879191749" GraphRef="aae7d" RelX="0.0" RelY="1.0" ArrowHead="Arrow" />
    </Graphics>
    <Xref Database="" ID="" />
  </Interaction>
  <Interaction GraphId="d272f">
    <Graphics ZOrder="35763" LineStyle="Broken" LineThickness="2.0">
      <Point X="549.0575164865853" Y="397.0588235294117" GraphRef="d9143" RelX="0.0" RelY="0.0" />
      <Point X="549.2408271116353" Y="480.31651871683084" GraphRef="d456c" RelX="0.0" RelY="-1.0" ArrowHead="Arrow" />
    </Graphics>
    <Xref Database="" ID="" />
  </Interaction>
  <Interaction GraphId="e471f">
    <Graphics ZOrder="35764" LineStyle="Broken" LineThickness="2.0">
      <Point X="686.1762854699884" Y="397.0588235294117" GraphRef="e5e9e" RelX="0.0" RelY="0.0" />
      <Point X="686.0696202531645" Y="447.0" GraphRef="f9d5e" RelX="0.0" RelY="-1.0" ArrowHead="Arrow" />
    </Graphics>
    <Xref Database="" ID="" />
  </Interaction>
  <Interaction GraphId="f8749">
    <Graphics ZOrder="35765" LineStyle="Broken" LineThickness="2.0">
      <Point X="1098.9366605197506" Y="397.0" GraphRef="c3b39" RelX="0.0" RelY="0.0" />
      <Point X="1098.9585033919643" Y="515.0188223890418" GraphRef="a9fdc" RelX="0.0" RelY="-1.0" ArrowHead="Arrow" />
    </Graphics>
    <Xref Database="" ID="" />
  </Interaction>
  <Interaction GraphId="e6731">
    <Graphics ZOrder="35767" LineThickness="2.0" Color="00cc00">
      <Point X="897.5113327255239" Y="408.0" GraphRef="d7cde" RelX="0.0" RelY="0.0" />
      <Point X="897.4803649056208" Y="474.9335417791392" GraphRef="b0dfb" RelX="0.0" RelY="-1.0" ArrowHead="Arrow" />
    </Graphics>
    <Xref Database="" ID="" />
  </Interaction>
  <Interaction GraphId="e5b48">
    <Graphics ZOrder="35768" LineThickness="2.0" Color="00cc00">
      <Point X="1014.0679360633983" Y="408.0" GraphRef="d236c" RelX="0.0" RelY="0.0" />
      <Point X="1014.2052742302344" Y="646.2127659574485" GraphRef="cf1fd" RelX="0.0" RelY="-1.0" ArrowHead="Arrow" />
    </Graphics>
    <Xref Database="" ID="" />
  </Interaction>
  <Interaction GraphId="b3525">
    <Graphics ZOrder="35769" LineThickness="2.0" Color="00cc00">
      <Point X="1364.866109657767" Y="408.0" GraphRef="c826d" RelX="0.0" RelY="0.0" />
      <Point X="1364.8428708284698" Y="476.5786752847382" GraphRef="aaa06" RelX="0.0" RelY="-1.0" ArrowHead="Arrow" />
    </Graphics>
    <Xref Database="" ID="" />
  </Interaction>
  <Interaction GraphId="bec63">
    <Graphics ZOrder="35770" LineThickness="3.0" Color="ff3399">
      <Point X="1107.1205642586842" Y="244.7550547851588" GraphRef="fbdb2" RelX="0.0" RelY="-1.0" />
      <Point X="1107.7052742302346" Y="209.6256099941455" GraphRef="b28c9" RelX="0.0" RelY="1.0" />
    </Graphics>
    <Xref Database="" ID="" />
  </Interaction>
  <Interaction GraphId="a4aa8">
    <Graphics ZOrder="35772" LineThickness="3.0">
      <Point X="1106.6672995466904" Y="271.62560999414575" GraphRef="fb317" RelX="0.0" RelY="1.0" />
      <Point X="1106.2052742302346" Y="314.62560999414575" GraphRef="b23d8" RelX="0.0" RelY="-1.0" />
    </Graphics>
    <Xref Database="" ID="" />
  </Interaction>
  <Interaction GraphId="eef45">
    <Graphics ZOrder="35774" LineThickness="3.0" Color="ff3399">
      <Point X="1184.1205642586842" Y="246.7550547851588" GraphRef="ebb53" RelX="0.0" RelY="-1.0" />
      <Point X="1184.7052742302337" Y="209.6256099941455" GraphRef="bc806" RelX="0.0" RelY="1.0" />
    </Graphics>
    <Xref Database="" ID="" />
  </Interaction>
  <Interaction GraphId="b4309">
    <Graphics ZOrder="35776" LineThickness="3.0">
      <Point X="1183.6672995466895" Y="273.62560999414575" GraphRef="aef0a" RelX="0.0" RelY="1.0" />
      <Point X="1183.2052742302337" Y="315.2127659574485" GraphRef="ee447" RelX="0.0" RelY="-1.0" />
    </Graphics>
    <Xref Database="" ID="" />
  </Interaction>
  <Interaction GraphId="a9d63">
    <Graphics ZOrder="35778" LineThickness="3.0" Color="ff3399">
      <Point X="1596.1205642586842" Y="249.7550547851588" GraphRef="d7eeb" RelX="0.0" RelY="-1.0" />
      <Point X="1595.7921024836555" Y="211.22275596743827" GraphRef="cd55c" RelX="0.0" RelY="1.0" />
    </Graphics>
    <Xref Database="" ID="" />
  </Interaction>
  <Interaction GraphId="e0be1">
    <Graphics ZOrder="35780" LineThickness="3.0">
      <Point X="1595.6672995466895" Y="276.62560999414575" GraphRef="e615e" RelX="0.0" RelY="1.0" />
      <Point X="1595.7931014846545" Y="318.2227559674385" GraphRef="c7c47" RelX="0.0" RelY="-1.0" />
    </Graphics>
    <Xref Database="" ID="" />
  </Interaction>
  <Interaction GraphId="ea002">
    <Graphics ZOrder="35782" LineThickness="2.0" Color="0000ff">
      <Point X="1048.3705091887969" Y="417.0" GraphRef="e0671" RelX="0.0" RelY="0.0" />
      <Point X="1048.2930315459957" Y="477.93545503307877" GraphRef="f5025" RelX="0.0" RelY="-1.0" ArrowHead="Arrow" />
    </Graphics>
    <Xref Database="" ID="" />
  </Interaction>
  <Interaction GraphId="aaca9">
    <Graphics ZOrder="35783" LineThickness="2.0" Color="0000ff">
      <Point X="1260.0809879586275" Y="417.0" GraphRef="b13fd" RelX="0.0" RelY="0.0" />
      <Point X="1260.7011120568914" Y="561.4537874667628" GraphRef="d31da" RelX="0.0" RelY="-1.0" ArrowHead="Arrow" />
    </Graphics>
    <Xref Database="" ID="" />
  </Interaction>
  <Interaction GraphId="f60ed">
    <Graphics ZOrder="35784" LineThickness="2.0" Color="0000ff">
      <Point X="1314.05692369574" Y="417.0" GraphRef="cf044" RelX="0.0" RelY="0.0" />
      <Point X="1314.0696202531656" Y="501.0" GraphRef="bc231" RelX="0.0" RelY="-1.0" ArrowHead="Arrow" />
    </Graphics>
    <Xref Database="" ID="" />
  </Interaction>
  <Interaction GraphId="ba3f5">
    <Graphics ZOrder="35788" LineThickness="2.0">
      <Point X="1073.1129975382537" Y="1500.8844927300906" GraphRef="f3301" RelX="0.0" RelY="1.0" />
      <Point X="1073.2801080831175" Y="1561.0" GraphRef="d00f4" RelX="0.0" RelY="-1.0" ArrowHead="mim-transcription-translation" />
    </Graphics>
    <Xref Database="" ID="" />
  </Interaction>
  <Interaction GraphId="e27ab">
    <Graphics ConnectorType="Elbow" ZOrder="35789" LineThickness="2.0" Color="00cc00">
      <Point X="1106.2052742302346" Y="334.62560999414575" GraphRef="b23d8" RelX="0.0" RelY="1.0" />
      <Point X="786.6961848656416" Y="426.0" />
      <Point X="467.1870955010486" Y="502.3391584049407" GraphRef="c019f" RelX="0.0" RelY="-1.0" ArrowHead="Arrow" />
    </Graphics>
    <Xref Database="" ID="" />
  </Interaction>
  <Interaction GraphId="c2093">
    <Graphics ConnectorType="Elbow" ZOrder="35790" LineThickness="2.0" Color="00cc00">
      <Point X="790.7052742302344" Y="333.62560999414575" GraphRef="b8737" RelX="0.0" RelY="1.0" />
      <Point X="636.4461848656415" Y="433.0" />
      <Point X="482.1870955010486" Y="502.3391584049407" GraphRef="c019f" RelX="0.5" RelY="-1.0" ArrowHead="Arrow" />
    </Graphics>
    <Xref Database="" ID="" />
  </Interaction>
  <Interaction GraphId="b5aa2">
    <Graphics ConnectorType="Elbow" ZOrder="35791" LineThickness="2.0" Color="00cc00">
      <Point X="800.5696202531645" Y="506.0" GraphRef="d09b0" RelX="-1.0" RelY="0.0" />
      <Point X="574.397965765714" Y="372.21379327958084" GraphRef="afe6e" RelX="0.5" RelY="1.0" ArrowHead="Arrow" />
    </Graphics>
    <Xref Database="" ID="" />
  </Interaction>
  <Interaction GraphId="da47b">
    <Graphics ZOrder="35792" LineThickness="2.0" Color="00cc00">
      <Point X="1579.2931014846545" Y="338.2227559674385" GraphRef="c7c47" RelX="-0.5" RelY="1.0" />
      <Point X="1579.0280625809273" Y="569.2127659574485" GraphRef="defb0" RelX="0.5" RelY="-1.0" ArrowHead="Arrow" />
    </Graphics>
    <Xref Database="" ID="" />
  </Interaction>
  <Interaction GraphId="c6200">
    <Graphics ConnectorType="Elbow" ZOrder="35794" LineStyle="Broken" LineThickness="2.0">
      <Point X="679.5584475496768" Y="1138.3840795159838" GraphRef="e0026" RelX="0.0" RelY="-1.0" ArrowHead="Arrow" />
      <Point X="728.5416408269878" Y="1068.2878211450866" GraphRef="b9e46" RelX="-1.0" RelY="0.0" />
    </Graphics>
    <Xref Database="" ID="" />
  </Interaction>
  <Interaction GraphId="c0fc4">
    <Graphics ZOrder="35797" LineStyle="Broken" LineThickness="2.0">
      <Point X="1537.9563301891492" Y="362.10638297872424" GraphRef="d2ab4" RelX="1.0" RelY="0.0" ArrowHead="Arrow" />
      <Point X="1699.2931014846545" Y="362.7666640276066" GraphRef="e79ff" RelX="0.0" RelY="0.0" />
    </Graphics>
    <Xref Database="" ID="" />
  </Interaction>
  <Interaction GraphId="b66df">
    <Graphics ZOrder="35799" LineStyle="Broken" LineThickness="2.0">
      <Point X="1447.8924050632913" Y="1017.0" GraphRef="cc6be" RelX="0.5" RelY="-1.0" ArrowHead="Arrow" />
      <Point X="1447.936964922563" Y="797.6517483578107" GraphRef="ad55d" RelX="0.0" RelY="1.0" />
    </Graphics>
    <Xref Database="" ID="" />
  </Interaction>
  <Interaction GraphId="dc56d">
    <Graphics ConnectorType="Elbow" ZOrder="35808" LineStyle="Broken" LineThickness="2.0">
      <Point X="1126.6139985392565" Y="593.4385467841441" GraphRef="b3e62" RelX="0.5" RelY="-1.0" />
      <Point X="1283.0" Y="358.0" GraphRef="d4895" RelX="-1.0" RelY="0.0" ArrowHead="Arrow" />
    </Graphics>
    <Xref Database="" ID="" />
  </Interaction>
  <Interaction GraphId="ba565">
    <Graphics ConnectorType="Elbow" ZOrder="35817" LineStyle="Broken" LineThickness="2.0">
      <Point X="385.56962025316454" Y="740.9582537753848" GraphRef="cbc0c" RelX="1.0" RelY="0.0" />
      <Point X="418.10248612562907" Y="1620.0" GraphRef="d4a4d" RelX="0.5" RelY="-1.0" ArrowHead="mim-transcription-translation" />
    </Graphics>
    <Xref Database="" ID="" />
  </Interaction>
  <Interaction GraphId="fddbe">
    <Graphics ConnectorType="Elbow" ZOrder="35820" LineStyle="Broken" LineThickness="2.0">
      <Point X="171.9248641681409" Y="1305.0" GraphRef="caec7" RelX="0.0" RelY="1.0" ArrowHead="Arrow" />
      <Point X="282.8360531893968" Y="1490.0" />
      <Point X="393.74724221065276" Y="1620.0" GraphRef="d4a4d" RelX="-0.5" RelY="-1.0" />
    </Graphics>
    <Xref Database="" ID="" />
  </Interaction>
  <Interaction GraphId="a3a48">
    <Graphics ConnectorType="Elbow" ZOrder="35821" LineStyle="Broken" LineThickness="2.0" Color="00ffff">
      <Point X="48.924864168140914" Y="209.0" GraphRef="e9ed6" RelX="0.0" RelY="1.0" ArrowHead="Arrow" />
      <Point X="110.42486416814091" Y="879.0" />
      <Point X="171.9248641681409" Y="1285.0" GraphRef="caec7" RelX="0.0" RelY="-1.0" />
    </Graphics>
    <Xref Database="" ID="" />
  </Interaction>
  <Interaction GraphId="bc507">
    <Graphics ZOrder="35823" LineStyle="Broken" LineThickness="2.0">
      <Point X="306.7883875300445" Y="397.0588235294117" GraphRef="e63ff" RelX="0.0" RelY="0.0" />
      <Point X="306.83879979526137" Y="549.3252791015052" GraphRef="cb173" RelX="0.0" RelY="-1.0" ArrowHead="Arrow" />
    </Graphics>
    <Xref Database="" ID="" />
  </Interaction>
  <Interaction GraphId="bb422">
    <Graphics ConnectorType="Elbow" ZOrder="35829" LineThickness="2.0" Color="0000ff">
      <Point X="899.3685029347293" Y="1438.2127659574485" GraphRef="b9421" RelX="1.0" RelY="0.0" />
      <Point X="952.2200289394033" Y="1480.5305505526198" GraphRef="a492b" RelX="-0.5" RelY="-1.0" ArrowHead="Arrow" />
    </Graphics>
    <Xref Database="" ID="" />
  </Interaction>
  <Interaction GraphId="f2a05">
    <Graphics ConnectorType="Elbow" ZOrder="35830" LineStyle="Broken" LineThickness="2.0">
      <Point X="868.51790124071" Y="1428.2127659574485" GraphRef="b9421" RelX="0.0" RelY="-1.0" ArrowHead="Arrow" />
      <Point X="1028.5696202531635" Y="1402.0" GraphRef="ad80b" RelX="-1.0" RelY="0.0" />
    </Graphics>
    <Xref Database="" ID="" />
  </Interaction>
  <Interaction GraphId="bd783">
    <Graphics ZOrder="35831" LineThickness="2.0" Color="ff00ff">
      <Point X="65.61823458719871" Y="585.0582595520657" GraphRef="a8ac7" RelX="0.0" RelY="-1.0" ArrowHead="Arrow" />
      <Point X="65.61823458719871" Y="542.9953004754655" GraphRef="cc997" RelX="0.0" RelY="1.0" ArrowHead="Arrow" />
    </Graphics>
    <Xref Database="" ID="" />
  </Interaction>
  <Interaction GraphId="b665c">
    <Graphics ConnectorType="Elbow" ZOrder="35834" LineStyle="Broken" LineThickness="2.0">
      <Point X="286.0" Y="1064.5" GraphRef="ab56d" RelX="1.0" RelY="0.5" />
      <Point X="442.0" Y="1277.51527527631" />
      <Point X="940.7200289394033" Y="1490.5305505526198" GraphRef="a492b" RelX="-1.0" RelY="0.0" ArrowHead="Arrow" />
    </Graphics>
    <Xref Database="" ID="" />
  </Interaction>
  <Interaction GraphId="c0f52">
    <Graphics ZOrder="35835" LineStyle="Broken" LineThickness="2.0">
      <Point X="952.0939785192345" Y="1583.88349172909" GraphRef="ccdcf" RelX="0.0" RelY="1.0" />
      <Point X="952.2812886850936" Y="1651.0" GraphRef="d4737" RelX="0.0" RelY="-1.0" ArrowHead="Arrow" />
    </Graphics>
    <Xref Database="" ID="" />
  </Interaction>
  <Interaction GraphId="cb442">
    <Graphics ZOrder="35837" LineStyle="Broken" LineThickness="2.0">
      <Point X="966.9038885228198" Y="397.0" GraphRef="e6727" RelX="0.0" RelY="0.0" />
      <Point X="966.0696202531645" Y="474.0" GraphRef="a419d" RelX="0.0" RelY="-1.0" ArrowHead="Arrow" />
    </Graphics>
    <Xref Database="" ID="" />
  </Interaction>
  <Interaction GraphId="afafb">
    <Graphics ConnectorType="Elbow" ZOrder="35838" LineStyle="Broken" LineThickness="2.0">
      <Point X="452.1870955010486" Y="522.3391584049407" GraphRef="c019f" RelX="-0.5" RelY="1.0" />
      <Point X="437.9356734842065" Y="535.0" />
      <Point X="423.68425146736445" Y="560.0" GraphRef="db6ec" RelX="0.0" RelY="-1.0" ArrowHead="Arrow" />
    </Graphics>
    <Xref Database="" ID="" />
  </Interaction>
  <Interaction GraphId="abce6">
    <Graphics ConnectorType="Elbow" ZOrder="35842" LineStyle="Broken" LineThickness="2.0">
      <Point X="1083.428263037457" Y="634.0009875446783" GraphRef="c640c" RelX="0.0" RelY="0.0" />
      <Point X="1206.0" Y="634.0004937723392" />
      <Point X="1224.1005560284457" Y="634.0" />
      <Point X="1242.2011120568914" Y="581.4537874667628" GraphRef="d31da" RelX="-0.5" RelY="1.0" />
    </Graphics>
    <Xref Database="" ID="" />
  </Interaction>
  <Interaction GraphId="e6ab1">
    <Graphics ConnectorType="Elbow" ZOrder="35843" LineStyle="Broken" LineThickness="2.0">
      <Point X="1546.5280625809273" Y="589.2127659574485" GraphRef="defb0" RelX="-0.5" RelY="1.0" />
      <Point X="1324.765564588673" Y="988.0299487746322" GraphRef="fd3c8" RelX="1.0" RelY="0.0" ArrowHead="Arrow" />
    </Graphics>
    <Xref Database="" ID="" />
  </Interaction>
  <Label TextLabel="Endocytosis-&#xA;dependent" GraphId="f4696">
    <Graphics CenterX="1182.353464031001" CenterY="457.5" Width="67.0" Height="29.0" ZOrder="28672" FillColor="ffffff" FontWeight="Bold" FontSize="10" Valign="Middle" Color="ff0000" />
  </Label>
  <Label TextLabel="Oxidative&#xA;neuronal&#xA;necrosis" GraphId="d7b2f">
    <Graphics CenterX="1488.7305294838554" CenterY="862.0" Width="70.0" Height="48.0" ZOrder="28672" FillColor="ffffff" FontWeight="Bold" FontSize="12" Valign="Middle" Color="ff0000" />
  </Label>
  <Label TextLabel="Brain-derived neurotrophic factor signaling pathway" GraphId="a304f">
    <Graphics CenterX="985.5696202531645" CenterY="82.91284403669725" Width="552.0" Height="51.0" ZOrder="28672" FillColor="ffffff" FontWeight="Bold" FontSize="18" Valign="Middle" />
  </Label>
  <Label TextLabel="membrane&#xA;bound" GraphId="bf9e0">
    <Graphics CenterX="665.0696202531645" CenterY="736.5" Width="59.0" Height="25.0" ZOrder="28672" FillColor="ffffff" FontSize="10" Valign="Middle" Color="ff3300" />
  </Label>
  <Label TextLabel="Degradation" GraphId="fb800">
    <Graphics CenterX="1408.5818023842673" CenterY="1141.4195697919115" Width="75.38072733944409" Height="21.160860416177" ZOrder="28674" FillColor="ffffff" FontWeight="Bold" FontSize="12" Valign="Middle" Color="ff0000" />
  </Label>
  <Label TextLabel="Selective&#xA;postsynaptic&#xA;development&#xA;" GraphId="c2482">
    <Graphics CenterX="96.00253156336359" CenterY="840.0" Width="89.0" Height="42.0" ZOrder="28676" FillColor="ffffff" FontWeight="Bold" FontSize="12" Valign="Middle" Color="ff0000" />
  </Label>
  <Label TextLabel="Neurite&#xA;outgrowth" GraphId="bc47e">
    <Graphics CenterX="636.7043557115937" CenterY="337.95909972380775" Width="66.7232524294636" Height="33.88011988011567" ZOrder="28678" FillColor="ffffff" FontName="Dialog" FontWeight="Bold" FontSize="12" Valign="Middle" Color="ff0000" />
  </Label>
  <Label TextLabel="Reduction in&#xA;phosphorylation" GraphId="a3b51">
    <Graphics CenterX="749.5696202531645" CenterY="1136.8286122395975" Width="90.0" Height="22.075055187637986" ZOrder="28680" FillColor="e00707" FontSize="10" Valign="Middle" Color="eb1414" />
  </Label>
  <Label TextLabel="Lamellipodia formation&#xA;and increased&#xA;neurite outgrowth" GraphId="cc6be">
    <Graphics CenterX="1408.7848101265827" CenterY="1046.0" Width="156.43037974683455" Height="58.0" ZOrder="28682" FillColor="ffffff" FontWeight="Bold" FontSize="12" Valign="Middle" Color="ff0000" />
  </Label>
  <Label TextLabel="Synaptic plasticity" GraphId="f8199">
    <Graphics CenterX="252.28023897962206" CenterY="1733.8894018466465" Width="111.0" Height="15.778803693292957" ZOrder="28684" FillColor="ffffff" FontWeight="Bold" FontSize="12" Valign="Middle" Color="ff0000" />
  </Label>
  <Label TextLabel="Dissociation" GraphId="d9bf2">
    <Graphics CenterX="750.0967264373882" CenterY="1269.415717336676" Width="74.0" Height="17.0" ZOrder="28686" FillColor="ffffff" FontSize="10" Valign="Middle" Color="ff0000" />
  </Label>
  <Label TextLabel="Protein&#xA;synthesis" GraphId="cd67e">
    <Graphics CenterX="832.4145010712615" CenterY="1373.5890382925081" Width="69.3612229510777" Height="33.679066272133696" ZOrder="28688" FillColor="ffffff" FontWeight="Bold" FontSize="12" Valign="Middle" Color="ff0000" />
  </Label>
  <Label TextLabel="CY" GraphId="f8488">
    <Attribute Key="org.pathvisio.model.GenMAPP-Xref" Value="" />
    <Graphics CenterX="232.6182345871987" CenterY="1309.0267800137656" Width="22.550423879153982" Height="19.937040923399692" ZOrder="35006" FillColor="ffffff" FontWeight="Bold" FontSize="12" Valign="Middle" Color="ff00ff" />
  </Label>
  <Label TextLabel="NU" GraphId="a7774">
    <Attribute Key="org.pathvisio.model.GenMAPP-Xref" Value="" />
    <Graphics CenterX="232.6182345871987" CenterY="1371.0267800137656" Width="22.550423879153982" Height="19.937040923399692" ZOrder="35008" FillColor="ffffff" FontWeight="Bold" FontSize="12" Valign="Middle" Color="ff00ff" />
  </Label>
  <Label TextLabel="CY" GraphId="d93d4">
    <Attribute Key="org.pathvisio.model.GenMAPP-Xref" Value="" />
    <Graphics CenterX="1038.2807285416145" CenterY="1305.5433516312526" Width="22.550423879153982" Height="19.937040923399692" ZOrder="35014" FillColor="ffffff" FontWeight="Bold" FontSize="12" Valign="Middle" Color="ff00ff" />
  </Label>
  <Label TextLabel="NU" GraphId="d06de">
    <Attribute Key="org.pathvisio.model.GenMAPP-Xref" Value="" />
    <Graphics CenterX="1038.2807285416145" CenterY="1367.5433516312526" Width="22.550423879153982" Height="19.937040923399692" ZOrder="35016" FillColor="ffffff" FontWeight="Bold" FontSize="12" Valign="Middle" Color="ff00ff" />
  </Label>
  <Label TextLabel="Protein" GraphId="c0513">
    <Graphics CenterX="1437.2519654063015" CenterY="1540.141471729155" Width="59.0" Height="20.0" ZOrder="35261" FillColor="ffffff" FontWeight="Bold" FontSize="12" Valign="Middle" ShapeType="Rectangle" />
  </Label>
  <Label TextLabel="Receptor" GraphId="aacf8">
    <Graphics CenterX="1514.2519654063015" CenterY="1290.64147172916" Width="65.0" Height="20.0" ZOrder="35265" FillColor="ffffff" FontWeight="Bold" FontSize="12" Valign="Middle" ShapeType="Rectangle" />
  </Label>
  <Label TextLabel="Protein" GraphId="e71bf">
    <Graphics CenterX="1606.7519654063017" CenterY="1250.141471729161" Width="52.0" Height="20.0" ZOrder="35267" FillColor="ffffff" FontWeight="Bold" FontSize="12" Valign="Middle" ShapeType="Rectangle" />
  </Label>
  <Label TextLabel="Protein" GraphId="f6430">
    <Graphics CenterX="1436.3759827031508" CenterY="1575.1414717291545" Width="58.75196540630168" Height="20.0" ZOrder="35269" FillColor="99ffff" FontWeight="Bold" FontSize="12" Valign="Middle" ShapeType="Rectangle" />
  </Label>
  <Label TextLabel="mRNA" GraphId="e7288">
    <Graphics CenterX="1667.751965406301" CenterY="1250.641471729161" Width="48.0" Height="20.0" ZOrder="35271" FillColor="ffffff" FontStyle="Italic" FontSize="12" Valign="Middle" ShapeType="Rectangle" />
  </Label>
  <Label TextLabel="Small molecule" GraphId="b8280">
    <Graphics CenterX="1528.7519654063015" CenterY="1603.2817225843428" Width="104.0" Height="21.0" ZOrder="35273" FillColor="ffffff" FontWeight="Bold" FontSize="12" Valign="Middle" />
  </Label>
  <Label TextLabel="Ligand" GraphId="bdee8">
    <Graphics CenterX="1441.2519654063015" CenterY="1246.641471729161" Width="51.0" Height="20.0" ZOrder="35275" FillColor="ffffff" FontWeight="Bold" FontSize="12" Valign="Middle" ShapeType="Rectangle" />
  </Label>
  <Label TextLabel="Induced activation" GraphId="fca88">
    <Graphics CenterX="1535.7969781662496" CenterY="1574.0302429731137" Width="142.8571428571425" Height="29.52380952380917" ZOrder="35277" FillColor="ffffff" FontWeight="Bold" FontSize="12" Valign="Middle" />
  </Label>
  <Label TextLabel="Inhibition" GraphId="e907c">
    <Graphics CenterX="1510.0957238903109" CenterY="1498.5012208739672" Width="66.0" Height="20.0" ZOrder="35291" FillColor="ffffff" FontName="SansSerif" FontWeight="Bold" FontSize="12" Valign="Middle" />
  </Label>
  <Label TextLabel="Auto catalysis" GraphId="bf3da">
    <Graphics CenterX="1525.471463695925" CenterY="1392.6414717291586" Width="94.0" Height="20.0" ZOrder="35293" FillColor="ffffff" FontName="SansSerif" FontWeight="Bold" FontSize="12" Valign="Middle" />
  </Label>
  <Label TextLabel="Transport" GraphId="d671b">
    <Graphics CenterX="1510.0957238903109" CenterY="1518.921973439532" Width="66.0" Height="20.0" ZOrder="35295" FillColor="ffffff" FontName="SansSerif" FontWeight="Bold" FontSize="12" Valign="Middle" />
  </Label>
  <Label TextLabel="Positive regulation of gene expression" GraphId="b1ad5">
    <Graphics CenterX="1599.0614892158242" CenterY="1370.641471729159" Width="247.0" Height="20.0" ZOrder="35297" FillColor="ffffff" FontName="SansSerif" FontWeight="Bold" FontSize="12" Valign="Middle" />
  </Label>
  <Label TextLabel="Leads to through multiple reactions" GraphId="b104c">
    <Graphics CenterX="1591.000242897536" CenterY="1346.6414717291595" Width="227.9995142049279" Height="20.0" ZOrder="35299" FillColor="ffffff" FontName="SansSerif" FontWeight="Bold" FontSize="12" Valign="Middle" />
  </Label>
  <Label TextLabel="Translocation " GraphId="aafb4">
    <Graphics CenterX="1525.471463695925" CenterY="1633.3583637311085" Width="92.0" Height="20.0" ZOrder="35303" FillColor="ffffff" FontName="SansSerif" FontWeight="Bold" FontSize="12" Valign="Middle" />
  </Label>
  <Label TextLabel="Ubiquitination" GraphId="bae1f">
    <Graphics CenterX="1524.4000351244968" CenterY="1457.6414717291568" Width="93.66666666666663" Height="20.0" ZOrder="35305" FillColor="ffffff" FontName="SansSerif" FontWeight="Bold" FontSize="12" Valign="Middle" />
  </Label>
  <Label TextLabel="PTM state" GraphId="c06b0">
    <Graphics CenterX="1510.450416546951" CenterY="1541.641471729155" Width="68.2384074124293" Height="20.0" ZOrder="35307" FillColor="ffffff" FontName="SansSerif" FontWeight="Bold" FontSize="12" Valign="Middle" />
  </Label>
  <Label TextLabel="Protein-protein interaction" GraphId="de25c">
    <Graphics CenterX="1563.624745989459" CenterY="1325.6414717291595" Width="172.66666666666663" Height="20.0" ZOrder="35309" FillColor="ffffff" FontName="SansSerif" FontWeight="Bold" FontSize="12" Valign="Middle" />
  </Label>
  <Label TextLabel="Dephosphorylation" GraphId="a0d28">
    <Graphics CenterX="1538.6381303625908" CenterY="1436.6414717291577" Width="127.0" Height="20.0" ZOrder="35311" FillColor="ffffff" FontName="SansSerif" FontWeight="Bold" FontSize="12" Valign="Middle" />
  </Label>
  <Label TextLabel="LEGEND" GraphId="c596e">
    <Graphics CenterX="1569.7519654063003" CenterY="1213.641471729161" Width="80.0" Height="20.0" ZOrder="35313" FillColor="ffffff" FontName="SansSerif" FontWeight="Bold" FontSize="14" Valign="Middle" Color="3333ff" />
  </Label>
  <Label TextLabel="Phosphorylation" GraphId="bb2d7">
    <Graphics CenterX="1531.262390556977" CenterY="1414.6414717291582" Width="111.0" Height="20.0" ZOrder="35315" FillColor="ffffff" FontName="SansSerif" FontWeight="Bold" FontSize="12" Valign="Middle" />
  </Label>
  <Label TextLabel="Nucleus" GraphId="dc1ab">
    <Attribute Key="org.pathvisio.model.GenMAPP-Xref" Value="" />
    <Graphics CenterX="1505.6645461740686" CenterY="1702.1652812529614" Width="55.333333333333336" Height="16.0" ZOrder="35325" FillColor="ffffff" FontName="SansSerif" FontWeight="Bold" FontSize="12" Valign="Middle" />
  </Label>
  <Label TextLabel="Cytoplasm" GraphId="ed704">
    <Attribute Key="org.pathvisio.model.GenMAPP-Xref" Value="" />
    <Graphics CenterX="1512.1381303625908" CenterY="1683.8847795425863" Width="71.33333333333333" Height="16.0" ZOrder="35329" FillColor="ffffff" FontName="SansSerif" FontWeight="Bold" FontSize="12" Valign="Middle" />
  </Label>
  <Label TextLabel="Plasma membrane" GraphId="e236f">
    <Attribute Key="org.pathvisio.model.GenMAPP-Xref" Value="" />
    <Graphics CenterX="1536.9450478844274" CenterY="1663.1652812529633" Width="120.66666666666674" Height="16.0" ZOrder="35333" FillColor="ffffff" FontName="SansSerif" FontWeight="Bold" FontSize="12" Valign="Middle" />
  </Label>
  <Label TextLabel="CY" GraphId="b8617">
    <Attribute Key="org.pathvisio.model.GenMAPP-Xref" Value="" />
    <Graphics CenterX="1456.7519654063003" CenterY="1683.1652812529628" Width="22.333333333333332" Height="16.0" ZOrder="35339" FillColor="ffffff" FontWeight="Bold" FontSize="12" Valign="Middle" Color="ff00ff" />
  </Label>
  <Label TextLabel="PM" GraphId="e3ff8">
    <Attribute Key="org.pathvisio.model.GenMAPP-Xref" Value="" />
    <Graphics CenterX="1457.7519654063003" CenterY="1663.1652812529633" Width="25.333333333333332" Height="16.0" ZOrder="35341" FillColor="ffffff" FontWeight="Bold" FontSize="12" Valign="Middle" Color="ff00ff" />
  </Label>
  <Label TextLabel="NU" GraphId="dc871">
    <Attribute Key="org.pathvisio.model.GenMAPP-Xref" Value="" />
    <Graphics CenterX="1456.7519654063003" CenterY="1702.1652812529614" Width="23.333333333333332" Height="16.0" ZOrder="35345" FillColor="ffffff" FontWeight="Bold" FontSize="12" Valign="Middle" Color="ff00ff" />
  </Label>
  <Label TextLabel="Proteolytic cleavage" GraphId="a7fd8">
    <Graphics CenterX="1541.0957238903106" CenterY="1477.921973439532" Width="122.0" Height="20.0" ZOrder="35355" FillColor="ffffff" FontName="SansSerif" FontWeight="Bold" FontSize="12" Valign="Middle" />
  </Label>
  <Label TextLabel="Calcification" GraphId="a7238">
    <Graphics CenterX="1073.0625773701872" CenterY="1661.4422463650453" Width="75.0" Height="18.884492730090642" ZOrder="35393" FillColor="ffffff" FontWeight="Bold" FontSize="12" Valign="Middle" Color="ff0000" />
  </Label>
  <Label TextLabel="Neuronal growth,&#xA;differentiation,&#xA;and protection" GraphId="f6ca2">
    <Graphics CenterX="1126.0982087757466" CenterY="1725.489517039974" Width="121.53536104912519" Height="44.97903407994818" ZOrder="35397" FillColor="ffffff" FontWeight="Bold" FontSize="12" Valign="Middle" Color="ff0000" />
  </Label>
  <Label TextLabel="Inhibition of&#xA;apoptosis" GraphId="ba57c">
    <Graphics CenterX="706.9099191060234" CenterY="968.5358355544549" Width="87.04113465085379" Height="33.53337090789637" ZOrder="35399" FillColor="ffffff" FontWeight="Bold" FontSize="12" Valign="Middle" Color="ff0000" />
  </Label>
  <Label TextLabel="Nitric oxide&#xA;production" GraphId="ad8a8">
    <Graphics CenterX="1325.9458420143576" CenterY="1653.5474419197865" Width="77.89119340037541" Height="32.90511616042704" ZOrder="35411" FillColor="ffffff" FontWeight="Bold" FontSize="12" Valign="Middle" Color="ff0000" />
  </Label>
  <Label TextLabel="Apoptosis" GraphId="f6246">
    <Graphics CenterX="1649.5355494595935" CenterY="1176.2127659574485" Width="79.0" Height="20.0" ZOrder="35413" FillColor="ffffff" FontWeight="Bold" FontSize="12" Valign="Middle" Color="ff0000" />
  </Label>
  <Label TextLabel="Inhibition of&#xA;apoptosis" GraphId="e9cc8">
    <Graphics CenterX="945.8305282511845" CenterY="1198.6063829787245" Width="85.0" Height="34.78723404255152" ZOrder="35415" FillColor="ffffff" FontWeight="Bold" FontSize="12" Valign="Middle" Color="ff0000" />
  </Label>
  <Label TextLabel="Enhanced&#xA;fat&#xA;oxidation" GraphId="f1b50">
    <Graphics CenterX="966.8305282511881" CenterY="625.0" Width="73.0" Height="44.0" ZOrder="35542" FillColor="ffffff" FontWeight="Bold" FontSize="12" Valign="Middle" Color="ff0000" />
  </Label>
  <Label TextLabel="Reduction in &#xA;FOXO3 shuttle&#xA;to nucleus and&#xA;decrease in BIM" GraphId="c7899">
    <Graphics CenterX="680.9482258194381" CenterY="1330.709031985345" Width="78.76460486349288" Height="58.58193602930987" ZOrder="35544" FillColor="ffffff" FontSize="10" Valign="Middle" Color="fa0909" />
  </Label>
  <Label TextLabel="Cerebellar&#xA;granule&#xA;neuronal&#xA;survival" GraphId="d1507">
    <Graphics CenterX="1182.9951991750345" CenterY="1644.5158239386221" Width="75.71652971192884" Height="59.03564388124005" ZOrder="35566" FillColor="ffffff" FontWeight="Bold" FontSize="12" Valign="Middle" Color="ff0000" />
  </Label>
  <Label TextLabel="CY" GraphId="d2838">
    <Attribute Key="org.pathvisio.model.GenMAPP-Xref" Value="" />
    <Graphics CenterX="614.4255740367378" CenterY="1309.0267800137656" Width="22.550423879153982" Height="19.937040923399692" ZOrder="35572" FillColor="ffffff" FontWeight="Bold" FontSize="12" Valign="Middle" Color="ff00ff" />
  </Label>
  <Label TextLabel="NU" GraphId="d8b09">
    <Attribute Key="org.pathvisio.model.GenMAPP-Xref" Value="" />
    <Graphics CenterX="614.4255740367378" CenterY="1371.0267800137656" Width="22.550423879153982" Height="19.937040923399692" ZOrder="35574" FillColor="ffffff" FontWeight="Bold" FontSize="12" Valign="Middle" Color="ff00ff" />
  </Label>
  <Label TextLabel="CY" GraphId="a092e">
    <Attribute Key="org.pathvisio.model.GenMAPP-Xref" Value="" />
    <Graphics CenterX="1165.8036643214346" CenterY="1305.5433516312526" Width="22.550423879153982" Height="19.937040923399692" ZOrder="35589" FillColor="ffffff" FontWeight="Bold" FontSize="12" Valign="Middle" Color="ff00ff" />
  </Label>
  <Label TextLabel="NU" GraphId="a11d7">
    <Attribute Key="org.pathvisio.model.GenMAPP-Xref" Value="" />
    <Graphics CenterX="1165.8036643214346" CenterY="1367.5433516312526" Width="22.550423879153982" Height="19.937040923399692" ZOrder="35591" FillColor="ffffff" FontWeight="Bold" FontSize="12" Valign="Middle" Color="ff00ff" />
  </Label>
  <Label TextLabel="Regulation of surface &#xA;expression of AMPA receptors&#xA;" GraphId="cec49">
    <Graphics CenterX="169.00253156336373" CenterY="327.5" Width="191.0" Height="45.0" ZOrder="35601" FillColor="ffffff" FontWeight="Bold" FontSize="12" Valign="Middle" Color="ff0000" />
  </Label>
  <Label TextLabel="Regulation of&#xA;synaptic plasticity&#xA;" GraphId="d2435">
    <Graphics CenterX="363.50253156336373" CenterY="305.5" Width="116.0" Height="31.0" ZOrder="35609" FillColor="ffffff" FontWeight="Bold" FontSize="12" Valign="Middle" Color="ff0000" />
  </Label>
  <Label TextLabel="Growth&#xA;cone&#xA;motility&#xA;" GraphId="b71c6">
    <Graphics CenterX="624.8391869738168" CenterY="869.5" Width="59.058631921824144" Height="43.0" ZOrder="35615" FillColor="ffffff" FontWeight="Bold" FontSize="12" Valign="Middle" Color="ff0000" />
  </Label>
  <Label TextLabel="CY" GraphId="b7460">
    <Attribute Key="org.pathvisio.model.GenMAPP-Xref" Value="" />
    <Graphics CenterX="547.1232484553445" CenterY="1308.0267800137656" Width="22.550423879153982" Height="19.937040923399692" ZOrder="35623" FillColor="ffffff" FontWeight="Bold" FontSize="12" Valign="Middle" Color="ff00ff" />
  </Label>
  <Label TextLabel="NU" GraphId="ba817">
    <Attribute Key="org.pathvisio.model.GenMAPP-Xref" Value="" />
    <Graphics CenterX="547.1232484553445" CenterY="1370.0267800137656" Width="22.550423879153982" Height="19.937040923399692" ZOrder="35625" FillColor="ffffff" FontWeight="Bold" FontSize="12" Valign="Middle" Color="ff00ff" />
  </Label>
  <Label TextLabel="Regulation of &#xA;Pre-synaptic&#xA;plasticity " GraphId="f29e3">
    <Graphics CenterX="416.8391869738168" CenterY="352.0" Width="89.05863192182414" Height="46.0" ZOrder="35635" FillColor="ffffff" FontWeight="Bold" FontSize="12" Valign="Middle" Color="ff0000" />
  </Label>
  <Label TextLabel="CY" GraphId="ac8af">
    <Attribute Key="org.pathvisio.model.GenMAPP-Xref" Value="" />
    <Graphics CenterX="1245.8036643214346" CenterY="1305.5433516312526" Width="22.550423879153982" Height="19.937040923399692" ZOrder="35641" FillColor="ffffff" FontWeight="Bold" FontSize="12" Valign="Middle" Color="ff00ff" />
  </Label>
  <Label TextLabel="NU" GraphId="f931a">
    <Attribute Key="org.pathvisio.model.GenMAPP-Xref" Value="" />
    <Graphics CenterX="1245.8036643214346" CenterY="1367.5433516312526" Width="22.550423879153982" Height="19.937040923399692" ZOrder="35643" FillColor="ffffff" FontWeight="Bold" FontSize="12" Valign="Middle" Color="ff00ff" />
  </Label>
  <Label TextLabel="CY" GraphId="d98a4">
    <Attribute Key="org.pathvisio.model.GenMAPP-Xref" Value="" />
    <Graphics CenterX="1319.8036643214346" CenterY="1305.5433516312526" Width="22.550423879153982" Height="19.937040923399692" ZOrder="35647" FillColor="ffffff" FontWeight="Bold" FontSize="12" Valign="Middle" Color="ff00ff" />
  </Label>
  <Label TextLabel="NU" GraphId="bdb8a">
    <Attribute Key="org.pathvisio.model.GenMAPP-Xref" Value="" />
    <Graphics CenterX="1319.8036643214346" CenterY="1367.5433516312526" Width="22.550423879153982" Height="19.937040923399692" ZOrder="35649" FillColor="ffffff" FontWeight="Bold" FontSize="12" Valign="Middle" Color="ff00ff" />
  </Label>
  <Label TextLabel="Human airway&#xA;smooth muscle cell&#xA;proliferation&#xA;" GraphId="ebb62">
    <Graphics CenterX="1270.4458420143576" CenterY="1724.5474419197865" Width="120.89119340037541" Height="44.90511616042704" ZOrder="35653" FillColor="ffffff" FontWeight="Bold" FontSize="12" Valign="Middle" Color="ff0000" />
  </Label>
  <Label TextLabel="Release of RNG105&#xA;from RNA granules" GraphId="af45c">
    <Graphics CenterX="740.9714148418824" CenterY="1396.209031985345" Width="97.80257954703711" Height="29.581936029309873" ZOrder="35665" FillColor="ffffff" FontSize="10" Valign="Middle" Color="fa0909" />
  </Label>
  <Label TextLabel="Major pelvic&#xA;ganglia neurite&#xA;outgrowth" GraphId="ccb53">
    <Graphics CenterX="513.3495155929568" CenterY="1194.489517039974" Width="96.03797468354423" Height="44.97903407994818" ZOrder="35683" FillColor="ffffff" FontWeight="Bold" FontSize="12" Valign="Middle" Color="ff0000" />
  </Label>
  <Label TextLabel="Cortical &#xA;dendrite &#xA;differentiation" GraphId="eca75">
    <Graphics CenterX="1004.04778860768" CenterY="1722.489517039974" Width="121.53536104912519" Height="44.97903407994818" ZOrder="35697" FillColor="ffffff" FontWeight="Bold" FontSize="12" Valign="Middle" Color="ff0000" />
  </Label>
  <Label TextLabel="CDK5&#xA;dependent&#xA;regulation &#xA;of CDC42&#xA;activity" GraphId="e1506">
    <Graphics CenterX="1447.353464031001" CenterY="558.5" Width="67.0" Height="71.0" ZOrder="35714" FillColor="ffffff" FontWeight="Bold" FontSize="10" Valign="Middle" Color="ff0000" />
  </Label>
  <Label TextLabel="Radial &#xA;migration&#xA;of cortical&#xA;neurons&#xA;" GraphId="a01be">
    <Graphics CenterX="471.8391869738168" CenterY="683.5" Width="59.058631921824144" Height="63.0" ZOrder="35720" FillColor="ffffff" FontWeight="Bold" FontSize="12" Valign="Middle" Color="ff0000" />
  </Label>
  <Label TextLabel="In secretory&#xA;granules" GraphId="df772">
    <Graphics CenterX="1255.349515592958" CenterY="328.0" Width="80.03797468354063" Height="44.0" ZOrder="35734" FillColor="ffffff" FontWeight="Bold" FontSize="12" Valign="Middle" Color="ff0000" />
  </Label>
  <Label TextLabel="Microtubule&#xA;assembly" GraphId="d6f80">
    <Graphics CenterX="1257.0091076033837" CenterY="954.832229580574" Width="82.71879066268912" Height="29.66445916114798" ZOrder="35746" FillColor="e00707" FontWeight="Bold" FontSize="12" Valign="Middle" Color="eb1414" />
  </Label>
  <Label TextLabel="Neurotransmitter&#xA;release" GraphId="d4895">
    <Graphics CenterX="1334.5" CenterY="358.0" Width="103.0" Height="52.0" ZOrder="35807" FillColor="ffffff" FontWeight="Bold" FontSize="12" Valign="Middle" Align="Left" Color="ff0000" />
  </Label>
  <Label TextLabel="membrane&#xA;bound" GraphId="cf6f9">
    <Graphics CenterX="371.06962025316454" CenterY="1137.5" Width="59.0" Height="25.0" ZOrder="35816" FillColor="ffffff" FontSize="10" Valign="Middle" Color="ff3300" />
  </Label>
  <Label TextLabel="Autocrine&#xA;signaling" GraphId="ab2e0">
    <Graphics CenterX="88.25126578168187" CenterY="226.5" Width="69.49746843663627" Height="31.0" ZOrder="35824" FillColor="ffffff" FontWeight="Bold" FontSize="12" Valign="Middle" Color="ff0000" />
  </Label>
  <Label TextLabel="Extracellular" GraphId="d120f">
    <Attribute Key="org.pathvisio.model.GenMAPP-Xref" Value="" />
    <Graphics CenterX="1518.998939753701" CenterY="1720.1652812529614" Width="88.0021204925979" Height="16.0" ZOrder="35825" FillColor="ffffff" FontName="SansSerif" FontWeight="Bold" FontSize="12" Valign="Middle" />
  </Label>
  <Label TextLabel="EC" GraphId="e4166">
    <Attribute Key="org.pathvisio.model.GenMAPP-Xref" Value="" />
    <Graphics CenterX="1458.7519654063003" CenterY="1720.1652812529614" Width="23.333333333333332" Height="16.0" ZOrder="35826" FillColor="ffffff" FontWeight="Bold" FontSize="12" Valign="Middle" Color="ff00ff" />
  </Label>
  <Label TextLabel="EC" GraphId="cc997">
    <Attribute Key="org.pathvisio.model.GenMAPP-Xref" Value="" />
    <Graphics CenterX="65.61823458719871" CenterY="533.0267800137656" Width="22.550423879153982" Height="19.937040923399692" ZOrder="35832" FillColor="ffffff" FontWeight="Bold" FontSize="12" Valign="Middle" Color="ff00ff" />
  </Label>
  <Label TextLabel="CY" GraphId="a8ac7">
    <Attribute Key="org.pathvisio.model.GenMAPP-Xref" Value="" />
    <Graphics CenterX="65.61823458719871" CenterY="595.0267800137656" Width="22.550423879153982" Height="19.937040923399692" ZOrder="35833" FillColor="ffffff" FontWeight="Bold" FontSize="12" Valign="Middle" Color="ff00ff" />
  </Label>
  <Label TextLabel="Dendritic &#xA;development" GraphId="d4737">
    <Graphics CenterX="952.2812886850936" CenterY="1664.5" Width="94.56257737018723" Height="27.0" ZOrder="35836" FillColor="ffffff" FontWeight="Bold" FontSize="12" Valign="Middle" Color="ff0000" />
  </Label>
  <Label TextLabel="Axonal growth&#xA;and branching" GraphId="db6ec">
    <Graphics CenterX="423.68425146736445" CenterY="583.0" Width="85.3685029347289" Height="46.0" ZOrder="35839" FillColor="ffffff" FontWeight="Bold" FontSize="12" Valign="Middle" Color="ff0000" />
  </Label>
  <Label TextLabel="p75  NTR" GraphId="fe0f6">
    <Graphics CenterX="1597.1842514673642" CenterY="311.5" Width="62.36850293472844" Height="29.0" ZOrder="35841" FillColor="ffffff" FontWeight="Bold" FontSize="12" Valign="Middle" Color="ff0000" />
  </Label>
  <Shape GraphId="bc231">
    <Graphics CenterX="1314.0696202531656" CenterY="525.0" Width="55.0" Height="48.0" ZOrder="-60" FontSize="10" Valign="Middle" ShapeType="Rectangle" Rotation="0.0" />
  </Shape>
  <Shape GraphId="e713b">
    <Graphics CenterX="560.5696202531645" CenterY="351.0" Width="58.0" Height="46.0" ZOrder="-46" FontSize="10" Valign="Middle" ShapeType="Rectangle" Rotation="0.0" />
  </Shape>
  <Shape GraphId="cb538">
    <Graphics CenterX="605.5696202531645" CenterY="546.0" Width="60.0" Height="48.0" ZOrder="-44" FontSize="10" Valign="Middle" ShapeType="Rectangle" Rotation="0.0" />
  </Shape>
  <Shape GraphId="f9d5e">
    <Graphics CenterX="686.0696202531645" CenterY="471.5" Width="47.0" Height="49.0" ZOrder="-42" FontSize="10" Valign="Middle" ShapeType="Rectangle" Rotation="0.0" />
  </Shape>
  <Shape GraphId="a419d">
    <Graphics CenterX="966.0696202531645" CenterY="498.0" Width="61.0" Height="48.0" ZOrder="-40" FontSize="10" Valign="Middle" ShapeType="Rectangle" Rotation="0.0" />
  </Shape>
  <Shape GraphId="ec1bc">
    <Graphics CenterX="758.7848101265822" CenterY="470.0" Width="54.43037974683551" Height="42.0" ZOrder="-38" FontSize="10" Valign="Middle" ShapeType="Rectangle" Rotation="0.0" />
  </Shape>
  <Shape GraphId="d09b0">
    <Graphics CenterX="827.5696202531645" CenterY="506.0" Width="54.0" Height="68.0" ZOrder="-36" FontSize="10" Valign="Middle" ShapeType="Rectangle" Rotation="0.0" />
  </Shape>
  <Shape GraphId="a8f53">
    <Graphics CenterX="306.2848101265823" CenterY="342.0" Width="59.430379746835456" Height="46.0" ZOrder="-34" FontSize="10" Valign="Middle" ShapeType="Rectangle" Rotation="0.0" />
  </Shape>
  <Shape GraphId="ab56d">
    <Graphics CenterX="253.28481012658227" CenterY="1047.0" Width="65.43037974683546" Height="70.0" ZOrder="-32" FontSize="10" Valign="Middle" ShapeType="Rectangle" Rotation="0.0" />
  </Shape>
  <Shape GraphId="ad80b">
    <Graphics CenterX="1065.7848101265818" CenterY="1402.0" Width="74.43037974683637" Height="48.0" ZOrder="-30" FontSize="10" Valign="Middle" ShapeType="Rectangle" Rotation="0.0" />
  </Shape>
  <Shape GraphId="d2597">
    <Graphics CenterX="1065.0696202531637" CenterY="933.2387543252595" Width="73.0" Height="50.477508650518985" ZOrder="-26" FontSize="10" Valign="Middle" ShapeType="Rectangle" Rotation="0.0" />
  </Shape>
  <Shape GraphId="a1728">
    <Graphics CenterX="1003.2848101265822" CenterY="1096.0" Width="73.43037974683557" Height="46.0" ZOrder="-24" FontSize="10" Valign="Middle" ShapeType="Rectangle" Rotation="0.0" />
  </Shape>
  <Shape GraphId="eeae8">
    <Graphics CenterX="898.1326454632485" CenterY="933.5" Width="72.873949579832" Height="47.0" ZOrder="-20" FontSize="10" Valign="Middle" ShapeType="Rectangle" Rotation="0.0" />
  </Shape>
  <Shape GraphId="e71cf">
    <Graphics CenterX="1579.5696202531656" CenterY="1036.0" Width="62.0" Height="46.0" ZOrder="-18" FontSize="10" Valign="Middle" ShapeType="Rectangle" Rotation="0.0" />
  </Shape>
  <Shape TextLabel="γ-secretase&#xA;complex" GraphId="d2ab4">
    <Graphics CenterX="1495.06608628671" CenterY="362.10638297872424" Width="85.78048780487825" Height="31.787234042551518" ZOrder="16384" FillColor="66ff00" FontWeight="Bold" FontSize="12" Valign="Middle" ShapeType="Rectangle" Rotation="0.0" />
  </Shape>
  <Shape TextLabel="Ca2+" GraphId="a0d2c">
    <Graphics CenterX="236.28837962719163" CenterY="740.6703713500976" Width="39.0" Height="23.34074270019528" ZOrder="16386" FillColor="ffccff" FontWeight="Bold" FontSize="12" Valign="Middle" ShapeType="Oval" Rotation="0.0" />
  </Shape>
  <Shape TextLabel="ELMO" GraphId="e2bfe">
    <Graphics CenterX="1365.1349508368796" CenterY="675.5" Width="51.0" Height="20.0" ZOrder="16388" FillColor="66ff00" FontWeight="Bold" FontSize="12" Valign="Middle" ShapeType="Rectangle" Rotation="0.0" />
  </Shape>
  <Shape GraphId="c4032">
    <Graphics CenterX="170.00253156336373" CenterY="353.0" Width="167.0" Height="26.0" ZOrder="16390" FontSize="10" Valign="Middle" ShapeType="Rectangle" Rotation="0.0" />
  </Shape>
  <Shape GraphId="e7357">
    <Attribute Key="org.pathvisio.CellularComponentProperty" Value="Vesicle" />
    <Graphics CenterX="791.1585389422303" CenterY="257.29076907087267" Width="23.357142857143003" Height="23.071428571427703" ZOrder="35066" FillColor="ff3399" FontSize="10" Valign="Middle" ShapeType="Oval" LineThickness="3.0" Color="ff00cc" Rotation="0.0" />
  </Shape>
  <Shape GraphId="fe572">
    <Graphics CenterX="790.7052742302344" CenterY="262.12560999414563" Width="30.0" Height="21.0" ZOrder="35070" FontSize="10" Valign="Middle" ShapeType="Arc" LineThickness="3.0" Rotation="0.0" />
  </Shape>
  <Shape GraphId="adb09">
    <Graphics CenterX="1468.7519654063015" CenterY="1550.141471729155" Width="16.0" Height="15.0" ZOrder="35263" FillColor="ffffff" FontWeight="Bold" FontSize="10" Valign="Middle" ShapeType="Oval" Rotation="0.0" />
  </Shape>
  <Shape TextLabel="Enzyme complex" GraphId="d555c">
    <Graphics CenterX="1636.632917787254" CenterY="1290.8081383958759" Width="115.0" Height="22.333333333332575" ZOrder="35287" FillColor="99ff00" FontName="SansSerif" FontWeight="Bold" FontSize="12" Valign="Middle" ShapeType="Rectangle" Rotation="0.0" />
  </Shape>
  <Shape GraphId="c4e54">
    <Graphics CenterX="1514.847203501539" CenterY="1239.1890907767797" Width="30.0" Height="31.0" ZOrder="35289" FontSize="10" Valign="Middle" ShapeType="Arc" LineThickness="3.0" Rotation="0.0" />
  </Shape>
  <Shape GraphId="e022e">
    <Graphics CenterX="1561.8685029347282" CenterY="1468.5" Width="337.0" Height="533.0" ZOrder="35319" FontSize="10" Valign="Middle" ShapeType="Rectangle" Rotation="0.0" />
  </Shape>
  <Shape TextLabel="Molecule" GraphId="aea5c">
    <Graphics CenterX="1435.684251467364" CenterY="1601.8775287376304" Width="59.368502934727985" Height="23.755057475260884" ZOrder="35365" FillColor="ffccff" FontWeight="Bold" FontSize="10" Valign="Middle" ShapeType="Oval" Rotation="0.0" />
  </Shape>
  <Shape GraphId="de4c6">
    <Attribute Key="org.pathvisio.CellularComponentProperty" Value="Vesicle" />
    <Graphics CenterX="1441.3004682135377" CenterY="1290.3066308058915" Width="23.357142857143003" Height="23.071428571427703" ZOrder="35373" FillColor="ff3399" FontSize="10" Valign="Middle" ShapeType="Oval" LineThickness="3.0" Color="ff00cc" Rotation="0.0" />
  </Shape>
  <Shape GraphId="d4ba0">
    <Graphics CenterX="1449.6337118977" CenterY="1397.7901471168675" Width="22.715349723471995" Height="27.316799068036907" ZOrder="35377" FillColor="0000ff" FontSize="10" Valign="Middle" ShapeType="Arc" LineThickness="2.0" Rotation="2.8797932657906435" />
  </Shape>
  <Shape TextLabel="PAK" GraphId="df983">
    <Graphics CenterX="1382.0879977899287" CenterY="855.500999000999" Width="64.0" Height="21.0" ZOrder="35484" FillColor="66ff00" FontWeight="Bold" FontSize="12" Valign="Middle" ShapeType="Rectangle" Rotation="0.0" />
  </Shape>
  <Shape GraphId="ce240">
    <Graphics CenterX="984.4136705633407" CenterY="309.85734290771757" Width="15.353277255146518" Height="30.432576859157074" ZOrder="35496" FillColor="0000ff" FontSize="10" Valign="Middle" ShapeType="Arc" LineThickness="2.0" Color="0000ff" Rotation="2.8797932657906435" />
  </Shape>
  <Shape GraphId="ac7cc">
    <Attribute Key="org.pathvisio.CellularComponentProperty" Value="Vesicle" />
    <Graphics CenterX="953.1205642586824" CenterY="256.29076907087267" Width="23.357142857143003" Height="23.071428571427703" ZOrder="35502" FillColor="ff3399" FontSize="10" Valign="Middle" ShapeType="Oval" LineThickness="3.0" Color="ff00cc" Rotation="0.0" />
  </Shape>
  <Shape GraphId="e7b45">
    <Graphics CenterX="952.6672995466901" CenterY="256.12560999414575" Width="30.0" Height="31.0" ZOrder="35506" FontSize="10" Valign="Middle" ShapeType="Arc" LineThickness="3.0" Rotation="0.0" />
  </Shape>
  <Shape TextLabel="Calmodulin" GraphId="b8be6">
    <Graphics CenterX="236.18304427477725" CenterY="803.147058823528" Width="77.50420168067195" Height="21.0" ZOrder="35526" FillColor="66ff00" FontWeight="Bold" FontSize="12" Valign="Middle" ShapeType="Rectangle" Rotation="0.0" />
  </Shape>
  <Shape TextLabel="SOS" GraphId="c3450">
    <Graphics CenterX="898.5102015190924" CenterY="688.7352941176463" Width="51.0" Height="21.0" ZOrder="35528" FillColor="66ff00" FontWeight="Bold" FontSize="12" Valign="Middle" ShapeType="Rectangle" Rotation="0.0" />
  </Shape>
  <Shape TextLabel="CAMKK" GraphId="d0a24">
    <Graphics CenterX="236.73289504136912" CenterY="871.9694038004035" Width="56.0" Height="21.0" ZOrder="35530" FillColor="66ff00" FontWeight="Bold" FontSize="12" Valign="Middle" ShapeType="Rectangle" Rotation="0.0" />
  </Shape>
  <Shape TextLabel="Calcineurin" GraphId="bb33c">
    <Graphics CenterX="252.49377703693804" CenterY="1152.499999999999" Width="77.50420168067195" Height="21.0" ZOrder="35534" FillColor="66ff00" FontWeight="Bold" FontSize="12" Valign="Middle" ShapeType="Rectangle" Rotation="0.0" />
  </Shape>
  <Shape TextLabel="PKC" GraphId="b2c5f">
    <Graphics CenterX="321.59480898065897" CenterY="871.9582537753848" Width="60.0" Height="21.0" ZOrder="35605" FillColor="66ff00" FontWeight="Bold" FontSize="12" Valign="Middle" ShapeType="Rectangle" Rotation="0.0" />
  </Shape>
  <Shape TextLabel="ROS" GraphId="cf1c9">
    <Graphics CenterX="1488.6186548565495" CenterY="711.6703713500976" Width="39.0" Height="23.34074270019528" ZOrder="35736" FillColor="ffccff" FontWeight="Bold" FontSize="12" Valign="Middle" ShapeType="Oval" Rotation="0.0" />
  </Shape>
  <Shape TextLabel="PKA" GraphId="cbc0c">
    <Graphics CenterX="364.7848101265823" CenterY="740.9582537753848" Width="41.569620253164544" Height="21.0" ZOrder="35757" FillColor="66ff00" FontWeight="Bold" FontSize="12" Valign="Middle" ShapeType="Rectangle" Rotation="0.0" />
  </Shape>
  <Shape GraphId="fbdb2">
    <Attribute Key="org.pathvisio.CellularComponentProperty" Value="Vesicle" />
    <Graphics CenterX="1107.1205642586845" CenterY="256.29076907087267" Width="23.357142857143003" Height="23.071428571427703" ZOrder="35771" FillColor="ff3399" FontSize="10" Valign="Middle" ShapeType="Oval" LineThickness="3.0" Color="ff00cc" Rotation="0.0" />
  </Shape>
  <Shape GraphId="fb317">
    <Graphics CenterX="1106.6672995466904" CenterY="256.12560999414575" Width="30.0" Height="31.0" ZOrder="35773" FontSize="10" Valign="Middle" ShapeType="Arc" LineThickness="3.0" Rotation="0.0" />
  </Shape>
  <Shape GraphId="ebb53">
    <Attribute Key="org.pathvisio.CellularComponentProperty" Value="Vesicle" />
    <Graphics CenterX="1184.1205642586845" CenterY="258.29076907087267" Width="23.357142857143003" Height="23.071428571427703" ZOrder="35775" FillColor="ff3399" FontSize="10" Valign="Middle" ShapeType="Oval" LineThickness="3.0" Color="ff00cc" Rotation="0.0" />
  </Shape>
  <Shape GraphId="aef0a">
    <Graphics CenterX="1183.6672995466895" CenterY="258.12560999414575" Width="30.0" Height="31.0" ZOrder="35777" FontSize="10" Valign="Middle" ShapeType="Arc" LineThickness="3.0" Rotation="0.0" />
  </Shape>
  <Shape GraphId="d7eeb">
    <Attribute Key="org.pathvisio.CellularComponentProperty" Value="Vesicle" />
    <Graphics CenterX="1596.1205642586845" CenterY="261.29076907087267" Width="23.357142857143003" Height="23.071428571427703" ZOrder="35779" FillColor="ff3399" FontSize="10" Valign="Middle" ShapeType="Oval" LineThickness="3.0" Color="ff00cc" Rotation="0.0" />
  </Shape>
  <Shape GraphId="e615e">
    <Graphics CenterX="1595.6672995466895" CenterY="261.12560999414575" Width="30.0" Height="31.0" ZOrder="35781" FontSize="10" Valign="Middle" ShapeType="Arc" LineThickness="3.0" Rotation="0.0" />
  </Shape>
  <Shape GraphId="e8248">
    <Graphics CenterX="1488.5696202531656" CenterY="626.5" Width="54.0" Height="47.0" ZOrder="35809" FontSize="10" Valign="Middle" ShapeType="Rectangle" Rotation="0.0" />
  </Shape>
  <Shape GraphId="a41f3">
    <Graphics CenterX="795.64055450922" CenterY="729.5" Width="64.14186851211075" Height="71.00000000000001" ZOrder="35810" FontSize="10" Valign="Middle" ShapeType="Rectangle" Rotation="0.0" />
  </Shape>
  <Shape GraphId="cb747">
    <Graphics CenterX="1182.5696202531656" CenterY="1478.0" Width="66.0" Height="46.0" ZOrder="35811" FontSize="10" Valign="Middle" ShapeType="Rectangle" Rotation="0.0" />
  </Shape>
  <Shape GraphId="f6cd1">
    <Graphics CenterX="1226.5696202531656" CenterY="498.5" Width="48.0" Height="47.0" ZOrder="35812" FontSize="10" Valign="Middle" ShapeType="Rectangle" Rotation="0.0" />
  </Shape>
  <Shape GraphId="a343c">
    <Graphics CenterX="575.5696202531645" CenterY="949.5" Width="64.0" Height="47.0" ZOrder="35814" FontSize="10" Valign="Middle" ShapeType="Rectangle" Rotation="0.0" />
  </Shape>
  <Shape GraphId="f955b">
    <Graphics CenterX="575.5696202531645" CenterY="1543.0" Width="64.0" Height="46.0" ZOrder="35815" FontSize="10" Valign="Middle" ShapeType="Rectangle" Rotation="0.0" />
  </Shape>
  <InfoBox CenterX="0.0" CenterY="0.0" />
  <Biopax>
    <bp:openControlledVocabulary xmlns:bp="http://www.biopax.org/release/biopax-level3.owl#">
      <bp:TERM xmlns:rdf="http://www.w3.org/1999/02/22-rdf-syntax-ns#" rdf:datatype="http://www.w3.org/2001/XMLSchema#string">brain-derived neurotrophic factor signaling pathway</bp:TERM>
      <bp:ID xmlns:rdf="http://www.w3.org/1999/02/22-rdf-syntax-ns#" rdf:datatype="http://www.w3.org/2001/XMLSchema#string">PW:0000572</bp:ID>
      <bp:Ontology xmlns:rdf="http://www.w3.org/1999/02/22-rdf-syntax-ns#" rdf:datatype="http://www.w3.org/2001/XMLSchema#string">Pathway Ontology</bp:Ontology>
    </bp:openControlledVocabulary>
  </Biopax>
</Pathway>
