# Supplementary material for: A network biology workflow to study transcriptomics data of the diabetic liver
Source: BMC Genomics. 2014 Nov 15;15(1):971. doi: 10.1186/1471-2164-15-971 (PMC4246458; doi:10.1186/1471-2164-15-971)
Supplement: Supplementary file 2 — Additional file 2: WikiPathways human pathway collection downloaded on 17 June 2014 ( http://wikipathways.org/index.php/Download_Pathways ). (ZIP 2 MB) [file 12864_2014_6667_MOESM2_ESM.zip › 2014-06-17-WikiPathways-HumanCollection/Hs_BMP_Signalling_and_Regulation_WP1425_74390.gpml]

<?xml version="1.0" encoding="UTF-8"?>
<Pathway xmlns="http://pathvisio.org/GPML/2013a" Name="BMP Signalling and Regulation" Last-Modified="2/21/2013" Organism="Homo sapiens" License="CC BY 2.0">
  <Comment Source="WikiPathways-category">Cellular Process</Comment>
  <Comment Source="WikiPathways-description">"BMP signals are mediated by type I and II BMP receptors and their downstream molecules Smad1, 5 and 8. Phosphorylated Smad1, 5 and 8 proteins form a complex with Smad4 and then are translocated into the nucleus where they interact with other transcription factors, such as Runx2 in osteoblasts." [http://www.ncbi.nlm.nih.gov/pubmed/15621726 (Chen 2004)]</Comment>
  <BiopaxRef>f9a</BiopaxRef>
  <Graphics BoardWidth="676.0" BoardHeight="664.0" />
  <DataNode TextLabel="BMP2" GraphId="e2008" Type="GeneProduct">
    <Graphics CenterX="263.0" CenterY="42.0" Width="80.0" Height="20.0" ZOrder="32768" FontSize="10" Valign="Middle" />
    <Xref Database="Ensembl" ID="ENSG00000125845" />
  </DataNode>
  <DataNode TextLabel="BMPR2" GraphId="cfe05" Type="GeneProduct">
    <Graphics CenterX="218.0" CenterY="114.0" Width="80.0" Height="20.0" ZOrder="32768" FontSize="10" Valign="Middle" />
    <Xref Database="Entrez Gene" ID="659" />
  </DataNode>
  <DataNode TextLabel="BMPR1A" GraphId="b66d6" Type="GeneProduct" GroupRef="fda35">
    <Graphics CenterX="308.0" CenterY="113.0" Width="80.0" Height="20.0" ZOrder="32768" FontSize="10" Valign="Middle" />
    <Xref Database="Ensembl" ID="ENSG00000107779" />
  </DataNode>
  <DataNode TextLabel="SMURF1" GraphId="ade09" Type="GeneProduct" GroupRef="f1da6">
    <Graphics CenterX="451.0" CenterY="146.81159420289856" Width="80.0" Height="20.0" ZOrder="32768" FontSize="10" Valign="Middle" />
    <Xref Database="Ensembl" ID="ENSG00000198742" />
  </DataNode>
  <DataNode TextLabel="SMAD6" GraphId="a18d8" Type="GeneProduct" GroupRef="f1da6">
    <Graphics CenterX="451.0" CenterY="166.81159420289856" Width="80.0" Height="20.0" ZOrder="32768" FontSize="10" Valign="Middle" />
    <Xref Database="Ensembl" ID="ENSG00000137834" />
  </DataNode>
  <DataNode TextLabel="SMAD1" GraphId="b6317" Type="GeneProduct">
    <Graphics CenterX="411.0" CenterY="248.81159420289856" Width="80.0" Height="20.0" ZOrder="32768" FontSize="10" Valign="Middle" />
    <Xref Database="Ensembl" ID="ENSG00000170365" />
  </DataNode>
  <DataNode TextLabel="SMURF1" GraphId="f6220" Type="GeneProduct">
    <Graphics CenterX="465.0" CenterY="319.0" Width="80.0" Height="20.0" ZOrder="32768" FontSize="10" Valign="Middle" />
    <Xref Database="Ensembl" ID="ENSG00000198742" />
  </DataNode>
  <DataNode TextLabel="TOB1" GraphId="b20a8" Type="GeneProduct" GroupRef="cf898">
    <Graphics CenterX="355.0" CenterY="319.0" Width="80.0" Height="20.0" ZOrder="32768" FontSize="10" Valign="Middle" />
    <Xref Database="Ensembl" ID="ENSG00000141232" />
  </DataNode>
  <DataNode TextLabel="SMAD1" GraphId="faf94" Type="GeneProduct" GroupRef="f5bda">
    <Graphics CenterX="185.0" CenterY="279.0" Width="80.0" Height="20.0" ZOrder="32768" FontSize="10" Valign="Middle" />
    <Xref Database="Ensembl" ID="ENSG00000170365" />
  </DataNode>
  <DataNode TextLabel="SMAD1" GraphId="e3e90" Type="GeneProduct" GroupRef="f5bda">
    <Graphics CenterX="185.0" CenterY="319.0" Width="80.0" Height="20.0" ZOrder="32768" FontSize="10" Valign="Middle" />
    <Xref Database="Ensembl" ID="ENSG00000170365" />
  </DataNode>
  <DataNode TextLabel="SMAD4" GraphId="d9194" Type="GeneProduct" GroupRef="f5bda">
    <Graphics CenterX="185.0" CenterY="299.0" Width="80.0" Height="20.0" ZOrder="32768" FontSize="10" Valign="Middle" />
    <Xref Database="Ensembl" ID="ENSG00000141646" />
  </DataNode>
  <DataNode TextLabel="SMURF1" GraphId="e7a65" Type="GeneProduct">
    <Graphics CenterX="217.0" CenterY="506.0" Width="80.0" Height="20.0" ZOrder="32768" FontSize="10" Valign="Middle" />
    <Xref Database="Ensembl" ID="ENSG00000198742" />
  </DataNode>
  <DataNode TextLabel="SMAD1" GraphId="e45fb" Type="GeneProduct" GroupRef="f7bf3">
    <Graphics CenterX="334.0" CenterY="486.0" Width="80.0" Height="20.0" ZOrder="32768" FontSize="10" Valign="Middle" />
    <Xref Database="Ensembl" ID="ENSG00000170365" />
  </DataNode>
  <DataNode TextLabel="RUNX2" GraphId="a052c" Type="GeneProduct" GroupRef="f7bf3">
    <Graphics CenterX="334.0" CenterY="506.0" Width="80.0" Height="20.0" ZOrder="32768" FontSize="10" Valign="Middle" />
    <Xref Database="Ensembl" ID="ENSG00000124813" />
  </DataNode>
  <DataNode TextLabel="SMURF1" GraphId="fad85" Type="GeneProduct" GroupRef="ce335">
    <Graphics CenterX="471.0" CenterY="457.0" Width="80.0" Height="20.0" ZOrder="32768" FontSize="10" Valign="Middle" />
    <Xref Database="Ensembl" ID="ENSG00000198742" />
  </DataNode>
  <DataNode TextLabel="SMAD6" GraphId="d6ace" Type="GeneProduct" GroupRef="ce335">
    <Graphics CenterX="471.0" CenterY="437.0" Width="80.0" Height="20.0" ZOrder="32768" FontSize="10" Valign="Middle" />
    <Xref Database="Ensembl" ID="ENSG00000137834" />
  </DataNode>
  <DataNode TextLabel="BMPR1B" GraphId="fb2c3" Type="GeneProduct" GroupRef="fda35">
    <Graphics CenterX="308.0" CenterY="133.0" Width="80.0" Height="20.0" ZOrder="32768" FontSize="10" Valign="Middle" />
    <Xref Database="Ensembl" ID="ENSG00000138696" />
  </DataNode>
  <DataNode TextLabel="TOB2" GraphId="e5831" Type="GeneProduct" GroupRef="cf898">
    <Graphics CenterX="355.0" CenterY="339.0" Width="80.0" Height="20.0" ZOrder="32768" FontSize="10" Valign="Middle" />
    <Xref Database="Ensembl" ID="ENSG00000183864" />
  </DataNode>
  <DataNode TextLabel="SMAD1" GraphId="c77da" Type="GeneProduct" GroupRef="fda35">
    <Graphics CenterX="307.0" CenterY="169.0" Width="80.0" Height="20.0" ZOrder="32768" FontSize="10" Valign="Middle" />
    <Xref Database="Ensembl" ID="ENSG00000170365" />
  </DataNode>
  <DataNode TextLabel="NOG" GraphId="cc9e5" Type="GeneProduct">
    <Graphics CenterX="403.0" CenterY="42.0" Width="80.0" Height="20.0" ZOrder="32768" FontSize="10" Valign="Middle" />
    <Xref Database="Ensembl" ID="ENSG00000183691" />
  </DataNode>
  <State GraphRef="c77da" TextLabel="" GraphId="c71d1">
    <Graphics RelX="1.0" RelY="1.0" Width="15.0" Height="15.0" ShapeType="Oval" />
    <Xref Database="" ID="" />
  </State>
  <State GraphRef="faf94" TextLabel="" GraphId="d5864">
    <Graphics RelX="1.0" RelY="1.0" Width="15.0" Height="15.0" ShapeType="Oval" />
    <Xref Database="" ID="" />
  </State>
  <State GraphRef="e3e90" TextLabel="" GraphId="fe3b6">
    <Graphics RelX="1.0" RelY="1.0" Width="15.0" Height="15.0" ShapeType="Oval" />
    <Xref Database="" ID="" />
  </State>
  <State GraphRef="e45fb" TextLabel="" GraphId="f24bf">
    <Graphics RelX="1.0" RelY="1.0" Width="15.0" Height="15.0" ShapeType="Oval" />
    <Xref Database="" ID="" />
  </State>
  <Interaction GraphId="e077e">
    <Graphics ZOrder="12288" LineThickness="1.0">
      <Point X="263.0" Y="52.0" GraphRef="e2008" RelX="0.0" RelY="1.0" />
      <Point X="218.0" Y="104.0" GraphRef="cfe05" RelX="0.0" RelY="-1.0" ArrowHead="Arrow" />
    </Graphics>
    <Xref Database="" ID="" />
  </Interaction>
  <Interaction GraphId="fc3a0">
    <Graphics ZOrder="12288" LineThickness="1.0">
      <Point X="263.0" Y="52.0" GraphRef="e2008" RelX="0.0" RelY="1.0" />
      <Point X="308.0" Y="103.0" GraphRef="b66d6" RelX="0.0" RelY="-1.0" ArrowHead="Arrow" />
    </Graphics>
    <Xref Database="" ID="" />
  </Interaction>
  <Interaction GraphId="ca0f6">
    <Graphics ZOrder="12288" LineThickness="1.0">
      <Point X="465.0" Y="309.0" GraphRef="f6220" RelX="0.0" RelY="-1.0" />
      <Point X="431.0" Y="258.81159420289856" GraphRef="b6317" RelX="0.5" RelY="1.0" ArrowHead="mim-inhibition" />
    </Graphics>
    <Xref Database="" ID="" />
  </Interaction>
  <Interaction GraphId="e10f7">
    <Graphics ZOrder="12288" LineThickness="1.0">
      <Point X="257.0" Y="506.0" GraphRef="e7a65" RelX="1.0" RelY="0.0" />
      <Point X="294.0" Y="506.0" GraphRef="a052c" RelX="-1.0" RelY="0.0" ArrowHead="mim-inhibition" />
    </Graphics>
    <Xref Database="" ID="" />
  </Interaction>
  <Interaction GraphId="b66b9">
    <Graphics ConnectorType="Elbow" ZOrder="12288" LineThickness="1.0">
      <Point X="523.0" Y="447.0" GraphRef="b2d62" RelX="1.0" RelY="0.0" />
      <Point X="505.0" Y="319.0" GraphRef="f6220" RelX="1.0" RelY="0.0" ArrowHead="Arrow" />
    </Graphics>
    <Xref Database="" ID="" />
  </Interaction>
  <Interaction GraphId="dd59d">
    <Graphics ZOrder="12288" LineThickness="1.0">
      <Point X="391.0" Y="238.81159420289856" GraphRef="b6317" RelX="-0.5" RelY="-1.0" />
      <Point X="327.0" Y="179.0" GraphRef="c77da" RelX="0.5" RelY="1.0" ArrowHead="Arrow" />
    </Graphics>
    <Xref Database="" ID="" />
  </Interaction>
  <Interaction GraphId="dc5cd">
    <Graphics ZOrder="12288" LineThickness="1.0">
      <Point X="399.0" Y="140.81159420289856" GraphRef="ad6b3" RelX="-1.0" RelY="-0.5" />
      <Point X="360.0" Y="141.0" GraphRef="b5c25" RelX="1.0" RelY="0.0" ArrowHead="mim-inhibition" />
    </Graphics>
    <Xref Database="" ID="" />
  </Interaction>
  <Interaction GraphId="cabe8">
    <Graphics ZOrder="12288" LineThickness="1.0">
      <Point X="355.0" Y="301.0" GraphRef="b8501" RelX="0.0" RelY="-1.0" />
      <Point X="391.0" Y="258.81159420289856" GraphRef="b6317" RelX="-0.5" RelY="1.0" ArrowHead="mim-inhibition" />
    </Graphics>
    <Xref Database="" ID="" />
  </Interaction>
  <Interaction GraphId="c8938">
    <Graphics ZOrder="12288" LineThickness="1.0">
      <Point X="205.0" Y="329.0" GraphRef="e3e90" RelX="0.5" RelY="1.0" />
      <Point X="314.0" Y="476.0" GraphRef="e45fb" RelX="-0.5" RelY="-1.0" ArrowHead="Arrow" />
    </Graphics>
    <Xref Database="" ID="" />
  </Interaction>
  <Interaction GraphId="f11bb">
    <Graphics ZOrder="12288" LineThickness="1.0">
      <Point X="363.0" Y="42.0" GraphRef="cc9e5" RelX="-1.0" RelY="0.0" />
      <Point X="303.0" Y="42.0" GraphRef="e2008" RelX="1.0" RelY="0.0" ArrowHead="mim-inhibition" />
    </Graphics>
    <Xref Database="" ID="" />
  </Interaction>
  <Interaction GraphId="b9257">
    <Graphics ZOrder="12288" LineThickness="1.0">
      <Point X="287.0" Y="179.0" GraphRef="c77da" RelX="-0.5" RelY="1.0" />
      <Point X="205.0" Y="269.0" GraphRef="faf94" RelX="0.5" RelY="-1.0" ArrowHead="Arrow" />
    </Graphics>
    <Xref Database="" ID="" />
  </Interaction>
  <Interaction GraphId="adcda">
    <Graphics ConnectorType="Elbow" ZOrder="12288" LineThickness="1.0">
      <Point X="523.0" Y="447.0" GraphRef="b2d62" RelX="1.0" RelY="0.0" />
      <Point X="503.0" Y="156.81159420289856" GraphRef="ad6b3" RelX="1.0" RelY="0.0" ArrowHead="Arrow" />
    </Graphics>
    <Xref Database="" ID="" />
  </Interaction>
  <Interaction GraphId="id72cd8318">
    <Graphics ZOrder="12288" LineThickness="1.0">
      <Point X="386.0" Y="512.0" GraphRef="d80c7" RelX="1.0" RelY="0.5" />
      <Point X="429.0" Y="512.7173913043478" GraphRef="df7af" RelX="-1.0" RelY="0.0" ArrowHead="mim-transcription-translation" />
    </Graphics>
    <Xref Database="" ID="" />
  </Interaction>
  <Label TextLabel="Cytoplasm&#xA;" GraphId="ab01d">
    <Graphics CenterX="130.0" CenterY="385.0" Width="98.0" Height="20.0" ZOrder="28672" FillColor="ffffff" FontWeight="Bold" FontSize="14" Valign="Middle" Color="999999" />
  </Label>
  <Label TextLabel="Nucleus" GraphId="df93a">
    <Graphics CenterX="349.0" CenterY="406.0" Width="80.0" Height="20.0" ZOrder="28672" FillColor="ffffff" FontWeight="Bold" FontSize="14" Valign="Middle" Color="999999" />
  </Label>
  <Label TextLabel="Target &#xA;genes" GraphId="df7af">
    <Graphics CenterX="459.5" CenterY="512.7173913043478" Width="61.0" Height="20.0" ZOrder="28672" FillColor="ffffff" FontSize="10" Valign="Middle" />
  </Label>
  <Label TextLabel="OSE2 &#xA;binding sites" GraphId="ca9f6">
    <Graphics CenterX="346.40579710144925" CenterY="539.9927536231887" Width="67.0" Height="27.4492753623183" ZOrder="28672" FillColor="ffffff" FontSize="10" Valign="Middle" ShapeType="Rectangle" />
  </Label>
  <Shape GraphId="d5e7b">
    <Attribute Key="org.pathvisio.DoubleLineProperty" Value="Double" />
    <Graphics CenterX="365.5" CenterY="483.5" Width="477.0" Height="213.0" ZOrder="16384" FontSize="10" Valign="Middle" ShapeType="Oval" LineThickness="3.0" Color="c0c0c0" Rotation="0.0" />
  </Shape>
  <Shape GraphId="be58c">
    <Attribute Key="org.pathvisio.DoubleLineProperty" Value="Double" />
    <Graphics CenterX="353.0" CenterY="374.5" Width="586.0" Height="519.0" ZOrder="16384" FontSize="10" Valign="Middle" ShapeType="RoundedRectangle" LineThickness="3.0" Color="c0c0c0" Rotation="0.0" />
  </Shape>
  <Group GroupId="ce335" GraphId="b2d62" Style="Complex" />
  <Group GroupId="f1da6" GraphId="ad6b3" Style="Complex" />
  <Group GroupId="f5bda" GraphId="a9b99" Style="Complex" />
  <Group GroupId="cf898" GraphId="b8501" Style="Group" />
  <Group GroupId="fda35" GraphId="b5c25" Style="Complex" />
  <Group GroupId="f7bf3" GraphId="d80c7" Style="Complex" />
  <InfoBox CenterX="0.0" CenterY="0.0" />
  <Biopax>
    <bp:openControlledVocabulary xmlns:bp="http://www.biopax.org/release/biopax-level3.owl#">
      <bp:TERM xmlns:rdf="http://www.w3.org/1999/02/22-rdf-syntax-ns#" rdf:datatype="http://www.w3.org/2001/XMLSchema#string">BMP signaling pathway </bp:TERM>
      <bp:ID xmlns:rdf="http://www.w3.org/1999/02/22-rdf-syntax-ns#" rdf:datatype="http://www.w3.org/2001/XMLSchema#string">PW:0000330</bp:ID>
      <bp:Ontology xmlns:rdf="http://www.w3.org/1999/02/22-rdf-syntax-ns#" rdf:datatype="http://www.w3.org/2001/XMLSchema#string">Pathway Ontology</bp:Ontology>
    </bp:openControlledVocabulary>
    <bp:PublicationXref xmlns:bp="http://www.biopax.org/release/biopax-level3.owl#" xmlns:rdf="http://www.w3.org/1999/02/22-rdf-syntax-ns#" rdf:id="f9a">
      <bp:ID rdf:datatype="http://www.w3.org/2001/XMLSchema#string">15621726</bp:ID>
      <bp:DB rdf:datatype="http://www.w3.org/2001/XMLSchema#string">PubMed</bp:DB>
      <bp:TITLE rdf:datatype="http://www.w3.org/2001/XMLSchema#string">Bone morphogenetic proteins.</bp:TITLE>
      <bp:SOURCE rdf:datatype="http://www.w3.org/2001/XMLSchema#string">Growth Factors</bp:SOURCE>
      <bp:YEAR rdf:datatype="http://www.w3.org/2001/XMLSchema#string">2004</bp:YEAR>
      <bp:AUTHORS rdf:datatype="http://www.w3.org/2001/XMLSchema#string">Chen D</bp:AUTHORS>
      <bp:AUTHORS rdf:datatype="http://www.w3.org/2001/XMLSchema#string">Zhao M</bp:AUTHORS>
      <bp:AUTHORS rdf:datatype="http://www.w3.org/2001/XMLSchema#string">Mundy GR</bp:AUTHORS>
    </bp:PublicationXref>
  </Biopax>
</Pathway>
