# Supplementary material for: A network biology workflow to study transcriptomics data of the diabetic liver
Source: BMC Genomics. 2014 Nov 15;15(1):971. doi: 10.1186/1471-2164-15-971 (PMC4246458; doi:10.1186/1471-2164-15-971)
Supplement: Supplementary file 2 — Additional file 2: WikiPathways human pathway collection downloaded on 17 June 2014 ( http://wikipathways.org/index.php/Download_Pathways ). (ZIP 2 MB) [file 12864_2014_6667_MOESM2_ESM.zip › 2014-06-17-WikiPathways-HumanCollection/Hs_Butyrate-induced_histone_acetylation_WP2366_73980.gpml]

<?xml version="1.0" encoding="UTF-8"?>
<Pathway xmlns="http://pathvisio.org/GPML/2013a" Name="Butyrate-induced histone acetylation" Author="Egon Willighagen" Organism="Homo sapiens">
  <Comment Source="WikiPathways-description">Metabolism of butyrate is suggested to be an energy source for histone acetylation.</Comment>
  <Comment Source="WikiPathways-category">Cellular Process</Comment>
  <BiopaxRef>e96</BiopaxRef>
  <Graphics BoardWidth="873.0" BoardHeight="602.0" />
  <DataNode TextLabel="Butyrate" GraphId="f3fcc" Type="Metabolite">
    <Graphics CenterX="322.0" CenterY="27.0" Width="80.0" Height="20.0" ZOrder="32768" FillColor="00cc33" FontSize="10" Valign="Middle" />
    <Xref Database="ChEBI" ID="CHEBI:17968" />
  </DataNode>
  <DataNode TextLabel="Butyrate" GraphId="d424d" Type="Metabolite">
    <Graphics CenterX="323.0" CenterY="192.0" Width="80.0" Height="20.0" ZOrder="32768" FontSize="10" Valign="Middle" Color="0000ff" />
    <Xref Database="ChEBI" ID="CHEBI:17968" />
  </DataNode>
  <DataNode TextLabel="Butyrate" GraphId="aeb78" Type="Metabolite">
    <Graphics CenterX="323.0" CenterY="106.0" Width="80.0" Height="20.0" ZOrder="32768" FontSize="10" Valign="Middle" Color="0000ff" />
    <Xref Database="ChEBI" ID="CHEBI:17968" />
  </DataNode>
  <DataNode TextLabel="Citrate" GraphId="fe8cf" Type="Metabolite">
    <Graphics CenterX="396.0" CenterY="316.0" Width="80.0" Height="20.0" ZOrder="32768" FontSize="10" Valign="Middle" Color="0000ff" />
    <Xref Database="ChEBI" ID="CHEBI:35808" />
  </DataNode>
  <DataNode TextLabel="Citrate" GraphId="da500" Type="Metabolite">
    <Graphics CenterX="549.0" CenterY="316.0" Width="80.0" Height="20.0" ZOrder="32768" FontSize="10" Valign="Middle" Color="0000ff" />
    <Xref Database="ChEBI" ID="CHEBI:35808" />
  </DataNode>
  <DataNode TextLabel="Acetyl CoA" GraphId="d58d7" Type="Metabolite">
    <Graphics CenterX="324.0" CenterY="250.0" Width="80.0" Height="20.0" ZOrder="32768" FontSize="10" Valign="Middle" Color="0000ff" />
    <Xref Database="ChEBI" ID="CHEBI:15351" />
  </DataNode>
  <DataNode TextLabel="Glucose" GraphId="bd0fe" Type="Metabolite">
    <Graphics CenterX="550.0" CenterY="31.0" Width="80.0" Height="20.0" ZOrder="32768" FontSize="10" Valign="Middle" Color="0000ff" />
    <Xref Database="ChEBI" ID="CHEBI:17634" />
  </DataNode>
  <DataNode TextLabel="Acetyl CoA" GraphId="e3721" Type="Metabolite">
    <Graphics CenterX="707.0" CenterY="316.0" Width="80.0" Height="20.0" ZOrder="32768" FontSize="10" Valign="Middle" Color="0000ff" />
    <Xref Database="ChEBI" ID="CHEBI:15351" />
  </DataNode>
  <DataNode TextLabel="Lipid&#xA;biosynthesis" GraphId="d6834" Type="Pathway">
    <Graphics CenterX="708.0" CenterY="167.5" Width="80.0" Height="33.0" ZOrder="32768" FontSize="10" Valign="Middle" />
    <Xref Database="WikiPathways" ID="WP357" />
  </DataNode>
  <DataNode TextLabel="AKT" GraphId="c395e" Type="Protein">
    <Graphics CenterX="551.0" CenterY="119.0" Width="80.0" Height="20.0" ZOrder="32768" FontSize="10" Valign="Middle" />
    <Xref Database="Uniprot-TrEMBL" ID="P31749 " />
  </DataNode>
  <DataNode TextLabel="ACL" GraphId="b336d" Type="Protein">
    <Graphics CenterX="550.0" CenterY="251.0" Width="80.0" Height="20.0" ZOrder="32768" FontSize="10" Valign="Middle" />
    <Xref Database="Uniprot-TrEMBL" ID="P53396" />
  </DataNode>
  <DataNode TextLabel="TCA&#xA;cycle" GraphId="ac06e" Type="Pathway">
    <Graphics CenterX="314.0" CenterY="299.0" Width="80.0" Height="34.0" ZOrder="32768" FontWeight="Bold" FontSize="12" Valign="Middle" ShapeType="None" Color="14961e" />
    <Xref Database="WikiPathways" ID="WP78" />
  </DataNode>
  <DataNode TextLabel="Acetylated Histone" GraphId="dae0d" Type="Complex">
    <Graphics CenterX="705.5" CenterY="463.0" Width="111.0" Height="20.0" ZOrder="32768" FillColor="00cc33" FontSize="10" Valign="Middle" />
    <Xref Database="Wikipedia" ID="Histone" />
  </DataNode>
  <DataNode TextLabel="HDACs" GraphId="c4bec" Type="Protein">
    <Graphics CenterX="516.0" CenterY="502.0" Width="54.0" Height="20.0" ZOrder="32768" FontSize="10" Valign="Middle" />
    <Xref Database="Wikipedia" ID="Histone deacetylase" />
  </DataNode>
  <DataNode TextLabel="Butyrate" GraphId="d629b" Type="Metabolite">
    <Graphics CenterX="388.0" CenterY="502.0" Width="80.0" Height="20.0" ZOrder="32769" FontSize="10" Valign="Middle" Color="0000ff" />
    <Xref Database="ChEBI" ID="CHEBI:17968" />
  </DataNode>
  <Interaction GraphId="ida4a53531">
    <Graphics ZOrder="12288" LineThickness="1.0">
      <Point X="323.0" Y="202.0" GraphRef="d424d" RelX="0.0" RelY="1.0" />
      <Point X="324.0" Y="240.0" GraphRef="d58d7" RelX="0.0" RelY="-1.0" ArrowHead="mim-conversion" />
    </Graphics>
    <Xref Database="" ID="" />
  </Interaction>
  <Interaction GraphId="idb33be4fb">
    <Graphics ZOrder="12288" LineThickness="1.0">
      <Point X="589.0" Y="316.0" GraphRef="da500" RelX="1.0" RelY="0.0" />
      <Point X="667.0" Y="316.0" GraphRef="e3721" RelX="-1.0" RelY="0.0" ArrowHead="mim-conversion" />
    </Graphics>
    <Xref Database="" ID="" />
  </Interaction>
  <Interaction GraphId="id831c4ab3">
    <Graphics ZOrder="12288" LineThickness="1.0">
      <Point X="707.0" Y="306.0" GraphRef="e3721" RelX="0.0" RelY="-1.0" />
      <Point X="708.0" Y="184.0" GraphRef="d6834" RelX="0.0" RelY="1.0" ArrowHead="Arrow" />
    </Graphics>
    <Xref Database="" ID="" />
  </Interaction>
  <Interaction GraphId="idcd2be9d8">
    <Graphics ZOrder="12288" LineThickness="1.0">
      <Point X="324.0" Y="260.0" GraphRef="d58d7" RelX="0.0" RelY="1.0" />
      <Point X="396.0" Y="306.0" GraphRef="fe8cf" RelX="0.0" RelY="-1.0" ArrowHead="mim-conversion" />
    </Graphics>
    <Xref Database="" ID="" />
  </Interaction>
  <Interaction GraphId="id2d0a4b1d">
    <Graphics ZOrder="12288" LineThickness="1.0">
      <Point X="707.0" Y="326.0" GraphRef="e3721" RelX="0.0" RelY="1.0" />
      <Point X="705.5" Y="453.0" GraphRef="dae0d" RelX="0.0" RelY="-1.0" ArrowHead="Arrow" />
    </Graphics>
    <Xref Database="" ID="" />
  </Interaction>
  <Interaction GraphId="id5457525d">
    <Graphics ConnectorType="Elbow" ZOrder="12288" LineThickness="1.0">
      <Point X="283.0" Y="106.0" GraphRef="aeb78" RelX="-1.0" RelY="0.0" />
      <Point X="157.0" Y="284.5" />
      <Point X="650.0" Y="463.0" GraphRef="dae0d" RelX="-1.0" RelY="0.0" ArrowHead="Arrow" />
    </Graphics>
    <Xref Database="" ID="" />
  </Interaction>
  <Interaction GraphId="idc24c6072">
    <Graphics ZOrder="12288" LineThickness="1.0">
      <Point X="322.0" Y="37.0" GraphRef="f3fcc" RelX="0.0" RelY="1.0" />
      <Point X="323.0" Y="96.0" GraphRef="aeb78" RelX="0.0" RelY="-1.0" ArrowHead="mim-conversion" />
    </Graphics>
    <Xref Database="" ID="" />
  </Interaction>
  <Interaction GraphId="id81b34331">
    <Graphics ZOrder="12288" LineThickness="1.0">
      <Point X="323.0" Y="116.0" GraphRef="aeb78" RelX="0.0" RelY="1.0" />
      <Point X="323.0" Y="182.0" GraphRef="d424d" RelX="0.0" RelY="-1.0" ArrowHead="mim-conversion" />
    </Graphics>
    <Xref Database="" ID="" />
  </Interaction>
  <Interaction GraphId="id9804a251">
    <Graphics ZOrder="12288" LineThickness="1.0">
      <Point X="436.0" Y="316.0" GraphRef="fe8cf" RelX="1.0" RelY="0.0" ArrowHead="mim-conversion" />
      <Point X="509.0" Y="316.0" GraphRef="da500" RelX="-1.0" RelY="0.0" ArrowHead="mim-conversion" />
    </Graphics>
    <Xref Database="" ID="" />
  </Interaction>
  <Interaction GraphId="id6dc40e6d">
    <Graphics ZOrder="12288" LineThickness="1.0">
      <Point X="550.0" Y="41.0" GraphRef="bd0fe" RelX="0.0" RelY="1.0" />
      <Point X="551.0" Y="109.0" GraphRef="c395e" RelX="0.0" RelY="-1.0" ArrowHead="Arrow" />
    </Graphics>
    <Xref Database="" ID="" />
  </Interaction>
  <Interaction GraphId="idf3a20ce1">
    <Graphics ZOrder="12288" LineThickness="1.0">
      <Point X="551.0" Y="129.0" GraphRef="c395e" RelX="0.0" RelY="1.0" />
      <Point X="550.0" Y="241.0" GraphRef="b336d" RelX="0.0" RelY="-1.0" ArrowHead="Arrow" />
    </Graphics>
    <Xref Database="" ID="" />
  </Interaction>
  <Interaction GraphId="ideb917649">
    <Graphics ZOrder="12288" LineThickness="1.0">
      <Point X="543.0" Y="502.0" GraphRef="c4bec" RelX="1.0" RelY="0.0" />
      <Point X="588.0" Y="502.0" ArrowHead="mim-inhibition" />
    </Graphics>
    <Xref Database="" ID="" />
  </Interaction>
  <GraphicalLine GraphId="id37ca741b">
    <BiopaxRef>df4</BiopaxRef>
    <Graphics ZOrder="12288" LineThickness="1.0">
      <Point X="428.0" Y="502.0" GraphRef="d629b" RelX="1.0" RelY="0.0" />
      <Point X="489.0" Y="502.0" GraphRef="c4bec" RelX="-1.0" RelY="0.0" ArrowHead="TBar" />
    </Graphics>
  </GraphicalLine>
  <Label TextLabel="Beta oxidation" GraphId="c1a17">
    <Graphics CenterX="251.0" CenterY="221.0" Width="86.0" Height="20.0" ZOrder="32768" FontSize="10" Valign="Middle" />
  </Label>
  <Shape GraphId="f3fff">
    <Attribute Key="org.pathvisio.CellularComponentProperty" Value="Cell" />
    <Attribute Key="org.pathvisio.DoubleLineProperty" Value="Double" />
    <Graphics CenterX="489.25" CenterY="316.0" Width="707.5" Height="512.0" ZOrder="16384" FontSize="10" Valign="Middle" ShapeType="RoundedRectangle" LineThickness="3.0" Color="c0c0c0" Rotation="0.0" />
  </Shape>
  <Shape GraphId="a0647">
    <Attribute Key="org.pathvisio.CellularComponentProperty" Value="Nucleus" />
    <Attribute Key="org.pathvisio.DoubleLineProperty" Value="Double" />
    <Graphics CenterX="707.5" CenterY="453.0" Width="197.0" Height="194.0" ZOrder="16384" FontSize="10" Valign="Middle" ShapeType="Oval" LineThickness="3.0" Color="c0c0c0" Rotation="0.0" />
  </Shape>
  <Shape GraphId="a225d">
    <Attribute Key="org.pathvisio.CellularComponentProperty" Value="Mitochondria" />
    <Graphics CenterX="329.25" CenterY="272.75" Width="317.5" Height="256.5" ZOrder="16384" FontSize="10" Valign="Middle" ShapeType="Mitochondria" LineThickness="3.0" Color="c0c0c0" Rotation="0.0" />
  </Shape>
  <InfoBox CenterX="0.0" CenterY="0.0" />
  <Biopax>
    <bp:PublicationXref xmlns:bp="http://www.biopax.org/release/biopax-level3.owl#" xmlns:rdf="http://www.w3.org/1999/02/22-rdf-syntax-ns#" rdf:id="e96">
      <bp:ID rdf:datatype="http://www.w3.org/2001/XMLSchema#string">23063526</bp:ID>
      <bp:DB rdf:datatype="http://www.w3.org/2001/XMLSchema#string">PubMed</bp:DB>
      <bp:TITLE rdf:datatype="http://www.w3.org/2001/XMLSchema#string">The Warburg Effect Dictates the Mechanism of Butyrate-Mediated Histone Acetylation and Cell Proliferation.</bp:TITLE>
      <bp:SOURCE rdf:datatype="http://www.w3.org/2001/XMLSchema#string">Mol Cell</bp:SOURCE>
      <bp:YEAR rdf:datatype="http://www.w3.org/2001/XMLSchema#string">2012</bp:YEAR>
      <bp:AUTHORS rdf:datatype="http://www.w3.org/2001/XMLSchema#string">Donohoe DR</bp:AUTHORS>
      <bp:AUTHORS rdf:datatype="http://www.w3.org/2001/XMLSchema#string">Collins LB</bp:AUTHORS>
      <bp:AUTHORS rdf:datatype="http://www.w3.org/2001/XMLSchema#string">Wali A</bp:AUTHORS>
      <bp:AUTHORS rdf:datatype="http://www.w3.org/2001/XMLSchema#string">Bigler R</bp:AUTHORS>
      <bp:AUTHORS rdf:datatype="http://www.w3.org/2001/XMLSchema#string">Sun W</bp:AUTHORS>
      <bp:AUTHORS rdf:datatype="http://www.w3.org/2001/XMLSchema#string">Bultman SJ</bp:AUTHORS>
    </bp:PublicationXref>
    <bp:PublicationXref xmlns:bp="http://www.biopax.org/release/biopax-level3.owl#" xmlns:rdf="http://www.w3.org/1999/02/22-rdf-syntax-ns#" rdf:id="df4">
      <bp:ID rdf:datatype="http://www.w3.org/2001/XMLSchema#string">12840228</bp:ID>
      <bp:DB rdf:datatype="http://www.w3.org/2001/XMLSchema#string">PubMed</bp:DB>
      <bp:TITLE rdf:datatype="http://www.w3.org/2001/XMLSchema#string">Inhibition of histone deacetylase activity by butyrate.</bp:TITLE>
      <bp:SOURCE rdf:datatype="http://www.w3.org/2001/XMLSchema#string">J Nutr</bp:SOURCE>
      <bp:YEAR rdf:datatype="http://www.w3.org/2001/XMLSchema#string">2003</bp:YEAR>
      <bp:AUTHORS rdf:datatype="http://www.w3.org/2001/XMLSchema#string">Davie JR</bp:AUTHORS>
    </bp:PublicationXref>
  </Biopax>
</Pathway>
