# Supplementary material for: A network biology workflow to study transcriptomics data of the diabetic liver
Source: BMC Genomics. 2014 Nov 15;15(1):971. doi: 10.1186/1471-2164-15-971 (PMC4246458; doi:10.1186/1471-2164-15-971)
Supplement: Supplementary file 2 — Additional file 2: WikiPathways human pathway collection downloaded on 17 June 2014 ( http://wikipathways.org/index.php/Download_Pathways ). (ZIP 2 MB) [file 12864_2014_6667_MOESM2_ESM.zip › 2014-06-17-WikiPathways-HumanCollection/Hs_Cardiac_Hypertrophic_Response_WP2795_74825.gpml]

<?xml version="1.0" encoding="UTF-8"?>
<Pathway xmlns="http://pathvisio.org/GPML/2013a" Name="Cardiac Hypertrophic Response" Version="20140425" Organism="Homo sapiens"><Comment Source="WikiPathways-description">Integrated schematic of the more extensively characterized intracellular signal-transduction pathways that coordinate the cardiac hypertrophic response.
During development and in response to physiological stimuli or pathological insults, the heart undergoes hypertrophic enlargement, which is characterized by an increase in the size of individual cardiac myocytes.</Comment>
  <BiopaxRef>ba8</BiopaxRef>
  <Graphics BoardWidth="1396.098793431917" BoardHeight="777.3403945025316"/>
  <DataNode TextLabel="GPCR" GraphId="def5c" Type="Protein">
    <Graphics CenterX="150.490559644864" CenterY="164.76456530476563" Width="80.0" Height="20.0" ZOrder="32768" FontSize="10" Valign="Middle"/>
    <Xref Database="" ID=""/>
  </DataNode>
  <DataNode TextLabel="FGFR" GraphId="b2303" Type="Protein">
    <Graphics CenterX="516.1892892274416" CenterY="164.76456530476563" Width="80.0" Height="20.0" ZOrder="32768" FontSize="10" Valign="Middle"/>
    <Xref Database="Entrez Gene" ID="2263"/>
  </DataNode>
  <DataNode TextLabel="PCL" GraphId="b37d8" Type="GeneProduct">
    <Graphics CenterX="150.490559644864" CenterY="236.52251693194953" Width="80.0" Height="20.0" ZOrder="32768" FontSize="10" Valign="Middle"/>
    <Xref Database="" ID=""/>
  </DataNode>
  <DataNode TextLabel="Ca2+" GraphId="b7d4c" Type="Metabolite">
    <Graphics CenterX="133.24918033451928" CenterY="382.5867068655643" Width="80.0" Height="20.0" ZOrder="32768" FontSize="10" Valign="Middle" Color="0000ff"/>
    <Xref Database="HMDB" ID="HMDB00464"/>
  </DataNode>
  <DataNode TextLabel="Calmodulin" GraphId="dbef4" Type="GeneProduct">
    <Graphics CenterX="133.24918033451928" CenterY="435.23643463325965" Width="80.0" Height="20.0" ZOrder="32768" FontSize="10" Valign="Middle"/>
    <Xref Database="Entrez Gene" ID="801"/>
  </DataNode>
  <DataNode TextLabel="Calcineurin" GraphId="f9ec0" Type="GeneProduct">
    <Graphics CenterX="413.24926037341805" CenterY="310.944608805907" Width="80.0" Height="20.0" ZOrder="32768" FontSize="10" Valign="Middle"/>
    <Xref Database="Entrez Gene" ID="5530"/>
  </DataNode>
  <DataNode TextLabel="MAPKKK" GraphId="a3870" Type="GeneProduct">
    <Graphics CenterX="517.6231260721476" CenterY="293.70322949556254" Width="80.0" Height="20.0" ZOrder="32768" FontSize="10" Valign="Middle"/>
    <Xref Database="Entrez Gene" ID="4214"/>
  </DataNode>
  <DataNode TextLabel="PLA2" GraphId="eaf1b" Type="GeneProduct">
    <Graphics CenterX="740.0128044800747" CenterY="190.29734274671307" Width="80.0" Height="20.0" ZOrder="32768" FontSize="10" Valign="Middle"/>
    <Xref Database="Entrez Gene" ID="5320"/>
  </DataNode>
  <DataNode TextLabel="TAK1" GraphId="c7ec6" Type="GeneProduct">
    <Graphics CenterX="972.1761456531059" CenterY="271.6491531611608" Width="80.0" Height="20.0" ZOrder="32768" FontSize="10" Valign="Middle"/>
    <Xref Database="Entrez Gene" ID="6885"/>
  </DataNode>
  <DataNode TextLabel="NIK" GraphId="a0b04" Type="GeneProduct">
    <Graphics CenterX="916.9531842465705" CenterY="707.9013577536753" Width="80.0" Height="20.0" ZOrder="32768" FontSize="10" Valign="Middle"/>
    <Xref Database="Entrez Gene" ID="9020"/>
  </DataNode>
  <DataNode TextLabel="GC-A" GraphId="a8189" Type="GeneProduct">
    <Graphics CenterX="292.95879920929235" CenterY="164.76456530476563" Width="80.0" Height="20.0" ZOrder="32768" FontSize="10" Valign="Middle"/>
    <Xref Database="Entrez Gene" ID="2978"/>
  </DataNode>
  <DataNode TextLabel="RTKs" GraphId="b05a3" Type="Protein">
    <Graphics CenterX="653.2310315141921" CenterY="164.76456530476563" Width="80.0" Height="20.0" ZOrder="32769" FontSize="10" Valign="Middle"/>
    <Xref Database="" ID=""/>
  </DataNode>
  <DataNode TextLabel="TGFR/Activin&#10;" GraphId="dc527" Type="Protein">
    <Graphics CenterX="1054.3607377472508" CenterY="204.95118480833386" Width="80.0" Height="20.0" ZOrder="32770" FontSize="10" Valign="Middle"/>
    <Xref Database="Entrez Gene" ID="7046"/>
  </DataNode>
  <DataNode TextLabel="GPCR" GraphId="b20d6" Type="Protein">
    <Graphics CenterX="1061.494576187732" CenterY="346.20233257440884" Width="80.0" Height="20.0" ZOrder="32771" FontSize="10" Valign="Middle"/>
    <Xref Database="" ID=""/>
  </DataNode>
  <DataNode TextLabel="TNFR" GraphId="f48fd" Type="Protein">
    <Graphics CenterX="1047.4473262476513" CenterY="707.9013577536753" Width="80.0" Height="20.0" ZOrder="32772" FontSize="10" Valign="Middle"/>
    <Xref Database="Entrez Gene" ID="7132"/>
  </DataNode>
  <DataNode TextLabel="Ins(1,4,5)P3" GraphId="bc3b5" Type="Metabolite">
    <Graphics CenterX="133.24918033451928" CenterY="339.9188302775422" Width="80.0" Height="20.0" ZOrder="32773" FontSize="10" Valign="Middle" Color="0000ff"/>
    <Xref Database="HMDB" ID="HMDB01498"/>
  </DataNode>
  <DataNode TextLabel="CaMK" GraphId="f7dfb" Type="GeneProduct">
    <Graphics CenterX="133.24918033451928" CenterY="483.2945108583047" Width="80.0" Height="20.0" ZOrder="32774" FontSize="10" Valign="Middle"/>
    <Xref Database="Entrez Gene" ID="817"/>
  </DataNode>
  <DataNode TextLabel="MEF2" GraphId="c5260" Type="GeneProduct">
    <Graphics CenterX="283.31985260921476" CenterY="580.5250613476652" Width="80.0" Height="20.0" ZOrder="32776" FontSize="10" Valign="Middle"/>
    <Xref Database="Entrez Gene" ID="4205"/>
  </DataNode>
  <DataNode TextLabel="DAG" GraphId="fc2d2" Type="Metabolite">
    <Graphics CenterX="265.77186635992746" CenterY="339.9188302775422" Width="80.0" Height="20.0" ZOrder="32777" FontSize="10" Valign="Middle" Color="0000ff"/>
    <Xref Database="HMDB" ID="HMDB07009"/>
  </DataNode>
  <DataNode TextLabel="PKC" GraphId="c5e83" Type="GeneProduct">
    <Graphics CenterX="265.77186635992746" CenterY="382.5867068655642" Width="80.0" Height="20.0" ZOrder="32778" FontSize="10" Valign="Middle"/>
    <Xref Database="Entrez Gene" ID="5578"/>
  </DataNode>
  <DataNode TextLabel="PKD" GraphId="eb998" Type="GeneProduct">
    <Graphics CenterX="327.49600429096273" CenterY="434.3289936169257" Width="80.0" Height="20.0" ZOrder="32779" FontSize="10" Valign="Middle"/>
    <Xref Database="Entrez Gene" ID="5587"/>
  </DataNode>
  <DataNode TextLabel="Endo-1" GraphId="c3a99" Type="Protein" GroupRef="d44fa">
    <Graphics CenterX="150.49055964486388" CenterY="70.89908668215489" Width="101.86364573182611" Height="20.0" ZOrder="32781" FontSize="10" Valign="Middle"/>
    <Xref Database="" ID=""/>
  </DataNode>
  <DataNode TextLabel="Ang-II" GraphId="b0611" Type="Metabolite" GroupRef="d44fa">
    <Graphics CenterX="150.49055964486388" CenterY="90.89908668215485" Width="101.86364573182611" Height="20.0" ZOrder="32782" FontSize="10" Valign="Middle" Color="0000ff"/>
    <Xref Database="HMDB" ID="HMDB01035"/>
  </DataNode>
  <DataNode TextLabel="Catecholamines" GraphId="a0283" Type="Metabolite" GroupRef="d44fa">
    <Graphics CenterX="150.490559644864" CenterY="110.89908668215485" Width="101.86364573182613" Height="20.0" ZOrder="32783" FontSize="10" Valign="Middle" Color="0000ff"/>
    <Xref Database="" ID=""/>
  </DataNode>
  <DataNode TextLabel="ANP" GraphId="a177b" Type="Protein" GroupRef="bd2df">
    <Graphics CenterX="292.95879920929235" CenterY="70.89908668215489" Width="80.0" Height="20.0" ZOrder="32784" FontSize="10" Valign="Middle"/>
    <Xref Database="Entrez Gene" ID="4878"/>
  </DataNode>
  <DataNode TextLabel="BNP" GraphId="eaa3e" Type="Protein" GroupRef="bd2df">
    <Graphics CenterX="292.95879920929235" CenterY="90.89908668215485" Width="80.0" Height="20.0" ZOrder="32785" FontSize="10" Valign="Middle"/>
    <Xref Database="" ID=""/>
  </DataNode>
  <DataNode TextLabel="cGMP" GraphId="bd8cf" Type="Metabolite">
    <Graphics CenterX="292.95879920929235" CenterY="219.4538952330274" Width="80.0" Height="18.670855863783046" ZOrder="32786" FontSize="10" Valign="Middle" Color="0000ff"/>
    <Xref Database="HMDB" ID="HMDB01314"/>
  </DataNode>
  <DataNode TextLabel="PKG-I" GraphId="c23e4" Type="GeneProduct">
    <Graphics CenterX="292.95879920929247" CenterY="271.8426052321704" Width="80.0" Height="20.0" ZOrder="32787" FontSize="10" Valign="Middle"/>
    <Xref Database="Entrez Gene" ID="5592"/>
  </DataNode>
  <DataNode TextLabel="Ca2+" GraphId="f5f43" Type="Metabolite">
    <Graphics CenterX="413.24926037341805" CenterY="264.6832657932032" Width="80.0" Height="20.0" ZOrder="32788" FontSize="10" Valign="Middle" Color="0000ff"/>
    <Xref Database="HMDB" ID="HMDB00464"/>
  </DataNode>
  <DataNode TextLabel="NFAT" GraphId="f72d8" Type="GeneProduct">
    <Graphics CenterX="413.249260373418" CenterY="386.28036198195053" Width="80.0" Height="20.0" ZOrder="32789" FontSize="10" Valign="Middle"/>
    <Xref Database="Entrez Gene" ID="4773"/>
  </DataNode>
  <DataNode TextLabel="NFAT" GraphId="c4119" Type="GeneProduct">
    <Graphics CenterX="413.249260373418" CenterY="521.8163262318656" Width="80.0" Height="20.0" ZOrder="32790" FontSize="10" Valign="Middle"/>
    <Xref Database="Entrez Gene" ID="4773"/>
  </DataNode>
  <DataNode TextLabel="MAPKKKK" GraphId="cf8a9" Type="GeneProduct">
    <Graphics CenterX="517.6231260721476" CenterY="219.31121497650656" Width="80.0" Height="20.0" ZOrder="32792" FontSize="10" Valign="Middle"/>
    <Xref Database="Entrez Gene" ID="11184"/>
  </DataNode>
  <DataNode TextLabel="JNK" GraphId="a6ea5" Type="GeneProduct">
    <Graphics CenterX="517.6231260721476" CenterY="428.94823856997346" Width="80.0" Height="20.0" ZOrder="32794" FontSize="10" Valign="Middle"/>
    <Xref Database="Entrez Gene" ID="5599"/>
  </DataNode>
  <DataNode TextLabel="RAS" GraphId="ebe79" Type="GeneProduct" GroupRef="c572d">
    <Graphics CenterX="653.231031514192" CenterY="230.38656405150272" Width="80.0" Height="20.0" ZOrder="32795" FontSize="10" Valign="Middle"/>
    <Xref Database="" ID=""/>
  </DataNode>
  <DataNode TextLabel="RAC1" GraphId="cb888" Type="GeneProduct" GroupRef="c572d">
    <Graphics CenterX="653.231031514192" CenterY="250.38656405150272" Width="80.0" Height="20.0" ZOrder="32796" FontSize="10" Valign="Middle"/>
    <Xref Database="Entrez Gene" ID="5879"/>
  </DataNode>
  <DataNode TextLabel="ROH" GraphId="fb98a" Type="GeneProduct" GroupRef="c572d">
    <Graphics CenterX="653.231031514192" CenterY="270.3865640515027" Width="80.0" Height="20.0" ZOrder="32797" FontSize="10" Valign="Middle"/>
    <Xref Database="" ID=""/>
  </DataNode>
  <DataNode TextLabel="RAF1" GraphId="fb16e" Type="GeneProduct">
    <Graphics CenterX="653.231031514192" CenterY="329.1297267732394" Width="80.0" Height="20.0" ZOrder="32798" FontSize="10" Valign="Middle"/>
    <Xref Database="Entrez Gene" ID="5894"/>
  </DataNode>
  <DataNode TextLabel="MEK2" GraphId="cb051" Type="GeneProduct" GroupRef="ebc00">
    <Graphics CenterX="653.0145132954799" CenterY="405.457454648142" Width="80.0" Height="20.0" ZOrder="32801" FontSize="10" Valign="Middle"/>
    <Xref Database="Entrez Gene" ID="5605"/>
  </DataNode>
  <DataNode TextLabel="MEK1" GraphId="e8b94" Type="GeneProduct" GroupRef="ebc00">
    <Graphics CenterX="653.0145132954799" CenterY="385.457454648142" Width="80.0" Height="20.0" ZOrder="32802" FontSize="10" Valign="Middle"/>
    <Xref Database="Entrez Gene" ID="5604"/>
  </DataNode>
  <DataNode TextLabel="ERK1" GraphId="fc47c" Type="GeneProduct" GroupRef="db544">
    <Graphics CenterX="653.5124182681553" CenterY="489.55750267000764" Width="80.0" Height="20.0" ZOrder="32804" FontSize="10" Valign="Middle"/>
    <Xref Database="Entrez Gene" ID="5595"/>
  </DataNode>
  <DataNode TextLabel="ERK2" GraphId="c7201" Type="GeneProduct" GroupRef="db544">
    <Graphics CenterX="653.5124182681553" CenterY="509.55750267000764" Width="80.0" Height="20.0" ZOrder="32805" FontSize="10" Valign="Middle"/>
    <Xref Database="Entrez Gene" ID="5594"/>
  </DataNode>
  <DataNode TextLabel="MEK4" GraphId="e5989" Type="GeneProduct" GroupRef="aa43d">
    <Graphics CenterX="517.6231260721477" CenterY="350.08072495835717" Width="80.0" Height="20.0" ZOrder="32807" FontSize="10" Valign="Middle"/>
    <Xref Database="Entrez Gene" ID="6416"/>
  </DataNode>
  <DataNode TextLabel="MEK7" GraphId="d78ba" Type="GeneProduct" GroupRef="aa43d">
    <Graphics CenterX="517.6231260721477" CenterY="370.08072495835717" Width="80.0" Height="20.0" ZOrder="32808" FontSize="10" Valign="Middle"/>
    <Xref Database="Entrez Gene" ID="5609"/>
  </DataNode>
  <DataNode TextLabel="MAPKKK" GraphId="d97d5" Type="GeneProduct">
    <Graphics CenterX="768.2417611877436" CenterY="331.05453019540846" Width="80.0" Height="20.0" ZOrder="32810" FontSize="10" Valign="Middle"/>
    <Xref Database="Entrez Gene" ID="4214"/>
  </DataNode>
  <DataNode TextLabel="MAPKKK" GraphId="a3430" Type="GeneProduct">
    <Graphics CenterX="871.7930781723032" CenterY="301.9991260173887" Width="80.0" Height="20.0" ZOrder="32811" FontSize="10" Valign="Middle"/>
    <Xref Database="Entrez Gene" ID="4214"/>
  </DataNode>
  <DataNode TextLabel="ERK5" GraphId="d8847" Type="GeneProduct">
    <Graphics CenterX="768.2417611877435" CenterY="497.9274162831691" Width="80.0" Height="20.0" ZOrder="32812" FontSize="10" Valign="Middle"/>
    <Xref Database="Entrez Gene" ID="5598"/>
  </DataNode>
  <DataNode TextLabel="MEK5" GraphId="b33c5" Type="GeneProduct">
    <Graphics CenterX="768.2417611877436" CenterY="396.8218565516821" Width="80.0" Height="20.0" ZOrder="32813" FontSize="10" Valign="Middle"/>
    <Xref Database="Entrez Gene" ID="5607"/>
  </DataNode>
  <DataNode TextLabel="MEK6" GraphId="be254" Type="GeneProduct" GroupRef="f0e70">
    <Graphics CenterX="871.8192052081929" CenterY="407.8141659398633" Width="80.0" Height="20.0" ZOrder="32816" FontSize="10" Valign="Middle"/>
    <Xref Database="Entrez Gene" ID="5608"/>
  </DataNode>
  <DataNode TextLabel="MEK3" GraphId="ade94" Type="GeneProduct" GroupRef="f0e70">
    <Graphics CenterX="871.8192052081929" CenterY="387.8141659398633" Width="80.0" Height="20.0" ZOrder="32817" FontSize="10" Valign="Middle"/>
    <Xref Database="Entrez Gene" ID="5606"/>
  </DataNode>
  <DataNode TextLabel="p38" GraphId="cac92" Type="GeneProduct">
    <Graphics CenterX="871.8192052081929" CenterY="497.9274162831691" Width="80.0" Height="20.0" ZOrder="32818" FontSize="10" Valign="Middle"/>
    <Xref Database="Entrez Gene" ID="1432"/>
  </DataNode>
  <DataNode TextLabel="IKK-beta" GraphId="e80b4" Type="GeneProduct" GroupRef="bfde8">
    <Graphics CenterX="801.818049111435" CenterY="707.4338168094904" Width="80.0" Height="20.0" ZOrder="32819" FontSize="10" Valign="Middle"/>
    <Xref Database="Entrez Gene" ID="3551"/>
  </DataNode>
  <DataNode TextLabel="I-kappa-B" GraphId="c562a" Type="GeneProduct" GroupRef="b572a">
    <Graphics CenterX="673.8087898521793" CenterY="697.4345553936414" Width="80.0" Height="20.0" ZOrder="32820" FontSize="10" Valign="Middle"/>
    <Xref Database="Entrez Gene" ID="9641"/>
  </DataNode>
  <DataNode TextLabel="NF-kappa-B" GraphId="a5781" Type="GeneProduct" GroupRef="b572a">
    <Graphics CenterX="673.8087898521793" CenterY="717.4345553936415" Width="80.0" Height="20.0" ZOrder="32821" FontSize="10" Valign="Middle"/>
    <Xref Database="Entrez Gene" ID="4790"/>
  </DataNode>
  <DataNode TextLabel="NF-kappa-B" GraphId="d65c3" Type="GeneProduct">
    <Graphics CenterX="483.3003343768363" CenterY="603.6120573989581" Width="80.0" Height="20.0" ZOrder="32822" FontSize="10" Valign="Middle"/>
    <Xref Database="Entrez Gene" ID="4790"/>
  </DataNode>
  <DataNode TextLabel="Pol II" GraphId="c6923" Type="GeneProduct">
    <Graphics CenterX="374.72189998217345" CenterY="608.0338831982666" Width="80.0" Height="20.0" ZOrder="32823" FontSize="10" Valign="Middle"/>
    <Xref Database="" ID=""/>
  </DataNode>
  <DataNode TextLabel="CDK 7" GraphId="a187b" Type="GeneProduct" GroupRef="a60b0">
    <Graphics CenterX="194.2974755577492" CenterY="658.5366414309523" Width="80.0" Height="20.0" ZOrder="32825" FontSize="10" Valign="Middle"/>
    <Xref Database="Entrez Gene" ID="1022"/>
  </DataNode>
  <DataNode TextLabel="CDK 9" GraphId="e636a" Type="GeneProduct" GroupRef="a60b0">
    <Graphics CenterX="194.2974755577492" CenterY="678.5366414309523" Width="80.0" Height="20.0" ZOrder="32826" FontSize="10" Valign="Middle"/>
    <Xref Database="Entrez Gene" ID="1025"/>
  </DataNode>
  <DataNode TextLabel="PDK1" GraphId="eb58c" Type="GeneProduct">
    <Graphics CenterX="994.1054159484713" CenterY="483.1568538510384" Width="80.0" Height="20.0" ZOrder="32828" FontSize="10" Valign="Middle"/>
    <Xref Database="Entrez Gene" ID="5170"/>
  </DataNode>
  <DataNode TextLabel="AKT1" GraphId="faafe" Type="GeneProduct" GroupRef="db6c7">
    <Graphics CenterX="993.5689921074127" CenterY="576.5232997671536" Width="80.0" Height="20.0" ZOrder="32830" FontSize="10" Valign="Middle"/>
    <Xref Database="Entrez Gene" ID="207"/>
  </DataNode>
  <DataNode TextLabel="AKT2" GraphId="a54b0" Type="GeneProduct" GroupRef="db6c7">
    <Graphics CenterX="993.5689921074127" CenterY="596.5232997671536" Width="80.0" Height="20.0" ZOrder="32831" FontSize="10" Valign="Middle"/>
    <Xref Database="Entrez Gene" ID="208"/>
  </DataNode>
  <DataNode TextLabel="GSK3-beta" GraphId="be639" Type="GeneProduct">
    <Graphics CenterX="809.2312437630411" CenterY="600.1546463455203" Width="80.0" Height="20.0" ZOrder="32832" FontSize="10" Valign="Middle"/>
    <Xref Database="Entrez Gene" ID="2932"/>
  </DataNode>
  <DataNode TextLabel="mTOR" GraphId="c2bb2" Type="GeneProduct">
    <Graphics CenterX="993.7146874716499" CenterY="652.1524388400013" Width="80.0" Height="20.0" ZOrder="32834" FontSize="10" Valign="Middle"/>
    <Xref Database="Entrez Gene" ID="2475"/>
  </DataNode>
  <DataNode TextLabel="TNF-alpha" GraphId="f632c" Type="Protein">
    <Graphics CenterX="1125.4286055907457" CenterY="663.9679364568234" Width="80.0" Height="20.0" ZOrder="32835" FontSize="10" Valign="Middle"/>
    <Xref Database="Entrez Gene" ID="7124"/>
  </DataNode>
  <DataNode TextLabel="TGF-beta" GraphId="a2a21" Type="Protein">
    <Graphics CenterX="1121.079819718781" CenterY="158.51539782547653" Width="80.0" Height="20.0" ZOrder="32836" FontSize="10" Valign="Middle"/>
    <Xref Database="Entrez Gene" ID="7040"/>
  </DataNode>
  <DataNode TextLabel="Neuregulin" GraphId="a0511" Type="Protein" GroupRef="e005e">
    <Graphics CenterX="653.2310315141921" CenterY="81.58383049655794" Width="80.0" Height="20.0" ZOrder="32837" FontSize="10" Valign="Middle"/>
    <Xref Database="Entrez Gene" ID="3084"/>
  </DataNode>
  <DataNode TextLabel="EGF" GraphId="c81b6" Type="Protein" GroupRef="e005e">
    <Graphics CenterX="653.2310315141921" CenterY="101.58383049655794" Width="80.0" Height="20.0" ZOrder="32838" FontSize="10" Valign="Middle"/>
    <Xref Database="Entrez Gene" ID="1950"/>
  </DataNode>
  <DataNode TextLabel="IGF-I" GraphId="b34df" Type="Protein" GroupRef="e005e">
    <Graphics CenterX="653.2310315141921" CenterY="61.58383049655798" Width="80.0" Height="20.0" ZOrder="32839" FontSize="10" Valign="Middle"/>
    <Xref Database="Entrez Gene" ID="3479"/>
  </DataNode>
  <DataNode TextLabel="FGF" GraphId="cbca4" Type="Protein">
    <Graphics CenterX="516.1892892274416" CenterY="114.43151261576332" Width="80.0" Height="20.0" ZOrder="32840" FontSize="10" Valign="Middle"/>
    <Xref Database="Entrez Gene" ID="2247"/>
  </DataNode>
  <DataNode TextLabel="HDAC 4" GraphId="f31e6" Type="GeneProduct" GroupRef="f8b49">
    <Graphics CenterX="243.4158363413102" CenterY="513.0464785751005" Width="80.0" Height="20.0" ZOrder="32842" FontSize="10" Valign="Middle"/>
    <Xref Database="Entrez Gene" ID="9759"/>
  </DataNode>
  <DataNode TextLabel="HDAC 7" GraphId="a1653" Type="GeneProduct" GroupRef="f8b49">
    <Graphics CenterX="323.4158363413101" CenterY="513.0464785751005" Width="80.0" Height="20.0" ZOrder="32843" FontSize="10" Valign="Middle"/>
    <Xref Database="Entrez Gene" ID="51564"/>
  </DataNode>
  <DataNode TextLabel="HDAC 5" GraphId="c58ec" Type="GeneProduct" GroupRef="f8b49">
    <Graphics CenterX="243.4158363413102" CenterY="533.0464785751005" Width="80.0" Height="20.0" ZOrder="32844" FontSize="10" Valign="Middle"/>
    <Xref Database="Entrez Gene" ID="10014"/>
  </DataNode>
  <DataNode TextLabel="HDAC 9" GraphId="a7144" Type="GeneProduct" GroupRef="f8b49">
    <Graphics CenterX="323.4158363413101" CenterY="533.0464785751005" Width="80.0" Height="20.0" ZOrder="32845" FontSize="10" Valign="Middle"/>
    <Xref Database="Entrez Gene" ID="9734"/>
  </DataNode>
  <DataNode TextLabel="HDAC 4" GraphId="fa3af" Type="GeneProduct" GroupRef="c8bdd">
    <Graphics CenterX="85.62848220688986" CenterY="630.5760886886361" Width="80.0" Height="20.0" ZOrder="32847" FontSize="10" Valign="Middle"/>
    <Xref Database="Entrez Gene" ID="9759"/>
  </DataNode>
  <DataNode TextLabel="HDAC 7" GraphId="cbe4f" Type="GeneProduct" GroupRef="c8bdd">
    <Graphics CenterX="85.62848220688986" CenterY="670.5760886886361" Width="80.0" Height="20.0" ZOrder="32848" FontSize="10" Valign="Middle"/>
    <Xref Database="Entrez Gene" ID="51564"/>
  </DataNode>
  <DataNode TextLabel="HDAC 5" GraphId="c0c88" Type="GeneProduct" GroupRef="c8bdd">
    <Graphics CenterX="85.62848220688986" CenterY="650.5760886886361" Width="80.0" Height="20.0" ZOrder="32849" FontSize="10" Valign="Middle"/>
    <Xref Database="Entrez Gene" ID="10014"/>
  </DataNode>
  <DataNode TextLabel="HDAC 9" GraphId="a5d73" Type="GeneProduct" GroupRef="c8bdd">
    <Graphics CenterX="85.62848220688986" CenterY="690.5760886886361" Width="80.0" Height="20.0" ZOrder="32850" FontSize="10" Valign="Middle"/>
    <Xref Database="Entrez Gene" ID="9734"/>
  </DataNode>
  <DataNode TextLabel="IKK-alpha" GraphId="c4af9" Type="GeneProduct" GroupRef="bfde8">
    <Graphics CenterX="801.818049111435" CenterY="687.4338168094903" Width="80.0" Height="20.0" ZOrder="32851" FontSize="10" Valign="Middle"/>
    <Xref Database="Entrez Gene" ID="1147"/>
  </DataNode>
  <DataNode TextLabel="IKK-gamma" GraphId="a52ae" Type="GeneProduct" GroupRef="bfde8">
    <Graphics CenterX="801.818049111435" CenterY="727.4338168094905" Width="80.0" Height="20.0" ZOrder="32852" FontSize="10" Valign="Middle"/>
    <Xref Database="Entrez Gene" ID="8517"/>
  </DataNode>
  <Interaction>
    <Graphics ZOrder="12288" LineThickness="1.0" Color="ff0000">
      <Point X="283.4158363413102" Y="551.0464785751005" GraphRef="aa7d8" RelX="0.0" RelY="1.0"/>
      <Point X="283.31985260921476" Y="570.5250613476652" GraphRef="c5260" RelX="0.0" RelY="-1.0" ArrowHead="TBar"/>
    </Graphics>
    <Xref Database="" ID=""/>
  </Interaction>
  <Interaction>
    <Graphics ZOrder="12288" LineThickness="1.0">
      <Point X="150.490559644864" Y="174.76456530476563" GraphRef="def5c" RelX="0.0" RelY="1.0"/>
      <Point X="150.490559644864" Y="226.52251693194953" GraphRef="b37d8" RelX="0.0" RelY="-1.0" ArrowHead="Arrow"/>
    </Graphics>
    <Xref Database="" ID=""/>
  </Interaction>
  <Interaction>
    <Graphics ConnectorType="Elbow" ZOrder="12288" LineThickness="1.0">
      <Point X="150.490559644864" Y="246.52251693194953" GraphRef="b37d8" RelX="0.0" RelY="1.0"/>
      <Point X="141.86986998969164" Y="292.11270374066345"/>
      <Point X="133.24918033451928" Y="329.9188302775422" GraphRef="bc3b5" RelX="0.0" RelY="-1.0" ArrowHead="Arrow"/>
    </Graphics>
    <Xref Database="" ID=""/>
  </Interaction>
  <Interaction>
    <Graphics ConnectorType="Elbow" ZOrder="12288" LineThickness="1.0">
      <Point X="150.490559644864" Y="246.52251693194953" GraphRef="b37d8" RelX="0.0" RelY="1.0"/>
      <Point X="208.13121300239573" Y="292.11270374066345"/>
      <Point X="265.77186635992746" Y="329.9188302775422" GraphRef="fc2d2" RelX="0.0" RelY="-1.0" ArrowHead="Arrow"/>
    </Graphics>
    <Xref Database="" ID=""/>
  </Interaction>
  <Interaction>
    <Graphics ZOrder="12288" LineThickness="1.0">
      <Point X="133.24918033451928" Y="349.9188302775422" GraphRef="bc3b5" RelX="0.0" RelY="1.0"/>
      <Point X="133.24918033451928" Y="372.5867068655643" GraphRef="b7d4c" RelX="0.0" RelY="-1.0" ArrowHead="Arrow"/>
    </Graphics>
    <Xref Database="" ID=""/>
  </Interaction>
  <Interaction>
    <Graphics ZOrder="12288" LineThickness="1.0">
      <Point X="173.24918033451928" Y="382.5867068655643" GraphRef="b7d4c" RelX="1.0" RelY="0.0"/>
      <Point X="225.77186635992746" Y="382.5867068655642" GraphRef="c5e83" RelX="-1.0" RelY="0.0" ArrowHead="Arrow"/>
    </Graphics>
    <Xref Database="" ID=""/>
  </Interaction>
  <Interaction>
    <Graphics ZOrder="12288" LineThickness="1.0">
      <Point X="133.24918033451928" Y="392.5867068655643" GraphRef="b7d4c" RelX="0.0" RelY="1.0"/>
      <Point X="133.24918033451928" Y="425.23643463325965" GraphRef="dbef4" RelX="0.0" RelY="-1.0" ArrowHead="Arrow"/>
    </Graphics>
    <Xref Database="" ID=""/>
  </Interaction>
  <Interaction>
    <Graphics ZOrder="12288" LineThickness="1.0">
      <Point X="133.24918033451928" Y="445.23643463325965" GraphRef="dbef4" RelX="0.0" RelY="1.0"/>
      <Point X="133.24918033451928" Y="473.2945108583047" GraphRef="f7dfb" RelX="0.0" RelY="-1.0" ArrowHead="Arrow"/>
    </Graphics>
    <Xref Database="" ID=""/>
  </Interaction>
  <Interaction>
    <Graphics ConnectorType="Elbow" ZOrder="12288" LineThickness="1.0">
      <Point X="173.24918033451928" Y="483.2945108583047" GraphRef="f7dfb" RelX="1.0" RelY="0.0"/>
      <Point X="178.45640932595487" Y="503.1704947167026"/>
      <Point X="195.41583634131024" Y="523.0464785751005" GraphRef="aa7d8" RelX="-1.0" RelY="0.0" ArrowHead="Arrow"/>
    </Graphics>
    <Xref Database="" ID=""/>
  </Interaction>
  <Interaction>
    <Graphics ZOrder="12288" LineThickness="1.0">
      <Point X="265.77186635992746" Y="349.9188302775422" GraphRef="fc2d2" RelX="0.0" RelY="1.0"/>
      <Point X="265.77186635992746" Y="372.5867068655642" GraphRef="c5e83" RelX="0.0" RelY="-1.0" ArrowHead="Arrow"/>
    </Graphics>
    <Xref Database="" ID=""/>
  </Interaction>
  <Interaction>
    <Graphics ConnectorType="Elbow" ZOrder="12288" LineThickness="1.0">
      <Point X="265.77186635992746" Y="392.5867068655642" GraphRef="c5e83" RelX="0.0" RelY="1.0"/>
      <Point X="283.4158363413102" Y="495.04647857510054" GraphRef="aa7d8" RelX="0.0" RelY="-1.0" ArrowHead="Arrow"/>
    </Graphics>
    <Xref Database="" ID=""/>
  </Interaction>
  <Interaction>
    <Graphics ConnectorType="Elbow" ZOrder="12288" LineThickness="1.0">
      <Point X="305.77186635992746" Y="382.5867068655642" GraphRef="c5e83" RelX="1.0" RelY="0.0"/>
      <Point X="327.49600429096273" Y="424.3289936169257" GraphRef="eb998" RelX="0.0" RelY="-1.0" ArrowHead="Arrow"/>
    </Graphics>
    <Xref Database="" ID=""/>
  </Interaction>
  <Interaction>
    <Graphics ConnectorType="Elbow" ZOrder="12288" LineThickness="1.0">
      <Point X="327.49600429096273" Y="444.3289936169257" GraphRef="eb998" RelX="0.0" RelY="1.0"/>
      <Point X="327.4158363413102" Y="495.04647857510054" GraphRef="aa7d8" RelX="0.5" RelY="-1.0" ArrowHead="Arrow"/>
    </Graphics>
    <Xref Database="" ID=""/>
  </Interaction>
  <Interaction>
    <Graphics ConnectorType="Elbow" ZOrder="12288" LineStyle="Broken" LineThickness="1.0">
      <Point X="239.4158363413102" Y="551.0464785751005" GraphRef="aa7d8" RelX="-0.5" RelY="1.0"/>
      <Point X="85.62848220688986" Y="612.5760886886361" GraphRef="da1b5" RelX="0.0" RelY="-1.0" ArrowHead="Arrow"/>
    </Graphics>
    <Xref Database="" ID=""/>
  </Interaction>
  <Interaction>
    <Graphics ZOrder="12288" LineThickness="1.0">
      <Point X="150.49055964486394" Y="128.89908668215483" GraphRef="b51eb" RelX="0.0" RelY="1.0"/>
      <Point X="150.490559644864" Y="154.76456530476563" GraphRef="def5c" RelX="0.0" RelY="-1.0"/>
    </Graphics>
    <Xref Database="" ID=""/>
  </Interaction>
  <Interaction>
    <Graphics ZOrder="12288" LineThickness="1.0">
      <Point X="292.95879920929235" Y="108.89908668215483" GraphRef="bd24a" RelX="0.0" RelY="1.0"/>
      <Point X="292.95879920929235" Y="154.76456530476563" GraphRef="a8189" RelX="0.0" RelY="-1.0"/>
    </Graphics>
    <Xref Database="" ID=""/>
  </Interaction>
  <Interaction>
    <Graphics ConnectorType="Elbow" ZOrder="12288" LineThickness="1.0">
      <Point X="245.77186635992746" Y="392.5867068655642" GraphRef="c5e83" RelX="-0.5" RelY="1.0"/>
      <Point X="220.19943815982236" Y="436.5657730903588" GraphRef="d9237" RelX="0.0" RelY="-1.0" ArrowHead="Arrow"/>
    </Graphics>
    <Xref Database="" ID=""/>
  </Interaction>
  <Interaction>
    <Graphics ZOrder="12288" LineThickness="1.0">
      <Point X="292.95879920929235" Y="174.76456530476563" GraphRef="a8189" RelX="0.0" RelY="1.0"/>
      <Point X="292.95879920929235" Y="210.11846730113587" GraphRef="bd8cf" RelX="0.0" RelY="-1.0" ArrowHead="Arrow"/>
    </Graphics>
    <Xref Database="" ID=""/>
  </Interaction>
  <Interaction>
    <Graphics ZOrder="12288" LineThickness="1.0">
      <Point X="292.95879920929235" Y="228.78932316491893" GraphRef="bd8cf" RelX="0.0" RelY="1.0"/>
      <Point X="292.95879920929247" Y="261.8426052321704" GraphRef="c23e4" RelX="0.0" RelY="-1.0" ArrowHead="Arrow"/>
    </Graphics>
    <Xref Database="" ID=""/>
  </Interaction>
  <Interaction>
    <Graphics ZOrder="12288" LineThickness="1.0">
      <Point X="413.24926037341805" Y="274.6832657932032" GraphRef="f5f43" RelX="0.0" RelY="1.0"/>
      <Point X="413.24926037341805" Y="300.944608805907" GraphRef="f9ec0" RelX="0.0" RelY="-1.0" ArrowHead="Arrow"/>
    </Graphics>
    <Xref Database="" ID=""/>
  </Interaction>
  <Interaction>
    <Graphics ZOrder="12288" LineThickness="1.0">
      <Point X="413.249260373418" Y="396.28036198195053" GraphRef="f72d8" RelX="0.0" RelY="1.0"/>
      <Point X="413.249260373418" Y="511.81632623186556" GraphRef="c4119" RelX="0.0" RelY="-1.0" ArrowHead="Arrow"/>
      <Anchor Position="0.2854421336720111" Shape="None" GraphId="a274b"/>
      <Anchor Position="0.44034358117871497" Shape="None" GraphId="ef2e8"/>
      <Anchor Position="0.5370501011583533" Shape="None" GraphId="b10f9"/>
    </Graphics>
    <Xref Database="" ID=""/>
  </Interaction>
  <Interaction>
    <Graphics ZOrder="12288" LineThickness="1.0">
      <Point X="413.24926037341805" Y="320.944608805907" GraphRef="f9ec0" RelX="0.0" RelY="1.0"/>
      <Point X="413.249260373418" Y="376.28036198195053" GraphRef="f72d8" RelX="0.0" RelY="-1.0" ArrowHead="Arrow"/>
    </Graphics>
    <Xref Database="" ID=""/>
  </Interaction>
  <Interaction>
    <Graphics ConnectorType="Elbow" ZOrder="12288" LineThickness="1.0" Color="ff0000">
      <Point X="312.95879920929247" Y="281.8426052321704" GraphRef="c23e4" RelX="0.5" RelY="1.0"/>
      <Point X="353.10402979135523" Y="343.61248539392875"/>
      <Point X="393.249260373418" Y="376.28036198195053" GraphRef="f72d8" RelX="-0.5" RelY="-1.0" ArrowHead="TBar"/>
    </Graphics>
    <Xref Database="" ID=""/>
  </Interaction>
  <Interaction>
    <Graphics ConnectorType="Elbow" ZOrder="12288" LineThickness="1.0">
      <Point X="173.24918033451928" Y="382.5867068655643" GraphRef="b7d4c" RelX="1.0" RelY="0.0"/>
      <Point X="373.24926037341805" Y="310.944608805907" GraphRef="f9ec0" RelX="-1.0" RelY="0.0" ArrowHead="Arrow"/>
    </Graphics>
    <Xref Database="" ID=""/>
  </Interaction>
  <Interaction>
    <Graphics ConnectorType="Elbow" ZOrder="12288" LineThickness="1.0">
      <Point X="456.84272679810044" Y="128.5671133431121" GraphRef="bb42f" RelX="0.5" RelY="1.0"/>
      <Point X="477.232926435124" Y="185.04868608061935"/>
      <Point X="497.62312607214756" Y="209.31121497650656" GraphRef="cf8a9" RelX="-0.5" RelY="-1.0" ArrowHead="Arrow"/>
    </Graphics>
    <Xref Database="" ID=""/>
  </Interaction>
  <Interaction>
    <Graphics ConnectorType="Elbow" ZOrder="12288" LineThickness="1.0">
      <Point X="436.84272679810044" Y="128.5671133431121" GraphRef="bb42f" RelX="0.0" RelY="1.0"/>
      <Point X="467.232926435124" Y="242.8865325808617"/>
      <Point X="497.62312607214756" Y="283.70322949556254" GraphRef="a3870" RelX="-0.5" RelY="-1.0" ArrowHead="Arrow"/>
    </Graphics>
    <Xref Database="" ID=""/>
  </Interaction>
  <Interaction>
    <Graphics ZOrder="12288" LineThickness="1.0">
      <Point X="517.6231260721476" Y="229.31121497650656" GraphRef="cf8a9" RelX="0.0" RelY="1.0"/>
      <Point X="517.6231260721476" Y="283.70322949556254" GraphRef="a3870" RelX="0.0" RelY="-1.0" ArrowHead="Arrow"/>
    </Graphics>
    <Xref Database="" ID=""/>
  </Interaction>
  <Interaction>
    <Graphics ZOrder="12288" LineThickness="1.0">
      <Point X="517.6231260721476" Y="303.70322949556254" GraphRef="a3870" RelX="0.0" RelY="1.0"/>
      <Point X="517.6231260721477" Y="332.08072495835717" GraphRef="c59b5" RelX="0.0" RelY="-1.0" ArrowHead="Arrow"/>
    </Graphics>
    <Xref Database="" ID=""/>
  </Interaction>
  <Interaction>
    <Graphics ZOrder="12288" LineThickness="1.0">
      <Point X="517.6231260721477" Y="388.08072495835717" GraphRef="c59b5" RelX="0.0" RelY="1.0"/>
      <Point X="517.6231260721476" Y="418.94823856997346" GraphRef="a6ea5" RelX="0.0" RelY="-1.0" ArrowHead="Arrow"/>
    </Graphics>
    <Xref Database="" ID=""/>
  </Interaction>
  <Interaction>
    <Graphics ZOrder="12288" LineThickness="1.0" Color="ff0000">
      <Point X="477.62312607214756" Y="428.94823856997346" GraphRef="a6ea5" RelX="-1.0" RelY="0.0"/>
      <Point X="413.249260373418" Y="429.2591941332995" GraphRef="a274b" RelX="0.0" RelY="0.0" ArrowHead="TBar"/>
    </Graphics>
    <Xref Database="" ID=""/>
  </Interaction>
  <Interaction>
    <Graphics ConnectorType="Elbow" ZOrder="12288" LineThickness="1.0">
      <Point X="517.6231260721476" Y="438.94823856997346" GraphRef="a6ea5" RelX="0.0" RelY="1.0"/>
      <Point X="499.41985928448946" Y="535.0643910200638" GraphRef="ad498" RelX="-0.5" RelY="-1.0" ArrowHead="Arrow"/>
    </Graphics>
    <Xref Database="" ID=""/>
  </Interaction>
  <Interaction>
    <Graphics ZOrder="12288" LineThickness="1.0">
      <Point X="653.2310315141921" Y="174.76456530476563" GraphRef="b05a3" RelX="0.0" RelY="1.0"/>
      <Point X="653.231031514192" Y="212.38656405150272" GraphRef="b9cae" RelX="0.0" RelY="-1.0" ArrowHead="Arrow"/>
      <Anchor Position="0.4" Shape="None" GraphId="da35a"/>
    </Graphics>
    <Xref Database="" ID=""/>
  </Interaction>
  <Interaction>
    <Graphics ConnectorType="Elbow" ZOrder="12288" LineThickness="1.0">
      <Point X="536.1892892274416" Y="174.76456530476563" GraphRef="b2303" RelX="0.5" RelY="1.0"/>
      <Point X="582.7101603708168" Y="183.9028665191557"/>
      <Point X="629.231031514192" Y="212.38656405150272" GraphRef="b9cae" RelX="-0.5" RelY="-1.0" ArrowHead="Arrow"/>
    </Graphics>
    <Xref Database="" ID=""/>
  </Interaction>
  <Interaction>
    <Graphics ConnectorType="Segmented" ZOrder="12288" LineThickness="1.0">
      <Point X="613.2310315141921" Y="164.76456530476563" GraphRef="b05a3" RelX="-1.0" RelY="0.0"/>
      <Point X="579.3109663625287" Y="236.53444546652415"/>
      <Point X="231.76105710663055" Y="236.53444546652415"/>
      <Point X="190.490559644864" Y="236.52251693194953" GraphRef="b37d8" RelX="1.0" RelY="0.0" ArrowHead="Arrow"/>
    </Graphics>
    <Xref Database="" ID=""/>
  </Interaction>
  <Interaction>
    <Graphics ZOrder="12288" LineThickness="1.0">
      <Point X="653.231031514192" Y="288.3865640515027" GraphRef="b9cae" RelX="0.0" RelY="1.0"/>
      <Point X="653.231031514192" Y="319.1297267732394" GraphRef="fb16e" RelX="0.0" RelY="-1.0" ArrowHead="Arrow"/>
    </Graphics>
    <Xref Database="" ID=""/>
  </Interaction>
  <Interaction>
    <Graphics ZOrder="12288" LineThickness="1.0">
      <Point X="653.231031514192" Y="339.1297267732394" GraphRef="fb16e" RelX="0.0" RelY="1.0"/>
      <Point X="653.0145132954799" Y="367.457454648142" GraphRef="e6ae8" RelX="0.0" RelY="-1.0" ArrowHead="Arrow"/>
    </Graphics>
    <Xref Database="" ID=""/>
  </Interaction>
  <Interaction>
    <Graphics ZOrder="12288" LineThickness="1.0">
      <Point X="653.0145132954799" Y="423.457454648142" GraphRef="e6ae8" RelX="0.0" RelY="1.0"/>
      <Point X="653.5124182681553" Y="471.5575026700076" GraphRef="de943" RelX="0.0" RelY="-1.0" ArrowHead="Arrow"/>
    </Graphics>
    <Xref Database="" ID=""/>
  </Interaction>
  <Interaction>
    <Graphics ConnectorType="Elbow" ZOrder="12288" LineThickness="1.0">
      <Point X="605.5124182681553" Y="499.5575026700076" GraphRef="de943" RelX="-1.0" RelY="0.0"/>
      <Point X="519.4198592844895" Y="535.0643910200638" GraphRef="ad498" RelX="0.0" RelY="-1.0" ArrowHead="Arrow"/>
    </Graphics>
    <Xref Database="" ID=""/>
  </Interaction>
  <Interaction>
    <Graphics ConnectorType="Elbow" ZOrder="12288" LineThickness="1.0">
      <Point X="605.5124182681553" Y="485.5575026700076" GraphRef="de943" RelX="-1.0" RelY="-0.5"/>
      <Point X="433.249260373418" Y="511.81632623186556" GraphRef="c4119" RelX="0.5" RelY="-1.0" ArrowHead="Arrow"/>
    </Graphics>
    <Xref Database="" ID=""/>
  </Interaction>
  <Interaction>
    <Graphics ZOrder="12288" LineThickness="1.0" Color="ff0000">
      <Point X="700.0128044800747" Y="190.29734274671307" GraphRef="eaf1b" RelX="-1.0" RelY="0.0"/>
      <Point X="653.2310315141921" Y="189.81336480346047" GraphRef="da35a" RelX="0.0" RelY="0.0" ArrowHead="TBar"/>
    </Graphics>
    <Xref Database="" ID=""/>
  </Interaction>
  <Interaction>
    <Graphics ZOrder="12288" LineThickness="1.0">
      <Point X="746.9960183912411" Y="230.63559456868288" GraphRef="b1dc6" RelX="-1.0" RelY="0.0"/>
      <Point X="701.231031514192" Y="231.38656405150272" GraphRef="b9cae" RelX="1.0" RelY="-0.5" ArrowHead="Arrow"/>
    </Graphics>
    <Xref Database="" ID=""/>
  </Interaction>
  <Interaction>
    <Graphics ConnectorType="Elbow" ZOrder="12288" LineThickness="1.0">
      <Point X="760.5644209945817" Y="240.63559456868288" GraphRef="b1dc6" RelX="-0.5" RelY="1.0"/>
      <Point X="557.6231260721476" Y="293.70322949556254" GraphRef="a3870" RelX="1.0" RelY="0.0" ArrowHead="Arrow"/>
      <Anchor Position="0.8729221573544169" Shape="None" GraphId="d5a87"/>
    </Graphics>
    <Xref Database="" ID=""/>
  </Interaction>
  <Interaction>
    <Graphics ConnectorType="Elbow" ZOrder="12288" LineThickness="1.0">
      <Point X="701.231031514192" Y="250.38656405150272" GraphRef="b9cae" RelX="1.0" RelY="0.0"/>
      <Point X="748.2417611877436" Y="321.05453019540846" GraphRef="d97d5" RelX="-0.5" RelY="-1.0" ArrowHead="Arrow"/>
    </Graphics>
    <Xref Database="" ID=""/>
  </Interaction>
  <Interaction>
    <Graphics ConnectorType="Elbow" ZOrder="12288" LineThickness="1.0">
      <Point X="557.6231260721476" Y="219.31121497650656" GraphRef="cf8a9" RelX="1.0" RelY="0.0"/>
      <Point X="831.7930781723032" Y="301.9991260173887" GraphRef="a3430" RelX="-1.0" RelY="0.0" ArrowHead="Arrow"/>
    </Graphics>
    <Xref Database="" ID=""/>
  </Interaction>
  <Interaction>
    <Graphics ConnectorType="Elbow" ZOrder="12288" LineThickness="1.0">
      <Point X="787.7012262012627" Y="240.63559456868288" GraphRef="b1dc6" RelX="0.5" RelY="1.0"/>
      <Point X="851.7930781723032" Y="291.9991260173887" GraphRef="a3430" RelX="-0.5" RelY="-1.0" ArrowHead="Arrow"/>
    </Graphics>
    <Xref Database="" ID=""/>
  </Interaction>
  <Interaction>
    <Graphics ZOrder="12288" LineThickness="1.0">
      <Point X="768.2417611877436" Y="341.05453019540846" GraphRef="d97d5" RelX="0.0" RelY="1.0"/>
      <Point X="768.2417611877436" Y="386.8218565516821" GraphRef="b33c5" RelX="0.0" RelY="-1.0" ArrowHead="Arrow"/>
    </Graphics>
    <Xref Database="" ID=""/>
  </Interaction>
  <Interaction>
    <Graphics ZOrder="12288" LineThickness="1.0">
      <Point X="768.2417611877436" Y="406.8218565516821" GraphRef="b33c5" RelX="0.0" RelY="1.0"/>
      <Point X="768.2417611877435" Y="487.9274162831691" GraphRef="d8847" RelX="0.0" RelY="-1.0" ArrowHead="Arrow"/>
    </Graphics>
    <Xref Database="" ID=""/>
  </Interaction>
  <Interaction>
    <Graphics ConnectorType="Elbow" ZOrder="12288" LineThickness="1.0">
      <Point X="768.2417611877435" Y="507.9274162831691" GraphRef="d8847" RelX="0.0" RelY="1.0"/>
      <Point X="559.4198592844895" Y="545.0643910200638" GraphRef="ad498" RelX="1.0" RelY="0.0" ArrowHead="Arrow"/>
    </Graphics>
    <Xref Database="" ID=""/>
  </Interaction>
  <Interaction>
    <Graphics ConnectorType="Elbow" ZOrder="12288" LineThickness="1.0">
      <Point X="849.1415773728128" Y="139.84425255128576" GraphRef="a47ce" RelX="0.0" RelY="1.0"/>
      <Point X="860.4673277725581" Y="237.57632218898166"/>
      <Point X="871.7930781723032" Y="291.9991260173887" GraphRef="a3430" RelX="0.0" RelY="-1.0" ArrowHead="Arrow"/>
    </Graphics>
    <Xref Database="" ID=""/>
  </Interaction>
  <Interaction>
    <Graphics ConnectorType="Elbow" ZOrder="12288" LineThickness="1.0">
      <Point X="829.1415773728128" Y="139.84425255128576" GraphRef="a47ce" RelX="-0.5" RelY="1.0"/>
      <Point X="808.6916692802781" Y="280.99905526688707"/>
      <Point X="788.2417611877436" Y="321.05453019540846" GraphRef="d97d5" RelX="0.5" RelY="-1.0" ArrowHead="Arrow"/>
    </Graphics>
    <Xref Database="" ID=""/>
  </Interaction>
  <Interaction>
    <Graphics ZOrder="12288" LineThickness="1.0">
      <Point X="871.7930781723032" Y="311.9991260173887" GraphRef="a3430" RelX="0.0" RelY="1.0"/>
      <Point X="871.8192052081929" Y="369.8141659398633" GraphRef="c0a55" RelX="0.0" RelY="-1.0" ArrowHead="Arrow"/>
    </Graphics>
    <Xref Database="" ID=""/>
  </Interaction>
  <Interaction>
    <Graphics ZOrder="12288" LineThickness="1.0">
      <Point X="871.8192052081929" Y="425.8141659398633" GraphRef="c0a55" RelX="0.0" RelY="1.0"/>
      <Point X="871.8192052081929" Y="487.9274162831691" GraphRef="cac92" RelX="0.0" RelY="-1.0" ArrowHead="Arrow"/>
    </Graphics>
    <Xref Database="" ID=""/>
  </Interaction>
  <Interaction>
    <Graphics ConnectorType="Elbow" ZOrder="12288" LineThickness="1.0" Color="ff0000">
      <Point X="851.8192052081929" Y="487.9274162831691" GraphRef="cac92" RelX="-0.5" RelY="-1.0"/>
      <Point X="413.249260373418" Y="447.1558822346941" GraphRef="ef2e8" RelX="0.0" RelY="0.0" ArrowHead="TBar"/>
    </Graphics>
    <Xref Database="" ID=""/>
  </Interaction>
  <Interaction>
    <Graphics ConnectorType="Elbow" ZOrder="12288" LineThickness="1.0">
      <Point X="871.8192052081929" Y="507.9274162831691" GraphRef="cac92" RelX="0.0" RelY="1.0"/>
      <Point X="559.4198592844895" Y="545.0643910200638" GraphRef="ad498" RelX="1.0" RelY="0.0" ArrowHead="Arrow"/>
    </Graphics>
    <Xref Database="" ID=""/>
  </Interaction>
  <Interaction>
    <Graphics ConnectorType="Elbow" ZOrder="12288" LineThickness="1.0">
      <Point X="1014.3607377472508" Y="204.95118480833386" GraphRef="dc527" RelX="-1.0" RelY="0.0"/>
      <Point X="972.1761456531059" Y="261.6491531611608" GraphRef="c7ec6" RelX="0.0" RelY="-1.0" ArrowHead="Arrow"/>
    </Graphics>
    <Xref Database="" ID=""/>
  </Interaction>
  <Interaction>
    <Graphics ConnectorType="Elbow" ZOrder="12288" LineThickness="1.0">
      <Point X="972.1761456531059" Y="281.6491531611608" GraphRef="c7ec6" RelX="0.0" RelY="1.0"/>
      <Point X="911.7930781723032" Y="301.9991260173887" GraphRef="a3430" RelX="1.0" RelY="0.0" ArrowHead="Arrow"/>
    </Graphics>
    <Xref Database="" ID=""/>
  </Interaction>
  <Interaction>
    <Graphics ConnectorType="Elbow" ZOrder="12288" LineThickness="1.0">
      <Point X="932.1761456531059" Y="271.6491531611608" GraphRef="c7ec6" RelX="-1.0" RelY="0.0"/>
      <Point X="760.1341135202152" Y="282.6761913283617"/>
      <Point X="557.6231260721476" Y="293.70322949556254" GraphRef="a3870" RelX="1.0" RelY="0.0" ArrowHead="Arrow"/>
    </Graphics>
    <Xref Database="" ID=""/>
  </Interaction>
  <Interaction>
    <Graphics ZOrder="12288" LineThickness="1.0">
      <Point X="1007.4473262476513" Y="707.9013577536753" GraphRef="f48fd" RelX="-1.0" RelY="0.0"/>
      <Point X="956.9531842465705" Y="707.9013577536753" GraphRef="a0b04" RelX="1.0" RelY="0.0" ArrowHead="Arrow"/>
    </Graphics>
    <Xref Database="" ID=""/>
  </Interaction>
  <Interaction>
    <Graphics ZOrder="12288" LineThickness="1.0">
      <Point X="876.9531842465705" Y="707.9013577536753" GraphRef="a0b04" RelX="-1.0" RelY="0.0"/>
      <Point X="841.818049111435" Y="707.4338168094904" GraphRef="e80b4" RelX="1.0" RelY="0.0" ArrowHead="Arrow"/>
    </Graphics>
    <Xref Database="" ID=""/>
  </Interaction>
  <Interaction>
    <Graphics ZOrder="12288" LineThickness="1.0">
      <Point X="761.818049111435" Y="707.4338168094904" GraphRef="e80b4" RelX="-1.0" RelY="0.0"/>
      <Point X="721.8087898521793" Y="707.4345553936414" GraphRef="b5fa4" RelX="1.0" RelY="0.0" ArrowHead="Arrow"/>
    </Graphics>
    <Xref Database="" ID=""/>
  </Interaction>
  <Interaction>
    <Graphics ConnectorType="Elbow" ZOrder="12288" LineThickness="1.0">
      <Point X="625.8087898521793" Y="707.4345553936414" GraphRef="b5fa4" RelX="-1.0" RelY="0.0"/>
      <Point X="483.3003343768363" Y="613.6120573989581" GraphRef="d65c3" RelX="0.0" RelY="1.0" ArrowHead="Arrow"/>
    </Graphics>
    <Xref Database="" ID=""/>
  </Interaction>
  <Interaction>
    <Graphics ConnectorType="Elbow" ZOrder="12288" LineThickness="1.0">
      <Point X="242.2974755577492" Y="668.5366414309523" GraphRef="e1059" RelX="1.0" RelY="0.0"/>
      <Point X="299.6438219040957" Y="638.2852623146094"/>
      <Point X="334.72189998217345" Y="608.0338831982666" GraphRef="c6923" RelX="-1.0" RelY="0.0" ArrowHead="Arrow"/>
    </Graphics>
    <Xref Database="" ID=""/>
  </Interaction>
  <Interaction>
    <Graphics ConnectorType="Elbow" ZOrder="12288" LineThickness="1.0">
      <Point X="1021.494576187732" Y="346.20233257440884" GraphRef="b20d6" RelX="-1.0" RelY="0.0"/>
      <Point X="994.1054159484711" Y="401.1480238289633" GraphRef="dcb52" RelX="0.0" RelY="-1.0" ArrowHead="Arrow"/>
    </Graphics>
    <Xref Database="" ID=""/>
  </Interaction>
  <Interaction>
    <Graphics ZOrder="12288" LineThickness="1.0">
      <Point X="994.1054159484711" Y="421.1480238289633" GraphRef="dcb52" RelX="0.0" RelY="1.0"/>
      <Point X="994.1054159484713" Y="473.1568538510384" GraphRef="eb58c" RelX="0.0" RelY="-1.0" ArrowHead="Arrow"/>
    </Graphics>
    <Xref Database="" ID=""/>
  </Interaction>
  <Interaction>
    <Graphics ZOrder="12288" LineThickness="1.0">
      <Point X="994.1054159484713" Y="493.1568538510384" GraphRef="eb58c" RelX="0.0" RelY="1.0"/>
      <Point X="993.5689921074127" Y="558.5232997671536" GraphRef="cef92" RelX="0.0" RelY="-1.0" ArrowHead="Arrow"/>
    </Graphics>
    <Xref Database="" ID=""/>
  </Interaction>
  <Interaction>
    <Graphics ZOrder="12288" LineThickness="1.0" Color="ff0000">
      <Point X="945.5689921074127" Y="600.5232997671536" GraphRef="cef92" RelX="-1.0" RelY="0.5"/>
      <Point X="849.2312437630411" Y="600.1546463455203" GraphRef="be639" RelX="1.0" RelY="0.0" ArrowHead="TBar"/>
    </Graphics>
    <Xref Database="" ID=""/>
  </Interaction>
  <Interaction>
    <Graphics ConnectorType="Elbow" ZOrder="12288" LineThickness="1.0" Color="ff0000">
      <Point X="769.2312437630411" Y="600.1546463455203" GraphRef="be639" RelX="-1.0" RelY="0.0"/>
      <Point X="539.4198592844895" Y="555.0643910200638" GraphRef="ad498" RelX="0.5" RelY="1.0" ArrowHead="TBar"/>
    </Graphics>
    <Xref Database="" ID=""/>
  </Interaction>
  <Interaction>
    <Graphics ConnectorType="Elbow" ZOrder="12288" LineThickness="1.0" Color="ff0000">
      <Point X="945.5689921074127" Y="572.5232997671536" GraphRef="cef92" RelX="-1.0" RelY="-0.5"/>
      <Point X="539.4198592844895" Y="555.0643910200638" GraphRef="ad498" RelX="0.5" RelY="1.0" ArrowHead="TBar"/>
    </Graphics>
    <Xref Database="" ID=""/>
  </Interaction>
  <Interaction>
    <Graphics ZOrder="12288" LineThickness="1.0">
      <Point X="993.5689921074127" Y="614.5232997671536" GraphRef="cef92" RelX="0.0" RelY="1.0"/>
      <Point X="993.71468747165" Y="642.1524388400013" GraphRef="c2bb2" RelX="0.0" RelY="-1.0" ArrowHead="Arrow"/>
    </Graphics>
    <Xref Database="" ID=""/>
  </Interaction>
  <Interaction>
    <Graphics ZOrder="12288" LineThickness="1.0">
      <Point X="953.71468747165" Y="652.1524388400013" GraphRef="c2bb2" RelX="-1.0" RelY="0.0"/>
      <Point X="878.2356587740784" Y="652.1524388400013" GraphRef="aa186" RelX="1.0" RelY="0.0" ArrowHead="Arrow"/>
    </Graphics>
    <Xref Database="" ID=""/>
  </Interaction>
  <Interaction>
    <Graphics ConnectorType="Elbow" ZOrder="12288" LineThickness="1.0">
      <Point X="1125.4286055907457" Y="673.9679364568234" GraphRef="f632c" RelX="0.0" RelY="1.0"/>
      <Point X="1087.4473262476513" Y="707.9013577536753" GraphRef="f48fd" RelX="1.0" RelY="0.0" ArrowHead="Arrow"/>
    </Graphics>
    <Xref Database="" ID=""/>
  </Interaction>
  <Interaction>
    <Graphics ConnectorType="Segmented" ZOrder="12288" LineThickness="1.0" Color="ff0000">
      <Point X="769.2312437630411" Y="600.1546463455203" GraphRef="be639" RelX="-1.0" RelY="0.0"/>
      <Point X="713.7764976261755" Y="600.0597236082132"/>
      <Point X="713.7764976261755" Y="456.5718648885663"/>
      <Point X="413.249260373418" Y="458.3289632697953" GraphRef="b10f9" RelX="0.0" RelY="0.0" ArrowHead="TBar"/>
    </Graphics>
    <Xref Database="" ID=""/>
  </Interaction>
  <Interaction>
    <Graphics ConnectorType="Segmented" ZOrder="12288" LineThickness="1.0">
      <Point X="693.2310315141921" Y="164.76456530476563" GraphRef="b05a3" RelX="1.0" RelY="0.0"/>
      <Point X="926.800780186882" Y="164.07738365236327"/>
      <Point X="926.800780186882" Y="340.677825153467"/>
      <Point X="974.1054159484711" Y="401.1480238289633" GraphRef="dcb52" RelX="-0.5" RelY="-1.0" ArrowHead="Arrow"/>
    </Graphics>
    <Xref Database="" ID=""/>
  </Interaction>
  <Interaction>
    <Graphics ConnectorType="Segmented" ZOrder="12288" LineThickness="1.0">
      <Point X="701.231031514192" Y="269.3865640515027" GraphRef="b9cae" RelX="1.0" RelY="0.5"/>
      <Point X="715.9840031449388" Y="268.9338957936428"/>
      <Point X="715.9840031449388" Y="352.81910550666703"/>
      <Point X="911.3482415555353" Y="352.8191055066678"/>
      <Point X="954.1054159484711" Y="411.1480238289633" GraphRef="dcb52" RelX="-1.0" RelY="0.0" ArrowHead="Arrow"/>
    </Graphics>
    <Xref Database="" ID=""/>
  </Interaction>
  <Interaction>
    <Graphics ConnectorType="Elbow" ZOrder="12288" LineThickness="1.0">
      <Point X="1121.079819718781" Y="168.51539782547653" GraphRef="a2a21" RelX="0.0" RelY="1.0"/>
      <Point X="1094.3607377472508" Y="204.95118480833386" GraphRef="dc527" RelX="1.0" RelY="0.0" ArrowHead="Arrow"/>
    </Graphics>
    <Xref Database="" ID=""/>
  </Interaction>
  <Interaction>
    <Graphics ZOrder="12288" LineThickness="1.0">
      <Point X="653.2310315141921" Y="119.58383049655794" GraphRef="e7d7a" RelX="0.0" RelY="1.0"/>
      <Point X="653.2310315141921" Y="154.76456530476563" GraphRef="b05a3" RelX="0.0" RelY="-1.0" ArrowHead="Arrow"/>
    </Graphics>
    <Xref Database="" ID=""/>
  </Interaction>
  <Interaction>
    <Graphics ZOrder="12288" LineThickness="1.0">
      <Point X="516.1892892274416" Y="124.43151261576332" GraphRef="cbca4" RelX="0.0" RelY="1.0"/>
      <Point X="516.1892892274416" Y="154.76456530476563" GraphRef="b2303" RelX="0.0" RelY="-1.0" ArrowHead="Arrow"/>
    </Graphics>
    <Xref Database="" ID=""/>
  </Interaction>
  <Interaction>
    <Graphics ConnectorType="Segmented" ZOrder="12288" LineThickness="1.0">
      <Point X="170.490559644864" Y="174.76456530476563" GraphRef="def5c" RelX="0.5" RelY="1.0"/>
      <Point X="170.61034982757207" Y="194.49879806241418"/>
      <Point X="463.2246212464846" Y="193.87870815567405"/>
      <Point X="463.22462124648456" Y="265.62263751549784"/>
      <Point X="590.1561885754029" Y="265.62263751549784"/>
      <Point X="590.1561885754028" Y="293.70322949556254" GraphRef="d5a87" RelX="0.0" RelY="0.0" ArrowHead="Arrow"/>
    </Graphics>
    <Xref Database="" ID=""/>
  </Interaction>
  <GraphicalLine>
    <Graphics ZOrder="12288" LineThickness="1.0">
      <Point X="413.24926037341805" Y="173.9210153394824"/>
      <Point X="413.24926037341805" Y="254.6832657932032" GraphRef="f5f43" RelX="0.0" RelY="-1.0" ArrowHead="Arrow"/>
    </Graphics>
  </GraphicalLine>
  <Label TextLabel="Cellular&#10;Proteins" GraphId="d9237">
    <Graphics CenterX="220.19943815982236" CenterY="452.59113141450433" Width="80.0" Height="32.050716648291086" ZOrder="28672" FillColor="ffffff" FontSize="10" Valign="Middle"/>
  </Label>
  <Label TextLabel="Stress" GraphId="bb42f">
    <Graphics CenterX="436.84272679810044" CenterY="118.56711334311213" Width="80.0" Height="20.0" ZOrder="28672" FillColor="ffffff" FontWeight="Bold" FontSize="10" Valign="Middle"/>
  </Label>
  <Label TextLabel="Transcription&#10;factors" GraphId="ad498">
    <Graphics CenterX="519.4198592844895" CenterY="545.0643910200638" Width="80.0" Height="20.0" ZOrder="28672" FillColor="ffffff" FontSize="10" Valign="Middle"/>
  </Label>
  <Label TextLabel="G-beta-gamma" GraphId="c6f28">
    <Graphics CenterX="1008.6109347122692" CenterY="328.5365448002661" Width="90.77262693156729" Height="20.0" ZOrder="28672" FillColor="ffffff" FontSize="10" Valign="Middle"/>
  </Label>
  <Label TextLabel="G alpha-q/alpha-11" GraphId="f0f9c">
    <Graphics CenterX="188.80961020895762" CenterY="146.41733950225276" Width="127.19646799116994" Height="20.0" ZOrder="28672" FillColor="ffffff" FontSize="10" Valign="Middle"/>
  </Label>
  <Label TextLabel="Stretch" GraphId="b1dc6">
    <Graphics CenterX="774.1328235979222" CenterY="230.63559456868288" Width="54.273610413362164" Height="20.0" ZOrder="32809" FillColor="ffffff" FontSize="10" Valign="Middle"/>
  </Label>
  <Label TextLabel="Stress" GraphId="a47ce">
    <Graphics CenterX="849.1415773728128" CenterY="129.84425255128576" Width="80.0" Height="20.0" ZOrder="32814" FillColor="ffffff" FontWeight="Bold" FontSize="10" Valign="Middle"/>
  </Label>
  <Label TextLabel="PI3K" GraphId="dcb52">
    <Graphics CenterX="994.1054159484712" CenterY="411.1480238289633" Width="80.0" Height="20.0" ZOrder="32827" FillColor="ffffff" FontSize="10" Valign="Middle" ShapeType="Rectangle"/>
  </Label>
  <Label TextLabel="Protein Synthesis" GraphId="aa186">
    <Graphics CenterX="823.8074027034381" CenterY="652.1524388400013" Width="108.85651214128052" Height="20.0" ZOrder="32833" FillColor="ffffff" FontSize="10" Valign="Middle"/>
  </Label>
  <Shape TextLabel="Nucleus&#10;" GraphId="c92bb">
    <Attribute Key="org.pathvisio.CellularComponentProperty" Value="Nucleus"/>
    <Attribute Key="org.pathvisio.DoubleLineProperty" Value="Double"/>
    <Graphics CenterX="375.9019528490692" CenterY="553.8729587511374" Width="472.15378020296185" Height="163.70698806188548" ZOrder="-2" FontName="Dialog" FontWeight="Bold" FontSize="14" Valign="Middle" ShapeType="Oval" LineThickness="3.0" Color="c0c0c0" Rotation="0.0"/>
  </Shape>
  <Shape GraphId="f710f">
    <Attribute Key="org.pathvisio.CellularComponentProperty" Value="Cell"/>
    <Attribute Key="org.pathvisio.DoubleLineProperty" Value="Double"/>
    <Graphics CenterX="540.2474952141807" CenterY="454.93798649364453" Width="1029.1251274146628" Height="579.4266971871946" ZOrder="16384" FontSize="10" Valign="Middle" ShapeType="RoundedRectangle" LineThickness="3.0" Color="c0c0c0" Rotation="0.0"/>
  </Shape>
  <Group GroupId="d44fa" GraphId="b51eb"/>
  <Group GroupId="bd2df" GraphId="bd24a"/>
  <Group GroupId="c572d" GraphId="b9cae"/>
  <Group GroupId="b572a" GraphId="b5fa4"/>
  <Group GroupId="e005e" GraphId="e7d7a"/>
  <Group GroupId="bfde8"/>
  <Group GroupId="ebc00" GraphId="e6ae8"/>
  <Group GroupId="db544" GraphId="de943"/>
  <Group GroupId="aa43d" GraphId="c59b5"/>
  <Group GroupId="f0e70" GraphId="c0a55"/>
  <Group GroupId="a60b0" GraphId="e1059"/>
  <Group GroupId="db6c7" GraphId="cef92" Style="Group"/>
  <Group GroupId="f8b49" GraphId="aa7d8"/>
  <Group GroupId="c8bdd" GraphId="da1b5"/>
  <InfoBox CenterX="0.0" CenterY="0.0"/>
  <Biopax>
    <bp:PublicationXref xmlns:bp="http://www.biopax.org/release/biopax-level3.owl#" xmlns:rdf="http://www.w3.org/1999/02/22-rdf-syntax-ns#" rdf:id="ba8">
      <bp:ID rdf:datatype="http://www.w3.org/2001/XMLSchema#string">16936699</bp:ID>
      <bp:DB rdf:datatype="http://www.w3.org/2001/XMLSchema#string">PubMed</bp:DB>
      <bp:TITLE rdf:datatype="http://www.w3.org/2001/XMLSchema#string">Regulation of cardiac hypertrophy by intracellular signalling pathways.</bp:TITLE>
      <bp:SOURCE rdf:datatype="http://www.w3.org/2001/XMLSchema#string">Nat Rev Mol Cell Biol</bp:SOURCE>
      <bp:YEAR rdf:datatype="http://www.w3.org/2001/XMLSchema#string">2006</bp:YEAR>
      <bp:AUTHORS rdf:datatype="http://www.w3.org/2001/XMLSchema#string">Heineke J</bp:AUTHORS>
      <bp:AUTHORS rdf:datatype="http://www.w3.org/2001/XMLSchema#string">Molkentin JD</bp:AUTHORS>
    </bp:PublicationXref>
  <bp:openControlledVocabulary xmlns:bp="http://www.biopax.org/release/biopax-level3.owl#"><bp:TERM>hypertrophic cardiomyopathy pathway</bp:TERM><bp:ID>PW:0000296</bp:ID><bp:Ontology>Pathway Ontology</bp:Ontology></bp:openControlledVocabulary></Biopax>
</Pathway>
