# Supplementary material for: A network biology workflow to study transcriptomics data of the diabetic liver
Source: BMC Genomics. 2014 Nov 15;15(1):971. doi: 10.1186/1471-2164-15-971 (PMC4246458; doi:10.1186/1471-2164-15-971)
Supplement: Supplementary file 2 — Additional file 2: WikiPathways human pathway collection downloaded on 17 June 2014 ( http://wikipathways.org/index.php/Download_Pathways ). (ZIP 2 MB) [file 12864_2014_6667_MOESM2_ESM.zip › 2014-06-17-WikiPathways-HumanCollection/Hs_Cytokines_and_Inflammatory_Response_WP530_63173.gpml]

<?xml version="1.0" encoding="UTF-8"?>
<Pathway xmlns="http://pathvisio.org/GPML/2013a" Name="Cytokines and Inflammatory Response" Organism="Homo sapiens" License="CC BY 2.0">
  <Comment Source="GenMAPP notes"></Comment>
  <Comment Source="GenMAPP remarks">Converted to human by GenMAPP.org</Comment>
  <Comment Source="WikiPathways-category">Physiological Process</Comment>
  <Comment Source="WikiPathways-description">Inflammation is a protective response to infection by the immune system that requires communication between different classes of immune cells to coordinate their actions. Acute inflammation is an important part of the immune response, but chronic inappropriate inflammation can lead to destruction of tissues in autoimmune disorders and perhaps neurodegenerative or cardiovascular disease. Secreted cytokine proteins provide signals between immune cells to coordinate the inflammatory response.
Sources: [http://www.biocarta.com/pathfiles/h_inflamPathway.asp BioCarta].</Comment>
  <BiopaxRef>d62</BiopaxRef>
  <Graphics BoardWidth="1084.0001220703127" BoardHeight="809.0" />
  <DataNode TextLabel="CXCL2" GraphId="ca5" Type="GeneProduct" GroupRef="f036b">
    <Attribute Key="org.pathvisio.model.BackpageHead" Value="CXCL2 | chemokine (C-X-C motif) ligand 2" />
    <Graphics CenterX="847.0" CenterY="473.6666666666667" Width="46.666666666666664" Height="20.0" ZOrder="32768" FontSize="10" Valign="Middle" />
    <Xref Database="Entrez Gene" ID="2920" />
  </DataNode>
  <DataNode TextLabel="TNF" GraphId="ddb" Type="GeneProduct" GroupRef="f036b">
    <Attribute Key="org.pathvisio.model.BackpageHead" Value="TNF | tumor necrosis factor (TNF superfamily m..." />
    <Graphics CenterX="893.6666666666666" CenterY="473.6666666666667" Width="46.666666666666664" Height="20.0" ZOrder="32768" FontSize="10" Valign="Middle" />
    <Xref Database="Entrez Gene" ID="7124" />
  </DataNode>
  <DataNode TextLabel="IL1B" GraphId="ddf" Type="GeneProduct">
    <Attribute Key="org.pathvisio.model.BackpageHead" Value="IL1B | interleukin 1 beta" />
    <Graphics CenterX="750.0" CenterY="516.6666666666666" Width="33.333333333333336" Height="20.0" ZOrder="32768" FontSize="10" Valign="Middle" />
    <Xref Database="Entrez Gene" ID="3553" />
  </DataNode>
  <DataNode TextLabel="IL1A" GraphId="a4f" Type="GeneProduct">
    <Attribute Key="org.pathvisio.model.BackpageHead" Value="IL1A | interleukin 1 alpha" />
    <Graphics CenterX="783.3332722981771" CenterY="516.6666666666666" Width="33.333333333333336" Height="20.0" ZOrder="32768" FontSize="10" Valign="Middle" />
    <Xref Database="Entrez Gene" ID="3552" />
  </DataNode>
  <DataNode TextLabel="IL6" GraphId="df8" Type="GeneProduct">
    <Attribute Key="org.pathvisio.model.BackpageHead" Value="IL6 | interleukin 6 (interferon beta 2)" />
    <Graphics CenterX="813.333251953125" CenterY="516.6666666666666" Width="26.666666666666668" Height="20.0" ZOrder="32768" FontSize="10" Valign="Middle" />
    <Xref Database="Entrez Gene" ID="3569" />
  </DataNode>
  <DataNode TextLabel="TNF" GraphId="c58" Type="GeneProduct">
    <Attribute Key="org.pathvisio.model.BackpageHead" Value="TNF | tumor necrosis factor (TNF superfamily m..." />
    <Graphics CenterX="846.6666463216146" CenterY="516.6666666666666" Width="40.0" Height="20.0" ZOrder="32768" FontSize="10" Valign="Middle" />
    <Xref Database="Entrez Gene" ID="7124" />
  </DataNode>
  <DataNode TextLabel="IL1B" GraphId="fce" Type="GeneProduct" GroupRef="ffe27">
    <Attribute Key="org.pathvisio.model.BackpageHead" Value="IL1B | interleukin 1 beta" />
    <Graphics CenterX="688.0" CenterY="553.3333333333334" Width="33.333333333333336" Height="20.0" ZOrder="32768" FontSize="10" Valign="Middle" />
    <Xref Database="Entrez Gene" ID="3553" />
  </DataNode>
  <DataNode TextLabel="IL1A" GraphId="a29" Type="GeneProduct" GroupRef="ffe27">
    <Attribute Key="org.pathvisio.model.BackpageHead" Value="IL1A | interleukin 1 alpha" />
    <Graphics CenterX="721.3333333333334" CenterY="553.3333333333334" Width="33.333333333333336" Height="20.0" ZOrder="32768" FontSize="10" Valign="Middle" />
    <Xref Database="Entrez Gene" ID="3552" />
  </DataNode>
  <DataNode TextLabel="TNF" GraphId="c67" Type="GeneProduct" GroupRef="ffe27">
    <Attribute Key="org.pathvisio.model.BackpageHead" Value="TNF | tumor necrosis factor (TNF superfamily m..." />
    <Graphics CenterX="754.6666666666666" CenterY="553.3333333333334" Width="33.333333333333336" Height="20.0" ZOrder="32768" FontSize="10" Valign="Middle" />
    <Xref Database="Entrez Gene" ID="7124" />
  </DataNode>
  <DataNode TextLabel="TGFB1" GraphId="ccb" Type="GeneProduct" GroupRef="a7000">
    <Attribute Key="org.pathvisio.model.BackpageHead" Value="TGFB1 | transforming growth factor beta 1 (Cam..." />
    <Graphics CenterX="695.0" CenterY="581.0" Width="46.666666666666664" Height="20.0" ZOrder="32768" FontSize="10" Valign="Middle" />
    <Xref Database="Entrez Gene" ID="7040" />
  </DataNode>
  <DataNode TextLabel="TNF" GraphId="f00" Type="GeneProduct">
    <Attribute Key="org.pathvisio.model.BackpageHead" Value="TNF | tumor necrosis factor (TNF superfamily m..." />
    <Graphics CenterX="633.3333333333334" CenterY="533.3333333333334" Width="40.0" Height="20.0" ZOrder="32768" FontSize="10" Valign="Middle" />
    <Xref Database="Entrez Gene" ID="7124" />
  </DataNode>
  <DataNode TextLabel="IL1A" GraphId="e3d" Type="GeneProduct">
    <Attribute Key="org.pathvisio.model.BackpageHead" Value="IL1A | interleukin 1 alpha" />
    <Graphics CenterX="566.6666666666666" CenterY="576.6666666666666" Width="40.0" Height="20.0" ZOrder="32768" FontSize="10" Valign="Middle" />
    <Xref Database="Entrez Gene" ID="3552" />
  </DataNode>
  <DataNode TextLabel="IL1B" GraphId="a3a" Type="GeneProduct">
    <Attribute Key="org.pathvisio.model.BackpageHead" Value="IL1B | interleukin 1 beta" />
    <Graphics CenterX="606.6666666666666" CenterY="576.6666666666666" Width="40.0" Height="20.0" ZOrder="32768" FontSize="10" Valign="Middle" />
    <Xref Database="Entrez Gene" ID="3553" />
  </DataNode>
  <DataNode TextLabel="TNF" GraphId="f94" Type="GeneProduct" GroupRef="a5456">
    <Attribute Key="org.pathvisio.model.BackpageHead" Value="TNF | tumor necrosis factor (TNF superfamily m..." />
    <Graphics CenterX="491.0" CenterY="460.6666666666667" Width="33.333333333333336" Height="20.0" ZOrder="32768" FontSize="10" Valign="Middle" />
    <Xref Database="Entrez Gene" ID="7124" />
  </DataNode>
  <DataNode TextLabel="IL1A" GraphId="e7f" Type="GeneProduct" GroupRef="b0a46">
    <Attribute Key="org.pathvisio.model.BackpageHead" Value="IL1A | interleukin 1 alpha" />
    <Graphics CenterX="491.0" CenterY="490.6666666666667" Width="33.333333333333336" Height="20.0" ZOrder="32768" FontSize="10" Valign="Middle" />
    <Xref Database="Entrez Gene" ID="3552" />
  </DataNode>
  <DataNode TextLabel="IL1B" GraphId="e38" Type="GeneProduct" GroupRef="b0a46">
    <Attribute Key="org.pathvisio.model.BackpageHead" Value="IL1B | interleukin 1 beta" />
    <Graphics CenterX="524.3333333333334" CenterY="490.6666666666667" Width="33.333333333333336" Height="20.0" ZOrder="32768" FontSize="10" Valign="Middle" />
    <Xref Database="Entrez Gene" ID="3553" />
  </DataNode>
  <DataNode TextLabel="IL6" GraphId="eb9" Type="GeneProduct" GroupRef="b0a46">
    <Attribute Key="org.pathvisio.model.BackpageHead" Value="IL6 | interleukin 6 (interferon beta 2)" />
    <Graphics CenterX="557.6666666666666" CenterY="490.6666666666667" Width="33.333333333333336" Height="20.0" ZOrder="32768" FontSize="10" Valign="Middle" />
    <Xref Database="Entrez Gene" ID="3569" />
  </DataNode>
  <DataNode TextLabel="IL11" GraphId="d76" Type="GeneProduct" GroupRef="b0a46">
    <Attribute Key="org.pathvisio.model.BackpageHead" Value="IL11 | interleukin 11" />
    <Graphics CenterX="491.0" CenterY="510.6666666666667" Width="33.333333333333336" Height="20.0" ZOrder="32768" FontSize="10" Valign="Middle" />
    <Xref Database="Entrez Gene" ID="IL11" />
  </DataNode>
  <DataNode TextLabel="IL12B" GraphId="d67" Type="GeneProduct" GroupRef="b0a46">
    <Attribute Key="org.pathvisio.model.BackpageHead" Value="IL12B | interleukin 12B (natural killer cell st..." />
    <Graphics CenterX="524.3333333333334" CenterY="510.6666666666667" Width="33.333333333333336" Height="20.0" ZOrder="32768" FontSize="10" Valign="Middle" />
    <Xref Database="Entrez Gene" ID="3593" />
  </DataNode>
  <DataNode TextLabel="CSF1" GraphId="baf" Type="GeneProduct" GroupRef="a5456">
    <Attribute Key="org.pathvisio.model.BackpageHead" Value="CSF1 | colony stimulating factor 1 (macrophage)..." />
    <Graphics CenterX="524.3333333333334" CenterY="460.6666666666667" Width="40.0" Height="20.0" ZOrder="32768" FontSize="10" Valign="Middle" />
    <Xref Database="Entrez Gene" ID="1435" />
  </DataNode>
  <DataNode TextLabel="CSF2" GraphId="eb3" Type="GeneProduct" GroupRef="a5456">
    <Attribute Key="org.pathvisio.model.BackpageHead" Value="CSF2 | colony stimulating factor 2 (granulocyte..." />
    <Graphics CenterX="567.6666666666666" CenterY="460.6666666666667" Width="46.666666666666664" Height="20.0" ZOrder="32768" FontSize="10" Valign="Middle" />
    <Xref Database="Entrez Gene" ID="1437" />
  </DataNode>
  <DataNode TextLabel="CSF3" GraphId="c1c" Type="GeneProduct" GroupRef="a5456">
    <Attribute Key="org.pathvisio.model.BackpageHead" Value="CSF3 | colony stimulating factor 3 (granulocyte..." />
    <Graphics CenterX="611.0" CenterY="460.6666666666667" Width="40.0" Height="20.0" ZOrder="32768" FontSize="10" Valign="Middle" />
    <Xref Database="Entrez Gene" ID="1440" />
  </DataNode>
  <DataNode TextLabel="CD4" GraphId="a4a" Type="GeneProduct">
    <Attribute Key="org.pathvisio.model.BackpageHead" Value="CD4 | CD4 antigen (p55)" />
    <Graphics CenterX="732.8333333333334" CenterY="339.6666666666667" Width="28.333333333333332" Height="20.0" ZOrder="32768" FontSize="10" Valign="Middle" />
    <Xref Database="Entrez Gene" ID="920" />
  </DataNode>
  <DataNode TextLabel="IL1A" GraphId="bef" Type="GeneProduct" GroupRef="f0af7">
    <Attribute Key="org.pathvisio.model.BackpageHead" Value="IL1A | interleukin 1 alpha" />
    <Graphics CenterX="844.0" CenterY="382.0" Width="46.666666666666664" Height="20.0" ZOrder="32768" FontSize="10" Valign="Middle" />
    <Xref Database="Entrez Gene" ID="3552" />
  </DataNode>
  <DataNode TextLabel="IL1B" GraphId="f59" Type="GeneProduct" GroupRef="f0af7">
    <Attribute Key="org.pathvisio.model.BackpageHead" Value="IL1B | interleukin 1 beta" />
    <Graphics CenterX="890.6667277018229" CenterY="382.0" Width="46.666666666666664" Height="20.0" ZOrder="32768" FontSize="10" Valign="Middle" />
    <Xref Database="Entrez Gene" ID="3553" />
  </DataNode>
  <DataNode TextLabel="IL6" GraphId="d94" Type="GeneProduct" GroupRef="f0af7">
    <Attribute Key="org.pathvisio.model.BackpageHead" Value="IL6 | interleukin 6 (interferon beta 2)" />
    <Graphics CenterX="937.3333943684896" CenterY="382.0" Width="46.666666666666664" Height="20.0" ZOrder="32768" FontSize="10" Valign="Middle" />
    <Xref Database="Entrez Gene" ID="3569" />
  </DataNode>
  <DataNode TextLabel="IL10" GraphId="e4e" Type="GeneProduct" GroupRef="f0af7">
    <Attribute Key="org.pathvisio.model.BackpageHead" Value="IL10 | interleukin 10" />
    <Graphics CenterX="890.6667277018229" CenterY="402.0" Width="46.666666666666664" Height="20.0" ZOrder="32768" FontSize="10" Valign="Middle" />
    <Xref Database="Entrez Gene" ID="3586" />
  </DataNode>
  <DataNode TextLabel="CXCL1" GraphId="cbf" Type="GeneProduct" GroupRef="f0af7">
    <Attribute Key="org.pathvisio.model.BackpageHead" Value="CXCL1 | chemokine (C-X-C motif) ligand 1 (melan..." />
    <Graphics CenterX="844.0" CenterY="402.0" Width="46.666666666666664" Height="20.0" ZOrder="32768" FontSize="10" Valign="Middle" />
    <Xref Database="Entrez Gene" ID="2919" />
  </DataNode>
  <DataNode TextLabel="IL12" GraphId="de5" Type="GeneProduct" GroupRef="f0af7">
    <Attribute Key="org.pathvisio.model.BackpageHead" Value="IL12B | interleukin 12B (natural killer cell st..." />
    <Graphics CenterX="984.0000610351562" CenterY="382.0" Width="46.666666666666664" Height="20.0" ZOrder="32768" FontSize="10" Valign="Middle" />
    <Xref Database="Entrez Gene" ID="IL12B" />
  </DataNode>
  <DataNode TextLabel="IL15" GraphId="c7e" Type="GeneProduct" GroupRef="f0af7">
    <Attribute Key="org.pathvisio.model.BackpageHead" Value="IL15 | interleukin 15" />
    <Graphics CenterX="1030.6667887369792" CenterY="382.0" Width="46.666666666666664" Height="20.0" ZOrder="32768" FontSize="10" Valign="Middle" />
    <Xref Database="Entrez Gene" ID="3600" />
  </DataNode>
  <DataNode TextLabel="IFN1@" GraphId="ada" Type="GeneProduct" GroupRef="f0af7">
    <Attribute Key="org.pathvisio.model.BackpageHead" Value="IFN1@ | interferon type 1 cluster" />
    <Graphics CenterX="937.3333943684896" CenterY="402.0" Width="46.666666666666664" Height="20.0" ZOrder="32768" FontSize="10" Valign="Middle" />
    <Xref Database="Entrez Gene" ID="3438" />
  </DataNode>
  <DataNode TextLabel="IFNB1" GraphId="eb5" Type="GeneProduct" GroupRef="f0af7">
    <Attribute Key="org.pathvisio.model.BackpageHead" Value="IFNB1 | interferon beta 1 fibroblast" />
    <Graphics CenterX="984.0000610351562" CenterY="402.0" Width="46.666666666666664" Height="20.0" ZOrder="32768" FontSize="10" Valign="Middle" />
    <Xref Database="Entrez Gene" ID="3456" />
  </DataNode>
  <DataNode TextLabel="TNF" GraphId="fa5" Type="GeneProduct" GroupRef="f0af7">
    <Attribute Key="org.pathvisio.model.BackpageHead" Value="TNF | tumor necrosis factor (TNF superfamily m..." />
    <Graphics CenterX="1030.6667887369792" CenterY="402.0" Width="46.666666666666664" Height="20.0" ZOrder="32768" FontSize="10" Valign="Middle" />
    <Xref Database="Entrez Gene" ID="7124" />
  </DataNode>
  <DataNode TextLabel="IL3" GraphId="b21" Type="GeneProduct" GroupRef="d9fa0">
    <Attribute Key="org.pathvisio.model.BackpageHead" Value="IL3 | interleukin 3 (colony-stimulating factor..." />
    <Graphics CenterX="530.0" CenterY="335.3333333333333" Width="40.0" Height="20.0" ZOrder="32768" FontSize="10" Valign="Middle" />
    <Xref Database="Entrez Gene" ID="IL3" />
  </DataNode>
  <DataNode TextLabel="IL6" GraphId="cd8" Type="GeneProduct" GroupRef="d9fa0">
    <Attribute Key="org.pathvisio.model.BackpageHead" Value="IL6 | interleukin 6 (interferon beta 2)" />
    <Graphics CenterX="500.0" CenterY="355.3333333333333" Width="40.0" Height="20.0" ZOrder="32768" FontSize="10" Valign="Middle" />
    <Xref Database="Entrez Gene" ID="3569" />
  </DataNode>
  <DataNode TextLabel="IL7" GraphId="be9" Type="GeneProduct" GroupRef="d9fa0">
    <Attribute Key="org.pathvisio.model.BackpageHead" Value="IL7 | interleukin 7" />
    <Graphics CenterX="476.6666666666667" CenterY="375.3333333333333" Width="40.0" Height="20.0" ZOrder="32768" FontSize="10" Valign="Middle" />
    <Xref Database="Entrez Gene" ID="IL7" />
  </DataNode>
  <DataNode TextLabel="CSF2" GraphId="dc7" Type="GeneProduct" GroupRef="d9fa0">
    <Attribute Key="org.pathvisio.model.BackpageHead" Value="CSF2 | colony stimulating factor 2 (granulocyte..." />
    <Graphics CenterX="450.0" CenterY="395.3333333333333" Width="46.666666666666664" Height="20.0" ZOrder="32768" FontSize="10" Valign="Middle" />
    <Xref Database="Entrez Gene" ID="1437" />
  </DataNode>
  <DataNode TextLabel="IL3" GraphId="ba5" Type="GeneProduct" GroupRef="d5070">
    <Attribute Key="org.pathvisio.model.BackpageHead" Value="IL3 | interleukin 3 (colony-stimulating factor..." />
    <Graphics CenterX="603.3333333333334" CenterY="308.6666666666667" Width="40.0" Height="20.0" ZOrder="32768" FontSize="10" Valign="Middle" />
    <Xref Database="Entrez Gene" ID="IL3" />
  </DataNode>
  <DataNode TextLabel="IL4" GraphId="af5" Type="GeneProduct" GroupRef="d5070">
    <Attribute Key="org.pathvisio.model.BackpageHead" Value="IL4 | interleukin 4" />
    <Graphics CenterX="616.6666666666666" CenterY="328.6666666666667" Width="40.0" Height="20.0" ZOrder="32768" FontSize="10" Valign="Middle" />
    <Xref Database="Entrez Gene" ID="3565" />
  </DataNode>
  <DataNode TextLabel="IL10" GraphId="ac3" Type="GeneProduct" GroupRef="d5070">
    <Attribute Key="org.pathvisio.model.BackpageHead" Value="IL10 | interleukin 10" />
    <Graphics CenterX="626.6666666666666" CenterY="348.6666666666667" Width="40.0" Height="20.0" ZOrder="32768" FontSize="10" Valign="Middle" />
    <Xref Database="Entrez Gene" ID="3586" />
  </DataNode>
  <DataNode TextLabel="IL13" GraphId="f21" Type="GeneProduct" GroupRef="d5070">
    <Attribute Key="org.pathvisio.model.BackpageHead" Value="IL13 | interleukin 13" />
    <Graphics CenterX="640.0" CenterY="368.6666666666667" Width="40.0" Height="20.0" ZOrder="32768" FontSize="10" Valign="Middle" />
    <Xref Database="Entrez Gene" ID="3596" />
  </DataNode>
  <DataNode TextLabel="IFNG" GraphId="bf3" Type="GeneProduct" GroupRef="d5070">
    <Attribute Key="org.pathvisio.model.BackpageHead" Value="IFNG | interferon gamma" />
    <Graphics CenterX="670.0" CenterY="408.6666666666667" Width="40.0" Height="20.0" ZOrder="32768" FontSize="10" Valign="Middle" />
    <Xref Database="Entrez Gene" ID="3458" />
  </DataNode>
  <DataNode TextLabel="TNF" GraphId="da9" Type="GeneProduct" GroupRef="d5070">
    <Attribute Key="org.pathvisio.model.BackpageHead" Value="TNF | tumor necrosis factor (TNF superfamily m..." />
    <Graphics CenterX="683.3333333333334" CenterY="428.6666666666667" Width="40.0" Height="20.0" ZOrder="32768" FontSize="10" Valign="Middle" />
    <Xref Database="Entrez Gene" ID="7124" />
  </DataNode>
  <DataNode TextLabel="IL2" GraphId="fdd" Type="GeneProduct" GroupRef="bb956">
    <Attribute Key="org.pathvisio.model.BackpageHead" Value="IL2 | interleukin 2" />
    <Graphics CenterX="793.3333333333334" CenterY="274.6666666666667" Width="35.333333333333336" Height="20.0" ZOrder="32768" FontSize="10" Valign="Middle" />
    <Xref Database="Entrez Gene" ID="3558" />
  </DataNode>
  <DataNode TextLabel="IL12B" GraphId="cff" Type="GeneProduct" GroupRef="bb956">
    <Attribute Key="org.pathvisio.model.BackpageHead" Value="IL12B | interleukin 12B (natural killer cell st..." />
    <Graphics CenterX="833.1666463216146" CenterY="274.6666666666667" Width="44.333333333333336" Height="20.0" ZOrder="32768" FontSize="10" Valign="Middle" />
    <Xref Database="Entrez Gene" ID="IL12B" />
  </DataNode>
  <DataNode TextLabel="IL15" GraphId="d34" Type="GeneProduct" GroupRef="bb956">
    <Attribute Key="org.pathvisio.model.BackpageHead" Value="IL15 | interleukin 15" />
    <Graphics CenterX="873.3333129882812" CenterY="274.6666437784831" Width="36.0" Height="20.0" ZOrder="32768" FontSize="10" Valign="Middle" />
    <Xref Database="Entrez Gene" ID="3600" />
  </DataNode>
  <DataNode TextLabel="IL2" GraphId="bf8" Type="GeneProduct" GroupRef="fc328">
    <Attribute Key="org.pathvisio.model.BackpageHead" Value="IL2 | interleukin 2" />
    <Graphics CenterX="746.6666666666666" CenterY="201.33333333333334" Width="40.0" Height="20.0" ZOrder="32768" FontSize="10" Valign="Middle" />
    <Xref Database="Entrez Gene" ID="3558" />
  </DataNode>
  <DataNode TextLabel="IFNG" GraphId="ec8" Type="GeneProduct" GroupRef="fc328">
    <Attribute Key="org.pathvisio.model.BackpageHead" Value="IFNG | interferon gamma" />
    <Graphics CenterX="786.6666666666666" CenterY="201.33333333333334" Width="40.0" Height="20.0" ZOrder="32768" FontSize="10" Valign="Middle" />
    <Xref Database="Entrez Gene" ID="3458" />
  </DataNode>
  <DataNode TextLabel="IL15" GraphId="df0" Type="GeneProduct" GroupRef="fc328">
    <Attribute Key="org.pathvisio.model.BackpageHead" Value="IL15 | interleukin 15" />
    <Graphics CenterX="826.6666666666666" CenterY="201.33333333333334" Width="40.0" Height="20.0" ZOrder="32768" FontSize="10" Valign="Middle" />
    <Xref Database="Entrez Gene" ID="3600" />
  </DataNode>
  <DataNode TextLabel="IL3" GraphId="a84" Type="GeneProduct" GroupRef="c1a4b">
    <Attribute Key="org.pathvisio.model.BackpageHead" Value="IL3 | interleukin 3 (colony-stimulating factor..." />
    <Graphics CenterX="362.3333333333333" CenterY="311.0" Width="40.0" Height="20.0" ZOrder="32768" FontSize="10" Valign="Middle" />
    <Xref Database="Entrez Gene" ID="IL3" />
  </DataNode>
  <DataNode TextLabel="IL4" GraphId="c14" Type="GeneProduct" GroupRef="c1a4b">
    <Attribute Key="org.pathvisio.model.BackpageHead" Value="IL4 | interleukin 4" />
    <Graphics CenterX="402.3333333333333" CenterY="301.0" Width="40.0" Height="20.0" ZOrder="32768" FontSize="10" Valign="Middle" />
    <Xref Database="Entrez Gene" ID="3565" />
  </DataNode>
  <DataNode TextLabel="IL10" GraphId="a48" Type="GeneProduct" GroupRef="c1a4b">
    <Attribute Key="org.pathvisio.model.BackpageHead" Value="IL10 | interleukin 10" />
    <Graphics CenterX="442.3333333333333" CenterY="294.3333333333333" Width="40.0" Height="20.0" ZOrder="32768" FontSize="10" Valign="Middle" />
    <Xref Database="Entrez Gene" ID="3586" />
  </DataNode>
  <DataNode TextLabel="IL4" GraphId="f54" Type="GeneProduct">
    <Attribute Key="org.pathvisio.model.BackpageHead" Value="IL4 | interleukin 4" />
    <Graphics CenterX="407.0" CenterY="224.66666666666666" Width="26.666666666666668" Height="20.0" ZOrder="32768" FontSize="10" Valign="Middle" />
    <Xref Database="Entrez Gene" ID="3565" />
  </DataNode>
  <DataNode TextLabel="IL10" GraphId="b91" Type="GeneProduct" GroupRef="a967f">
    <Attribute Key="org.pathvisio.model.BackpageHead" Value="IL10 | interleukin 10" />
    <Graphics CenterX="464.8333333333333" CenterY="216.0" Width="32.333333333333336" Height="20.0" ZOrder="32768" FontSize="10" Valign="Middle" />
    <Xref Database="Entrez Gene" ID="3586" />
  </DataNode>
  <DataNode TextLabel="IL4" GraphId="f7d" Type="GeneProduct" GroupRef="a967f">
    <Attribute Key="org.pathvisio.model.BackpageHead" Value="IL4 | interleukin 4" />
    <Graphics CenterX="491.8333333333333" CenterY="230.0" Width="24.333333333333332" Height="20.0" ZOrder="32768" FontSize="10" Valign="Middle" />
    <Xref Database="Entrez Gene" ID="3565" />
  </DataNode>
  <DataNode TextLabel="IL6" GraphId="dd6" Type="GeneProduct">
    <Attribute Key="org.pathvisio.model.BackpageHead" Value="IL6 | interleukin 6 (interferon beta 2)" />
    <Graphics CenterX="170.33333333333334" CenterY="265.3333333333333" Width="40.0" Height="20.0" ZOrder="32768" FontSize="10" Valign="Middle" />
    <Xref Database="Entrez Gene" ID="3569" />
  </DataNode>
  <DataNode TextLabel="TGFB1" GraphId="a3c" Type="GeneProduct" GroupRef="a7cc7">
    <Attribute Key="org.pathvisio.model.BackpageHead" Value="TGFB1 | transforming growth factor beta 1 (Cam..." />
    <Graphics CenterX="169.66668192545572" CenterY="205.66666666666666" Width="46.666666666666664" Height="20.0" ZOrder="32768" FontSize="10" Valign="Middle" />
    <Xref Database="Entrez Gene" ID="7040" />
  </DataNode>
  <DataNode TextLabel="IL2" GraphId="feb" Type="GeneProduct" GroupRef="a7cc7">
    <Attribute Key="org.pathvisio.model.BackpageHead" Value="IL2 | interleukin 2" />
    <Graphics CenterX="209.50000762939453" CenterY="205.6666717529297" Width="33.0" Height="20.0" ZOrder="32768" FontSize="10" Valign="Middle" />
    <Xref Database="Entrez Gene" ID="3558" />
  </DataNode>
  <DataNode TextLabel="IL4" GraphId="f23" Type="GeneProduct" GroupRef="a7cc7">
    <Attribute Key="org.pathvisio.model.BackpageHead" Value="IL4 | interleukin 4" />
    <Graphics CenterX="242.5000114440918" CenterY="205.6666717529297" Width="33.0" Height="20.0" ZOrder="32768" FontSize="10" Valign="Middle" />
    <Xref Database="Entrez Gene" ID="3565" />
  </DataNode>
  <DataNode TextLabel="IL5" GraphId="c82" Type="GeneProduct" GroupRef="a7cc7">
    <Attribute Key="org.pathvisio.model.BackpageHead" Value="IL5 | interleukin 5 (colony-stimulating factor..." />
    <Graphics CenterX="168.5" CenterY="225.66666666666666" Width="33.0" Height="20.0" ZOrder="32768" FontSize="10" Valign="Middle" />
    <Xref Database="Entrez Gene" ID="3567" />
  </DataNode>
  <DataNode TextLabel="IL13" GraphId="b96" Type="GeneProduct" GroupRef="a7cc7">
    <Attribute Key="org.pathvisio.model.BackpageHead" Value="IL13 | interleukin 13" />
    <Graphics CenterX="201.49999237060547" CenterY="225.6666717529297" Width="33.0" Height="20.0" ZOrder="32768" FontSize="10" Valign="Middle" />
    <Xref Database="Entrez Gene" ID="3596" />
  </DataNode>
  <DataNode TextLabel="IFNG" GraphId="bfb" Type="GeneProduct" GroupRef="a7cc7">
    <Attribute Key="org.pathvisio.model.BackpageHead" Value="IFNG | interferon gamma" />
    <Graphics CenterX="235.3333257039388" CenterY="225.66666666666666" Width="34.66666158040365" Height="20.0" ZOrder="32768" FontSize="10" Valign="Middle" />
    <Xref Database="Entrez Gene" ID="3458" />
  </DataNode>
  <DataNode TextLabel="IL3" GraphId="d81" Type="GeneProduct" GroupRef="fd08a">
    <Attribute Key="org.pathvisio.model.BackpageHead" Value="IL3 | interleukin 3 (colony-stimulating factor..." />
    <Graphics CenterX="444.3333333333333" CenterY="154.66666666666666" Width="27.333333333333332" Height="20.0" ZOrder="32768" FontSize="10" Valign="Middle" />
    <Xref Database="Entrez Gene" ID="IL3" />
  </DataNode>
  <DataNode TextLabel="IL5" GraphId="f67" Type="GeneProduct" GroupRef="fd08a">
    <Attribute Key="org.pathvisio.model.BackpageHead" Value="IL5 | interleukin 5 (colony-stimulating factor..." />
    <Graphics CenterX="459.0" CenterY="175.0" Width="28.0" Height="20.0" ZOrder="32768" FontSize="10" Valign="Middle" />
    <Xref Database="Entrez Gene" ID="3567" />
  </DataNode>
  <DataNode TextLabel="TGFB1" GraphId="e6e" Type="GeneProduct">
    <Attribute Key="org.pathvisio.model.BackpageHead" Value="TGFB1 | transforming growth factor beta 1 (Cam..." />
    <Graphics CenterX="598.6666666666666" CenterY="164.0" Width="46.666666666666664" Height="20.0" ZOrder="32768" FontSize="10" Valign="Middle" />
    <Xref Database="Entrez Gene" ID="7040" />
  </DataNode>
  <DataNode TextLabel="IL2" GraphId="f8f" Type="GeneProduct">
    <Attribute Key="org.pathvisio.model.BackpageHead" Value="IL2 | interleukin 2" />
    <Graphics CenterX="670.3333333333334" CenterY="178.33333333333334" Width="26.666666666666668" Height="20.0" ZOrder="32768" FontSize="10" Valign="Middle" />
    <Xref Database="Entrez Gene" ID="3558" />
  </DataNode>
  <DataNode TextLabel="IL2" GraphId="d60" Type="GeneProduct">
    <Attribute Key="org.pathvisio.model.BackpageHead" Value="IL2 | interleukin 2" />
    <Graphics CenterX="508.0" CenterY="92.66666666666667" Width="26.666666666666668" Height="20.0" ZOrder="32768" FontSize="10" Valign="Middle" />
    <Xref Database="Entrez Gene" ID="3558" />
  </DataNode>
  <DataNode TextLabel="IFN1@" GraphId="c12" Type="GeneProduct" GroupRef="d5070">
    <Attribute Key="org.pathvisio.model.BackpageHead" Value="IFN1@ | interferon type 1 cluster" />
    <Graphics CenterX="653.3333333333334" CenterY="388.6666666666667" Width="46.666666666666664" Height="20.0" ZOrder="32768" FontSize="10" Valign="Middle" />
    <Xref Database="Entrez Gene" ID="3438" />
  </DataNode>
  <DataNode TextLabel="PDGFA" GraphId="e34" Type="GeneProduct" GroupRef="a7000">
    <Attribute Key="org.pathvisio.model.BackpageHead" Value="PDGFA | platelet-derived growth factor alpha po..." />
    <Graphics CenterX="745.0000610351562" CenterY="581.0" Width="53.333333333333336" Height="20.0" ZOrder="32768" FontSize="10" Valign="Middle" />
    <Xref Database="Entrez Gene" ID="5154" />
  </DataNode>
  <DataNode TextLabel="TRA" GraphId="a3afe" Type="GeneProduct" GroupRef="d9d00">
    <Graphics CenterX="770.0" CenterY="338.0" Width="34.0" Height="20.0" ZOrder="32768" FontSize="10" Valign="Middle" />
    <Xref Database="Entrez Gene" ID="6955" />
  </DataNode>
  <DataNode TextLabel="TRB" GraphId="c04c2" Type="GeneProduct" GroupRef="d9d00">
    <Graphics CenterX="770.0" CenterY="358.0" Width="34.0" Height="20.0" ZOrder="32768" FontSize="10" Valign="Middle" />
    <Xref Database="Entrez Gene" ID="6957" />
  </DataNode>
  <DataNode TextLabel="HLA-DRB1" GraphId="fe9bc" Type="GeneProduct" GroupRef="b5007">
    <Graphics CenterX="736.7416381835938" CenterY="455.98333740234375" Width="53.0" Height="20.0" ZOrder="32768" FontSize="10" Valign="Middle" />
    <Xref Database="Entrez Gene" ID="3123" />
  </DataNode>
  <DataNode TextLabel="HLA-DRA" GraphId="d4959" Type="GeneProduct" GroupRef="b5007">
    <Graphics CenterX="736.7416381835938" CenterY="435.98333740234375" Width="53.0" Height="20.0" ZOrder="32768" FontSize="10" Valign="Middle" />
    <Xref Database="Entrez Gene" ID="3122" />
  </DataNode>
  <DataNode TextLabel="IL2" GraphId="dde77" Type="GeneProduct">
    <Attribute Key="org.pathvisio.model.BackpageHead" Value="IL2 | interleukin 2" />
    <Graphics CenterX="531.3333333333334" CenterY="177.33333333333334" Width="26.666666666666668" Height="20.0" ZOrder="32768" FontSize="10" Valign="Middle" />
    <Xref Database="Entrez Gene" ID="3558" />
  </DataNode>
  <DataNode TextLabel="IL2" GraphId="cbd39" Type="GeneProduct">
    <Attribute Key="org.pathvisio.model.BackpageHead" Value="IL2 | interleukin 2" />
    <Graphics CenterX="702.0" CenterY="91.66666666666667" Width="26.666666666666668" Height="20.0" ZOrder="32768" FontSize="10" Valign="Middle" />
    <Xref Database="Entrez Gene" ID="3558" />
  </DataNode>
  <DataNode TextLabel=" Inflammatory Response" GraphId="c08ef" Type="Pathway">
    <Graphics CenterX="636.5" CenterY="754.0" Width="255.0" Height="50.0" ZOrder="32768" FontWeight="Bold" FontSize="18" Valign="Middle" ShapeType="None" Color="14961e" />
    <Xref Database="WikiPathways" ID="WP453" />
  </DataNode>
  <Interaction GraphId="ff96f">
    <Graphics ZOrder="12288" LineThickness="1.0">
      <Point X="359.3354074343506" Y="204.70881874034183" GraphRef="e1e8a" RelX="0.0" RelY="0.0" />
      <Point X="106.99999999999999" Y="289.66666666666674" GraphRef="bc8" RelX="1.0" RelY="0.0" ArrowHead="Arrow" />
    </Graphics>
    <Xref Database="" ID="" />
  </Interaction>
  <Interaction GraphId="b7372">
    <Graphics ZOrder="12288" LineThickness="1.0">
      <Point X="359.3354074343506" Y="204.70881874034183" GraphRef="e1e8a" RelX="0.0" RelY="0.0" />
      <Point X="95.0" Y="219.4166666666667" GraphRef="e61" RelX="1.0" RelY="0.5" ArrowHead="Arrow" />
    </Graphics>
    <Xref Database="" ID="" />
  </Interaction>
  <Interaction GraphId="c64d7">
    <Graphics ZOrder="12288" LineThickness="1.0">
      <Point X="217.66666666666669" Y="166.33333333333337" GraphRef="f10" RelX="-1.0" RelY="0.0" />
      <Point X="95.0" Y="206.25000000000003" GraphRef="e61" RelX="1.0" RelY="-0.5" ArrowHead="Arrow" />
    </Graphics>
    <Xref Database="" ID="" />
  </Interaction>
  <Interaction GraphId="f74bc">
    <Graphics ZOrder="12288" LineThickness="1.0">
      <Point X="362.66666666666663" Y="101.66666666666667" GraphRef="fef" RelX="-1.0" RelY="0.0" />
      <Point X="317.49999999999994" Y="80.83333333333333" GraphRef="bb3" RelX="0.5" RelY="1.0" ArrowHead="Arrow" />
    </Graphics>
    <Xref Database="" ID="" />
  </Interaction>
  <Interaction GraphId="dfc57">
    <Graphics ZOrder="12288" LineThickness="1.0">
      <Point X="580.1666666666666" Y="290.0" GraphRef="d49" RelX="-0.5" RelY="1.0" />
      <Point X="384.5" Y="456.5" GraphRef="a1b" RelX="0.5" RelY="-1.0" ArrowHead="Arrow" />
    </Graphics>
    <Xref Database="" ID="" />
  </Interaction>
  <Interaction GraphId="dad9e">
    <Graphics ZOrder="12288" LineThickness="1.0">
      <Point X="630.6666666666667" Y="275.5" GraphRef="d49" RelX="1.0" RelY="0.0" />
      <Point X="931.6666666666667" Y="273.75" GraphRef="fcc" RelX="-1.0" RelY="0.0" ArrowHead="Arrow" />
    </Graphics>
    <Xref Database="" ID="" />
  </Interaction>
  <Interaction GraphId="e4733">
    <Graphics ZOrder="12288" LineThickness="1.0">
      <Point X="563.3333333333333" Y="282.75" GraphRef="d49" RelX="-1.0" RelY="0.5" />
      <Point X="293.83333333333337" Y="316.75" GraphRef="cb3" RelX="1.0" RelY="0.0" ArrowHead="Arrow" />
    </Graphics>
    <Xref Database="" ID="" />
  </Interaction>
  <Interaction GraphId="c5af9">
    <Graphics ZOrder="12288" LineThickness="1.0">
      <Point X="64.91666666666666" Y="305.0000000000001" GraphRef="bc8" RelX="0.0" RelY="1.0" />
      <Point X="73.33333333333334" Y="345.3333333333333" GraphRef="b48" RelX="0.0" RelY="-1.0" ArrowHead="Arrow" />
    </Graphics>
    <Xref Database="" ID="" />
  </Interaction>
  <Interaction GraphId="c045f">
    <Graphics ConnectorType="Curved" ZOrder="12288" LineThickness="1.0">
      <Point X="507.0" Y="114.66666666666669" GraphRef="b1b" RelX="0.0" RelY="-1.0" />
      <Point X="464.9999999999999" Y="62.66666666666666" GraphRef="ee6" RelX="1.0" RelY="0.0" ArrowHead="Arrow" />
    </Graphics>
    <Xref Database="" ID="" />
  </Interaction>
  <Interaction GraphId="b0f7d">
    <Graphics ZOrder="12288" LineThickness="1.0">
      <Point X="524.0833333333334" Y="650.0000000000002" GraphRef="ec2" RelX="0.5" RelY="1.0" />
      <Point X="564.25" Y="732.1666666666666" ArrowHead="Arrow" />
    </Graphics>
    <Xref Database="" ID="" />
  </Interaction>
  <Interaction GraphId="c87e2">
    <Graphics ConnectorType="Curved" ZOrder="12288" LineThickness="1.0">
      <Point X="770.1666666666667" Y="466.7083333333333" GraphRef="cd1" RelX="1.0" RelY="-0.5" />
      <Point X="851.0" Y="396.7291666666667" />
      <Point X="794.0" Y="318.75" GraphRef="edf" RelX="1.0" RelY="0.0" ArrowHead="Arrow" />
    </Graphics>
    <Xref Database="" ID="" />
  </Interaction>
  <Interaction GraphId="f9cff">
    <Graphics ZOrder="12288" LineThickness="1.0">
      <Point X="563.3333333333333" Y="275.5" GraphRef="d49" RelX="-1.0" RelY="0.0" />
      <Point X="267.0" Y="172.6666666666667" GraphRef="f10" RelX="1.0" RelY="0.5" ArrowHead="Arrow" />
      <Anchor Position="0.6884069490404365" Shape="None" GraphId="e1e8a" />
    </Graphics>
    <Xref Database="" ID="" />
  </Interaction>
  <Interaction GraphId="e8e78">
    <Graphics ConnectorType="Curved" ZOrder="12288" LineThickness="1.0">
      <Point X="507.0" Y="114.66666666666669" GraphRef="b1b" RelX="0.0" RelY="-1.0" />
      <Point X="552.0" Y="61.66666666666666" GraphRef="f1e" RelX="-1.0" RelY="0.0" ArrowHead="Arrow" />
    </Graphics>
    <Xref Database="" ID="" />
  </Interaction>
  <Interaction GraphId="b3f1a">
    <Graphics ZOrder="12288" LineThickness="1.0">
      <Point X="371.49999999999994" Y="92.16666666666667" GraphRef="fef" RelX="-0.5" RelY="-1.0" />
      <Point X="359.0" Y="63.833333333333336" GraphRef="c00" RelX="0.0" RelY="1.0" ArrowHead="Arrow" />
    </Graphics>
    <Xref Database="" ID="" />
  </Interaction>
  <Interaction GraphId="c9340">
    <Graphics ZOrder="12288" LineThickness="1.0">
      <Point X="597.0" Y="290.0" GraphRef="d49" RelX="0.0" RelY="1.0" />
      <Point X="694.9166666666666" Y="458.0" GraphRef="cd1" RelX="-0.5" RelY="-1.0" ArrowHead="Arrow" />
    </Graphics>
    <Xref Database="" ID="" />
  </Interaction>
  <Interaction GraphId="e1855">
    <Graphics ZOrder="12288" LineThickness="1.0">
      <Point X="683.3333333333334" Y="493.74999999999994" GraphRef="cd1" RelX="-0.7308970099667774" RelY="1.0526315789473684" />
      <Point X="524.0833333333334" Y="627.1666666666667" GraphRef="ec2" RelX="0.5" RelY="-1.0" ArrowHead="Arrow" />
    </Graphics>
    <Xref Database="" ID="" />
  </Interaction>
  <Interaction GraphId="d755f">
    <Graphics ZOrder="12288" LineThickness="1.0">
      <Point X="580.1666666666666" Y="261.0" GraphRef="d49" RelX="-0.5" RelY="-1.0" />
      <Point X="507.0" Y="132.66666666666669" GraphRef="b1b" RelX="0.0" RelY="1.0" ArrowHead="Arrow" />
    </Graphics>
    <Xref Database="" ID="" />
  </Interaction>
  <Interaction GraphId="b3188">
    <Graphics ZOrder="12288" LineThickness="1.0">
      <Point X="770.1666666666667" Y="475.41666666666663" GraphRef="cd1" RelX="1.0" RelY="0.0" />
      <Point X="945.0" Y="473.25" GraphRef="a99" RelX="-1.0" RelY="0.0" ArrowHead="Arrow" />
    </Graphics>
    <Xref Database="" ID="" />
  </Interaction>
  <Interaction GraphId="fb923">
    <Graphics ZOrder="12288" LineThickness="1.0">
      <Point X="261.0" Y="475.25" GraphRef="a1b" RelX="-1.0" RelY="0.0" />
      <Point X="190.0" Y="475.0" GraphRef="dbd" RelX="1.0" RelY="0.0" ArrowHead="Arrow" />
    </Graphics>
    <Xref Database="" ID="" />
  </Interaction>
  <Interaction GraphId="b7d1c">
    <Graphics ZOrder="12288" LineThickness="1.0">
      <Point X="669.8333333333333" Y="475.41666666666663" GraphRef="cd1" RelX="-1.0" RelY="0.0" />
      <Point X="425.66666666666663" Y="475.25" GraphRef="a1b" RelX="1.0" RelY="0.0" ArrowHead="Arrow" />
    </Graphics>
    <Xref Database="" ID="" />
  </Interaction>
  <Interaction GraphId="c3179">
    <Graphics ZOrder="12288" LineThickness="1.0">
      <Point X="745.0833333333334" Y="492.83333333333326" GraphRef="cd1" RelX="0.5" RelY="1.0" />
      <Point X="841.2500000000001" Y="549.1666666666667" GraphRef="b06" RelX="-0.5" RelY="-1.0" ArrowHead="Arrow" />
    </Graphics>
    <Xref Database="" ID="" />
  </Interaction>
  <Interaction GraphId="f78f6">
    <Graphics ConnectorType="Curved" ZOrder="12288" LineThickness="1.0" Color="ff0000">
      <Point X="597.0" Y="261.0" GraphRef="d49" RelX="0.0" RelY="-1.0" />
      <Point X="521.3333333333334" Y="92.66666666666667" GraphRef="d60" RelX="1.0" RelY="0.0" ArrowHead="TBar" />
    </Graphics>
    <Xref Database="" ID="" />
  </Interaction>
  <Interaction GraphId="d1e7a">
    <Graphics ZOrder="12288" LineThickness="1.0">
      <Point X="711.0" Y="310.125" GraphRef="edf" RelX="-1.0" RelY="-0.5" />
      <Point X="630.6666666666667" Y="282.75" GraphRef="d49" RelX="1.0" RelY="0.5" ArrowHead="Arrow" />
    </Graphics>
    <Xref Database="" ID="" />
  </Interaction>
  <Interaction GraphId="a37e4">
    <Graphics ConnectorType="Curved" ZOrder="12288" LineThickness="1.0" Color="ff0000">
      <Point X="597.0" Y="261.0" GraphRef="d49" RelX="0.0" RelY="-1.0" />
      <Point X="688.6666666666667" Y="91.66666666666667" GraphRef="cbd39" RelX="-1.0" RelY="0.0" ArrowHead="TBar" />
    </Graphics>
    <Xref Database="" ID="" />
  </Interaction>
  <Interaction GraphId="a7e61">
    <Graphics ZOrder="12288" LineThickness="1.0">
      <Point X="563.3333333333333" Y="268.25" GraphRef="d49" RelX="-1.0" RelY="-0.5" />
      <Point X="389.1666666666666" Y="111.16666666666667" GraphRef="fef" RelX="0.5" RelY="1.0" ArrowHead="Arrow" />
    </Graphics>
    <Xref Database="" ID="" />
  </Interaction>
  <Interaction GraphId="dc186">
    <Graphics ZOrder="12288" LineThickness="1.0">
      <Point X="336.66666666666663" Y="162.58333333333337" GraphRef="f0e" RelX="-1.0596026490066226" RelY="0.0" />
      <Point X="267.0" Y="166.33333333333337" GraphRef="f10" RelX="1.0" RelY="0.0" ArrowHead="Arrow" />
    </Graphics>
    <Xref Database="" ID="" />
  </Interaction>
  <Interaction GraphId="db6df">
    <Graphics ZOrder="12288" LineThickness="1.0">
      <Point X="630.6666666666667" Y="268.25" GraphRef="d49" RelX="1.0" RelY="-0.5" />
      <Point X="839.6666666666667" Y="160.2916666666667" GraphRef="ec1" RelX="-1.0" RelY="0.5" ArrowHead="Arrow" />
    </Graphics>
    <Xref Database="" ID="" />
  </Interaction>
  <Interaction GraphId="acaba">
    <Graphics ZOrder="12288" LineThickness="1.0">
      <Point X="613.8333333333334" Y="261.0" GraphRef="d49" RelX="0.5" RelY="-1.0" />
      <Point X="700.0" Y="131.66666666666669" GraphRef="be2a7" RelX="0.0" RelY="1.0" ArrowHead="Arrow" />
    </Graphics>
    <Xref Database="" ID="" />
  </Interaction>
  <Interaction GraphId="e0e3b">
    <Graphics ZOrder="12288" LineThickness="1.0">
      <Point X="726.0" Y="653.0000000000002" GraphRef="f7e" RelX="0.0" RelY="1.0" />
      <Point X="702.4166666666667" Y="732.1666666666666" ArrowHead="Arrow" />
    </Graphics>
    <Xref Database="" ID="" />
  </Interaction>
  <Interaction GraphId="d6c0f">
    <Graphics ZOrder="12288" LineThickness="1.0">
      <Point X="563.3333333333333" Y="275.5" GraphRef="d49" RelX="-1.0" RelY="0.0" />
      <Point X="388.4999999999999" Y="169.2916666666667" GraphRef="f0e" RelX="1.0" RelY="0.5" ArrowHead="Arrow" />
    </Graphics>
    <Xref Database="" ID="" />
  </Interaction>
  <Interaction GraphId="a2492">
    <Graphics ZOrder="12288" LineThickness="1.0">
      <Point X="720.0" Y="492.83333333333326" GraphRef="cd1" RelX="0.0" RelY="1.0" />
      <Point X="726.0" Y="628.1666666666667" GraphRef="f7e" RelX="0.0" RelY="-1.0" ArrowHead="Arrow" />
    </Graphics>
    <Xref Database="" ID="" />
  </Interaction>
  <Interaction GraphId="ee9f6">
    <Graphics ZOrder="12288" LineThickness="1.0">
      <Point X="70.33333333333333" Y="226.00000000000006" GraphRef="e61" RelX="0.0" RelY="1.0" />
      <Point X="64.91666666666666" Y="274.33333333333337" GraphRef="bc8" RelX="0.0" RelY="-1.0" ArrowHead="Arrow" />
    </Graphics>
    <Xref Database="" ID="" />
  </Interaction>
  <Interaction GraphId="b9004">
    <Graphics ZOrder="12288" LineThickness="1.0">
      <Point X="217.66666666666669" Y="160.00000000000003" GraphRef="f10" RelX="-1.0" RelY="-0.5" />
      <Point X="161.0" Y="137.75" GraphRef="da2" RelX="1.0" RelY="0.5" ArrowHead="Arrow" />
    </Graphics>
    <Xref Database="" ID="" />
  </Interaction>
  <Interaction GraphId="f46e4">
    <Graphics ZOrder="12288" LineThickness="1.0">
      <Point X="770.0" Y="376.0" GraphRef="b8307" RelX="0.0" RelY="1.0" />
      <Point X="758.0" Y="390.0" ArrowHead="ReceptorRound" />
    </Graphics>
    <Xref Database="" ID="" />
  </Interaction>
  <Interaction GraphId="c8cc6">
    <Graphics ZOrder="12288" LineThickness="1.0">
      <Point X="736.7416381835938" Y="417.98333740234375" GraphRef="a4913" RelX="0.0" RelY="-1.0" />
      <Point X="754.0" Y="398.0" ArrowHead="LigandRound" />
    </Graphics>
    <Xref Database="" ID="" />
  </Interaction>
  <Interaction GraphId="e641f">
    <Graphics ConnectorType="Curved" ZOrder="12288" LineThickness="1.0">
      <Point X="700.0" Y="113.66666666666669" GraphRef="be2a7" RelX="0.0" RelY="-1.0" />
      <Point X="658.0000000000002" Y="61.66666666666666" GraphRef="eabb3" RelX="1.0" RelY="0.0" ArrowHead="Arrow" />
    </Graphics>
    <Xref Database="" ID="" />
  </Interaction>
  <Interaction GraphId="e4c83">
    <Graphics ConnectorType="Curved" ZOrder="12288" LineThickness="1.0">
      <Point X="700.0" Y="113.66666666666669" GraphRef="be2a7" RelX="0.0" RelY="-1.0" />
      <Point X="745.0" Y="60.66666666666666" GraphRef="a48da" RelX="-1.0" RelY="0.0" ArrowHead="Arrow" />
    </Graphics>
    <Xref Database="" ID="" />
  </Interaction>
  <Label TextLabel="Macrophage" GraphId="cd1">
    <Graphics CenterX="720.0" CenterY="475.4166666666667" Width="100.33333333333333" Height="34.833333333333336" ZOrder="28672" FillColor="ffffff" FontWeight="Bold" FontSize="12" Valign="Middle" ShapeType="RoundedRectangle" Color="ff0000" />
  </Label>
  <Label TextLabel="Neutrophil" GraphId="a99">
    <Graphics CenterX="987.6666666666666" CenterY="473.25" Width="85.33333333333333" Height="33.5" ZOrder="28672" FillColor="ffffff" FontWeight="Bold" FontSize="12" Valign="Middle" ShapeType="RoundedRectangle" Color="ff0000" />
  </Label>
  <Label TextLabel="T-helper" GraphId="edf">
    <Graphics CenterX="752.5" CenterY="318.75" Width="83.0" Height="34.5" ZOrder="28672" FillColor="ffffff" FontWeight="Bold" FontSize="12" Valign="Middle" ShapeType="RoundedRectangle" Color="ff0000" />
  </Label>
  <Label TextLabel="Hypothalamus&#xA;(fever)" GraphId="b06">
    <Graphics CenterX="870.3333333333334" CenterY="564.5833333333334" Width="116.33333333333333" Height="30.833333333333332" ZOrder="28672" FillColor="ffffff" FontWeight="Bold" FontSize="12" Valign="Middle" Color="0000ff" />
  </Label>
  <Label TextLabel="Fibroblasts" GraphId="f7e">
    <Graphics CenterX="726.0" CenterY="640.5833333333334" Width="120.0" Height="24.833333333333332" ZOrder="28672" FillColor="ffffff" FontWeight="Bold" FontSize="12" Valign="Middle" ShapeType="RoundedRectangle" Color="008000" />
  </Label>
  <Label TextLabel="Endothelial Cells" GraphId="ec2">
    <Graphics CenterX="486.1666666666667" CenterY="638.5833333333334" Width="151.66666666666666" Height="22.833333333333332" ZOrder="28672" FillColor="ffffff" FontWeight="Bold" FontSize="12" Valign="Middle" ShapeType="RoundedRectangle" Color="008000" />
  </Label>
  <Label TextLabel=" Hematopoietic Stem Cell" GraphId="a1b">
    <Graphics CenterX="343.3333333333333" CenterY="475.25" Width="164.66666666666666" Height="37.5" ZOrder="28672" FillColor="ffffff" FontWeight="Bold" FontSize="12" Valign="Middle" ShapeType="RoundedRectangle" Color="ff0000" />
  </Label>
  <Label TextLabel="Hematopoiesis" GraphId="dbd">
    <Graphics CenterX="130.08333333333334" CenterY="475.0" Width="119.83333333333333" Height="21.0" ZOrder="28672" FillColor="ffffff" FontWeight="Bold" FontSize="14" Valign="Middle" />
  </Label>
  <Label TextLabel="TCR" GraphId="ba3">
    <Graphics CenterX="751.6666666666666" CenterY="377.0" Width="31.333333333333332" Height="16.0" ZOrder="28672" FillColor="ffffff" FontWeight="Bold" FontSize="10" Valign="Middle" />
  </Label>
  <Label TextLabel="T-helper" GraphId="d49">
    <Graphics CenterX="597.0" CenterY="275.5" Width="67.33333333333333" Height="29.0" ZOrder="28672" FillColor="ffffff" FontWeight="Bold" FontStyle="Italic" FontSize="12" Valign="Middle" ShapeType="RoundedRectangle" Color="ff0000" />
  </Label>
  <Label TextLabel="NK cell" GraphId="fcc">
    <Graphics CenterX="961.3333333333334" CenterY="273.75" Width="59.333333333333336" Height="36.5" ZOrder="28672" FillColor="ffffff" FontWeight="Bold" FontSize="12" Valign="Middle" ShapeType="RoundedRectangle" Color="ff0000" />
  </Label>
  <Label TextLabel="Lymphocyte Activated&#xA;Killer Cells (LAK)" GraphId="ec1">
    <Graphics CenterX="926.8333333333334" CenterY="151.58333333333334" Width="174.33333333333326" Height="34.833333333333336" ZOrder="28672" FillColor="ffffff" FontWeight="Bold" FontSize="12" Valign="Middle" ShapeType="RoundedRectangle" Color="ff0000" />
  </Label>
  <Label TextLabel="Mast Cell" GraphId="cb3">
    <Graphics CenterX="256.6666666666667" CenterY="316.75" Width="74.33333333333333" Height="36.5" ZOrder="28672" FillColor="ffffff" FontWeight="Bold" FontSize="12" Valign="Middle" ShapeType="RoundedRectangle" Color="ff0000" />
  </Label>
  <Label TextLabel="B Cell" GraphId="f0e">
    <Graphics CenterX="363.3333333333333" CenterY="162.58333333333334" Width="50.333333333333336" Height="26.833333333333332" ZOrder="28672" FillColor="ffffff" FontWeight="Bold" FontSize="12" Valign="Middle" ShapeType="RoundedRectangle" Color="ff0000" />
  </Label>
  <Label TextLabel="B Cell" GraphId="f10">
    <Graphics CenterX="242.33333333333334" CenterY="166.33333333333334" Width="49.333333333333336" Height="25.333333333333332" ZOrder="28672" FillColor="ffffff" FontWeight="Bold" FontStyle="Italic" FontSize="12" Valign="Middle" ShapeType="RoundedRectangle" Color="ff0000" />
  </Label>
  <Label TextLabel="B Cell" GraphId="da2">
    <Graphics CenterX="136.33333333333334" CenterY="131.5" Width="49.333333333333336" Height="25.0" ZOrder="28672" FillColor="ffffff" FontWeight="Bold" FontStyle="Italic" FontSize="12" Valign="Middle" ShapeType="RoundedRectangle" Color="ff0000" />
  </Label>
  <Label TextLabel="B Cell" GraphId="e61">
    <Graphics CenterX="70.33333333333333" CenterY="212.83333333333334" Width="49.333333333333336" Height="26.333333333333332" ZOrder="28672" FillColor="ffffff" FontWeight="Bold" FontStyle="Italic" FontSize="12" Valign="Middle" ShapeType="RoundedRectangle" Color="ff0000" />
  </Label>
  <Label TextLabel="Plasma Cell" GraphId="bc8">
    <Graphics CenterX="64.91666666666667" CenterY="289.6666666666667" Width="84.16666666666667" Height="30.666666666666668" ZOrder="28672" FillColor="ffffff" FontWeight="Bold" FontStyle="Italic" FontSize="12" Valign="Middle" ShapeType="RoundedRectangle" Color="ff0000" />
  </Label>
  <Label TextLabel="antibodies" GraphId="b48">
    <Graphics CenterX="73.33333333333333" CenterY="353.3333333333333" Width="72.33333333333333" Height="16.0" ZOrder="28672" FillColor="ffffff" FontWeight="Bold" FontStyle="Italic" FontSize="14" Valign="Middle" />
  </Label>
  <Label TextLabel="Eos" GraphId="fef">
    <Graphics CenterX="380.3333333333333" CenterY="101.66666666666667" Width="35.333333333333336" Height="19.0" ZOrder="28672" FillColor="ffffff" FontWeight="Bold" FontSize="12" Valign="Middle" ShapeType="RoundedRectangle" Color="ff0000" />
  </Label>
  <Label TextLabel="Eos" GraphId="bb3">
    <Graphics CenterX="308.6666666666667" CenterY="71.33333333333333" Width="35.333333333333336" Height="19.0" ZOrder="28672" FillColor="ffffff" FontWeight="Bold" FontSize="12" Valign="Middle" ShapeType="RoundedRectangle" Color="ff0000" />
  </Label>
  <Label TextLabel="Eos" GraphId="c00">
    <Graphics CenterX="359.0" CenterY="54.333333333333336" Width="35.333333333333336" Height="19.0" ZOrder="28672" FillColor="ffffff" FontWeight="Bold" FontSize="12" Valign="Middle" ShapeType="RoundedRectangle" Color="ff0000" />
  </Label>
  <Label TextLabel="Th" GraphId="b1b">
    <Graphics CenterX="507.0" CenterY="123.66666666666667" Width="25.333333333333332" Height="18.0" ZOrder="28672" FillColor="ffffff" FontWeight="Bold" FontStyle="Italic" FontSize="12" Valign="Middle" ShapeType="RoundedRectangle" Color="ff0000" />
  </Label>
  <Label TextLabel="Th" GraphId="ee6">
    <Graphics CenterX="452.3333333333333" CenterY="62.666666666666664" Width="25.333333333333332" Height="18.0" ZOrder="28672" FillColor="ffffff" FontWeight="Bold" FontStyle="Italic" FontSize="12" Valign="Middle" ShapeType="RoundedRectangle" Color="ff0000" />
  </Label>
  <Label TextLabel="Th" GraphId="f1e">
    <Graphics CenterX="564.6666666666666" CenterY="61.666666666666664" Width="25.333333333333332" Height="18.0" ZOrder="28672" FillColor="ffffff" FontWeight="Bold" FontStyle="Italic" FontSize="12" Valign="Middle" ShapeType="RoundedRectangle" Color="ff0000" />
  </Label>
  <Label TextLabel="Clonal expansion of T cells" GraphId="de1">
    <Graphics CenterX="607.5833333333334" CenterY="28.333333333333332" Width="197.16666666666666" Height="16.0" ZOrder="28672" FillColor="ffffff" FontWeight="Bold" FontSize="14" Valign="Middle" />
  </Label>
  <Label TextLabel="MHC II" GraphId="ae5">
    <Graphics CenterX="760.3333333333334" CenterY="415.0" Width="46.333333333333336" Height="16.0" ZOrder="28672" FillColor="ffffff" FontWeight="Bold" FontSize="10" Valign="Middle" />
  </Label>
  <Label TextLabel="antigen" GraphId="be45a">
    <Graphics CenterX="729.5" CenterY="396.0" Width="45.0" Height="20.0" ZOrder="28672" FillColor="ffffff" FontStyle="Italic" FontSize="10" Valign="Middle" />
  </Label>
  <Label TextLabel="Tc" GraphId="a48da">
    <Graphics CenterX="757.6666666666666" CenterY="60.666666666666664" Width="25.333333333333332" Height="18.0" ZOrder="28672" FillColor="ffffff" FontWeight="Bold" FontStyle="Italic" FontSize="12" Valign="Middle" ShapeType="RoundedRectangle" Color="ff0000" />
  </Label>
  <Label TextLabel="Tc" GraphId="eabb3">
    <Graphics CenterX="645.3333333333334" CenterY="61.666666666666664" Width="25.333333333333332" Height="18.0" ZOrder="28672" FillColor="ffffff" FontWeight="Bold" FontStyle="Italic" FontSize="12" Valign="Middle" ShapeType="RoundedRectangle" Color="ff0000" />
  </Label>
  <Label TextLabel="Tc" GraphId="be2a7">
    <Graphics CenterX="700.0" CenterY="122.66666666666667" Width="25.333333333333332" Height="18.0" ZOrder="28672" FillColor="ffffff" FontWeight="Bold" FontStyle="Italic" FontSize="12" Valign="Middle" ShapeType="RoundedRectangle" Color="ff0000" />
  </Label>
  <Group GroupId="b5007" GraphId="a4913" />
  <Group GroupId="d9d00" GraphId="b8307" />
  <Group GroupId="f0af7" GraphId="ef4b7" />
  <Group GroupId="f036b" GraphId="dbe78" />
  <Group GroupId="a7000" GraphId="be6f1" />
  <Group GroupId="ffe27" GraphId="fda45" />
  <Group GroupId="a5456" GraphId="c0d8b" />
  <Group GroupId="b0a46" GraphId="c3f21" />
  <Group GroupId="d5070" GraphId="da992" />
  <Group GroupId="bb956" GraphId="c6cc7" />
  <Group GroupId="fc328" GraphId="aab91" />
  <Group GroupId="d9fa0" GraphId="de860" />
  <Group GroupId="c1a4b" GraphId="ae0aa" />
  <Group GroupId="a967f" GraphId="e97c8" />
  <Group GroupId="fd08a" GraphId="afa12" />
  <Group GroupId="a7cc7" GraphId="fdcd6" />
  <InfoBox CenterX="0.0" CenterY="0.0" />
  <Legend CenterX="25.0" CenterY="471.6666666666667" />
  <Biopax>
    <bp:PublicationXref xmlns:bp="http://www.biopax.org/release/biopax-level3.owl#" xmlns:rdf="http://www.w3.org/1999/02/22-rdf-syntax-ns#" rdf:id="d62">
      <bp:ID rdf:datatype="http://www.w3.org/2001/XMLSchema#string">19834513</bp:ID>
      <bp:DB rdf:datatype="http://www.w3.org/2001/XMLSchema#string">PubMed</bp:DB>
      <bp:TITLE rdf:datatype="http://www.w3.org/2001/XMLSchema#string">Chemical biology of inflammatory cytokine signaling.</bp:TITLE>
      <bp:SOURCE rdf:datatype="http://www.w3.org/2001/XMLSchema#string">J Antibiot (Tokyo)</bp:SOURCE>
      <bp:YEAR rdf:datatype="http://www.w3.org/2001/XMLSchema#string">2009</bp:YEAR>
      <bp:AUTHORS rdf:datatype="http://www.w3.org/2001/XMLSchema#string">Kataoka T</bp:AUTHORS>
    </bp:PublicationXref>
  </Biopax>
</Pathway>
