# Supplementary material for: A network biology workflow to study transcriptomics data of the diabetic liver
Source: BMC Genomics. 2014 Nov 15;15(1):971. doi: 10.1186/1471-2164-15-971 (PMC4246458; doi:10.1186/1471-2164-15-971)
Supplement: Supplementary file 2 — Additional file 2: WikiPathways human pathway collection downloaded on 17 June 2014 ( http://wikipathways.org/index.php/Download_Pathways ). (ZIP 2 MB) [file 12864_2014_6667_MOESM2_ESM.zip › 2014-06-17-WikiPathways-HumanCollection/Hs_Cytoplasmic_Ribosomal_Proteins_WP477_67139.gpml]

<?xml version="1.0" encoding="UTF-8"?>
<Pathway xmlns="http://pathvisio.org/GPML/2013a" Name="Cytoplasmic Ribosomal Proteins" Organism="Homo sapiens">
  <Comment Source="GenMAPP notes"/>
  <Comment Source="GenMAPP remarks"/>
  <Comment Source="WikiPathways-category">Molecular Function</Comment>
  <Comment Source="WikiPathways-description">The contents of this pathway represents the ribosomal proteins involved in translation.</Comment>
  <Graphics BoardWidth="721.3333333333334" BoardHeight="721.3333333333334"/>
  <DataNode TextLabel="RPL37A" GraphId="adc" Type="GeneProduct" GroupRef="a3f67">
    <Attribute Key="org.pathvisio.model.BackpageHead" Value="RPL37A | ribosomal protein L37a"/>
    <Graphics CenterX="156.66666666666666" CenterY="491.3333333333333" Width="60.0" Height="20.0" ZOrder="32768" FontSize="10" Valign="Middle"/>
    <Xref Database="Entrez Gene" ID="6168"/>
  </DataNode>
  <DataNode TextLabel="RPL10A" GraphId="ac5" Type="GeneProduct" GroupRef="a3f67">
    <Comment Source="GenMAPP remarks">E. coli L1</Comment>
    <Attribute Key="org.pathvisio.model.BackpageHead" Value="RPL10A | ribosomal protein L10a"/>
    <Graphics CenterX="43.333333333333336" CenterY="351.3333333333333" Width="60.0" Height="20.0" ZOrder="32768" FontSize="10" Valign="Middle"/>
    <Xref Database="Entrez Gene" ID="4736"/>
  </DataNode>
  <DataNode TextLabel="RPL8" GraphId="b2a" Type="GeneProduct" GroupRef="a3f67">
    <Comment Source="GenMAPP remarks">E. coli L2</Comment>
    <Attribute Key="org.pathvisio.model.BackpageHead" Value="RPL8 | ribosomal protein L8"/>
    <Graphics CenterX="43.333333333333336" CenterY="291.3333333333333" Width="60.0" Height="20.0" ZOrder="32768" FontSize="10" Valign="Middle"/>
    <Xref Database="Entrez Gene" ID="6132"/>
  </DataNode>
  <DataNode TextLabel="RPL3" GraphId="b46" Type="GeneProduct" GroupRef="a3f67">
    <Comment Source="GenMAPP remarks">E. coli L3</Comment>
    <Attribute Key="org.pathvisio.model.BackpageHead" Value="RPL3 | ribosomal protein L3"/>
    <Graphics CenterX="43.333333333333336" CenterY="151.33333333333334" Width="60.0" Height="20.0" ZOrder="32768" FontSize="10" Valign="Middle"/>
    <Xref Database="Entrez Gene" ID="6122"/>
  </DataNode>
  <DataNode TextLabel="RPL3L" GraphId="fe2" Type="GeneProduct" GroupRef="a3f67">
    <Attribute Key="org.pathvisio.model.BackpageHead" Value="RPL3L | ribosomal protein L3-like"/>
    <Graphics CenterX="43.333333333333336" CenterY="171.33333333333334" Width="60.0" Height="20.0" ZOrder="32768" FontSize="10" Valign="Middle"/>
    <Xref Database="Entrez Gene" ID="6123"/>
  </DataNode>
  <DataNode TextLabel="RPL9" GraphId="e61" Type="GeneProduct" GroupRef="a3f67">
    <Comment Source="GenMAPP remarks">E. coli L6</Comment>
    <Attribute Key="org.pathvisio.model.BackpageHead" Value="RPL9 | ribosomal protein L9"/>
    <Graphics CenterX="43.333333333333336" CenterY="311.3333333333333" Width="60.0" Height="20.0" ZOrder="32768" FontSize="10" Valign="Middle"/>
    <Xref Database="Entrez Gene" ID="6133"/>
  </DataNode>
  <DataNode TextLabel="RPL12" GraphId="f81" Type="GeneProduct" GroupRef="a3f67">
    <Comment Source="GenMAPP remarks">Also known as L16e.  E. coli L11.</Comment>
    <Attribute Key="org.pathvisio.model.BackpageHead" Value="RPL12 | ribosomal protein L12"/>
    <Graphics CenterX="43.333333333333336" CenterY="391.3333333333333" Width="60.0" Height="20.0" ZOrder="32768" FontSize="10" Valign="Middle"/>
    <Xref Database="Entrez Gene" ID="6136"/>
  </DataNode>
  <DataNode TextLabel="RPLP2" GraphId="fe8" Type="GeneProduct" GroupRef="a3f67">
    <Comment Source="GenMAPP remarks">E. coli L7/L12</Comment>
    <Attribute Key="org.pathvisio.model.BackpageHead" Value="RPLP2 | ribosomal protein large P2"/>
    <Graphics CenterX="103.33333333333333" CenterY="661.3333333333334" Width="60.0" Height="20.0" ZOrder="32768" FontSize="10" Valign="Middle"/>
    <Xref Database="Entrez Gene" ID="6181"/>
  </DataNode>
  <DataNode TextLabel="RPLP1" GraphId="fca" Type="GeneProduct" GroupRef="a3f67">
    <Comment Source="GenMAPP remarks">E. coli L7/L12</Comment>
    <Attribute Key="org.pathvisio.model.BackpageHead" Value="RPLP1 | ribosomal protein large P1"/>
    <Graphics CenterX="103.33333333333333" CenterY="641.3333333333334" Width="60.0" Height="20.0" ZOrder="32768" FontSize="10" Valign="Middle"/>
    <Xref Database="Entrez Gene" ID="6176"/>
  </DataNode>
  <DataNode TextLabel="RPL13A" GraphId="fd8" Type="GeneProduct" GroupRef="a3f67">
    <Comment Source="GenMAPP remarks">E. coli L13</Comment>
    <Attribute Key="org.pathvisio.model.BackpageHead" Value="RPL13A | ribosomal protein L13a"/>
    <Graphics CenterX="43.333333333333336" CenterY="431.3333333333333" Width="60.0" Height="20.0" ZOrder="32768" FontSize="10" Valign="Middle"/>
    <Xref Database="Entrez Gene" ID="23521"/>
  </DataNode>
  <DataNode TextLabel="RPL23" GraphId="ba2" Type="GeneProduct" GroupRef="a3f67">
    <Comment Source="GenMAPP remarks">E. coli L14</Comment>
    <Attribute Key="org.pathvisio.model.BackpageHead" Value="RPL23 | ribosomal protein L23"/>
    <Graphics CenterX="156.66666666666666" CenterY="171.33333333333334" Width="60.0" Height="20.0" ZOrder="32768" FontSize="10" Valign="Middle"/>
    <Xref Database="Entrez Gene" ID="9349"/>
  </DataNode>
  <DataNode TextLabel="RPL27A" GraphId="fb9" Type="GeneProduct" GroupRef="a3f67">
    <Comment Source="GenMAPP remarks">E. coli L15</Comment>
    <Attribute Key="org.pathvisio.model.BackpageHead" Value="RPL27A | ribosomal protein L27a"/>
    <Graphics CenterX="156.66666666666666" CenterY="271.3333333333333" Width="60.0" Height="20.0" ZOrder="32768" FontSize="10" Valign="Middle"/>
    <Xref Database="Entrez Gene" ID="6157"/>
  </DataNode>
  <DataNode TextLabel="MRPL19" GraphId="e68" Type="GeneProduct" GroupRef="a3f67">
    <Comment Source="GenMAPP remarks">E. coli L19</Comment>
    <Attribute Key="org.pathvisio.model.BackpageHead" Value="MRPL19 | mitochondrial ribosomal protein L19"/>
    <Graphics CenterX="103.33333333333333" CenterY="681.3333333333334" Width="60.0" Height="20.0" ZOrder="32768" FontSize="10" Valign="Middle"/>
    <Xref Database="Entrez Gene" ID="9801"/>
  </DataNode>
  <DataNode TextLabel="RPL17" GraphId="b0a" Type="GeneProduct" GroupRef="a3f67">
    <Comment Source="GenMAPP remarks">E. coli L22</Comment>
    <Attribute Key="org.pathvisio.model.BackpageHead" Value="RPL17 | ribosomal protein L17"/>
    <Graphics CenterX="43.333333333333336" CenterY="491.3333333333333" Width="60.0" Height="20.0" ZOrder="32768" FontSize="10" Valign="Middle"/>
    <Xref Database="Entrez Gene" ID="6139"/>
  </DataNode>
  <DataNode TextLabel="RPL23A" GraphId="b98" Type="GeneProduct" GroupRef="a3f67">
    <Comment Source="GenMAPP remarks">E. coli L23</Comment>
    <Attribute Key="org.pathvisio.model.BackpageHead" Value="RPL23A | ribosomal protein L23a"/>
    <Graphics CenterX="156.66666666666666" CenterY="191.33333333333334" Width="60.0" Height="20.0" ZOrder="32768" FontSize="10" Valign="Middle"/>
    <Xref Database="Entrez Gene" ID="6147"/>
  </DataNode>
  <DataNode TextLabel="RPL26" GraphId="f6b" Type="GeneProduct" GroupRef="a3f67">
    <Comment Source="GenMAPP remarks">E. coli L24</Comment>
    <Attribute Key="org.pathvisio.model.BackpageHead" Value="RPL26 | ribosomal protein L26"/>
    <Graphics CenterX="156.66666666666666" CenterY="231.33333333333334" Width="60.0" Height="20.0" ZOrder="32768" FontSize="10" Valign="Middle"/>
    <Xref Database="Entrez Gene" ID="6154"/>
  </DataNode>
  <DataNode TextLabel="RPL35" GraphId="d58" Type="GeneProduct" GroupRef="a3f67">
    <Comment Source="GenMAPP remarks">E. coli L29</Comment>
    <Attribute Key="org.pathvisio.model.BackpageHead" Value="RPL35 | ribosomal protein L35"/>
    <Graphics CenterX="156.66666666666666" CenterY="411.3333333333333" Width="60.0" Height="20.0" ZOrder="32768" FontSize="10" Valign="Middle"/>
    <Xref Database="Entrez Gene" ID="11224"/>
  </DataNode>
  <DataNode TextLabel="RPL7" GraphId="b2c" Type="GeneProduct" GroupRef="a3f67">
    <Comment Source="GenMAPP remarks">E. coli L30</Comment>
    <Attribute Key="org.pathvisio.model.BackpageHead" Value="RPL7 | ribosomal protein L7"/>
    <Graphics CenterX="43.333333333333336" CenterY="251.33333333333334" Width="60.0" Height="20.0" ZOrder="32768" FontSize="10" Valign="Middle"/>
    <Xref Database="Entrez Gene" ID="6129"/>
  </DataNode>
  <DataNode TextLabel="RPL4" GraphId="a12" Type="GeneProduct" GroupRef="a3f67">
    <Comment Source="GenMAPP remarks">also known as L1e.  No E. coli homologue</Comment>
    <Attribute Key="org.pathvisio.model.BackpageHead" Value="RPL4 | ribosomal protein L4"/>
    <Graphics CenterX="43.333333333333336" CenterY="191.33333333333334" Width="60.0" Height="20.0" ZOrder="32768" FontSize="10" Valign="Middle"/>
    <Xref Database="Entrez Gene" ID="6124"/>
  </DataNode>
  <DataNode TextLabel="RPL6" GraphId="c5c" Type="GeneProduct" GroupRef="a3f67">
    <Attribute Key="org.pathvisio.model.BackpageHead" Value="RPL6 | ribosomal protein L6"/>
    <Graphics CenterX="43.333333333333336" CenterY="231.33333333333334" Width="60.0" Height="20.0" ZOrder="32768" FontSize="10" Valign="Middle"/>
    <Xref Database="Entrez Gene" ID="6128"/>
  </DataNode>
  <DataNode TextLabel="RPL7A" GraphId="aa3" Type="GeneProduct" GroupRef="a3f67">
    <Attribute Key="org.pathvisio.model.BackpageHead" Value="RPL7A | ribosomal protein L7a"/>
    <Graphics CenterX="43.333333333333336" CenterY="271.3333333333333" Width="60.0" Height="20.0" ZOrder="32768" FontSize="10" Valign="Middle"/>
    <Xref Database="Entrez Gene" ID="6130"/>
  </DataNode>
  <DataNode TextLabel="RPL13" GraphId="c39" Type="GeneProduct" GroupRef="a3f67">
    <Attribute Key="org.pathvisio.model.BackpageHead" Value="RPL13 | ribosomal protein L13"/>
    <Graphics CenterX="43.333333333333336" CenterY="411.3333333333333" Width="60.0" Height="20.0" ZOrder="32768" FontSize="10" Valign="Middle"/>
    <Xref Database="Entrez Gene" ID="6137"/>
  </DataNode>
  <DataNode TextLabel="RPL14" GraphId="c74" Type="GeneProduct" GroupRef="a3f67">
    <Attribute Key="org.pathvisio.model.BackpageHead" Value="RPL14 | ribosomal protein L14"/>
    <Graphics CenterX="43.333333333333336" CenterY="451.3333333333333" Width="60.0" Height="20.0" ZOrder="32768" FontSize="10" Valign="Middle"/>
    <Xref Database="Entrez Gene" ID="9045"/>
  </DataNode>
  <DataNode TextLabel="RPL15" GraphId="a93" Type="GeneProduct" GroupRef="a3f67">
    <Attribute Key="org.pathvisio.model.BackpageHead" Value="RPL15 | ribosomal protein L15"/>
    <Graphics CenterX="43.333333333333336" CenterY="471.3333333333333" Width="60.0" Height="20.0" ZOrder="32768" FontSize="10" Valign="Middle"/>
    <Xref Database="Entrez Gene" ID="6138"/>
  </DataNode>
  <DataNode TextLabel="RPL18A" GraphId="bf1" Type="GeneProduct" GroupRef="a3f67">
    <Attribute Key="org.pathvisio.model.BackpageHead" Value="RPL18A | ribosomal protein L18a"/>
    <Graphics CenterX="43.333333333333336" CenterY="531.3333333333334" Width="60.0" Height="20.0" ZOrder="32768" FontSize="10" Valign="Middle"/>
    <Xref Database="Entrez Gene" ID="6142"/>
  </DataNode>
  <DataNode TextLabel="RPL18" GraphId="e05" Type="GeneProduct" GroupRef="a3f67">
    <Attribute Key="org.pathvisio.model.BackpageHead" Value="RPL18 | ribosomal protein L18"/>
    <Graphics CenterX="43.333333333333336" CenterY="511.3333333333333" Width="60.0" Height="20.0" ZOrder="32768" FontSize="10" Valign="Middle"/>
    <Xref Database="Entrez Gene" ID="6141"/>
  </DataNode>
  <DataNode TextLabel="RPL19" GraphId="c34" Type="GeneProduct" GroupRef="a3f67">
    <Attribute Key="org.pathvisio.model.BackpageHead" Value="RPL19 | ribosomal protein L19"/>
    <Graphics CenterX="43.333333333333336" CenterY="551.3333333333334" Width="60.0" Height="20.0" ZOrder="32768" FontSize="10" Valign="Middle"/>
    <Xref Database="Entrez Gene" ID="6143"/>
  </DataNode>
  <DataNode TextLabel="RPL21" GraphId="afa" Type="GeneProduct" GroupRef="a3f67">
    <Attribute Key="org.pathvisio.model.BackpageHead" Value="RPL21 | ribosomal protein L21"/>
    <Graphics CenterX="43.333333333333336" CenterY="571.3333333333334" Width="60.0" Height="20.0" ZOrder="32768" FontSize="10" Valign="Middle"/>
    <Xref Database="Entrez Gene" ID="6144"/>
  </DataNode>
  <DataNode TextLabel="RPL22" GraphId="c9f" Type="GeneProduct" GroupRef="a3f67">
    <Attribute Key="org.pathvisio.model.BackpageHead" Value="RPL22 | ribosomal protein L22"/>
    <Graphics CenterX="156.66666666666666" CenterY="151.33333333333334" Width="60.0" Height="20.0" ZOrder="32768" FontSize="10" Valign="Middle"/>
    <Xref Database="Entrez Gene" ID="6146"/>
  </DataNode>
  <DataNode TextLabel="RPL24" GraphId="ce9" Type="GeneProduct" GroupRef="a3f67">
    <Attribute Key="org.pathvisio.model.BackpageHead" Value="RPL24 | ribosomal protein L24"/>
    <Graphics CenterX="156.66666666666666" CenterY="211.33333333333334" Width="60.0" Height="20.0" ZOrder="32768" FontSize="10" Valign="Middle"/>
    <Xref Database="Entrez Gene" ID="6152"/>
  </DataNode>
  <DataNode TextLabel="RPL27" GraphId="e48" Type="GeneProduct" GroupRef="a3f67">
    <Attribute Key="org.pathvisio.model.BackpageHead" Value="RPL27 | ribosomal protein L27"/>
    <Graphics CenterX="156.66666666666666" CenterY="251.33333333333334" Width="60.0" Height="20.0" ZOrder="32768" FontSize="10" Valign="Middle"/>
    <Xref Database="Entrez Gene" ID="6155"/>
  </DataNode>
  <DataNode TextLabel="RPL28" GraphId="e93" Type="GeneProduct" GroupRef="a3f67">
    <Attribute Key="org.pathvisio.model.BackpageHead" Value="RPL28 | ribosomal protein L28"/>
    <Graphics CenterX="156.66666666666666" CenterY="291.3333333333333" Width="60.0" Height="20.0" ZOrder="32768" FontSize="10" Valign="Middle"/>
    <Xref Database="Entrez Gene" ID="6158"/>
  </DataNode>
  <DataNode TextLabel="RPL29" GraphId="b24" Type="GeneProduct" GroupRef="a3f67">
    <Attribute Key="org.pathvisio.model.BackpageHead" Value="RPL29 | ribosomal protein L29"/>
    <Graphics CenterX="156.66666666666666" CenterY="311.3333333333333" Width="60.0" Height="20.0" ZOrder="32768" FontSize="10" Valign="Middle"/>
    <Xref Database="Entrez Gene" ID="6159"/>
  </DataNode>
  <DataNode TextLabel="RPL31" GraphId="f25" Type="GeneProduct" GroupRef="a3f67">
    <Attribute Key="org.pathvisio.model.BackpageHead" Value="RPL31 | ribosomal protein L31"/>
    <Graphics CenterX="156.66666666666666" CenterY="351.3333333333333" Width="60.0" Height="20.0" ZOrder="32768" FontSize="10" Valign="Middle"/>
    <Xref Database="Entrez Gene" ID="6160"/>
  </DataNode>
  <DataNode TextLabel="RPL32" GraphId="ad8" Type="GeneProduct" GroupRef="a3f67">
    <Comment Source="GenMAPP remarks">Also known as S22e.</Comment>
    <Attribute Key="org.pathvisio.model.BackpageHead" Value="RPL32 | ribosomal protein L32"/>
    <Graphics CenterX="156.66666666666666" CenterY="371.3333333333333" Width="60.0" Height="20.0" ZOrder="32768" FontSize="10" Valign="Middle"/>
    <Xref Database="Entrez Gene" ID="6161"/>
  </DataNode>
  <DataNode TextLabel="RPL34" GraphId="a09" Type="GeneProduct" GroupRef="a3f67">
    <Attribute Key="org.pathvisio.model.BackpageHead" Value="RPL34 | ribosomal protein L34"/>
    <Graphics CenterX="156.66666666666666" CenterY="391.3333333333333" Width="60.0" Height="20.0" ZOrder="32768" FontSize="10" Valign="Middle"/>
    <Xref Database="Entrez Gene" ID="6164"/>
  </DataNode>
  <DataNode TextLabel="RPL35A" GraphId="a96" Type="GeneProduct" GroupRef="a3f67">
    <Attribute Key="org.pathvisio.model.BackpageHead" Value="RPL35A | ribosomal protein L35a"/>
    <Graphics CenterX="156.66666666666666" CenterY="431.3333333333333" Width="60.0" Height="20.0" ZOrder="32768" FontSize="10" Valign="Middle"/>
    <Xref Database="Entrez Gene" ID="6165"/>
  </DataNode>
  <DataNode TextLabel="RPL36" GraphId="dbc" Type="GeneProduct" GroupRef="a3f67">
    <Attribute Key="org.pathvisio.model.BackpageHead" Value="RPL36 | ribosomal protein L36"/>
    <Graphics CenterX="156.66666666666666" CenterY="451.3333333333333" Width="60.0" Height="20.0" ZOrder="32768" FontSize="10" Valign="Middle"/>
    <Xref Database="Entrez Gene" ID="25873"/>
  </DataNode>
  <DataNode TextLabel="RPL37" GraphId="d85" Type="GeneProduct" GroupRef="a3f67">
    <Attribute Key="org.pathvisio.model.BackpageHead" Value="RPL37 | ribosomal protein L37"/>
    <Graphics CenterX="156.66666666666666" CenterY="471.3333333333333" Width="60.0" Height="20.0" ZOrder="32768" FontSize="10" Valign="Middle"/>
    <Xref Database="Entrez Gene" ID="6167"/>
  </DataNode>
  <DataNode TextLabel="RPL38" GraphId="be2" Type="GeneProduct" GroupRef="a3f67">
    <Attribute Key="org.pathvisio.model.BackpageHead" Value="RPL38 | ribosomal protein L38"/>
    <Graphics CenterX="156.66666666666666" CenterY="511.3333333333333" Width="60.0" Height="20.0" ZOrder="32768" FontSize="10" Valign="Middle"/>
    <Xref Database="Entrez Gene" ID="6169"/>
  </DataNode>
  <DataNode TextLabel="RPL39" GraphId="f39" Type="GeneProduct" GroupRef="a3f67">
    <Attribute Key="org.pathvisio.model.BackpageHead" Value="RPL39 | ribosomal protein L39"/>
    <Graphics CenterX="156.66666666666666" CenterY="531.3333333333334" Width="60.0" Height="20.0" ZOrder="32768" FontSize="10" Valign="Middle"/>
    <Xref Database="Entrez Gene" ID="6170"/>
  </DataNode>
  <DataNode TextLabel="UBA52" GraphId="e14" Type="GeneProduct" GroupRef="a3f67">
    <Attribute Key="org.pathvisio.model.BackpageHead" Value="UBA52 | ubiquitin A-52 residue ribosomal protei..."/>
    <Graphics CenterX="156.66666666666666" CenterY="551.3333333333334" Width="60.0" Height="20.0" ZOrder="32768" FontSize="10" Valign="Middle"/>
    <Xref Database="Entrez Gene" ID="7311"/>
  </DataNode>
  <DataNode TextLabel="RPL41" GraphId="e30" Type="GeneProduct" GroupRef="a3f67">
    <Attribute Key="org.pathvisio.model.BackpageHead" Value="RPL41 | ribosomal protein L41"/>
    <Graphics CenterX="156.66666666666666" CenterY="571.3333333333334" Width="60.0" Height="20.0" ZOrder="32768" FontSize="10" Valign="Middle"/>
    <Xref Database="Entrez Gene" ID="6171"/>
  </DataNode>
  <DataNode TextLabel="RPL36A" GraphId="d68" Type="GeneProduct" GroupRef="a3f67">
    <Attribute Key="org.pathvisio.model.BackpageHead" Value="RPL36A | ribosomal protein L36a"/>
    <Graphics CenterX="156.66666666666666" CenterY="591.3333333333334" Width="60.0" Height="20.0" ZOrder="32768" FontSize="10" Valign="Middle"/>
    <Xref Database="Entrez Gene" ID="6173"/>
  </DataNode>
  <DataNode TextLabel="RPSA" GraphId="b42" Type="GeneProduct" GroupRef="ff345">
    <Comment Source="GenMAPP remarks">E. coli S2</Comment>
    <Attribute Key="org.pathvisio.model.BackpageHead" Value="RPSA | ribosomal protein SA"/>
    <Graphics CenterX="533.3333333333334" CenterY="151.33333333333334" Width="60.0" Height="20.0" ZOrder="32768" FontSize="10" Valign="Middle"/>
    <Xref Database="Entrez Gene" ID="3921"/>
  </DataNode>
  <DataNode TextLabel="RPS3" GraphId="c9c" Type="GeneProduct" GroupRef="ff345">
    <Comment Source="GenMAPP remarks">E. coli S3</Comment>
    <Attribute Key="org.pathvisio.model.BackpageHead" Value="RPS3 | ribosomal protein S3"/>
    <Graphics CenterX="533.3333333333334" CenterY="191.33333333333334" Width="60.0" Height="20.0" ZOrder="32768" FontSize="10" Valign="Middle"/>
    <Xref Database="Entrez Gene" ID="6188"/>
  </DataNode>
  <DataNode TextLabel="RPS9" GraphId="ab2" Type="GeneProduct" GroupRef="ff345">
    <Comment Source="GenMAPP remarks">E. coli S4</Comment>
    <Attribute Key="org.pathvisio.model.BackpageHead" Value="RPS9 | ribosomal protein S9"/>
    <Graphics CenterX="533.3333333333334" CenterY="351.3333333333333" Width="60.0" Height="20.0" ZOrder="32768" FontSize="10" Valign="Middle"/>
    <Xref Database="Entrez Gene" ID="6203"/>
  </DataNode>
  <DataNode TextLabel="RPS5" GraphId="f91" Type="GeneProduct" GroupRef="ff345">
    <Comment Source="GenMAPP remarks">E. coli S7</Comment>
    <Attribute Key="org.pathvisio.model.BackpageHead" Value="RPS5 | ribosomal protein S5"/>
    <Graphics CenterX="533.3333333333334" CenterY="271.3333333333333" Width="60.0" Height="20.0" ZOrder="32768" FontSize="10" Valign="Middle"/>
    <Xref Database="Entrez Gene" ID="6193"/>
  </DataNode>
  <DataNode TextLabel="RPS15A" GraphId="c67" Type="GeneProduct" GroupRef="ff345">
    <Comment Source="GenMAPP remarks">E. coli S8</Comment>
    <Attribute Key="org.pathvisio.model.BackpageHead" Value="RPS15A | ribosomal protein S15a"/>
    <Graphics CenterX="653.3333333333334" CenterY="171.33333333333334" Width="60.0" Height="20.0" ZOrder="32768" FontSize="10" Valign="Middle"/>
    <Xref Database="Entrez Gene" ID="6210"/>
  </DataNode>
  <DataNode TextLabel="RPS16" GraphId="cc0" Type="GeneProduct" GroupRef="ff345">
    <Comment Source="GenMAPP remarks">E. coli S9</Comment>
    <Attribute Key="org.pathvisio.model.BackpageHead" Value="RPS16 | ribosomal protein S16"/>
    <Graphics CenterX="653.3333333333334" CenterY="191.33333333333334" Width="60.0" Height="20.0" ZOrder="32768" FontSize="10" Valign="Middle"/>
    <Xref Database="Entrez Gene" ID="6217"/>
  </DataNode>
  <DataNode TextLabel="RPS20" GraphId="f82" Type="GeneProduct" GroupRef="ff345">
    <Comment Source="GenMAPP remarks">E. coli S10</Comment>
    <Attribute Key="org.pathvisio.model.BackpageHead" Value="RPS20 | ribosomal protein S20"/>
    <Graphics CenterX="653.3333333333334" CenterY="271.3333333333333" Width="60.0" Height="20.0" ZOrder="32768" FontSize="10" Valign="Middle"/>
    <Xref Database="Entrez Gene" ID="6224"/>
  </DataNode>
  <DataNode TextLabel="RPS14" GraphId="a79" Type="GeneProduct" GroupRef="ff345">
    <Comment Source="GenMAPP remarks">E. coli S11</Comment>
    <Attribute Key="org.pathvisio.model.BackpageHead" Value="RPS14 | ribosomal protein S14"/>
    <Graphics CenterX="533.3333333333334" CenterY="451.3333333333333" Width="60.0" Height="20.0" ZOrder="32768" FontSize="10" Valign="Middle"/>
    <Xref Database="Entrez Gene" ID="6208"/>
  </DataNode>
  <DataNode TextLabel="RPS23" GraphId="b91" Type="GeneProduct" GroupRef="ff345">
    <Comment Source="GenMAPP remarks">E. coli S12</Comment>
    <Attribute Key="org.pathvisio.model.BackpageHead" Value="RPS23 | ribosomal protein S23"/>
    <Graphics CenterX="653.3333333333334" CenterY="311.3333333333333" Width="60.0" Height="20.0" ZOrder="32768" FontSize="10" Valign="Middle"/>
    <Xref Database="Entrez Gene" ID="6228"/>
  </DataNode>
  <DataNode TextLabel="RPS29" GraphId="e6a" Type="GeneProduct" GroupRef="ff345">
    <Comment Source="GenMAPP remarks">E. coli S14</Comment>
    <Attribute Key="org.pathvisio.model.BackpageHead" Value="RPS29 | ribosomal protein S29"/>
    <Graphics CenterX="653.3333333333334" CenterY="451.3333333333333" Width="60.0" Height="20.0" ZOrder="32768" FontSize="10" Valign="Middle"/>
    <Xref Database="Entrez Gene" ID="6235"/>
  </DataNode>
  <DataNode TextLabel="RPS13" GraphId="aa2" Type="GeneProduct" GroupRef="ff345">
    <Comment Source="GenMAPP remarks">E. coli S15</Comment>
    <Attribute Key="org.pathvisio.model.BackpageHead" Value="RPS13 | ribosomal protein S13"/>
    <Graphics CenterX="533.3333333333334" CenterY="431.3333333333333" Width="60.0" Height="20.0" ZOrder="32768" FontSize="10" Valign="Middle"/>
    <Xref Database="Entrez Gene" ID="6207"/>
  </DataNode>
  <DataNode TextLabel="RPS11" GraphId="feb" Type="GeneProduct" GroupRef="ff345">
    <Comment Source="GenMAPP remarks">E. coli S17</Comment>
    <Attribute Key="org.pathvisio.model.BackpageHead" Value="RPS11 | ribosomal protein S11"/>
    <Graphics CenterX="533.3333333333334" CenterY="391.3333333333333" Width="60.0" Height="20.0" ZOrder="32768" FontSize="10" Valign="Middle"/>
    <Xref Database="Entrez Gene" ID="6205"/>
  </DataNode>
  <DataNode TextLabel="RPS15" GraphId="c0e" Type="GeneProduct" GroupRef="ff345">
    <Comment Source="GenMAPP remarks">E. coli S19</Comment>
    <Attribute Key="org.pathvisio.model.BackpageHead" Value="RPS15 | ribosomal protein S15"/>
    <Graphics CenterX="653.3333333333334" CenterY="151.33333333333334" Width="60.0" Height="20.0" ZOrder="32768" FontSize="10" Valign="Middle"/>
    <Xref Database="Entrez Gene" ID="6209"/>
  </DataNode>
  <DataNode TextLabel="RPS3A" GraphId="b39" Type="GeneProduct" GroupRef="ff345">
    <Comment Source="GenMAPP remarks">No E. coli homologue</Comment>
    <Attribute Key="org.pathvisio.model.BackpageHead" Value="RPS3A | ribosomal protein S3A"/>
    <Graphics CenterX="533.3333333333334" CenterY="211.33333333333334" Width="60.0" Height="20.0" ZOrder="32768" FontSize="10" Valign="Middle"/>
    <Xref Database="Entrez Gene" ID="6189"/>
  </DataNode>
  <DataNode TextLabel="RPS4X" GraphId="f7a" Type="GeneProduct" GroupRef="ff345">
    <Comment Source="GenMAPP remarks">No E. coli homologue</Comment>
    <Attribute Key="org.pathvisio.model.BackpageHead" Value="RPS4X | ribosomal protein S4 X-linked"/>
    <Graphics CenterX="533.3333333333334" CenterY="231.33333333333334" Width="60.0" Height="20.0" ZOrder="32768" FontSize="10" Valign="Middle"/>
    <Xref Database="Entrez Gene" ID="6191"/>
  </DataNode>
  <DataNode TextLabel="RPS4Y1" GraphId="ac3" Type="GeneProduct" GroupRef="ff345">
    <Comment Source="GenMAPP remarks">No E. coli homologue</Comment>
    <Attribute Key="org.pathvisio.model.BackpageHead" Value="RPS4Y1 | ribosomal protein S4 Y-linked 1"/>
    <Graphics CenterX="533.3333333333334" CenterY="251.33333333333334" Width="60.0" Height="20.0" ZOrder="32768" FontSize="10" Valign="Middle"/>
    <Xref Database="Entrez Gene" ID="6192"/>
  </DataNode>
  <DataNode TextLabel="RPS6" GraphId="db8" Type="GeneProduct" GroupRef="ff345">
    <Comment Source="GenMAPP remarks">No E. coli homologue</Comment>
    <Attribute Key="org.pathvisio.model.BackpageHead" Value="RPS6 | ribosomal protein S6"/>
    <Graphics CenterX="533.3333333333334" CenterY="291.3333333333333" Width="60.0" Height="20.0" ZOrder="32768" FontSize="10" Valign="Middle"/>
    <Xref Database="Entrez Gene" ID="6194"/>
  </DataNode>
  <DataNode TextLabel="RPS7" GraphId="b8f" Type="GeneProduct" GroupRef="ff345">
    <Comment Source="GenMAPP remarks">No E. coli homologue</Comment>
    <Attribute Key="org.pathvisio.model.BackpageHead" Value="RPS7 | ribosomal protein S7"/>
    <Graphics CenterX="533.3333333333334" CenterY="311.3333333333333" Width="60.0" Height="20.0" ZOrder="32768" FontSize="10" Valign="Middle"/>
    <Xref Database="Entrez Gene" ID="6201"/>
  </DataNode>
  <DataNode TextLabel="RPS8" GraphId="dab" Type="GeneProduct" GroupRef="ff345">
    <Comment Source="GenMAPP remarks">No E. coli homologue</Comment>
    <Attribute Key="org.pathvisio.model.BackpageHead" Value="RPS8 | ribosomal protein S8"/>
    <Graphics CenterX="533.3333333333334" CenterY="331.3333333333333" Width="60.0" Height="20.0" ZOrder="32768" FontSize="10" Valign="Middle"/>
    <Xref Database="Entrez Gene" ID="6202"/>
  </DataNode>
  <DataNode TextLabel="RPS10" GraphId="ae1" Type="GeneProduct" GroupRef="ff345">
    <Comment Source="GenMAPP remarks">No E. coli homologue</Comment>
    <Attribute Key="org.pathvisio.model.BackpageHead" Value="RPS10 | ribosomal protein S10"/>
    <Graphics CenterX="533.3333333333334" CenterY="371.3333333333333" Width="60.0" Height="20.0" ZOrder="32768" FontSize="10" Valign="Middle"/>
    <Xref Database="Entrez Gene" ID="6204"/>
  </DataNode>
  <DataNode TextLabel="RPS12" GraphId="eae" Type="GeneProduct" GroupRef="ff345">
    <Comment Source="GenMAPP remarks">No E. coli homologue</Comment>
    <Attribute Key="org.pathvisio.model.BackpageHead" Value="RPS12 | ribosomal protein S12"/>
    <Graphics CenterX="533.3333333333334" CenterY="411.3333333333333" Width="60.0" Height="20.0" ZOrder="32768" FontSize="10" Valign="Middle"/>
    <Xref Database="Entrez Gene" ID="6206"/>
  </DataNode>
  <DataNode TextLabel="RPS17" GraphId="fa9" Type="GeneProduct" GroupRef="ff345">
    <Comment Source="GenMAPP remarks">No E. coli homologue</Comment>
    <Attribute Key="org.pathvisio.model.BackpageHead" Value="RPS17 | ribosomal protein S17"/>
    <Graphics CenterX="653.3333333333334" CenterY="211.33333333333334" Width="60.0" Height="20.0" ZOrder="32768" FontSize="10" Valign="Middle"/>
    <Xref Database="Entrez Gene" ID="6218"/>
  </DataNode>
  <DataNode TextLabel="RPS19" GraphId="f1f" Type="GeneProduct" GroupRef="ff345">
    <Comment Source="GenMAPP remarks">No E. coli homologue</Comment>
    <Attribute Key="org.pathvisio.model.BackpageHead" Value="RPS19 | ribosomal protein S19"/>
    <Graphics CenterX="653.3333333333334" CenterY="251.33333333333334" Width="60.0" Height="20.0" ZOrder="32768" FontSize="10" Valign="Middle"/>
    <Xref Database="Entrez Gene" ID="6223"/>
  </DataNode>
  <DataNode TextLabel="RPS21" GraphId="de3" Type="GeneProduct" GroupRef="ff345">
    <Comment Source="GenMAPP remarks">No E. coli homologue</Comment>
    <Attribute Key="org.pathvisio.model.BackpageHead" Value="RPS21 | ribosomal protein S21"/>
    <Graphics CenterX="653.3333333333334" CenterY="291.3333333333333" Width="60.0" Height="20.0" ZOrder="32768" FontSize="10" Valign="Middle"/>
    <Xref Database="Entrez Gene" ID="6227"/>
  </DataNode>
  <DataNode TextLabel="RPS24" GraphId="f16" Type="GeneProduct" GroupRef="ff345">
    <Comment Source="GenMAPP remarks">Also known as L33e.  No E. coli homologue.</Comment>
    <Attribute Key="org.pathvisio.model.BackpageHead" Value="RPS24 | ribosomal protein S24"/>
    <Graphics CenterX="653.3333333333334" CenterY="331.3333333333333" Width="60.0" Height="20.0" ZOrder="32768" FontSize="10" Valign="Middle"/>
    <Xref Database="Entrez Gene" ID="6229"/>
  </DataNode>
  <DataNode TextLabel="RPS25" GraphId="c27" Type="GeneProduct" GroupRef="ff345">
    <Comment Source="GenMAPP remarks">No E. coli homologue</Comment>
    <Attribute Key="org.pathvisio.model.BackpageHead" Value="RPS25 | ribosomal protein S25"/>
    <Graphics CenterX="653.3333333333334" CenterY="351.3333333333333" Width="60.0" Height="20.0" ZOrder="32768" FontSize="10" Valign="Middle"/>
    <Xref Database="Entrez Gene" ID="6230"/>
  </DataNode>
  <DataNode TextLabel="RPS26" GraphId="bff" Type="GeneProduct" GroupRef="ff345">
    <Comment Source="GenMAPP remarks">No E. coli homologue</Comment>
    <Attribute Key="org.pathvisio.model.BackpageHead" Value="RPS26 | ribosomal protein S26"/>
    <Graphics CenterX="653.3333333333334" CenterY="371.3333333333333" Width="60.0" Height="20.0" ZOrder="32768" FontSize="10" Valign="Middle"/>
    <Xref Database="Entrez Gene" ID="6231"/>
  </DataNode>
  <DataNode TextLabel="RPS27" GraphId="c5f" Type="GeneProduct" GroupRef="ff345">
    <Comment Source="GenMAPP remarks">No E. coli homologue</Comment>
    <Attribute Key="org.pathvisio.model.BackpageHead" Value="RPS27 | ribosomal protein S27 (metallopanstimul..."/>
    <Graphics CenterX="653.3333333333334" CenterY="391.3333333333333" Width="60.0" Height="20.0" ZOrder="32768" FontSize="10" Valign="Middle"/>
    <Xref Database="Entrez Gene" ID="6232"/>
  </DataNode>
  <DataNode TextLabel="RPS27A" GraphId="f94" Type="GeneProduct" GroupRef="ff345">
    <Comment Source="GenMAPP remarks">No E. coli homologue</Comment>
    <Attribute Key="org.pathvisio.model.BackpageHead" Value="RPS27A | ribosomal protein S27a"/>
    <Graphics CenterX="653.3333333333334" CenterY="411.3333333333333" Width="60.0" Height="20.0" ZOrder="32768" FontSize="10" Valign="Middle"/>
    <Xref Database="Entrez Gene" ID="6233"/>
  </DataNode>
  <DataNode TextLabel="RPS28" GraphId="e51" Type="GeneProduct" GroupRef="ff345">
    <Comment Source="GenMAPP remarks">No E. coli homologue</Comment>
    <Attribute Key="org.pathvisio.model.BackpageHead" Value="RPS28 | ribosomal protein S28"/>
    <Graphics CenterX="653.3333333333334" CenterY="431.3333333333333" Width="60.0" Height="20.0" ZOrder="32768" FontSize="10" Valign="Middle"/>
    <Xref Database="Entrez Gene" ID="6234"/>
  </DataNode>
  <DataNode TextLabel="FAU" GraphId="ae9" Type="GeneProduct" GroupRef="ff345">
    <Comment Source="GenMAPP remarks">No E. coli homologue</Comment>
    <Attribute Key="org.pathvisio.model.BackpageHead" Value="FAU | Finkel-Biskis-Reilly murine sarcoma virus..."/>
    <Graphics CenterX="653.3333333333334" CenterY="471.3333333333333" Width="60.0" Height="20.0" ZOrder="32768" FontSize="10" Valign="Middle"/>
    <Xref Database="Entrez Gene" ID="2197"/>
  </DataNode>
  <DataNode TextLabel="RPLP0" GraphId="f6c" Type="GeneProduct" GroupRef="a3f67">
    <Comment Source="GenMAPP remarks">E. coli L10.</Comment>
    <Attribute Key="org.pathvisio.model.BackpageHead" Value="RPLP0 | ribosomal protein large P0"/>
    <Graphics CenterX="103.33333333333333" CenterY="621.3333333333334" Width="60.0" Height="20.0" ZOrder="32768" FontSize="10" Valign="Middle"/>
    <Xref Database="Entrez Gene" ID="6175"/>
  </DataNode>
  <DataNode TextLabel="RPS6KA2" GraphId="cb5" Type="GeneProduct" GroupRef="a01c1">
    <Attribute Key="org.pathvisio.model.BackpageHead" Value="RPS6KA2 | ribosomal protein S6 kinase 90kDa p..."/>
    <Graphics CenterX="373.3333333333333" CenterY="304.6666666666667" Width="66.66666666666667" Height="20.0" ZOrder="32768" FontSize="10" Valign="Middle"/>
    <Xref Database="Entrez Gene" ID="6196"/>
  </DataNode>
  <DataNode TextLabel="RPS6KA1" GraphId="cdf" Type="GeneProduct" GroupRef="a01c1">
    <Attribute Key="org.pathvisio.model.BackpageHead" Value="RPS6KA1 | ribosomal protein S6 kinase 90kDa p..."/>
    <Graphics CenterX="373.3333333333333" CenterY="284.6666666666667" Width="66.66666666666667" Height="20.0" ZOrder="32768" FontSize="10" Valign="Middle"/>
    <Xref Database="Entrez Gene" ID="6195"/>
  </DataNode>
  <DataNode TextLabel="RPS6KA3" GraphId="d70" Type="GeneProduct" GroupRef="a01c1">
    <Attribute Key="org.pathvisio.model.BackpageHead" Value="RPS6KA3 | ribosomal protein S6 kinase 90kDa p..."/>
    <Graphics CenterX="373.3333333333333" CenterY="324.6666666666667" Width="66.66666666666667" Height="20.0" ZOrder="32768" FontSize="10" Valign="Middle"/>
    <Xref Database="Entrez Gene" ID="6197"/>
  </DataNode>
  <DataNode TextLabel="RPS6KA6" GraphId="c8e" Type="GeneProduct" GroupRef="a01c1">
    <Attribute Key="org.pathvisio.model.BackpageHead" Value="RPS6KA6 | ribosomal protein S6 kinase 90kDa p..."/>
    <Graphics CenterX="373.3333333333333" CenterY="344.6666666666667" Width="66.66666666666667" Height="20.0" ZOrder="32768" FontSize="10" Valign="Middle"/>
    <Xref Database="Entrez Gene" ID="27330"/>
  </DataNode>
  <DataNode TextLabel="RPL11" GraphId="bc5" Type="GeneProduct" GroupRef="a3f67">
    <Comment Source="GenMAPP remarks">E. coli L5</Comment>
    <Attribute Key="org.pathvisio.model.BackpageHead" Value="RPL11 | ribosomal protein L11"/>
    <Graphics CenterX="43.333333333333336" CenterY="371.3333333333333" Width="60.0" Height="20.0" ZOrder="32768" FontSize="10" Valign="Middle"/>
    <Xref Database="Entrez Gene" ID="6135"/>
  </DataNode>
  <DataNode TextLabel="RPL5" GraphId="ddc" Type="GeneProduct" GroupRef="a3f67">
    <Comment Source="GenMAPP remarks">E. coli L18</Comment>
    <Attribute Key="org.pathvisio.model.BackpageHead" Value="RPL5 | ribosomal protein L5"/>
    <Graphics CenterX="43.333333333333336" CenterY="211.33333333333334" Width="60.0" Height="20.0" ZOrder="32768" FontSize="10" Valign="Middle"/>
    <Xref Database="Entrez Gene" ID="6125"/>
  </DataNode>
  <DataNode TextLabel="RPS6KB1" GraphId="ff3" Type="GeneProduct" GroupRef="a01c1">
    <Attribute Key="org.pathvisio.model.BackpageHead" Value="RPS6KB1 | ribosomal protein S6 kinase 70kDa p..."/>
    <Graphics CenterX="373.3333333333333" CenterY="244.66666666666666" Width="66.66666666666667" Height="20.0" ZOrder="32768" FontSize="10" Valign="Middle"/>
    <Xref Database="Entrez Gene" ID="6198"/>
  </DataNode>
  <DataNode TextLabel="RPL10" GraphId="f76" Type="GeneProduct" GroupRef="a3f67">
    <Attribute Key="org.pathvisio.model.BackpageHead" Value="RPL10 | ribosomal protein L10"/>
    <Graphics CenterX="43.333333333333336" CenterY="331.3333333333333" Width="60.0" Height="20.0" ZOrder="32768" FontSize="10" Valign="Middle"/>
    <Xref Database="Entrez Gene" ID="6134"/>
  </DataNode>
  <DataNode TextLabel="RPL30" GraphId="f2a" Type="GeneProduct" GroupRef="a3f67">
    <Comment Source="GenMAPP remarks">Also known as L25e.</Comment>
    <Attribute Key="org.pathvisio.model.BackpageHead" Value="RPL30 | ribosomal protein L30"/>
    <Graphics CenterX="156.66666666666666" CenterY="331.3333333333333" Width="60.0" Height="20.0" ZOrder="32768" FontSize="10" Valign="Middle"/>
    <Xref Database="Entrez Gene" ID="6156"/>
  </DataNode>
  <DataNode TextLabel="RPS2" GraphId="cdd" Type="GeneProduct" GroupRef="ff345">
    <Comment Source="GenMAPP remarks">E. coli S5</Comment>
    <Attribute Key="org.pathvisio.model.BackpageHead" Value="RPS2 | ribosomal protein S2"/>
    <Graphics CenterX="533.3333333333334" CenterY="171.33333333333334" Width="60.0" Height="20.0" ZOrder="32768" FontSize="10" Valign="Middle"/>
    <Xref Database="Entrez Gene" ID="6187"/>
  </DataNode>
  <DataNode TextLabel="RPS18" GraphId="ed0" Type="GeneProduct" GroupRef="ff345">
    <Comment Source="GenMAPP remarks">E. coli S13</Comment>
    <Attribute Key="org.pathvisio.model.BackpageHead" Value="RPS18 | ribosomal protein S18"/>
    <Graphics CenterX="653.3333333333334" CenterY="231.33333333333334" Width="60.0" Height="20.0" ZOrder="32768" FontSize="10" Valign="Middle"/>
    <Xref Database="Entrez Gene" ID="6222"/>
  </DataNode>
  <DataNode TextLabel="RPS6KB2" GraphId="ff0" Type="GeneProduct" GroupRef="a01c1">
    <Attribute Key="org.pathvisio.model.BackpageHead" Value="RPS6KB2 | ribosomal protein S6 kinase 70kDa p..."/>
    <Graphics CenterX="373.3333333333333" CenterY="264.6666666666667" Width="66.66666666666667" Height="20.0" ZOrder="32768" FontSize="10" Valign="Middle"/>
    <Xref Database="Entrez Gene" ID="6199"/>
  </DataNode>
  <Interaction GraphId="b86bd" GroupRef="a01c1">
    <Graphics ZOrder="12288" LineThickness="1.0">
      <Point X="423.33333333333337" Y="291.33333333333337" GraphRef="cb5" RelX="1.5" RelY="-1.3333333333333333"/>
      <Point X="473.33333333333337" Y="291.3333333333333" GraphRef="db8" RelX="-2.0" RelY="0.0" ArrowHead="Arrow"/>
    </Graphics>
    <Xref Database="" ID=""/>
  </Interaction>
  <Label TextLabel="Large (60S) Subunit" GraphId="fb5" GroupRef="a3f67">
    <Graphics CenterX="103.33333333333333" CenterY="124.66666666666667" Width="156.33333333333334" Height="19.0" ZOrder="28672" FillColor="ffffff" FontWeight="Bold" FontSize="12" Valign="Middle"/>
  </Label>
  <Label TextLabel="Small (40S) Subunit" GraphId="db7" GroupRef="ff345">
    <Graphics CenterX="583.3333333333334" CenterY="124.66666666666667" Width="154.33333333333334" Height="19.0" ZOrder="28672" FillColor="ffffff" FontWeight="Bold" FontSize="12" Valign="Middle"/>
  </Label>
  <Group GroupId="ff345" GraphId="c6783"/>
  <Group GroupId="a01c1" GraphId="f820f"/>
  <Group GroupId="a3f67" GraphId="f54f3"/>
  <InfoBox CenterX="459.3666666666667" CenterY="584.6333333333333"/>
  <Legend CenterX="229.13333333333333" CenterY="450.53333333333336"/>
<Biopax><bp:openControlledVocabulary xmlns:bp="http://www.biopax.org/release/biopax-level3.owl#"><bp:TERM>ribosome biogenesis pathway</bp:TERM><bp:ID>PW:0001066</bp:ID><bp:Ontology>Pathway Ontology</bp:Ontology></bp:openControlledVocabulary></Biopax></Pathway>
