# Supplementary material for: A network biology workflow to study transcriptomics data of the diabetic liver
Source: BMC Genomics. 2014 Nov 15;15(1):971. doi: 10.1186/1471-2164-15-971 (PMC4246458; doi:10.1186/1471-2164-15-971)
Supplement: Supplementary file 2 — Additional file 2: WikiPathways human pathway collection downloaded on 17 June 2014 ( http://wikipathways.org/index.php/Download_Pathways ). (ZIP 2 MB) [file 12864_2014_6667_MOESM2_ESM.zip › 2014-06-17-WikiPathways-HumanCollection/Hs_DNA_Damage_Response_(only_ATM_dependent)_WP710_70109.gpml]

<?xml version="1.0" encoding="UTF-8"?>
<Pathway xmlns="http://pathvisio.org/GPML/2013a" Name="DNA Damage Response (only ATM dependent)" Organism="Homo sapiens" License="CC BY 2.0">
  <Comment Source="WikiPathways-description">This is the second pathway out of two pathways which deals with DNA damage response. It has two central gene products (ATM and TP53) which are connected with the first DNA damage response pathway.
In this pathway is only one source of DNA damage induction because most sources and their induction and involvement in the process in DNA damage are mentioned in the first DNA damage response pathway.
If it is not mentioned different, the processes take place in the cell cytoplasm.
The goal of this second pathway is to mention more gene products and changes in the cell condition through the DNA damage response pathway and at the same time to keep it clearly arranged</Comment>
  <Comment Source="WikiPathways-category">Cellular Process</Comment>
  <Graphics BoardWidth="1713.0" BoardHeight="1780.0" />
  <DataNode TextLabel="APC" GraphId="ffbb9" Type="GeneProduct">
    <Graphics CenterX="729.0" CenterY="724.0" Width="80.0" Height="20.0" ZOrder="32768" FontSize="10" Valign="Middle" />
    <Xref Database="Ensembl" ID="ENSG00000134982" />
  </DataNode>
  <DataNode TextLabel="TGFB" GraphId="c3306" Type="GeneProduct">
    <Graphics CenterX="729.0" CenterY="751.0" Width="80.0" Height="20.0" ZOrder="32768" FontSize="10" Valign="Middle" />
    <Xref Database="Entrez Gene" ID="7040" />
  </DataNode>
  <DataNode TextLabel="TP53" GraphId="fe49b" Type="GeneProduct">
    <Graphics CenterX="931.0" CenterY="737.0" Width="80.0" Height="20.0" ZOrder="32768" FontSize="10" Valign="Middle" Color="339900" />
    <Xref Database="Ensembl" ID="ENSG00000141510" />
  </DataNode>
  <DataNode TextLabel="CDKN1A" GraphId="f1814" Type="GeneProduct">
    <Graphics CenterX="1105.0" CenterY="737.0" Width="80.0" Height="20.0" ZOrder="32768" FontSize="10" Valign="Middle" />
    <Xref Database="Ensembl" ID="ENSG00000124762" />
  </DataNode>
  <DataNode TextLabel="ATM" GraphId="ac888" Type="GeneProduct">
    <Graphics CenterX="931.0" CenterY="614.0" Width="80.0" Height="20.0" ZOrder="32768" FontSize="10" Valign="Middle" Color="009900" />
    <Xref Database="Ensembl" ID="ENSG00000149311" />
  </DataNode>
  <DataNode TextLabel="ABL1" GraphId="a5d65" Type="GeneProduct">
    <Graphics CenterX="1105.0" CenterY="614.0" Width="80.0" Height="20.0" ZOrder="32768" FontSize="10" Valign="Middle" />
    <Xref Database="Ensembl" ID="ENSG00000097007" />
  </DataNode>
  <DataNode TextLabel="TP73" GraphId="e8fbd" Type="GeneProduct">
    <Graphics CenterX="1288.0" CenterY="614.0" Width="80.0" Height="20.0" ZOrder="32768" FontSize="10" Valign="Middle" />
    <Xref Database="Ensembl" ID="ENSG00000078900" />
  </DataNode>
  <DataNode TextLabel="MAPK9" GraphId="f82ff" Type="GeneProduct">
    <Graphics CenterX="1105.0" CenterY="480.0" Width="80.0" Height="20.0" ZOrder="32768" FontSize="10" Valign="Middle" />
    <Xref Database="Ensembl" ID="ENSG00000050748" />
  </DataNode>
  <DataNode TextLabel="HMGB1" GraphId="efe72" Type="GeneProduct">
    <Graphics CenterX="729.0" CenterY="614.0" Width="80.0" Height="20.0" ZOrder="32768" FontSize="10" Valign="Middle" />
    <Xref Database="Ensembl" ID="ENSG00000189403" />
  </DataNode>
  <DataNode TextLabel="MAPK2" GraphId="b8f3c" Type="GeneProduct">
    <Graphics CenterX="729.0" CenterY="480.0" Width="80.0" Height="20.0" ZOrder="32768" FontSize="10" Valign="Middle" />
    <Xref Database="Entrez Gene" ID="5594" />
  </DataNode>
  <DataNode TextLabel="RAS" GraphId="b9b18" Type="GeneProduct">
    <Graphics CenterX="729.0" CenterY="350.0" Width="80.0" Height="20.0" ZOrder="32768" FontSize="10" Valign="Middle" />
    <Xref Database="Pfam" ID="PF00071" />
  </DataNode>
  <DataNode TextLabel="NFKB2" GraphId="ecf31" Type="GeneProduct" GroupRef="e249c">
    <Graphics CenterX="899.0" CenterY="490.0" Width="80.0" Height="20.0" ZOrder="32768" FontSize="10" Valign="Middle" />
    <Xref Database="HGNC" ID="NFKB2" />
  </DataNode>
  <DataNode TextLabel="NFKB1" GraphId="c5421" Type="GeneProduct" GroupRef="e249c">
    <Graphics CenterX="899.0" CenterY="470.40646976090017" Width="80.0" Height="20.0" ZOrder="32768" FontSize="10" Valign="Middle" />
    <Xref Database="HGNC" ID="NFKB1" />
  </DataNode>
  <DataNode TextLabel="GRB2" GraphId="cfca8" Type="GeneProduct" GroupRef="fe563">
    <Graphics CenterX="899.0" CenterY="330.0" Width="80.0" Height="20.0" ZOrder="32768" FontSize="10" Valign="Middle" />
    <Xref Database="Ensembl" ID="ENSG00000177885" />
  </DataNode>
  <DataNode TextLabel="SOS1" GraphId="e4519" Type="GeneProduct" GroupRef="fe563">
    <Graphics CenterX="899.0" CenterY="349.0" Width="80.0" Height="20.0" ZOrder="32768" FontSize="10" Valign="Middle" />
    <Xref Database="Ensembl" ID="ENSG00000115904" />
  </DataNode>
  <DataNode TextLabel="SOS2" GraphId="eaefb" Type="GeneProduct" GroupRef="fe563">
    <Graphics CenterX="899.0" CenterY="368.0" Width="80.0" Height="20.0" ZOrder="32768" FontSize="10" Valign="Middle" />
    <Xref Database="Ensembl" ID="ENSG00000100485" />
  </DataNode>
  <DataNode TextLabel="SHC1" GraphId="d0ad6" Type="GeneProduct">
    <Graphics CenterX="1105.0" CenterY="349.0" Width="80.0" Height="20.0" ZOrder="32768" FontSize="10" Valign="Middle" />
    <Xref Database="Ensembl" ID="ENSG00000160691" />
  </DataNode>
  <DataNode TextLabel="INSR" GraphId="feb06" Type="GeneProduct">
    <Graphics CenterX="1601.0" CenterY="478.0" Width="80.0" Height="20.0" ZOrder="32768" FontSize="10" Valign="Middle" />
    <Xref Database="Ensembl" ID="ENSG00000171105" />
  </DataNode>
  <DataNode TextLabel="PI3K" GraphId="bc35d" Type="GeneProduct">
    <Graphics CenterX="1288.0" CenterY="252.0" Width="80.0" Height="20.0" ZOrder="32768" FontSize="10" Valign="Middle" />
    <Xref Database="Pfam" ID="PF00454" />
  </DataNode>
  <DataNode TextLabel="PDK1" GraphId="c8b07" Type="GeneProduct">
    <Graphics CenterX="1105.0" CenterY="252.0" Width="80.0" Height="20.0" ZOrder="32768" FontSize="10" Valign="Middle" />
    <Xref Database="Ensembl" ID="ENSG00000152256" />
  </DataNode>
  <DataNode TextLabel="AKT1" GraphId="f633e" Type="GeneProduct" GroupRef="edc2a">
    <Graphics CenterX="899.0" CenterY="232.0" Width="80.0" Height="20.0" ZOrder="32768" FontSize="10" Valign="Middle" />
    <Xref Database="HGNC" ID="AKT1" />
  </DataNode>
  <DataNode TextLabel="AKT2" GraphId="c17a0" Type="GeneProduct" GroupRef="edc2a">
    <Graphics CenterX="899.0" CenterY="253.0" Width="80.0" Height="20.0" ZOrder="32768" FontSize="10" Valign="Middle" />
    <Xref Database="HGNC" ID="AKT2" />
  </DataNode>
  <DataNode TextLabel="AKT3" GraphId="b4b7d" Type="GeneProduct" GroupRef="edc2a">
    <Graphics CenterX="899.0" CenterY="274.0" Width="80.0" Height="20.0" ZOrder="32768" FontSize="10" Valign="Middle" />
    <Xref Database="HGNC" ID="AKT3" />
  </DataNode>
  <DataNode TextLabel="FOXO3" GraphId="acd61" Type="GeneProduct">
    <Graphics CenterX="729.0" CenterY="253.0" Width="80.0" Height="20.0" ZOrder="32768" FontSize="10" Valign="Middle" />
    <Xref Database="Ensembl" ID="ENSG00000118689" />
  </DataNode>
  <DataNode TextLabel="CDKN1B" GraphId="ae529" Type="GeneProduct">
    <Graphics CenterX="587.0" CenterY="350.0" Width="80.0" Height="20.0" ZOrder="32768" FontSize="10" Valign="Middle" />
    <Xref Database="Ensembl" ID="ENSG00000111276" />
  </DataNode>
  <DataNode TextLabel="RBL2" GraphId="ff9aa" Type="GeneProduct">
    <Graphics CenterX="587.0" CenterY="480.0" Width="80.0" Height="20.0" ZOrder="32768" FontSize="10" Valign="Middle" />
    <Xref Database="Ensembl" ID="ENSG00000103479" />
  </DataNode>
  <DataNode TextLabel="CCNG2" GraphId="a9fc0" Type="GeneProduct">
    <Graphics CenterX="587.0" CenterY="614.0" Width="80.0" Height="20.0" ZOrder="32768" FontSize="10" Valign="Middle" />
    <Xref Database="Ensembl" ID="ENSG00000138764" />
  </DataNode>
  <DataNode TextLabel="SOD2" GraphId="c1ff8" Type="GeneProduct" GroupRef="e9cf8">
    <Graphics CenterX="447.0" CenterY="345.0" Width="80.0" Height="20.0" ZOrder="32768" FontSize="10" Valign="Middle" />
    <Xref Database="Ensembl" ID="ENSG00000112096" />
  </DataNode>
  <DataNode TextLabel="CAT" GraphId="bb9f0" Type="GeneProduct" GroupRef="e9cf8">
    <Graphics CenterX="447.0" CenterY="366.0" Width="80.0" Height="20.0" ZOrder="32768" FontSize="10" Valign="Middle" />
    <Xref Database="Ensembl" ID="ENSG00000121691" />
  </DataNode>
  <DataNode TextLabel="FASLG" GraphId="ce61a" Type="GeneProduct" GroupRef="ba030">
    <Graphics CenterX="587.0" CenterY="263.0" Width="80.0" Height="20.0" ZOrder="32768" FontSize="10" Valign="Middle" />
    <Xref Database="Ensembl" ID="ENSG00000117560" />
  </DataNode>
  <DataNode TextLabel="BCL2L11" GraphId="c2755" Type="GeneProduct" GroupRef="ba030">
    <Graphics CenterX="587.0" CenterY="283.0" Width="80.0" Height="20.0" ZOrder="32768" FontSize="10" Valign="Middle" />
    <Xref Database="Ensembl" ID="ENSG00000153094" />
  </DataNode>
  <DataNode TextLabel="BCL6" GraphId="ad1ca" Type="GeneProduct" GroupRef="ba030">
    <Graphics CenterX="587.0" CenterY="243.0" Width="80.0" Height="20.0" ZOrder="32768" FontSize="10" Valign="Middle" />
    <Xref Database="Ensembl" ID="ENSG00000113916" />
  </DataNode>
  <DataNode TextLabel="BBC3" GraphId="d4567" Type="GeneProduct" GroupRef="ba030">
    <Graphics CenterX="587.0" CenterY="224.0" Width="80.0" Height="20.0" ZOrder="32768" FontSize="10" Valign="Middle" />
    <Xref Database="HGNC" ID="BBC3" />
  </DataNode>
  <DataNode TextLabel="PEPCK" GraphId="bcd17" Type="GeneProduct" GroupRef="aba18">
    <Graphics CenterX="729.0" CenterY="181.0" Width="80.0" Height="20.0" ZOrder="32768" FontSize="10" Valign="Middle" />
    <Xref Database="Entrez Gene" ID="5106" />
  </DataNode>
  <DataNode TextLabel="G6PC" GraphId="f89e1" Type="GeneProduct" GroupRef="aba18">
    <Graphics CenterX="729.0" CenterY="141.0" Width="80.0" Height="20.0" ZOrder="32768" FontSize="10" Valign="Middle" />
    <Xref Database="Ensembl" ID="ENSG00000131482" />
  </DataNode>
  <DataNode TextLabel="SCP2" GraphId="f43c7" Type="GeneProduct" GroupRef="aba18">
    <Graphics CenterX="729.0" CenterY="161.0" Width="80.0" Height="20.0" ZOrder="32768" FontSize="10" Valign="Middle" />
    <Xref Database="Ensembl" ID="ENSG00000116171" />
  </DataNode>
  <DataNode TextLabel="IRS1" GraphId="a6b59" Type="GeneProduct">
    <Graphics CenterX="1333.0" CenterY="478.0" Width="80.0" Height="20.0" ZOrder="32768" FontSize="10" Valign="Middle" />
    <Xref Database="Ensembl" ID="ENSG00000169047" />
  </DataNode>
  <DataNode TextLabel="MAPK8" GraphId="ed452" Type="GeneProduct">
    <Graphics CenterX="1333.0" CenterY="421.0" Width="80.0" Height="20.0" ZOrder="32768" FontSize="10" Valign="Middle" />
    <Xref Database="Ensembl" ID="ENSG00000107643" />
  </DataNode>
  <DataNode TextLabel="MAP3K4" GraphId="c8857" Type="GeneProduct" GroupRef="a43ec">
    <Graphics CenterX="1467.0" CenterY="369.0" Width="80.0" Height="20.0" ZOrder="32768" FontSize="10" Valign="Middle" />
    <Xref Database="Ensembl" ID="ENSG00000085511" />
  </DataNode>
  <DataNode TextLabel="MAP3K7" GraphId="eb6a4" Type="GeneProduct" GroupRef="a43ec">
    <Graphics CenterX="1467.0" CenterY="349.0" Width="80.0" Height="20.0" ZOrder="32768" FontSize="10" Valign="Middle" />
    <Xref Database="Ensembl" ID="ENSG00000135341" />
  </DataNode>
  <DataNode TextLabel="MAP3K1" GraphId="cbf27" Type="GeneProduct">
    <Graphics CenterX="1467.0" CenterY="252.0" Width="80.0" Height="20.0" ZOrder="32768" FontSize="10" Valign="Middle" />
    <Xref Database="Ensembl" ID="ENSG00000095015" />
  </DataNode>
  <DataNode TextLabel="RAC1" GraphId="aafb1" Type="GeneProduct" GroupRef="b0dc1">
    <Graphics CenterX="1467.0" CenterY="142.0" Width="80.0" Height="20.0" ZOrder="32768" FontSize="10" Valign="Middle" />
    <Xref Database="Ensembl" ID="ENSG00000136238" />
  </DataNode>
  <DataNode TextLabel="RAC2" GraphId="c7159" Type="GeneProduct" GroupRef="b0dc1">
    <Graphics CenterX="1467.0" CenterY="162.0" Width="80.0" Height="20.0" ZOrder="32768" FontSize="10" Valign="Middle" />
    <Xref Database="Ensembl" ID="ENSG00000128340" />
  </DataNode>
  <DataNode TextLabel="RAC3" GraphId="e7be6" Type="GeneProduct" GroupRef="b0dc1">
    <Graphics CenterX="1468.1574074074074" CenterY="182.15740740740742" Width="80.0" Height="20.0" ZOrder="32768" FontSize="10" Valign="Middle" />
    <Xref Database="HGNC" ID="RAC3" />
  </DataNode>
  <DataNode TextLabel="CDC42" GraphId="ad56f" Type="GeneProduct">
    <Graphics CenterX="1288.0" CenterY="162.0" Width="80.0" Height="20.0" ZOrder="32768" FontSize="10" Valign="Middle" />
    <Xref Database="Ensembl" ID="ENSG00000070831" />
  </DataNode>
  <DataNode TextLabel="MLKL" GraphId="feab2" Type="GeneProduct">
    <Graphics CenterX="1377.0" CenterY="252.0" Width="80.0" Height="20.0" ZOrder="32768" FontSize="10" Valign="Middle" />
    <Xref Database="Ensembl" ID="ENSG00000168404" />
  </DataNode>
  <DataNode TextLabel="c-Myc" GraphId="b05f4" Type="GeneProduct">
    <Graphics CenterX="587.0" CenterY="924.0" Width="80.0" Height="20.0" ZOrder="32768" FontSize="10" Valign="Middle" />
    <Xref Database="Entrez Gene" ID="4609" />
  </DataNode>
  <DataNode TextLabel="CDKN2A" GraphId="faf75" Type="GeneProduct">
    <Graphics CenterX="729.0" CenterY="840.0" Width="80.0" Height="20.0" ZOrder="32768" FontSize="10" Valign="Middle" />
    <Xref Database="HGNC" ID="CDKN2A" />
  </DataNode>
  <DataNode TextLabel="MDM2" GraphId="ca588" Type="GeneProduct">
    <Graphics CenterX="931.0" CenterY="840.0" Width="80.0" Height="20.0" ZOrder="32768" FontSize="10" Valign="Middle" />
    <Xref Database="Ensembl" ID="ENSG00000135679" />
  </DataNode>
  <DataNode TextLabel="BCL2L11" GraphId="e328d" Type="GeneProduct">
    <Graphics CenterX="447.0" CenterY="840.0" Width="80.0" Height="20.0" ZOrder="32768" FontSize="10" Valign="Middle" />
    <Xref Database="Ensembl" ID="ENSG00000153094" />
  </DataNode>
  <DataNode TextLabel="BCL2" GraphId="bb70b" Type="GeneProduct">
    <Graphics CenterX="279.0" CenterY="840.0" Width="80.0" Height="20.0" ZOrder="32768" FontSize="10" Valign="Middle" />
    <Xref Database="Ensembl" ID="ENSG00000171791" />
  </DataNode>
  <DataNode TextLabel="BBC3" GraphId="decfc" Type="GeneProduct">
    <Graphics CenterX="587.0" CenterY="795.0" Width="80.0" Height="20.0" ZOrder="32768" FontSize="10" Valign="Middle" />
    <Xref Database="HGNC" ID="BBC3" />
  </DataNode>
  <DataNode TextLabel="BAX" GraphId="bbab7" Type="GeneProduct" GroupRef="b970f">
    <Graphics CenterX="279.0" CenterY="745.0" Width="80.0" Height="20.0" ZOrder="32768" FontSize="10" Valign="Middle" />
    <Xref Database="Ensembl" ID="ENSG00000087088" />
  </DataNode>
  <DataNode TextLabel="BAK1" GraphId="a3072" Type="GeneProduct" GroupRef="b970f">
    <Graphics CenterX="279.0" CenterY="725.0" Width="80.0" Height="20.0" ZOrder="32768" FontSize="10" Valign="Middle" />
    <Xref Database="Ensembl" ID="ENSG00000030110" />
  </DataNode>
  <DataNode TextLabel="PMAIP1" GraphId="d745b" Type="GeneProduct">
    <Graphics CenterX="587.0" CenterY="770.0" Width="80.0" Height="20.0" ZOrder="32768" FontSize="10" Valign="Middle" />
    <Xref Database="Ensembl" ID="ENSG00000141682" />
  </DataNode>
  <DataNode TextLabel="TGFB1" GraphId="fbe7a" Type="GeneProduct">
    <Graphics CenterX="1217.0" CenterY="946.0" Width="80.0" Height="20.0" ZOrder="32768" FontSize="10" Valign="Middle" />
    <Xref Database="Ensembl" ID="ENSG00000105329" />
  </DataNode>
  <DataNode TextLabel="SMAD3" GraphId="bffbb" Type="GeneProduct" GroupRef="d5cc6">
    <Graphics CenterX="1217.0" CenterY="1020.0" Width="80.0" Height="20.0" ZOrder="32768" FontSize="10" Valign="Middle" />
    <Xref Database="Ensembl" ID="ENSG00000166949" />
  </DataNode>
  <DataNode TextLabel="SMAD4" GraphId="fa351" Type="GeneProduct" GroupRef="d5cc6">
    <Graphics CenterX="1217.0" CenterY="1040.0" Width="80.0" Height="20.0" ZOrder="32768" FontSize="10" Valign="Middle" />
    <Xref Database="Ensembl" ID="ENSG00000141646" />
  </DataNode>
  <DataNode TextLabel="TCF-1/LEF" GraphId="a7930" Type="GeneProduct">
    <Attribute Key="org.pathvisio.model.BackpageHead" Value="TCF-1/LEF" />
    <Graphics CenterX="928.3333333333335" CenterY="1106.0" Width="86.66666666666667" Height="20.0" ZOrder="32768" FontSize="10" Valign="Middle" />
    <Xref Database="UniGene" ID="Hs.371279" />
  </DataNode>
  <DataNode TextLabel="MAPK9" GraphId="c8763" Type="GeneProduct" GroupRef="e5162">
    <Attribute Key="org.pathvisio.model.BackpageHead" Value="MAPK9 | mitogen-activated protein kinase 9" />
    <Graphics CenterX="1245.0" CenterY="1534.3333333333333" Width="60.0" Height="20.0" ZOrder="32768" FontSize="10" Valign="Middle" />
    <Xref Database="Entrez Gene" ID="5601" />
  </DataNode>
  <DataNode TextLabel="CCND2" GraphId="db3dc" Type="GeneProduct" GroupRef="d37d9">
    <Attribute Key="org.pathvisio.model.BackpageHead" Value="CCND2 | cyclin D2" />
    <Graphics CenterX="928.3333333333334" CenterY="964.0" Width="60.0" Height="20.0" ZOrder="32768" FontSize="10" Valign="Middle" />
    <Xref Database="Entrez Gene" ID="894" />
  </DataNode>
  <DataNode TextLabel="FOSL1" GraphId="ecc30" Type="GeneProduct" GroupRef="d37d9">
    <Attribute Key="org.pathvisio.model.BackpageHead" Value="FOSL1 | FOS-like antigen 1" />
    <Graphics CenterX="928.3333333333334" CenterY="1004.0" Width="60.0" Height="20.0" ZOrder="32768" FontSize="10" Valign="Middle" />
    <Xref Database="Entrez Gene" ID="8061" />
  </DataNode>
  <DataNode TextLabel="WNT5B" GraphId="c9295" Type="GeneProduct" GroupRef="cda99">
    <Attribute Key="org.pathvisio.model.BackpageHead" Value="WNT5B | wingless-type MMTV integration site fam..." />
    <Graphics CenterX="1169.0" CenterY="1730.0" Width="60.0" Height="20.0" ZOrder="32768" FontSize="10" Valign="Middle" />
    <Xref Database="Entrez Gene" ID="81029" />
  </DataNode>
  <DataNode TextLabel="WNT16" GraphId="b9e0f" Type="GeneProduct" GroupRef="cda99">
    <Attribute Key="org.pathvisio.model.BackpageHead" Value="WNT16 | wingless-type MMTV integration site fam..." />
    <Graphics CenterX="1342.3333333333333" CenterY="1730.0" Width="60.0" Height="20.0" ZOrder="32768" FontSize="10" Valign="Middle" />
    <Xref Database="Entrez Gene" ID="51384" />
  </DataNode>
  <DataNode TextLabel="CTNNB1" GraphId="de40a" Type="GeneProduct">
    <Attribute Key="org.pathvisio.model.BackpageHead" Value="CTNNB1 | catenin (cadherin-associated protein)..." />
    <Graphics CenterX="778.3333333333334" CenterY="1213.3333333333333" Width="60.0" Height="20.0" ZOrder="32768" FontSize="10" Valign="Middle" />
    <Xref Database="Entrez Gene" ID="1499" />
  </DataNode>
  <DataNode TextLabel="CCND1" GraphId="c0e80" Type="GeneProduct" GroupRef="d37d9">
    <Attribute Key="org.pathvisio.model.BackpageHead" Value="CCND1 | cyclin D1 (PRAD1: parathyroid adenomato..." />
    <Graphics CenterX="928.3333333333334" CenterY="944.0" Width="60.0" Height="20.0" ZOrder="32768" FontSize="10" Valign="Middle" />
    <Xref Database="Entrez Gene" ID="595" />
  </DataNode>
  <DataNode TextLabel="CCND3" GraphId="cd61d" Type="GeneProduct" GroupRef="d37d9">
    <Attribute Key="org.pathvisio.model.BackpageHead" Value="CCND3 | cyclin D3" />
    <Graphics CenterX="928.3333333333334" CenterY="984.0" Width="60.0" Height="20.0" ZOrder="32768" FontSize="10" Valign="Middle" />
    <Xref Database="Entrez Gene" ID="896" />
  </DataNode>
  <DataNode TextLabel="RHOA" GraphId="f55cb" Type="GeneProduct" GroupRef="d18be">
    <Attribute Key="org.pathvisio.model.BackpageHead" Value="RHOA | ras homolog gene family member A" />
    <Graphics CenterX="1103.0" CenterY="1534.3333333333333" Width="60.0" Height="20.0" ZOrder="32768" FontSize="10" Valign="Middle" />
    <Xref Database="Entrez Gene" ID="387" />
  </DataNode>
  <DataNode TextLabel="WNT4" GraphId="f0eac" Type="GeneProduct" GroupRef="cda99">
    <Attribute Key="org.pathvisio.model.BackpageHead" Value="WNT4 | wingless-type MMTV integration site fami..." />
    <Graphics CenterX="1169.0" CenterY="1690.0" Width="60.0" Height="20.0" ZOrder="32768" FontSize="10" Valign="Middle" />
    <Xref Database="Entrez Gene" ID="54361" />
  </DataNode>
  <DataNode TextLabel="MAPK10" GraphId="c0770" Type="GeneProduct" GroupRef="e5162">
    <Attribute Key="org.pathvisio.model.BackpageHead" Value="MAPK10 | mitogen-activated protein kinase 10" />
    <Graphics CenterX="1245.0" CenterY="1554.3333333333333" Width="60.0" Height="20.0" ZOrder="32768" FontSize="10" Valign="Middle" />
    <Xref Database="Entrez Gene" ID="5602" />
  </DataNode>
  <DataNode TextLabel="DVL2" GraphId="e6692" Type="GeneProduct" GroupRef="f1969">
    <Attribute Key="org.pathvisio.model.BackpageHead" Value="DVL2 | dishevelled dsh homolog 2 (Drosophila)" />
    <Graphics CenterX="928.3333333333335" CenterY="1544.6666666666667" Width="60.0" Height="20.0" ZOrder="32768" FontSize="10" Valign="Middle" />
    <Xref Database="Entrez Gene" ID="1856" />
  </DataNode>
  <DataNode TextLabel="GSK3B" GraphId="f3d20" Type="GeneProduct" GroupRef="fad84">
    <Comment Source="GenMAPP remarks">MOUSE:KG38 MOUSE</Comment>
    <Attribute Key="org.pathvisio.model.BackpageHead" Value="GSK3B | glycogen synthase kinase 3 beta" />
    <Graphics CenterX="928.3333333333335" CenterY="1295.0" Width="60.0" Height="20.0" ZOrder="32768" FontSize="10" Valign="Middle" />
    <Xref Database="Entrez Gene" ID="2932" />
  </DataNode>
  <DataNode TextLabel="WNT10A" GraphId="d289f" Type="GeneProduct" GroupRef="cda99">
    <Attribute Key="org.pathvisio.model.BackpageHead" Value="WNT10A | wingless-type MMTV integration site fa..." />
    <Graphics CenterX="1255.6666666666667" CenterY="1730.0" Width="60.0" Height="20.0" ZOrder="32768" FontSize="10" Valign="Middle" />
    <Xref Database="Entrez Gene" ID="80326" />
  </DataNode>
  <DataNode TextLabel="MYC" GraphId="a6ced" Type="GeneProduct" GroupRef="d37d9">
    <Attribute Key="org.pathvisio.model.BackpageHead" Value="MYC | v-myc myelocytomatosis viral oncogene hom..." />
    <Graphics CenterX="928.3333333333334" CenterY="924.0" Width="60.0" Height="20.0" ZOrder="32768" FontSize="10" Valign="Middle" />
    <Xref Database="Entrez Gene" ID="4609" />
  </DataNode>
  <DataNode TextLabel="LDLR" GraphId="e1c5c" Type="GeneProduct">
    <Attribute Key="org.pathvisio.model.BackpageHead" Value="LDLR | low density lipoprotein receptor (famili..." />
    <Graphics CenterX="930.3333333333335" CenterY="1687.6666666666667" Width="60.0" Height="20.0" ZOrder="32768" FontSize="10" Valign="Middle" />
    <Xref Database="Entrez Gene" ID="3949" />
  </DataNode>
  <DataNode TextLabel="DVL3" GraphId="b6b15" Type="GeneProduct" GroupRef="f1969">
    <Attribute Key="org.pathvisio.model.BackpageHead" Value="DVL3 | dishevelled dsh homolog 3 (Drosophila)" />
    <Graphics CenterX="928.3333333333335" CenterY="1564.6666666666667" Width="60.0" Height="20.0" ZOrder="32768" FontSize="10" Valign="Middle" />
    <Xref Database="Entrez Gene" ID="1857" />
  </DataNode>
  <DataNode TextLabel="WNT3A" GraphId="f1103" Type="GeneProduct" GroupRef="cda99">
    <Attribute Key="org.pathvisio.model.BackpageHead" Value="WNT3A | wingless-type MMTV integration site fam..." />
    <Graphics CenterX="1169.0" CenterY="1670.0" Width="60.0" Height="20.0" ZOrder="32768" FontSize="10" Valign="Middle" />
    <Xref Database="Entrez Gene" ID="89780" />
  </DataNode>
  <DataNode TextLabel="WNT11" GraphId="afe61" Type="GeneProduct" GroupRef="cda99">
    <Attribute Key="org.pathvisio.model.BackpageHead" Value="WNT11 | wingless-type MMTV integration site fam..." />
    <Graphics CenterX="1342.3333333333333" CenterY="1690.0" Width="60.0" Height="20.0" ZOrder="32768" FontSize="10" Valign="Middle" />
    <Xref Database="Entrez Gene" ID="7481" />
  </DataNode>
  <DataNode TextLabel="WNT1" GraphId="eae7b" Type="GeneProduct" GroupRef="cda99">
    <Attribute Key="org.pathvisio.model.BackpageHead" Value="WNT1 | wingless-type MMTV integration site fami..." />
    <Graphics CenterX="1082.3333333333333" CenterY="1670.0" Width="60.0" Height="20.0" ZOrder="32768" FontSize="10" Valign="Middle" />
    <Xref Database="Entrez Gene" ID="7471" />
  </DataNode>
  <DataNode TextLabel="FRAT1" GraphId="dcb0a" Type="GeneProduct">
    <Attribute Key="org.pathvisio.model.BackpageHead" Value="FRAT1 | frequently rearranged in advanced T-cel..." />
    <Graphics CenterX="1055.6666666666667" CenterY="1438.3333333333333" Width="60.0" Height="20.0" ZOrder="32768" FontSize="10" Valign="Middle" />
    <Xref Database="Entrez Gene" ID="10023" />
  </DataNode>
  <DataNode TextLabel="WNT5A" GraphId="d0f6f" Type="GeneProduct" GroupRef="cda99">
    <Attribute Key="org.pathvisio.model.BackpageHead" Value="WNT5A | wingless-type MMTV integration site fam..." />
    <Graphics CenterX="1169.0" CenterY="1710.0" Width="60.0" Height="20.0" ZOrder="32768" FontSize="10" Valign="Middle" />
    <Xref Database="Entrez Gene" ID="7474" />
  </DataNode>
  <DataNode TextLabel="WNT7B" GraphId="c59b1" Type="GeneProduct" GroupRef="cda99">
    <Attribute Key="org.pathvisio.model.BackpageHead" Value="WNT7B | wingless-type MMTV integration site fam..." />
    <Graphics CenterX="1255.6666666666667" CenterY="1710.0" Width="60.0" Height="20.0" ZOrder="32768" FontSize="10" Valign="Middle" />
    <Xref Database="Entrez Gene" ID="7477" />
  </DataNode>
  <DataNode TextLabel="DVL1" GraphId="e269f" Type="GeneProduct" GroupRef="f1969">
    <Attribute Key="org.pathvisio.model.BackpageHead" Value="DVL1 | dishevelled dsh homolog 1 (Drosophila)" />
    <Graphics CenterX="928.3333333333335" CenterY="1524.6666666666667" Width="60.0" Height="20.0" ZOrder="32768" FontSize="10" Valign="Middle" />
    <Xref Database="Entrez Gene" ID="1855" />
  </DataNode>
  <DataNode TextLabel="JUN" GraphId="a4223" Type="GeneProduct" GroupRef="d37d9">
    <Attribute Key="org.pathvisio.model.BackpageHead" Value="JUN | v-jun sarcoma virus 17 oncogene homolog (..." />
    <Graphics CenterX="928.3333333333334" CenterY="1024.0" Width="60.0" Height="20.0" ZOrder="32768" FontSize="10" Valign="Middle" />
    <Xref Database="Entrez Gene" ID="3725" />
  </DataNode>
  <DataNode TextLabel="RAC1" GraphId="a82c5" Type="GeneProduct" GroupRef="d18be">
    <Attribute Key="org.pathvisio.model.BackpageHead" Value="RAC1 | ras-related C3 botulinum toxin substrate..." />
    <Graphics CenterX="1103.0" CenterY="1554.3333333333333" Width="60.0" Height="20.0" ZOrder="32768" FontSize="10" Valign="Middle" />
    <Xref Database="Entrez Gene" ID="5879" />
  </DataNode>
  <DataNode TextLabel="WNT10B" GraphId="f6675" Type="GeneProduct" GroupRef="cda99">
    <Attribute Key="org.pathvisio.model.BackpageHead" Value="WNT10B | wingless-type MMTV integration site fa..." />
    <Graphics CenterX="1342.3333333333333" CenterY="1670.0" Width="60.0" Height="20.0" ZOrder="32768" FontSize="10" Valign="Middle" />
    <Xref Database="Entrez Gene" ID="7480" />
  </DataNode>
  <DataNode TextLabel="WNT2" GraphId="c894f" Type="GeneProduct" GroupRef="cda99">
    <Attribute Key="org.pathvisio.model.BackpageHead" Value="WNT2 | wingless-type MMTV integration site fami..." />
    <Graphics CenterX="1082.3333333333333" CenterY="1690.0" Width="60.0" Height="20.0" ZOrder="32768" FontSize="10" Valign="Middle" />
    <Xref Database="Entrez Gene" ID="7472" />
  </DataNode>
  <DataNode TextLabel="WNT3" GraphId="e7838" Type="GeneProduct" GroupRef="cda99">
    <Attribute Key="org.pathvisio.model.BackpageHead" Value="WNT3 | wingless-type MMTV integration site fami..." />
    <Graphics CenterX="1082.3333333333333" CenterY="1730.0" Width="60.0" Height="20.0" ZOrder="32768" FontSize="10" Valign="Middle" />
    <Xref Database="Entrez Gene" ID="7473" />
  </DataNode>
  <DataNode TextLabel="WNT2B" GraphId="ed2bb" Type="GeneProduct" GroupRef="cda99">
    <Attribute Key="org.pathvisio.model.BackpageHead" Value="WNT2B | wingless-type MMTV integration site fam..." />
    <Graphics CenterX="1082.3333333333333" CenterY="1710.0" Width="60.0" Height="20.0" ZOrder="32768" FontSize="10" Valign="Middle" />
    <Xref Database="Entrez Gene" ID="7482" />
  </DataNode>
  <DataNode TextLabel="WNT16" GraphId="c5545" Type="GeneProduct" GroupRef="cda99">
    <Attribute Key="org.pathvisio.model.BackpageHead" Value="WNT16 | wingless-type MMTV integration site fam..." />
    <Graphics CenterX="1342.3333333333333" CenterY="1710.0" Width="60.0" Height="20.0" ZOrder="32768" FontSize="10" Valign="Middle" />
    <Xref Database="Entrez Gene" ID="51384" />
  </DataNode>
  <DataNode TextLabel="PPP2R5E" GraphId="e9dfe" Type="GeneProduct" GroupRef="bd45b">
    <Attribute Key="org.pathvisio.model.BackpageHead" Value="PPP2R5E | protein phosphatase 2 regulatory sub..." />
    <Graphics CenterX="768.3333333333334" CenterY="1419.3333333333333" Width="66.66666666666667" Height="20.0" ZOrder="32768" FontSize="10" Valign="Middle" />
    <Xref Database="Entrez Gene" ID="5529" />
  </DataNode>
  <DataNode TextLabel="APC" GraphId="cb2ff" Type="GeneProduct" GroupRef="fad84">
    <Attribute Key="org.pathvisio.model.BackpageHead" Value="APC | adenomatosis polyposis coli" />
    <Graphics CenterX="928.3333333333335" CenterY="1315.0" Width="60.0" Height="20.0" ZOrder="32768" FontSize="10" Valign="Middle" />
    <Xref Database="Entrez Gene" ID="324" />
  </DataNode>
  <DataNode TextLabel="PLAU" GraphId="a5ce1" Type="GeneProduct" GroupRef="d37d9">
    <Attribute Key="org.pathvisio.model.BackpageHead" Value="PLAU | plasminogen activator urokinase" />
    <Graphics CenterX="928.3333333333334" CenterY="1044.0" Width="60.0" Height="20.0" ZOrder="32768" FontSize="10" Valign="Middle" />
    <Xref Database="Entrez Gene" ID="5328" />
  </DataNode>
  <DataNode TextLabel="WNT6" GraphId="dd080" Type="GeneProduct" GroupRef="cda99">
    <Attribute Key="org.pathvisio.model.BackpageHead" Value="WNT6 | wingless-type MMTV integration site fami..." />
    <Graphics CenterX="1255.6666666666667" CenterY="1670.0" Width="60.0" Height="20.0" ZOrder="32768" FontSize="10" Valign="Middle" />
    <Xref Database="Entrez Gene" ID="7475" />
  </DataNode>
  <DataNode TextLabel="WNT7A" GraphId="a1362" Type="GeneProduct" GroupRef="cda99">
    <Attribute Key="org.pathvisio.model.BackpageHead" Value="WNT7A | wingless-type MMTV integration site fam..." />
    <Graphics CenterX="1255.6666666666667" CenterY="1690.0" Width="60.0" Height="20.0" ZOrder="32768" FontSize="10" Valign="Middle" />
    <Xref Database="Entrez Gene" ID="7476" />
  </DataNode>
  <DataNode TextLabel="AXIN1" GraphId="b79b3" Type="GeneProduct">
    <Attribute Key="org.pathvisio.model.BackpageHead" Value="AXIN1 | axin 1" />
    <Graphics CenterX="928.3333333333335" CenterY="1395.6666666666667" Width="60.0" Height="20.0" ZOrder="32768" FontSize="10" Valign="Middle" />
    <Xref Database="Entrez Gene" ID="8312" />
  </DataNode>
  <DataNode TextLabel="PPP2R5C" GraphId="cc85c" Type="GeneProduct" GroupRef="bd45b">
    <Attribute Key="org.pathvisio.model.BackpageHead" Value="PPP2R5C | protein phosphatase 2 regulatory sub..." />
    <Graphics CenterX="768.3333333333334" CenterY="1439.3333333333333" Width="66.66666666666667" Height="20.0" ZOrder="32768" FontSize="10" Valign="Middle" />
    <Xref Database="Entrez Gene" ID="5527" />
  </DataNode>
  <DataNode TextLabel="AKT1" GraphId="a252a" Type="GeneProduct" GroupRef="bbe38">
    <Graphics CenterX="1105.0" CenterY="677.0" Width="80.0" Height="20.0" ZOrder="32768" FontSize="10" Valign="Middle" />
    <Xref Database="HGNC" ID="AKT1" />
  </DataNode>
  <DataNode TextLabel="AKT2" GraphId="ac38a" Type="GeneProduct" GroupRef="bbe38">
    <Graphics CenterX="1183.0" CenterY="677.0" Width="80.0" Height="20.0" ZOrder="32768" FontSize="10" Valign="Middle" />
    <Xref Database="HGNC" ID="AKT2" />
  </DataNode>
  <DataNode TextLabel="AKT3" GraphId="ad6b9" Type="GeneProduct" GroupRef="bbe38">
    <Graphics CenterX="1262.0" CenterY="677.0" Width="80.0" Height="20.0" ZOrder="32768" FontSize="10" Valign="Middle" />
    <Xref Database="HGNC" ID="AKT3" />
  </DataNode>
  <DataNode TextLabel="PTEN" GraphId="f6d03" Type="GeneProduct">
    <Graphics CenterX="1467.0" CenterY="737.0" Width="80.0" Height="20.0" ZOrder="32768" FontSize="10" Valign="Middle" />
    <Xref Database="Ensembl" ID="ENSG00000171862" />
  </DataNode>
  <DataNode TextLabel="ERBB2" GraphId="c21d3" Type="GeneProduct">
    <Graphics CenterX="1467.0" CenterY="677.0" Width="80.0" Height="20.0" ZOrder="32768" FontSize="10" Valign="Middle" />
    <Xref Database="Ensembl" ID="ENSG00000141736" />
  </DataNode>
  <DataNode TextLabel="BAD" GraphId="daef2" Type="GeneProduct">
    <Graphics CenterX="256.0" CenterY="1106.0" Width="80.0" Height="20.0" ZOrder="32768" FontSize="10" Valign="Middle" />
    <Xref Database="Ensembl" ID="ENSG00000002330" />
  </DataNode>
  <DataNode TextLabel="BIK" GraphId="b7486" Type="GeneProduct">
    <Graphics CenterX="132.0" CenterY="1106.0" Width="80.0" Height="20.0" ZOrder="32768" FontSize="10" Valign="Middle" />
    <Xref Database="Ensembl" ID="ENSG00000100290" />
  </DataNode>
  <DataNode TextLabel="Apoptosis&#x9;" GraphId="bf2e2" Type="Pathway">
    <Graphics CenterX="453.0" CenterY="254.0" Width="80.0" Height="20.0" ZOrder="32768" FontWeight="Bold" FontSize="12" Valign="Middle" ShapeType="None" Color="14961e" />
    <Xref Database="WikiPathways" ID="WP254" />
  </DataNode>
  <DataNode TextLabel="Apoptosis&#x9;" GraphId="f066a" Type="Pathway">
    <Graphics CenterX="1461.0" CenterY="614.0" Width="80.0" Height="20.0" ZOrder="32768" FontWeight="Bold" FontSize="12" Valign="Middle" ShapeType="None" Color="14961e" />
    <Xref Database="WikiPathways" ID="WP254" />
  </DataNode>
  <DataNode TextLabel="Apoptosis&#x9;" GraphId="a997f" Type="Pathway">
    <Graphics CenterX="474.0" CenterY="735.0" Width="80.0" Height="20.0" ZOrder="32768" FontWeight="Bold" FontSize="12" Valign="Middle" ShapeType="None" Color="14961e" />
    <Xref Database="WikiPathways" ID="WP254" />
  </DataNode>
  <DataNode TextLabel="Cell Cycle" GraphId="a4e27" Type="Pathway">
    <Graphics CenterX="587.0" CenterY="718.0" Width="80.0" Height="20.0" ZOrder="32768" FontWeight="Bold" FontSize="12" Valign="Middle" ShapeType="None" Color="14961e" />
    <Xref Database="WikiPathways" ID="WP179" />
  </DataNode>
  <DataNode TextLabel="Cell Cycle" GraphId="d9c6f" Type="Pathway">
    <Graphics CenterX="767.0" CenterY="984.0" Width="80.0" Height="20.0" ZOrder="32768" FontWeight="Bold" FontSize="12" Valign="Middle" ShapeType="None" Color="14961e" />
    <Xref Database="WikiPathways" ID="WP179" />
  </DataNode>
  <DataNode TextLabel="DNA damage response" GraphId="dec3e" Type="Pathway">
    <Graphics CenterX="1276.5" CenterY="737.0" Width="151.0" Height="20.0" ZOrder="32768" FontWeight="Bold" FontSize="12" Valign="Middle" ShapeType="None" Color="14961e" />
    <Xref Database="WikiPathways" ID="WP1530" />
  </DataNode>
  <DataNode TextLabel="Apoptosis&#x9;" GraphId="aca61" Type="Pathway">
    <Graphics CenterX="1383.0" CenterY="1544.0" Width="80.0" Height="20.0" ZOrder="32768" FontWeight="Bold" FontSize="12" Valign="Middle" ShapeType="None" Color="14961e" />
    <Xref Database="WikiPathways" ID="WP254" />
  </DataNode>
  <Interaction GraphId="b9cc2">
    <Graphics ConnectorType="Elbow" ZOrder="12288" LineThickness="1.0">
      <Point X="769.0" Y="724.0" GraphRef="ffbb9" RelX="1.0" RelY="0.0" />
      <Point X="891.0" Y="737.0" GraphRef="fe49b" RelX="-1.0" RelY="0.0" ArrowHead="Arrow" />
    </Graphics>
    <Xref Database="" ID="" />
  </Interaction>
  <Interaction GraphId="f8a16">
    <Graphics ConnectorType="Elbow" ZOrder="12288" LineThickness="1.0">
      <Point X="769.0" Y="751.0" GraphRef="c3306" RelX="1.0" RelY="0.0" />
      <Point X="891.0" Y="737.0" GraphRef="fe49b" RelX="-1.0" RelY="0.0" ArrowHead="Arrow" />
    </Graphics>
    <Xref Database="" ID="" />
  </Interaction>
  <Interaction GraphId="a6fee">
    <Graphics ZOrder="12288" LineThickness="1.0">
      <Point X="971.0" Y="737.0" GraphRef="fe49b" RelX="1.0" RelY="0.0" />
      <Point X="1065.0" Y="737.0" GraphRef="f1814" RelX="-1.0" RelY="0.0" ArrowHead="Arrow" />
    </Graphics>
    <Xref Database="" ID="" />
  </Interaction>
  <Interaction GraphId="f5c03">
    <Graphics ZOrder="12288" LineThickness="1.0">
      <Point X="931.0" Y="624.0" GraphRef="ac888" RelX="0.0" RelY="1.0" />
      <Point X="931.0" Y="727.0" GraphRef="fe49b" RelX="0.0" RelY="-1.0" ArrowHead="Arrow" />
    </Graphics>
    <Xref Database="" ID="" />
  </Interaction>
  <Interaction GraphId="a661b">
    <Graphics ZOrder="12288" LineThickness="1.0">
      <Point X="971.0" Y="614.0" GraphRef="ac888" RelX="1.0" RelY="0.0" />
      <Point X="1065.0" Y="614.0" GraphRef="a5d65" RelX="-1.0" RelY="0.0" ArrowHead="Arrow" />
    </Graphics>
    <Xref Database="" ID="" />
  </Interaction>
  <Interaction GraphId="b4769">
    <Graphics ZOrder="12288" LineThickness="1.0">
      <Point X="1145.0" Y="614.0" GraphRef="a5d65" RelX="1.0" RelY="0.0" />
      <Point X="1248.0" Y="614.0" GraphRef="e8fbd" RelX="-1.0" RelY="0.0" ArrowHead="Arrow" />
    </Graphics>
    <Xref Database="" ID="" />
  </Interaction>
  <Interaction GraphId="cbb1c">
    <Graphics ZOrder="12288" LineThickness="1.0">
      <Point X="1105.0" Y="604.0" GraphRef="a5d65" RelX="0.0" RelY="-1.0" />
      <Point X="1105.0" Y="490.0" GraphRef="f82ff" RelX="0.0" RelY="1.0" ArrowHead="Arrow" />
    </Graphics>
    <Xref Database="" ID="" />
  </Interaction>
  <Interaction GraphId="a4767">
    <Graphics ConnectorType="Elbow" ZOrder="12288" LineThickness="1.0">
      <Point X="749.0" Y="624.0" GraphRef="efe72" RelX="0.5" RelY="1.0" />
      <Point X="830.0" Y="707.0" />
      <Point X="911.0" Y="727.0" GraphRef="fe49b" RelX="-0.5" RelY="-1.0" ArrowHead="Arrow" />
    </Graphics>
    <Xref Database="" ID="" />
  </Interaction>
  <Interaction GraphId="f338b">
    <Graphics ZOrder="12288" LineThickness="1.0">
      <Point X="729.0" Y="604.0" GraphRef="efe72" RelX="0.0" RelY="-1.0" />
      <Point X="729.0" Y="490.0" GraphRef="b8f3c" RelX="0.0" RelY="1.0" ArrowHead="Arrow" />
    </Graphics>
    <Xref Database="" ID="" />
  </Interaction>
  <Interaction GraphId="eb46b">
    <Graphics ZOrder="12288" LineThickness="1.0">
      <Point X="729.0" Y="360.0" GraphRef="b9b18" RelX="0.0" RelY="1.0" />
      <Point X="729.0" Y="470.0" GraphRef="b8f3c" RelX="0.0" RelY="-1.0" ArrowHead="Arrow" />
    </Graphics>
    <Xref Database="" ID="" />
  </Interaction>
  <Interaction GraphId="ef4ae">
    <Graphics ZOrder="12288" LineThickness="1.0">
      <Point X="769.0" Y="480.0" GraphRef="b8f3c" RelX="1.0" RelY="0.0" />
      <Point X="847.0" Y="480.20323488045005" GraphRef="d58ef" RelX="-1.0" RelY="0.0" ArrowHead="Arrow" />
    </Graphics>
    <Xref Database="" ID="" />
  </Interaction>
  <Interaction GraphId="fae0c">
    <Graphics ZOrder="12288" LineThickness="1.0">
      <Point X="847.0" Y="349.0" GraphRef="dc654" RelX="-1.0" RelY="0.0" />
      <Point X="769.0" Y="350.0" GraphRef="b9b18" RelX="1.0" RelY="0.0" ArrowHead="Arrow" />
    </Graphics>
    <Xref Database="" ID="" />
  </Interaction>
  <Interaction GraphId="f333e">
    <Graphics ZOrder="12288" LineThickness="1.0">
      <Point X="1065.0" Y="349.0" GraphRef="d0ad6" RelX="-1.0" RelY="0.0" />
      <Point X="951.0" Y="349.0" GraphRef="dc654" RelX="1.0" RelY="0.0" ArrowHead="Arrow" />
    </Graphics>
    <Xref Database="" ID="" />
  </Interaction>
  <Interaction GraphId="a6df3">
    <Graphics ConnectorType="Elbow" ZOrder="12288" LineThickness="1.0">
      <Point X="1293.0" Y="478.0" GraphRef="a6b59" RelX="-1.0" RelY="0.0" />
      <Point X="1288.0" Y="262.0" GraphRef="bc35d" RelX="0.0" RelY="1.0" ArrowHead="Arrow" />
    </Graphics>
    <Xref Database="" ID="" />
  </Interaction>
  <Interaction GraphId="df03a">
    <Graphics ZOrder="12288" LineThickness="1.0">
      <Point X="1248.0" Y="252.0" GraphRef="bc35d" RelX="-1.0" RelY="0.0" />
      <Point X="1145.0" Y="252.0" GraphRef="c8b07" RelX="1.0" RelY="0.0" ArrowHead="Arrow" />
    </Graphics>
    <Xref Database="" ID="" />
  </Interaction>
  <Interaction GraphId="d8236">
    <Graphics ZOrder="12288" LineThickness="1.0">
      <Point X="1065.0" Y="252.0" GraphRef="c8b07" RelX="-1.0" RelY="0.0" />
      <Point X="951.0" Y="253.0" GraphRef="b7410" RelX="1.0" RelY="0.0" ArrowHead="Arrow" />
    </Graphics>
    <Xref Database="" ID="" />
  </Interaction>
  <Interaction GraphId="ec024">
    <Graphics ZOrder="12288" LineThickness="1.0">
      <Point X="847.0" Y="253.0" GraphRef="b7410" RelX="-1.0" RelY="0.0" />
      <Point X="769.0" Y="253.0" GraphRef="acd61" RelX="1.0" RelY="0.0" ArrowHead="Arrow" />
    </Graphics>
    <Xref Database="" ID="" />
  </Interaction>
  <Interaction GraphId="c6292">
    <Graphics ConnectorType="Elbow" ZOrder="12288" LineThickness="1.0">
      <Point X="729.0" Y="263.0" GraphRef="acd61" RelX="0.0" RelY="1.0" />
      <Point X="658.0" Y="321.0" />
      <Point X="587.0" Y="340.0" GraphRef="ae529" RelX="0.0" RelY="-1.0" ArrowHead="Arrow" />
    </Graphics>
    <Xref Database="" ID="" />
  </Interaction>
  <Interaction GraphId="a59af">
    <Graphics ZOrder="12288" LineThickness="1.0">
      <Point X="587.0" Y="360.0" GraphRef="ae529" RelX="0.0" RelY="1.0" />
      <Point X="587.0" Y="470.0" GraphRef="ff9aa" RelX="0.0" RelY="-1.0" ArrowHead="Arrow" />
    </Graphics>
    <Xref Database="" ID="" />
  </Interaction>
  <Interaction GraphId="f665e">
    <Graphics ZOrder="12288" LineThickness="1.0">
      <Point X="587.0" Y="490.0" GraphRef="ff9aa" RelX="0.0" RelY="1.0" />
      <Point X="587.0" Y="604.0" GraphRef="a9fc0" RelX="0.0" RelY="-1.0" ArrowHead="Arrow" />
    </Graphics>
    <Xref Database="" ID="" />
  </Interaction>
  <Interaction GraphId="e4226">
    <Graphics ConnectorType="Elbow" ZOrder="12288" LineThickness="1.0">
      <Point X="709.0" Y="263.0" GraphRef="acd61" RelX="-0.5" RelY="1.0" />
      <Point X="578.0" Y="308.0" />
      <Point X="447.0" Y="323.0" GraphRef="ad92d" RelX="0.0" RelY="-1.0" ArrowHead="Arrow" />
    </Graphics>
    <Xref Database="" ID="" />
  </Interaction>
  <Interaction GraphId="a052a">
    <Graphics ZOrder="12288" LineThickness="1.0">
      <Point X="689.0" Y="253.0" GraphRef="acd61" RelX="-1.0" RelY="0.0" />
      <Point X="639.0" Y="253.5" GraphRef="f7d82" RelX="1.0" RelY="0.0" ArrowHead="Arrow" />
    </Graphics>
    <Xref Database="" ID="" />
  </Interaction>
  <Interaction GraphId="a9068">
    <Graphics ZOrder="12288" LineStyle="Broken" LineThickness="1.0">
      <Point X="535.0" Y="253.5" GraphRef="f7d82" RelX="-1.0" RelY="0.0" />
      <Point X="493.0" Y="254.0" GraphRef="bf2e2" RelX="1.0" RelY="0.0" ArrowHead="Arrow" />
    </Graphics>
    <Xref Database="" ID="" />
  </Interaction>
  <Interaction GraphId="d0b89">
    <Graphics ZOrder="12288" LineStyle="Broken" LineThickness="1.0">
      <Point X="447.0" Y="388.0" GraphRef="ad92d" RelX="0.0" RelY="1.0" />
      <Point X="447.0" Y="464.5" GraphRef="c40a0" RelX="0.0" RelY="-1.0" ArrowHead="Arrow" />
    </Graphics>
    <Xref Database="" ID="" />
  </Interaction>
  <Interaction GraphId="c2f05">
    <Graphics ZOrder="12288" LineStyle="Broken" LineThickness="1.0">
      <Point X="587.0" Y="624.0" GraphRef="a9fc0" RelX="0.0" RelY="1.0" />
      <Point X="587.0" Y="708.0" GraphRef="a4e27" RelX="0.0" RelY="-1.0" ArrowHead="TBar" />
    </Graphics>
    <Xref Database="" ID="" />
  </Interaction>
  <Interaction GraphId="fe9f9">
    <Graphics ZOrder="12288" LineStyle="Broken" LineThickness="1.0">
      <Point X="1328.0" Y="614.0" GraphRef="e8fbd" RelX="1.0" RelY="0.0" />
      <Point X="1421.0" Y="614.0" GraphRef="f066a" RelX="-1.0" RelY="0.0" ArrowHead="Arrow" />
    </Graphics>
    <Xref Database="" ID="" />
  </Interaction>
  <Interaction GraphId="d3da2">
    <Graphics ZOrder="12288" LineStyle="Broken" LineThickness="1.0">
      <Point X="1145.0" Y="737.0" GraphRef="f1814" RelX="1.0" RelY="0.0" />
      <Point X="1201.0" Y="737.0" GraphRef="dec3e" RelX="-1.0" RelY="0.0" ArrowHead="Arrow" />
    </Graphics>
    <Xref Database="" ID="" />
  </Interaction>
  <Interaction GraphId="bcc12">
    <Graphics ZOrder="12288" LineThickness="1.0">
      <Point X="44.00000190734863" Y="287.1327593402608" />
      <Point X="103.0" Y="287.0" ArrowHead="TBar" />
    </Graphics>
    <Xref Database="" ID="" />
  </Interaction>
  <Interaction GraphId="fd930">
    <Graphics ZOrder="12288" LineThickness="1.0">
      <Point X="44.0" Y="249.0" />
      <Point X="104.0" Y="249.0" ArrowHead="Arrow" />
    </Graphics>
    <Xref Database="" ID="" />
  </Interaction>
  <Interaction GraphId="f44c8">
    <Graphics ZOrder="12288" LineStyle="Broken" LineThickness="1.0">
      <Point X="42.49999809265137" Y="326.0" />
      <Point X="104.49999809265137" Y="326.0" ArrowHead="Arrow" />
    </Graphics>
    <Xref Database="" ID="" />
  </Interaction>
  <Interaction GraphId="b4870">
    <Graphics ZOrder="12288" LineThickness="1.0">
      <Point X="729.0" Y="243.0" GraphRef="acd61" RelX="0.0" RelY="-1.0" />
      <Point X="729.0" Y="203.0" GraphRef="b0822" RelX="0.0" RelY="1.0" ArrowHead="Arrow" />
    </Graphics>
    <Xref Database="" ID="" />
  </Interaction>
  <Interaction GraphId="badf7">
    <Graphics ZOrder="12288" LineStyle="Broken" LineThickness="1.0">
      <Point X="677.0" Y="161.0" GraphRef="b0822" RelX="-1.0" RelY="0.0" />
      <Point X="629.0" Y="161.0" GraphRef="b9461" RelX="1.0" RelY="0.0" ArrowHead="Arrow" />
    </Graphics>
    <Xref Database="" ID="" />
  </Interaction>
  <Interaction GraphId="ae5fa">
    <Graphics ConnectorType="Elbow" ZOrder="12288" LineThickness="1.0">
      <Point X="1333.0" Y="431.0" GraphRef="ed452" RelX="0.0" RelY="1.0" />
      <Point X="1333.0" Y="468.0" GraphRef="a6b59" RelX="0.0" RelY="-1.0" ArrowHead="TBar" />
    </Graphics>
    <Xref Database="" ID="" />
  </Interaction>
  <Interaction GraphId="bdf89">
    <Graphics ConnectorType="Elbow" ZOrder="12288" LineThickness="1.0">
      <Point X="1467.0" Y="391.0" GraphRef="da863" RelX="0.0" RelY="1.0" />
      <Point X="1502.0" Y="394.0" />
      <Point X="1333.0" Y="411.0" GraphRef="ed452" RelX="0.0" RelY="-1.0" ArrowHead="Arrow" />
    </Graphics>
    <Xref Database="" ID="" />
  </Interaction>
  <Interaction GraphId="e08b1">
    <Graphics ZOrder="12288" LineThickness="1.0">
      <Point X="1467.0" Y="262.0" GraphRef="cbf27" RelX="0.0" RelY="1.0" />
      <Point X="1467.0" Y="327.0" GraphRef="da863" RelX="0.0" RelY="-1.0" ArrowHead="Arrow" />
    </Graphics>
    <Xref Database="" ID="" />
  </Interaction>
  <Interaction GraphId="faade">
    <Graphics ZOrder="12288" LineThickness="1.0">
      <Point X="1467.5787037037037" Y="204.1574074074074" GraphRef="cb18a" RelX="0.0" RelY="1.0" />
      <Point X="1467.0" Y="242.0" GraphRef="cbf27" RelX="0.0" RelY="-1.0" ArrowHead="Arrow" />
    </Graphics>
    <Xref Database="" ID="" />
  </Interaction>
  <Interaction GraphId="b765a">
    <Graphics ConnectorType="Elbow" ZOrder="12288" LineThickness="1.0">
      <Point X="1288.0" Y="172.0" GraphRef="ad56f" RelX="0.0" RelY="1.0" />
      <Point X="1322.5" Y="228.0" />
      <Point X="1357.0" Y="242.0" GraphRef="feab2" RelX="-0.5" RelY="-1.0" ArrowHead="Arrow" />
    </Graphics>
    <Xref Database="" ID="" />
  </Interaction>
  <Interaction GraphId="c7b08">
    <Graphics ConnectorType="Elbow" ZOrder="12288" LineThickness="1.0">
      <Point X="1377.0" Y="77.0" GraphRef="ad0d3" RelX="0.0" RelY="1.0" />
      <Point X="1288.0" Y="152.0" GraphRef="ad56f" RelX="0.0" RelY="-1.0" ArrowHead="Arrow" />
    </Graphics>
    <Xref Database="" ID="" />
  </Interaction>
  <Interaction GraphId="c4855">
    <Graphics ConnectorType="Elbow" ZOrder="12288" LineThickness="1.0">
      <Point X="1377.0" Y="77.0" GraphRef="ad0d3" RelX="0.0" RelY="1.0" />
      <Point X="1467.5787037037037" Y="119.99999999999999" GraphRef="cb18a" RelX="0.0" RelY="-1.0" ArrowHead="Arrow" />
    </Graphics>
    <Xref Database="" ID="" />
  </Interaction>
  <Interaction GraphId="a3ef8">
    <Graphics ConnectorType="Elbow" ZOrder="12288" LineThickness="1.0">
      <Point X="1308.0" Y="172.0" GraphRef="ad56f" RelX="0.5" RelY="1.0" />
      <Point X="1377.5" Y="218.0" />
      <Point X="1447.0" Y="242.0" GraphRef="cbf27" RelX="-0.5" RelY="-1.0" ArrowHead="Arrow" />
    </Graphics>
    <Xref Database="" ID="" />
  </Interaction>
  <Interaction GraphId="c7f74">
    <Graphics ConnectorType="Elbow" ZOrder="12288" LineThickness="1.0">
      <Point X="1415.0" Y="162.0787037037037" GraphRef="cb18a" RelX="-1.0" RelY="0.0" />
      <Point X="1397.0" Y="242.0" GraphRef="feab2" RelX="0.5" RelY="-1.0" ArrowHead="Arrow" />
    </Graphics>
    <Xref Database="" ID="" />
  </Interaction>
  <Interaction GraphId="a1544">
    <Graphics ConnectorType="Elbow" ZOrder="12288" LineThickness="1.0">
      <Point X="607.0" Y="914.0" GraphRef="b05f4" RelX="0.5" RelY="-1.0" />
      <Point X="689.0" Y="840.0" GraphRef="faf75" RelX="-1.0" RelY="0.0" ArrowHead="Arrow" />
    </Graphics>
    <Xref Database="" ID="" />
  </Interaction>
  <Interaction GraphId="aa7b1">
    <Graphics ZOrder="12288" LineThickness="1.0">
      <Point X="769.0" Y="840.0" GraphRef="faf75" RelX="1.0" RelY="0.0" />
      <Point X="891.0" Y="840.0" GraphRef="ca588" RelX="-1.0" RelY="0.0" ArrowHead="TBar" />
    </Graphics>
    <Xref Database="" ID="" />
  </Interaction>
  <Interaction GraphId="acf7a">
    <Graphics ZOrder="12288" LineThickness="1.0">
      <Point X="931.0" Y="830.0" GraphRef="ca588" RelX="0.0" RelY="-1.0" />
      <Point X="931.0" Y="747.0" GraphRef="fe49b" RelX="0.0" RelY="1.0" ArrowHead="TBar" />
    </Graphics>
    <Xref Database="" ID="" />
  </Interaction>
  <Interaction GraphId="da0cc">
    <Graphics ConnectorType="Elbow" ZOrder="12288" LineThickness="1.0">
      <Point X="567.0" Y="914.0" GraphRef="b05f4" RelX="-0.5" RelY="-1.0" />
      <Point X="487.0" Y="840.0" GraphRef="e328d" RelX="1.0" RelY="0.0" ArrowHead="Arrow" />
    </Graphics>
    <Xref Database="" ID="" />
  </Interaction>
  <Interaction GraphId="bcefa">
    <BiopaxRef>e6f</BiopaxRef>
    <Graphics ZOrder="12288" LineThickness="1.0">
      <Point X="407.0" Y="840.0" GraphRef="e328d" RelX="-1.0" RelY="0.0" />
      <Point X="319.0" Y="840.0" GraphRef="bb70b" RelX="1.0" RelY="0.0" ArrowHead="TBar" />
    </Graphics>
    <Xref Database="" ID="" />
  </Interaction>
  <Interaction GraphId="f9994">
    <Graphics ConnectorType="Elbow" ZOrder="12288" LineThickness="1.0">
      <Point X="911.0" Y="747.0" GraphRef="fe49b" RelX="-0.5" RelY="1.0" />
      <Point X="627.0" Y="795.0" GraphRef="decfc" RelX="1.0" RelY="0.0" ArrowHead="Arrow" />
    </Graphics>
    <Xref Database="" ID="" />
  </Interaction>
  <Interaction GraphId="fdcf3">
    <Graphics ConnectorType="Elbow" ZOrder="12288" LineThickness="1.0">
      <Point X="911.0" Y="747.0" GraphRef="fe49b" RelX="-0.5" RelY="1.0" />
      <Point X="679.0" Y="809.0" />
      <Point X="447.0" Y="830.0" GraphRef="e328d" RelX="0.0" RelY="-1.0" ArrowHead="Arrow" />
    </Graphics>
    <Xref Database="" ID="" />
  </Interaction>
  <Interaction GraphId="f0ea5">
    <BiopaxRef>e6f</BiopaxRef>
    <Graphics ZOrder="12288" LineThickness="1.0">
      <Point X="279.0" Y="830.0" GraphRef="bb70b" RelX="0.0" RelY="-1.0" />
      <Point X="279.0" Y="767.0" GraphRef="ec35d" RelX="0.0" RelY="1.0" ArrowHead="TBar" />
    </Graphics>
    <Xref Database="" ID="" />
  </Interaction>
  <Interaction GraphId="b1016">
    <Graphics ZOrder="12288" LineStyle="Broken" LineThickness="1.0">
      <Point X="331.0" Y="735.0" GraphRef="ec35d" RelX="1.0" RelY="0.0" />
      <Point X="434.0" Y="735.0" GraphRef="a997f" RelX="-1.0" RelY="0.0" ArrowHead="Arrow" />
    </Graphics>
    <Xref Database="" ID="" />
  </Interaction>
  <Interaction GraphId="fc1cd">
    <Graphics ConnectorType="Curved" ZOrder="12288" LineThickness="1.0">
      <Point X="239.0" Y="840.0" GraphRef="bb70b" RelX="-1.0" RelY="0.0" />
      <Point X="220.0" Y="696.0" />
      <Point X="393.5" Y="552.0" />
      <Point X="567.0" Y="360.0" GraphRef="ae529" RelX="-0.5" RelY="1.0" ArrowHead="Arrow" />
    </Graphics>
    <Xref Database="" ID="" />
  </Interaction>
  <Interaction GraphId="cfe2f">
    <Graphics ConnectorType="Elbow" ZOrder="12288" LineThickness="1.0">
      <Point X="911.0" Y="747.0" GraphRef="fe49b" RelX="-0.5" RelY="1.0" />
      <Point X="627.0" Y="770.0" GraphRef="d745b" RelX="1.0" RelY="0.0" ArrowHead="Arrow" />
    </Graphics>
    <Xref Database="" ID="" />
  </Interaction>
  <Interaction GraphId="b53b9">
    <BiopaxRef>e6f</BiopaxRef>
    <Graphics ConnectorType="Elbow" ZOrder="12288" LineThickness="1.0">
      <Point X="547.0" Y="770.0" GraphRef="d745b" RelX="-1.0" RelY="0.0" />
      <Point X="299.0" Y="830.0" GraphRef="bb70b" RelX="0.5" RelY="-1.0" ArrowHead="TBar" />
    </Graphics>
    <Xref Database="" ID="" />
  </Interaction>
  <Interaction GraphId="d5c4e">
    <BiopaxRef>e6f</BiopaxRef>
    <Graphics ConnectorType="Elbow" ZOrder="12288" LineThickness="1.0">
      <Point X="547.0" Y="795.0" GraphRef="decfc" RelX="-1.0" RelY="0.0" />
      <Point X="299.0" Y="830.0" GraphRef="bb70b" RelX="0.5" RelY="-1.0" ArrowHead="TBar" />
    </Graphics>
    <Xref Database="" ID="" />
  </Interaction>
  <Interaction GraphId="fc54a">
    <Graphics ZOrder="12288" LineStyle="Broken" LineThickness="1.0">
      <Point X="587.0" Y="934.0" GraphRef="b05f4" RelX="0.0" RelY="1.0" />
      <Point X="587.0" Y="1014.0" GraphRef="b6196" RelX="0.0" RelY="-1.0" ArrowHead="Arrow" />
    </Graphics>
    <Xref Database="" ID="" />
  </Interaction>
  <Interaction GraphId="de900">
    <Graphics ConnectorType="Elbow" ZOrder="12288" LineThickness="1.0">
      <Point X="1217.0" Y="936.0" GraphRef="fbe7a" RelX="0.0" RelY="-1.0" />
      <Point X="1105.0" Y="747.0" GraphRef="f1814" RelX="0.0" RelY="1.0" ArrowHead="Arrow" />
    </Graphics>
    <Xref Database="" ID="" />
  </Interaction>
  <Interaction GraphId="dca46">
    <Graphics ZOrder="12288" LineThickness="1.0">
      <Point X="1217.0" Y="956.0" GraphRef="fbe7a" RelX="0.0" RelY="1.0" />
      <Point X="1217.0" Y="998.0" GraphRef="c5417" RelX="0.0" RelY="-1.0" ArrowHead="Arrow" />
    </Graphics>
    <Xref Database="" ID="" />
  </Interaction>
  <Interaction GraphId="c6d0b">
    <Graphics ZOrder="12288" LineStyle="Broken" LineThickness="1.0">
      <Point X="890.3333333333334" Y="984.0" GraphRef="f7b0f" RelX="-1.0" RelY="0.0" />
      <Point X="807.0" Y="984.0" GraphRef="d9c6f" RelX="1.0" RelY="0.0" ArrowHead="Arrow" />
    </Graphics>
    <Xref Database="" ID="" />
  </Interaction>
  <Interaction GraphId="bbad4">
    <Graphics ZOrder="12288" LineThickness="1.0">
      <Point X="965.0" Y="1239.0" />
      <Point X="983.1257486979167" Y="1221.6973307291667" />
    </Graphics>
    <Xref Database="" ID="" />
  </Interaction>
  <Interaction GraphId="a7f39">
    <Graphics ZOrder="12288" LineThickness="1.0">
      <Point X="928.3333333333335" Y="1116.0" GraphRef="a7930" RelX="0.0" RelY="1.0" />
      <Point X="778.3333333333334" Y="1203.3333333333333" GraphRef="de40a" RelX="0.0" RelY="-1.0" />
    </Graphics>
    <Xref Database="" ID="" />
  </Interaction>
  <Interaction GraphId="c83df">
    <Graphics ZOrder="12288" LineThickness="1.0">
      <Point X="966.3333333333335" Y="1544.6666666666667" GraphRef="d32bc" RelX="1.0" RelY="0.0" />
      <Point X="1061.0" Y="1544.333333333333" GraphRef="f4d62" RelX="-1.0" RelY="0.0" ArrowHead="Arrow" />
    </Graphics>
    <Xref Database="" ID="" />
  </Interaction>
  <Interaction GraphId="a3db3">
    <Graphics ZOrder="12288" LineThickness="1.0">
      <Point X="928.3333333333335" Y="1506.6666666666667" GraphRef="d32bc" RelX="0.0" RelY="-1.0" />
      <Point X="928.3333333333335" Y="1405.6666666666667" GraphRef="b79b3" RelX="0.0" RelY="1.0" ArrowHead="TBar" />
    </Graphics>
    <Xref Database="" ID="" />
  </Interaction>
  <Interaction GraphId="f0ea9">
    <Graphics ZOrder="12288" LineThickness="1.0">
      <Point X="928.3333333333335" Y="1385.6666666666667" GraphRef="b79b3" RelX="0.0" RelY="-1.0" ArrowHead="Arrow" />
      <Point X="928.3333333333335" Y="1337.0" GraphRef="e3512" RelX="0.0" RelY="1.0" ArrowHead="Arrow" />
      <Anchor Position="0.5207100591715976" Shape="None" GraphId="d3132" />
    </Graphics>
    <Xref Database="" ID="" />
  </Interaction>
  <Interaction GraphId="c74ff">
    <Graphics ZOrder="12288" LineThickness="1.0">
      <Point X="928.3333333333335" Y="1096.0" GraphRef="a7930" RelX="0.0" RelY="-1.0" />
      <Point X="928.3333333333334" Y="1062.0" GraphRef="f7b0f" RelX="0.0" RelY="1.0" ArrowHead="TBar" />
    </Graphics>
    <Xref Database="" ID="" />
  </Interaction>
  <Interaction GraphId="cc1bf">
    <Graphics ZOrder="12288" LineThickness="1.0">
      <Point X="888.858039208683" Y="1207.0238369474096" GraphRef="a6f40" RelX="0.0" RelY="0.0" />
      <Point X="928.3333333333335" Y="1273.0" GraphRef="e3512" RelX="0.0" RelY="-1.0" />
    </Graphics>
    <Xref Database="" ID="" />
  </Interaction>
  <Interaction GraphId="c70ac">
    <Graphics ConnectorType="Elbow" ZOrder="12288" LineThickness="1.0">
      <Point X="1055.6666666666667" Y="1428.3333333333333" GraphRef="dcb0a" RelX="0.0" RelY="-1.0" />
      <Point X="928.3333333333335" Y="1360.3254437869823" GraphRef="d3132" RelX="0.0" RelY="0.0" ArrowHead="TBar" />
    </Graphics>
    <Xref Database="" ID="" />
  </Interaction>
  <Interaction GraphId="ecb01">
    <Graphics ZOrder="12288" LineThickness="1.0">
      <Point X="1163.0" Y="1544.333333333333" GraphRef="f4d62" RelX="1.0" RelY="0.0" />
      <Point X="1207.0" Y="1544.3333333333333" GraphRef="d2d45" RelX="-1.0" RelY="0.0" ArrowHead="Arrow" />
    </Graphics>
    <Xref Database="" ID="" />
  </Interaction>
  <Interaction GraphId="f23ba">
    <Graphics ConnectorType="Curved" ZOrder="12288" LineThickness="1.0">
      <Point X="778.3333333333334" Y="1223.3333333333333" GraphRef="de40a" RelX="0.0" RelY="1.0" />
      <Point X="882.125" Y="1207.0" />
      <Point X="1005.9166666666666" Y="1246.3333333333333" GraphRef="c29b1" RelX="-0.5" RelY="-1.0" ArrowHead="Arrow" />
      <Anchor Position="0.4647242822906461" Shape="None" GraphId="a6f40" />
    </Graphics>
    <Xref Database="" ID="" />
  </Interaction>
  <Interaction GraphId="ad71a">
    <Graphics ZOrder="12288" LineThickness="1.0">
      <Point X="813.6666666666665" Y="1429.3333333333333" GraphRef="ac2b4" RelX="1.0" RelY="0.0" />
      <Point X="898.3333333333335" Y="1395.6666666666667" GraphRef="b79b3" RelX="-1.0" RelY="0.0" ArrowHead="TBar" />
    </Graphics>
    <Xref Database="" ID="" />
  </Interaction>
  <Interaction GraphId="ad6b2">
    <Graphics ZOrder="12288" LineStyle="Broken" LineThickness="1.0">
      <Point X="966.3333333333335" Y="1525.6666666666667" GraphRef="d32bc" RelX="1.0" RelY="-0.5" />
      <Point X="1040.6666666666667" Y="1448.3333333333333" GraphRef="dcb0a" RelX="-0.5" RelY="1.0" ArrowHead="Arrow" />
    </Graphics>
    <Xref Database="" ID="" />
  </Interaction>
  <Interaction GraphId="e5fa1">
    <Graphics ZOrder="12288" LineStyle="Broken" LineThickness="1.0">
      <Point X="930.3333333333335" Y="1677.6666666666667" GraphRef="e1c5c" RelX="0.0" RelY="-1.0" />
      <Point X="928.3333333333335" Y="1582.6666666666667" GraphRef="d32bc" RelX="0.0" RelY="1.0" ArrowHead="Arrow" />
    </Graphics>
    <Xref Database="" ID="" />
  </Interaction>
  <Interaction GraphId="c4c17">
    <Graphics ZOrder="12288" LineStyle="Broken" LineThickness="1.0">
      <Point X="890.3333333333335" Y="1525.6666666666667" GraphRef="d32bc" RelX="-1.0" RelY="-0.5" />
      <Point X="768.3333333333333" Y="1461.3333333333333" GraphRef="ac2b4" RelX="0.0" RelY="1.0" ArrowHead="Arrow" />
    </Graphics>
    <Xref Database="" ID="" />
  </Interaction>
  <Interaction GraphId="d6077">
    <Graphics ZOrder="12288" LineStyle="Broken" LineThickness="1.0">
      <Point X="1283.0" Y="1544.3333333333333" GraphRef="d2d45" RelX="1.0" RelY="0.0" />
      <Point X="1343.0" Y="1544.0" GraphRef="aca61" RelX="-1.0" RelY="0.0" ArrowHead="Arrow" />
    </Graphics>
    <Xref Database="" ID="" />
  </Interaction>
  <Interaction GraphId="a3567">
    <Graphics ZOrder="12288" LineThickness="1.0">
      <Point X="898.3333333333334" Y="924.0" GraphRef="a6ced" RelX="-1.0" RelY="0.0" />
      <Point X="627.0" Y="924.0" GraphRef="b05f4" RelX="1.0" RelY="0.0" ArrowHead="Arrow" />
    </Graphics>
    <Xref Database="" ID="" />
  </Interaction>
  <Interaction GraphId="d1a67">
    <Graphics ConnectorType="Elbow" ZOrder="12288" LineThickness="1.0">
      <Point X="970.3333333333335" Y="1305.0" GraphRef="e3512" RelX="1.0" RelY="0.0" />
      <Point X="1085.0" Y="747.0" GraphRef="f1814" RelX="-0.5" RelY="1.0" ArrowHead="Arrow" />
    </Graphics>
    <Xref Database="" ID="" />
  </Interaction>
  <Interaction GraphId="c6ce0">
    <Graphics ConnectorType="Elbow" ZOrder="12288" LineThickness="1.0">
      <Point X="1217.0" Y="1062.0" GraphRef="c5417" RelX="0.0" RelY="1.0" />
      <Point X="958.3333333333335" Y="1315.0" GraphRef="cb2ff" RelX="1.0" RelY="0.0" ArrowHead="TBar" />
    </Graphics>
    <Xref Database="" ID="" />
  </Interaction>
  <Interaction GraphId="d7fc6">
    <Graphics ConnectorType="Elbow" ZOrder="12288" LineThickness="1.0">
      <Point X="1183.5" Y="699.0" GraphRef="ce34d" RelX="0.0" RelY="1.0" />
      <Point X="1144.25" Y="711.0" />
      <Point X="1105.0" Y="727.0" GraphRef="f1814" RelX="0.0" RelY="-1.0" ArrowHead="Arrow" />
    </Graphics>
    <Xref Database="" ID="" />
  </Interaction>
  <Interaction GraphId="c8e0a">
    <Graphics ZOrder="12288" LineThickness="1.0">
      <Point X="1427.0" Y="677.0" GraphRef="c21d3" RelX="-1.0" RelY="0.0" />
      <Point X="1314.0" Y="677.0" GraphRef="ce34d" RelX="1.0" RelY="0.0" ArrowHead="Arrow" />
    </Graphics>
    <Xref Database="" ID="" />
  </Interaction>
  <Interaction GraphId="c2413">
    <Graphics ConnectorType="Elbow" ZOrder="12288" LineThickness="1.0">
      <Point X="1427.0" Y="737.0" GraphRef="f6d03" RelX="-1.0" RelY="0.0" />
      <Point X="1366.0" Y="711.5" />
      <Point X="1314.0" Y="688.0" GraphRef="ce34d" RelX="1.0" RelY="0.5" ArrowHead="Arrow" />
    </Graphics>
    <Xref Database="" ID="" />
  </Interaction>
  <Interaction GraphId="a1b26">
    <BiopaxRef>e6f</BiopaxRef>
    <Graphics ConnectorType="Elbow" ZOrder="12288" LineThickness="1.0">
      <Point X="305.0" Y="1711.0" GraphRef="dc01a" RelX="0.5" RelY="-1.0" />
      <Point X="366.0" Y="892.0" />
      <Point X="427.0" Y="850.0" GraphRef="e328d" RelX="-0.5" RelY="1.0" ArrowHead="Arrow" />
    </Graphics>
    <Xref Database="" ID="" />
  </Interaction>
  <Interaction GraphId="ec373">
    <BiopaxRef>e6f</BiopaxRef>
    <Graphics ConnectorType="Elbow" ZOrder="12288" LineThickness="1.0">
      <Point X="376.0" Y="1712.0" GraphRef="f8e80" RelX="0.0" RelY="-1.0" />
      <Point X="411.5" Y="928.0" />
      <Point X="447.0" Y="850.0" GraphRef="e328d" RelX="0.0" RelY="1.0" ArrowHead="Arrow" />
    </Graphics>
    <Xref Database="" ID="" />
  </Interaction>
  <Interaction GraphId="c075b">
    <BiopaxRef>e6f</BiopaxRef>
    <Graphics ZOrder="12288" LineThickness="1.0">
      <Point X="467.0" Y="1712.0" GraphRef="a34e2" RelX="0.0" RelY="-1.0" />
      <Point X="467.0" Y="850.0" GraphRef="e328d" RelX="0.5" RelY="1.0" ArrowHead="Arrow" />
    </Graphics>
    <Xref Database="" ID="" />
  </Interaction>
  <Interaction GraphId="f9d80">
    <BiopaxRef>e6f</BiopaxRef>
    <Graphics ConnectorType="Elbow" ZOrder="12288" LineThickness="1.0">
      <Point X="442.0" Y="1712.0" GraphRef="a34e2" RelX="-0.5" RelY="-1.0" />
      <Point X="349.0" Y="1150.0" />
      <Point X="256.0" Y="1116.0" GraphRef="daef2" RelX="0.0" RelY="1.0" ArrowHead="Arrow" />
    </Graphics>
    <Xref Database="" ID="" />
  </Interaction>
  <Interaction GraphId="f38c2">
    <BiopaxRef>e6f</BiopaxRef>
    <Graphics ConnectorType="Elbow" ZOrder="12288" LineThickness="1.0">
      <Point X="356.0" Y="1712.0" GraphRef="f8e80" RelX="-0.5" RelY="-1.0" />
      <Point X="254.0" Y="1177.0" />
      <Point X="152.0" Y="1116.0" GraphRef="b7486" RelX="0.5" RelY="1.0" ArrowHead="Arrow" />
    </Graphics>
    <Xref Database="" ID="" />
  </Interaction>
  <Interaction GraphId="bda6b">
    <BiopaxRef>e6f</BiopaxRef>
    <Graphics ConnectorType="Elbow" ZOrder="12288" LineThickness="1.0">
      <Point X="265.0" Y="1711.0" GraphRef="dc01a" RelX="-0.5" RelY="-1.0" />
      <Point X="198.5" Y="1211.0" />
      <Point X="132.0" Y="1116.0" GraphRef="b7486" RelX="0.0" RelY="1.0" ArrowHead="Arrow" />
    </Graphics>
    <Xref Database="" ID="" />
  </Interaction>
  <Interaction GraphId="b4a54">
    <BiopaxRef>e6f</BiopaxRef>
    <Graphics ConnectorType="Elbow" ZOrder="12288" LineThickness="1.0">
      <Point X="256.0" Y="1096.0" GraphRef="daef2" RelX="0.0" RelY="-1.0" />
      <Point X="267.5" Y="907.0" />
      <Point X="279.0" Y="850.0" GraphRef="bb70b" RelX="0.0" RelY="1.0" ArrowHead="TBar" />
    </Graphics>
    <Xref Database="" ID="" />
  </Interaction>
  <Interaction GraphId="e1e69">
    <BiopaxRef>e6f</BiopaxRef>
    <Graphics ConnectorType="Elbow" ZOrder="12288" LineThickness="1.0">
      <Point X="132.0" Y="1096.0" GraphRef="b7486" RelX="0.0" RelY="-1.0" />
      <Point X="195.5" Y="892.0" />
      <Point X="259.0" Y="850.0" GraphRef="bb70b" RelX="-0.5" RelY="1.0" ArrowHead="TBar" />
    </Graphics>
    <Xref Database="" ID="" />
  </Interaction>
  <Interaction GraphId="c9f2d">
    <Graphics ConnectorType="Elbow" ZOrder="12288" LineThickness="1.0">
      <Point X="1293.0" Y="478.0" GraphRef="a6b59" RelX="-1.0" RelY="0.0" />
      <Point X="1193.0" Y="413.5" />
      <Point X="1145.0" Y="349.0" GraphRef="d0ad6" RelX="1.0" RelY="0.0" ArrowHead="Arrow" />
    </Graphics>
    <Xref Database="" ID="" />
  </Interaction>
  <Interaction GraphId="f8de4">
    <Graphics ZOrder="12288" LineThickness="1.0">
      <Point X="1561.0" Y="478.0" GraphRef="feb06" RelX="-1.0" RelY="0.0" />
      <Point X="1373.0" Y="478.0" GraphRef="a6b59" RelX="1.0" RelY="0.0" ArrowHead="Arrow" />
    </Graphics>
    <Xref Database="" ID="" />
  </Interaction>
  <Label TextLabel="Osxidative Stress&#xA;resistance" GraphId="c40a0">
    <Graphics CenterX="447.0" CenterY="480.0" Width="93.0" Height="31.0" ZOrder="28672" FillColor="ffffff" FontSize="10" Valign="Middle" Color="ff3300" />
  </Label>
  <Label TextLabel="" GraphId="e611c">
    <Graphics CenterX="75.0" CenterY="156.0" Width="80.0" Height="20.0" ZOrder="28672" FillColor="ffffff" FontSize="10" Valign="Middle" ShapeType="Rectangle" Color="0033cc" />
  </Label>
  <Label TextLabel="" GraphId="b981c">
    <Graphics CenterX="137.5" CenterY="311.0" Width="223.0" Height="460.0" ZOrder="28672" FontSize="10" Valign="Middle" ShapeType="Rectangle" />
  </Label>
  <Label TextLabel="Different Pathway" GraphId="c8c93">
    <Graphics CenterX="184.75" CenterY="326.0" Width="89.5" Height="20.0" ZOrder="28672" FillColor="ffffff" FontSize="10" Valign="Middle" />
  </Label>
  <Label TextLabel="Change in the &#xA;Cell condition" GraphId="ca2a4">
    <Graphics CenterX="189.5" CenterY="202.5" Width="131.0" Height="33.0" ZOrder="28672" FillColor="ffffff" FontSize="10" Valign="Middle" Color="ff0000" />
  </Label>
  <Label TextLabel="DNA damage source" GraphId="a0930">
    <Graphics CenterX="189.5" CenterY="156.0" Width="125.0" Height="44.0" ZOrder="28672" FillColor="ffffff" FontSize="10" Valign="Middle" Color="0033cc" />
  </Label>
  <Label TextLabel="" GraphId="c0f5f">
    <Graphics CenterX="74.0" CenterY="371.0" Width="80.0" Height="20.0" ZOrder="28672" FillColor="ffffff" FontSize="10" Valign="Middle" ShapeType="Rectangle" />
  </Label>
  <Label TextLabel="Gene product" GraphId="ae99e">
    <Graphics CenterX="189.5" CenterY="371.0" Width="80.0" Height="20.0" ZOrder="28672" FillColor="ffffff" FontSize="10" Valign="Middle" />
  </Label>
  <Label TextLabel="Inhibition" GraphId="d9733">
    <Graphics CenterX="189.5" CenterY="288.0" Width="80.0" Height="20.0" ZOrder="28672" FillColor="ffffff" FontSize="10" Valign="Middle" />
  </Label>
  <Label TextLabel="" GraphId="a66f7">
    <Graphics CenterX="74.0" CenterY="417.0" Width="80.0" Height="20.0" ZOrder="28672" FillColor="ffffff" FontSize="10" Valign="Middle" ShapeType="Rectangle" Color="00cccc" />
  </Label>
  <Label TextLabel="Caption:" GraphId="e7c5f">
    <Graphics CenterX="75.0" CenterY="100.0" Width="80.0" Height="20.0" ZOrder="28672" FillColor="ffffff" FontSize="10" Valign="Middle" />
  </Label>
  <Label TextLabel="Activation" GraphId="f40d9">
    <Graphics CenterX="189.5" CenterY="249.0" Width="80.0" Height="20.0" ZOrder="28672" FillColor="ffffff" FontSize="10" Valign="Middle" />
  </Label>
  <Label TextLabel="" GraphId="e0951">
    <Graphics CenterX="74.0" CenterY="202.5" Width="80.0" Height="20.0" ZOrder="28672" FillColor="ffffff" FontSize="10" Valign="Middle" ShapeType="Rectangle" Color="ff0033" />
  </Label>
  <Label TextLabel="Metabolite" GraphId="c3910">
    <Graphics CenterX="189.5" CenterY="417.0" Width="80.0" Height="20.0" ZOrder="28672" FillColor="ffffff" FontSize="10" Valign="Middle" Color="00cccc" />
  </Label>
  <Label TextLabel="Metabolism" GraphId="b9461">
    <Graphics CenterX="589.0" CenterY="161.0" Width="80.0" Height="20.0" ZOrder="28672" FillColor="ffffff" FontSize="10" Valign="Middle" Color="ff3300" />
  </Label>
  <Label TextLabel="UV radiation &#xA;--&gt; DNA damage" GraphId="ad0d3">
    <Graphics CenterX="1377.0" CenterY="61.0" Width="80.0" Height="32.0" ZOrder="28672" FillColor="ffffff" FontSize="10" Valign="Middle" Color="0000ff" />
  </Label>
  <Label TextLabel="Proliferation" GraphId="b6196">
    <Graphics CenterX="587.0" CenterY="1024.0" Width="80.0" Height="20.0" ZOrder="28672" FillColor="ffffff" FontSize="10" Valign="Middle" Color="ff0000" />
  </Label>
  <Label TextLabel="Frizzled Ligands" GraphId="e8a16" GroupRef="cda99">
    <Graphics CenterX="1215.6666666666667" CenterY="1643.3333333333333" Width="132.33333333333334" Height="19.0" ZOrder="28672" FillColor="ffffff" FontWeight="Bold" FontSize="12" Valign="Middle" />
  </Label>
  <Label TextLabel="Phosphorylated" GraphId="c29b1">
    <Graphics CenterX="1032.0" CenterY="1254.3333333333333" Width="104.33333333333333" Height="16.0" ZOrder="28672" FillColor="ffffff" FontWeight="Bold" FontSize="10" Valign="Middle" />
  </Label>
  <Label TextLabel="P" GraphId="d9199">
    <Graphics CenterX="958.6666666666666" CenterY="1246.6666666666667" Width="16.333333333333332" Height="19.0" ZOrder="28672" FillColor="ffffff" FontWeight="Bold" FontSize="12" Valign="Middle" />
  </Label>
  <Label TextLabel="Nucleus" GraphId="dbc1d">
    <Graphics CenterX="796.3333333333334" CenterY="1118.0" Width="68.33333333333333" Height="19.0" ZOrder="28672" FillColor="ffffff" FontWeight="Bold" FontSize="12" Valign="Middle" />
  </Label>
  <Label TextLabel="" GraphId="eee99">
    <Graphics CenterX="74.0" CenterY="465.0" Width="80.0" Height="20.0" ZOrder="28672" FillColor="ffffff" FontSize="10" Valign="Middle" ShapeType="Rectangle" Color="339900" />
  </Label>
  <Label TextLabel="Origin DNA damage&#xA;response" GraphId="b405c">
    <Graphics CenterX="189.5" CenterY="465.0" Width="121.0" Height="30.0" ZOrder="28672" FillColor="ffffff" FontSize="10" Valign="Middle" Color="339900" />
  </Label>
  <Label TextLabel="Cell" GraphId="e7946">
    <Graphics CenterX="842.0" CenterY="1661.0" Width="80.0" Height="20.0" ZOrder="28672" FillColor="ffffff" FontWeight="Bold" FontSize="12" Valign="Middle" />
  </Label>
  <Label TextLabel="Extra cellular&#xA;space" GraphId="d62f2">
    <Graphics CenterX="845.0" CenterY="1719.5" Width="80.0" Height="33.0" ZOrder="28672" FillColor="ffffff" FontWeight="Bold" FontSize="12" Valign="Middle" />
  </Label>
  <Label TextLabel="mitoch-&#xA;ondrium" GraphId="fcd4e">
    <Graphics CenterX="377.0" CenterY="697.0" Width="80.0" Height="28.0" ZOrder="28672" FillColor="ffffff" FontWeight="Bold" FontSize="12" Valign="Middle" />
  </Label>
  <Label TextLabel="TCR" GraphId="dc01a">
    <Graphics CenterX="285.0" CenterY="1721.0" Width="80.0" Height="20.0" ZOrder="28672" FillColor="ffffff" FontSize="10" Valign="Middle" ShapeType="Rectangle" />
  </Label>
  <Label TextLabel="BCR" GraphId="f8e80">
    <Graphics CenterX="376.0" CenterY="1722.0" Width="80.0" Height="20.0" ZOrder="28672" FillColor="ffffff" FontSize="10" Valign="Middle" ShapeType="Rectangle" />
  </Label>
  <Label TextLabel="Cytokine receptor" GraphId="a34e2">
    <Graphics CenterX="467.0" CenterY="1722.0" Width="100.0" Height="20.0" ZOrder="28672" FillColor="ffffff" FontSize="10" Valign="Middle" ShapeType="Rectangle" />
  </Label>
  <Label TextLabel="" GraphId="e3d9f">
    <Graphics CenterX="74.0" CenterY="512.0" Width="80.0" Height="20.0" ZOrder="28672" FillColor="ffffff" FontSize="10" Valign="Middle" ShapeType="Rectangle" Color="ffcc33" />
  </Label>
  <Label TextLabel="Membrane" GraphId="c9dcd">
    <Graphics CenterX="189.5" CenterY="512.0" Width="80.0" Height="20.0" ZOrder="28672" FillColor="ffffff" FontSize="10" Valign="Middle" Color="ffcc33" />
  </Label>
  <Label TextLabel="Extra cellular&#xA;spcace" GraphId="c3d26">
    <Graphics CenterX="1643.0" CenterY="431.0" Width="80.0" Height="36.0" ZOrder="28672" FillColor="ffffff" FontWeight="Bold" FontSize="12" Valign="Middle" />
  </Label>
  <Label TextLabel="Cell" GraphId="b900f">
    <Graphics CenterX="1547.0" CenterY="449.0" Width="80.0" Height="20.0" ZOrder="28672" FillColor="ffffff" FontWeight="Bold" FontSize="12" Valign="Middle" />
  </Label>
  <Shape GraphId="b3407" GroupRef="cda99">
    <Graphics CenterX="1225.6666666666667" CenterY="1690.0" Width="360.06173333333334" Height="120.0" ZOrder="16384" FontSize="10" Valign="Middle" ShapeType="Rectangle" Rotation="0.0" />
  </Shape>
  <Shape GraphId="c884f" GroupRef="d18be">
    <Graphics CenterX="1145.0" CenterY="1544.3333333333333" Width="53.333333333333336" Height="12.0" ZOrder="16384" FillColor="000000" FontSize="10" Valign="Middle" ShapeType="Brace" Rotation="1.5707963267948966" />
  </Shape>
  <Shape GraphId="e8559">
    <Attribute Key="org.pathvisio.DoubleLineProperty" Value="Double" />
    <Graphics CenterX="846.75" CenterY="877.75" Width="1506.5" Height="1648.5" ZOrder="16384" FontSize="10" Valign="Middle" ShapeType="RoundedRectangle" LineThickness="3.0" Color="c0c0c0" Rotation="0.0" />
  </Shape>
  <Shape GraphId="d41b3">
    <Graphics CenterX="377.75" CenterY="707.75" Width="72.5" Height="104.5" ZOrder="16384" FontSize="10" Valign="Middle" ShapeType="Mitochondria" LineThickness="3.0" Color="c0c0c0" Rotation="0.0" />
  </Shape>
  <Shape GraphId="b8da9">
    <Attribute Key="org.pathvisio.DoubleLineProperty" Value="Double" />
    <Graphics CenterX="864.75" CenterY="1020.0" Width="330.5" Height="316.0" ZOrder="16384" FontSize="10" Valign="Middle" ShapeType="Oval" LineThickness="3.0" Color="c0c0c0" Rotation="0.0" />
  </Shape>
  <Group GroupId="e249c" GraphId="d58ef" Style="Complex" />
  <Group GroupId="fe563" GraphId="dc654" Style="Complex" />
  <Group GroupId="edc2a" GraphId="b7410" Style="Complex" />
  <Group GroupId="e9cf8" GraphId="ad92d" Style="Complex" />
  <Group GroupId="ba030" GraphId="f7d82" Style="Complex" />
  <Group GroupId="aba18" GraphId="b0822" Style="Complex" />
  <Group GroupId="a43ec" GraphId="da863" Style="Complex" />
  <Group GroupId="b0dc1" GraphId="cb18a" Style="Complex" />
  <Group GroupId="b970f" GraphId="ec35d" Style="Complex" />
  <Group GroupId="d5cc6" GraphId="c5417" Style="Complex" />
  <Group GroupId="fad84" GraphId="e3512" Style="Complex" />
  <Group GroupId="cda99" GraphId="ae80e" Style="Group" />
  <Group GroupId="f1969" GraphId="d32bc" Style="Group" />
  <Group GroupId="d37d9" GraphId="f7b0f" Style="Group" />
  <Group GroupId="d18be" GraphId="f4d62" Style="Complex" />
  <Group GroupId="e5162" GraphId="d2d45" Style="Group" />
  <Group GroupId="bd45b" GraphId="ac2b4" Style="Complex" />
  <Group GroupId="bbe38" GraphId="ce34d" Style="Complex" />
  <InfoBox CenterX="0.0" CenterY="0.0" />
  <Biopax>
    <bp:openControlledVocabulary xmlns:bp="http://www.biopax.org/release/biopax-level3.owl#">
      <bp:TERM xmlns:rdf="http://www.w3.org/1999/02/22-rdf-syntax-ns#" rdf:datatype="http://www.w3.org/2001/XMLSchema#string">p53-dependent G1/S DNA damage checkpoint pathway</bp:TERM>
      <bp:ID xmlns:rdf="http://www.w3.org/1999/02/22-rdf-syntax-ns#" rdf:datatype="http://www.w3.org/2001/XMLSchema#string">PW:0000303</bp:ID>
      <bp:Ontology xmlns:rdf="http://www.w3.org/1999/02/22-rdf-syntax-ns#" rdf:datatype="http://www.w3.org/2001/XMLSchema#string">Pathway Ontology</bp:Ontology>
    </bp:openControlledVocabulary>
    <bp:PublicationXref xmlns:bp="http://www.biopax.org/release/biopax-level3.owl#" xmlns:rdf="http://www.w3.org/1999/02/22-rdf-syntax-ns#" rdf:id="e6f">
      <bp:ID rdf:datatype="http://www.w3.org/2001/XMLSchema#string">15719025</bp:ID>
      <bp:DB rdf:datatype="http://www.w3.org/2001/XMLSchema#string">PubMed</bp:DB>
      <bp:TITLE rdf:datatype="http://www.w3.org/2001/XMLSchema#string">The role of BH3-only proteins in the immune system.</bp:TITLE>
      <bp:SOURCE rdf:datatype="http://www.w3.org/2001/XMLSchema#string">Nat Rev Immunol</bp:SOURCE>
      <bp:YEAR rdf:datatype="http://www.w3.org/2001/XMLSchema#string">2005</bp:YEAR>
      <bp:AUTHORS rdf:datatype="http://www.w3.org/2001/XMLSchema#string">Strasser A</bp:AUTHORS>
    </bp:PublicationXref>
    <bp:PublicationXref xmlns:bp="http://www.biopax.org/release/biopax-level3.owl#" xmlns:rdf="http://www.w3.org/1999/02/22-rdf-syntax-ns#" rdf:id="b66">
      <bp:ID rdf:datatype="http://www.w3.org/2001/XMLSchema#string">17943134</bp:ID>
      <bp:DB rdf:datatype="http://www.w3.org/2001/XMLSchema#string">PubMed</bp:DB>
      <bp:TITLE rdf:datatype="http://www.w3.org/2001/XMLSchema#string">The impact of a negligent G2/M checkpoint on genomic instability and cancer induction.</bp:TITLE>
      <bp:SOURCE rdf:datatype="http://www.w3.org/2001/XMLSchema#string">Nat Rev Cancer</bp:SOURCE>
      <bp:YEAR rdf:datatype="http://www.w3.org/2001/XMLSchema#string">2007</bp:YEAR>
      <bp:AUTHORS rdf:datatype="http://www.w3.org/2001/XMLSchema#string">Lï¿½ï¿½Î©brich M</bp:AUTHORS>
      <bp:AUTHORS rdf:datatype="http://www.w3.org/2001/XMLSchema#string">Jeggo PA</bp:AUTHORS>
    </bp:PublicationXref>
    <bp:PublicationXref xmlns:bp="http://www.biopax.org/release/biopax-level3.owl#" xmlns:rdf="http://www.w3.org/1999/02/22-rdf-syntax-ns#" rdf:id="a35">
      <bp:ID rdf:datatype="http://www.w3.org/2001/XMLSchema#string">14634621</bp:ID>
      <bp:DB rdf:datatype="http://www.w3.org/2001/XMLSchema#string">PubMed</bp:DB>
      <bp:TITLE rdf:datatype="http://www.w3.org/2001/XMLSchema#string">The Bcl-2 family: roles in cell survival and oncogenesis.</bp:TITLE>
      <bp:SOURCE rdf:datatype="http://www.w3.org/2001/XMLSchema#string">Oncogene</bp:SOURCE>
      <bp:YEAR rdf:datatype="http://www.w3.org/2001/XMLSchema#string">2003</bp:YEAR>
      <bp:AUTHORS rdf:datatype="http://www.w3.org/2001/XMLSchema#string">Cory S</bp:AUTHORS>
      <bp:AUTHORS rdf:datatype="http://www.w3.org/2001/XMLSchema#string">Huang DC</bp:AUTHORS>
      <bp:AUTHORS rdf:datatype="http://www.w3.org/2001/XMLSchema#string">Adams JM</bp:AUTHORS>
    </bp:PublicationXref>
    <bp:openControlledVocabulary xmlns:bp="http://www.biopax.org/release/biopax-level3.owl#">
      <bp:TERM xmlns:rdf="http://www.w3.org/1999/02/22-rdf-syntax-ns#" rdf:datatype="http://www.w3.org/2001/XMLSchema#string">p53 signaling pathway</bp:TERM>
      <bp:ID xmlns:rdf="http://www.w3.org/1999/02/22-rdf-syntax-ns#" rdf:datatype="http://www.w3.org/2001/XMLSchema#string">PW:0000718</bp:ID>
      <bp:Ontology xmlns:rdf="http://www.w3.org/1999/02/22-rdf-syntax-ns#" rdf:datatype="http://www.w3.org/2001/XMLSchema#string">Pathway Ontology</bp:Ontology>
    </bp:openControlledVocabulary>
    <bp:PublicationXref xmlns:bp="http://www.biopax.org/release/biopax-level3.owl#" xmlns:rdf="http://www.w3.org/1999/02/22-rdf-syntax-ns#" rdf:id="dab">
      <bp:ID rdf:datatype="http://www.w3.org/2001/XMLSchema#string">16921403</bp:ID>
      <bp:DB rdf:datatype="http://www.w3.org/2001/XMLSchema#string">PubMed</bp:DB>
      <bp:TITLE rdf:datatype="http://www.w3.org/2001/XMLSchema#string">Regulation of the INK4b-ARF-INK4a tumour suppressor locus: all for one or one for all.</bp:TITLE>
      <bp:SOURCE rdf:datatype="http://www.w3.org/2001/XMLSchema#string">Nat Rev Mol Cell Biol</bp:SOURCE>
      <bp:YEAR rdf:datatype="http://www.w3.org/2001/XMLSchema#string">2006</bp:YEAR>
      <bp:AUTHORS rdf:datatype="http://www.w3.org/2001/XMLSchema#string">Gil J</bp:AUTHORS>
      <bp:AUTHORS rdf:datatype="http://www.w3.org/2001/XMLSchema#string">Peters G</bp:AUTHORS>
    </bp:PublicationXref>
    <bp:PublicationXref xmlns:bp="http://www.biopax.org/release/biopax-level3.owl#" xmlns:rdf="http://www.w3.org/1999/02/22-rdf-syntax-ns#" rdf:id="d5f">
      <bp:ID rdf:datatype="http://www.w3.org/2001/XMLSchema#string">19111245</bp:ID>
      <bp:DB rdf:datatype="http://www.w3.org/2001/XMLSchema#string">PubMed</bp:DB>
      <bp:TITLE rdf:datatype="http://www.w3.org/2001/XMLSchema#string">Concurrent hormone and radiation therapy in patients with breast cancer: what is the rationale?</bp:TITLE>
      <bp:SOURCE rdf:datatype="http://www.w3.org/2001/XMLSchema#string">Lancet Oncol</bp:SOURCE>
      <bp:YEAR rdf:datatype="http://www.w3.org/2001/XMLSchema#string">2009</bp:YEAR>
      <bp:AUTHORS rdf:datatype="http://www.w3.org/2001/XMLSchema#string">Chargari C</bp:AUTHORS>
      <bp:AUTHORS rdf:datatype="http://www.w3.org/2001/XMLSchema#string">Toillon RA</bp:AUTHORS>
      <bp:AUTHORS rdf:datatype="http://www.w3.org/2001/XMLSchema#string">Macdermed D</bp:AUTHORS>
      <bp:AUTHORS rdf:datatype="http://www.w3.org/2001/XMLSchema#string">Castadot P</bp:AUTHORS>
      <bp:AUTHORS rdf:datatype="http://www.w3.org/2001/XMLSchema#string">Magnï¿½ï¿½Î© N</bp:AUTHORS>
    </bp:PublicationXref>
    <bp:PublicationXref xmlns:bp="http://www.biopax.org/release/biopax-level3.owl#" xmlns:rdf="http://www.w3.org/1999/02/22-rdf-syntax-ns#" rdf:id="efb">
      <bp:ID rdf:datatype="http://www.w3.org/2001/XMLSchema#string">14993903</bp:ID>
      <bp:DB rdf:datatype="http://www.w3.org/2001/XMLSchema#string">PubMed</bp:DB>
      <bp:TITLE rdf:datatype="http://www.w3.org/2001/XMLSchema#string">Targeting the checkpoint kinases: chemosensitization versus chemoprotection.</bp:TITLE>
      <bp:SOURCE rdf:datatype="http://www.w3.org/2001/XMLSchema#string">Nat Rev Cancer</bp:SOURCE>
      <bp:YEAR rdf:datatype="http://www.w3.org/2001/XMLSchema#string">2004</bp:YEAR>
      <bp:AUTHORS rdf:datatype="http://www.w3.org/2001/XMLSchema#string">Zhou BB</bp:AUTHORS>
      <bp:AUTHORS rdf:datatype="http://www.w3.org/2001/XMLSchema#string">Bartek J</bp:AUTHORS>
    </bp:PublicationXref>
    <bp:PublicationXref xmlns:bp="http://www.biopax.org/release/biopax-level3.owl#" xmlns:rdf="http://www.w3.org/1999/02/22-rdf-syntax-ns#" rdf:id="da1">
      <bp:ID rdf:datatype="http://www.w3.org/2001/XMLSchema#string">15545627</bp:ID>
      <bp:DB rdf:datatype="http://www.w3.org/2001/XMLSchema#string">PubMed</bp:DB>
      <bp:TITLE rdf:datatype="http://www.w3.org/2001/XMLSchema#string">Living with or without cyclins and cyclin-dependent kinases.</bp:TITLE>
      <bp:SOURCE rdf:datatype="http://www.w3.org/2001/XMLSchema#string">Genes Dev</bp:SOURCE>
      <bp:YEAR rdf:datatype="http://www.w3.org/2001/XMLSchema#string">2004</bp:YEAR>
      <bp:AUTHORS rdf:datatype="http://www.w3.org/2001/XMLSchema#string">Sherr CJ</bp:AUTHORS>
      <bp:AUTHORS rdf:datatype="http://www.w3.org/2001/XMLSchema#string">Roberts JM</bp:AUTHORS>
    </bp:PublicationXref>
    <bp:PublicationXref xmlns:bp="http://www.biopax.org/release/biopax-level3.owl#" xmlns:rdf="http://www.w3.org/1999/02/22-rdf-syntax-ns#" rdf:id="c56">
      <bp:ID rdf:datatype="http://www.w3.org/2001/XMLSchema#string">18004398</bp:ID>
      <bp:DB rdf:datatype="http://www.w3.org/2001/XMLSchema#string">PubMed</bp:DB>
      <bp:TITLE rdf:datatype="http://www.w3.org/2001/XMLSchema#string">CHK2 kinase: cancer susceptibility and cancer therapy - two sides of the same coin?</bp:TITLE>
      <bp:SOURCE rdf:datatype="http://www.w3.org/2001/XMLSchema#string">Nat Rev Cancer</bp:SOURCE>
      <bp:YEAR rdf:datatype="http://www.w3.org/2001/XMLSchema#string">2007</bp:YEAR>
      <bp:AUTHORS rdf:datatype="http://www.w3.org/2001/XMLSchema#string">Antoni L</bp:AUTHORS>
      <bp:AUTHORS rdf:datatype="http://www.w3.org/2001/XMLSchema#string">Sodha N</bp:AUTHORS>
      <bp:AUTHORS rdf:datatype="http://www.w3.org/2001/XMLSchema#string">Collins I</bp:AUTHORS>
      <bp:AUTHORS rdf:datatype="http://www.w3.org/2001/XMLSchema#string">Garrett MD</bp:AUTHORS>
    </bp:PublicationXref>
    <bp:PublicationXref xmlns:bp="http://www.biopax.org/release/biopax-level3.owl#" xmlns:rdf="http://www.w3.org/1999/02/22-rdf-syntax-ns#" rdf:id="bf4">
      <bp:ID rdf:datatype="http://www.w3.org/2001/XMLSchema#string">15668327</bp:ID>
      <bp:DB rdf:datatype="http://www.w3.org/2001/XMLSchema#string">PubMed</bp:DB>
      <bp:TITLE rdf:datatype="http://www.w3.org/2001/XMLSchema#string">Chromosomal instability in oral cancer cells.</bp:TITLE>
      <bp:SOURCE rdf:datatype="http://www.w3.org/2001/XMLSchema#string">J Dent Res</bp:SOURCE>
      <bp:YEAR rdf:datatype="http://www.w3.org/2001/XMLSchema#string">2005</bp:YEAR>
      <bp:AUTHORS rdf:datatype="http://www.w3.org/2001/XMLSchema#string">Reshmi SC</bp:AUTHORS>
      <bp:AUTHORS rdf:datatype="http://www.w3.org/2001/XMLSchema#string">Gollin SM</bp:AUTHORS>
    </bp:PublicationXref>
    <bp:PublicationXref xmlns:bp="http://www.biopax.org/release/biopax-level3.owl#" xmlns:rdf="http://www.w3.org/1999/02/22-rdf-syntax-ns#" rdf:id="af9">
      <bp:ID rdf:datatype="http://www.w3.org/2001/XMLSchema#string">15339658</bp:ID>
      <bp:DB rdf:datatype="http://www.w3.org/2001/XMLSchema#string">PubMed</bp:DB>
      <bp:TITLE rdf:datatype="http://www.w3.org/2001/XMLSchema#string">Wagging the dogma; tissue-specific cell cycle control in the mouse embryo.</bp:TITLE>
      <bp:SOURCE rdf:datatype="http://www.w3.org/2001/XMLSchema#string">Cell</bp:SOURCE>
      <bp:YEAR rdf:datatype="http://www.w3.org/2001/XMLSchema#string">2004</bp:YEAR>
      <bp:AUTHORS rdf:datatype="http://www.w3.org/2001/XMLSchema#string">Pagano M</bp:AUTHORS>
      <bp:AUTHORS rdf:datatype="http://www.w3.org/2001/XMLSchema#string">Jackson PK</bp:AUTHORS>
    </bp:PublicationXref>
    <bp:PublicationXref xmlns:bp="http://www.biopax.org/release/biopax-level3.owl#" xmlns:rdf="http://www.w3.org/1999/02/22-rdf-syntax-ns#" rdf:id="c48">
      <bp:ID rdf:datatype="http://www.w3.org/2001/XMLSchema#string">15343279</bp:ID>
      <bp:DB rdf:datatype="http://www.w3.org/2001/XMLSchema#string">PubMed</bp:DB>
      <bp:TITLE rdf:datatype="http://www.w3.org/2001/XMLSchema#string">Transcription - guarding the genome by sensing DNA damage.</bp:TITLE>
      <bp:SOURCE rdf:datatype="http://www.w3.org/2001/XMLSchema#string">Nat Rev Cancer</bp:SOURCE>
      <bp:YEAR rdf:datatype="http://www.w3.org/2001/XMLSchema#string">2004</bp:YEAR>
      <bp:AUTHORS rdf:datatype="http://www.w3.org/2001/XMLSchema#string">Ljungman M</bp:AUTHORS>
      <bp:AUTHORS rdf:datatype="http://www.w3.org/2001/XMLSchema#string">Lane DP</bp:AUTHORS>
    </bp:PublicationXref>
    <bp:PublicationXref xmlns:bp="http://www.biopax.org/release/biopax-level3.owl#" xmlns:rdf="http://www.w3.org/1999/02/22-rdf-syntax-ns#" rdf:id="d50">
      <bp:ID rdf:datatype="http://www.w3.org/2001/XMLSchema#string">16805667</bp:ID>
      <bp:DB rdf:datatype="http://www.w3.org/2001/XMLSchema#string">PubMed</bp:DB>
      <bp:TITLE rdf:datatype="http://www.w3.org/2001/XMLSchema#string">Surviving the breakup: the DNA damage checkpoint.</bp:TITLE>
      <bp:SOURCE rdf:datatype="http://www.w3.org/2001/XMLSchema#string">Annu Rev Genet</bp:SOURCE>
      <bp:YEAR rdf:datatype="http://www.w3.org/2001/XMLSchema#string">2006</bp:YEAR>
      <bp:AUTHORS rdf:datatype="http://www.w3.org/2001/XMLSchema#string">Harrison JC</bp:AUTHORS>
      <bp:AUTHORS rdf:datatype="http://www.w3.org/2001/XMLSchema#string">Haber JE</bp:AUTHORS>
    </bp:PublicationXref>
    <bp:PublicationXref xmlns:bp="http://www.biopax.org/release/biopax-level3.owl#" xmlns:rdf="http://www.w3.org/1999/02/22-rdf-syntax-ns#" rdf:id="ac5">
      <bp:ID rdf:datatype="http://www.w3.org/2001/XMLSchema#string">15688066</bp:ID>
      <bp:DB rdf:datatype="http://www.w3.org/2001/XMLSchema#string">PubMed</bp:DB>
      <bp:TITLE rdf:datatype="http://www.w3.org/2001/XMLSchema#string">p53: traffic cop at the crossroads of DNA repair and recombination.</bp:TITLE>
      <bp:SOURCE rdf:datatype="http://www.w3.org/2001/XMLSchema#string">Nat Rev Mol Cell Biol</bp:SOURCE>
      <bp:YEAR rdf:datatype="http://www.w3.org/2001/XMLSchema#string">2005</bp:YEAR>
      <bp:AUTHORS rdf:datatype="http://www.w3.org/2001/XMLSchema#string">Sengupta S</bp:AUTHORS>
      <bp:AUTHORS rdf:datatype="http://www.w3.org/2001/XMLSchema#string">Harris CC</bp:AUTHORS>
    </bp:PublicationXref>
    <bp:PublicationXref xmlns:bp="http://www.biopax.org/release/biopax-level3.owl#" xmlns:rdf="http://www.w3.org/1999/02/22-rdf-syntax-ns#" rdf:id="e48">
      <bp:ID rdf:datatype="http://www.w3.org/2001/XMLSchema#string">17568790</bp:ID>
      <bp:DB rdf:datatype="http://www.w3.org/2001/XMLSchema#string">PubMed</bp:DB>
      <bp:TITLE rdf:datatype="http://www.w3.org/2001/XMLSchema#string">CDC25 phosphatases in cancer cells: key players? Good targets?</bp:TITLE>
      <bp:SOURCE rdf:datatype="http://www.w3.org/2001/XMLSchema#string">Nat Rev Cancer</bp:SOURCE>
      <bp:YEAR rdf:datatype="http://www.w3.org/2001/XMLSchema#string">2007</bp:YEAR>
      <bp:AUTHORS rdf:datatype="http://www.w3.org/2001/XMLSchema#string">Boutros R</bp:AUTHORS>
      <bp:AUTHORS rdf:datatype="http://www.w3.org/2001/XMLSchema#string">Lobjois V</bp:AUTHORS>
      <bp:AUTHORS rdf:datatype="http://www.w3.org/2001/XMLSchema#string">Ducommun B</bp:AUTHORS>
    </bp:PublicationXref>
    <bp:PublicationXref xmlns:bp="http://www.biopax.org/release/biopax-level3.owl#" xmlns:rdf="http://www.w3.org/1999/02/22-rdf-syntax-ns#" rdf:id="df4">
      <bp:ID rdf:datatype="http://www.w3.org/2001/XMLSchema#string">17768402</bp:ID>
      <bp:DB rdf:datatype="http://www.w3.org/2001/XMLSchema#string">PubMed</bp:DB>
      <bp:TITLE rdf:datatype="http://www.w3.org/2001/XMLSchema#string">Emergence of a DNA-damage response network consisting of Fanconi anaemia and BRCA proteins.</bp:TITLE>
      <bp:SOURCE rdf:datatype="http://www.w3.org/2001/XMLSchema#string">Nat Rev Genet</bp:SOURCE>
      <bp:YEAR rdf:datatype="http://www.w3.org/2001/XMLSchema#string">2007</bp:YEAR>
      <bp:AUTHORS rdf:datatype="http://www.w3.org/2001/XMLSchema#string">Wang W</bp:AUTHORS>
    </bp:PublicationXref>
    <bp:PublicationXref xmlns:bp="http://www.biopax.org/release/biopax-level3.owl#" xmlns:rdf="http://www.w3.org/1999/02/22-rdf-syntax-ns#" rdf:id="a1b">
      <bp:ID rdf:datatype="http://www.w3.org/2001/XMLSchema#string">17380161</bp:ID>
      <bp:DB rdf:datatype="http://www.w3.org/2001/XMLSchema#string">PubMed</bp:DB>
      <bp:TITLE rdf:datatype="http://www.w3.org/2001/XMLSchema#string">p53 in health and disease.</bp:TITLE>
      <bp:SOURCE rdf:datatype="http://www.w3.org/2001/XMLSchema#string">Nat Rev Mol Cell Biol</bp:SOURCE>
      <bp:YEAR rdf:datatype="http://www.w3.org/2001/XMLSchema#string">2007</bp:YEAR>
      <bp:AUTHORS rdf:datatype="http://www.w3.org/2001/XMLSchema#string">Vousden KH</bp:AUTHORS>
      <bp:AUTHORS rdf:datatype="http://www.w3.org/2001/XMLSchema#string">Lane DP</bp:AUTHORS>
    </bp:PublicationXref>
    <bp:PublicationXref xmlns:bp="http://www.biopax.org/release/biopax-level3.owl#" xmlns:rdf="http://www.w3.org/1999/02/22-rdf-syntax-ns#" rdf:id="c04">
      <bp:ID rdf:datatype="http://www.w3.org/2001/XMLSchema#string">17060944</bp:ID>
      <bp:DB rdf:datatype="http://www.w3.org/2001/XMLSchema#string">PubMed</bp:DB>
      <bp:TITLE rdf:datatype="http://www.w3.org/2001/XMLSchema#string">Polycomb silencers control cell fate, development and cancer.</bp:TITLE>
      <bp:SOURCE rdf:datatype="http://www.w3.org/2001/XMLSchema#string">Nat Rev Cancer</bp:SOURCE>
      <bp:YEAR rdf:datatype="http://www.w3.org/2001/XMLSchema#string">2006</bp:YEAR>
      <bp:AUTHORS rdf:datatype="http://www.w3.org/2001/XMLSchema#string">Sparmann A</bp:AUTHORS>
      <bp:AUTHORS rdf:datatype="http://www.w3.org/2001/XMLSchema#string">van Lohuizen M</bp:AUTHORS>
    </bp:PublicationXref>
  </Biopax>
</Pathway>
