# Supplementary material for: A network biology workflow to study transcriptomics data of the diabetic liver
Source: BMC Genomics. 2014 Nov 15;15(1):971. doi: 10.1186/1471-2164-15-971 (PMC4246458; doi:10.1186/1471-2164-15-971)
Supplement: Supplementary file 2 — Additional file 2: WikiPathways human pathway collection downloaded on 17 June 2014 ( http://wikipathways.org/index.php/Download_Pathways ). (ZIP 2 MB) [file 12864_2014_6667_MOESM2_ESM.zip › 2014-06-17-WikiPathways-HumanCollection/Hs_DNA_Replication_WP466_76196.gpml]

<?xml version="1.0" encoding="UTF-8"?>
<Pathway xmlns="http://pathvisio.org/GPML/2013a" Name="DNA Replication" Organism="Homo sapiens">
  <Comment Source="GenMAPP notes">http://www.reactome.org/cgi-bin/eventbrowser?DB=gk_current&amp;amp;amp;ID=69306</Comment>
  <Comment Source="GenMAPP remarks">Based on www.reactome.org</Comment>
  <Comment Source="WikiPathways-category">Cellular Process</Comment>
  <Comment Source="WikiPathways-description">Studies in the past decade have suggested that the basic mechanism of DNA replication initiation is conserved in all kingdoms of life. Initiation in unicellular eukaryotes, in particular Saccharomyces cerevisiae (budding yeast), is well understood, and has served as a model for studies of DNA replication initiation in multicellular eukaryotes, including humans. In general terms, the first step of initiation is the binding of the replication initiator to the origin of replication. The replicative helicase is then assembled onto the origin, usually by a helicase assembly factor. Either shortly before or shortly after helicase assembly, some local unwinding of the origin of replication occurs in a region rich in adenine and thymine bases (often termed a DNA unwinding element, DUE). The unwound region provides the substrate for primer synthesis and initiation of DNA replication. The best-defined eukaryotic origins are those of S. cerevisiae, which have well-conserved sequence elements for initiator binding, DNA unwinding and binding of accessory proteins. In multicellular eukaryotes, unlike S. cerevisiae, these loci appear not to be defined by the presence of a DNA sequence motif. Indeed, choice of replication origins in a multicellular eukaryote may vary with developmental stage and tissue type. In cell-free models of metazoan DNA replication, such as the one provided by Xenopus egg extracts, there are only limited DNA sequence specificity requirements for replication initiation. [Kelly &amp; Brown 2000, Bell &amp; Dutta 2002, Marahrens &amp; Stillman 1992, Cimbora &amp; Groudine 2001, Mahbubani et al 1992, Hyrien &amp; M√É¬©chali 1993]

Source: Reactome (http://www.reactome.org/cgi-bin/eventbrowser?DB=gk_current&amp;ID=69306)</Comment>
  <Graphics BoardWidth="1766.6666666666667" BoardHeight="847.0333333333333" />
  <DataNode TextLabel="RPA2" GraphId="ca43d" Type="GeneProduct" GroupRef="d172e">
    <Attribute Key="org.pathvisio.model.BackpageHead" Value="RPA2 | replication protein A2 32kDa" />
    <Graphics CenterX="574.6666666666666" CenterY="336.03333333333336" Width="60.0" Height="20.0" ZOrder="32768" FontSize="10" Valign="Middle" />
    <Xref Database="Entrez Gene" ID="6118" />
  </DataNode>
  <DataNode TextLabel="RPA3" GraphId="d255e" Type="GeneProduct" GroupRef="d172e">
    <Attribute Key="org.pathvisio.model.BackpageHead" Value="RPA3 | replication protein A3 14kDa" />
    <Graphics CenterX="574.6666666666666" CenterY="356.03333333333336" Width="60.0" Height="20.0" ZOrder="32768" FontSize="10" Valign="Middle" />
    <Xref Database="Entrez Gene" ID="6119" />
  </DataNode>
  <DataNode TextLabel="RPA4" GraphId="c3336" Type="GeneProduct" GroupRef="d172e">
    <Attribute Key="org.pathvisio.model.BackpageHead" Value="RPA4 | replication protein A4 34kDa" />
    <Graphics CenterX="574.6666666666666" CenterY="376.03333333333336" Width="60.0" Height="20.0" ZOrder="32768" FontSize="10" Valign="Middle" />
    <Xref Database="Entrez Gene" ID="29935" />
  </DataNode>
  <DataNode TextLabel="POLA" GraphId="fdb3b" Type="GeneProduct" GroupRef="ad262">
    <Attribute Key="org.pathvisio.model.BackpageHead" Value="POLA | polymerase (DNA directed) alpha" />
    <Graphics CenterX="661.0" CenterY="341.7" Width="60.0" Height="20.0" ZOrder="32768" FontSize="10" Valign="Middle" />
    <Xref Database="Entrez Gene" ID="5422" />
  </DataNode>
  <DataNode TextLabel="PRIM1" GraphId="d3dde" Type="GeneProduct" GroupRef="c481e">
    <Attribute Key="org.pathvisio.model.BackpageHead" Value="PRIM1 | primase polypeptide 1 49kDa" />
    <Graphics CenterX="732.3333333333334" CenterY="321.7" Width="60.0" Height="20.0" ZOrder="32768" FontSize="10" Valign="Middle" />
    <Xref Database="Entrez Gene" ID="5557" />
  </DataNode>
  <DataNode TextLabel="PRIM2A" GraphId="d707f" Type="GeneProduct" GroupRef="c481e">
    <Attribute Key="org.pathvisio.model.BackpageHead" Value="PRIM2A | primase polypeptide 2A 58kDa" />
    <Graphics CenterX="732.3333333333334" CenterY="341.7" Width="60.0" Height="20.0" ZOrder="32768" FontSize="10" Valign="Middle" />
    <Xref Database="Entrez Gene" ID="5558" />
  </DataNode>
  <DataNode TextLabel="POLE2" GraphId="e6bb5" Type="GeneProduct" GroupRef="ac806">
    <Attribute Key="org.pathvisio.model.BackpageHead" Value="POLE2 | polymerase (DNA directed) epsilon 2 (p..." />
    <Graphics CenterX="809.0" CenterY="321.7" Width="60.0" Height="20.0" ZOrder="32768" FontSize="10" Valign="Middle" />
    <Xref Database="Entrez Gene" ID="5427" />
  </DataNode>
  <DataNode TextLabel="POLE" GraphId="ee5ef" Type="GeneProduct" GroupRef="ac806">
    <Attribute Key="org.pathvisio.model.BackpageHead" Value="POLE | polymerase (DNA directed) epsilon" />
    <Graphics CenterX="809.0" CenterY="341.7" Width="60.0" Height="20.0" ZOrder="32768" FontSize="10" Valign="Middle" />
    <Xref Database="Entrez Gene" ID="5426" />
  </DataNode>
  <DataNode TextLabel="ORC3L" GraphId="e7bb8" Type="GeneProduct">
    <Attribute Key="org.pathvisio.model.BackpageHead" Value="ORC3L | origin recognition complex subunit 3-l..." />
    <Graphics CenterX="55.666666666666664" CenterY="148.33333333333334" Width="60.0" Height="20.0" ZOrder="32768" FontSize="10" Valign="Middle" />
    <Xref Database="Entrez Gene" ID="23595" />
  </DataNode>
  <DataNode TextLabel="ORC2L" GraphId="d9da3" Type="GeneProduct">
    <Attribute Key="org.pathvisio.model.BackpageHead" Value="ORC2L | origin recognition complex subunit 2-l..." />
    <Graphics CenterX="107.0" CenterY="117.33333333333333" Width="60.0" Height="20.0" ZOrder="32768" FontSize="10" Valign="Middle" />
    <Xref Database="Entrez Gene" ID="4999" />
  </DataNode>
  <DataNode TextLabel="ORC5L" GraphId="a0b5f" Type="GeneProduct">
    <Attribute Key="org.pathvisio.model.BackpageHead" Value="ORC5L | origin recognition complex subunit 5-l..." />
    <Graphics CenterX="213.66666666666666" CenterY="185.0" Width="60.0" Height="20.0" ZOrder="32768" FontSize="10" Valign="Middle" />
    <Xref Database="Entrez Gene" ID="5001" />
  </DataNode>
  <DataNode TextLabel="ORC4L" GraphId="dfbb1" Type="GeneProduct">
    <Attribute Key="org.pathvisio.model.BackpageHead" Value="ORC4L | origin recognition complex subunit 4-l..." />
    <Graphics CenterX="326.6666666666667" CenterY="186.0" Width="60.0" Height="20.0" ZOrder="32768" FontSize="10" Valign="Middle" />
    <Xref Database="Entrez Gene" ID="5000" />
  </DataNode>
  <DataNode TextLabel="ORC1L" GraphId="f4802" Type="GeneProduct">
    <Attribute Key="org.pathvisio.model.BackpageHead" Value="ORC1L | origin recognition complex subunit 1-l..." />
    <Graphics CenterX="431.3333333333333" CenterY="186.0" Width="60.0" Height="20.0" ZOrder="32768" FontSize="10" Valign="Middle" />
    <Xref Database="Entrez Gene" ID="4998" />
  </DataNode>
  <DataNode TextLabel="ORC6L" GraphId="b012c" Type="GeneProduct">
    <Attribute Key="org.pathvisio.model.BackpageHead" Value="ORC6L | origin recognition complex subunit 6 h..." />
    <Graphics CenterX="539.3333333333334" CenterY="186.0" Width="60.0" Height="20.0" ZOrder="32768" FontSize="10" Valign="Middle" />
    <Xref Database="Entrez Gene" ID="23594" />
  </DataNode>
  <DataNode TextLabel="GMNN" GraphId="b2857" Type="GeneProduct" GroupRef="b1a61">
    <Attribute Key="org.pathvisio.model.BackpageHead" Value="GMNN | geminin DNA replication inhibitor" />
    <Graphics CenterX="770.0" CenterY="209.33333333333334" Width="60.0" Height="20.0" ZOrder="32768" FontSize="10" Valign="Middle" />
    <Xref Database="Entrez Gene" ID="51053" />
  </DataNode>
  <DataNode TextLabel="CDT1" GraphId="bd43d" Type="GeneProduct" GroupRef="b1a61">
    <Attribute Key="org.pathvisio.model.BackpageHead" Value="CDT1 | DNA replication factor" />
    <Graphics CenterX="770.0" CenterY="229.33333333333334" Width="60.0" Height="20.0" ZOrder="32768" FontSize="10" Valign="Middle" />
    <Xref Database="Entrez Gene" ID="81620" />
  </DataNode>
  <DataNode TextLabel="UBA52" GraphId="e719a" Type="GeneProduct" GroupRef="cb35d">
    <Attribute Key="org.pathvisio.model.BackpageHead" Value="UBA52 | ubiquitin A-52 residue ribosomal protei..." />
    <Graphics CenterX="873.3333333333334" CenterY="226.0" Width="60.0" Height="20.0" ZOrder="32768" FontSize="10" Valign="Middle" />
    <Xref Database="Entrez Gene" ID="7311" />
  </DataNode>
  <DataNode TextLabel="MCM6" GraphId="b5c55" Type="GeneProduct" GroupRef="c76f2">
    <Attribute Key="org.pathvisio.model.BackpageHead" Value="MCM6 | MCM6 minichromosome maintenance deficien..." />
    <Graphics CenterX="1028.3333333333333" CenterY="229.66666666666666" Width="60.0" Height="20.0" ZOrder="32768" FontSize="10" Valign="Middle" />
    <Xref Database="Entrez Gene" ID="4175" />
  </DataNode>
  <DataNode TextLabel="MCM5" GraphId="b0c80" Type="GeneProduct" GroupRef="c76f2">
    <Attribute Key="org.pathvisio.model.BackpageHead" Value="MCM5 | MCM5 minichromosome maintenance deficien..." />
    <Graphics CenterX="1028.3333333333333" CenterY="209.66666666666666" Width="60.0" Height="20.0" ZOrder="32768" FontSize="10" Valign="Middle" />
    <Xref Database="Entrez Gene" ID="4174" />
  </DataNode>
  <DataNode TextLabel="MCM4" GraphId="e238e" Type="GeneProduct" GroupRef="c76f2">
    <Attribute Key="org.pathvisio.model.BackpageHead" Value="MCM4 | MCM4 minichromosome maintenance deficien..." />
    <Graphics CenterX="961.6666666666666" CenterY="249.66666666666666" Width="60.0" Height="20.0" ZOrder="32768" FontSize="10" Valign="Middle" />
    <Xref Database="Entrez Gene" ID="4173" />
  </DataNode>
  <DataNode TextLabel="MCM3" GraphId="fd375" Type="GeneProduct" GroupRef="c76f2">
    <Attribute Key="org.pathvisio.model.BackpageHead" Value="MCM3 | MCM3 minichromosome maintenance deficien..." />
    <Graphics CenterX="961.6666666666666" CenterY="229.66666666666666" Width="60.0" Height="20.0" ZOrder="32768" FontSize="10" Valign="Middle" />
    <Xref Database="Entrez Gene" ID="4172" />
  </DataNode>
  <DataNode TextLabel="MCM2" GraphId="d094e" Type="GeneProduct" GroupRef="c76f2">
    <Attribute Key="org.pathvisio.model.BackpageHead" Value="MCM2 | MCM2 minichromosome maintenance deficien..." />
    <Graphics CenterX="961.6666666666666" CenterY="209.66666666666666" Width="60.0" Height="20.0" ZOrder="32768" FontSize="10" Valign="Middle" />
    <Xref Database="Entrez Gene" ID="4171" />
  </DataNode>
  <DataNode TextLabel="MCM7" GraphId="e00cf" Type="GeneProduct" GroupRef="c76f2">
    <Attribute Key="org.pathvisio.model.BackpageHead" Value="MCM7 | MCM7 minichromosome maintenance deficien..." />
    <Graphics CenterX="1028.3333333333333" CenterY="249.66666666666666" Width="60.0" Height="20.0" ZOrder="32768" FontSize="10" Valign="Middle" />
    <Xref Database="Entrez Gene" ID="4176" />
  </DataNode>
  <DataNode TextLabel="MCM10" GraphId="db0f9" Type="GeneProduct">
    <Attribute Key="org.pathvisio.model.BackpageHead" Value="MCM10 | MCM10 minichromosome maintenance defici..." />
    <Graphics CenterX="1180.3333333333333" CenterY="214.66666666666666" Width="60.0" Height="20.0" ZOrder="32768" FontSize="10" Valign="Middle" />
    <Xref Database="Entrez Gene" ID="55388" />
  </DataNode>
  <DataNode TextLabel="CDK2" GraphId="d0ab8" Type="GeneProduct" GroupRef="bc37c">
    <Attribute Key="org.pathvisio.model.BackpageHead" Value="CDK2 | cyclin-dependent kinase 2" />
    <Graphics CenterX="200.0" CenterY="306.03333333333336" Width="60.0" Height="20.0" ZOrder="32768" FontSize="10" Valign="Middle" />
    <Xref Database="Entrez Gene" ID="1017" />
  </DataNode>
  <DataNode TextLabel="RFC5" GraphId="c0a21" Type="GeneProduct" GroupRef="eebc0">
    <Attribute Key="org.pathvisio.model.BackpageHead" Value="RFC5 | replication factor C (activator 1) 5 36..." />
    <Graphics CenterX="210.0" CenterY="716.0333333333333" Width="60.0" Height="20.0" ZOrder="32768" FontSize="10" Valign="Middle" />
    <Xref Database="Entrez Gene" ID="5985" />
  </DataNode>
  <DataNode TextLabel="RFC4" GraphId="a78da" Type="GeneProduct" GroupRef="eebc0">
    <Attribute Key="org.pathvisio.model.BackpageHead" Value="RFC4 | replication factor C (activator 1) 4 37..." />
    <Graphics CenterX="210.0" CenterY="736.0333333333333" Width="60.0" Height="20.0" ZOrder="32768" FontSize="10" Valign="Middle" />
    <Xref Database="Entrez Gene" ID="5984" />
  </DataNode>
  <DataNode TextLabel="RFC3" GraphId="db02d" Type="GeneProduct" GroupRef="eebc0">
    <Attribute Key="org.pathvisio.model.BackpageHead" Value="RFC3 | replication factor C (activator 1) 3 38..." />
    <Graphics CenterX="210.0" CenterY="756.0333333333333" Width="60.0" Height="20.0" ZOrder="32768" FontSize="10" Valign="Middle" />
    <Xref Database="Entrez Gene" ID="5983" />
  </DataNode>
  <DataNode TextLabel="RFC2" GraphId="fa7df" Type="GeneProduct" GroupRef="eebc0">
    <Attribute Key="org.pathvisio.model.BackpageHead" Value="RFC2 | replication factor C (activator 1) 2 40..." />
    <Graphics CenterX="210.0" CenterY="776.0333333333333" Width="60.0" Height="20.0" ZOrder="32768" FontSize="10" Valign="Middle" />
    <Xref Database="Entrez Gene" ID="5982" />
  </DataNode>
  <DataNode TextLabel="RFC1" GraphId="a2f1a" Type="GeneProduct" GroupRef="eebc0">
    <Attribute Key="org.pathvisio.model.BackpageHead" Value="RFC1 | replication factor C (activator 1) 1 14..." />
    <Graphics CenterX="210.0" CenterY="796.0333333333333" Width="60.0" Height="20.0" ZOrder="32768" FontSize="10" Valign="Middle" />
    <Xref Database="Entrez Gene" ID="5981" />
  </DataNode>
  <DataNode TextLabel="PCNA" GraphId="a90c1" Type="GeneProduct">
    <Attribute Key="org.pathvisio.model.BackpageHead" Value="PCNA | proliferating cell nuclear antigen" />
    <Graphics CenterX="532.6666666666666" CenterY="718.7" Width="60.0" Height="20.0" ZOrder="32768" FontSize="10" Valign="Middle" />
    <Xref Database="Entrez Gene" ID="5111" />
  </DataNode>
  <DataNode TextLabel="ASK" GraphId="c67ba" Type="GeneProduct" GroupRef="bc37c">
    <Attribute Key="org.pathvisio.model.BackpageHead" Value="ASK | activator of S phase kinase" />
    <Graphics CenterX="200.0" CenterY="326.03333333333336" Width="60.0" Height="20.0" ZOrder="32768" FontSize="10" Valign="Middle" />
    <Xref Database="Entrez Gene" ID="10926" />
  </DataNode>
  <DataNode TextLabel="CDC7" GraphId="b1b69" Type="GeneProduct" GroupRef="bc37c">
    <Attribute Key="org.pathvisio.model.BackpageHead" Value="CDC7 | CDC7 cell division cycle 7 (S. cerevisia..." />
    <Graphics CenterX="200.0" CenterY="346.03333333333336" Width="60.0" Height="20.0" ZOrder="32768" FontSize="10" Valign="Middle" />
    <Xref Database="Entrez Gene" ID="8317" />
  </DataNode>
  <DataNode TextLabel="RPA1" GraphId="a8e8e" Type="GeneProduct" GroupRef="d172e">
    <Attribute Key="org.pathvisio.model.BackpageHead" Value="RPA1 | replication protein A1 70kDa" />
    <Graphics CenterX="574.6666666666666" CenterY="316.03333333333336" Width="60.0" Height="20.0" ZOrder="32768" FontSize="10" Valign="Middle" />
    <Xref Database="Entrez Gene" ID="6117" />
  </DataNode>
  <DataNode TextLabel="CDC45L" GraphId="b0f3a" Type="GeneProduct">
    <Attribute Key="org.pathvisio.model.BackpageHead" Value="CDC45L | CDC45 cell division cycle 45-like (S. ..." />
    <Graphics CenterX="497.0" CenterY="315.03333333333336" Width="60.0" Height="20.0" ZOrder="32768" FontSize="10" Valign="Middle" />
    <Xref Database="Entrez Gene" ID="8318" />
  </DataNode>
  <DataNode TextLabel="POLD2" GraphId="a6848" Type="GeneProduct" GroupRef="a20dd">
    <Attribute Key="org.pathvisio.model.BackpageHead" Value="POLD2 | polymerase (DNA directed) delta 2 reg..." />
    <Graphics CenterX="1073.0" CenterY="767.0333333333333" Width="60.0" Height="20.0" ZOrder="32768" FontSize="10" Valign="Middle" />
    <Xref Database="Entrez Gene" ID="5425" />
  </DataNode>
  <DataNode TextLabel="POLD3" GraphId="dc0bf" Type="GeneProduct" GroupRef="a20dd">
    <Attribute Key="org.pathvisio.model.BackpageHead" Value="POLD3 | polymerase (DNA-directed) delta 3 acc..." />
    <Graphics CenterX="1073.0" CenterY="787.0333333333333" Width="60.0" Height="20.0" ZOrder="32768" FontSize="10" Valign="Middle" />
    <Xref Database="Entrez Gene" ID="10714" />
  </DataNode>
  <DataNode TextLabel="POLD4" GraphId="b3dc4" Type="GeneProduct" GroupRef="a20dd">
    <Attribute Key="org.pathvisio.model.BackpageHead" Value="POLD4 | polymerase (DNA-directed) delta 4" />
    <Graphics CenterX="1073.0" CenterY="807.0333333333333" Width="60.0" Height="20.0" ZOrder="32768" FontSize="10" Valign="Middle" />
    <Xref Database="Entrez Gene" ID="57804" />
  </DataNode>
  <DataNode TextLabel="POLD1" GraphId="cea5b" Type="GeneProduct" GroupRef="a20dd">
    <Attribute Key="org.pathvisio.model.BackpageHead" Value="POLD1 | polymerase (DNA directed) delta 1 cat..." />
    <Graphics CenterX="1073.0" CenterY="747.0333333333333" Width="60.0" Height="20.0" ZOrder="32768" FontSize="10" Valign="Middle" />
    <Xref Database="Entrez Gene" ID="5424" />
  </DataNode>
  <DataNode TextLabel="CDC6" GraphId="e7847" Type="GeneProduct">
    <Attribute Key="org.pathvisio.model.BackpageHead" Value="CDC6 | CDC6 cell division cycle 6 homolog (S. c..." />
    <Graphics CenterX="668.6666666666666" CenterY="183.33333333333334" Width="60.0" Height="20.0" ZOrder="32768" FontSize="10" Valign="Middle" />
    <Xref Database="Entrez Gene" ID="990" />
  </DataNode>
  <DataNode TextLabel="UBC" GraphId="b2d7c" Type="GeneProduct" GroupRef="cb35d">
    <Attribute Key="org.pathvisio.model.BackpageHead" Value="UBC | ubiquitin C" />
    <Graphics CenterX="873.3333333333334" CenterY="246.0" Width="60.0" Height="20.0" ZOrder="32768" FontSize="10" Valign="Middle" />
    <Xref Database="Entrez Gene" ID="7316" />
  </DataNode>
  <DataNode TextLabel="POLA2" GraphId="dcada" Type="GeneProduct" GroupRef="ad262">
    <Attribute Key="org.pathvisio.model.BackpageHead" Value="POLA2 | polymerase (DNA directed) alpha 2 (70k..." />
    <Graphics CenterX="661.0" CenterY="321.7" Width="60.0" Height="20.0" ZOrder="32768" FontSize="10" Valign="Middle" />
    <Xref Database="Entrez Gene" ID="23649" />
  </DataNode>
  <DataNode TextLabel="GTP" GraphId="ebcc2" Type="Metabolite" GroupRef="a5fee">
    <Graphics CenterX="213.33333333333334" CenterY="466.03333333333336" Width="32.333333333333336" Height="16.0" ZOrder="32768" FontSize="10" Valign="Middle" Color="0000ff" />
    <Xref Database="CAS" ID="2564-35-4" />
  </DataNode>
  <DataNode TextLabel="ATP" GraphId="e0687" Type="Metabolite" GroupRef="a5fee">
    <Graphics CenterX="249.0" CenterY="466.03333333333336" Width="31.333333333333332" Height="16.0" ZOrder="32768" FontSize="10" Valign="Middle" Color="0000ff" />
    <Xref Database="CAS" ID="1927-31-7" />
  </DataNode>
  <DataNode TextLabel="dCTP" GraphId="f49c7" Type="Metabolite" GroupRef="b22e8">
    <Graphics CenterX="355.0" CenterY="450.3666666666667" Width="39.333333333333336" Height="16.0" ZOrder="32768" FontSize="10" Valign="Middle" Color="0000ff" />
    <Xref Database="CAS" ID="2056-98-6" />
  </DataNode>
  <DataNode TextLabel="dGTP" GraphId="a93e2" Type="Metabolite" GroupRef="b22e8">
    <Graphics CenterX="355.0" CenterY="467.03333333333336" Width="40.333333333333336" Height="16.0" ZOrder="32768" FontSize="10" Valign="Middle" Color="0000ff" />
    <Xref Database="CAS" ID="2564-35-4" />
  </DataNode>
  <DataNode TextLabel="dATP" GraphId="e2312" Type="Metabolite" GroupRef="b22e8">
    <Graphics CenterX="398.3333333333333" CenterY="467.03333333333336" Width="39.333333333333336" Height="16.0" ZOrder="32768" FontSize="10" Valign="Middle" Color="0000ff" />
    <Xref Database="CAS" ID="1927-31-7" />
  </DataNode>
  <DataNode TextLabel="ATP" GraphId="ef65e" Type="Metabolite">
    <Graphics CenterX="410.0" CenterY="526.0333333333333" Width="31.333333333333332" Height="16.0" ZOrder="32768" FontSize="10" Valign="Middle" Color="0000ff" />
    <Xref Database="CAS" ID="1927-31-7" />
  </DataNode>
  <DataNode TextLabel="ADP" GraphId="ca76a" Type="Metabolite">
    <Graphics CenterX="473.3333333333333" CenterY="526.0333333333333" Width="32.333333333333336" Height="16.0" ZOrder="32768" FontSize="10" Valign="Middle" Color="0000ff" />
    <Xref Database="CAS" ID="58-64-0" />
  </DataNode>
  <DataNode TextLabel="ATP" GraphId="f9c37" Type="Metabolite">
    <Graphics CenterX="233.33333333333334" CenterY="586.0333333333333" Width="31.333333333333332" Height="16.0" ZOrder="32768" FontSize="10" Valign="Middle" Color="0000ff" />
    <Xref Database="CAS" ID="1927-31-7" />
  </DataNode>
  <DataNode TextLabel="ADP" GraphId="a0331" Type="Metabolite">
    <Graphics CenterX="336.6666666666667" CenterY="526.0333333333333" Width="32.333333333333336" Height="16.0" ZOrder="32768" FontSize="10" Valign="Middle" Color="0000ff" />
    <Xref Database="CAS" ID="58-64-0" />
  </DataNode>
  <DataNode TextLabel="ATP" GraphId="d7fd6" Type="Metabolite">
    <Graphics CenterX="532.6666666666666" CenterY="642.0333333333333" Width="37.333333333333336" Height="19.0" ZOrder="32768" FontSize="10" Valign="Middle" Color="0000ff" />
    <Xref Database="CAS" ID="1927-31-7" />
  </DataNode>
  <DataNode TextLabel="CTP" GraphId="ceb28" Type="Metabolite" GroupRef="a5fee">
    <Graphics CenterX="213.33333333333334" CenterY="449.03333333333336" Width="32.333333333333336" Height="16.0" ZOrder="32768" FontSize="10" Valign="Middle" Color="0000ff" />
    <Xref Database="CAS" ID="65-47-4" />
  </DataNode>
  <DataNode TextLabel="UTP" GraphId="a7ac1" Type="Metabolite" GroupRef="a5fee">
    <Graphics CenterX="249.0" CenterY="449.03333333333336" Width="31.333333333333332" Height="16.0" ZOrder="32768" FontSize="10" Valign="Middle" Color="0000ff" />
    <Xref Database="ChEBI" ID="9850" />
  </DataNode>
  <DataNode TextLabel="dUTP" GraphId="fa441" Type="Metabolite" GroupRef="b22e8">
    <Graphics CenterX="399.3333333333333" CenterY="450.03333333333336" Width="39.333333333333336" Height="16.0" ZOrder="32768" FontSize="10" Valign="Middle" Color="0000ff" />
    <Xref Database="ChEBI" ID="17625" />
  </DataNode>
  <Interaction GraphId="bcbe5">
    <Graphics ZOrder="12288" LineThickness="1.0">
      <Point X="107.0" Y="127.33333333333333" GraphRef="d9da3" RelX="0.0" RelY="1.0" />
      <Point X="305.12918933333367" Y="148.20000000000002" GraphRef="fbb78" RelX="197.15728000000036" RelY="0.0" ArrowHead="Arrow" />
    </Graphics>
    <Xref Database="" ID="" />
  </Interaction>
  <Interaction GraphId="a153e">
    <Graphics ZOrder="12288" LineThickness="1.0">
      <Point X="198.57022666666666" Y="148.0" GraphRef="f40c7" RelX="0.9049737579753409" RelY="0.0" />
      <Point X="238.14871333333332" Y="149.33333333333334" GraphRef="b7910" RelX="-0.9214343366517723" RelY="0.0" ArrowHead="Arrow" />
      <Anchor Position="0.4" Shape="None" GraphId="fc397" />
    </Graphics>
    <Xref Database="" ID="" />
  </Interaction>
  <Interaction GraphId="e0863">
    <Graphics ZOrder="12288" LineThickness="1.0">
      <Point X="213.66666666666666" Y="175.0" GraphRef="a0b5f" RelX="0.0" RelY="-1.0" />
      <Point X="214.4016213333333" Y="148.53333333333333" GraphRef="fc397" RelX="0.0" RelY="0.0" ArrowHead="Arrow" />
    </Graphics>
    <Xref Database="" ID="" />
  </Interaction>
  <Interaction GraphId="b22f0">
    <Graphics ZOrder="12288" LineThickness="1.0">
      <Point X="415.5179533333333" Y="149.33333333333337" GraphRef="ff787" RelX="1.0" RelY="0.0" />
      <Point X="455.81538" Y="149.66666666666666" GraphRef="f56e4" RelX="-0.9214343366517723" RelY="0.0" ArrowHead="Arrow" />
      <Anchor Position="0.4" Shape="None" GraphId="c0f8b" />
    </Graphics>
    <Xref Database="" ID="" />
  </Interaction>
  <Interaction GraphId="bbed4">
    <Graphics ZOrder="12288" LineThickness="1.0">
      <Point X="457.0" Y="280.65000000000003" GraphRef="d99ab" RelX="1.0" RelY="-0.5" />
      <Point X="856.0" Y="280.65000000000003" GraphRef="c9032" RelX="-1.0" RelY="-0.5" ArrowHead="Arrow" />
      <Anchor Position="0.10101010101010101" Shape="None" GraphId="f4102" />
      <Anchor Position="0.29545454545454547" Shape="None" GraphId="d9536" />
      <Anchor Position="0.5883838383838383" Shape="None" GraphId="d4a69" />
      <Anchor Position="0.8838383838383839" Shape="None" GraphId="c9c62" />
    </Graphics>
    <Xref Database="" ID="" />
  </Interaction>
  <Interaction GraphId="edefe">
    <Graphics ZOrder="12288" LineThickness="1.0">
      <Point X="588.2" Y="228.7800000000002" GraphRef="a2cf5" RelX="336.0" RelY="-50.69999999999982" />
      <Point X="291.6666666666667" Y="304.7" GraphRef="ab05b" RelX="-0.5" RelY="-1.0" ArrowHead="Arrow" />
    </Graphics>
    <Xref Database="" ID="" />
  </Interaction>
  <Interaction GraphId="d1895">
    <Graphics ZOrder="12288" LineThickness="1.0">
      <Point X="668.6666666666666" Y="173.33333333333334" GraphRef="e7847" RelX="0.0" RelY="-1.0" />
      <Point X="825.509573333332" Y="149.20000000000002" GraphRef="e4ac8" RelX="156.7511999999988" RelY="0.0" ArrowHead="Arrow" />
    </Graphics>
    <Xref Database="" ID="" />
  </Interaction>
  <Interaction GraphId="ed577">
    <Graphics ZOrder="12288" LineThickness="1.0">
      <Point X="376.91666666666663" Y="437.03333333333336" GraphRef="f0b59" RelX="0.0" RelY="-0.8775510204081632" />
      <Point X="73.19999999999993" Y="419.3666666666667" GraphRef="ca42b" RelX="-303.5" RelY="0.0" ArrowHead="Arrow" />
    </Graphics>
    <Xref Database="" ID="" />
  </Interaction>
  <Interaction GraphId="beaf1">
    <Graphics ZOrder="12288" LineThickness="1.0">
      <Point X="1180.3333333333333" Y="204.66666666666666" GraphRef="db0f9" RelX="0.0" RelY="-1.0" />
      <Point X="1610.553573333333" Y="149.0" GraphRef="e10ec" RelX="430.47119999999995" RelY="0.0" ArrowHead="Arrow" />
    </Graphics>
    <Xref Database="" ID="" />
  </Interaction>
  <Interaction GraphId="e0346">
    <Graphics ZOrder="12288" LineThickness="1.0">
      <Point X="194.0" Y="554.0333333333333" GraphRef="c8b9f" RelX="1.0" RelY="0.0" />
      <Point X="553.3333333333333" Y="554.1" GraphRef="ffe2d" RelX="-1.0" RelY="0.0" ArrowHead="Arrow" />
      <Anchor Position="0.10853636712883519" Shape="None" GraphId="a5d59" />
      <Anchor Position="0.3311703515005679" Shape="None" GraphId="e64cb" />
      <Anchor Position="0.3896108753029599" Shape="None" GraphId="b0b80" />
      <Anchor Position="0.601113134640417" Shape="None" GraphId="bb1f3" />
      <Anchor Position="0.7792197025612707" Shape="None" GraphId="ec6c2" />
      <Anchor Position="0.8905385018453571" Shape="None" GraphId="f5379" />
    </Graphics>
    <Xref Database="" ID="" />
  </Interaction>
  <Interaction GraphId="e43cd">
    <Graphics ZOrder="12288" LineThickness="1.0">
      <Point X="434.33333333333326" Y="584.0333333333333" GraphRef="f3328" RelX="0.0" RelY="1.0" />
      <Point X="976.2" Y="604.6333333333333" GraphRef="d4219" RelX="542.0" RelY="0.0" ArrowHead="Arrow" />
    </Graphics>
    <Xref Database="" ID="" />
  </Interaction>
  <Interaction GraphId="bcea0">
    <Graphics ZOrder="12288" LineThickness="1.0">
      <Point X="235.0" Y="326.03333333333336" GraphRef="b5eed" RelX="0.9210526315789473" RelY="0.0" />
      <Point X="588.2" Y="228.7800000000002" GraphRef="a2cf5" RelX="336.0" RelY="-50.69999999999982" ArrowHead="Arrow" />
    </Graphics>
    <Xref Database="" ID="" />
  </Interaction>
  <Interaction GraphId="ef107">
    <Graphics ZOrder="12288" LineThickness="1.0">
      <Point X="308.5179533333333" Y="149.33333333333334" GraphRef="b7910" RelX="0.9214343366517723" RelY="0.0" />
      <Point X="355.1487133333333" Y="149.33333333333337" GraphRef="ff787" RelX="-1.0" RelY="0.0" ArrowHead="Arrow" />
      <Anchor Position="0.4" Shape="None" GraphId="fd88a" />
    </Graphics>
    <Xref Database="" ID="" />
  </Interaction>
  <Interaction GraphId="d1309">
    <Graphics ZOrder="12288" LineThickness="1.0">
      <Point X="514.0001683297648" Y="554.0927025667897" GraphRef="f5379" RelX="0.0" RelY="0.0" />
      <Point X="546.5" Y="517.5333333333333" GraphRef="a8cc6" RelX="-0.5" RelY="1.0" ArrowHead="Arrow" />
    </Graphics>
    <Xref Database="" ID="" />
  </Interaction>
  <Interaction GraphId="b1a48">
    <Graphics ZOrder="12288" LineThickness="1.0">
      <Point X="539.3333333333334" Y="176.0" GraphRef="b012c" RelX="0.0" RelY="-1.0" />
      <Point X="550.4339319999999" Y="149.53333333333333" GraphRef="f279a" RelX="11.323159999999916" RelY="0.0" ArrowHead="Arrow" />
    </Graphics>
    <Xref Database="" ID="" />
  </Interaction>
  <Interaction GraphId="c0044">
    <Graphics ZOrder="12288" LineThickness="1.0">
      <Point X="198.0" Y="419.6" GraphRef="f44cf" RelX="1.0" RelY="0.0" />
      <Point X="279.0" Y="419.3666666666667" GraphRef="a3b8c" RelX="-1.0" RelY="0.0" ArrowHead="Arrow" />
      <Anchor Position="0.4" Shape="None" GraphId="ac541" />
    </Graphics>
    <Xref Database="" ID="" />
  </Interaction>
  <Interaction GraphId="dbbf2">
    <Graphics ConnectorType="Elbow" ZOrder="12288" LineThickness="1.0">
      <Point X="1151.6225066666666" Y="674.5666666666667" GraphRef="b83b2" RelX="345.33359999999993" RelY="0.0" />
      <Point X="831.1666666666667" Y="740.7" GraphRef="cf3ed" RelX="-1.0" RelY="-0.5" ArrowHead="Arrow" />
    </Graphics>
    <Xref Database="" ID="" />
  </Interaction>
  <Interaction GraphId="f5e9a">
    <Graphics ZOrder="12288" LineThickness="1.0">
      <Point X="521.18462" Y="149.66666666666666" GraphRef="fc29e" RelX="1.0" RelY="0.0" />
      <Point X="566.0" Y="149.33333333333334" GraphRef="aef70" RelX="-1.0" RelY="0.0" ArrowHead="Arrow" />
      <Anchor Position="0.4" Shape="None" GraphId="f279a" />
    </Graphics>
    <Xref Database="" ID="" />
  </Interaction>
  <Interaction GraphId="e6d36">
    <Graphics ZOrder="12288" LineThickness="1.0">
      <Point X="410.0" Y="534.0333333333333" GraphRef="ef65e" RelX="0.0" RelY="1.0" />
      <Point X="409.9999863807898" Y="554.0734075423094" GraphRef="bb1f3" RelX="0.0" RelY="0.0" ArrowHead="Arrow" />
    </Graphics>
    <Xref Database="" ID="" />
  </Interaction>
  <Interaction GraphId="a2240">
    <Graphics ZOrder="12288" LineThickness="1.0">
      <Point X="210.0" Y="701.0333333333333" GraphRef="c9d73" RelX="0.0" RelY="-0.9482758620689655" />
      <Point X="409.2003733333333" Y="674.7" GraphRef="b4940" RelX="167.85519999999997" RelY="0.0" ArrowHead="Arrow" />
    </Graphics>
    <Xref Database="" ID="" />
  </Interaction>
  <Interaction GraphId="cffd8">
    <Graphics ZOrder="12288" LineThickness="1.0">
      <Point X="334.00017452553027" Y="554.0593073916868" GraphRef="b0b80" RelX="0.0" RelY="0.0" />
      <Point X="336.66666666666663" Y="534.0333333333333" GraphRef="a0331" RelX="0.0" RelY="1.0" ArrowHead="Arrow" />
    </Graphics>
    <Xref Database="" ID="" />
  </Interaction>
  <Interaction GraphId="fd367">
    <Graphics ZOrder="12288" LineThickness="1.0">
      <Point X="995.0" Y="194.66666666666663" GraphRef="cc9f1" RelX="0.0" RelY="-0.9210526315789473" />
      <Point X="1304.2928533333334" Y="149.0" GraphRef="b9bb6" RelX="309.0576000000001" RelY="0.0" ArrowHead="Arrow" />
    </Graphics>
    <Xref Database="" ID="" />
  </Interaction>
  <Interaction GraphId="cb8da">
    <Graphics ZOrder="12288" LineThickness="1.0">
      <Point X="203.0" Y="278.7" GraphRef="cf6cc" RelX="1.0" RelY="0.0" />
      <Point X="326.0" Y="280.65000000000003" GraphRef="d99ab" RelX="-1.0" RelY="-0.5" ArrowHead="Arrow" />
      <Anchor Position="0.4" Shape="None" GraphId="a2cf5" />
    </Graphics>
    <Xref Database="" ID="" />
  </Interaction>
  <Interaction GraphId="bcab6">
    <Graphics ZOrder="12288" LineThickness="1.0">
      <Point X="1073.0" Y="732.0333333333333" GraphRef="a88e1" RelX="0.0" RelY="-0.9375" />
      <Point X="1577.0400000000004" Y="674.3666666666668" GraphRef="ddf95" RelX="503.22500000000036" RelY="0.0" ArrowHead="Arrow" />
    </Graphics>
    <Xref Database="" ID="" />
  </Interaction>
  <Interaction GraphId="c5ddd">
    <Graphics ZOrder="12288" LineThickness="1.0">
      <Point X="85.66666666666666" Y="148.33333333333334" GraphRef="e7bb8" RelX="1.0" RelY="0.0" />
      <Point X="141.42977333333334" Y="148.0" GraphRef="f40c7" RelX="-0.9049737579753409" RelY="0.0" ArrowHead="Arrow" />
      <Anchor Position="0.4" Shape="None" GraphId="fbb78" />
    </Graphics>
    <Xref Database="" ID="" />
  </Interaction>
  <Interaction GraphId="b8c07">
    <Graphics ZOrder="12288" LineThickness="1.0">
      <Point X="787.3870666666667" Y="674.7" GraphRef="dad01" RelX="0.9730668910693402" RelY="0.0" />
      <Point X="834.6416666666667" Y="674.3666666666668" GraphRef="f031b" RelX="-0.9722286507752835" RelY="0.0" ArrowHead="Arrow" />
      <Anchor Position="0.4" Shape="None" GraphId="b83b2" />
    </Graphics>
    <Xref Database="" ID="" />
  </Interaction>
  <Interaction GraphId="b9e28">
    <Graphics ZOrder="12288" LineThickness="1.0">
      <Point X="506.38706666666667" Y="674.7" GraphRef="f6581" RelX="0.9730668910693404" RelY="0.0" />
      <Point X="570.6129333333333" Y="674.7" GraphRef="dad01" RelX="-0.9730668910693402" RelY="0.0" ArrowHead="Arrow" />
      <Anchor Position="0.4" Shape="None" GraphId="e6a54" />
    </Graphics>
    <Xref Database="" ID="" />
  </Interaction>
  <Interaction GraphId="f4cbc">
    <Graphics ZOrder="12288" LineThickness="1.0">
      <Point X="574.6666666666666" Y="301.03333333333336" GraphRef="dafde" RelX="0.0" RelY="-0.9375" />
      <Point X="574.8863636363636" Y="280.65000000000003" GraphRef="d9536" RelX="0.0" RelY="0.0" ArrowHead="Arrow" />
    </Graphics>
    <Xref Database="" ID="" />
  </Interaction>
  <Interaction GraphId="c6235">
    <Graphics ZOrder="12288" LineThickness="1.0">
      <Point X="209.16666666666666" Y="674.7" GraphRef="d7abf" RelX="1.0" RelY="0.0" />
      <Point X="289.61293333333333" Y="674.7" GraphRef="f6581" RelX="-0.9730668910693404" RelY="0.0" ArrowHead="Arrow" />
      <Anchor Position="0.4" Shape="None" GraphId="b4940" />
    </Graphics>
    <Xref Database="" ID="" />
  </Interaction>
  <Interaction GraphId="bb823">
    <Graphics ZOrder="12288" LineThickness="1.0">
      <Point X="801.7707333333334" Y="149.0" GraphRef="b7862" RelX="0.9511698086182032" RelY="0.0" />
      <Point X="845.0" Y="149.0" GraphRef="a4cb0" RelX="-0.9558823529411765" RelY="0.0" ArrowHead="Arrow" />
      <Anchor Position="0.4" Shape="None" GraphId="ef3e3" />
    </Graphics>
    <Xref Database="" ID="" />
  </Interaction>
  <Interaction GraphId="e6ed2">
    <Graphics ZOrder="12288" LineThickness="1.0">
      <Point X="975.0" Y="149.0" GraphRef="a4cb0" RelX="0.9558823529411765" RelY="0.0" />
      <Point X="1025.5881333333332" Y="149.0" GraphRef="b71d0" RelX="-0.9598636434179051" RelY="0.0" ArrowHead="Arrow" />
      <Anchor Position="0.4" Shape="None" GraphId="b9bb6" />
    </Graphics>
    <Xref Database="" ID="" />
  </Interaction>
  <Interaction GraphId="a446b">
    <Graphics ZOrder="12288" LineThickness="1.0">
      <Point X="656.591439688716" Y="508.0333333333333" GraphRef="a8cc6" RelX="1.0505836575875493" RelY="0.0" />
      <Point X="732.0" Y="508.0333333333333" GraphRef="c1d1c" RelX="-1.0" RelY="0.0" ArrowHead="Arrow" />
      <Anchor Position="0.4" Shape="None" GraphId="fa9e1" />
    </Graphics>
    <Xref Database="" ID="" />
  </Interaction>
  <Interaction GraphId="fe93b">
    <Graphics ZOrder="12288" LineThickness="1.0">
      <Point X="313.00054630587067" Y="554.0554113567667" GraphRef="e64cb" RelX="0.0" RelY="0.0" />
      <Point X="330.6666666666667" Y="595.5333333333333" GraphRef="cb1a5" RelX="0.0" RelY="-1.0" ArrowHead="Arrow" />
    </Graphics>
    <Xref Database="" ID="" />
  </Interaction>
  <Interaction GraphId="f8ab4">
    <Graphics ZOrder="12288" LineThickness="1.0">
      <Point X="1039.6916666666666" Y="674.3666666666668" GraphRef="d7d43" RelX="1.0" RelY="0.0" />
      <Point X="1125.0" Y="674.3666666666667" GraphRef="eee3a" RelX="-1.0" RelY="0.0" ArrowHead="Arrow" />
      <Anchor Position="0.4" Shape="None" GraphId="ddf95" />
    </Graphics>
    <Xref Database="" ID="" />
  </Interaction>
  <Interaction GraphId="b0319">
    <Graphics ZOrder="12288" LineThickness="1.0">
      <Point X="607.6666666666667" Y="604.0333333333333" GraphRef="d6a3d" RelX="1.0" RelY="0.0" />
      <Point X="671.8333333333333" Y="604.0333333333333" GraphRef="b07fe" RelX="-1.0" RelY="0.0" ArrowHead="Arrow" />
    </Graphics>
    <Xref Database="" ID="" />
  </Interaction>
  <Interaction GraphId="effbd">
    <Graphics ConnectorType="Curved" ZOrder="12288" LineThickness="1.0">
      <Point X="834.1666666666667" Y="226.25" GraphRef="b70b8" RelX="-0.9288537549407114" RelY="0.0" />
      <Point X="819.06244" Y="149.0" GraphRef="ef3e3" RelX="0.0" RelY="0.0" ArrowHead="Arrow" />
    </Graphics>
    <Xref Database="" ID="" />
  </Interaction>
  <Interaction GraphId="ef93e">
    <Graphics ZOrder="12288" LineThickness="1.0">
      <Point X="326.6666666666667" Y="176.0" GraphRef="dfbb1" RelX="0.0" RelY="-1.0" />
      <Point X="327.1702573333333" Y="149.33333333333334" GraphRef="fd88a" RelX="0.0" RelY="0.0" ArrowHead="Arrow" />
    </Graphics>
    <Xref Database="" ID="" />
  </Interaction>
  <Interaction GraphId="bcc30">
    <Graphics ZOrder="12288" LineThickness="1.0">
      <Point X="233.33333333333337" Y="578.0333333333333" GraphRef="f9c37" RelX="0.0" RelY="-1.0" />
      <Point X="233.00073458829476" Y="554.040569091142" GraphRef="a5d59" RelX="0.0" RelY="0.0" ArrowHead="Arrow" />
    </Graphics>
    <Xref Database="" ID="" />
  </Interaction>
  <Interaction GraphId="ff80d">
    <Graphics ZOrder="12288" LineThickness="1.0">
      <Point X="431.3333333333333" Y="176.0" GraphRef="f4802" RelX="0.0" RelY="-1.0" />
      <Point X="431.63692399999996" Y="149.4666666666667" GraphRef="c0f8b" RelX="0.0" RelY="0.0" ArrowHead="Arrow" />
    </Graphics>
    <Xref Database="" ID="" />
  </Interaction>
  <Interaction GraphId="bfc9f">
    <Graphics ZOrder="12288" LineThickness="1.0">
      <Point X="473.99961312034986" Y="554.0852813135041" GraphRef="ec6c2" RelX="0.0" RelY="0.0" />
      <Point X="473.33333333333326" Y="534.0333333333333" GraphRef="ca76a" RelX="0.0" RelY="1.0" ArrowHead="Arrow" />
    </Graphics>
    <Xref Database="" ID="" />
  </Interaction>
  <Interaction GraphId="ff81e">
    <Graphics ZOrder="12288" LineThickness="1.0">
      <Point X="532.6666666666667" Y="651.5333333333333" GraphRef="d7fd6" RelX="0.0" RelY="1.0" />
      <Point X="532.0774133333333" Y="674.7" GraphRef="e6a54" RelX="0.0" RelY="0.0" ArrowHead="Arrow" />
    </Graphics>
    <Xref Database="" ID="" />
  </Interaction>
  <Interaction GraphId="ea0cc">
    <Graphics ZOrder="12288" LineThickness="1.0">
      <Point X="686.3333333333335" Y="485.03333333333336" GraphRef="f1602" RelX="0.0" RelY="1.0" />
      <Point X="686.7548638132296" Y="508.0333333333333" GraphRef="fa9e1" RelX="0.0" RelY="0.0" ArrowHead="Arrow" />
    </Graphics>
    <Xref Database="" ID="" />
  </Interaction>
  <Interaction GraphId="aee2f">
    <Graphics ZOrder="12288" LineThickness="1.0">
      <Point X="1169.0785333333329" Y="149.0" GraphRef="b71d0" RelX="0.9598636434179051" RelY="0.0" />
      <Point X="1196.5881333333332" Y="149.0" GraphRef="ed420" RelX="-0.9598636434179051" RelY="0.0" ArrowHead="Arrow" />
      <Anchor Position="0.4" Shape="None" GraphId="e10ec" />
    </Graphics>
    <Xref Database="" ID="" />
  </Interaction>
  <Interaction GraphId="e500f">
    <Graphics ZOrder="12288" LineThickness="1.0">
      <Point X="867.3333333333335" Y="508.0333333333333" GraphRef="c1d1c" RelX="1.0" RelY="0.0" />
      <Point X="913.6666666666667" Y="508.43333333333334" GraphRef="dbce9" RelX="-1.0" RelY="0.0" ArrowHead="Arrow" />
    </Graphics>
    <Xref Database="" ID="" />
  </Interaction>
  <Interaction GraphId="fca11">
    <Graphics ZOrder="12288" LineThickness="1.0">
      <Point X="654.6666666666665" Y="149.33333333333334" GraphRef="aef70" RelX="1.0" RelY="0.0" />
      <Point X="689.8959333333333" Y="149.0" GraphRef="f328d" RelX="-1.0" RelY="0.0" ArrowHead="Arrow" />
      <Anchor Position="0.4" Shape="None" GraphId="e4ac8" />
    </Graphics>
    <Xref Database="" ID="" />
  </Interaction>
  <Interaction GraphId="b97e2">
    <Graphics ZOrder="12288" LineThickness="1.0">
      <Point X="532.6666666666666" Y="708.7" GraphRef="a90c1" RelX="0.0" RelY="-1.0" />
      <Point X="532.0774133333333" Y="674.7" GraphRef="e6a54" RelX="0.0" RelY="0.0" ArrowHead="Arrow" />
    </Graphics>
    <Xref Database="" ID="" />
  </Interaction>
  <Interaction GraphId="dcb5c">
    <Graphics ZOrder="12288" LineThickness="1.0">
      <Point X="809.0" Y="306.7" GraphRef="ddcec" RelX="0.0" RelY="-0.8928571428571429" />
      <Point X="809.6515151515152" Y="280.65000000000003" GraphRef="c9c62" RelX="0.0" RelY="0.0" ArrowHead="Arrow" />
    </Graphics>
    <Xref Database="" ID="" />
  </Interaction>
  <Interaction GraphId="ccf62">
    <Graphics ZOrder="12288" LineThickness="1.0">
      <Point X="497.0" Y="305.03333333333336" GraphRef="b0f3a" RelX="0.0" RelY="-1.0" />
      <Point X="497.3030303030303" Y="280.65000000000003" GraphRef="f4102" RelX="0.0" RelY="0.0" ArrowHead="Arrow" />
    </Graphics>
    <Xref Database="" ID="" />
  </Interaction>
  <Interaction GraphId="a4479">
    <Graphics ZOrder="12288" LineThickness="1.0">
      <Point X="325.2727733333333" Y="674.7" GraphRef="b4940" RelX="83.92759999999998" RelY="0.0" />
      <Point X="258.5" Y="723.3666666666667" GraphRef="f5ce0" RelX="-1.0" RelY="-0.5" ArrowHead="Arrow" />
    </Graphics>
    <Xref Database="" ID="" />
  </Interaction>
  <Interaction GraphId="b0f9e">
    <Graphics ZOrder="12288" LineThickness="1.0">
      <Point X="403.0" Y="605.0333333333333" GraphRef="cb1a5" RelX="1.0" RelY="0.0" />
      <Point X="481.0" Y="604.0333333333333" GraphRef="d6a3d" RelX="-1.0" RelY="0.0" ArrowHead="Arrow" />
      <Anchor Position="0.4" Shape="None" GraphId="d4219" />
    </Graphics>
    <Xref Database="" ID="" />
  </Interaction>
  <Interaction GraphId="ce49e">
    <Graphics ZOrder="12288" LineThickness="1.0">
      <Point X="230.91666666666669" Y="436.03333333333336" GraphRef="af213" RelX="0.0" RelY="-0.8775510204081632" />
      <Point X="230.4" Y="419.50666666666666" GraphRef="ac541" RelX="0.0" RelY="0.0" ArrowHead="Arrow" />
    </Graphics>
    <Xref Database="" ID="" />
  </Interaction>
  <Interaction GraphId="a2a7e">
    <Graphics ZOrder="12288" LineThickness="1.0">
      <Point X="355.83333333333326" Y="419.3666666666667" GraphRef="a3b8c" RelX="1.0" RelY="0.0" />
      <Point X="408.0" Y="419.3666666666667" GraphRef="e5222" RelX="-1.0" RelY="0.0" ArrowHead="Arrow" />
      <Anchor Position="0.4" Shape="None" GraphId="ca42b" />
    </Graphics>
    <Xref Database="" ID="" />
  </Interaction>
  <Interaction GraphId="bc3f6">
    <Graphics ConnectorType="Curved" ZOrder="12288" LineThickness="1.0">
      <Point X="805.0" Y="219.33333333333334" GraphRef="d0e6f" RelX="0.9210526315789473" RelY="0.0" />
      <Point X="819.06244" Y="149.0" GraphRef="ef3e3" RelX="0.0" RelY="0.0" ArrowHead="Arrow" />
    </Graphics>
    <Xref Database="" ID="" />
  </Interaction>
  <Interaction GraphId="f0b0c">
    <Graphics ZOrder="12288" LineThickness="1.0">
      <Point X="661.0" Y="306.7" GraphRef="baf76" RelX="0.0" RelY="-0.8928571428571429" />
      <Point X="691.7651515151515" Y="280.65000000000003" GraphRef="d4a69" RelX="0.0" RelY="0.0" ArrowHead="Arrow" />
    </Graphics>
    <Xref Database="" ID="" />
  </Interaction>
  <Interaction GraphId="aacd1">
    <Graphics ZOrder="12288" LineThickness="1.0">
      <Point X="732.3333333333334" Y="306.7" GraphRef="f2325" RelX="0.0" RelY="-0.8928571428571429" />
      <Point X="691.7651515151515" Y="280.65000000000003" GraphRef="d4a69" RelX="0.0" RelY="0.0" ArrowHead="Arrow" />
    </Graphics>
    <Xref Database="" ID="" />
  </Interaction>
  <Label TextLabel="Origin" GraphId="b17e4">
    <Graphics CenterX="56.666666666666664" CenterY="124.0" Width="51.333333333333336" Height="19.0" ZOrder="28672" FillColor="ffffff" FontWeight="Bold" FontSize="12" Valign="Middle" />
  </Label>
  <Label TextLabel="Orc3" GraphId="d7e74" GroupRef="b7c3d">
    <Graphics CenterX="170.0" CenterY="138.0" Width="34.333333333333336" Height="16.0" ZOrder="28672" FillColor="ffffff" FontWeight="Bold" FontSize="10" Valign="Middle" />
  </Label>
  <Label TextLabel="Orc2" GraphId="eaa13" GroupRef="b7c3d">
    <Graphics CenterX="170.0" CenterY="154.66666666666666" Width="34.333333333333336" Height="16.0" ZOrder="28672" FillColor="ffffff" FontWeight="Bold" FontSize="10" Valign="Middle" />
  </Label>
  <Label TextLabel="Orc5" GraphId="dcbfe" GroupRef="c03a2">
    <Graphics CenterX="273.3333333333333" CenterY="166.0" Width="34.333333333333336" Height="16.0" ZOrder="28672" FillColor="ffffff" FontWeight="Bold" FontSize="10" Valign="Middle" />
  </Label>
  <Label TextLabel="Orc2" GraphId="fa171" GroupRef="c03a2">
    <Graphics CenterX="273.3333333333333" CenterY="149.33333333333334" Width="34.333333333333336" Height="16.0" ZOrder="28672" FillColor="ffffff" FontWeight="Bold" FontSize="10" Valign="Middle" />
  </Label>
  <Label TextLabel="Orc3" GraphId="af41d" GroupRef="c03a2">
    <Graphics CenterX="273.3333333333333" CenterY="132.66666666666666" Width="34.333333333333336" Height="16.0" ZOrder="28672" FillColor="ffffff" FontWeight="Bold" FontSize="10" Valign="Middle" />
  </Label>
  <Label TextLabel="Orc5" GraphId="d7719" GroupRef="ec0dc">
    <Graphics CenterX="491.0" CenterY="149.66666666666666" Width="34.333333333333336" Height="16.0" ZOrder="28672" FillColor="ffffff" FontWeight="Bold" FontSize="10" Valign="Middle" />
  </Label>
  <Label TextLabel="Orc4" GraphId="db73a" GroupRef="ec0dc">
    <Graphics CenterX="491.0" CenterY="166.33333333333334" Width="34.333333333333336" Height="16.0" ZOrder="28672" FillColor="ffffff" FontWeight="Bold" FontSize="10" Valign="Middle" />
  </Label>
  <Label TextLabel="Orc1" GraphId="bfaa4" GroupRef="ec0dc">
    <Graphics CenterX="491.0" CenterY="183.0" Width="34.333333333333336" Height="16.0" ZOrder="28672" FillColor="ffffff" FontWeight="Bold" FontSize="10" Valign="Middle" />
  </Label>
  <Label TextLabel="Orc3" GraphId="dd1f5" GroupRef="cd692">
    <Graphics CenterX="385.3333333333333" CenterY="126.0" Width="34.333333333333336" Height="16.0" ZOrder="28672" FillColor="ffffff" FontWeight="Bold" FontSize="10" Valign="Middle" />
  </Label>
  <Label TextLabel="Orc5" GraphId="a250f" GroupRef="cd692">
    <Graphics CenterX="385.3333333333333" CenterY="159.33333333333334" Width="34.333333333333336" Height="16.0" ZOrder="28672" FillColor="ffffff" FontWeight="Bold" FontSize="10" Valign="Middle" />
  </Label>
  <Label TextLabel="Orc4" GraphId="eda38" GroupRef="cd692">
    <Graphics CenterX="385.3333333333333" CenterY="176.0" Width="34.333333333333336" Height="16.0" ZOrder="28672" FillColor="ffffff" FontWeight="Bold" FontSize="10" Valign="Middle" />
  </Label>
  <Label TextLabel="Orc2" GraphId="b25bb" GroupRef="cd692">
    <Graphics CenterX="385.3333333333333" CenterY="142.66666666666666" Width="34.333333333333336" Height="16.0" ZOrder="28672" FillColor="ffffff" FontWeight="Bold" FontSize="10" Valign="Middle" />
  </Label>
  <Label TextLabel="Cdc6" GraphId="b83d6" GroupRef="a670a">
    <Graphics CenterX="743.3333333333334" CenterY="165.66666666666666" Width="36.333333333333336" Height="16.0" ZOrder="28672" FillColor="ffffff" FontWeight="Bold" FontSize="10" Valign="Middle" />
  </Label>
  <Label TextLabel="Cdc6" GraphId="aec95" GroupRef="cb8ec">
    <Graphics CenterX="910.0" CenterY="159.0" Width="36.333333333333336" Height="16.0" ZOrder="28672" FillColor="ffffff" FontWeight="Bold" FontSize="10" Valign="Middle" />
  </Label>
  <Label TextLabel="Cdt1" GraphId="bd8dc" GroupRef="cb8ec">
    <Graphics CenterX="910.0" CenterY="175.66666666666666" Width="33.333333333333336" Height="16.0" ZOrder="28672" FillColor="ffffff" FontWeight="Bold" FontSize="10" Valign="Middle" />
  </Label>
  <Label TextLabel="Cdt1" GraphId="edc9f">
    <Graphics CenterX="834.3333333333334" CenterY="181.66666666666666" Width="33.333333333333336" Height="16.0" ZOrder="28672" FillColor="ffffff" FontWeight="Bold" FontSize="10" Valign="Middle" />
  </Label>
  <Label TextLabel="Geminin" GraphId="ddbe5" GroupRef="cb35d">
    <Graphics CenterX="873.3333333333334" CenterY="206.0" Width="68.33333333333333" Height="19.0" ZOrder="28672" FillColor="ffffff" FontWeight="Bold" FontSize="12" Valign="Middle" />
  </Label>
  <Label TextLabel="Cdt1" GraphId="ab05b">
    <Graphics CenterX="300.0" CenterY="312.7" Width="33.333333333333336" Height="16.0" ZOrder="28672" FillColor="ffffff" FontWeight="Bold" FontSize="10" Valign="Middle" />
  </Label>
  <Label TextLabel="Phosphorylation of&#xA;Mcm 2-7 complex" GraphId="d99ab">
    <Comment Source="GenMAPP remarks">aided by DDK</Comment>
    <Graphics CenterX="391.5" CenterY="289.1" Width="131.0" Height="33.8" ZOrder="28672" FillColor="ffffff" FontWeight="Bold" FontSize="12" Valign="Middle" Color="0000ff" />
  </Label>
  <Label TextLabel="RNA Primer" GraphId="a3b8c">
    <Graphics CenterX="317.4166666666667" CenterY="419.3666666666667" Width="76.83333333333333" Height="19.0" ZOrder="28672" FillColor="ffffff" FontWeight="Bold" FontSize="12" Valign="Middle" Color="0000ff" />
  </Label>
  <Label TextLabel="Phosphorylated Orc1" GraphId="cb1a5">
    <Graphics CenterX="330.6666666666667" CenterY="605.0333333333333" Width="144.66666666666666" Height="19.0" ZOrder="28672" FillColor="ffffff" FontWeight="Bold" FontSize="12" Valign="Middle" Color="0000ff" />
  </Label>
  <Label TextLabel="Phosphorylated Cdc6" GraphId="a8cc6">
    <Graphics CenterX="582.0" CenterY="508.03333333333336" Width="142.0" Height="19.0" ZOrder="28672" FillColor="ffffff" FontWeight="Bold" FontSize="12" Valign="Middle" Color="0000ff" />
  </Label>
  <Label TextLabel="Ubiquitinated Orc1" GraphId="d6a3d">
    <Graphics CenterX="544.3333333333334" CenterY="604.0333333333333" Width="126.66666666666667" Height="19.0" ZOrder="28672" FillColor="ffffff" FontWeight="Bold" FontSize="12" Valign="Middle" Color="0000ff" />
  </Label>
  <Label TextLabel="Ubiquitinated Cdc6" GraphId="c1d1c">
    <Graphics CenterX="799.6666666666666" CenterY="508.03333333333336" Width="135.33333333333334" Height="19.0" ZOrder="28672" FillColor="ffffff" FontWeight="Bold" FontSize="12" Valign="Middle" Color="0000ff" />
  </Label>
  <Label TextLabel="RNA primer-DNA primer" GraphId="e5222">
    <Graphics CenterX="490.9166666666667" CenterY="419.3666666666667" Width="165.83333333333334" Height="19.0" ZOrder="28672" FillColor="ffffff" FontWeight="Bold" FontSize="12" Valign="Middle" Color="0000ff" />
  </Label>
  <Label TextLabel="RNA primer-DNA primer" GraphId="d7abf">
    <Graphics CenterX="127.58333333333333" CenterY="674.7" Width="163.16666666666666" Height="19.0" ZOrder="28672" FillColor="ffffff" FontWeight="Bold" FontSize="12" Valign="Middle" Color="0000ff" />
  </Label>
  <Label TextLabel="p49" GraphId="c26a9" GroupRef="f6de9">
    <Graphics CenterX="283.6666666666667" CenterY="733.0333333333333" Width="27.333333333333332" Height="16.0" ZOrder="28672" FillColor="ffffff" FontWeight="Bold" FontSize="10" Valign="Middle" />
  </Label>
  <Label TextLabel="p58" GraphId="a8d19" GroupRef="f6de9">
    <Graphics CenterX="283.6666666666667" CenterY="749.7" Width="27.333333333333332" Height="16.0" ZOrder="28672" FillColor="ffffff" FontWeight="Bold" FontSize="10" Valign="Middle" />
  </Label>
  <Label TextLabel="p70" GraphId="f40c8" GroupRef="f6de9">
    <Graphics CenterX="283.6666666666667" CenterY="766.3666666666667" Width="27.333333333333332" Height="16.0" ZOrder="28672" FillColor="ffffff" FontWeight="Bold" FontSize="10" Valign="Middle" />
  </Label>
  <Label TextLabel="p180" GraphId="f72d9" GroupRef="f6de9">
    <Graphics CenterX="283.6666666666667" CenterY="719.7" Width="34.333333333333336" Height="16.0" ZOrder="28672" FillColor="ffffff" FontWeight="Bold" FontSize="10" Valign="Middle" />
  </Label>
  <Label TextLabel="RFC36" GraphId="a13d9" GroupRef="d9b7a">
    <Graphics CenterX="865.3333333333334" CenterY="732.0333333333333" Width="45.333333333333336" Height="16.0" ZOrder="28672" FillColor="ffffff" FontWeight="Bold" FontSize="10" Valign="Middle" />
  </Label>
  <Label TextLabel="RFC37" GraphId="f529e" GroupRef="d9b7a">
    <Graphics CenterX="865.3333333333334" CenterY="748.7" Width="45.333333333333336" Height="16.0" ZOrder="28672" FillColor="ffffff" FontWeight="Bold" FontSize="10" Valign="Middle" />
  </Label>
  <Label TextLabel="RFC38" GraphId="a9eef" GroupRef="d9b7a">
    <Graphics CenterX="865.3333333333334" CenterY="765.3666666666667" Width="45.333333333333336" Height="16.0" ZOrder="28672" FillColor="ffffff" FontWeight="Bold" FontSize="10" Valign="Middle" />
  </Label>
  <Label TextLabel="RFC40" GraphId="e43aa" GroupRef="d9b7a">
    <Graphics CenterX="865.3333333333334" CenterY="782.0333333333333" Width="45.333333333333336" Height="16.0" ZOrder="28672" FillColor="ffffff" FontWeight="Bold" FontSize="10" Valign="Middle" />
  </Label>
  <Label TextLabel="RFC140" GraphId="bc0ae" GroupRef="d9b7a">
    <Graphics CenterX="865.3333333333334" CenterY="798.7" Width="52.333333333333336" Height="16.0" ZOrder="28672" FillColor="ffffff" FontWeight="Bold" FontSize="10" Valign="Middle" />
  </Label>
  <Label TextLabel="Mcm 4,6,7 trimer forms and&#xA;associates with the replication fork" GraphId="ffe2d">
    <Graphics CenterX="669.6666666666666" CenterY="554.1" Width="232.66666666666666" Height="35.8" ZOrder="28672" FillColor="ffffff" FontWeight="Bold" FontSize="12" Valign="Middle" Color="0000ff" />
  </Label>
  <Label TextLabel="Ubiquitin" GraphId="f1602">
    <Graphics CenterX="686.3333333333334" CenterY="477.03333333333336" Width="62.333333333333336" Height="16.0" ZOrder="28672" FillColor="ffffff" FontWeight="Bold" FontSize="10" Valign="Middle" />
  </Label>
  <Label TextLabel="Orc2" GraphId="fa6aa" GroupRef="ec0dc">
    <Graphics CenterX="491.0" CenterY="133.0" Width="34.333333333333336" Height="16.0" ZOrder="28672" FillColor="ffffff" FontWeight="Bold" FontSize="10" Valign="Middle" />
  </Label>
  <Label TextLabel="Orc3" GraphId="bbfbb" GroupRef="ec0dc">
    <Graphics CenterX="491.0" CenterY="116.33333333333333" Width="34.333333333333336" Height="16.0" ZOrder="28672" FillColor="ffffff" FontWeight="Bold" FontSize="10" Valign="Middle" />
  </Label>
  <Label TextLabel="RFC Heteropentamer:&#xA;RNA primer-DNA primer" GraphId="f8ab6" GroupRef="a859a">
    <Graphics CenterX="401.3333333333333" CenterY="668.9333333333333" Width="172.33333333333334" Height="34.13333333333333" ZOrder="28672" FillColor="ffffff" FontWeight="Bold" FontSize="12" Valign="Middle" Color="0000ff" />
  </Label>
  <Label TextLabel="RNA primer-DNA primer:&#xA;origin duplex:PCNA" GraphId="b63ad" GroupRef="e1aec">
    <Graphics CenterX="939.6666666666666" CenterY="678.6" Width="192.33333333333334" Height="40.8" ZOrder="28672" FillColor="ffffff" FontWeight="Bold" FontSize="12" Valign="Middle" Color="0000ff" />
  </Label>
  <Label TextLabel="Primase" GraphId="aef62">
    <Graphics CenterX="733.6666666666666" CenterY="377.7" Width="67.33333333333333" Height="19.0" ZOrder="28672" FillColor="ffffff" FontWeight="Bold" FontSize="12" Valign="Middle" Color="0000ff" />
  </Label>
  <Label TextLabel="Pre-replicative complex" GraphId="cf6cc">
    <Graphics CenterX="122.0" CenterY="278.7" Width="162.0" Height="19.0" ZOrder="28672" FillColor="ffffff" FontWeight="Bold" FontSize="12" Valign="Middle" Color="0000ff" />
  </Label>
  <Label TextLabel="2. Activation of the pre-replicative complex" GraphId="b2b8a">
    <Graphics CenterX="216.66666666666666" CenterY="252.66666666666666" Width="381.3333333333333" Height="21.0" ZOrder="28672" FillColor="ffffff" FontWeight="Bold" FontSize="14" Valign="Middle" Color="800000" />
  </Label>
  <Label TextLabel="3. DNA replication initiation" GraphId="ecc14">
    <Graphics CenterX="140.0" CenterY="386.03333333333336" Width="241.33333333333334" Height="21.0" ZOrder="28672" FillColor="ffffff" FontWeight="Bold" FontSize="14" Valign="Middle" Color="800000" />
  </Label>
  <Label TextLabel="Pre-replicative complex" GraphId="c8b9f">
    <Graphics CenterX="114.33333333333333" CenterY="554.0333333333333" Width="159.33333333333334" Height="19.0" ZOrder="28672" FillColor="ffffff" FontWeight="Bold" FontSize="12" Valign="Middle" Color="0000ff" />
  </Label>
  <Label TextLabel="1. Assembly of the pre-replicative complex" GraphId="e2b07">
    <Graphics CenterX="313.23249299719885" CenterY="76.0" Width="381.3333333333333" Height="21.0" ZOrder="28672" FillColor="ffffff" FontWeight="Bold" FontSize="14" Valign="Middle" Color="800000" />
  </Label>
  <Label TextLabel="4. Switching of origins to post-replicative state" GraphId="f1df3">
    <Graphics CenterX="255.33333333333334" CenterY="496.03333333333336" Width="409.3333333333333" Height="21.0" ZOrder="28672" FillColor="ffffff" FontWeight="Bold" FontSize="14" Valign="Middle" Color="800000" />
  </Label>
  <Label TextLabel="5. Leading/lagging strand synthesis" GraphId="ca1a6">
    <Graphics CenterX="180.0" CenterY="636.0333333333333" Width="314.3333333333333" Height="21.0" ZOrder="28672" FillColor="ffffff" FontWeight="Bold" FontSize="14" Valign="Middle" Color="800000" />
  </Label>
  <Label TextLabel="Orc complex" GraphId="aef70">
    <Graphics CenterX="610.3333333333334" CenterY="149.33333333333334" Width="88.66666666666667" Height="19.0" ZOrder="28672" FillColor="ffffff" FontWeight="Bold" FontSize="12" Valign="Middle" Color="0000ff" />
  </Label>
  <Label TextLabel="Processive complex" GraphId="eee3a">
    <Graphics CenterX="1191.1666666666667" CenterY="674.3666666666667" Width="132.33333333333334" Height="19.0" ZOrder="28672" FillColor="ffffff" FontWeight="Bold" FontSize="12" Valign="Middle" Color="0000ff" />
  </Label>
  <Label TextLabel="Orc complex" GraphId="da1e9" GroupRef="a670a">
    <Graphics CenterX="743.3333333333334" CenterY="145.66666666666666" Width="101.33333333333333" Height="19.0" ZOrder="28672" FillColor="ffffff" FontWeight="Bold" FontSize="12" Valign="Middle" Color="0000ff" />
  </Label>
  <Label TextLabel="Orc complex" GraphId="b6633" GroupRef="cb8ec">
    <Graphics CenterX="910.0" CenterY="139.0" Width="101.33333333333333" Height="19.0" ZOrder="28672" FillColor="ffffff" FontWeight="Bold" FontSize="12" Valign="Middle" Color="0000ff" />
  </Label>
  <Label TextLabel="Cdc6" GraphId="e3594" GroupRef="b7111">
    <Graphics CenterX="1245.0" CenterY="132.33333333333334" Width="36.333333333333336" Height="16.0" ZOrder="28672" FillColor="ffffff" FontWeight="Bold" FontSize="10" Valign="Middle" />
  </Label>
  <Label TextLabel="Cdt1" GraphId="db154" GroupRef="b7111">
    <Graphics CenterX="1245.0" CenterY="149.0" Width="33.333333333333336" Height="16.0" ZOrder="28672" FillColor="ffffff" FontWeight="Bold" FontSize="10" Valign="Middle" />
  </Label>
  <Label TextLabel="Mcm2" GraphId="ba358" GroupRef="b7111">
    <Graphics CenterX="1245.0" CenterY="165.66666666666666" Width="42.333333333333336" Height="16.0" ZOrder="28672" FillColor="ffffff" FontWeight="Bold" FontSize="10" Valign="Middle" />
  </Label>
  <Label TextLabel="Mcm3" GraphId="ad947" GroupRef="b7111">
    <Graphics CenterX="1245.0" CenterY="182.33333333333334" Width="42.333333333333336" Height="16.0" ZOrder="28672" FillColor="ffffff" FontWeight="Bold" FontSize="10" Valign="Middle" />
  </Label>
  <Label TextLabel="Mcm4" GraphId="acb32" GroupRef="b7111">
    <Graphics CenterX="1291.6666666666667" CenterY="132.33333333333334" Width="42.333333333333336" Height="16.0" ZOrder="28672" FillColor="ffffff" FontWeight="Bold" FontSize="10" Valign="Middle" />
  </Label>
  <Label TextLabel="Mcm6" GraphId="f13c7" GroupRef="b7111">
    <Graphics CenterX="1291.6666666666667" CenterY="165.66666666666666" Width="42.333333333333336" Height="16.0" ZOrder="28672" FillColor="ffffff" FontWeight="Bold" FontSize="10" Valign="Middle" />
  </Label>
  <Label TextLabel="Orc complex" GraphId="cfeef" GroupRef="b7111">
    <Graphics CenterX="1268.3333333333333" CenterY="115.66666666666667" Width="101.33333333333333" Height="19.0" ZOrder="28672" FillColor="ffffff" FontWeight="Bold" FontSize="12" Valign="Middle" Color="0000ff" />
  </Label>
  <Label TextLabel="Mcm5" GraphId="dd4c5" GroupRef="b7111">
    <Graphics CenterX="1291.6666666666667" CenterY="149.0" Width="42.333333333333336" Height="16.0" ZOrder="28672" FillColor="ffffff" FontWeight="Bold" FontSize="10" Valign="Middle" />
  </Label>
  <Label TextLabel="Mcm7" GraphId="e5f04" GroupRef="b7111">
    <Graphics CenterX="1291.6666666666667" CenterY="182.33333333333334" Width="42.333333333333336" Height="16.0" ZOrder="28672" FillColor="ffffff" FontWeight="Bold" FontSize="10" Valign="Middle" />
  </Label>
  <Label TextLabel="Mcm10" GraphId="d668e" GroupRef="b7111">
    <Graphics CenterX="1271.6666666666667" CenterY="199.0" Width="49.333333333333336" Height="16.0" ZOrder="28672" FillColor="ffffff" FontWeight="Bold" FontSize="10" Valign="Middle" />
  </Label>
  <Label TextLabel="Cdc6" GraphId="f9606" GroupRef="a7007">
    <Graphics CenterX="1074.0" CenterY="132.33333333333334" Width="36.333333333333336" Height="16.0" ZOrder="28672" FillColor="ffffff" FontWeight="Bold" FontSize="10" Valign="Middle" />
  </Label>
  <Label TextLabel="Cdt1" GraphId="d17ca" GroupRef="a7007">
    <Graphics CenterX="1074.0" CenterY="149.0" Width="33.333333333333336" Height="16.0" ZOrder="28672" FillColor="ffffff" FontWeight="Bold" FontSize="10" Valign="Middle" />
  </Label>
  <Label TextLabel="Mcm2" GraphId="daa5a" GroupRef="a7007">
    <Graphics CenterX="1074.0" CenterY="165.66666666666666" Width="42.333333333333336" Height="16.0" ZOrder="28672" FillColor="ffffff" FontWeight="Bold" FontSize="10" Valign="Middle" />
  </Label>
  <Label TextLabel="Mcm3" GraphId="c3cc7" GroupRef="a7007">
    <Graphics CenterX="1074.0" CenterY="182.33333333333334" Width="42.333333333333336" Height="16.0" ZOrder="28672" FillColor="ffffff" FontWeight="Bold" FontSize="10" Valign="Middle" />
  </Label>
  <Label TextLabel="Mcm4" GraphId="ff051" GroupRef="a7007">
    <Graphics CenterX="1120.6666666666667" CenterY="132.33333333333334" Width="42.333333333333336" Height="16.0" ZOrder="28672" FillColor="ffffff" FontWeight="Bold" FontSize="10" Valign="Middle" />
  </Label>
  <Label TextLabel="Mcm6" GraphId="c11a6" GroupRef="a7007">
    <Graphics CenterX="1120.6666666666667" CenterY="165.66666666666666" Width="42.333333333333336" Height="16.0" ZOrder="28672" FillColor="ffffff" FontWeight="Bold" FontSize="10" Valign="Middle" />
  </Label>
  <Label TextLabel="Mcm5" GraphId="a01f9" GroupRef="a7007">
    <Graphics CenterX="1120.6666666666667" CenterY="149.0" Width="42.333333333333336" Height="16.0" ZOrder="28672" FillColor="ffffff" FontWeight="Bold" FontSize="10" Valign="Middle" />
  </Label>
  <Label TextLabel="Mcm7" GraphId="eb309" GroupRef="a7007">
    <Graphics CenterX="1120.6666666666667" CenterY="182.33333333333334" Width="42.333333333333336" Height="16.0" ZOrder="28672" FillColor="ffffff" FontWeight="Bold" FontSize="10" Valign="Middle" />
  </Label>
  <Label TextLabel="Mcm10" GraphId="df743" GroupRef="a7007">
    <Graphics CenterX="1100.6666666666667" CenterY="199.0" Width="49.333333333333336" Height="16.0" ZOrder="28672" FillColor="ffffff" FontWeight="Bold" FontSize="10" Valign="Middle" />
  </Label>
  <Label TextLabel="Orc complex" GraphId="d22f7" GroupRef="a7007">
    <Graphics CenterX="1097.3333333333333" CenterY="115.66666666666667" Width="101.33333333333333" Height="19.0" ZOrder="28672" FillColor="ffffff" FontWeight="Bold" FontSize="12" Valign="Middle" Color="0000ff" />
  </Label>
  <Label TextLabel="DNA polymerase alpha:&#xA;primase: origin complex" GraphId="f44cf">
    <Graphics CenterX="116.0" CenterY="419.6" Width="164.0" Height="32.8" ZOrder="28672" FillColor="ffffff" FontWeight="Bold" FontSize="12" Valign="Middle" Color="0000ff" />
  </Label>
  <Label TextLabel="DNA&#xA;Polymerase A" GraphId="d7691">
    <Graphics CenterX="659.9166666666666" CenterY="391.6" Width="88.16666666666667" Height="34.8" ZOrder="28672" FillColor="ffffff" FontWeight="Bold" FontSize="12" Valign="Middle" Color="0000ff" />
  </Label>
  <Label TextLabel="Ubiquitin" GraphId="f3328">
    <Graphics CenterX="434.3333333333333" CenterY="576.0333333333333" Width="62.333333333333336" Height="16.0" ZOrder="28672" FillColor="ffffff" FontWeight="Bold" FontSize="10" Valign="Middle" />
  </Label>
  <Label TextLabel="DNA polymerase alpha:&#xA;primase: origin complex" GraphId="c9032">
    <Graphics CenterX="941.5" CenterY="289.1" Width="171.0" Height="33.8" ZOrder="28672" FillColor="ffffff" FontWeight="Bold" FontSize="12" Valign="Middle" Color="0000ff" />
  </Label>
  <Label TextLabel="Degraded by&#xA;proteasome&#xA;in cytosol" GraphId="dbce9">
    <Graphics CenterX="965.3333333333334" CenterY="508.43333333333334" Width="103.33333333333333" Height="51.13333333333333" ZOrder="28672" FillColor="ffffff" FontWeight="Bold" FontSize="12" Valign="Middle" Color="0000ff" />
  </Label>
  <Label TextLabel="Degraded by proteasome in cytosol" GraphId="b07fe">
    <Graphics CenterX="790.4166666666666" CenterY="604.0333333333333" Width="237.16666666666666" Height="19.0" ZOrder="28672" FillColor="ffffff" FontWeight="Bold" FontSize="12" Valign="Middle" Color="0000ff" />
  </Label>
  <Label TextLabel="RFC Heteropentamer:&#xA;RNA primer-DNA primer&#xA;PCNA homotrimer" GraphId="f3926" GroupRef="a6ca4">
    <Graphics CenterX="677.3333333333334" CenterY="677.9333333333333" Width="172.33333333333334" Height="52.13333333333333" ZOrder="28672" FillColor="ffffff" FontWeight="Bold" FontSize="12" Valign="Middle" Color="0000ff" />
  </Label>
  <Shape GraphId="d8a9a" GroupRef="b7c3d">
    <Graphics CenterX="170.0" CenterY="148.0" Width="47.14045333333333" Height="53.333333333333336" ZOrder="16384" FontSize="10" Valign="Middle" ShapeType="Oval" Rotation="0.0" />
  </Shape>
  <Shape GraphId="ff787" GroupRef="cd692">
    <Graphics CenterX="385.3333333333333" CenterY="149.33333333333334" Width="60.36924" Height="80.27729333333333" ZOrder="16384" FontSize="10" Valign="Middle" ShapeType="Oval" Rotation="0.0" />
  </Shape>
  <Shape GraphId="fc29e" GroupRef="ec0dc">
    <Graphics CenterX="491.0" CenterY="149.66666666666666" Width="60.36924" Height="100.0" ZOrder="16384" FontSize="10" Valign="Middle" ShapeType="Oval" Rotation="0.0" />
  </Shape>
  <Shape GraphId="ba402" GroupRef="c03a2">
    <Graphics CenterX="273.3333333333333" CenterY="149.33333333333334" Width="60.36924" Height="60.0" ZOrder="16384" FontSize="10" Valign="Middle" ShapeType="Oval" Rotation="0.0" />
  </Shape>
  <Shape GraphId="ed4a1" GroupRef="a859a">
    <Graphics CenterX="398.0" CenterY="674.7" Width="206.77413333333334" Height="80.0" ZOrder="16384" FontSize="10" Valign="Middle" ShapeType="Oval" Rotation="0.0" />
  </Shape>
  <Shape GraphId="b41be" GroupRef="a6ca4">
    <Graphics CenterX="679.0" CenterY="674.7" Width="206.77413333333334" Height="100.0" ZOrder="16384" FontSize="10" Valign="Middle" ShapeType="Oval" Rotation="0.0" />
  </Shape>
  <Shape GraphId="d7d43" GroupRef="e1aec">
    <Graphics CenterX="939.6666666666666" CenterY="674.3666666666667" Width="200.05" Height="93.50462666666667" ZOrder="16384" FontSize="10" Valign="Middle" ShapeType="Oval" Rotation="0.0" />
  </Shape>
  <Shape GraphId="f328d" GroupRef="a670a">
    <Graphics CenterX="743.3333333333334" CenterY="149.0" Width="106.87480000000001" Height="86.92269333333334" ZOrder="16384" FontSize="10" Valign="Middle" ShapeType="Oval" Rotation="0.0" />
  </Shape>
  <Shape GraphId="b0527" GroupRef="cb8ec">
    <Graphics CenterX="910.0" CenterY="149.0" Width="120.0" Height="86.66666666666667" ZOrder="16384" FontSize="10" Valign="Middle" ShapeType="Oval" Rotation="0.0" />
  </Shape>
  <Shape GraphId="dd95c" GroupRef="b7111">
    <Graphics CenterX="1268.3333333333333" CenterY="149.0" Width="133.4904" Height="126.64889333333333" ZOrder="16384" FontSize="10" Valign="Middle" ShapeType="Oval" Rotation="0.0" />
  </Shape>
  <Shape GraphId="fc1e6" GroupRef="a7007">
    <Graphics CenterX="1097.3333333333333" CenterY="149.0" Width="133.4904" Height="126.64889333333333" ZOrder="16384" FontSize="10" Valign="Middle" ShapeType="Oval" Rotation="0.0" />
  </Shape>
  <Shape GraphId="c4c61">
    <Graphics CenterX="660.0" CenterY="362.7" Width="53.333333333333336" Height="8.666666666666666" ZOrder="16384" FontSize="10" Valign="Middle" ShapeType="Brace" Color="8f8f8f" Rotation="3.141592653589793" />
  </Shape>
  <Shape GraphId="fa770">
    <Graphics CenterX="733.3333333333334" CenterY="362.7" Width="53.333333333333336" Height="8.666666666666666" ZOrder="16384" FontSize="10" Valign="Middle" ShapeType="Brace" Color="8f8f8f" Rotation="3.141592653589793" />
  </Shape>
  <Shape GraphId="e431d">
    <Graphics CenterX="994.0" CenterY="194.5" Width="126.66666666666667" Height="13.0" ZOrder="16384" FontSize="10" Valign="Middle" ShapeType="Brace" Color="8f8f8f" Rotation="0.0" />
  </Shape>
  <Group GroupId="b7c3d" GraphId="f40c7" />
  <Group GroupId="c03a2" GraphId="b7910" />
  <Group GroupId="cd692" GraphId="a67b1" />
  <Group GroupId="ec0dc" GraphId="f56e4" />
  <Group GroupId="a670a" GraphId="b7862" />
  <Group GroupId="cb8ec" GraphId="a4cb0" />
  <Group GroupId="a7007" GraphId="b71d0" />
  <Group GroupId="b7111" GraphId="ed420" />
  <Group GroupId="c76f2" GraphId="cc9f1" />
  <Group GroupId="b1a61" GraphId="d0e6f" />
  <Group GroupId="cb35d" GraphId="b70b8" />
  <Group GroupId="bc37c" GraphId="b5eed" />
  <Group GroupId="d172e" GraphId="dafde" />
  <Group GroupId="ad262" GraphId="baf76" />
  <Group GroupId="c481e" GraphId="f2325" />
  <Group GroupId="ac806" GraphId="ddcec" />
  <Group GroupId="a5fee" GraphId="af213" />
  <Group GroupId="b22e8" GraphId="f0b59" />
  <Group GroupId="a859a" GraphId="f6581" />
  <Group GroupId="a6ca4" GraphId="dad01" />
  <Group GroupId="e1aec" GraphId="f031b" />
  <Group GroupId="f6de9" GraphId="f5ce0" />
  <Group GroupId="eebc0" GraphId="c9d73" />
  <Group GroupId="d9b7a" GraphId="cf3ed" />
  <Group GroupId="a20dd" GraphId="a88e1" />
  <InfoBox CenterX="1.5666666666666667" CenterY="5.5" />
  <Legend CenterX="1736.6666666666667" CenterY="470.0" />
</Pathway>
