# Supplementary material for: A network biology workflow to study transcriptomics data of the diabetic liver
Source: BMC Genomics. 2014 Nov 15;15(1):971. doi: 10.1186/1471-2164-15-971 (PMC4246458; doi:10.1186/1471-2164-15-971)
Supplement: Supplementary file 2 — Additional file 2: WikiPathways human pathway collection downloaded on 17 June 2014 ( http://wikipathways.org/index.php/Download_Pathways ). (ZIP 2 MB) [file 12864_2014_6667_MOESM2_ESM.zip › 2014-06-17-WikiPathways-HumanCollection/Hs_Dopamine_metabolism_WP2436_71387.gpml]

<?xml version="1.0" encoding="UTF-8"?>
<Pathway xmlns="http://pathvisio.org/GPML/2013a" Name="Dopamine metabolism" Version="20130111" Organism="Homo sapiens" License="CC BY 2.0" Last-Modified="10/17/2013">
  <Comment Source="WikiPathways-category">Metabolic Process</Comment>
  <Graphics BoardWidth="1021.168675988197" BoardHeight="999.4438904048427"/>
  <DataNode TextLabel="TYR" GraphId="dfece" Type="GeneProduct">
    <Graphics CenterX="192.33197741039524" CenterY="461.920682029892" Width="80.0" Height="20.0" ZOrder="32882" FontSize="10" Valign="Middle"/>
    <Xref Database="Entrez Gene" ID="7299"/>
  </DataNode>
  <DataNode TextLabel="iron(2+)" GraphId="e1c50" Type="Metabolite" GroupRef="b2683">
    <Graphics CenterX="183.23763659476202" CenterY="331.2282931190639" Width="55.85390199637018" Height="17.68075425310593" ZOrder="32883" FontSize="10" Valign="Middle" Color="0000ff"/>
    <Xref Database="ChEBI" ID="CHEBI:29033"/>
  </DataNode>
  <DataNode TextLabel="FAD" GraphId="fd81f" Type="Metabolite" GroupRef="fa633">
    <Graphics CenterX="417.1273098893845" CenterY="268.6810059595406" Width="57.5" Height="16.93024752159792" ZOrder="32884" FontSize="10" Valign="Middle" Color="0000ff"/>
    <Xref Database="HMDB" ID="HMDB01248"/>
  </DataNode>
  <DataNode TextLabel="Dopamine" GraphId="a8e83" Type="Metabolite">
    <Graphics CenterX="548.6787902754596" CenterY="419.95974945687436" Width="114.0881590319792" Height="21.84574578340762" ZOrder="32885" FontSize="10" Valign="Middle" Color="0000ff"/>
    <Xref Database="HMDB" ID="HMDB00073"/>
  </DataNode>
  <DataNode TextLabel="Dopamine semiquinone" GraphId="a15a8" Type="Metabolite">
    <Graphics CenterX="548.6787902754675" CenterY="489.2527154734182" Width="114.08815903197915" Height="20.0" ZOrder="32886" FontSize="10" Valign="Middle" Color="0000ff"/>
    <Xref Database="" ID=""/>
  </DataNode>
  <DataNode TextLabel="SOD1" GraphId="c2161" Type="GeneProduct">
    <Graphics CenterX="673.2392224380238" CenterY="489.2527154734182" Width="80.0" Height="20.0" ZOrder="32888" FontSize="10" Valign="Middle"/>
    <Xref Database="Entrez Gene" ID="6647"/>
  </DataNode>
  <DataNode TextLabel="Dopamine quinone" GraphId="edc51" Type="Metabolite">
    <Graphics CenterX="548.6787902754675" CenterY="534.7133430023599" Width="114.08815903197915" Height="20.0" ZOrder="32889" FontSize="10" Valign="Middle" Color="0000ff"/>
    <Xref Database="HMDB" ID="HMDB12219"/>
  </DataNode>
  <DataNode TextLabel="Glutathione" GraphId="dfa22" Type="Metabolite">
    <Graphics CenterX="687.6376994994296" CenterY="534.8056209830813" Width="56.43008162079727" Height="20.0" ZOrder="32890" FontSize="10" Valign="Middle" Color="0000ff"/>
    <Xref Database="HMDB" ID="HMDB00125"/>
  </DataNode>
  <DataNode TextLabel="5-glutathionyl dopamine" GraphId="fc8e0" Type="Metabolite">
    <Graphics CenterX="643.0242049729151" CenterY="594.1798231514056" Width="114.08815903197915" Height="20.0" ZOrder="32891" FontSize="10" Valign="Middle" Color="0000ff"/>
    <Xref Database="" ID=""/>
  </DataNode>
  <DataNode TextLabel="L-Dopa" GraphId="a8073" Type="Metabolite">
    <Graphics CenterX="310.13680709868635" CenterY="420.132530556379" Width="114.0881590319792" Height="19.99999999999999" ZOrder="32892" FontSize="10" Valign="Middle" Color="0000ff"/>
    <Xref Database="HMDB" ID="HMDB00181"/>
  </DataNode>
  <DataNode TextLabel="CO2" GraphId="f257f" Type="Metabolite">
    <Graphics CenterX="462.80266404754775" CenterY="389.87484101321553" Width="42.17715061605549" Height="19.99999999999999" ZOrder="32893" FontSize="10" Valign="Middle" Color="0000ff"/>
    <Xref Database="HMDB" ID="HMDB01967"/>
  </DataNode>
  <DataNode TextLabel="DDC" GraphId="b496b" Type="GeneProduct" GroupRef="f6a79">
    <Graphics CenterX="409.3075726658566" CenterY="353.71006545519396" Width="80.10514252890971" Height="20.000000000000007" ZOrder="32894" FontSize="10" Valign="Middle"/>
    <Xref Database="Entrez Gene" ID="1644"/>
  </DataNode>
  <DataNode TextLabel="DDC" GraphId="b6fce" Type="GeneProduct" GroupRef="f6a79">
    <Graphics CenterX="409.3075726658558" CenterY="330.29528122892305" Width="80.1051425289097" Height="20.0" ZOrder="32895" FontSize="10" Valign="Middle"/>
    <Xref Database="Entrez Gene" ID="1644"/>
  </DataNode>
  <DataNode TextLabel="Leukoaminochrome" GraphId="fbd1e" Type="Metabolite">
    <Graphics CenterX="520.3139476967118" CenterY="593.978684402534" Width="114.08815903197915" Height="20.0" ZOrder="32896" FontSize="10" Valign="Middle" Color="0000ff"/>
    <Xref Database="HMDB" ID="HMDB12992"/>
  </DataNode>
  <DataNode TextLabel="Dopaminochrome" GraphId="fdd3b" Type="Metabolite">
    <Graphics CenterX="520.3139476967118" CenterY="665.3442850939773" Width="114.08815903197915" Height="20.0" ZOrder="32897" FontSize="10" Valign="Middle" Color="0000ff"/>
    <Xref Database="PubChem-substance" ID="135653506"/>
  </DataNode>
  <DataNode TextLabel="NQO1" GraphId="c3b60" Type="GeneProduct">
    <Graphics CenterX="619.413675495959" CenterY="630.580017172024" Width="80.0" Height="20.0" ZOrder="32898" FontSize="10" Valign="Middle"/>
    <Xref Database="Entrez Gene" ID="1728"/>
  </DataNode>
  <DataNode TextLabel="L-Dopa quinone&#10;" GraphId="c9aca" Type="Metabolite">
    <Graphics CenterX="310.13680709868623" CenterY="534.7133430023599" Width="114.08815903197915" Height="20.0" ZOrder="32899" FontSize="10" Valign="Middle" Color="0000ff"/>
    <Xref Database="ChEBI" ID="CHEBI:16852"/>
  </DataNode>
  <DataNode TextLabel="Leucodopachrome" GraphId="b02d5" Type="Metabolite">
    <Graphics CenterX="310.13680709868623" CenterY="593.978684402534" Width="114.08815903197915" Height="20.0" ZOrder="32900" FontSize="10" Valign="Middle" Color="0000ff"/>
    <Xref Database="HMDB" ID="HMDB04067"/>
  </DataNode>
  <DataNode TextLabel="L-Dopachrome" GraphId="c5d27" Type="Metabolite">
    <Graphics CenterX="310.13680709868623" CenterY="665.3442850939773" Width="114.08815903197915" Height="20.0" ZOrder="32901" FontSize="10" Valign="Middle" Color="0000ff"/>
    <Xref Database="HMDB" ID="HMDB01430"/>
  </DataNode>
  <DataNode TextLabel="5,6-Dihydroxyindole" GraphId="c3ef3" Type="Metabolite">
    <Graphics CenterX="255.09165250395537" CenterY="721.6419257473349" Width="104.52336564077518" Height="20.0" ZOrder="32902" FontSize="10" Valign="Middle" Color="0000ff"/>
    <Xref Database="HMDB" ID="HMDB04058"/>
  </DataNode>
  <DataNode TextLabel="DHICA" GraphId="ae573" Type="Metabolite">
    <Graphics CenterX="366.1375469019757" CenterY="721.6419257473349" Width="108.49401299192999" Height="20.0" ZOrder="32903" FontSize="10" Valign="Middle" Color="0000ff"/>
    <Xref Database="HMDB" ID="HMDB01253"/>
  </DataNode>
  <DataNode TextLabel="ICQA&#10;" GraphId="ea6d9" Type="Metabolite">
    <Graphics CenterX="366.15569572230083" CenterY="776.1065355476981" Width="108.49401299192999" Height="20.0" ZOrder="32904" FontSize="10" Valign="Middle" Color="0000ff"/>
    <Xref Database="PubChem-substance" ID="96022279"/>
  </DataNode>
  <DataNode TextLabel="Neuromelanin&#10;" GraphId="f81cf" Type="Metabolite">
    <Graphics CenterX="254.55859953355417" CenterY="839.6455555114004" Width="108.49401299192999" Height="20.0" ZOrder="32905" FontSize="10" Valign="Middle" Color="0000ff"/>
    <Xref Database="PubChem-substance" ID="136368185"/>
  </DataNode>
  <DataNode TextLabel="L-Tyrosine" GraphId="d9e3c" Type="Metabolite">
    <Graphics CenterX="83.27880923494628" CenterY="420.1506793767056" Width="114.0881590319792" Height="19.99999999999999" ZOrder="32907" FontSize="10" Valign="Middle" Color="0000ff"/>
    <Xref Database="HMDB" ID="HMDB00158"/>
  </DataNode>
  <DataNode TextLabel="Tetrahydrobiopterin" GraphId="ef729" Type="Metabolite">
    <Graphics CenterX="83.27880923494628" CenterY="370.6802540210984" Width="114.0881590319792" Height="19.999999999999993" ZOrder="32908" FontSize="10" Valign="Middle" Color="0000ff"/>
    <Xref Database="HMDB" ID="HMDB00027"/>
  </DataNode>
  <DataNode TextLabel="4a-Hydroxytetrahydrobiopterin" GraphId="eec27" Type="Metabolite">
    <Graphics CenterX="265.61541870727297" CenterY="370.96480074264167" Width="151.30235002839828" Height="19.99999999999999" ZOrder="32909" FontSize="10" Valign="Middle" Color="0000ff"/>
    <Xref Database="HMDB" ID="HMDB02281"/>
  </DataNode>
  <DataNode TextLabel="TH" GraphId="c6b80" Type="GeneProduct" GroupRef="b2683">
    <Graphics CenterX="183.24191833305454" CenterY="309.86680049778073" Width="80.0" Height="20.0" ZOrder="32910" FontSize="10" Valign="Middle"/>
    <Xref Database="Entrez Gene" ID="7054"/>
  </DataNode>
  <DataNode TextLabel="PRKACA" GraphId="b64a9" Type="GeneProduct" GroupRef="f361e">
    <Graphics CenterX="69.84808893196589" CenterY="243.76367508416655" Width="80.0" Height="20.0" ZOrder="32911" FontSize="10" Valign="Middle"/>
    <Xref Database="Entrez Gene" ID="5566"/>
  </DataNode>
  <DataNode TextLabel="PRKACB" GraphId="cd881" Type="GeneProduct" GroupRef="f361e">
    <Graphics CenterX="69.84808893196589" CenterY="265.5785571168342" Width="80.0" Height="20.0" ZOrder="32912" FontSize="10" Valign="Middle"/>
    <Xref Database="Entrez Gene" ID="5567"/>
  </DataNode>
  <DataNode TextLabel="PRKACG" GraphId="fec1d" Type="GeneProduct" GroupRef="f361e">
    <Graphics CenterX="69.84808893196589" CenterY="287.39343914950206" Width="80.0" Height="20.0" ZOrder="32913" FontSize="10" Valign="Middle"/>
    <Xref Database="Entrez Gene" ID="5568"/>
  </DataNode>
  <DataNode TextLabel="PPP2CA" GraphId="f4e0d" Type="GeneProduct" GroupRef="c1cf7">
    <Graphics CenterX="309.4306660644525" CenterY="255.72987734983877" Width="80.0" Height="20.0" ZOrder="32914" FontSize="10" Valign="Middle"/>
    <Xref Database="Entrez Gene" ID="5515"/>
  </DataNode>
  <DataNode TextLabel="PPP2CB" GraphId="a97fa" Type="GeneProduct" GroupRef="c1cf7">
    <Graphics CenterX="309.4306660644525" CenterY="277.5447593825063" Width="80.0" Height="20.0" ZOrder="32915" FontSize="10" Valign="Middle"/>
    <Xref Database="Entrez Gene" ID="5516"/>
  </DataNode>
  <DataNode TextLabel="DOPAL" GraphId="db9a2" Type="Metabolite">
    <Graphics CenterX="576.5532268769931" CenterY="204.6173896985639" Width="66.74863527568101" Height="21.84574578340762" ZOrder="32916" FontSize="10" Valign="Middle" Color="0000ff"/>
    <Xref Database="HMDB" ID="HMDB03791"/>
  </DataNode>
  <DataNode TextLabel="3-Methoxytyramine" GraphId="f098a" Type="Metabolite">
    <Graphics CenterX="518.9583294285688" CenterY="323.4748497704398" Width="106.73556533056552" Height="21.84574578340762" ZOrder="32917" FontSize="10" Valign="Middle" Color="0000ff"/>
    <Xref Database="HMDB" ID="HMDB00022"/>
  </DataNode>
  <DataNode TextLabel="ROS" GraphId="c6a9b" Type="Metabolite">
    <Graphics CenterX="839.5940245066068" CenterY="104.7988779018309" Width="75.30120169735756" Height="21.84574578340762" ZOrder="32918" FontSize="10" Valign="Middle" Color="0000ff"/>
    <Xref Database="PubChem-substance" ID="135292933"/>
  </DataNode>
  <DataNode TextLabel="S-Adenosylhomocysteine" GraphId="b870c" Type="Metabolite">
    <Graphics CenterX="763.0318048440291" CenterY="419.50143517672797" Width="148.30120169735756" Height="21.84574578340762" ZOrder="32919" FontSize="10" Valign="Middle" Color="0000ff"/>
    <Xref Database="HMDB" ID="HMDB00939"/>
  </DataNode>
  <DataNode TextLabel="1-chloro-2,4-dinitrobenzene" GraphId="ef211" Type="Metabolite">
    <Graphics CenterX="763.029644377168" CenterY="383.77824168321774" Width="148.30120169735756" Height="21.84574578340762" ZOrder="32920" FontSize="10" Valign="Middle" Color="0000ff"/>
    <Xref Database="ChEBI" ID="CHEBI:34718"/>
  </DataNode>
  <DataNode TextLabel="S-Adenosylmethionine" GraphId="c982b" Type="Metabolite">
    <Graphics CenterX="692.1880213352146" CenterY="462.03265849625626" Width="114.28150853815578" Height="21.84574578340762" ZOrder="32921" FontSize="10" Valign="Middle" Color="0000ff"/>
    <Xref Database="HMDB" ID="HMDB01185"/>
  </DataNode>
  <DataNode TextLabel="N-Methylserotonin" GraphId="bb8d8" Type="Metabolite">
    <Graphics CenterX="763.6657163311042" CenterY="204.61738969856393" Width="91.5548458437845" Height="21.84574578340762" ZOrder="32922" FontSize="10" Valign="Middle" Color="0000ff"/>
    <Xref Database="HMDB" ID="HMDB04369"/>
  </DataNode>
  <DataNode TextLabel="H2O" GraphId="c0681" Type="Metabolite">
    <Graphics CenterX="668.2928482947628" CenterY="323.595465924803" Width="35.2555611802286" Height="21.84574578340762" ZOrder="32923" FontSize="10" Valign="Middle" Color="0000ff"/>
    <Xref Database="HMDB" ID="HMDB02111"/>
  </DataNode>
  <DataNode TextLabel="O2" GraphId="ee731" Type="Metabolite">
    <Graphics CenterX="668.2928482947628" CenterY="347.34597361297244" Width="35.2555611802286" Height="21.84574578340762" ZOrder="32924" FontSize="10" Valign="Middle" Color="0000ff"/>
    <Xref Database="HMDB" ID="HMDB01377"/>
  </DataNode>
  <DataNode TextLabel="H2O2" GraphId="f4c52" Type="Metabolite">
    <Graphics CenterX="668.2691623445752" CenterY="233.5724553816076" Width="35.2555611802286" Height="21.84574578340762" ZOrder="32925" FontSize="10" Valign="Middle" Color="0000ff"/>
    <Xref Database="HMDB" ID="HMDB03125"/>
  </DataNode>
  <DataNode TextLabel="Ammonia" GraphId="d2ff5" Type="Metabolite">
    <Graphics CenterX="668.6499095139831" CenterY="258.9000372878353" Width="49.73472310528503" Height="21.84574578340762" ZOrder="32926" FontSize="10" Valign="Middle" Color="0000ff"/>
    <Xref Database="HMDB" ID="HMDB00051"/>
  </DataNode>
  <DataNode TextLabel="MAOA" GraphId="ae37d" Type="GeneProduct" GroupRef="fa633">
    <Graphics CenterX="419.4328957566498" CenterY="248.95386347779584" Width="80.10514252890971" Height="16.47596255809276" ZOrder="32927" FontSize="10" Valign="Middle"/>
    <Xref Database="Entrez Gene" ID="4128"/>
  </DataNode>
  <DataNode TextLabel="COMT" GraphId="d4a71" Type="GeneProduct">
    <Graphics CenterX="625.9828914355031" CenterY="383.28365347001875" Width="80.10514252890971" Height="16.47596255809276" ZOrder="32928" FontSize="10" Valign="Middle"/>
    <Xref Database="Entrez Gene" ID="1312"/>
  </DataNode>
  <DataNode TextLabel="FAD" GraphId="c0777" Type="Metabolite" GroupRef="eebe7">
    <Graphics CenterX="419.90908623284156" CenterY="207.67840141021355" Width="57.5" Height="16.93024752159792" ZOrder="32929" FontSize="10" Valign="Middle" Color="0000ff"/>
    <Xref Database="HMDB" ID="HMDB01248"/>
  </DataNode>
  <DataNode TextLabel="MAOB" GraphId="f4f6e" Type="GeneProduct" GroupRef="eebe7">
    <Graphics CenterX="419.90908623284156" CenterY="189.07053446561042" Width="80.10514252890971" Height="16.47596255809276" ZOrder="32930" FontSize="10" Valign="Middle"/>
    <Xref Database="Entrez Gene" ID="4129"/>
  </DataNode>
  <DataNode TextLabel="Homovanillin" GraphId="a16d9" Type="Metabolite">
    <Graphics CenterX="517.7903232061161" CenterY="107.77266326970519" Width="67.3292910241116" Height="21.84574578340762" ZOrder="32931" FontSize="10" Valign="Middle" Color="0000ff"/>
    <Xref Database="HMDB" ID="HMDB05175"/>
  </DataNode>
  <DataNode TextLabel="DOPET" GraphId="de5a4" Type="Metabolite">
    <Graphics CenterX="667.5619480530825" CenterY="143.83699042451664" Width="72.68622281840283" Height="21.84574578340762" ZOrder="32932" FontSize="10" Valign="Middle" Color="0000ff"/>
    <Xref Database="HMDB" ID="HMDB05784"/>
  </DataNode>
  <DataNode TextLabel="DOPAC" GraphId="d9e04" Type="Metabolite">
    <Graphics CenterX="576.8359952400176" CenterY="144.76258026117725" Width="72.68622281840283" Height="21.84574578340762" ZOrder="32933" FontSize="10" Valign="Middle" Color="0000ff"/>
    <Xref Database="PubChem-substance" ID="53788757"/>
  </DataNode>
  <DataNode TextLabel="Homovanillic acid" GraphId="af4b4" Type="Metabolite">
    <Graphics CenterX="576.3822747318421" CenterY="42.23989423576889" Width="91.70618652075518" Height="21.84574578340762" ZOrder="32934" FontSize="10" Valign="Middle" Color="0000ff"/>
    <Xref Database="HMDB" ID="HMDB00118"/>
  </DataNode>
  <Interaction GraphId="ffb2c">
    <Attribute Key="org.pathvisio.core.ds" Value=""/>
    <Attribute Key="org.pathvisio.core.id" Value=""/>
    <Graphics ZOrder="32824" LineThickness="1.0">
      <Point X="520.1567505174648" Y="430.88262234857814" GraphRef="a8e83" RelX="-0.5" RelY="1.0"/>
      <Point X="520.1567505174727" Y="479.2527154734182" GraphRef="a15a8" RelX="-0.5" RelY="-1.0" ArrowHead="mim-conversion"/>
    </Graphics>
    <Xref Database="" ID=""/>
  </Interaction>
  <Interaction GraphId="e8fb3">
    <Attribute Key="org.pathvisio.core.ds" Value=""/>
    <Attribute Key="org.pathvisio.core.id" Value=""/>
    <Graphics ZOrder="32825" LineThickness="1.0">
      <Point X="613.3669176069305" Y="419.91762047118095" GraphRef="fc51d" RelX="0.0" RelY="0.0"/>
      <Point X="635.0472670661367" Y="462.0326584962562" GraphRef="c982b" RelX="-1.0" RelY="0.0"/>
    </Graphics>
    <Xref Database="" ID=""/>
  </Interaction>
  <Interaction GraphId="e17bb">
    <Attribute Key="org.pathvisio.core.ds" Value=""/>
    <Attribute Key="org.pathvisio.core.id" Value=""/>
    <Graphics ZOrder="32826" LineThickness="1.0">
      <Point X="192.33197741039524" Y="451.920682029892" GraphRef="dfece" RelX="0.0" RelY="-1.0"/>
      <Point X="192.4938587046469" Y="418.7939132617917" ArrowHead="mim-catalysis"/>
    </Graphics>
    <Xref Database="" ID=""/>
  </Interaction>
  <Interaction GraphId="bfd26">
    <Attribute Key="org.pathvisio.core.ds" Value=""/>
    <Attribute Key="org.pathvisio.core.id" Value=""/>
    <Graphics ZOrder="32827" LineThickness="1.0">
      <Point X="646.4069493264511" Y="419.7355254533032" GraphRef="d72a9" RelX="0.0" RelY="0.0"/>
      <Point X="688.8790435284892" Y="383.77824168321774" GraphRef="ef211" RelX="-1.0" RelY="0.0" ArrowHead="mim-conversion"/>
    </Graphics>
    <Xref Database="" ID=""/>
  </Interaction>
  <Interaction GraphId="e13b9">
    <Attribute Key="org.pathvisio.core.ds" Value=""/>
    <Attribute Key="org.pathvisio.core.id" Value=""/>
    <Graphics ZOrder="32828" LineThickness="1.0">
      <Point X="183.24191833305454" Y="352.06867024561683" GraphRef="bbcc1" RelX="0.0" RelY="1.0"/>
      <Point X="183.89976438997078" Y="421.87897275936774" ArrowHead="mim-catalysis"/>
    </Graphics>
    <Xref Database="" ID=""/>
  </Interaction>
  <Interaction GraphId="b1b2f">
    <Attribute Key="org.pathvisio.core.ds" Value=""/>
    <Attribute Key="org.pathvisio.core.id" Value=""/>
    <Graphics ZOrder="32829" LineThickness="1.0">
      <Point X="140.32288875093587" Y="420.1506793767056" GraphRef="d9e3c" RelX="1.0" RelY="0.0"/>
      <Point X="253.09272758269674" Y="420.132530556379" GraphRef="a8073" RelX="-1.0" RelY="0.0" ArrowHead="mim-conversion"/>
      <Anchor Position="0.14385665811746967" Shape="None" GraphId="a9f62"/>
      <Anchor Position="0.773552922688802" Shape="None" GraphId="b1d03"/>
    </Graphics>
    <Xref Database="" ID=""/>
  </Interaction>
  <Interaction GraphId="b1b84">
    <Attribute Key="org.pathvisio.core.ds" Value=""/>
    <Attribute Key="org.pathvisio.core.id" Value=""/>
    <Graphics ZOrder="32830" LineThickness="1.0">
      <Point X="366.1375469019757" Y="731.6419257473349" GraphRef="ae573" RelX="0.0" RelY="1.0"/>
      <Point X="366.15569572230083" Y="766.1065355476981" GraphRef="ea6d9" RelX="0.0" RelY="-1.0" ArrowHead="mim-conversion"/>
    </Graphics>
    <Xref Database="" ID=""/>
  </Interaction>
  <Interaction GraphId="c432e">
    <Attribute Key="org.pathvisio.core.ds" Value=""/>
    <Attribute Key="org.pathvisio.core.id" Value=""/>
    <Graphics ZOrder="32831" LineThickness="1.0">
      <Point X="310.13680709868623" Y="544.7133430023599" GraphRef="c9aca" RelX="0.0" RelY="1.0"/>
      <Point X="310.13680709868623" Y="583.978684402534" GraphRef="b02d5" RelX="0.0" RelY="-1.0" ArrowHead="mim-conversion"/>
    </Graphics>
    <Xref Database="" ID=""/>
  </Interaction>
  <Interaction GraphId="d5acf">
    <Attribute Key="org.pathvisio.core.ds" Value=""/>
    <Attribute Key="org.pathvisio.core.id" Value=""/>
    <Graphics ZOrder="32832" LineThickness="1.0">
      <Point X="577.2008300334622" Y="479.2527154734182" GraphRef="a15a8" RelX="0.5" RelY="-1.0"/>
      <Point X="577.2008300334544" Y="430.88262234857814" GraphRef="a8e83" RelX="0.5" RelY="1.0" ArrowHead="mim-conversion"/>
    </Graphics>
    <Xref Database="" ID=""/>
  </Interaction>
  <Interaction GraphId="f8638">
    <Attribute Key="org.pathvisio.core.ds" Value=""/>
    <Attribute Key="org.pathvisio.core.id" Value=""/>
    <Graphics ZOrder="32833" LineThickness="1.0">
      <Point X="576.6362192857694" Y="240.33747045372044" GraphRef="da55f" RelX="0.0" RelY="0.0"/>
      <Point X="650.6413817544609" Y="233.5724553816076" GraphRef="f4c52" RelX="-1.0" RelY="0.0" ArrowHead="mim-conversion"/>
      <Anchor Position="0.5011616708430396" Shape="None" GraphId="f9342"/>
    </Graphics>
    <Xref Database="" ID=""/>
  </Interaction>
  <Interaction GraphId="aff4f">
    <Attribute Key="org.pathvisio.core.ds" Value=""/>
    <Attribute Key="org.pathvisio.core.id" Value=""/>
    <Graphics ConnectorType="Elbow" ZOrder="32834" LineThickness="1.0">
      <Point X="311.9086892263358" Y="776.1065355476981" GraphRef="ea6d9" RelX="-1.0" RelY="0.0"/>
      <Point X="281.6821027815367" Y="829.6455555114004" GraphRef="f81cf" RelX="0.5" RelY="-1.0" ArrowHead="mim-conversion"/>
    </Graphics>
    <Xref Database="" ID=""/>
  </Interaction>
  <Interaction GraphId="bc675">
    <Attribute Key="org.pathvisio.core.ds" Value=""/>
    <Attribute Key="org.pathvisio.core.id" Value=""/>
    <Graphics ZOrder="32835" LineThickness="1.0">
      <Point X="609.9275445148337" Y="204.6173896985639" GraphRef="db9a2" RelX="1.0" RelY="0.0"/>
      <Point X="667.5619480530825" Y="154.75986331622045" GraphRef="de5a4" RelX="0.0" RelY="1.0" ArrowHead="mim-conversion"/>
    </Graphics>
    <Xref Database="" ID=""/>
  </Interaction>
  <Interaction GraphId="ac472">
    <Attribute Key="org.pathvisio.core.ds" Value=""/>
    <Attribute Key="org.pathvisio.core.id" Value=""/>
    <Graphics ZOrder="32836" LineThickness="1.0">
      <Point X="232.33197741039524" Y="461.920682029892" GraphRef="dfece" RelX="1.0" RelY="0.0"/>
      <Point X="312.7979814223469" Y="444.4850121812611" ArrowHead="mim-catalysis"/>
    </Graphics>
    <Xref Database="" ID=""/>
  </Interaction>
  <Interaction GraphId="d4016">
    <Attribute Key="org.pathvisio.core.ds" Value=""/>
    <Attribute Key="org.pathvisio.core.id" Value=""/>
    <Graphics ZOrder="32837" LineThickness="1.0">
      <Point X="202.9976184459401" Y="254.65008002327932" GraphRef="a3d12" RelX="0.0" RelY="1.0"/>
      <Point X="203.24191833305454" Y="299.86680049778073" GraphRef="c6b80" RelX="0.5" RelY="-1.0" ArrowHead="mim-modification"/>
    </Graphics>
    <Xref Database="" ID=""/>
  </Interaction>
  <Interaction GraphId="a19ed">
    <Attribute Key="org.pathvisio.core.ds" Value=""/>
    <Attribute Key="org.pathvisio.core.id" Value=""/>
    <Graphics ZOrder="32838" LineThickness="1.0">
      <Point X="520.1567505174648" Y="409.0368765651705" GraphRef="a8e83" RelX="-0.5" RelY="-1.0"/>
      <Point X="518.9583294285688" Y="334.39772266214356" GraphRef="f098a" RelX="0.0" RelY="1.0" ArrowHead="mim-conversion"/>
    </Graphics>
    <Xref Database="" ID=""/>
  </Interaction>
  <Interaction GraphId="e2a8b">
    <Attribute Key="org.pathvisio.core.ds" Value=""/>
    <Attribute Key="org.pathvisio.core.id" Value=""/>
    <Graphics ZOrder="32839" LineThickness="1.0">
      <Point X="491.79190793871703" Y="603.978684402534" GraphRef="fbd1e" RelX="-0.5" RelY="1.0"/>
      <Point X="491.79190793871703" Y="655.3442850939773" GraphRef="fdd3b" RelX="-0.5" RelY="-1.0" ArrowHead="mim-conversion"/>
    </Graphics>
    <Xref Database="" ID=""/>
  </Interaction>
  <Interaction GraphId="efc07">
    <Attribute Key="org.pathvisio.core.ds" Value=""/>
    <Attribute Key="org.pathvisio.core.id" Value=""/>
    <Graphics ZOrder="32840" LineThickness="1.0">
      <Point X="471.4854670211047" Y="258.9310059595445" GraphRef="c4d5f" RelX="1.0" RelY="0.0"/>
      <Point X="516.9722100974832" Y="194.96465957560847" ArrowHead="mim-catalysis"/>
    </Graphics>
    <Xref Database="" ID=""/>
  </Interaction>
  <Interaction GraphId="d9f90">
    <Attribute Key="org.pathvisio.core.ds" Value=""/>
    <Attribute Key="org.pathvisio.core.id" Value=""/>
    <Graphics ZOrder="32841" LineThickness="1.0">
      <Point X="763.1802310149102" Y="335.6118576410794" GraphRef="a962a" RelX="0.0" RelY="0.0"/>
      <Point X="685.9206288848771" Y="347.34597361297244" GraphRef="ee731" RelX="1.0" RelY="0.0"/>
    </Graphics>
    <Xref Database="" ID=""/>
  </Interaction>
  <Interaction GraphId="c27bb">
    <Attribute Key="org.pathvisio.core.ds" Value=""/>
    <Attribute Key="org.pathvisio.core.id" Value=""/>
    <Graphics ZOrder="32842" LineThickness="1.0">
      <Point X="548.6787902754675" Y="499.2527154734182" GraphRef="a15a8" RelX="0.0" RelY="1.0"/>
      <Point X="548.6787902754675" Y="524.7133430023599" GraphRef="edc51" RelX="0.0" RelY="-1.0" ArrowHead="mim-conversion"/>
    </Graphics>
    <Xref Database="" ID=""/>
  </Interaction>
  <Interaction GraphId="a07f7">
    <Attribute Key="org.pathvisio.core.ds" Value=""/>
    <Attribute Key="org.pathvisio.core.id" Value=""/>
    <Graphics ZOrder="32843" LineThickness="1.0">
      <Point X="471.4854670211047" Y="258.9310059595445" GraphRef="c4d5f" RelX="1.0" RelY="0.0"/>
      <Point X="762.8887255239803" Y="309.3022276336847" ArrowHead="mim-catalysis"/>
    </Graphics>
    <Xref Database="" ID=""/>
  </Interaction>
  <Interaction GraphId="e7a51">
    <Attribute Key="org.pathvisio.core.ds" Value=""/>
    <Attribute Key="org.pathvisio.core.id" Value=""/>
    <Graphics ZOrder="32844" LineThickness="1.0">
      <Point X="576.5532268769932" Y="193.6945168068601" GraphRef="db9a2" RelX="0.0" RelY="-1.0"/>
      <Point X="576.8359952400176" Y="155.68545315288105" GraphRef="d9e04" RelX="0.0" RelY="1.0" ArrowHead="mim-conversion"/>
    </Graphics>
    <Xref Database="" ID=""/>
  </Interaction>
  <Interaction GraphId="cfd80">
    <Attribute Key="org.pathvisio.core.ds" Value=""/>
    <Attribute Key="org.pathvisio.core.id" Value=""/>
    <Graphics ZOrder="32845" LineThickness="1.0">
      <Point X="576.8359952400176" Y="133.83970736947344" GraphRef="d9e04" RelX="0.0" RelY="-1.0"/>
      <Point X="576.3822747318421" Y="53.16276712747269" GraphRef="af4b4" RelX="0.0" RelY="1.0" ArrowHead="mim-conversion"/>
    </Graphics>
    <Xref Database="" ID=""/>
  </Interaction>
  <Interaction GraphId="da696">
    <Attribute Key="org.pathvisio.core.ds" Value=""/>
    <Attribute Key="org.pathvisio.core.id" Value=""/>
    <Graphics ZOrder="32846" LineThickness="1.0">
      <Point X="367.18088661467596" Y="420.132530556379" GraphRef="a8073" RelX="1.0" RelY="0.0"/>
      <Point X="491.63471075947007" Y="419.9597494568743" GraphRef="a8e83" RelX="-1.0" RelY="0.0" ArrowHead="mim-conversion"/>
      <Anchor Position="0.7673607599043237" Shape="None" GraphId="b7281"/>
    </Graphics>
    <Xref Database="" ID=""/>
  </Interaction>
  <Interaction GraphId="a1345">
    <Attribute Key="org.pathvisio.core.ds" Value=""/>
    <Attribute Key="org.pathvisio.core.id" Value=""/>
    <Graphics ZOrder="32847" LineThickness="1.0">
      <Point X="585.9303201710483" Y="383.28365347001875" GraphRef="d4a71" RelX="-1.0" RelY="0.0"/>
      <Point X="520.7454362663541" Y="383.56547195137597" ArrowHead="mim-catalysis"/>
    </Graphics>
    <Xref Database="" ID=""/>
  </Interaction>
  <Interaction GraphId="e1dfe">
    <Attribute Key="org.pathvisio.core.ds" Value=""/>
    <Attribute Key="org.pathvisio.core.id" Value=""/>
    <Graphics ZOrder="32848" LineThickness="1.0">
      <Point X="613.7247701595894" Y="236.94710419690202" GraphRef="f9342" RelX="0.0" RelY="0.0"/>
      <Point X="643.7825479613407" Y="258.9000372878353" GraphRef="d2ff5" RelX="-1.0" RelY="0.0" ArrowHead="mim-conversion"/>
    </Graphics>
    <Xref Database="" ID=""/>
  </Interaction>
  <Interaction GraphId="b8a34">
    <Attribute Key="org.pathvisio.core.ds" Value=""/>
    <Attribute Key="org.pathvisio.core.id" Value=""/>
    <Graphics ZOrder="32849" LineThickness="1.0">
      <Point X="255.09165250395554" Y="731.6419257473348"/>
      <Point X="254.55859953355417" Y="829.6455555114004" GraphRef="f81cf" RelX="0.0" RelY="-1.0" ArrowHead="mim-conversion"/>
    </Graphics>
    <Xref Database="" ID=""/>
  </Interaction>
  <Interaction GraphId="e9793">
    <Attribute Key="org.pathvisio.core.ds" Value=""/>
    <Attribute Key="org.pathvisio.core.id" Value=""/>
    <Graphics ZOrder="32850" LineThickness="1.0">
      <Point X="579.413675495959" Y="630.580017172024" GraphRef="c3b60" RelX="-1.0" RelY="0.0"/>
      <Point X="546.4815088507647" Y="630.938285893047" ArrowHead="mim-catalysis"/>
    </Graphics>
    <Xref Database="" ID=""/>
  </Interaction>
  <Interaction GraphId="ded6b">
    <Attribute Key="org.pathvisio.core.ds" Value=""/>
    <Attribute Key="org.pathvisio.core.id" Value=""/>
    <Graphics ZOrder="32851" LineThickness="1.0">
      <Point X="577.2008300334544" Y="409.0368765651705" GraphRef="a8e83" RelX="0.5" RelY="-1.0"/>
      <Point X="576.5532268769932" Y="215.5402625902677" GraphRef="db9a2" RelX="0.0" RelY="1.0" ArrowHead="mim-conversion"/>
      <Anchor Position="0.3794338575619848" Shape="None" GraphId="de1cf"/>
      <Anchor Position="0.8718468124374051" Shape="None" GraphId="da55f"/>
    </Graphics>
    <Xref Database="" ID=""/>
  </Interaction>
  <Interaction GraphId="fac5c">
    <Attribute Key="org.pathvisio.core.ds" Value=""/>
    <Attribute Key="org.pathvisio.core.id" Value=""/>
    <Graphics ZOrder="32852" LineThickness="1.0">
      <Point X="152.33197741039524" Y="461.920682029892" GraphRef="dfece" RelX="-1.0" RelY="0.0"/>
      <Point X="519.7930553139731" Y="459.7559481418522" ArrowHead="mim-catalysis"/>
    </Graphics>
    <Xref Database="" ID=""/>
  </Interaction>
  <Interaction GraphId="a95be">
    <Attribute Key="org.pathvisio.core.ds" Value=""/>
    <Attribute Key="org.pathvisio.core.id" Value=""/>
    <Graphics ZOrder="32853" LineThickness="1.0">
      <Point X="650.6650677046485" Y="347.34597361297244" GraphRef="ee731" RelX="-1.0" RelY="0.0"/>
      <Point X="576.9551074696291" Y="335.6177098994909" GraphRef="de1cf" RelX="0.0" RelY="0.0"/>
    </Graphics>
    <Xref Database="" ID=""/>
  </Interaction>
  <Interaction GraphId="d29f2">
    <Attribute Key="org.pathvisio.core.ds" Value=""/>
    <Attribute Key="org.pathvisio.core.id" Value=""/>
    <Graphics ZOrder="32854" LineThickness="1.0">
      <Point X="517.7903232061161" Y="96.84979037800139" GraphRef="a16d9" RelX="0.0" RelY="-1.0"/>
      <Point X="553.4557281016533" Y="53.16276712747269" GraphRef="af4b4" RelX="-0.5" RelY="1.0" ArrowHead="mim-conversion"/>
    </Graphics>
    <Xref Database="" ID=""/>
  </Interaction>
  <Interaction GraphId="d3e94">
    <Attribute Key="org.pathvisio.core.ds" Value=""/>
    <Attribute Key="org.pathvisio.core.id" Value=""/>
    <Graphics ZOrder="32855" LineThickness="1.0">
      <Point X="518.9583294285688" Y="312.5519768787359" GraphRef="f098a" RelX="0.0" RelY="-1.0"/>
      <Point X="517.7903232061161" Y="118.695536161409" GraphRef="a16d9" RelX="0.0" RelY="1.0" ArrowHead="mim-conversion"/>
    </Graphics>
    <Xref Database="" ID=""/>
  </Interaction>
  <Interaction GraphId="e8bab">
    <Attribute Key="org.pathvisio.core.ds" Value=""/>
    <Attribute Key="org.pathvisio.core.id" Value=""/>
    <Graphics ZOrder="32856" LineThickness="1.0">
      <Point X="471.9616574972964" Y="198.48803917878826" GraphRef="f0e09" RelX="1.0" RelY="0.0"/>
      <Point X="576.8633171755229" Y="262.11529478431976" ArrowHead="mim-catalysis"/>
    </Graphics>
    <Xref Database="" ID=""/>
  </Interaction>
  <Interaction GraphId="abe4d">
    <Attribute Key="org.pathvisio.core.ds" Value=""/>
    <Attribute Key="org.pathvisio.core.id" Value=""/>
    <Graphics ZOrder="32857" LineThickness="1.0">
      <Point X="121.84808893196589" Y="265.5785571168343" GraphRef="af0ea" RelX="1.0" RelY="0.0"/>
      <Point X="200.27529539693828" Y="265.9923721549153" ArrowHead="mim-stimulation"/>
    </Graphics>
    <Xref Database="" ID=""/>
  </Interaction>
  <Interaction GraphId="b9f7e">
    <Attribute Key="org.pathvisio.core.ds" Value=""/>
    <Attribute Key="org.pathvisio.core.id" Value=""/>
    <Graphics ZOrder="32858" LineThickness="1.0">
      <Point X="763.029644377168" Y="372.8553687915139" GraphRef="ef211" RelX="0.0" RelY="-1.0"/>
      <Point X="763.6657163311042" Y="215.54026259026773" GraphRef="bb8d8" RelX="0.0" RelY="1.0" ArrowHead="mim-conversion"/>
      <Anchor Position="0.23674465885552365" Shape="None" GraphId="a962a"/>
      <Anchor Position="0.8481280127526432" Shape="None" GraphId="a5306"/>
    </Graphics>
    <Xref Database="" ID=""/>
  </Interaction>
  <Interaction GraphId="bcf1b">
    <Attribute Key="org.pathvisio.core.ds" Value=""/>
    <Attribute Key="org.pathvisio.core.id" Value=""/>
    <Graphics ZOrder="32859" LineThickness="1.0">
      <Point X="281.61476734069146" Y="675.3442850939773" GraphRef="c5d27" RelX="-0.5" RelY="1.0"/>
      <Point X="281.2224939141492" Y="711.6419257473349" GraphRef="c3ef3" RelX="0.5" RelY="-1.0" ArrowHead="mim-conversion"/>
    </Graphics>
    <Xref Database="" ID=""/>
  </Interaction>
  <Interaction GraphId="f2128">
    <Attribute Key="org.pathvisio.core.ds" Value=""/>
    <Attribute Key="org.pathvisio.core.id" Value=""/>
    <Graphics ZOrder="32860" LineThickness="1.0">
      <Point X="650.6650677046485" Y="323.59546592480297" GraphRef="c0681" RelX="-1.0" RelY="0.0"/>
      <Point X="576.9551074696291" Y="335.6177098994909" GraphRef="de1cf" RelX="0.0" RelY="0.0"/>
    </Graphics>
    <Xref Database="" ID=""/>
  </Interaction>
  <Interaction GraphId="dcd0d">
    <Attribute Key="org.pathvisio.core.ds" Value=""/>
    <Attribute Key="org.pathvisio.core.id" Value=""/>
    <Graphics ZOrder="32861" LineThickness="1.0">
      <Point X="227.55632717038964" Y="420.1366403036986" GraphRef="b1d03" RelX="0.0" RelY="0.0"/>
      <Point X="227.7898312001734" Y="380.96480074264167" GraphRef="eec27" RelX="-0.5" RelY="1.0" ArrowHead="mim-conversion"/>
    </Graphics>
    <Xref Database="" ID=""/>
  </Interaction>
  <Interaction GraphId="e306e">
    <Attribute Key="org.pathvisio.core.ds" Value=""/>
    <Attribute Key="org.pathvisio.core.id" Value=""/>
    <Graphics ZOrder="32862" LineThickness="1.0">
      <Point X="548.8359874547066" Y="655.3442850939773" GraphRef="fdd3b" RelX="0.5" RelY="-1.0"/>
      <Point X="548.8359874547066" Y="603.978684402534" GraphRef="fbd1e" RelX="0.5" RelY="1.0" ArrowHead="mim-conversion"/>
    </Graphics>
    <Xref Database="" ID=""/>
  </Interaction>
  <Interaction GraphId="e5641">
    <Attribute Key="org.pathvisio.core.ds" Value=""/>
    <Attribute Key="org.pathvisio.core.id" Value=""/>
    <Graphics ZOrder="32863" LineThickness="1.0">
      <Point X="763.5691148194277" Y="239.43202039307997" GraphRef="a5306" RelX="0.0" RelY="0.0"/>
      <Point X="685.8969429346895" Y="233.5724553816076" GraphRef="f4c52" RelX="1.0" RelY="0.0" ArrowHead="mim-conversion"/>
      <Anchor Position="0.4922415239246821" Shape="None" GraphId="b326f"/>
    </Graphics>
    <Xref Database="" ID=""/>
  </Interaction>
  <Interaction GraphId="a8d6e">
    <Attribute Key="org.pathvisio.core.ds" Value=""/>
    <Attribute Key="org.pathvisio.core.id" Value=""/>
    <Graphics ZOrder="32864" LineThickness="1.0">
      <Point X="471.9616574972964" Y="198.48803917878826" GraphRef="f0e09" RelX="1.0" RelY="0.0"/>
      <Point X="519.6945331464849" Y="198.5944236409442" ArrowHead="mim-catalysis"/>
    </Graphics>
    <Xref Database="" ID=""/>
  </Interaction>
  <Interaction GraphId="e39ab">
    <Attribute Key="org.pathvisio.core.ds" Value=""/>
    <Attribute Key="org.pathvisio.core.id" Value=""/>
    <Graphics ZOrder="32865" LineThickness="1.0">
      <Point X="257.4306660644525" Y="266.6373183661725" GraphRef="cfdf6" RelX="-1.0" RelY="0.0"/>
      <Point X="203.90505946227412" Y="266.8998131712492" ArrowHead="mim-inhibition"/>
    </Graphics>
    <Xref Database="" ID=""/>
  </Interaction>
  <Interaction GraphId="ed51d">
    <Attribute Key="org.pathvisio.core.ds" Value=""/>
    <Attribute Key="org.pathvisio.core.id" Value=""/>
    <Graphics ConnectorType="Elbow" ZOrder="32866" LineThickness="1.0">
      <Point X="605.722869791457" Y="534.7133430023599" GraphRef="edc51" RelX="1.0" RelY="0.0"/>
      <Point X="643.0242049729151" Y="584.1798231514056" GraphRef="fc8e0" RelX="0.0" RelY="-1.0" ArrowHead="mim-conversion"/>
      <Anchor Position="0.4" Shape="None" GraphId="e200e"/>
    </Graphics>
    <Xref Database="" ID=""/>
  </Interaction>
  <Interaction GraphId="af572">
    <Attribute Key="org.pathvisio.core.ds" Value=""/>
    <Attribute Key="org.pathvisio.core.id" Value=""/>
    <Graphics ZOrder="32867" LineThickness="1.0">
      <Point X="471.4854670211047" Y="258.9310059595445" GraphRef="c4d5f" RelX="1.0" RelY="0.0"/>
      <Point X="577.7707581918568" Y="259.39297173531793" ArrowHead="mim-catalysis"/>
    </Graphics>
    <Xref Database="" ID=""/>
  </Interaction>
  <Interaction GraphId="a3a62">
    <Attribute Key="org.pathvisio.core.ds" Value=""/>
    <Attribute Key="org.pathvisio.core.id" Value=""/>
    <Graphics ZOrder="32868" LineThickness="1.0">
      <Point X="725.3356465643443" Y="236.54769918229707" GraphRef="b326f" RelX="0.0" RelY="0.0"/>
      <Point X="693.5172710666257" Y="258.9000372878353" GraphRef="d2ff5" RelX="1.0" RelY="0.0" ArrowHead="mim-conversion"/>
    </Graphics>
    <Xref Database="" ID=""/>
  </Interaction>
  <Interaction GraphId="dbe75">
    <Attribute Key="org.pathvisio.core.ds" Value=""/>
    <Attribute Key="org.pathvisio.core.id" Value=""/>
    <Graphics ZOrder="32869" LineThickness="1.0">
      <Point X="659.4226586890309" Y="534.8056209830813" GraphRef="dfa22" RelX="-1.0" RelY="0.0"/>
      <Point X="640.4299959236585" Y="534.7133430023599" GraphRef="e200e" RelX="0.0" RelY="0.0"/>
    </Graphics>
    <Xref Database="" ID=""/>
  </Interaction>
  <Interaction GraphId="ab0f3">
    <Attribute Key="org.pathvisio.core.ds" Value=""/>
    <Attribute Key="org.pathvisio.core.id" Value=""/>
    <Graphics ConnectorType="Elbow" ZOrder="32870" LineThickness="1.0">
      <Point X="140.32288875093587" Y="370.6802540210984" GraphRef="ef729" RelX="1.0" RelY="0.0"/>
      <Point X="156.54558090171867" Y="420.14806854806466" GraphRef="a9f62" RelX="0.0" RelY="0.0"/>
    </Graphics>
    <Xref Database="" ID=""/>
  </Interaction>
  <Interaction GraphId="ed31f">
    <Attribute Key="org.pathvisio.core.ds" Value=""/>
    <Attribute Key="org.pathvisio.core.id" Value=""/>
    <Graphics ZOrder="32871" LineThickness="1.0">
      <Point X="668.2691623445752" Y="222.6495824899038" GraphRef="f4c52" RelX="0.0" RelY="-1.0"/>
      <Point X="801.9434236579281" Y="104.7988779018309" GraphRef="c6a9b" RelX="-1.0" RelY="0.0" ArrowHead="mim-stimulation"/>
    </Graphics>
    <Xref Database="" ID=""/>
  </Interaction>
  <Interaction GraphId="fb2de">
    <Attribute Key="org.pathvisio.core.ds" Value=""/>
    <Attribute Key="org.pathvisio.core.id" Value=""/>
    <Graphics ZOrder="32872" LineThickness="1.0">
      <Point X="338.658846856681" Y="675.3442850939773" GraphRef="c5d27" RelX="0.5" RelY="1.0"/>
      <Point X="339.0140436539932" Y="711.6419257473349" GraphRef="ae573" RelX="-0.5" RelY="-1.0" ArrowHead="mim-conversion"/>
    </Graphics>
    <Xref Database="" ID=""/>
  </Interaction>
  <Interaction GraphId="ae7ba">
    <Attribute Key="org.pathvisio.core.ds" Value=""/>
    <Attribute Key="org.pathvisio.core.id" Value=""/>
    <Graphics ZOrder="32873" LineThickness="1.0">
      <Point X="409.3075726658562" Y="375.710065455194" GraphRef="f0966" RelX="0.0" RelY="1.0"/>
      <Point X="409.89417017007827" Y="420.917472642759" ArrowHead="mim-catalysis"/>
    </Graphics>
    <Xref Database="" ID=""/>
  </Interaction>
  <Interaction GraphId="cf41a">
    <Attribute Key="org.pathvisio.core.ds" Value=""/>
    <Attribute Key="org.pathvisio.core.id" Value=""/>
    <Graphics ZOrder="32874" LineThickness="1.0">
      <Point X="520.1567505174727" Y="544.7133430023599" GraphRef="edc51" RelX="-0.5" RelY="1.0"/>
      <Point X="520.3139476967118" Y="583.978684402534" GraphRef="fbd1e" RelX="0.0" RelY="-1.0" ArrowHead="mim-conversion"/>
    </Graphics>
    <Xref Database="" ID=""/>
  </Interaction>
  <Interaction GraphId="d6472">
    <Attribute Key="org.pathvisio.core.ds" Value=""/>
    <Attribute Key="org.pathvisio.core.id" Value=""/>
    <Graphics ZOrder="32875" LineThickness="1.0">
      <Point X="310.13680709868623" Y="603.978684402534" GraphRef="b02d5" RelX="0.0" RelY="1.0"/>
      <Point X="310.13680709868623" Y="655.3442850939773" GraphRef="c5d27" RelX="0.0" RelY="-1.0" ArrowHead="mim-conversion"/>
    </Graphics>
    <Xref Database="" ID=""/>
  </Interaction>
  <Interaction GraphId="df957">
    <Attribute Key="org.pathvisio.core.ds" Value=""/>
    <Attribute Key="org.pathvisio.core.id" Value=""/>
    <Graphics ZOrder="32876" LineThickness="1.0">
      <Point X="310.13680709868635" Y="430.132530556379" GraphRef="a8073" RelX="0.0" RelY="1.0"/>
      <Point X="310.13680709868623" Y="524.7133430023599" GraphRef="c9aca" RelX="0.0" RelY="-1.0" ArrowHead="mim-conversion"/>
    </Graphics>
    <Xref Database="" ID=""/>
  </Interaction>
  <Interaction GraphId="d9cb4">
    <Attribute Key="org.pathvisio.core.ds" Value=""/>
    <Attribute Key="org.pathvisio.core.id" Value=""/>
    <Graphics ZOrder="32877" LineThickness="1.0">
      <Point X="462.80266404754775" Y="399.87484101321553" GraphRef="f257f" RelX="0.0" RelY="1.0"/>
      <Point X="462.68186768342423" Y="419.999945120566" GraphRef="b7281" RelX="0.0" RelY="0.0"/>
    </Graphics>
    <Xref Database="" ID=""/>
  </Interaction>
  <Interaction GraphId="ea31a">
    <Attribute Key="org.pathvisio.core.ds" Value=""/>
    <Attribute Key="org.pathvisio.core.id" Value=""/>
    <Graphics ZOrder="32878" LineThickness="1.0">
      <Point X="605.7228697914492" Y="419.9597494568743" GraphRef="a8e83" RelX="1.0" RelY="0.0"/>
      <Point X="688.8812039953503" Y="419.5014351767279" GraphRef="b870c" RelX="-1.0" RelY="0.0" ArrowHead="mim-conversion"/>
      <Anchor Position="0.48923634563489504" Shape="None" GraphId="d72a9"/>
      <Anchor Position="0.09192160820271462" Shape="None" GraphId="fc51d"/>
    </Graphics>
    <Xref Database="" ID=""/>
  </Interaction>
  <Interaction GraphId="e3be5">
    <Attribute Key="org.pathvisio.core.ds" Value=""/>
    <Attribute Key="org.pathvisio.core.id" Value=""/>
    <Graphics ZOrder="32879" LineThickness="1.0">
      <Point X="625.9828914355031" Y="391.52163474906513" GraphRef="d4a71" RelX="0.0" RelY="1.0"/>
      <Point X="626.4597219806407" Y="419.75594814185155" ArrowHead="mim-catalysis"/>
    </Graphics>
    <Xref Database="" ID=""/>
  </Interaction>
  <Interaction GraphId="d9d59">
    <Attribute Key="org.pathvisio.core.ds" Value=""/>
    <Attribute Key="org.pathvisio.core.id" Value=""/>
    <Graphics ZOrder="32880" LineThickness="1.0">
      <Point X="685.9206288848771" Y="323.59546592480297" GraphRef="c0681" RelX="1.0" RelY="0.0"/>
      <Point X="763.1802310149102" Y="335.6118576410794" GraphRef="a962a" RelX="0.0" RelY="0.0"/>
    </Graphics>
    <Xref Database="" ID=""/>
  </Interaction>
  <Interaction GraphId="f4063">
    <Attribute Key="org.pathvisio.core.ds" Value=""/>
    <Attribute Key="org.pathvisio.core.id" Value=""/>
    <Graphics ZOrder="32887" LineThickness="1.0">
      <Point X="633.2392224380238" Y="489.2527154734182" GraphRef="c2161" RelX="-1.0" RelY="0.0"/>
      <Point X="574.0787695996881" Y="460.70832909423314" ArrowHead="mim-catalysis"/>
    </Graphics>
    <Xref Database="" ID=""/>
  </Interaction>
  <Label TextLabel="Polymerization" GraphId="a3555">
    <Graphics CenterX="391.961970613656" CenterY="609.3344857389801" Width="142.61019878997405" Height="0.0" ZOrder="28672" FillColor="ffffff" FontSize="10" Valign="Middle"/>
  </Label>
  <Label TextLabel="P:S" GraphId="a3d12">
    <Graphics CenterX="202.9976184459401" CenterY="245.57566985993992" Width="30.852994555353586" Height="18.14882032667882" ZOrder="32881" FillColor="ffffff" FontSize="10" Valign="Middle"/>
  </Label>
  <Label TextLabel="Polymerization" GraphId="a4781">
    <Graphics CenterX="267.4259306056489" CenterY="805.6465366821685" Width="90.74410163339381" Height="21.77858439201461" ZOrder="32906" FillColor="ffffff" FontSize="10" Valign="Middle"/>
  </Label>
  <Group GroupId="f361e" GraphId="af0ea" Style="Complex"/>
  <Group GroupId="b2683" GraphId="bbcc1" Style="Complex"/>
  <Group GroupId="c1cf7" GraphId="cfdf6" Style="Complex"/>
  <Group GroupId="fa633" GraphId="c4d5f" Style="Complex"/>
  <Group GroupId="eebe7" GraphId="f0e09" Style="Complex"/>
  <Group GroupId="f6a79" GraphId="f0966" Style="Complex"/>
  <InfoBox CenterX="0.0" CenterY="0.0"/>
  <Biopax>
    <bp:openControlledVocabulary xmlns:bp="http://www.biopax.org/release/biopax-level3.owl#">
      <bp:TERM>dopaminergic pathway</bp:TERM>
      <bp:ID>PW:0000394</bp:ID>
      <bp:Ontology>Pathway Ontology</bp:Ontology>
    </bp:openControlledVocabulary>
  </Biopax>
</Pathway>
