# Supplementary material for: A network biology workflow to study transcriptomics data of the diabetic liver
Source: BMC Genomics. 2014 Nov 15;15(1):971. doi: 10.1186/1471-2164-15-971 (PMC4246458; doi:10.1186/1471-2164-15-971)
Supplement: Supplementary file 2 — Additional file 2: WikiPathways human pathway collection downloaded on 17 June 2014 ( http://wikipathways.org/index.php/Download_Pathways ). (ZIP 2 MB) [file 12864_2014_6667_MOESM2_ESM.zip › 2014-06-17-WikiPathways-HumanCollection/Hs_Drug_Induction_of_Bile_Acid_Pathway_WP2289_70504.gpml]

<?xml version="1.0" encoding="UTF-8"?>
<Pathway xmlns="http://pathvisio.org/GPML/2013a" Name="Drug Induction of Bile Acid Pathway" Version="20120826" Organism="Homo sapiens">
  <Comment Source="WikiPathways-category">Physiological Process</Comment>
  <BiopaxRef>e7b</BiopaxRef>
  <Graphics BoardWidth="1108.2193243858915" BoardHeight="713.3109243697479"/>
  <DataNode TextLabel="Glycocholic acid" GraphId="e8017" Type="Metabolite" GroupRef="dbb0c">
    <Graphics CenterX="60.554621848739494" CenterY="249.8991596638653" Width="80.0" Height="20.0" ZOrder="32768" FontSize="10" Valign="Middle" Color="0000ff"/>
    <Xref Database="HMDB" ID="HMDB00138"/>
  </DataNode>
  <DataNode TextLabel="SLCO1B1" GraphId="a0fe0" Type="GeneProduct" GroupRef="a6e4e">
    <Graphics CenterX="253.15126050420167" CenterY="265.7563025210085" Width="80.0" Height="20.0" ZOrder="32768" FontSize="10" Valign="Middle"/>
    <Xref Database="Entrez Gene" ID="10599"/>
  </DataNode>
  <DataNode TextLabel="SLC10A1" GraphId="c4be8" Type="GeneProduct" GroupRef="a6e4e">
    <Graphics CenterX="253.15126050420167" CenterY="295.1680672268907" Width="80.0" Height="20.0" ZOrder="32768" FontSize="10" Valign="Middle"/>
    <Xref Database="Entrez Gene" ID="6554"/>
  </DataNode>
  <DataNode TextLabel="Bile Acids" GraphId="b5f58" Type="Metabolite">
    <Graphics CenterX="481.0924369747899" CenterY="279.4117647058823" Width="80.0" Height="20.0" ZOrder="32768" FontSize="10" Valign="Middle" Color="0000ff"/>
    <Xref Database="ChEBI" ID="CHEBI:3098"/>
  </DataNode>
  <DataNode TextLabel="NR1H4" GraphId="ededa" Type="GeneProduct" GroupRef="acaa0">
    <Graphics CenterX="446.42857142857093" CenterY="578.7815126050422" Width="80.0" Height="20.0" ZOrder="32768" FontSize="10" Valign="Middle"/>
    <Xref Database="Entrez Gene" ID="9971"/>
  </DataNode>
  <DataNode TextLabel="Cholesterol" GraphId="c7913" Type="Metabolite">
    <Graphics CenterX="340.3361344537817" CenterY="349.78991596638684" Width="80.0" Height="20.0" ZOrder="32768" FontSize="10" Valign="Middle" Color="0000ff"/>
    <Xref Database="HMDB" ID="HMDB00067"/>
  </DataNode>
  <DataNode TextLabel="CYP7A1" GraphId="c6582" Type="GeneProduct">
    <Graphics CenterX="396.00840336134564" CenterY="374.9999999999996" Width="80.0" Height="20.0" ZOrder="32768" FontSize="10" Valign="Middle"/>
    <Xref Database="Entrez Gene" ID="1581"/>
  </DataNode>
  <DataNode TextLabel="Clozapine&#10;" GraphId="fa771" Type="Metabolite" GroupRef="e59a3">
    <Graphics CenterX="619.152228792751" CenterY="174.9458899420939" Width="80.0" Height="20.0" ZOrder="32768" FontSize="10" Valign="Middle" Color="0000ff"/>
    <Xref Database="PubChem-compound" ID="2818"/>
  </DataNode>
  <DataNode TextLabel="BAAT" GraphId="da736" Type="GeneProduct" GroupRef="e25fb">
    <Graphics CenterX="620.7983193277302" CenterY="300.4201680672267" Width="80.0" Height="20.0" ZOrder="32768" FontSize="10" Valign="Middle"/>
    <Xref Database="Entrez Gene" ID="570"/>
  </DataNode>
  <DataNode TextLabel="SULT2A1" GraphId="b024f" Type="GeneProduct" GroupRef="e25fb">
    <Graphics CenterX="620.79831932773" CenterY="320.4201680672268" Width="80.0" Height="20.0" ZOrder="32768" FontSize="10" Valign="Middle"/>
    <Xref Database="Entrez Gene" ID="6822"/>
  </DataNode>
  <DataNode TextLabel="CYP3A4" GraphId="bcb4e" Type="GeneProduct" GroupRef="e25fb">
    <Graphics CenterX="620.79831932773" CenterY="340.4201680672268" Width="80.0" Height="20.0" ZOrder="32768" FontSize="10" Valign="Middle"/>
    <Xref Database="Entrez Gene" ID="1576"/>
  </DataNode>
  <DataNode TextLabel="OSTalpha" GraphId="f920b" Type="GeneProduct" GroupRef="ff864">
    <Graphics CenterX="872.7582390981087" CenterY="238.83615174464816" Width="80.0" Height="20.0" ZOrder="32768" FontSize="10" Valign="Middle"/>
    <Xref Database="Entrez Gene" ID="200931"/>
  </DataNode>
  <DataNode TextLabel="BA-R" GraphId="cf484" Type="Metabolite" GroupRef="fa088">
    <Graphics CenterX="984.2436974789916" CenterY="269.9579831932776" Width="80.0" Height="20.0" ZOrder="32768" FontSize="10" Valign="Middle" Color="0000ff"/>
    <Xref Database="" ID=""/>
  </DataNode>
  <DataNode TextLabel="ABCB1" GraphId="e5329" Type="GeneProduct">
    <Graphics CenterX="872.7582390981087" CenterY="399.16536985164356" Width="80.0" Height="20.0" ZOrder="32768" FontSize="10" Valign="Middle"/>
    <Xref Database="Entrez Gene" ID="5243"/>
  </DataNode>
  <DataNode TextLabel="Cyclosporin&#10;" GraphId="e7cf4" Type="Metabolite" GroupRef="f70e3">
    <Graphics CenterX="932.5102880658434" CenterY="23.868312757201643" Width="80.0" Height="20.0" ZOrder="32768" FontSize="10" Valign="Middle" Color="0000ff"/>
    <Xref Database="PubChem-compound" ID="5284373"/>
  </DataNode>
  <DataNode TextLabel="Troglitazone" GraphId="c0ef3" Type="Metabolite" GroupRef="f70e3">
    <Graphics CenterX="932.5102880658435" CenterY="63.868312757201636" Width="80.0" Height="20.0" ZOrder="32768" FontSize="10" Valign="Middle" Color="0000ff"/>
    <Xref Database="PubChem-compound" ID="5591"/>
  </DataNode>
  <DataNode TextLabel="Tetrahydrocortisone" GraphId="d5c57" Type="Metabolite" GroupRef="f1199">
    <Graphics CenterX="1038.2193243858915" CenterY="507.7345342923078" Width="80.0" Height="20.0" ZOrder="32768" FontSize="10" Valign="Middle" Color="0000ff"/>
    <Xref Database="HMDB" ID="HMDB00903"/>
  </DataNode>
  <DataNode TextLabel="Chlorpromazine" GraphId="b051b" Type="Metabolite" GroupRef="f1199">
    <Graphics CenterX="1038.2193243858915" CenterY="527.7345342923073" Width="80.0" Height="20.0" ZOrder="32768" FontSize="10" Valign="Middle" Color="0000ff"/>
    <Xref Database="PubChem-compound" ID="2726"/>
  </DataNode>
  <DataNode TextLabel="Ezetimibe&#10;" GraphId="b765a" Type="Metabolite" GroupRef="f1199">
    <Graphics CenterX="1038.2193243858915" CenterY="647.7345342923073" Width="80.0" Height="20.0" ZOrder="32768" FontSize="10" Valign="Middle" Color="0000ff"/>
    <Xref Database="PubChem-compound" ID="150311"/>
  </DataNode>
  <DataNode TextLabel="Taurocholic acid" GraphId="b03c9" Type="Metabolite" GroupRef="dbb0c">
    <Graphics CenterX="60.554621848739494" CenterY="269.89915966386565" Width="80.0" Height="20.0" ZOrder="32775" FontSize="10" Valign="Middle" Color="0000ff"/>
    <Xref Database="HMDB" ID="HMDB00036"/>
  </DataNode>
  <DataNode TextLabel="Bilirubin" GraphId="c414e" Type="Metabolite" GroupRef="dbb0c">
    <Graphics CenterX="60.554621848739494" CenterY="289.89915966386565" Width="80.0" Height="20.0" ZOrder="32776" FontSize="10" Valign="Middle" Color="0000ff"/>
    <Xref Database="HMDB" ID="HMDB00054"/>
  </DataNode>
  <DataNode TextLabel="Isoursodeoxycholic acid" GraphId="fa2ae" Type="Metabolite" GroupRef="dbb0c">
    <Graphics CenterX="60.554621848739494" CenterY="309.89915966386565" Width="80.0" Height="20.0" ZOrder="32778" FontSize="10" Valign="Middle" Color="0000ff"/>
    <Xref Database="HMDB" ID="HMDB00686"/>
  </DataNode>
  <DataNode TextLabel="Deoxycholic acid" GraphId="b63ca" Type="Metabolite">
    <Graphics CenterX="334.21008403361355" CenterY="136.99999999999977" Width="80.0" Height="20.0" ZOrder="32779" FontSize="10" Valign="Middle" Color="0000ff"/>
    <Xref Database="HMDB" ID="HMDB00626"/>
  </DataNode>
  <DataNode TextLabel="VDR" GraphId="bb751" Type="GeneProduct" GroupRef="acaa0">
    <Graphics CenterX="526.4285714285704" CenterY="578.7815126050422" Width="80.0" Height="20.0" ZOrder="32780" FontSize="10" Valign="Middle"/>
    <Xref Database="Entrez Gene" ID="7421"/>
  </DataNode>
  <DataNode TextLabel="NR1I3" GraphId="e49ac" Type="GeneProduct" GroupRef="acaa0">
    <Graphics CenterX="686.4285714285721" CenterY="578.7815126050422" Width="80.0" Height="20.0" ZOrder="32781" FontSize="10" Valign="Middle"/>
    <Xref Database="Entrez Gene" ID="9970"/>
  </DataNode>
  <DataNode TextLabel="NR1I2" GraphId="b158e" Type="GeneProduct" GroupRef="acaa0">
    <Graphics CenterX="606.428571428572" CenterY="578.7815126050422" Width="80.0" Height="20.0" ZOrder="32782" FontSize="10" Valign="Middle"/>
    <Xref Database="Entrez Gene" ID="8856"/>
  </DataNode>
  <DataNode TextLabel="Methylprednisolone" GraphId="b6c0d" Type="Metabolite" GroupRef="e59a3">
    <Graphics CenterX="619.152228792751" CenterY="194.94588994209383" Width="80.0" Height="20.0" ZOrder="32783" FontSize="10" Valign="Middle" Color="0000ff"/>
    <Xref Database="PubChem-compound" ID="6741"/>
  </DataNode>
  <DataNode TextLabel="Cimetidine" GraphId="dc4bf" Type="Metabolite" GroupRef="e59a3">
    <Graphics CenterX="619.152228792751" CenterY="214.9458899420938" Width="80.0" Height="20.0" ZOrder="32784" FontSize="10" Valign="Middle" Color="0000ff"/>
    <Xref Database="PubChem-compound" ID="2756"/>
  </DataNode>
  <DataNode TextLabel="OSTBETA" GraphId="e5a69" Type="GeneProduct" GroupRef="ff864">
    <Graphics CenterX="872.7582390981087" CenterY="258.8361517446481" Width="80.0" Height="20.0" ZOrder="32785" FontSize="10" Valign="Middle"/>
    <Xref Database="Entrez Gene" ID="123264"/>
  </DataNode>
  <DataNode TextLabel="ABCC4" GraphId="fd354" Type="GeneProduct" GroupRef="c0248">
    <Graphics CenterX="872.7582390981086" CenterY="302.7044645018495" Width="80.0" Height="20.0" ZOrder="32786" FontSize="10" Valign="Middle"/>
    <Xref Database="Entrez Gene" ID="10257"/>
  </DataNode>
  <DataNode TextLabel="ABCB11" GraphId="c87ca" Type="GeneProduct" GroupRef="c0248">
    <Graphics CenterX="872.7582390981086" CenterY="322.7044645018495" Width="80.0" Height="20.0" ZOrder="32787" FontSize="10" Valign="Middle"/>
    <Xref Database="Entrez Gene" ID="8647"/>
  </DataNode>
  <DataNode TextLabel="ABCC3" GraphId="f927c" Type="GeneProduct" GroupRef="c0248">
    <Graphics CenterX="872.7582390981086" CenterY="362.7044645018495" Width="80.0" Height="20.0" ZOrder="32788" FontSize="10" Valign="Middle"/>
    <Xref Database="Entrez Gene" ID="8714"/>
  </DataNode>
  <DataNode TextLabel="ABCC2" GraphId="eeccd" Type="GeneProduct" GroupRef="c0248">
    <Graphics CenterX="872.7582390981087" CenterY="342.7044645018495" Width="80.0" Height="20.0" ZOrder="32789" FontSize="10" Valign="Middle"/>
    <Xref Database="Entrez Gene" ID="1244"/>
  </DataNode>
  <DataNode TextLabel="Phospholipids" GraphId="e9067" Type="Metabolite" GroupRef="fa088">
    <Graphics CenterX="984.2436974789915" CenterY="289.9579831932776" Width="80.0" Height="20.0" ZOrder="32790" FontSize="10" Valign="Middle" Color="0000ff"/>
    <Xref Database="ChEBI" ID="CHEBI:16247"/>
  </DataNode>
  <DataNode TextLabel="Digoxin" GraphId="b0602" Type="Metabolite" GroupRef="f70e3">
    <Graphics CenterX="932.5102880658433" CenterY="43.86831275720164" Width="80.0" Height="20.0" ZOrder="32791" FontSize="10" Valign="Middle" Color="0000ff"/>
    <Xref Database="HMDB" ID="HMDB01917"/>
  </DataNode>
  <DataNode TextLabel="Clarithromyci" GraphId="df29e" Type="Metabolite" GroupRef="f70e3">
    <Graphics CenterX="932.5102880658433" CenterY="83.86831275720168" Width="80.0" Height="20.0" ZOrder="32792" FontSize="10" Valign="Middle" Color="0000ff"/>
    <Xref Database="PubChem-compound" ID="84029"/>
  </DataNode>
  <DataNode TextLabel="Erythromycin" GraphId="a12ab" Type="Metabolite" GroupRef="f70e3">
    <Graphics CenterX="1012.3456790123456" CenterY="23.868312757201643" Width="80.0" Height="20.0" ZOrder="32793" FontSize="10" Valign="Middle" Color="0000ff"/>
    <Xref Database="PubChem-compound" ID="12560"/>
  </DataNode>
  <DataNode TextLabel="Silybin" GraphId="a8e3a" Type="Metabolite" GroupRef="f70e3">
    <Graphics CenterX="1012.3456790123456" CenterY="43.86831275720164" Width="80.0" Height="20.0" ZOrder="32794" FontSize="10" Valign="Middle" Color="0000ff"/>
    <Xref Database="PubChem-compound" ID="31553"/>
  </DataNode>
  <DataNode TextLabel="Glyburide" GraphId="fd5be" Type="Metabolite" GroupRef="f70e3">
    <Graphics CenterX="1012.3456790123456" CenterY="63.868312757201636" Width="80.0" Height="20.0" ZOrder="32795" FontSize="10" Valign="Middle" Color="0000ff"/>
    <Xref Database="PubChem-compound" ID="3488"/>
  </DataNode>
  <DataNode TextLabel="Tacrolimus" GraphId="b117a" Type="Metabolite" GroupRef="f1199">
    <Graphics CenterX="1038.2193243858915" CenterY="547.7345342923073" Width="80.0" Height="20.0" ZOrder="32797" FontSize="10" Valign="Middle" Color="0000ff"/>
    <Xref Database="PubChem-compound" ID="445643"/>
  </DataNode>
  <DataNode TextLabel="Trabectedin&#10;" GraphId="e9f7c" Type="Metabolite" GroupRef="f1199">
    <Graphics CenterX="1038.2193243858915" CenterY="587.7345342923073" Width="80.0" Height="20.0" ZOrder="32798" FontSize="10" Valign="Middle" Color="0000ff"/>
    <Xref Database="PubChem-compound" ID="108150"/>
  </DataNode>
  <DataNode TextLabel="Phomin&#10;" GraphId="f9396" Type="Metabolite" GroupRef="f1199">
    <Graphics CenterX="1038.2193243858915" CenterY="627.7345342923073" Width="80.0" Height="20.0" ZOrder="32799" FontSize="10" Valign="Middle" Color="0000ff"/>
    <Xref Database="PubChem-compound" ID="5311281"/>
  </DataNode>
  <DataNode TextLabel="Colchicine&#10;" GraphId="eec06" Type="Metabolite" GroupRef="f1199">
    <Graphics CenterX="1038.2193243858915" CenterY="667.7345342923072" Width="80.0" Height="20.0" ZOrder="32800" FontSize="10" Valign="Middle" Color="0000ff"/>
    <Xref Database="PubChem-compound" ID="6167"/>
  </DataNode>
  <DataNode TextLabel="Ranitidine" GraphId="efd16" Type="Metabolite" GroupRef="f1199">
    <Graphics CenterX="1038.2193243858915" CenterY="567.7345342923073" Width="80.0" Height="20.0" ZOrder="32801" FontSize="10" Valign="Middle" Color="0000ff"/>
    <Xref Database="HMDB" ID="HMDB01930"/>
  </DataNode>
  <DataNode TextLabel="Oxiglutatione" GraphId="ed4c4" Type="Metabolite" GroupRef="f1199">
    <Graphics CenterX="1038.2193243858915" CenterY="607.7345342923073" Width="80.0" Height="20.0" ZOrder="32802" FontSize="10" Valign="Middle" Color="0000ff"/>
    <Xref Database="PubChem-compound" ID="65359"/>
  </DataNode>
  <Interaction GraphId="id4f2fd72d">
    <Attribute Key="org.pathvisio.core.ds" Value=""/>
    <Attribute Key="org.pathvisio.core.id" Value=""/>
    <Graphics ZOrder="12288" LineThickness="1.0">
      <Point X="108.55462184873949" Y="279.8991596638655" GraphRef="c4b47" RelX="1.0" RelY="0.0"/>
      <Point X="441.09243697478996" Y="279.4117647058823" GraphRef="b5f58" RelX="-1.0" RelY="0.0" ArrowHead="Arrow"/>
      <Anchor Position="0.6719461466794387" Shape="None" GraphId="ce7c3"/>
      <Anchor Position="0.7798743270941013" Shape="None" GraphId="e0537"/>
    </Graphics>
    <Xref Database="" ID=""/>
  </Interaction>
  <Interaction GraphId="id28aa3bf2">
    <Attribute Key="org.pathvisio.core.ds" Value=""/>
    <Attribute Key="org.pathvisio.core.id" Value=""/>
    <Graphics ZOrder="12288" LineThickness="1.0">
      <Point X="334.21008403361355" Y="146.99999999999977" GraphRef="b63ca" RelX="0.0" RelY="1.0"/>
      <Point X="332.0021253478887" Y="279.5716564999377" GraphRef="ce7c3" RelX="0.0" RelY="0.0" ArrowHead="TBar"/>
    </Graphics>
    <Xref Database="" ID=""/>
  </Interaction>
  <Interaction GraphId="id62d4d2bb">
    <Attribute Key="org.pathvisio.core.ds" Value=""/>
    <Attribute Key="org.pathvisio.core.id" Value=""/>
    <Graphics ZOrder="12288" LineThickness="1.0">
      <Point X="340.3361344537817" Y="339.78991596638684" GraphRef="c7913" RelX="0.0" RelY="-1.0"/>
      <Point X="441.09243697478996" Y="279.4117647058823" GraphRef="b5f58" RelX="-1.0" RelY="0.0" ArrowHead="Arrow"/>
      <Anchor Position="0.48085623324916593" Shape="None" GraphId="a07e8"/>
    </Graphics>
    <Xref Database="" ID=""/>
  </Interaction>
  <Interaction GraphId="idc73fa08e">
    <Attribute Key="org.pathvisio.core.ds" Value=""/>
    <Attribute Key="org.pathvisio.core.id" Value=""/>
    <Graphics ZOrder="12288" LineThickness="1.0">
      <Point X="388.7854305601472" Y="310.75670558071226" GraphRef="a07e8" RelX="0.0" RelY="0.0"/>
      <Point X="396.00840336134564" Y="364.9999999999996" GraphRef="c6582" RelX="0.0" RelY="-1.0"/>
    </Graphics>
    <Xref Database="" ID=""/>
  </Interaction>
  <Interaction GraphId="idbefd47cf">
    <Attribute Key="org.pathvisio.core.ds" Value=""/>
    <Attribute Key="org.pathvisio.core.id" Value=""/>
    <Graphics ZOrder="12288" LineThickness="1.0">
      <Point X="619.152228792751" Y="232.9458899420938" GraphRef="cdb4c" RelX="0.0" RelY="1.0"/>
      <Point X="619.6275381126645" Y="279.54140828165635" GraphRef="c423b" RelX="0.0" RelY="0.0" ArrowHead="TBar"/>
    </Graphics>
    <Xref Database="" ID=""/>
  </Interaction>
  <Interaction GraphId="id5f57de61">
    <Attribute Key="org.pathvisio.core.ds" Value=""/>
    <Attribute Key="org.pathvisio.core.id" Value=""/>
    <Graphics ZOrder="12288" LineThickness="1.0">
      <Point X="521.09243697479" Y="279.4117647058823" GraphRef="b5f58" RelX="1.0" RelY="0.0"/>
      <Point X="936.2436974789916" Y="279.9579831932776" GraphRef="e5283" RelX="-1.0" RelY="0.0" ArrowHead="mim-conversion"/>
      <Anchor Position="0.23734746949389865" Shape="None" GraphId="c423b"/>
    </Graphics>
    <Xref Database="" ID=""/>
  </Interaction>
  <Interaction GraphId="idfaea1ecb">
    <Attribute Key="org.pathvisio.core.ds" Value=""/>
    <Attribute Key="org.pathvisio.core.id" Value=""/>
    <Graphics ZOrder="12288" LineThickness="1.0">
      <Point X="426.42857142857093" Y="568.7815126050422" GraphRef="ededa" RelX="-0.5" RelY="-1.0"/>
      <Point X="253.15126050420167" Y="313.1680672268907" GraphRef="f3b0e" RelX="0.0" RelY="1.0" ArrowHead="TBar"/>
    </Graphics>
    <Xref Database="" ID=""/>
  </Interaction>
  <Interaction GraphId="id144884f4">
    <Attribute Key="org.pathvisio.core.ds" Value=""/>
    <Attribute Key="org.pathvisio.core.id" Value=""/>
    <Graphics ZOrder="12288" LineThickness="1.0">
      <Point X="446.42857142857093" Y="568.7815126050422" GraphRef="ededa" RelX="0.0" RelY="-1.0"/>
      <Point X="396.00840336134564" Y="384.9999999999996" GraphRef="c6582" RelX="0.0" RelY="1.0" ArrowHead="TBar"/>
    </Graphics>
    <Xref Database="" ID=""/>
  </Interaction>
  <Interaction GraphId="idc502cd9d">
    <Attribute Key="org.pathvisio.core.ds" Value=""/>
    <Attribute Key="org.pathvisio.core.id" Value=""/>
    <Graphics ZOrder="12288" LineThickness="1.0">
      <Point X="466.42857142857093" Y="568.7815126050422" GraphRef="ededa" RelX="0.5" RelY="-1.0"/>
      <Point X="620.79831932773" Y="358.4201680672268" GraphRef="e18c6" RelX="0.0" RelY="1.0" ArrowHead="Arrow"/>
    </Graphics>
    <Xref Database="" ID=""/>
  </Interaction>
  <Interaction GraphId="id68ac90f2">
    <Attribute Key="org.pathvisio.core.ds" Value=""/>
    <Attribute Key="org.pathvisio.core.id" Value=""/>
    <Graphics ZOrder="12288" LineStyle="Broken" LineThickness="1.0">
      <Point X="490.5462184873949" Y="297.2689075630252"/>
      <Point X="566.4285714285716" Y="560.7815126050422" GraphRef="b84be" RelX="0.0" RelY="-1.0" ArrowHead="Arrow"/>
    </Graphics>
    <Xref Database="" ID=""/>
  </Interaction>
  <Interaction GraphId="id44e2ccf1">
    <Attribute Key="org.pathvisio.core.ds" Value=""/>
    <Attribute Key="org.pathvisio.core.id" Value=""/>
    <Graphics ZOrder="12288" LineThickness="1.0">
      <Point X="506.4285714285704" Y="568.7815126050422" GraphRef="bb751" RelX="-0.5" RelY="-1.0"/>
      <Point X="396.00840336134564" Y="384.9999999999996" GraphRef="c6582" RelX="0.0" RelY="1.0" ArrowHead="TBar"/>
    </Graphics>
    <Xref Database="" ID=""/>
  </Interaction>
  <Interaction GraphId="id852a4e96">
    <Attribute Key="org.pathvisio.core.ds" Value=""/>
    <Attribute Key="org.pathvisio.core.id" Value=""/>
    <Graphics ZOrder="12288" LineThickness="1.0">
      <Point X="526.4285714285704" Y="568.7815126050422" GraphRef="bb751" RelX="0.0" RelY="-1.0"/>
      <Point X="620.79831932773" Y="358.4201680672268" GraphRef="e18c6" RelX="0.0" RelY="1.0" ArrowHead="Arrow"/>
    </Graphics>
    <Xref Database="" ID=""/>
  </Interaction>
  <Interaction GraphId="id320f97bf">
    <Attribute Key="org.pathvisio.core.ds" Value=""/>
    <Attribute Key="org.pathvisio.core.id" Value=""/>
    <Graphics ZOrder="12288" LineThickness="1.0">
      <Point X="586.428571428572" Y="568.7815126050422" GraphRef="b158e" RelX="-0.5" RelY="-1.0"/>
      <Point X="396.00840336134564" Y="384.9999999999996" GraphRef="c6582" RelX="0.0" RelY="1.0" ArrowHead="TBar"/>
    </Graphics>
    <Xref Database="" ID=""/>
  </Interaction>
  <Interaction GraphId="id4d91f285">
    <Attribute Key="org.pathvisio.core.ds" Value=""/>
    <Attribute Key="org.pathvisio.core.id" Value=""/>
    <Graphics ZOrder="12288" LineThickness="1.0">
      <Point X="912.7582390981087" Y="399.16536985164356" GraphRef="e5329" RelX="1.0" RelY="0.0"/>
      <Point X="984.2436974789916" Y="307.9579831932776" GraphRef="e5283" RelX="0.0" RelY="1.0" ArrowHead="Arrow"/>
    </Graphics>
    <Xref Database="" ID=""/>
  </Interaction>
  <Interaction GraphId="idb4b77da6">
    <Attribute Key="org.pathvisio.core.ds" Value=""/>
    <Attribute Key="org.pathvisio.core.id" Value=""/>
    <Graphics ZOrder="12288" LineThickness="1.0">
      <Point X="726.4285714285721" Y="578.7815126050422" GraphRef="e49ac" RelX="1.0" RelY="0.0"/>
      <Point X="852.7582390981087" Y="409.16536985164356" GraphRef="e5329" RelX="-0.5" RelY="1.0" ArrowHead="Arrow"/>
    </Graphics>
    <Xref Database="" ID=""/>
  </Interaction>
  <Interaction GraphId="id84dd5299">
    <Attribute Key="org.pathvisio.core.ds" Value=""/>
    <Attribute Key="org.pathvisio.core.id" Value=""/>
    <Graphics ZOrder="12288" LineThickness="1.0">
      <Point X="706.4285714285721" Y="568.7815126050422" GraphRef="e49ac" RelX="0.5" RelY="-1.0"/>
      <Point X="832.7582390981086" Y="362.7044645018495" GraphRef="f927c" RelX="-1.0" RelY="0.0" ArrowHead="Arrow"/>
    </Graphics>
    <Xref Database="" ID=""/>
  </Interaction>
  <Interaction GraphId="idfc6cc04f">
    <Attribute Key="org.pathvisio.core.ds" Value=""/>
    <Attribute Key="org.pathvisio.core.id" Value=""/>
    <Graphics ZOrder="12288" LineThickness="1.0">
      <Point X="686.4285714285721" Y="568.7815126050422" GraphRef="e49ac" RelX="0.0" RelY="-1.0"/>
      <Point X="832.7582390981087" Y="342.7044645018495" GraphRef="eeccd" RelX="-1.0" RelY="0.0" ArrowHead="Arrow"/>
    </Graphics>
    <Xref Database="" ID=""/>
  </Interaction>
  <Interaction GraphId="id8771804e">
    <Attribute Key="org.pathvisio.core.ds" Value=""/>
    <Attribute Key="org.pathvisio.core.id" Value=""/>
    <Graphics ZOrder="12288" LineThickness="1.0">
      <Point X="666.4285714285721" Y="568.7815126050422" GraphRef="e49ac" RelX="-0.5" RelY="-1.0"/>
      <Point X="620.79831932773" Y="358.4201680672268" GraphRef="e18c6" RelX="0.0" RelY="1.0" ArrowHead="Arrow"/>
    </Graphics>
    <Xref Database="" ID=""/>
  </Interaction>
  <Interaction GraphId="idc7cfb82">
    <Attribute Key="org.pathvisio.core.ds" Value=""/>
    <Attribute Key="org.pathvisio.core.id" Value=""/>
    <Graphics ZOrder="12288" LineThickness="1.0">
      <Point X="626.428571428572" Y="568.7815126050422" GraphRef="b158e" RelX="0.5" RelY="-1.0"/>
      <Point X="832.7582390981087" Y="342.7044645018495" GraphRef="eeccd" RelX="-1.0" RelY="0.0" ArrowHead="Arrow"/>
    </Graphics>
    <Xref Database="" ID=""/>
  </Interaction>
  <Interaction GraphId="id6eedf87d">
    <Attribute Key="org.pathvisio.core.ds" Value=""/>
    <Attribute Key="org.pathvisio.core.id" Value=""/>
    <Graphics ZOrder="12288" LineThickness="1.0">
      <Point X="606.428571428572" Y="568.7815126050422" GraphRef="b158e" RelX="0.0" RelY="-1.0"/>
      <Point X="832.7582390981086" Y="322.7044645018495" GraphRef="c87ca" RelX="-1.0" RelY="0.0" ArrowHead="Arrow"/>
    </Graphics>
    <Xref Database="" ID=""/>
  </Interaction>
  <Interaction GraphId="idb2485051">
    <Attribute Key="org.pathvisio.core.ds" Value=""/>
    <Attribute Key="org.pathvisio.core.id" Value=""/>
    <Graphics ZOrder="12288" LineThickness="1.0">
      <Point X="928.4691358024688" Y="101.86831275720166" GraphRef="bc67d" RelX="-0.5" RelY="1.0"/>
      <Point X="872.7582390981087" Y="220.8361517446482" GraphRef="ac7e0" RelX="0.0" RelY="-1.0" ArrowHead="TBar"/>
    </Graphics>
    <Xref Database="" ID=""/>
  </Interaction>
  <Interaction GraphId="idef513f88">
    <Attribute Key="org.pathvisio.core.ds" Value=""/>
    <Attribute Key="org.pathvisio.core.id" Value=""/>
    <Graphics ZOrder="12288" LineThickness="1.0">
      <Point X="884.5102880658433" Y="53.86831275720166" GraphRef="bc67d" RelX="-1.0" RelY="0.0"/>
      <Point X="367.8923266535108" Y="279.5190528489793" GraphRef="e0537" RelX="0.0" RelY="0.0" ArrowHead="TBar"/>
    </Graphics>
    <Xref Database="" ID=""/>
  </Interaction>
  <Interaction GraphId="id31f37421">
    <Attribute Key="org.pathvisio.core.ds" Value=""/>
    <Attribute Key="org.pathvisio.core.id" Value=""/>
    <Graphics ZOrder="12288" LineThickness="1.0">
      <Point X="990.2193243858915" Y="587.7345342923074" GraphRef="f6935" RelX="-1.0" RelY="0.0"/>
      <Point X="872.7582390981087" Y="409.16536985164356" GraphRef="e5329" RelX="0.0" RelY="1.0" ArrowHead="TBar"/>
    </Graphics>
    <Xref Database="" ID=""/>
  </Interaction>
  <Interaction GraphId="idb8105eba">
    <Attribute Key="org.pathvisio.core.ds" Value=""/>
    <Attribute Key="org.pathvisio.core.id" Value=""/>
    <Graphics ZOrder="32796" LineThickness="1.0">
      <Point X="972.4279835390944" Y="101.86831275720166" GraphRef="bc67d" RelX="0.0" RelY="1.0"/>
      <Point X="892.7582390981087" Y="389.16536985164356" GraphRef="e5329" RelX="0.5" RelY="-1.0" ArrowHead="TBar"/>
    </Graphics>
    <Xref Database="" ID=""/>
  </Interaction>
  <Label TextLabel="Hepatocyte" GraphId="b259b">
    <Graphics CenterX="813.9579831932773" CenterY="645.3109243697481" Width="80.0" Height="20.0" ZOrder="28672" FillColor="ffffff" FontSize="10" Valign="Middle"/>
  </Label>
  <Label TextLabel="Hepatic Uptake&#10;" GraphId="bb77d">
    <Graphics CenterX="377.4478030776742" CenterY="96.88076682578662" Width="80.0" Height="20.0" ZOrder="28672" FillColor="ffffff" FontSize="10" Valign="Middle" ShapeType="Rectangle" LineStyle="Broken"/>
  </Label>
  <Label TextLabel="Sensing" GraphId="cfad1">
    <Graphics CenterX="488.4453781512602" CenterY="357.1428571428573" Width="80.0" Height="20.0" ZOrder="28672" FillColor="ffffff" FontSize="10" Valign="Middle" Color="999999"/>
  </Label>
  <Label TextLabel="Metabolites" GraphId="b459f">
    <Graphics CenterX="60.5546218487395" CenterY="384.89915966386565" Width="80.0" Height="20.0" ZOrder="32772" FillColor="ffffff" FontSize="10" Valign="Middle"/>
  </Label>
  <Label TextLabel="Bile&#10;" GraphId="bc9f3">
    <Graphics CenterX="999.2720437878444" CenterY="332.836929225605" Width="80.0" Height="20.0" ZOrder="32773" FontSize="10" Valign="Middle"/>
  </Label>
  <Label TextLabel="Bile Duct" GraphId="ad970">
    <Graphics CenterX="964.2718118894417" CenterY="448.2271617738928" Width="80.0" Height="20.0" ZOrder="32774" FillColor="ffffff" FontSize="10" Valign="Middle"/>
  </Label>
  <Label TextLabel="Synthesis" GraphId="b3dcb">
    <Graphics CenterX="493.6184019887451" CenterY="153.16025865881758" Width="80.0" Height="20.0" ZOrder="32803" FillColor="ffffff" FontSize="10" Valign="Middle" ShapeType="Rectangle" LineStyle="Broken"/>
  </Label>
  <Label TextLabel="Conjugation" GraphId="b36e4">
    <Graphics CenterX="616.1410880141533" CenterY="108.71379767878128" Width="80.0" Height="20.0" ZOrder="32804" FillColor="ffffff" FontSize="10" Valign="Middle" ShapeType="Rectangle" LineStyle="Broken"/>
  </Label>
  <Label TextLabel="Secretion" GraphId="df4b5">
    <Graphics CenterX="796.7399990849337" CenterY="134.14029495645818" Width="80.0" Height="20.0" ZOrder="32805" FillColor="ffffff" FontSize="10" Valign="Middle" ShapeType="Rectangle" LineStyle="Broken"/>
  </Label>
  <Shape GraphId="c361b">
    <Attribute Key="org.pathvisio.CellularComponentProperty" Value="Cell"/>
    <Attribute Key="org.pathvisio.DoubleLineProperty" Value="Double"/>
    <Graphics CenterX="565.4579831932775" CenterY="366.3109243697479" Width="623.0" Height="634.0" ZOrder="-2" FontSize="10" Valign="Middle" ShapeType="RoundedRectangle" LineThickness="3.0" Color="c0c0c0" Rotation="0.0"/>
  </Shape>
  <Shape GraphId="efc06">
    <Attribute Key="org.pathvisio.CellularComponentProperty" Value="Nucleus"/>
    <Attribute Key="org.pathvisio.DoubleLineProperty" Value="Double"/>
    <Graphics CenterX="963.4390756302518" CenterY="308.37915413078804" Width="171.86134453781574" Height="347.85074523636627" ZOrder="16384" FontSize="10" Valign="Middle" ShapeType="Oval" LineThickness="3.0" Color="c0c0c0" Rotation="0.0"/>
  </Shape>
  <Shape GraphId="b50d6">
    <Attribute Key="org.pathvisio.CellularComponentProperty" Value="Nucleus"/>
    <Attribute Key="org.pathvisio.DoubleLineProperty" Value="Double"/>
    <Graphics CenterX="563.3004201680619" CenterY="574.3298319327747" Width="409.1134453781514" Height="174.8697478991608" ZOrder="16384" FontSize="10" Valign="Middle" ShapeType="Oval" LineThickness="3.0" Color="c0c0c0" Rotation="0.0"/>
  </Shape>
  <Group GroupId="dbb0c" GraphId="c4b47" Style="Group"/>
  <Group GroupId="a6e4e" GraphId="f3b0e" Style="Group"/>
  <Group GroupId="acaa0" GraphId="b84be" Style="Group"/>
  <Group GroupId="e59a3" GraphId="cdb4c" Style="Group"/>
  <Group GroupId="e25fb" GraphId="e18c6" Style="Group"/>
  <Group GroupId="fa088" GraphId="e5283" Style="Group"/>
  <Group GroupId="f70e3" GraphId="bc67d" Style="Group"/>
  <Group GroupId="c0248" Style="Group"/>
  <Group GroupId="ff864" GraphId="ac7e0" Style="Group"/>
  <Group GroupId="f1199" GraphId="f6935" Style="Group"/>
  <InfoBox CenterX="0.0" CenterY="0.0"/>
  <Biopax>
    <bp:PublicationXref xmlns:rdf="http://www.w3.org/1999/02/22-rdf-syntax-ns#" xmlns:bp="http://www.biopax.org/release/biopax-level3.owl#" rdf:id="e7b">
      <bp:ID rdf:datatype="http://www.w3.org/2001/XMLSchema#string"/>
      <bp:DB rdf:datatype="http://www.w3.org/2001/XMLSchema#string">PubMed</bp:DB>
      <bp:TITLE rdf:datatype="http://www.w3.org/2001/XMLSchema#string">Mechanistic Disease Modeling</bp:TITLE>
      <bp:SOURCE rdf:datatype="http://www.w3.org/2001/XMLSchema#string">http://www.ngpharma.com/article/Mechanistic-Disease-Modeling/</bp:SOURCE>
      <bp:YEAR rdf:datatype="http://www.w3.org/2001/XMLSchema#string">2012</bp:YEAR>
      <bp:AUTHORS rdf:datatype="http://www.w3.org/2001/XMLSchema#string">NGP E-Magazine</bp:AUTHORS>
    </bp:PublicationXref>
  </Biopax>
</Pathway>
