# Supplementary material for: A network biology workflow to study transcriptomics data of the diabetic liver
Source: BMC Genomics. 2014 Nov 15;15(1):971. doi: 10.1186/1471-2164-15-971 (PMC4246458; doi:10.1186/1471-2164-15-971)
Supplement: Supplementary file 2 — Additional file 2: WikiPathways human pathway collection downloaded on 17 June 2014 ( http://wikipathways.org/index.php/Download_Pathways ). (ZIP 2 MB) [file 12864_2014_6667_MOESM2_ESM.zip › 2014-06-17-WikiPathways-HumanCollection/Hs_Endochondral_Ossification_WP474_72122.gpml]

<?xml version="1.0" encoding="UTF-8"?>
<Pathway xmlns="http://pathvisio.org/GPML/2013a" Name="Endochondral Ossification" Organism="Homo sapiens">
  <Comment Source="WikiPathways-description">Endochondral ossification is the process by which the embryonic cartilaginous model of most bones contributes to longitudinal growth and is gradually replaced by bone. During endochondral ossification, chondrocytes proliferate, undergo hypertrophy and die; the cartilage extracellular matrix they construct is then invaded by blood vessels, osteoclasts, bone marrow cells and osteoblasts, the last of which deposit bone on remnants of cartilage matrix. The sequential changes in chondrocyte behaviour are tightly regulated by both systemic factors and locally secreted factors, which act on receptors to effect intracellular signalling and activation of chondrocyte-selective transcription factors. Systemic factors that regulate the behaviour of chondrocytes in growth cartilage include growth hormone and thyroid hormone, and the local secreted factors include Indian hedgehog, parathyroid hormone-related peptide, fibroblast growth factors and components of the cartilage extracellular matrix. Transcription factors that play critical roles in regulation of chondrocyte gene expression under the control of these extracellular factors include Runx2, Sox9 and MEF2C. The invasion of cartilage matrix by the ossification front is dependent on its resorption by members of the matrix metalloproteinase family, as well as the presence of blood vessels and bone-resorbing osteoclast (Mackie et al.)</Comment>
  <Comment></Comment>
  <Comment Source="WikiPathways-category">Physiological Process</Comment>
  <BiopaxRef>e1e</BiopaxRef>
  <BiopaxRef>fee</BiopaxRef>
  <Graphics BoardWidth="1190.0" BoardHeight="818.0" />
  <DataNode TextLabel="Adseverin" GraphId="bd4" Type="GeneProduct">
    <Comment>PMID: 17097081</Comment>
    <Graphics CenterX="736.0" CenterY="636.0" Width="80.0" Height="20.0" ZOrder="32768" FontSize="10" Valign="Middle" />
    <Xref Database="Entrez Gene" ID="85477" />
  </DataNode>
  <DataNode TextLabel="TG737" GraphId="ebb" Type="GeneProduct">
    <Graphics CenterX="466.0" CenterY="344.0" Width="80.0" Height="20.0" ZOrder="32768" FontSize="10" Valign="Middle" />
    <Xref Database="Entrez Gene" ID="8100" />
  </DataNode>
  <DataNode TextLabel="KIF3A" GraphId="c91" Type="GeneProduct">
    <Graphics CenterX="466.0" CenterY="319.0" Width="80.0" Height="20.0" ZOrder="32768" FontSize="10" Valign="Middle" />
    <Xref Database="Entrez Gene" ID="11127" />
  </DataNode>
  <DataNode TextLabel="TNAP" GraphId="cca" Type="GeneProduct">
    <Graphics CenterX="675.0" CenterY="218.0" Width="80.0" Height="20.0" ZOrder="32768" FontSize="10" Valign="Middle" />
    <Xref Database="Entrez Gene" ID="445341" />
  </DataNode>
  <DataNode TextLabel="Carminerin" GraphId="f5e" Type="GeneProduct">
    <Comment>Taken as human homologue of mouse Cst10</Comment>
    <Comment>PMID: 13679380 </Comment>
    <Graphics CenterX="784.0" CenterY="240.0" Width="80.0" Height="20.0" ZOrder="32768" FontSize="10" Valign="Middle" />
    <Xref Database="Entrez Gene" ID="1473" />
  </DataNode>
  <DataNode TextLabel="NPP1" GraphId="c89" Type="GeneProduct">
    <Graphics CenterX="804.0" CenterY="193.0" Width="80.0" Height="20.0" ZOrder="32768" FontSize="10" Valign="Middle" />
    <Xref Database="Entrez Gene" ID="5167" />
  </DataNode>
  <DataNode TextLabel="Growth hormone" GraphId="d0b" Type="GeneProduct">
    <Graphics CenterX="72.0" CenterY="129.0" Width="80.0" Height="20.0" ZOrder="32768" FontSize="10" Valign="Middle" />
    <Xref Database="Entrez Gene" ID="2688" />
  </DataNode>
  <DataNode TextLabel="IGF1" GraphId="ad0" Type="GeneProduct">
    <Graphics CenterX="291.0" CenterY="200.0" Width="80.0" Height="20.0" ZOrder="32768" FontSize="10" Valign="Middle" />
    <Xref Database="Entrez Gene" ID="3479" />
  </DataNode>
  <DataNode TextLabel="THRA" GraphId="dc4" Type="GeneProduct">
    <Graphics CenterX="771.0" CenterY="286.0" Width="80.0" Height="20.0" ZOrder="32768" FontSize="10" Valign="Middle" />
    <Xref Database="Entrez Gene" ID="7067" />
  </DataNode>
  <DataNode TextLabel="THRA" GraphId="ddd" Type="GeneProduct">
    <Graphics CenterX="116.0" CenterY="196.0" Width="80.0" Height="20.0" ZOrder="32768" FontSize="10" Valign="Middle" />
    <Xref Database="Entrez Gene" ID="7067" />
  </DataNode>
  <DataNode TextLabel="IGF1R" GraphId="e9b" Type="GeneProduct">
    <Graphics CenterX="272.0" CenterY="255.0" Width="80.0" Height="20.0" ZOrder="32768" FontSize="10" Valign="Middle" />
    <Xref Database="Entrez Gene" ID="3480" />
  </DataNode>
  <DataNode TextLabel="GH receptor" GraphId="dfa" Type="GeneProduct">
    <Graphics CenterX="206.0" CenterY="150.0" Width="80.0" Height="20.0" ZOrder="32768" FontSize="10" Valign="Middle" />
    <Xref Database="Entrez Gene" ID="2690" />
  </DataNode>
  <DataNode TextLabel="STAT5" GraphId="e5b" Type="GeneProduct">
    <Graphics CenterX="80.0" CenterY="296.0" Width="80.0" Height="20.0" ZOrder="32768" FontSize="10" Valign="Middle" />
    <Xref Database="Entrez Gene" ID="6777" />
  </DataNode>
  <DataNode TextLabel="AKT" GraphId="d08" Type="GeneProduct">
    <Graphics CenterX="143.0" CenterY="267.0" Width="80.0" Height="20.0" ZOrder="32768" FontSize="10" Valign="Middle" />
    <Xref Database="Entrez Gene" ID="207" />
  </DataNode>
  <DataNode TextLabel="IGF2" GraphId="a6b" Type="GeneProduct">
    <Graphics CenterX="209.0" CenterY="308.0" Width="80.0" Height="20.0" ZOrder="32768" FontSize="10" Valign="Middle" />
    <Xref Database="Entrez Gene" ID="3481" />
  </DataNode>
  <DataNode TextLabel="IHH" GraphId="a59" Type="GeneProduct">
    <Graphics CenterX="464.8607594936709" CenterY="527.3544303797468" Width="80.0" Height="20.0" ZOrder="32768" FontSize="10" Valign="Middle" />
    <Xref Database="Entrez Gene" ID="3549" />
  </DataNode>
  <DataNode TextLabel="PTHrP" GraphId="fb3" Type="GeneProduct">
    <Graphics CenterX="264.0" CenterY="614.0" Width="80.0" Height="20.0" ZOrder="32768" FontSize="10" Valign="Middle" />
    <Xref Database="Entrez Gene" ID="5744" />
  </DataNode>
  <DataNode TextLabel="PTCH" GraphId="c83" Type="GeneProduct">
    <Graphics CenterX="647.0" CenterY="577.0" Width="80.0" Height="20.0" ZOrder="32768" FontSize="10" Valign="Middle" />
    <Xref Database="Entrez Gene" ID="5727" />
  </DataNode>
  <DataNode TextLabel="GLI3" GraphId="d15" Type="GeneProduct">
    <Graphics CenterX="458.0" CenterY="585.0" Width="80.0" Height="20.0" ZOrder="32768" FontSize="10" Valign="Middle" />
    <Xref Database="Entrez Gene" ID="2737" />
  </DataNode>
  <DataNode TextLabel="PTHR1" GraphId="fb5" Type="GeneProduct">
    <Graphics CenterX="314.9240506329114" CenterY="552.873417721519" Width="80.0" Height="20.0" ZOrder="32768" FontSize="10" Valign="Middle" />
    <Xref Database="Entrez Gene" ID="5745" />
  </DataNode>
  <DataNode TextLabel="PKA" GraphId="c8a" Type="GeneProduct">
    <Graphics CenterX="94.0" CenterY="495.0" Width="80.0" Height="20.0" ZOrder="32768" FontSize="10" Valign="Middle" />
    <Xref Database="Entrez Gene" ID="5566" />
  </DataNode>
  <DataNode TextLabel="cAMP" GraphId="ee5" Type="Metabolite">
    <Graphics CenterX="94.0" CenterY="444.0" Width="80.0" Height="20.0" ZOrder="32768" FontSize="10" Valign="Middle" Color="0000ff" />
    <Xref Database="HMDB" ID="HMDB00058" />
  </DataNode>
  <DataNode TextLabel="Sox9" GraphId="dc3" Type="GeneProduct">
    <Graphics CenterX="222.0" CenterY="495.0" Width="80.0" Height="20.0" ZOrder="32768" FontSize="10" Valign="Middle" />
    <Xref Database="Entrez Gene" ID="6662" />
  </DataNode>
  <DataNode TextLabel="RUNX2" GraphId="dcd" Type="GeneProduct">
    <Graphics CenterX="503.0" CenterY="627.0" Width="80.0" Height="20.0" ZOrder="32768" FontSize="10" Valign="Middle" />
    <Xref Database="Entrez Gene" ID="860" />
  </DataNode>
  <DataNode TextLabel="PTH" GraphId="b68" Type="GeneProduct">
    <Graphics CenterX="74.0" CenterY="546.0" Width="80.0" Height="20.0" ZOrder="32768" FontSize="10" Valign="Middle" />
    <Xref Database="Entrez Gene" ID="5741" />
  </DataNode>
  <DataNode TextLabel="BMP6" GraphId="a8d" Type="GeneProduct">
    <Graphics CenterX="466.0" CenterY="294.0" Width="80.0" Height="20.0" ZOrder="32768" FontSize="10" Valign="Middle" />
    <Xref Database="Entrez Gene" ID="654" />
  </DataNode>
  <DataNode TextLabel="BMP7" GraphId="d92" Type="GeneProduct">
    <Graphics CenterX="204.0" CenterY="383.0" Width="80.0" Height="20.0" ZOrder="32768" FontSize="10" Valign="Middle" />
    <Xref Database="Entrez Gene" ID="655" />
  </DataNode>
  <DataNode TextLabel="COL10A1" GraphId="e78" Type="GeneProduct">
    <Graphics CenterX="857.0" CenterY="561.0" Width="84.0" Height="20.0" ZOrder="32768" FontSize="10" Valign="Middle" />
    <Xref Database="Entrez Gene" ID="1300" />
  </DataNode>
  <DataNode TextLabel="Osteopontin" GraphId="a22" Type="GeneProduct" GroupRef="c2c7c">
    <Graphics CenterX="1117.0" CenterY="717.0" Width="84.0" Height="20.0" ZOrder="32768" FontSize="10" Valign="Middle" />
    <Xref Database="Entrez Gene" ID="6696" />
  </DataNode>
  <DataNode TextLabel="BMPR1A" GraphId="a4e" Type="GeneProduct" GroupRef="c2c7c">
    <Graphics CenterX="1117.0" CenterY="697.0" Width="84.0" Height="20.0" ZOrder="32768" FontSize="10" Valign="Middle" />
    <Xref Database="Entrez Gene" ID="657" />
  </DataNode>
  <DataNode TextLabel="TGFB1" GraphId="e99" Type="GeneProduct">
    <Graphics CenterX="867.0" CenterY="693.0" Width="80.0" Height="20.0" ZOrder="32768" FontSize="10" Valign="Middle" />
    <Xref Database="Entrez Gene" ID="7040" />
  </DataNode>
  <DataNode TextLabel="TGFB2" GraphId="cf8" Type="GeneProduct">
    <Graphics CenterX="627.0" CenterY="637.0" Width="80.0" Height="20.0" ZOrder="32768" FontSize="10" Valign="Middle" />
    <Xref Database="Entrez Gene" ID="7042" />
  </DataNode>
  <DataNode TextLabel="Triiodothyronine" GraphId="b04ea" Type="Metabolite">
    <Graphics CenterX="840.0" CenterY="349.0" Width="80.0" Height="20.0" ZOrder="32768" FontSize="10" Valign="Middle" Color="0000ff" />
    <Xref Database="ChEBI" ID="CHEBI:24864" />
  </DataNode>
  <DataNode TextLabel="Thyroid hormone" GraphId="d2b3e" Type="Metabolite">
    <Graphics CenterX="751.0" CenterY="349.5696202531644" Width="83.99999999999997" Height="20.0" ZOrder="32768" FontSize="10" Valign="Middle" Color="0000ff" />
    <Xref Database="ChEBI" ID="CHEBI:60311" />
  </DataNode>
  <DataNode TextLabel="FrzB-1" GraphId="f8442" Type="GeneProduct">
    <Graphics CenterX="510.1265822784811" CenterY="147.82278481012654" Width="80.0" Height="20.0" ZOrder="32768" FontSize="10" Valign="Middle" />
    <Xref Database="Entrez Gene" ID="2487" />
  </DataNode>
  <DataNode TextLabel="FGFR3" GraphId="a3044" Type="GeneProduct">
    <Graphics CenterX="411.0" CenterY="173.0" Width="80.0" Height="20.0" ZOrder="32768" FontSize="10" Valign="Middle" />
    <Xref Database="Entrez Gene" ID="2261" />
  </DataNode>
  <DataNode TextLabel="FGF18" GraphId="b8e60" Type="GeneProduct">
    <Graphics CenterX="411.0" CenterY="123.0" Width="80.0" Height="20.0" ZOrder="32768" FontSize="10" Valign="Middle" />
    <Xref Database="Entrez Gene" ID="8817" />
  </DataNode>
  <DataNode TextLabel="STAT1" GraphId="dcd11" Type="GeneProduct">
    <Graphics CenterX="411.0" CenterY="209.0" Width="80.0" Height="20.0" ZOrder="32768" FontSize="10" Valign="Middle" />
    <Xref Database="Entrez Gene" ID="6772" />
  </DataNode>
  <DataNode TextLabel="FGF2" GraphId="c68ba" Type="GeneProduct">
    <Graphics CenterX="466.0" CenterY="369.0" Width="80.0" Height="20.0" ZOrder="32768" FontSize="10" Valign="Middle" />
    <Xref Database="Entrez Gene" ID="2247" />
  </DataNode>
  <DataNode TextLabel="COL2A1" GraphId="b1c58" Type="GeneProduct">
    <Graphics CenterX="813.0" CenterY="446.0" Width="80.0" Height="20.0" ZOrder="32768" FontSize="10" Valign="Middle" />
    <Xref Database="Entrez Gene" ID="1280" />
  </DataNode>
  <DataNode TextLabel="Aggrecan" GraphId="a4c27" Type="GeneProduct">
    <Graphics CenterX="813.0" CenterY="396.0" Width="80.0" Height="20.0" ZOrder="32768" FontSize="10" Valign="Middle" />
    <Xref Database="Entrez Gene" ID="176" />
  </DataNode>
  <DataNode TextLabel="DDR2" GraphId="eee47" Type="GeneProduct">
    <Graphics CenterX="804.0" CenterY="503.0" Width="80.0" Height="20.0" ZOrder="32768" FontSize="10" Valign="Middle" />
    <Xref Database="Entrez Gene" ID="4921" />
  </DataNode>
  <DataNode TextLabel="MMP13" GraphId="a3d96" Type="GeneProduct" GroupRef="ec282">
    <Graphics CenterX="1089.0" CenterY="447.0" Width="80.0" Height="20.0" ZOrder="32768" FontSize="10" Valign="Middle" />
    <Xref Database="Entrez Gene" ID="4322" />
  </DataNode>
  <DataNode TextLabel="C4ST1" GraphId="ceefa" Type="GeneProduct">
    <Graphics CenterX="982.0" CenterY="692.0" Width="80.0" Height="20.0" ZOrder="32768" FontSize="10" Valign="Middle" />
    <Xref Database="Entrez Gene" ID="50515" />
  </DataNode>
  <DataNode TextLabel="SOX5" GraphId="fb8bf" Type="GeneProduct" GroupRef="ffa49">
    <Graphics CenterX="202.0" CenterY="732.0" Width="80.0" Height="20.0" ZOrder="32768" FontSize="10" Valign="Middle" />
    <Xref Database="Entrez Gene" ID="6660" />
  </DataNode>
  <DataNode TextLabel="SOX6" GraphId="c6f46" Type="GeneProduct" GroupRef="ffa49">
    <Graphics CenterX="202.0" CenterY="712.0" Width="80.0" Height="20.0" ZOrder="32768" FontSize="10" Valign="Middle" />
    <Xref Database="Entrez Gene" ID="55553" />
  </DataNode>
  <DataNode TextLabel="RUNX3" GraphId="b65a4" Type="GeneProduct" GroupRef="efb39">
    <Graphics CenterX="934.0" CenterY="739.0" Width="80.0" Height="20.0" ZOrder="32768" FontSize="10" Valign="Middle" />
    <Xref Database="Entrez Gene" ID="864" />
  </DataNode>
  <DataNode TextLabel="HDAC4" GraphId="fa835" Type="GeneProduct">
    <Graphics CenterX="643.0" CenterY="717.0" Width="80.0" Height="20.0" ZOrder="32768" FontSize="10" Valign="Middle" />
    <Xref Database="Entrez Gene" ID="9759" />
  </DataNode>
  <DataNode TextLabel="Bapx1" GraphId="f22e4" Type="GeneProduct">
    <Graphics CenterX="264.0" CenterY="661.0" Width="80.0" Height="20.0" ZOrder="32768" FontSize="10" Valign="Middle" />
    <Xref Database="Entrez Gene" ID="579" />
  </DataNode>
  <DataNode TextLabel="MEF2C" GraphId="b134c" Type="GeneProduct">
    <Graphics CenterX="359.0" CenterY="696.0" Width="80.0" Height="20.0" ZOrder="32768" FontSize="10" Valign="Middle" />
    <Xref Database="Entrez Gene" ID="4208" />
  </DataNode>
  <DataNode TextLabel="Oxygen" GraphId="ae9f2" Type="Metabolite">
    <Graphics CenterX="504.5" CenterY="716.0" Width="51.0" Height="20.0" ZOrder="32768" FontSize="10" Valign="Middle" Color="0000ff" />
    <Xref Database="HMDB" ID="HMDB01377" />
  </DataNode>
  <DataNode TextLabel="MMP9" GraphId="d7565" Type="GeneProduct" GroupRef="ec282">
    <Graphics CenterX="1089.0" CenterY="427.0" Width="80.0" Height="20.0" ZOrder="32768" FontSize="10" Valign="Middle" />
    <Xref Database="Entrez Gene" ID="4318" />
  </DataNode>
  <DataNode TextLabel="ADAMTS1" GraphId="dcd77" Type="GeneProduct" GroupRef="fb73f">
    <Graphics CenterX="1082.0" CenterY="309.0" Width="80.0" Height="20.0" ZOrder="32768" FontSize="10" Valign="Middle" />
    <Xref Database="Entrez Gene" ID="9510" />
  </DataNode>
  <DataNode TextLabel="ADAMTS4" GraphId="e8050" Type="GeneProduct" GroupRef="fb73f">
    <Graphics CenterX="1082.0" CenterY="329.0" Width="80.0" Height="20.0" ZOrder="32768" FontSize="10" Valign="Middle" />
    <Xref Database="Entrez Gene" ID="9507" />
  </DataNode>
  <DataNode TextLabel="ADAMTS5" GraphId="b3065" Type="GeneProduct" GroupRef="fb73f">
    <Graphics CenterX="1082.0" CenterY="349.0" Width="80.0" Height="20.0" ZOrder="32768" FontSize="10" Valign="Middle" />
    <Xref Database="Entrez Gene" ID="11096" />
  </DataNode>
  <DataNode TextLabel="Cathepsin L2" GraphId="cf40b" Type="GeneProduct">
    <Comment>Taken as homologue to mouse Cathepsin L (Ctsl)</Comment>
    <Graphics CenterX="1119.0" CenterY="532.0" Width="80.0" Height="20.0" ZOrder="32768" FontSize="10" Valign="Middle" />
    <Xref Database="Entrez Gene" ID="1515" />
  </DataNode>
  <DataNode TextLabel="PLAT" GraphId="f8fad" Type="GeneProduct">
    <Graphics CenterX="1119.0" CenterY="552.0" Width="80.0" Height="20.0" ZOrder="32768" FontSize="10" Valign="Middle" />
    <Xref Database="Entrez Gene" ID="5327" />
  </DataNode>
  <DataNode TextLabel="PLAU" GraphId="e1430" Type="GeneProduct">
    <Graphics CenterX="1119.0" CenterY="572.0" Width="80.0" Height="20.0" ZOrder="32768" FontSize="10" Valign="Middle" />
    <Xref Database="Entrez Gene" ID="5328" />
  </DataNode>
  <DataNode TextLabel="VEGFA" GraphId="d4444" Type="GeneProduct">
    <Graphics CenterX="965.0" CenterY="235.0" Width="80.0" Height="20.0" ZOrder="32768" FontSize="10" Valign="Middle" />
    <Xref Database="Entrez Gene" ID="7422" />
  </DataNode>
  <DataNode TextLabel="MGP" GraphId="e5014" Type="GeneProduct" GroupRef="a615c">
    <Graphics CenterX="453.0" CenterY="777.0" Width="80.0" Height="20.0" ZOrder="32768" FontSize="10" Valign="Middle" />
    <Xref Database="Entrez Gene" ID="4256" />
  </DataNode>
  <DataNode TextLabel="HMGCS1" GraphId="d2c18" Type="GeneProduct" GroupRef="a615c">
    <Graphics CenterX="453.0" CenterY="757.0" Width="80.0" Height="20.0" ZOrder="32768" FontSize="10" Valign="Middle" />
    <Xref Database="Entrez Gene" ID="3157" />
  </DataNode>
  <DataNode TextLabel="AKP2" GraphId="a0d65" Type="GeneProduct" GroupRef="c0f4c">
    <Graphics CenterX="55.0" CenterY="717.0" Width="80.0" Height="20.0" ZOrder="32768" FontSize="10" Valign="Middle" />
    <Xref Database="Entrez Gene" ID="249" />
  </DataNode>
  <DataNode TextLabel="CAB39" GraphId="b08a5" Type="GeneProduct" GroupRef="c0f4c">
    <Graphics CenterX="55.0" CenterY="737.0" Width="80.0" Height="20.0" ZOrder="32768" FontSize="10" Valign="Middle" />
    <Xref Database="Entrez Gene" ID="51719" />
  </DataNode>
  <DataNode TextLabel="CDKN1C" GraphId="d9244" Type="GeneProduct" GroupRef="c0f4c">
    <Graphics CenterX="55.0" CenterY="777.0" Width="80.0" Height="20.0" ZOrder="32768" FontSize="10" Valign="Middle" />
    <Xref Database="Entrez Gene" ID="1028" />
  </DataNode>
  <DataNode TextLabel="TGFBI" GraphId="afacc" Type="GeneProduct" GroupRef="c0f4c">
    <Graphics CenterX="55.0" CenterY="657.0" Width="80.0" Height="20.0" ZOrder="32768" FontSize="10" Valign="Middle" />
    <Xref Database="Entrez Gene" ID="7040" />
  </DataNode>
  <DataNode TextLabel="PTCH1" GraphId="c9ee3" Type="GeneProduct" GroupRef="c0f4c">
    <Graphics CenterX="55.0" CenterY="677.0" Width="80.0" Height="20.0" ZOrder="32768" FontSize="10" Valign="Middle" />
    <Xref Database="Entrez Gene" ID="5727" />
  </DataNode>
  <DataNode TextLabel="SERPINH1" GraphId="d8046" Type="GeneProduct" GroupRef="c0f4c">
    <Graphics CenterX="55.0" CenterY="697.0" Width="80.0" Height="20.0" ZOrder="32768" FontSize="10" Valign="Middle" />
    <Xref Database="Entrez Gene" ID="871" />
  </DataNode>
  <DataNode TextLabel="FGFR1" GraphId="a61f3" Type="GeneProduct" GroupRef="c2c7c">
    <Graphics CenterX="1117.0" CenterY="737.0" Width="84.0" Height="20.0" ZOrder="32768" FontSize="10" Valign="Middle" />
    <Xref Database="Entrez Gene" ID="2260" />
  </DataNode>
  <DataNode TextLabel="TIMP3" GraphId="ffd15" Type="GeneProduct" GroupRef="c2c7c">
    <Graphics CenterX="1117.0" CenterY="777.0" Width="84.0" Height="20.0" ZOrder="32768" FontSize="10" Valign="Middle" />
    <Xref Database="Entrez Gene" ID="7078" />
  </DataNode>
  <DataNode TextLabel="CALM1" GraphId="bb973" Type="GeneProduct" GroupRef="c2c7c">
    <Graphics CenterX="1117.0" CenterY="757.0" Width="84.0" Height="20.0" ZOrder="32768" FontSize="10" Valign="Middle" />
    <Xref Database="Entrez Gene" ID="801" />
  </DataNode>
  <DataNode TextLabel="SLC38A2" GraphId="ae867" Type="GeneProduct" GroupRef="c0f4c">
    <Graphics CenterX="55.0" CenterY="757.0" Width="80.0" Height="20.0" ZOrder="32768" FontSize="10" Valign="Middle" />
    <Xref Database="Entrez Gene" ID="54407" />
  </DataNode>
  <DataNode TextLabel="RUNX2" GraphId="bdd89" Type="GeneProduct" GroupRef="efb39">
    <Graphics CenterX="934.0" CenterY="759.0" Width="80.0" Height="20.0" ZOrder="32768" FontSize="10" Valign="Middle" />
    <Xref Database="Entrez Gene" ID="860" />
  </DataNode>
  <DataNode TextLabel="RUNX2" GraphId="ced75" Type="GeneProduct">
    <Graphics CenterX="1079.0" CenterY="235.0" Width="80.0" Height="20.0" ZOrder="32768" FontSize="10" Valign="Middle" />
    <Xref Database="Entrez Gene" ID="860" />
  </DataNode>
  <DataNode TextLabel="Thyroid hormone" GraphId="bc9e9" Type="Metabolite">
    <Graphics CenterX="134.0" CenterY="595.5696202531643" Width="83.99999999999997" Height="20.0" ZOrder="32768" FontSize="10" Valign="Middle" Color="0000ff" />
    <Xref Database="ChEBI" ID="CHEBI:60311" />
  </DataNode>
  <Interaction GraphId="cd9f9">
    <Graphics ZOrder="12288" LineThickness="1.0">
      <Point X="506.0" Y="344.0" GraphRef="ebb" RelX="1.0" RelY="0.0" />
      <Point X="564.0" Y="367.59177215189874" GraphRef="b7a" RelX="-1.0" RelY="0.0" ArrowHead="Arrow" />
    </Graphics>
    <Xref Database="" ID="" />
  </Interaction>
  <Interaction GraphId="cdeae">
    <Graphics ZOrder="12288" LineThickness="1.0">
      <Point X="506.0" Y="319.0" GraphRef="c91" RelX="1.0" RelY="0.0" />
      <Point X="564.0" Y="320.3876582278481" GraphRef="b7a" RelX="-1.0" RelY="-0.5" ArrowHead="TBar" />
    </Graphics>
    <Xref Database="" ID="" />
  </Interaction>
  <Interaction GraphId="bd098">
    <Graphics ZOrder="12288" LineThickness="1.0">
      <Point X="675.0" Y="208.0" GraphRef="cca" RelX="0.0" RelY="-1.0" />
      <Point X="655.5" Y="273.1835443037975" GraphRef="b7a" RelX="0.5" RelY="-1.0" ArrowHead="Arrow" />
    </Graphics>
    <Xref Database="" ID="" />
  </Interaction>
  <Interaction GraphId="e6e5e">
    <Graphics ZOrder="12288" LineThickness="1.0">
      <Point X="675.0" Y="228.0" GraphRef="cca" RelX="0.0" RelY="1.0" />
      <Point X="705.0" Y="172.40506329113924" GraphRef="e4d" RelX="-0.5" RelY="1.0" ArrowHead="Arrow" />
    </Graphics>
    <Xref Database="" ID="" />
  </Interaction>
  <Interaction GraphId="f2b53">
    <Graphics ZOrder="12288" LineThickness="1.0">
      <Point X="784.0" Y="230.0" GraphRef="f5e" RelX="0.0" RelY="-1.0" />
      <Point X="784.0" Y="203.0" GraphRef="c89" RelX="-0.5" RelY="1.0" ArrowHead="TBar" />
    </Graphics>
    <Xref Database="" ID="" />
  </Interaction>
  <Interaction GraphId="a65ea">
    <Graphics ZOrder="12288" LineThickness="1.0">
      <Point X="744.0" Y="240.0" GraphRef="f5e" RelX="-1.0" RelY="0.0" />
      <Point X="655.5" Y="273.1835443037975" GraphRef="b7a" RelX="0.5" RelY="-1.0" ArrowHead="Arrow" />
    </Graphics>
    <Xref Database="" ID="" />
  </Interaction>
  <Interaction GraphId="e0ab9">
    <Graphics ZOrder="12288" LineThickness="1.0">
      <Point X="824.0" Y="240.0" GraphRef="f5e" RelX="1.0" RelY="0.0" />
      <Point X="923.0" Y="298.0" GraphRef="b59" RelX="-0.5" RelY="-1.0" ArrowHead="Arrow" />
    </Graphics>
    <Xref Database="" ID="" />
  </Interaction>
  <Interaction GraphId="f154e">
    <Graphics ZOrder="12288" LineThickness="1.0">
      <Point X="764.0" Y="193.0" GraphRef="c89" RelX="-1.0" RelY="0.0" />
      <Point X="725.0" Y="172.40506329113924" GraphRef="e4d" RelX="0.0" RelY="1.0" ArrowHead="TBar" />
    </Graphics>
    <Xref Database="" ID="" />
  </Interaction>
  <Interaction GraphId="eba6c">
    <Graphics ZOrder="12288" LineThickness="1.0">
      <Point X="156.0" Y="196.0" GraphRef="ddd" RelX="1.0" RelY="0.0" />
      <Point X="251.0" Y="200.0" GraphRef="ad0" RelX="-1.0" RelY="0.0" ArrowHead="Arrow" />
    </Graphics>
    <Xref Database="" ID="" />
  </Interaction>
  <Interaction GraphId="eca21">
    <Graphics ZOrder="12288" LineThickness="1.0">
      <Point X="291.0" Y="210.0" GraphRef="ad0" RelX="0.0" RelY="1.0" />
      <Point X="292.0" Y="245.0" GraphRef="e9b" RelX="0.5" RelY="-1.0" ArrowHead="Arrow" />
    </Graphics>
    <Xref Database="" ID="" />
  </Interaction>
  <Interaction GraphId="adcd2">
    <Graphics ZOrder="12288" LineThickness="1.0">
      <Point X="820.0" Y="339.0" GraphRef="b04ea" RelX="-0.5" RelY="-1.0" />
      <Point X="791.0" Y="296.0" GraphRef="dc4" RelX="0.5" RelY="1.0" ArrowHead="Arrow" />
    </Graphics>
    <Xref Database="" ID="" />
  </Interaction>
  <Interaction GraphId="dc430">
    <Graphics ZOrder="12288" LineThickness="1.0">
      <Point X="772.0" Y="339.5696202531644" GraphRef="d2b3e" RelX="0.5" RelY="-1.0" />
      <Point X="771.0" Y="296.0" GraphRef="dc4" RelX="0.0" RelY="1.0" ArrowHead="Arrow" />
    </Graphics>
    <Xref Database="" ID="" />
  </Interaction>
  <Interaction GraphId="f4c71">
    <Graphics ZOrder="12288" LineThickness="1.0">
      <Point X="880.0" Y="349.0" GraphRef="b04ea" RelX="1.0" RelY="0.0" />
      <Point X="923.0" Y="318.0" GraphRef="b59" RelX="-0.5" RelY="1.0" ArrowHead="Arrow" />
    </Graphics>
    <Xref Database="" ID="" />
  </Interaction>
  <Interaction GraphId="f13b4">
    <Graphics ZOrder="12288" LineThickness="1.0">
      <Point X="731.0" Y="286.0" GraphRef="dc4" RelX="-1.0" RelY="0.0" />
      <Point X="686.0" Y="320.3876582278481" GraphRef="b7a" RelX="1.0" RelY="-0.5" ArrowHead="Arrow" />
    </Graphics>
    <Xref Database="" ID="" />
  </Interaction>
  <Interaction GraphId="a2ff7">
    <Graphics ZOrder="12288" LineThickness="1.0">
      <Point X="136.0" Y="206.0" GraphRef="ddd" RelX="0.5" RelY="1.0" />
      <Point X="272.0" Y="245.0" GraphRef="e9b" RelX="0.0" RelY="-1.0" ArrowHead="Arrow" />
    </Graphics>
    <Xref Database="" ID="" />
  </Interaction>
  <Interaction GraphId="dd8f7">
    <Graphics ZOrder="12288" LineThickness="1.0">
      <Point X="112.0" Y="129.0" GraphRef="d0b" RelX="1.0" RelY="0.0" />
      <Point X="166.0" Y="150.0" GraphRef="dfa" RelX="-1.0" RelY="0.0" ArrowHead="Arrow" />
    </Graphics>
    <Xref Database="" ID="" />
  </Interaction>
  <Interaction GraphId="b590a">
    <Graphics ZOrder="12288" LineThickness="1.0">
      <Point X="96.0" Y="206.0" GraphRef="ddd" RelX="-0.5" RelY="1.0" />
      <Point X="80.0" Y="286.0" GraphRef="e5b" RelX="0.0" RelY="-1.0" ArrowHead="Arrow" />
    </Graphics>
    <Xref Database="" ID="" />
  </Interaction>
  <Interaction GraphId="bc87d">
    <Graphics ZOrder="12288" LineThickness="1.0">
      <Point X="292.0" Y="265.0" GraphRef="e9b" RelX="0.5" RelY="1.0" />
      <Point X="305.01582278481015" Y="299.3101265822785" GraphRef="d5f" RelX="-0.5" RelY="-1.0" ArrowHead="Arrow" />
    </Graphics>
    <Xref Database="" ID="" />
  </Interaction>
  <Interaction GraphId="c1f3f">
    <Graphics ZOrder="12288" LineThickness="1.0">
      <Point X="206.0" Y="160.0" GraphRef="dfa" RelX="0.0" RelY="1.0" />
      <Point X="291.0" Y="190.0" GraphRef="ad0" RelX="0.0" RelY="-1.0" ArrowHead="Arrow" />
    </Graphics>
    <Xref Database="" ID="" />
  </Interaction>
  <Interaction GraphId="e613e">
    <Graphics ZOrder="12288" LineThickness="1.0">
      <Point X="116.0" Y="206.0" GraphRef="ddd" RelX="0.0" RelY="1.0" />
      <Point X="143.0" Y="257.0" GraphRef="d08" RelX="0.0" RelY="-1.0" ArrowHead="Arrow" />
    </Graphics>
    <Xref Database="" ID="" />
  </Interaction>
  <Interaction GraphId="bf5dc">
    <Graphics ZOrder="12288" LineThickness="1.0">
      <Point X="229.0" Y="298.0" GraphRef="a6b" RelX="0.5" RelY="-1.0" />
      <Point X="272.0" Y="265.0" GraphRef="e9b" RelX="0.0" RelY="1.0" ArrowHead="Arrow" />
    </Graphics>
    <Xref Database="" ID="" />
  </Interaction>
  <Interaction GraphId="d00af">
    <Graphics ZOrder="12288" LineStyle="Broken" LineThickness="1.0">
      <Point X="312.0" Y="255.0" GraphRef="e9b" RelX="1.0" RelY="0.0" />
      <Point X="594.5" Y="273.1835443037975" GraphRef="b7a" RelX="-0.5" RelY="-1.0" ArrowHead="Arrow" />
    </Graphics>
    <Xref Database="" ID="" />
  </Interaction>
  <Interaction GraphId="c3de6">
    <Graphics ZOrder="12288" LineThickness="1.0">
      <Point X="736.0" Y="626.0" GraphRef="bd4" RelX="0.0" RelY="-1.0" />
      <Point X="625.0" Y="462.0" GraphRef="b7a" RelX="0.0" RelY="1.0" ArrowHead="Arrow" />
    </Graphics>
    <Xref Database="" ID="" />
  </Interaction>
  <Interaction GraphId="b31b6">
    <Graphics ZOrder="12288" LineThickness="1.0">
      <Point X="424.8607594936709" Y="527.3544303797468" GraphRef="a59" RelX="-1.0" RelY="0.0" />
      <Point X="366.51582278481015" Y="439.3101265822785" GraphRef="d5f" RelX="0.5" RelY="1.0" ArrowHead="Arrow" />
    </Graphics>
    <Xref Database="" ID="" />
  </Interaction>
  <Interaction GraphId="eea28">
    <Graphics ZOrder="12288" LineThickness="1.0">
      <Point X="334.9240506329114" Y="542.873417721519" GraphRef="fb5" RelX="0.5" RelY="-1.0" />
      <Point X="564.0" Y="414.7958860759494" GraphRef="b7a" RelX="-1.0" RelY="0.5" ArrowHead="TBar" />
    </Graphics>
    <Xref Database="" ID="" />
  </Interaction>
  <Interaction GraphId="fbf9d">
    <Graphics ConnectorType="Curved" ZOrder="12288" LineThickness="1.0">
      <Point X="607.0" Y="647.0" GraphRef="cf8" RelX="-0.5" RelY="1.0" />
      <Point X="442.0" Y="653.0" />
      <Point X="284.0" Y="624.0" GraphRef="fb3" RelX="0.5" RelY="1.0" ArrowHead="Arrow" />
    </Graphics>
    <Xref Database="" ID="" />
  </Interaction>
  <Interaction GraphId="aaf66">
    <Graphics ZOrder="12288" LineThickness="1.0">
      <Point X="484.8607594936709" Y="537.3544303797468" GraphRef="a59" RelX="0.5" RelY="1.0" />
      <Point X="607.0" Y="577.0" GraphRef="c83" RelX="-1.0" RelY="0.0" ArrowHead="Arrow" />
    </Graphics>
    <Xref Database="" ID="" />
  </Interaction>
  <Interaction GraphId="d28eb">
    <Graphics ZOrder="12288" LineThickness="1.0">
      <Point X="607.0" Y="577.0" GraphRef="c83" RelX="-1.0" RelY="0.0" />
      <Point X="498.0" Y="585.0" GraphRef="d15" RelX="1.0" RelY="0.0" ArrowHead="TBar" />
    </Graphics>
    <Xref Database="" ID="" />
  </Interaction>
  <Interaction GraphId="f2d82">
    <Graphics ZOrder="12288" LineThickness="1.0">
      <Point X="418.0" Y="585.0" GraphRef="d15" RelX="-1.0" RelY="0.0" />
      <Point X="335.76582278481015" Y="439.3101265822785" GraphRef="d5f" RelX="0.0" RelY="1.0" ArrowHead="TBar" />
    </Graphics>
    <Xref Database="" ID="" />
  </Interaction>
  <Interaction GraphId="e9be1">
    <Graphics ZOrder="12288" LineStyle="Broken" LineThickness="1.0">
      <Point X="458.0" Y="575.0" GraphRef="d15" RelX="0.0" RelY="-1.0" />
      <Point X="304.0" Y="614.0" GraphRef="fb3" RelX="1.0" RelY="0.0" ArrowHead="TBar" />
    </Graphics>
    <Xref Database="" ID="" />
  </Interaction>
  <Interaction GraphId="b3218">
    <Graphics ZOrder="12288" LineStyle="Broken" LineThickness="1.0">
      <Point X="478.0" Y="575.0" GraphRef="d15" RelX="0.5" RelY="-1.0" />
      <Point X="594.5" Y="462.0" GraphRef="b7a" RelX="-0.5" RelY="1.0" ArrowHead="Arrow" />
    </Graphics>
    <Xref Database="" ID="" />
  </Interaction>
  <Interaction GraphId="be4ea">
    <Graphics ZOrder="12288" LineThickness="1.0">
      <Point X="484.8607594936709" Y="537.3544303797468" GraphRef="a59" RelX="0.5" RelY="1.0" />
      <Point X="580.0" Y="535.5" GraphRef="f20" RelX="-1.0" RelY="0.0" ArrowHead="Arrow" />
    </Graphics>
    <Xref Database="" ID="" />
  </Interaction>
  <Interaction GraphId="f125f">
    <Graphics ZOrder="12288" LineThickness="1.0">
      <Point X="264.0" Y="604.0" GraphRef="fb3" RelX="0.0" RelY="-1.0" />
      <Point X="314.9240506329114" Y="562.873417721519" GraphRef="fb5" RelX="0.0" RelY="1.0" ArrowHead="Arrow" />
    </Graphics>
    <Xref Database="" ID="" />
  </Interaction>
  <Interaction GraphId="ceb75">
    <Graphics ZOrder="12288" LineThickness="1.0">
      <Point X="294.9240506329114" Y="542.873417721519" GraphRef="fb5" RelX="-0.5" RelY="-1.0" />
      <Point X="305.01582278481015" Y="439.3101265822785" GraphRef="d5f" RelX="-0.5" RelY="1.0" ArrowHead="Arrow" />
    </Graphics>
    <Xref Database="" ID="" />
  </Interaction>
  <Interaction GraphId="a8ec7">
    <Graphics ZOrder="12288" LineStyle="Broken" LineThickness="1.0">
      <Point X="594.5" Y="462.0" GraphRef="b7a" RelX="-0.5" RelY="1.0" />
      <Point X="484.8607594936709" Y="517.3544303797468" GraphRef="a59" RelX="0.5" RelY="-1.0" ArrowHead="Arrow" />
    </Graphics>
    <Xref Database="" ID="" />
  </Interaction>
  <Interaction GraphId="bdaaf">
    <Graphics ZOrder="12288" LineThickness="1.0">
      <Point X="94.0" Y="406.4050632911392" GraphRef="fc068" RelX="0.0" RelY="1.0" />
      <Point X="94.0" Y="434.0" GraphRef="ee5" RelX="0.0" RelY="-1.0" ArrowHead="Arrow" />
    </Graphics>
    <Xref Database="" ID="" />
  </Interaction>
  <Interaction GraphId="a5e9b">
    <Graphics ZOrder="12288" LineThickness="1.0">
      <Point X="94.0" Y="454.0" GraphRef="ee5" RelX="0.0" RelY="1.0" />
      <Point X="94.0" Y="485.0" GraphRef="c8a" RelX="0.0" RelY="-1.0" ArrowHead="Arrow" />
    </Graphics>
    <Xref Database="" ID="" />
  </Interaction>
  <Interaction GraphId="ac57d">
    <Graphics ZOrder="12288" LineThickness="1.0">
      <Point X="134.0" Y="495.0" GraphRef="c8a" RelX="1.0" RelY="0.0" />
      <Point X="182.0" Y="495.0" GraphRef="dc3" RelX="-1.0" RelY="0.0" ArrowHead="Arrow" />
    </Graphics>
    <Xref Database="" ID="" />
  </Interaction>
  <Interaction GraphId="b3cbb">
    <Graphics ZOrder="12288" LineThickness="1.0">
      <Point X="244.0" Y="624.0" GraphRef="fb3" RelX="-0.5" RelY="1.0" />
      <Point X="222.0" Y="505.0" GraphRef="dc3" RelX="0.0" RelY="1.0" ArrowHead="Arrow" />
    </Graphics>
    <Xref Database="" ID="" />
  </Interaction>
  <Interaction GraphId="a6c10">
    <Graphics ZOrder="12288" LineThickness="1.0">
      <Point X="222.0" Y="485.0" GraphRef="dc3" RelX="0.0" RelY="-1.0" />
      <Point X="564.0" Y="414.7958860759494" GraphRef="b7a" RelX="-1.0" RelY="0.5" ArrowHead="TBar" />
    </Graphics>
    <Xref Database="" ID="" />
  </Interaction>
  <Interaction GraphId="f554e">
    <Graphics ZOrder="12288" LineThickness="1.0">
      <Point X="114.0" Y="546.0" GraphRef="b68" RelX="1.0" RelY="0.0" />
      <Point X="274.9240506329114" Y="552.873417721519" GraphRef="fb5" RelX="-1.0" RelY="0.0" ArrowHead="Arrow" />
    </Graphics>
    <Xref Database="" ID="" />
  </Interaction>
  <Interaction GraphId="fc455">
    <Graphics ZOrder="12288" LineThickness="1.0">
      <Point X="114.0" Y="546.0" GraphRef="b68" RelX="1.0" RelY="0.0" />
      <Point X="463.0" Y="627.0" GraphRef="dcd" RelX="-1.0" RelY="0.0" ArrowHead="TBar" />
    </Graphics>
    <Xref Database="" ID="" />
  </Interaction>
  <Interaction GraphId="cc48b">
    <Graphics ZOrder="12288" LineThickness="1.0">
      <Point X="176.0" Y="595.5696202531643" GraphRef="bc9e9" RelX="1.0" RelY="0.0" />
      <Point X="294.9240506329114" Y="562.873417721519" GraphRef="fb5" RelX="-0.5" RelY="1.0" ArrowHead="TBar" />
    </Graphics>
    <Xref Database="" ID="" />
  </Interaction>
  <Interaction GraphId="a36e7">
    <Graphics ZOrder="12288" LineThickness="1.0">
      <Point X="523.0" Y="617.0" GraphRef="dcd" RelX="0.5" RelY="-1.0" />
      <Point X="594.5" Y="462.0" GraphRef="b7a" RelX="-0.5" RelY="1.0" ArrowHead="Arrow" />
    </Graphics>
    <Xref Database="" ID="" />
  </Interaction>
  <Interaction GraphId="b68bb">
    <Graphics ZOrder="12288" LineThickness="1.0">
      <Point X="244.0" Y="383.0" GraphRef="d92" RelX="1.0" RelY="0.0" />
      <Point X="274.26582278481015" Y="369.3101265822785" GraphRef="d5f" RelX="-1.0" RelY="0.0" ArrowHead="Arrow" />
    </Graphics>
    <Xref Database="" ID="" />
  </Interaction>
  <Interaction GraphId="f5cdd">
    <Graphics ZOrder="12288" LineStyle="Broken" LineThickness="1.0">
      <Point X="426.0" Y="294.0" GraphRef="a8d" RelX="-1.0" RelY="0.0" />
      <Point X="397.26582278481015" Y="334.3101265822785" GraphRef="d5f" RelX="1.0" RelY="-0.5" ArrowHead="Arrow" />
    </Graphics>
    <Xref Database="" ID="" />
  </Interaction>
  <Interaction GraphId="fd5f9" GroupRef="f843e">
    <Comment>Direction of effect unclear</Comment>
    <Graphics ZOrder="12288" LineThickness="1.0">
      <Point X="506.0" Y="294.0" GraphRef="a8d" RelX="1.0" RelY="0.0" />
      <Point X="564.0" Y="320.3876582278481" GraphRef="b7a" RelX="-1.0" RelY="-0.5" />
    </Graphics>
    <Xref Database="" ID="" />
  </Interaction>
  <Interaction GraphId="b0610">
    <Graphics ZOrder="12288" LineThickness="1.0">
      <Point X="464.8607594936709" Y="517.3544303797468" GraphRef="a59" RelX="0.0" RelY="-1.0" ArrowHead="Arrow" />
      <Point X="466.0" Y="420.0" GraphRef="b2d" RelX="0.0" RelY="1.0" ArrowHead="Arrow" />
    </Graphics>
    <Xref Database="" ID="" />
  </Interaction>
  <Interaction GraphId="a003f">
    <Graphics ZOrder="12288" LineThickness="1.0">
      <Point X="847.0" Y="683.0" GraphRef="e99" RelX="-0.5" RelY="-1.0" />
      <Point X="655.5" Y="462.0" GraphRef="b7a" RelX="0.5" RelY="1.0" ArrowHead="TBar" />
    </Graphics>
    <Xref Database="" ID="" />
  </Interaction>
  <Interaction GraphId="faea2">
    <Graphics ZOrder="12288" LineThickness="1.0">
      <Point X="667.0" Y="637.0" GraphRef="cf8" RelX="1.0" RelY="0.0" />
      <Point X="696.0" Y="636.0" GraphRef="bd4" RelX="-1.0" RelY="0.0" ArrowHead="TBar" />
    </Graphics>
    <Xref Database="" ID="" />
  </Interaction>
  <Interaction GraphId="ae300">
    <Graphics ConnectorType="Curved" ZOrder="12288" LineThickness="1.0">
      <Point X="827.0" Y="693.0" GraphRef="e99" RelX="-1.0" RelY="0.0" />
      <Point X="284.0" Y="624.0" GraphRef="fb3" RelX="0.5" RelY="1.0" ArrowHead="Arrow" />
    </Graphics>
    <Xref Database="" ID="" />
  </Interaction>
  <Interaction GraphId="b23fd">
    <Graphics ZOrder="12288" LineThickness="1.0">
      <Point X="647.0" Y="587.0" GraphRef="c83" RelX="0.0" RelY="1.0" />
      <Point X="647.0" Y="627.0" GraphRef="cf8" RelX="0.5" RelY="-1.0" ArrowHead="Arrow" />
    </Graphics>
    <Xref Database="" ID="" />
  </Interaction>
  <Interaction GraphId="a88f7">
    <Graphics ZOrder="12288" LineThickness="1.0">
      <Point X="484.8607594936709" Y="537.3544303797468" GraphRef="a59" RelX="0.5" RelY="1.0" />
      <Point X="627.0" Y="627.0" GraphRef="cf8" RelX="0.0" RelY="-1.0" ArrowHead="Arrow" />
    </Graphics>
    <Xref Database="" ID="" />
  </Interaction>
  <Interaction GraphId="bcf7a">
    <Graphics ConnectorType="Curved" ZOrder="12288" LineThickness="1.0">
      <Point X="907.0" Y="693.0" GraphRef="e99" RelX="1.0" RelY="0.0" />
      <Point X="943.0" Y="318.0" GraphRef="b59" RelX="0.0" RelY="1.0" ArrowHead="Arrow" />
    </Graphics>
    <Xref Database="" ID="" />
  </Interaction>
  <Interaction GraphId="f0735">
    <Graphics ConnectorType="Curved" ZOrder="12288" LineThickness="1.0">
      <Point X="569.892405063291" Y="196.97468354430376" GraphRef="bed" RelX="0.0" RelY="1.0" />
      <Point X="463.6503011067708" Y="248.0" />
      <Point X="366.51582278481015" Y="299.3101265822785" GraphRef="d5f" RelX="0.5" RelY="-1.0" />
    </Graphics>
    <Xref Database="" ID="" />
  </Interaction>
  <Interaction GraphId="f2971">
    <Graphics ZOrder="12288" LineThickness="1.0">
      <Point X="569.892405063291" Y="196.97468354430376" GraphRef="bed" RelX="0.0" RelY="1.0" />
      <Point X="625.0" Y="273.1835443037975" GraphRef="b7a" RelX="0.0" RelY="-1.0" />
    </Graphics>
    <Xref Database="" ID="" />
  </Interaction>
  <Interaction GraphId="d6d85">
    <Graphics ZOrder="12288" LineThickness="1.0">
      <Point X="550.1265822784811" Y="147.82278481012654" GraphRef="f8442" RelX="1.0" RelY="0.0" />
      <Point X="603.9462025316454" Y="168.97468354430376" GraphRef="bed" RelX="0.5" RelY="-1.0" ArrowHead="TBar" />
    </Graphics>
    <Xref Database="" ID="" />
  </Interaction>
  <Interaction GraphId="dca44">
    <Graphics ZOrder="12288" LineStyle="Broken" LineThickness="1.0" Color="cc6600">
      <Point X="95.0" Y="82.0" />
      <Point X="15.0" Y="109.0" />
    </Graphics>
    <Xref Database="" ID="" />
  </Interaction>
  <Interaction GraphId="d76c5">
    <Graphics ZOrder="12288" LineStyle="Broken" LineThickness="1.0" Color="cc6600">
      <Point X="280.0" Y="81.0" />
      <Point X="412.0" Y="109.0" />
    </Graphics>
    <Xref Database="" ID="" />
  </Interaction>
  <Interaction GraphId="d9cf5">
    <Graphics ZOrder="12288" LineStyle="Broken" LineThickness="1.0" Color="cc6600">
      <Point X="570.0" Y="81.0" />
      <Point X="1157.0" Y="109.0" />
    </Graphics>
    <Xref Database="" ID="" />
  </Interaction>
  <Interaction GraphId="d1a11">
    <Graphics ZOrder="12288" LineThickness="1.0">
      <Point X="411.0" Y="219.0" GraphRef="dcd11" RelX="0.0" RelY="1.0" />
      <Point X="335.76582278481015" Y="299.3101265822785" GraphRef="d5f" RelX="0.0" RelY="-1.0" ArrowHead="TBar" />
    </Graphics>
    <Xref Database="" ID="" />
  </Interaction>
  <Interaction GraphId="e643c">
    <Graphics ZOrder="12288" LineThickness="1.0">
      <Point X="411.0" Y="219.0" GraphRef="dcd11" RelX="0.0" RelY="1.0" />
      <Point X="594.5" Y="273.1835443037975" GraphRef="b7a" RelX="-0.5" RelY="-1.0" ArrowHead="Arrow" />
    </Graphics>
    <Xref Database="" ID="" />
  </Interaction>
  <Interaction GraphId="e42e8">
    <Graphics ZOrder="12288" LineThickness="1.0">
      <Point X="411.0" Y="133.0" GraphRef="b8e60" RelX="0.0" RelY="1.0" />
      <Point X="411.0" Y="163.0" GraphRef="a3044" RelX="0.0" RelY="-1.0" ArrowHead="Arrow" />
    </Graphics>
    <Xref Database="" ID="" />
  </Interaction>
  <Interaction GraphId="f58ea">
    <Graphics ZOrder="12288" LineThickness="1.0">
      <Point X="411.0" Y="183.0" GraphRef="a3044" RelX="0.0" RelY="1.0" />
      <Point X="411.0" Y="199.0" GraphRef="dcd11" RelX="0.0" RelY="-1.0" ArrowHead="Arrow" />
    </Graphics>
    <Xref Database="" ID="" />
  </Interaction>
  <Interaction GraphId="b7d43">
    <Graphics ConnectorType="Curved" ZOrder="12288" LineThickness="1.0">
      <Point X="486.0" Y="379.0" GraphRef="c68ba" RelX="0.5" RelY="1.0" />
      <Point X="504.8607594936709" Y="527.3544303797468" GraphRef="a59" RelX="1.0" RelY="0.0" ArrowHead="TBar" />
    </Graphics>
    <Xref Database="" ID="" />
  </Interaction>
  <Interaction GraphId="af5d4">
    <Graphics ZOrder="12288" LineThickness="1.0">
      <Point X="426.0" Y="369.0" GraphRef="c68ba" RelX="-1.0" RelY="0.0" />
      <Point X="397.26582278481015" Y="369.3101265822785" GraphRef="d5f" RelX="1.0" RelY="0.0" ArrowHead="TBar" />
    </Graphics>
    <Xref Database="" ID="" />
  </Interaction>
  <Interaction GraphId="fe1b2">
    <Graphics ZOrder="12288" LineThickness="1.0">
      <Point X="466.0" Y="402.0" GraphRef="b2d" RelX="0.0" RelY="-1.0" />
      <Point X="466.0" Y="379.0" GraphRef="c68ba" RelX="0.0" RelY="1.0" ArrowHead="TBar" />
    </Graphics>
    <Xref Database="" ID="" />
  </Interaction>
  <Interaction GraphId="ebf7f">
    <Graphics ZOrder="12288" LineThickness="1.0">
      <Point X="751.0" Y="276.0" GraphRef="dc4" RelX="-0.5" RelY="-1.0" />
      <Point X="431.0" Y="183.0" GraphRef="a3044" RelX="0.5" RelY="1.0" ArrowHead="Arrow" />
    </Graphics>
    <Xref Database="" ID="" />
  </Interaction>
  <Interaction GraphId="c553f">
    <Graphics ConnectorType="Curved" ZOrder="12288" LineThickness="1.0">
      <Point X="686.0" Y="414.7958860759494" GraphRef="b7a" RelX="1.0" RelY="0.5" />
      <Point X="717.0" Y="487.89794108072914" />
      <Point X="815.0" Y="561.0" GraphRef="e78" RelX="-1.0" RelY="0.0" ArrowHead="Arrow" />
    </Graphics>
    <Xref Database="" ID="" />
  </Interaction>
  <Interaction GraphId="f5201">
    <Graphics ZOrder="12288" LineThickness="1.0">
      <Point X="686.0" Y="414.7958860759494" GraphRef="b7a" RelX="1.0" RelY="0.5" />
      <Point X="773.0" Y="446.0" GraphRef="b1c58" RelX="-1.0" RelY="0.0" ArrowHead="TBar" />
    </Graphics>
    <Xref Database="" ID="" />
  </Interaction>
  <Interaction GraphId="c9dc9">
    <Graphics ZOrder="12288" LineThickness="1.0">
      <Point X="868.5" Y="496.0" GraphRef="d3b0f" RelX="-0.5" RelY="-1.0" />
      <Point X="833.0" Y="456.0" GraphRef="b1c58" RelX="0.5" RelY="1.0" />
    </Graphics>
    <Xref Database="" ID="" />
  </Interaction>
  <Interaction GraphId="efcd2">
    <Graphics ZOrder="12288" LineStyle="Broken" LineThickness="1.0" Color="cc6600">
      <Point X="567.0" Y="21.0" />
      <Point X="569.0" Y="85.0" />
    </Graphics>
    <Xref Database="" ID="" />
  </Interaction>
  <Interaction GraphId="cc965">
    <Graphics ZOrder="12288" LineThickness="1.0">
      <Point X="793.0" Y="436.0" GraphRef="b1c58" RelX="-0.5" RelY="-1.0" />
      <Point X="686.0" Y="367.59177215189874" GraphRef="b7a" RelX="1.0" RelY="0.0" ArrowHead="Arrow" />
    </Graphics>
    <Xref Database="" ID="" />
  </Interaction>
  <Interaction GraphId="c1ca9">
    <Graphics ZOrder="12288" LineThickness="1.0">
      <Point X="813.0" Y="456.0" GraphRef="b1c58" RelX="0.0" RelY="1.0" />
      <Point X="824.0" Y="493.0" GraphRef="eee47" RelX="0.5" RelY="-1.0" ArrowHead="Arrow" />
    </Graphics>
    <Xref Database="" ID="" />
  </Interaction>
  <Interaction GraphId="ba859">
    <Graphics ZOrder="12288" LineThickness="1.0">
      <Point X="853.0" Y="446.0" GraphRef="b1c58" RelX="1.0" RelY="0.0" />
      <Point X="1049.0" Y="447.0" GraphRef="a3d96" RelX="-1.0" RelY="0.0" ArrowHead="Arrow" />
    </Graphics>
    <Xref Database="" ID="" />
  </Interaction>
  <Interaction GraphId="b03df">
    <Graphics ZOrder="12288" LineThickness="1.0">
      <Point X="857.0" Y="551.0" GraphRef="e78" RelX="0.0" RelY="-1.0" />
      <Point X="824.0" Y="513.0" GraphRef="eee47" RelX="0.5" RelY="1.0" ArrowHead="Arrow" />
    </Graphics>
    <Xref Database="" ID="" />
  </Interaction>
  <Interaction GraphId="efdb0">
    <Graphics ZOrder="12288" LineThickness="1.0">
      <Point X="868.5" Y="514.0" GraphRef="d3b0f" RelX="-0.5" RelY="1.0" />
      <Point X="878.0" Y="551.0" GraphRef="e78" RelX="0.5" RelY="-1.0" />
    </Graphics>
    <Xref Database="" ID="" />
  </Interaction>
  <Interaction GraphId="a774c">
    <Graphics ZOrder="12288" LineStyle="Broken" LineThickness="1.0">
      <Point X="942.0" Y="692.0" GraphRef="ceefa" RelX="-1.0" RelY="0.0" />
      <Point X="907.0" Y="693.0" GraphRef="e99" RelX="1.0" RelY="0.0" ArrowHead="Arrow" />
    </Graphics>
    <Xref Database="" ID="" />
  </Interaction>
  <Interaction GraphId="b6a3a">
    <Graphics ConnectorType="Curved" ZOrder="12288" LineThickness="1.0">
      <Point X="262.0" Y="495.0" GraphRef="dc3" RelX="1.0" RelY="0.0" />
      <Point X="793.0" Y="456.0" GraphRef="b1c58" RelX="-0.5" RelY="1.0" ArrowHead="Arrow" />
    </Graphics>
    <Xref Database="" ID="" />
  </Interaction>
  <Interaction GraphId="f07e5">
    <Graphics ZOrder="12288" LineThickness="1.0">
      <Point X="222.0" Y="485.0" GraphRef="dc3" RelX="0.0" RelY="-1.0" />
      <Point X="274.26582278481015" Y="404.3101265822785" GraphRef="d5f" RelX="-1.0" RelY="0.5" ArrowHead="Arrow" />
    </Graphics>
    <Xref Database="" ID="" />
  </Interaction>
  <Interaction GraphId="dace8">
    <Graphics ZOrder="12288" LineThickness="1.0">
      <Point X="202.0" Y="505.0" GraphRef="dc3" RelX="-0.5" RelY="1.0" />
      <Point X="202.0" Y="722.0" GraphRef="fb8bf" RelX="0.0" RelY="-1.0" ArrowHead="Arrow" />
    </Graphics>
    <Xref Database="" ID="" />
  </Interaction>
  <Interaction GraphId="b7f25">
    <Graphics ZOrder="12288" LineThickness="1.0">
      <Point X="202.0" Y="505.0" GraphRef="dc3" RelX="-0.5" RelY="1.0" />
      <Point X="202.0" Y="702.0" GraphRef="c6f46" RelX="0.0" RelY="-1.0" ArrowHead="Arrow" />
    </Graphics>
    <Xref Database="" ID="" />
  </Interaction>
  <Interaction GraphId="b946e">
    <Graphics ZOrder="12288" LineThickness="1.0">
      <Point X="242.0" Y="712.0" GraphRef="c6f46" RelX="1.0" RelY="0.0" />
      <Point X="731.0" Y="749.0" GraphRef="fba0c" RelX="-1.0" RelY="0.0" ArrowHead="TBar" />
    </Graphics>
    <Xref Database="" ID="" />
  </Interaction>
  <Interaction GraphId="f05e8">
    <Graphics ZOrder="12288" LineThickness="1.0">
      <Point X="242.0" Y="732.0" GraphRef="fb8bf" RelX="1.0" RelY="0.0" />
      <Point X="731.0" Y="749.0" GraphRef="fba0c" RelX="-1.0" RelY="0.0" ArrowHead="TBar" />
    </Graphics>
    <Xref Database="" ID="" />
  </Interaction>
  <Interaction GraphId="cecea">
    <Graphics ConnectorType="Curved" ZOrder="12288" LineThickness="1.0">
      <Point X="523.0" Y="617.0" GraphRef="dcd" RelX="0.5" RelY="-1.0" />
      <Point X="857.0" Y="571.0" GraphRef="e78" RelX="0.0" RelY="1.0" ArrowHead="Arrow" />
    </Graphics>
    <Xref Database="" ID="" />
  </Interaction>
  <Interaction GraphId="ad050">
    <Graphics ConnectorType="Curved" ZOrder="12288" LineThickness="1.0">
      <Point X="523.0" Y="617.0" GraphRef="dcd" RelX="0.5" RelY="-1.0" />
      <Point X="503.9303873697917" Y="557.0" />
      <Point X="484.8607594936709" Y="537.3544303797468" GraphRef="a59" RelX="0.5" RelY="1.0" ArrowHead="Arrow" />
    </Graphics>
    <Xref Database="" ID="" />
  </Interaction>
  <Interaction GraphId="e79de">
    <Graphics ZOrder="12288" LineThickness="1.0">
      <Point X="304.0" Y="661.0" GraphRef="f22e4" RelX="1.0" RelY="0.0" />
      <Point X="463.0" Y="627.0" GraphRef="dcd" RelX="-1.0" RelY="0.0" ArrowHead="TBar" />
    </Graphics>
    <Xref Database="" ID="" />
  </Interaction>
  <Interaction GraphId="e0a3a">
    <Graphics ConnectorType="Curved" ZOrder="12288" LineThickness="1.0">
      <Point X="262.0" Y="495.0" GraphRef="dc3" RelX="1.0" RelY="0.0" />
      <Point X="390.0" Y="556.0" />
      <Point X="463.0" Y="627.0" GraphRef="dcd" RelX="-1.0" RelY="0.0" ArrowHead="TBar" />
    </Graphics>
    <Xref Database="" ID="" />
  </Interaction>
  <Interaction GraphId="f6713">
    <Graphics ZOrder="12288" LineThickness="1.0">
      <Point X="643.0" Y="707.0" GraphRef="fa835" RelX="0.0" RelY="-1.0" />
      <Point X="523.0" Y="637.0" GraphRef="dcd" RelX="0.5" RelY="1.0" ArrowHead="TBar" />
    </Graphics>
    <Xref Database="" ID="" />
  </Interaction>
  <Interaction GraphId="b9b1d">
    <Graphics ZOrder="12288" LineThickness="1.0">
      <Point X="264.0" Y="624.0" GraphRef="fb3" RelX="0.0" RelY="1.0" />
      <Point X="264.0" Y="651.0" GraphRef="f22e4" RelX="0.0" RelY="-1.0" ArrowHead="Arrow" />
    </Graphics>
    <Xref Database="" ID="" />
  </Interaction>
  <Interaction GraphId="d9a6d">
    <Graphics ZOrder="12288" LineThickness="1.0">
      <Point X="379.0" Y="686.0" GraphRef="b134c" RelX="0.5" RelY="-1.0" />
      <Point X="483.0" Y="637.0" GraphRef="dcd" RelX="-0.5" RelY="1.0" ArrowHead="Arrow" />
    </Graphics>
    <Xref Database="" ID="" />
  </Interaction>
  <Interaction GraphId="faf27">
    <Graphics ConnectorType="Curved" ZOrder="12288" LineThickness="1.0">
      <Point X="399.0" Y="696.0" GraphRef="b134c" RelX="1.0" RelY="0.0" />
      <Point X="878.0" Y="571.0" GraphRef="e78" RelX="0.5" RelY="1.0" ArrowHead="Arrow" />
    </Graphics>
    <Xref Database="" ID="" />
  </Interaction>
  <Interaction GraphId="c57b1">
    <Graphics ZOrder="12288" LineThickness="1.0">
      <Point X="504.5" Y="706.0" GraphRef="ae9f2" RelX="0.0" RelY="-1.0" />
      <Point X="503.0" Y="637.0" GraphRef="dcd" RelX="0.0" RelY="1.0" ArrowHead="Arrow" />
    </Graphics>
    <Xref Database="" ID="" />
  </Interaction>
  <Interaction GraphId="e4782">
    <Graphics ZOrder="12288" LineThickness="1.0">
      <Point X="530.0" Y="716.0" GraphRef="ae9f2" RelX="1.0" RelY="0.0" />
      <Point X="603.0" Y="717.0" GraphRef="fa835" RelX="-1.0" RelY="0.0" ArrowHead="Arrow" />
    </Graphics>
    <Xref Database="" ID="" />
  </Interaction>
  <Interaction GraphId="a622c">
    <Graphics ZOrder="12288" LineThickness="1.0">
      <Point X="1065.0" Y="465.0" GraphRef="a522c" RelX="-0.5" RelY="1.0" />
      <Point X="987.1713497798667" Y="519.2182603342542" GraphRef="c98e8" RelX="0.0" RelY="0.0" />
    </Graphics>
    <Xref Database="" ID="" />
  </Interaction>
  <Interaction GraphId="bba54">
    <Graphics ZOrder="12288" LineThickness="1.0">
      <Point X="853.0" Y="446.0" GraphRef="b1c58" RelX="1.0" RelY="0.0" />
      <Point X="1038.9666666666667" Y="547.4833333333333" GraphRef="e63c5" RelX="-1.0" RelY="0.0" ArrowHead="Arrow" />
      <Anchor Position="0.7214806405083344" Shape="None" GraphId="c98e8" />
    </Graphics>
    <Xref Database="" ID="" />
  </Interaction>
  <Interaction GraphId="f6ee3">
    <Graphics ZOrder="12288" LineThickness="1.0">
      <Point X="853.0" Y="396.0" GraphRef="a4c27" RelX="1.0" RelY="0.0" />
      <Point X="1047.9666666666667" Y="394.48333333333335" GraphRef="a1d63" RelX="-1.0" RelY="0.0" ArrowHead="Arrow" />
      <Anchor Position="0.6916599627648817" Shape="None" GraphId="d6145" />
    </Graphics>
    <Xref Database="" ID="" />
  </Interaction>
  <Interaction GraphId="d6258">
    <Graphics ZOrder="12288" LineThickness="1.0">
      <Point X="1041.0" Y="437.0" GraphRef="a522c" RelX="-1.0" RelY="0.0" />
      <Point X="987.8506374070598" Y="394.9509823898066" GraphRef="d6145" RelX="0.0" RelY="0.0" />
    </Graphics>
    <Xref Database="" ID="" />
  </Interaction>
  <Interaction GraphId="f6950">
    <Graphics ZOrder="12288" LineThickness="1.0">
      <Point X="1034.0" Y="329.0" GraphRef="eb451" RelX="-1.0" RelY="0.0" />
      <Point X="987.8506374070598" Y="394.9509823898066" GraphRef="d6145" RelX="0.0" RelY="0.0" />
    </Graphics>
    <Xref Database="" ID="" />
  </Interaction>
  <Interaction GraphId="fa2e5">
    <Graphics ZOrder="12288" LineThickness="1.0">
      <Point X="1039.0" Y="235.0" GraphRef="ced75" RelX="-1.0" RelY="0.0" />
      <Point X="1005.0" Y="235.0" GraphRef="d4444" RelX="1.0" RelY="0.0" ArrowHead="Arrow" />
    </Graphics>
    <Xref Database="" ID="" />
  </Interaction>
  <Interaction GraphId="ea209">
    <Graphics ConnectorType="Curved" ZOrder="12288" LineThickness="1.0">
      <Point X="451.0" Y="123.0" GraphRef="b8e60" RelX="1.0" RelY="0.0" />
      <Point X="945.0" Y="225.0" GraphRef="d4444" RelX="-0.5" RelY="-1.0" ArrowHead="Arrow" />
    </Graphics>
    <Xref Database="" ID="" />
  </Interaction>
  <Interaction GraphId="d9fe6">
    <Graphics ZOrder="12288" LineThickness="1.0">
      <Point X="985.0" Y="225.0" GraphRef="d4444" RelX="0.5" RelY="-1.0" />
      <Point X="1004.75" Y="193.0" GraphRef="e31d0" RelX="-0.5" RelY="1.0" ArrowHead="Arrow" />
    </Graphics>
    <Xref Database="" ID="" />
  </Interaction>
  <Interaction GraphId="e241c">
    <Graphics ZOrder="12288" LineThickness="1.0">
      <Point X="446.0" Y="379.0" GraphRef="c68ba" RelX="-0.5" RelY="1.0" />
      <Point X="314.9240506329114" Y="542.873417721519" GraphRef="fb5" RelX="0.0" RelY="-1.0" ArrowHead="TBar" />
    </Graphics>
    <Xref Database="" ID="" />
  </Interaction>
  <Interaction GraphId="c3b7c">
    <Graphics ZOrder="12288" LineStyle="Broken" LineThickness="1.0" Color="cc6600">
      <Point X="281.0" Y="21.0" />
      <Point X="281.0" Y="84.0" />
    </Graphics>
    <Xref Database="" ID="" />
  </Interaction>
  <Interaction GraphId="be40d">
    <Graphics ZOrder="12288" LineThickness="1.0">
      <Point X="886.0" Y="749.0" GraphRef="b6514" RelX="-1.0" RelY="0.0" />
      <Point X="826.0" Y="749.0" GraphRef="fba0c" RelX="1.0" RelY="0.0" ArrowHead="Arrow" />
    </Graphics>
    <Xref Database="" ID="" />
  </Interaction>
  <Label TextLabel="Chondrocyte proliferation" GraphId="c6f">
    <Graphics CenterX="164.0" CenterY="59.0" Width="220.0" Height="22.5" ZOrder="28672" FillColor="ffffff" FontSize="10" Valign="Middle" />
  </Label>
  <Label TextLabel="Chondrocyte (pre)hypertrophy" GraphId="e7f">
    <Graphics CenterX="428.0" CenterY="59.0" Width="220.0" Height="22.5" ZOrder="28672" FillColor="ffffff" FontSize="10" Valign="Middle" />
  </Label>
  <Label TextLabel="Chondrocyte death" GraphId="e5d">
    <Graphics CenterX="695.0" CenterY="59.0" Width="220.0" Height="22.5" ZOrder="28672" FillColor="ffffff" FontSize="10" Valign="Middle" />
  </Label>
  <Label TextLabel="Removal of extracellular matrix&#xA;and invasion by bone cells" GraphId="a25">
    <Graphics CenterX="963.0" CenterY="59.0" Width="220.0" Height="22.5" ZOrder="28672" FillColor="ffffff" FontSize="10" Valign="Middle" />
  </Label>
  <Label TextLabel="Cartilage" GraphId="aa9">
    <Graphics CenterX="57.0" CenterY="59.0" Width="220.0" Height="22.5" ZOrder="28672" FillColor="ffffff" FontSize="10" Valign="Middle" />
  </Label>
  <Label TextLabel="Bone" GraphId="fda">
    <Graphics CenterX="1118.75" CenterY="59.0" Width="30.5" Height="22.5" ZOrder="28672" FillColor="ffffff" FontSize="10" Valign="Middle" />
  </Label>
  <Label TextLabel="Hypertrophy" GraphId="b7a">
    <Graphics CenterX="625.0" CenterY="367.59177215189874" Width="122.0" Height="188.81645569620255" ZOrder="28672" FillColor="ffffff" FontSize="10" Valign="Middle" ShapeType="RoundedRectangle" Color="008000" />
  </Label>
  <Label TextLabel="Mineralisation" GraphId="e4d">
    <Graphics CenterX="725.0" CenterY="162.70253164556962" Width="80.0" Height="19.405063291139232" ZOrder="28672" FillColor="ffffff" FontSize="10" Valign="Middle" ShapeType="RoundedRectangle" Color="008000" />
  </Label>
  <Label TextLabel="Dying" GraphId="b59">
    <Graphics CenterX="943.0" CenterY="308.0" Width="80.0" Height="20.0" ZOrder="28672" FillColor="ffffff" FontSize="10" Valign="Middle" ShapeType="RoundedRectangle" Color="008000" />
  </Label>
  <Label TextLabel="Proliferation" GraphId="d5f">
    <Graphics CenterX="335.76582278481015" CenterY="369.3101265822785" Width="123.0" Height="140.0" ZOrder="28672" FillColor="ffffff" FontSize="10" Valign="Middle" ShapeType="RoundedRectangle" Color="008000" />
  </Label>
  <Label TextLabel="Osteoblastic&#xA;differentiation" GraphId="f20">
    <Graphics CenterX="617.5" CenterY="535.5" Width="75.0" Height="27.0" ZOrder="28672" FillColor="ffffff" FontSize="10" Valign="Middle" ShapeType="RoundedRectangle" Color="006600" />
  </Label>
  <Label TextLabel="?" GraphId="b8a" GroupRef="f843e">
    <Graphics CenterX="536.5" CenterY="302.3987341772152" Width="19.0" Height="21.202531645569614" ZOrder="28672" FillColor="ffffff" FontSize="10" Valign="Middle" Color="ff0000" />
  </Label>
  <Label TextLabel="BMPs" GraphId="b2d">
    <Graphics CenterX="466.0" CenterY="411.0" Width="67.0" Height="18.0" ZOrder="28672" FillColor="ffffff" FontSize="10" Valign="Middle" ShapeType="RoundedRectangle" Color="666666" />
  </Label>
  <Label TextLabel="WNT signaling&#xA;canonical / non-canonical" GraphId="bed">
    <Graphics CenterX="569.892405063291" CenterY="182.97468354430376" Width="136.21518987341793" Height="28.0" ZOrder="28672" FillColor="ffffff" FontSize="10" Valign="Middle" ShapeType="RoundedRectangle" Color="666666" />
  </Label>
  <Label TextLabel="integrins" GraphId="d3b0f">
    <Graphics CenterX="886.0" CenterY="505.0" Width="70.0" Height="18.0" ZOrder="28672" FillColor="ffffff" FontSize="10" Valign="Middle" ShapeType="RoundedRectangle" Color="666666" />
  </Label>
  <Label TextLabel="Full differentiation" GraphId="fba0c">
    <Graphics CenterX="778.5" CenterY="749.0" Width="95.0" Height="20.0" ZOrder="28672" FillColor="ffffff" FontSize="10" Valign="Middle" ShapeType="RoundedRectangle" Color="336600" />
  </Label>
  <Label TextLabel="Removal of cartilage matrix" GraphId="f3b23">
    <Graphics CenterX="1087.0" CenterY="292.0" Width="138.0" Height="20.0" ZOrder="28672" FillColor="ffffff" FontSize="10" Valign="Middle" Color="339900" />
  </Label>
  <Label TextLabel="Cathepsins&#xA;and Calpains" GraphId="c8400">
    <Graphics CenterX="1119.0" CenterY="509.0" Width="78.0" Height="26.0" ZOrder="28672" FillColor="ffffff" FontSize="10" Valign="Middle" ShapeType="RoundedRectangle" Color="666666" />
  </Label>
  <Label TextLabel="Vascular invastion" GraphId="e31d0">
    <Graphics CenterX="1030.5" CenterY="183.5" Width="103.0" Height="19.0" ZOrder="28672" FillColor="ffffff" FontSize="10" Valign="Middle" ShapeType="RoundedRectangle" Color="339900" />
  </Label>
  <Label TextLabel="Gs" GraphId="fc068">
    <Graphics CenterX="94.0" CenterY="396.7025316455696" Width="80.0" Height="19.405063291139232" ZOrder="28672" FillColor="ffffff" FontSize="10" Valign="Middle" ShapeType="RoundedRectangle" Color="008000" />
  </Label>
  <Shape GraphId="bd5c5">
    <Graphics CenterX="588.0" CenterY="58.99999974568685" Width="988.0" Height="44.03333333333333" ZOrder="16384" FillColor="ffff33" FontSize="10" Valign="Middle" ShapeType="Rectangle" Rotation="0.0" />
  </Shape>
  <Shape GraphId="ee4">
    <Graphics CenterX="786.0" CenterY="448.98333333333335" Width="748.0" Height="678.0333333333333" ZOrder="16384" FontSize="10" Valign="Middle" ShapeType="Rectangle" LineStyle="Broken" Color="b96d28" Rotation="0.0" />
  </Shape>
  <Shape GraphId="c64">
    <Graphics CenterX="213.5" CenterY="448.0" Width="397.0" Height="680.0" ZOrder="16384" FontSize="10" Valign="Middle" ShapeType="Rectangle" LineStyle="Broken" Color="b96d28" Rotation="0.0" />
  </Shape>
  <Shape GraphId="c043d">
    <Graphics CenterX="58.0" CenterY="58.99999974568685" Width="74.0" Height="44.03333333333333" ZOrder="16384" FillColor="ffff99" FontSize="10" Valign="Middle" ShapeType="Rectangle" Rotation="0.0" />
  </Shape>
  <Shape GraphId="fc863">
    <Graphics CenterX="1118.0" CenterY="58.99999974568685" Width="74.0" Height="44.03333333333333" ZOrder="16384" FillColor="cccc00" FontSize="10" Valign="Middle" ShapeType="Rectangle" Rotation="0.0" />
  </Shape>
  <Shape GraphId="a1d63">
    <Graphics CenterX="1061.4833333333333" CenterY="394.48333333333335" Width="27.033333333333335" Height="25.033333333333335" ZOrder="16384" FontSize="10" Valign="Middle" ShapeType="mim-degradation" Rotation="0.0" />
  </Shape>
  <Shape GraphId="e63c5">
    <Graphics CenterX="1052.4833333333333" CenterY="547.4833333333333" Width="27.033333333333335" Height="25.033333333333335" ZOrder="16384" FontSize="10" Valign="Middle" ShapeType="mim-degradation" Rotation="0.0" />
  </Shape>
  <Shape GraphId="f9df7">
    <Graphics CenterX="1090.0" CenterY="434.5" Width="140.0" Height="297.0" ZOrder="16384" FontSize="10" Valign="Middle" ShapeType="Rectangle" LineStyle="Broken" Color="b96d28" Rotation="0.0" />
  </Shape>
  <Group GroupId="c0f4c" GraphId="f3845" />
  <Group GroupId="a615c" GraphId="e4385" />
  <Group GroupId="ffa49" GraphId="df77c" Style="Group" />
  <Group GroupId="fb73f" GraphId="eb451" Style="Group" />
  <Group GroupId="ec282" GraphId="a522c" Style="Group" />
  <Group GroupId="f843e" GraphId="cd3fe" />
  <Group GroupId="efb39" GraphId="b6514" Style="Group" />
  <Group GroupId="c2c7c" GraphId="d9936" />
  <InfoBox CenterX="0.0" CenterY="0.0" />
  <Biopax>
    <bp:PublicationXref xmlns:bp="http://www.biopax.org/release/biopax-level3.owl#" xmlns:rdf="http://www.w3.org/1999/02/22-rdf-syntax-ns#" rdf:id="e1e">
      <bp:ID rdf:datatype="http://www.w3.org/2001/XMLSchema#string">17659995</bp:ID>
      <bp:DB rdf:datatype="http://www.w3.org/2001/XMLSchema#string">PubMed</bp:DB>
      <bp:TITLE rdf:datatype="http://www.w3.org/2001/XMLSchema#string">Endochondral ossification: how cartilage is converted into bone in the developing skeleton.</bp:TITLE>
      <bp:SOURCE rdf:datatype="http://www.w3.org/2001/XMLSchema#string">Int J Biochem Cell Biol</bp:SOURCE>
      <bp:YEAR rdf:datatype="http://www.w3.org/2001/XMLSchema#string">2008</bp:YEAR>
      <bp:AUTHORS rdf:datatype="http://www.w3.org/2001/XMLSchema#string">Mackie EJ</bp:AUTHORS>
      <bp:AUTHORS rdf:datatype="http://www.w3.org/2001/XMLSchema#string">Ahmed YA</bp:AUTHORS>
      <bp:AUTHORS rdf:datatype="http://www.w3.org/2001/XMLSchema#string">Tatarczuch L</bp:AUTHORS>
      <bp:AUTHORS rdf:datatype="http://www.w3.org/2001/XMLSchema#string">Chen KS</bp:AUTHORS>
      <bp:AUTHORS rdf:datatype="http://www.w3.org/2001/XMLSchema#string">Mirams M</bp:AUTHORS>
    </bp:PublicationXref>
    <bp:PublicationXref xmlns:bp="http://www.biopax.org/release/biopax-level3.owl#" xmlns:rdf="http://www.w3.org/1999/02/22-rdf-syntax-ns#" rdf:id="fee">
      <bp:ID rdf:datatype="http://www.w3.org/2001/XMLSchema#string">18374667</bp:ID>
      <bp:DB rdf:datatype="http://www.w3.org/2001/XMLSchema#string">PubMed</bp:DB>
      <bp:TITLE rdf:datatype="http://www.w3.org/2001/XMLSchema#string">A microarray approach for comparative expression profiling of the discrete maturation zones of mouse growth plate cartilage.</bp:TITLE>
      <bp:SOURCE rdf:datatype="http://www.w3.org/2001/XMLSchema#string">Biochim Biophys Acta</bp:SOURCE>
      <bp:YEAR rdf:datatype="http://www.w3.org/2001/XMLSchema#string">2008</bp:YEAR>
      <bp:AUTHORS rdf:datatype="http://www.w3.org/2001/XMLSchema#string">Belluoccio D</bp:AUTHORS>
      <bp:AUTHORS rdf:datatype="http://www.w3.org/2001/XMLSchema#string">Bernardo BC</bp:AUTHORS>
      <bp:AUTHORS rdf:datatype="http://www.w3.org/2001/XMLSchema#string">Rowley L</bp:AUTHORS>
      <bp:AUTHORS rdf:datatype="http://www.w3.org/2001/XMLSchema#string">Bateman JF</bp:AUTHORS>
    </bp:PublicationXref>
    <bp:openControlledVocabulary xmlns:bp="http://www.biopax.org/release/biopax-level3.owl#">
      <bp:TERM xmlns:rdf="http://www.w3.org/1999/02/22-rdf-syntax-ns#" rdf:datatype="http://www.w3.org/2001/XMLSchema#string">osteoclast</bp:TERM>
      <bp:ID xmlns:rdf="http://www.w3.org/1999/02/22-rdf-syntax-ns#" rdf:datatype="http://www.w3.org/2001/XMLSchema#string">CL:0000092</bp:ID>
      <bp:Ontology xmlns:rdf="http://www.w3.org/1999/02/22-rdf-syntax-ns#" rdf:datatype="http://www.w3.org/2001/XMLSchema#string">Cell Type</bp:Ontology>
    </bp:openControlledVocabulary>
    <bp:openControlledVocabulary xmlns:bp="http://www.biopax.org/release/biopax-level3.owl#">
      <bp:TERM xmlns:rdf="http://www.w3.org/1999/02/22-rdf-syntax-ns#" rdf:datatype="http://www.w3.org/2001/XMLSchema#string">osteochondroclast</bp:TERM>
      <bp:ID xmlns:rdf="http://www.w3.org/1999/02/22-rdf-syntax-ns#" rdf:datatype="http://www.w3.org/2001/XMLSchema#string">CL:0000093</bp:ID>
      <bp:Ontology xmlns:rdf="http://www.w3.org/1999/02/22-rdf-syntax-ns#" rdf:datatype="http://www.w3.org/2001/XMLSchema#string">Cell Type</bp:Ontology>
    </bp:openControlledVocabulary>
    <bp:openControlledVocabulary xmlns:bp="http://www.biopax.org/release/biopax-level3.owl#">
      <bp:TERM xmlns:rdf="http://www.w3.org/1999/02/22-rdf-syntax-ns#" rdf:datatype="http://www.w3.org/2001/XMLSchema#string">chondrocyte</bp:TERM>
      <bp:ID xmlns:rdf="http://www.w3.org/1999/02/22-rdf-syntax-ns#" rdf:datatype="http://www.w3.org/2001/XMLSchema#string">CL:0000138</bp:ID>
      <bp:Ontology xmlns:rdf="http://www.w3.org/1999/02/22-rdf-syntax-ns#" rdf:datatype="http://www.w3.org/2001/XMLSchema#string">Cell Type</bp:Ontology>
    </bp:openControlledVocabulary>
  </Biopax>
</Pathway>
