# Supplementary material for: A network biology workflow to study transcriptomics data of the diabetic liver
Source: BMC Genomics. 2014 Nov 15;15(1):971. doi: 10.1186/1471-2164-15-971 (PMC4246458; doi:10.1186/1471-2164-15-971)
Supplement: Supplementary file 2 — Additional file 2: WikiPathways human pathway collection downloaded on 17 June 2014 ( http://wikipathways.org/index.php/Download_Pathways ). (ZIP 2 MB) [file 12864_2014_6667_MOESM2_ESM.zip › 2014-06-17-WikiPathways-HumanCollection/Hs_Estrogen_metabolism_WP697_63185.gpml]

<?xml version="1.0" encoding="UTF-8"?>
<Pathway xmlns="http://pathvisio.org/GPML/2013a" Name="Estrogen metabolism" Last-Modified="2/22/2013" Organism="Homo sapiens">
  <Comment Source="WikiPathways-category">Metabolic Process</Comment>
  <BiopaxRef>d4e</BiopaxRef>
  <BiopaxRef>e6e</BiopaxRef>
  <BiopaxRef>aa4</BiopaxRef>
  <Graphics BoardWidth="1220.0" BoardHeight="961.0" />
  <DataNode TextLabel="Estradiol" GraphId="ba9ff" Type="Metabolite">
    <Graphics CenterX="237.0" CenterY="584.0" Width="80.0" Height="20.0" ZOrder="32768" FontSize="10" Valign="Middle" Color="0000ff" />
    <Xref Database="" ID="" />
  </DataNode>
  <DataNode TextLabel="Estrone" GraphId="a1c3d" Type="Metabolite">
    <Graphics CenterX="236.0" CenterY="254.0" Width="80.0" Height="20.0" ZOrder="32768" FontSize="10" Valign="Middle" Color="0000ff" />
    <Xref Database="HMDB" ID="HMDB00145" />
  </DataNode>
  <DataNode TextLabel="2-Hydroxyestradiol" GraphId="b1f8b" Type="Metabolite">
    <Graphics CenterX="431.5" CenterY="584.0" Width="105.0" Height="20.0" ZOrder="32768" FontSize="10" Valign="Middle" Color="0000ff" />
    <Xref Database="HMDB" ID="HMDB00338" />
  </DataNode>
  <DataNode TextLabel="CYP1A1" GraphId="bab8d" Type="GeneProduct" GroupRef="d0795">
    <Graphics CenterX="289.0" CenterY="382.0" Width="80.0" Height="20.0" ZOrder="32768" FontSize="10" Valign="Middle" />
    <Xref Database="Ensembl" ID="ENSG00000140465" />
  </DataNode>
  <DataNode TextLabel="CYP1A2" GraphId="a1522" Type="GeneProduct" GroupRef="d0795">
    <Graphics CenterX="289.0" CenterY="402.0" Width="80.0" Height="20.0" ZOrder="32768" FontSize="10" Valign="Middle" />
    <Xref Database="Ensembl" ID="ENSG00000140505" />
  </DataNode>
  <DataNode TextLabel="CYP3A4" GraphId="b6fe2" Type="GeneProduct" GroupRef="d0795">
    <Graphics CenterX="289.0" CenterY="422.0" Width="80.0" Height="20.0" ZOrder="32768" FontSize="10" Valign="Middle" />
    <Xref Database="Ensembl" ID="ENSG00000160868" />
  </DataNode>
  <DataNode TextLabel="4-hydroxyestradiol" GraphId="a5224" Type="Metabolite">
    <Graphics CenterX="427.5" CenterY="820.0" Width="101.0" Height="20.0" ZOrder="32768" FontSize="10" Valign="Middle" Color="0000ff" />
    <Xref Database="" ID="" />
  </DataNode>
  <DataNode TextLabel="CYP1B1" GraphId="ffa4f" Type="GeneProduct">
    <Graphics CenterX="156.0" CenterY="737.0" Width="80.0" Height="20.0" ZOrder="32768" FontSize="10" Valign="Middle" />
    <Xref Database="Ensembl" ID="ENSG00000138061" />
  </DataNode>
  <DataNode TextLabel="16a-Hydroxyestrone" GraphId="c6cde" Type="Metabolite">
    <Graphics CenterX="236.0" CenterY="112.0" Width="102.0" Height="20.0" ZOrder="32768" FontSize="10" Valign="Middle" Color="0000ff" />
    <Xref Database="HMDB" ID="HMDB00335" />
  </DataNode>
  <DataNode TextLabel="CYP3A4" GraphId="dceef" Type="GeneProduct">
    <Graphics CenterX="161.0" CenterY="169.0" Width="80.0" Height="20.0" ZOrder="32768" FontSize="10" Valign="Middle" />
    <Xref Database="Ensembl" ID="ENSG00000160868" />
  </DataNode>
  <DataNode TextLabel="2-Methoxyestradiol" GraphId="dcf13" Type="Metabolite">
    <Graphics CenterX="431.0" CenterY="532.0" Width="100.0" Height="20.0" ZOrder="32768" FontSize="10" Valign="Middle" Color="0000ff" />
    <Xref Database="HMDB" ID="HMDB00405" />
  </DataNode>
  <DataNode TextLabel="COMT" GraphId="a08d8" Type="GeneProduct">
    <Graphics CenterX="361.0" CenterY="557.0" Width="80.0" Height="20.0" ZOrder="32768" FontSize="10" Valign="Middle" />
    <Xref Database="Ensembl" ID="ENSG00000093010" />
  </DataNode>
  <DataNode TextLabel="2-hydroxy-estradiol-sulfate" GraphId="ddd79" Type="Metabolite">
    <Graphics CenterX="601.0" CenterY="469.0" Width="136.0" Height="20.0" ZOrder="32768" FontSize="10" Valign="Middle" Color="0000ff" />
    <Xref Database="" ID="" />
  </DataNode>
  <DataNode TextLabel="SULT1A1" GraphId="a9b82" Type="GeneProduct">
    <Graphics CenterX="607.0" CenterY="529.0" Width="80.0" Height="20.0" ZOrder="32768" FontSize="10" Valign="Middle" />
    <Xref Database="Ensembl" ID="ENSG00000196502" />
  </DataNode>
  <DataNode TextLabel="2-hydroxy-estradiol-2-glucuronide" GraphId="bff50" Type="Metabolite">
    <Graphics CenterX="608.5" CenterY="688.0" Width="167.0" Height="20.0" ZOrder="32768" FontSize="10" Valign="Middle" Color="0000ff" />
    <Xref Database="" ID="" />
  </DataNode>
  <DataNode TextLabel="UGT1A1" GraphId="a3c7e" Type="GeneProduct" GroupRef="dbebc">
    <Graphics CenterX="680.0" CenterY="637.0" Width="80.0" Height="20.0" ZOrder="32768" FontSize="10" Valign="Middle" />
    <Xref Database="Entrez Gene" ID="54658" />
  </DataNode>
  <DataNode TextLabel="COMT" GraphId="c6de6" Type="GeneProduct">
    <Graphics CenterX="327.0" CenterY="803.0" Width="80.0" Height="20.0" ZOrder="32768" FontSize="10" Valign="Middle" />
    <Xref Database="Ensembl" ID="ENSG00000093010" />
  </DataNode>
  <DataNode TextLabel="4-Methoxyestradiol" GraphId="f152e" Type="Metabolite">
    <Graphics CenterX="427.0" CenterY="774.0" Width="100.0" Height="20.0" ZOrder="32768" FontSize="10" Valign="Middle" Color="0000ff" />
    <Xref Database="HMDB" ID="HMDB00405" />
  </DataNode>
  <DataNode TextLabel="4-hydroxy-estradiol-4-glucuronide" GraphId="ec8e7" Type="Metabolite">
    <Graphics CenterX="601.0" CenterY="921.0" Width="164.0" Height="20.0" ZOrder="32768" FontSize="10" Valign="Middle" Color="0000ff" />
    <Xref Database="" ID="" />
  </DataNode>
  <DataNode TextLabel="4-hydroxy-estradiol-sulfate" GraphId="f0843" Type="Metabolite">
    <Graphics CenterX="593.0" CenterY="713.0" Width="136.0" Height="20.0" ZOrder="32768" FontSize="10" Valign="Middle" Color="0000ff" />
    <Xref Database="" ID="" />
  </DataNode>
  <DataNode TextLabel="SULT1A1" GraphId="fa8d0" Type="GeneProduct">
    <Graphics CenterX="606.0" CenterY="768.0" Width="80.0" Height="20.0" ZOrder="32768" FontSize="10" Valign="Middle" />
    <Xref Database="Ensembl" ID="ENSG00000196502" />
  </DataNode>
  <DataNode TextLabel="Estrone sulfate" GraphId="b4ce2" Type="Metabolite">
    <Graphics CenterX="92.0" CenterY="227.0" Width="80.0" Height="20.0" ZOrder="32768" FontSize="10" Valign="Middle" Color="0000ff" />
    <Xref Database="HMDB" ID="HMDB01425" />
  </DataNode>
  <DataNode TextLabel="SULT1E1" GraphId="a52bd" Type="GeneProduct">
    <Graphics CenterX="180.0" CenterY="197.0" Width="80.0" Height="20.0" ZOrder="32768" FontSize="10" Valign="Middle" />
    <Xref Database="Ensembl" ID="ENSG00000109193" />
  </DataNode>
  <DataNode TextLabel="ARSD" GraphId="f6c06" Type="GeneProduct" GroupRef="a564e">
    <Graphics CenterX="54.0" CenterY="290.0" Width="80.0" Height="20.0" ZOrder="32768" FontSize="10" Valign="Middle" />
    <Xref Database="Ensembl" ID="ENSG00000006756" />
  </DataNode>
  <DataNode TextLabel="ARSE" GraphId="acfb8" Type="GeneProduct" GroupRef="a564e">
    <Graphics CenterX="54.0" CenterY="310.0" Width="80.0" Height="20.0" ZOrder="32768" FontSize="10" Valign="Middle" />
    <Xref Database="Ensembl" ID="ENSG00000157399" />
  </DataNode>
  <DataNode TextLabel="2-Hydroxyestrone" GraphId="a02aa" Type="Metabolite">
    <Graphics CenterX="471.5" CenterY="352.0" Width="95.0" Height="20.0" ZOrder="32768" FontSize="10" Valign="Middle" Color="0000ff" />
    <Xref Database="HMDB" ID="HMDB00343" />
  </DataNode>
  <DataNode TextLabel="4-hydroxyestrone" GraphId="c4edd" Type="Metabolite">
    <Graphics CenterX="470.5" CenterY="142.0" Width="93.0" Height="20.0" ZOrder="32768" FontSize="10" Valign="Middle" Color="0000ff" />
    <Xref Database="" ID="" />
  </DataNode>
  <DataNode TextLabel="CYP1A2" GraphId="d5254" Type="GeneProduct" GroupRef="ff51f">
    <Graphics CenterX="329.0" CenterY="264.0" Width="80.0" Height="20.0" ZOrder="32768" FontSize="10" Valign="Middle" />
    <Xref Database="Ensembl" ID="ENSG00000140505" />
  </DataNode>
  <DataNode TextLabel="CYP1A1" GraphId="ec856" Type="GeneProduct" GroupRef="ff51f">
    <Graphics CenterX="329.0" CenterY="245.0" Width="80.0" Height="20.0" ZOrder="32768" FontSize="10" Valign="Middle" />
    <Xref Database="Ensembl" ID="ENSG00000140465" />
  </DataNode>
  <DataNode TextLabel="COMT" GraphId="d1c07" Type="GeneProduct">
    <Graphics CenterX="389.0" CenterY="320.0" Width="80.0" Height="20.0" ZOrder="32768" FontSize="10" Valign="Middle" />
    <Xref Database="Ensembl" ID="ENSG00000093010" />
  </DataNode>
  <DataNode TextLabel="2-Methoxyestrone" GraphId="fbd2c" Type="Metabolite">
    <Graphics CenterX="471.0" CenterY="287.0" Width="98.0" Height="20.0" ZOrder="32768" FontSize="10" Valign="Middle" Color="0000ff" />
    <Xref Database="HMDB" ID="HMDB00010" />
  </DataNode>
  <DataNode TextLabel="4-Methoxyestrone" GraphId="fcdea" Type="Metabolite">
    <Graphics CenterX="470.0" CenterY="86.0" Width="96.0" Height="20.0" ZOrder="32768" FontSize="10" Valign="Middle" Color="0000ff" />
    <Xref Database="" ID="" />
  </DataNode>
  <DataNode TextLabel="COMT" GraphId="a66b3" Type="GeneProduct">
    <Graphics CenterX="380.0" CenterY="117.0" Width="80.0" Height="20.0" ZOrder="32768" FontSize="10" Valign="Middle" />
    <Xref Database="Ensembl" ID="ENSG00000093010" />
  </DataNode>
  <DataNode TextLabel="Estrone-2,3-semiquinone" GraphId="ca198" Type="Metabolite">
    <Graphics CenterX="739.5" CenterY="352.0" Width="131.0" Height="20.0" ZOrder="32768" FontSize="10" Valign="Middle" Color="0000ff" />
    <Xref Database="" ID="" />
  </DataNode>
  <DataNode TextLabel="Estradiol-3,4-semiquinone" GraphId="c8dd7" Type="Metabolite">
    <Graphics CenterX="742.5" CenterY="820.0" Width="135.0" Height="20.0" ZOrder="32768" FontSize="10" Valign="Middle" Color="0000ff" />
    <Xref Database="" ID="" />
  </DataNode>
  <DataNode TextLabel="Estradiol-2,3-semiquinone" GraphId="e31ce" Type="Metabolite">
    <Graphics CenterX="740.5" CenterY="584.0" Width="135.0" Height="20.0" ZOrder="32768" FontSize="10" Valign="Middle" Color="0000ff" />
    <Xref Database="" ID="" />
  </DataNode>
  <DataNode TextLabel="Estrone-3,4-semiquinone" GraphId="eb843" Type="Metabolite">
    <Graphics CenterX="732.5" CenterY="142.0" Width="131.0" Height="20.0" ZOrder="32768" FontSize="10" Valign="Middle" Color="0000ff" />
    <Xref Database="" ID="" />
  </DataNode>
  <DataNode TextLabel="Estradiol-3,4-quinone" GraphId="e0929" Type="Metabolite">
    <Graphics CenterX="963.5" CenterY="820.0" Width="135.0" Height="20.0" ZOrder="32768" FontSize="10" Valign="Middle" Color="0000ff" />
    <Xref Database="" ID="" />
  </DataNode>
  <DataNode TextLabel="Estradiol-2,3-quinone" GraphId="eeee5" Type="Metabolite">
    <Graphics CenterX="959.5" CenterY="584.0" Width="135.0" Height="20.0" ZOrder="32768" FontSize="10" Valign="Middle" Color="0000ff" />
    <Xref Database="" ID="" />
  </DataNode>
  <DataNode TextLabel="Estrone-2,3-quinone" GraphId="c6219" Type="Metabolite">
    <Graphics CenterX="959.5" CenterY="352.0" Width="131.0" Height="20.0" ZOrder="32768" FontSize="10" Valign="Middle" Color="0000ff" />
    <Xref Database="PubChem-compound" ID="148381" />
  </DataNode>
  <DataNode TextLabel="Estrone-3,4-quinone" GraphId="ff145" Type="Metabolite">
    <Graphics CenterX="959.5" CenterY="142.0" Width="131.0" Height="20.0" ZOrder="32768" FontSize="10" Valign="Middle" Color="0000ff" />
    <Xref Database="PubChem-compound" ID="114862" />
  </DataNode>
  <DataNode TextLabel="NQO1" GraphId="b5b9e" Type="GeneProduct">
    <Graphics CenterX="740.0" CenterY="241.0" Width="80.0" Height="20.0" ZOrder="32768" FontSize="10" Valign="Middle" />
    <Xref Database="Ensembl" ID="ENSG00000181019" />
  </DataNode>
  <DataNode TextLabel="NQO1" GraphId="f1c4c" Type="GeneProduct">
    <Graphics CenterX="739.0" CenterY="696.0" Width="80.0" Height="20.0" ZOrder="32768" FontSize="10" Valign="Middle" />
    <Xref Database="Ensembl" ID="ENSG00000181019" />
  </DataNode>
  <DataNode TextLabel="Oxygen" GraphId="bcfb5" Type="Metabolite">
    <Graphics CenterX="787.0" CenterY="96.0" Width="80.0" Height="20.0" ZOrder="32768" FontSize="10" Valign="Middle" Color="0000ff" />
    <Xref Database="HMDB" ID="HMDB01377" />
  </DataNode>
  <DataNode TextLabel="Superoxide" GraphId="ccb38" Type="Metabolite">
    <Graphics CenterX="899.0" CenterY="96.0" Width="80.0" Height="20.0" ZOrder="32768" FontSize="10" Valign="Middle" Color="0000ff" />
    <Xref Database="HMDB" ID="HMDB02168" />
  </DataNode>
  <DataNode TextLabel="Oxygen" GraphId="bbc30" Type="Metabolite">
    <Graphics CenterX="792.0" CenterY="403.0" Width="80.0" Height="20.0" ZOrder="32768" FontSize="10" Valign="Middle" Color="0000ff" />
    <Xref Database="HMDB" ID="HMDB01377" />
  </DataNode>
  <DataNode TextLabel="Superoxide" GraphId="fac11" Type="Metabolite">
    <Graphics CenterX="904.0" CenterY="403.0" Width="80.0" Height="20.0" ZOrder="32768" FontSize="10" Valign="Middle" Color="0000ff" />
    <Xref Database="HMDB" ID="HMDB02168" />
  </DataNode>
  <DataNode TextLabel="Oxygen" GraphId="b8a91" Type="Metabolite">
    <Graphics CenterX="795.0" CenterY="873.0" Width="80.0" Height="20.0" ZOrder="32768" FontSize="10" Valign="Middle" Color="0000ff" />
    <Xref Database="HMDB" ID="HMDB01377" />
  </DataNode>
  <DataNode TextLabel="Superoxide" GraphId="d5d62" Type="Metabolite">
    <Graphics CenterX="907.0" CenterY="873.0" Width="80.0" Height="20.0" ZOrder="32768" FontSize="10" Valign="Middle" Color="0000ff" />
    <Xref Database="HMDB" ID="HMDB02168" />
  </DataNode>
  <DataNode TextLabel="Superoxide" GraphId="e16e9" Type="Metabolite">
    <Graphics CenterX="906.0" CenterY="532.0" Width="80.0" Height="20.0" ZOrder="32768" FontSize="10" Valign="Middle" Color="0000ff" />
    <Xref Database="HMDB" ID="HMDB02168" />
  </DataNode>
  <DataNode TextLabel="Oxygen" GraphId="b67d1" Type="Metabolite">
    <Graphics CenterX="794.0" CenterY="532.0" Width="80.0" Height="20.0" ZOrder="32768" FontSize="10" Valign="Middle" Color="0000ff" />
    <Xref Database="HMDB" ID="HMDB01377" />
  </DataNode>
  <DataNode TextLabel="GSTM1" GraphId="e8fd9" Type="GeneProduct" GroupRef="ee6bc">
    <Graphics CenterX="1108.0" CenterY="773.0" Width="80.0" Height="20.0" ZOrder="32768" FontSize="10" Valign="Middle" />
    <Xref Database="Ensembl" ID="ENSG00000134184" />
  </DataNode>
  <DataNode TextLabel="GSTA1" GraphId="da5b9" Type="GeneProduct" GroupRef="ee6bc">
    <Graphics CenterX="1108.0" CenterY="753.0" Width="80.0" Height="20.0" ZOrder="32768" FontSize="10" Valign="Middle" />
    <Xref Database="Ensembl" ID="ENSG00000187919" />
  </DataNode>
  <DataNode TextLabel="Estrone-3-glucuronide" GraphId="f1ddd" Type="Metabolite">
    <Graphics CenterX="70.0" CenterY="378.0" Width="120.0" Height="20.0" ZOrder="32768" FontSize="10" Valign="Middle" Color="0000ff" />
    <Xref Database="HMDB" ID="HMDB04483" />
  </DataNode>
  <DataNode TextLabel="Estrone-17-glucuronide" GraphId="e8b90" Type="Metabolite">
    <Graphics CenterX="172.0" CenterY="405.0" Width="120.0" Height="20.0" ZOrder="32768" FontSize="10" Valign="Middle" Color="0000ff" />
    <Xref Database="HMDB" ID="HMDB04483" />
  </DataNode>
  <DataNode TextLabel="UGT1A8" GraphId="d2893" Type="GeneProduct">
    <Graphics CenterX="161.0" CenterY="348.0" Width="80.0" Height="20.0" ZOrder="32768" FontSize="10" Valign="Middle" />
    <Xref Database="Ensembl" ID="ENSG00000167165" />
  </DataNode>
  <DataNode TextLabel="Estradiol-3-glucuronide" GraphId="cb978" Type="Metabolite">
    <Graphics CenterX="136.0" CenterY="648.0" Width="122.0" Height="20.0" ZOrder="32768" FontSize="10" Valign="Middle" Color="0000ff" />
    <Xref Database="HMDB" ID="HMDB06224" />
  </DataNode>
  <DataNode TextLabel="Estradiol-17-glucuronide" GraphId="e3953" Type="Metabolite">
    <Graphics CenterX="136.0" CenterY="524.0" Width="122.0" Height="20.0" ZOrder="32768" FontSize="10" Valign="Middle" Color="0000ff" />
    <Xref Database="" ID="" />
  </DataNode>
  <DataNode TextLabel="UGT2B7" GraphId="f9647" Type="GeneProduct">
    <Graphics CenterX="88.0" CenterY="557.0" Width="80.0" Height="20.0" ZOrder="32768" FontSize="10" Valign="Middle" />
    <Xref Database="Ensembl" ID="ENSG00000171234" />
  </DataNode>
  <DataNode TextLabel="UGT1A8" GraphId="a71a8" Type="GeneProduct" GroupRef="f4994">
    <Graphics CenterX="82.0" CenterY="612.0" Width="80.0" Height="20.0" ZOrder="32768" FontSize="10" Valign="Middle" />
    <Xref Database="Ensembl" ID="ENSG00000167165" />
  </DataNode>
  <DataNode TextLabel="UGT1A1" GraphId="cff4d" Type="GeneProduct" GroupRef="f4994">
    <Graphics CenterX="82.0" CenterY="592.0" Width="80.0" Height="20.0" ZOrder="32768" FontSize="10" Valign="Middle" />
    <Xref Database="Entrez Gene" ID="54658" />
  </DataNode>
  <DataNode TextLabel="2-Methoxyestrone 3-glucuronide" GraphId="c711c" Type="Metabolite">
    <Graphics CenterX="471.0" CenterY="237.0" Width="164.0" Height="20.0" ZOrder="32768" FontSize="10" Valign="Middle" Color="0000ff" />
    <Xref Database="HMDB" ID="HMDB04482" />
  </DataNode>
  <DataNode TextLabel="4-hydroxyestrone-3-glucuronide" GraphId="c952c" Type="Metabolite">
    <Graphics CenterX="470.5" CenterY="210.0" Width="161.0" Height="20.0" ZOrder="32768" FontSize="10" Valign="Middle" Color="0000ff" />
    <Xref Database="" ID="" />
  </DataNode>
  <DataNode TextLabel="UGT1A8" GraphId="e3dfa" Type="GeneProduct">
    <Graphics CenterX="612.0" CenterY="221.0" Width="80.0" Height="20.0" ZOrder="32768" FontSize="10" Valign="Middle" />
    <Xref Database="Ensembl" ID="ENSG00000167165" />
  </DataNode>
  <DataNode TextLabel="UGT1A8" GraphId="d1985" Type="GeneProduct">
    <Graphics CenterX="597.0" CenterY="60.0" Width="80.0" Height="20.0" ZOrder="32768" FontSize="10" Valign="Middle" />
    <Xref Database="Ensembl" ID="ENSG00000167165" />
  </DataNode>
  <DataNode TextLabel="4-Methoxyestrone-3-glucuronide" GraphId="d314c" Type="Metabolite">
    <Graphics CenterX="470.5" CenterY="27.0" Width="165.0" Height="20.0" ZOrder="32768" FontSize="10" Valign="Middle" Color="0000ff" />
    <Xref Database="" ID="" />
  </DataNode>
  <DataNode TextLabel="2-Hydroxyestrone-3-glucuronide" GraphId="c8f50" Type="Metabolite">
    <Graphics CenterX="471.0" CenterY="407.0" Width="160.0" Height="20.0" ZOrder="32768" FontSize="10" Valign="Middle" Color="0000ff" />
    <Xref Database="" ID="" />
  </DataNode>
  <DataNode TextLabel="UGT1A1" GraphId="b9e27" Type="GeneProduct">
    <Graphics CenterX="597.0" CenterY="376.0" Width="80.0" Height="20.0" ZOrder="32768" FontSize="10" Valign="Middle" />
    <Xref Database="Entrez Gene" ID="54658" />
  </DataNode>
  <DataNode TextLabel="2-Methoxyestradiol-3-glucuronide" GraphId="accb8" Type="Metabolite">
    <Graphics CenterX="431.5" CenterY="430.0" Width="173.0" Height="20.0" ZOrder="32768" FontSize="10" Valign="Middle" Color="0000ff" />
    <Xref Database="" ID="" />
  </DataNode>
  <DataNode TextLabel="UGT2B7" GraphId="b0d5d" Type="GeneProduct" GroupRef="bc1dc">
    <Graphics CenterX="321.0" CenterY="873.0" Width="80.0" Height="20.0" ZOrder="32768" FontSize="10" Valign="Middle" />
    <Xref Database="Ensembl" ID="ENSG00000171234" />
  </DataNode>
  <DataNode TextLabel="UGT1A8" GraphId="a0acf" Type="GeneProduct" GroupRef="dbebc">
    <Graphics CenterX="680.0" CenterY="657.0" Width="80.0" Height="20.0" ZOrder="32768" FontSize="10" Valign="Middle" />
    <Xref Database="Ensembl" ID="ENSG00000167165" />
  </DataNode>
  <DataNode TextLabel="UGT2B7" GraphId="c0644" Type="GeneProduct" GroupRef="c4d4d">
    <Graphics CenterX="297.0" CenterY="680.0" Width="80.0" Height="20.0" ZOrder="32768" FontSize="10" Valign="Middle" />
    <Xref Database="Ensembl" ID="ENSG00000171234" />
  </DataNode>
  <DataNode TextLabel="2-hydroxyestradiol-3-glucuronide" GraphId="b4e39" Type="Metabolite">
    <Graphics CenterX="431.5" CenterY="688.0" Width="165.0" Height="20.0" ZOrder="32768" FontSize="10" Valign="Middle" Color="0000ff" />
    <Xref Database="" ID="" />
  </DataNode>
  <DataNode TextLabel="4-Methoxyestradiol-3-glucuronide" GraphId="a8c52" Type="Metabolite">
    <Graphics CenterX="427.5" CenterY="713.0" Width="173.0" Height="20.0" ZOrder="32768" FontSize="10" Valign="Middle" Color="0000ff" />
    <Xref Database="" ID="" />
  </DataNode>
  <DataNode TextLabel="UGT1A8" GraphId="e3a57" Type="GeneProduct" GroupRef="e5d21">
    <Graphics CenterX="290.0" CenterY="752.0" Width="80.0" Height="20.0" ZOrder="32768" FontSize="10" Valign="Middle" />
    <Xref Database="Ensembl" ID="ENSG00000167165" />
  </DataNode>
  <DataNode TextLabel="UGT1A8" GraphId="ce733" Type="GeneProduct" GroupRef="a5d88">
    <Graphics CenterX="340.0" CenterY="502.0" Width="80.0" Height="20.0" ZOrder="32768" FontSize="10" Valign="Middle" />
    <Xref Database="Ensembl" ID="ENSG00000167165" />
  </DataNode>
  <DataNode TextLabel="4-Hydroxyestradiol-3-glucuronide" GraphId="b395c" Type="Metabolite">
    <Graphics CenterX="427.0" CenterY="921.0" Width="168.0" Height="20.0" ZOrder="32768" FontSize="10" Valign="Middle" Color="0000ff" />
    <Xref Database="" ID="" />
  </DataNode>
  <DataNode TextLabel="UGT1A1" GraphId="f783c" Type="GeneProduct" GroupRef="c4d4d">
    <Graphics CenterX="297.0" CenterY="620.0" Width="80.0" Height="20.0" ZOrder="32768" FontSize="10" Valign="Middle" />
    <Xref Database="Entrez Gene" ID="54658" />
  </DataNode>
  <DataNode TextLabel="UGT1A1" GraphId="a3ced" Type="GeneProduct" GroupRef="a5d88">
    <Graphics CenterX="340.0" CenterY="462.0" Width="80.0" Height="20.0" ZOrder="32768" FontSize="10" Valign="Middle" />
    <Xref Database="Entrez Gene" ID="54658" />
  </DataNode>
  <DataNode TextLabel="UGT1A3" GraphId="e8421" Type="GeneProduct" GroupRef="a5d88">
    <Graphics CenterX="340.0" CenterY="482.0" Width="80.0" Height="20.0" ZOrder="32768" FontSize="10" Valign="Middle" />
    <Xref Database="Entrez Gene" ID="54659" />
  </DataNode>
  <DataNode TextLabel="UGT1A1" GraphId="ddc29" Type="GeneProduct" GroupRef="e5d21">
    <Graphics CenterX="290.0" CenterY="733.0" Width="80.0" Height="20.0" ZOrder="32768" FontSize="10" Valign="Middle" />
    <Xref Database="Entrez Gene" ID="54658" />
  </DataNode>
  <DataNode TextLabel="UGT1A9" GraphId="d2274" Type="GeneProduct" GroupRef="c4d4d">
    <Graphics CenterX="297.0" CenterY="660.0" Width="80.0" Height="20.0" ZOrder="32768" FontSize="10" Valign="Middle" />
    <Xref Database="Entrez Gene" ID="54600" />
  </DataNode>
  <DataNode TextLabel="UGT1A8" GraphId="c13d1" Type="GeneProduct" GroupRef="c4d4d">
    <Graphics CenterX="297.0" CenterY="640.0" Width="80.0" Height="20.0" ZOrder="32768" FontSize="10" Valign="Middle" />
    <Xref Database="Ensembl" ID="ENSG00000167165" />
  </DataNode>
  <DataNode TextLabel="UGT1A8" GraphId="f6f14" Type="GeneProduct" GroupRef="bc1dc">
    <Graphics CenterX="321.0" CenterY="854.0" Width="80.0" Height="20.0" ZOrder="32768" FontSize="10" Valign="Middle" />
    <Xref Database="Ensembl" ID="ENSG00000167165" />
  </DataNode>
  <DataNode TextLabel="UGT1A8" GraphId="b58ec" Type="GeneProduct" GroupRef="aaac7">
    <Graphics CenterX="649.0" CenterY="850.0" Width="80.0" Height="20.0" ZOrder="32768" FontSize="10" Valign="Middle" />
    <Xref Database="Ensembl" ID="ENSG00000167165" />
  </DataNode>
  <DataNode TextLabel="UGT1A9" GraphId="ca584" Type="GeneProduct" GroupRef="aaac7">
    <Graphics CenterX="649.0" CenterY="870.0" Width="80.0" Height="20.0" ZOrder="32768" FontSize="10" Valign="Middle" />
    <Xref Database="Entrez Gene" ID="54600" />
  </DataNode>
  <DataNode TextLabel="UGT2B7" GraphId="db398" Type="GeneProduct" GroupRef="aaac7">
    <Graphics CenterX="649.0" CenterY="890.0" Width="80.0" Height="20.0" ZOrder="32768" FontSize="10" Valign="Middle" />
    <Xref Database="Ensembl" ID="ENSG00000171234" />
  </DataNode>
  <DataNode TextLabel="Estradiol sulfate" GraphId="b4a78" Type="Metabolite">
    <Graphics CenterX="110.5" CenterY="465.0" Width="91.0" Height="20.0" ZOrder="32768" FontSize="10" Valign="Middle" Color="0000ff" />
    <Xref Database="" ID="" />
  </DataNode>
  <DataNode TextLabel="SULT1A1" GraphId="bb324" Type="GeneProduct">
    <Graphics CenterX="71.0" CenterY="492.0" Width="80.0" Height="20.0" ZOrder="32768" FontSize="10" Valign="Middle" />
    <Xref Database="Ensembl" ID="ENSG00000196502" />
  </DataNode>
  <DataNode TextLabel="ARSC" GraphId="ead6b" Type="GeneProduct">
    <Graphics CenterX="187.0" CenterY="434.0" Width="80.0" Height="20.0" ZOrder="32768" FontSize="10" Valign="Middle" />
    <Xref Database="Entrez Gene" ID="412" />
  </DataNode>
  <Interaction GraphId="ccc8e">
    <Graphics ZOrder="12288" LineThickness="1.0">
      <Point X="236.0" Y="264.0" GraphRef="a1c3d" RelX="0.0" RelY="1.0" ArrowHead="Arrow" />
      <Point X="237.0" Y="574.0" GraphRef="ba9ff" RelX="0.0" RelY="-1.0" ArrowHead="Arrow" />
    </Graphics>
    <Xref Database="" ID="" />
  </Interaction>
  <Interaction GraphId="b88f5">
    <Graphics ZOrder="12288" LineThickness="1.0">
      <Point X="277.0" Y="584.0" GraphRef="ba9ff" RelX="1.0" RelY="0.0" />
      <Point X="379.0" Y="584.0" GraphRef="b1f8b" RelX="-1.0" RelY="0.0" ArrowHead="Arrow" />
      <Anchor Position="0.11764705882352941" Shape="None" GraphId="b1115" />
    </Graphics>
    <Xref Database="" ID="" />
  </Interaction>
  <Interaction GraphId="aa545">
    <Graphics ZOrder="12288" LineThickness="1.0">
      <Point X="289.0" Y="444.0" GraphRef="eca69" RelX="0.0" RelY="1.0" />
      <Point X="289.0" Y="584.0" GraphRef="b1115" RelX="0.0" RelY="0.0" ArrowHead="Arrow" />
    </Graphics>
    <Xref Database="" ID="" />
  </Interaction>
  <Interaction GraphId="f4b42">
    <Graphics ConnectorType="Elbow" ZOrder="12288" LineThickness="1.0">
      <Point X="237.0" Y="594.0" GraphRef="ba9ff" RelX="0.0" RelY="1.0" />
      <Point X="377.0" Y="820.0" GraphRef="a5224" RelX="-1.0" RelY="0.0" ArrowHead="Arrow" />
      <Anchor Position="0.391318703996698" Shape="None" GraphId="eb841" />
    </Graphics>
    <Xref Database="" ID="" />
  </Interaction>
  <Interaction GraphId="d8875">
    <Graphics ZOrder="12288" LineThickness="1.0">
      <Point X="196.0" Y="737.0" GraphRef="ffa4f" RelX="1.0" RelY="0.0" />
      <Point X="237.0" Y="737.2226456627915" GraphRef="eb841" RelX="0.0" RelY="0.0" ArrowHead="Arrow" />
    </Graphics>
    <Xref Database="" ID="" />
  </Interaction>
  <Interaction GraphId="b964e">
    <Graphics ZOrder="12288" LineThickness="1.0">
      <Point X="236.0" Y="244.0" GraphRef="a1c3d" RelX="0.0" RelY="-1.0" />
      <Point X="236.0" Y="122.0" GraphRef="c6cde" RelX="0.0" RelY="1.0" ArrowHead="Arrow" />
      <Anchor Position="0.6090909090909091" Shape="None" GraphId="ad5f8" />
    </Graphics>
    <Xref Database="" ID="" />
  </Interaction>
  <Interaction GraphId="addff">
    <Graphics ZOrder="12288" LineThickness="1.0">
      <Point X="201.0" Y="169.0" GraphRef="dceef" RelX="1.0" RelY="0.0" />
      <Point X="236.0" Y="169.6909090909091" GraphRef="ad5f8" RelX="0.0" RelY="0.0" ArrowHead="Arrow" />
    </Graphics>
    <Xref Database="" ID="" />
  </Interaction>
  <Interaction GraphId="c2de4">
    <BiopaxRef>e4f</BiopaxRef>
    <Graphics ZOrder="12288" LineThickness="1.0">
      <Point X="431.5" Y="574.0" GraphRef="b1f8b" RelX="0.0" RelY="-1.0" />
      <Point X="431.0" Y="542.0" GraphRef="dcf13" RelX="0.0" RelY="1.0" ArrowHead="Arrow" />
      <Anchor Position="0.5005354684073638" Shape="None" GraphId="d4019" />
    </Graphics>
    <Xref Database="" ID="" />
  </Interaction>
  <Interaction GraphId="c1387">
    <Graphics ZOrder="12288" LineThickness="1.0">
      <Point X="401.0" Y="557.0" GraphRef="a08d8" RelX="1.0" RelY="0.0" />
      <Point X="431.2497322657963" Y="557.9828650109644" GraphRef="d4019" RelX="0.0" RelY="0.0" ArrowHead="Arrow" />
    </Graphics>
    <Xref Database="" ID="" />
  </Interaction>
  <Interaction GraphId="a192f">
    <BiopaxRef>e4f</BiopaxRef>
    <Graphics ZOrder="12288" LineThickness="1.0">
      <Point X="457.75" Y="574.0" GraphRef="b1f8b" RelX="0.5" RelY="-1.0" />
      <Point X="601.0" Y="479.0" GraphRef="ddd79" RelX="0.0" RelY="1.0" ArrowHead="Arrow" />
      <Anchor Position="0.4736645569861418" Shape="None" GraphId="b4387" />
    </Graphics>
    <Xref Database="" ID="" />
  </Interaction>
  <Interaction GraphId="d5536">
    <Graphics ZOrder="12288" LineThickness="1.0">
      <Point X="567.0" Y="529.0" GraphRef="a9b82" RelX="-1.0" RelY="0.0" />
      <Point X="525.6024477882648" Y="529.0018670863166" GraphRef="b4387" RelX="0.0" RelY="0.0" ArrowHead="Arrow" />
    </Graphics>
    <Xref Database="" ID="" />
  </Interaction>
  <Interaction GraphId="c9c94">
    <BiopaxRef>d2e</BiopaxRef>
    <Graphics ZOrder="12288" LineThickness="1.0">
      <Point X="457.75" Y="594.0" GraphRef="b1f8b" RelX="0.5" RelY="1.0" />
      <Point X="608.5" Y="678.0" GraphRef="bff50" RelX="0.0" RelY="-1.0" ArrowHead="Arrow" />
      <Anchor Position="0.6330843395728409" Shape="None" GraphId="e2b2e" />
    </Graphics>
    <Xref Database="" ID="" />
  </Interaction>
  <Interaction GraphId="fea57">
    <Graphics ZOrder="12288" LineThickness="1.0">
      <Point X="628.0" Y="647.0" GraphRef="c460e" RelX="-1.0" RelY="0.0" />
      <Point X="553.1874641906057" Y="647.1790845241186" GraphRef="e2b2e" RelX="0.0" RelY="0.0" ArrowHead="Arrow" />
    </Graphics>
    <Xref Database="" ID="" />
  </Interaction>
  <Interaction GraphId="d14a3">
    <BiopaxRef>e4d</BiopaxRef>
    <Graphics ZOrder="12288" LineStyle="Broken" LineThickness="1.0">
      <Point X="1027.0" Y="584.0" GraphRef="eeee5" RelX="1.0" RelY="0.0" />
      <Point X="1101.0" Y="584.0" GraphRef="b4bb4" RelX="-1.0" RelY="0.0" ArrowHead="Arrow" />
    </Graphics>
    <Xref Database="" ID="" />
  </Interaction>
  <Interaction GraphId="d2f1e">
    <BiopaxRef>e4d</BiopaxRef>
    <Graphics ZOrder="12288" LineThickness="1.0">
      <Point X="427.5" Y="810.0" GraphRef="a5224" RelX="0.0" RelY="-1.0" />
      <Point X="427.0" Y="784.0" GraphRef="f152e" RelX="0.0" RelY="1.0" ArrowHead="Arrow" />
      <Anchor Position="0.25729442970822375" Shape="None" GraphId="d831d" />
    </Graphics>
    <Xref Database="" ID="" />
  </Interaction>
  <Interaction GraphId="c62ef">
    <Graphics ZOrder="12288" LineThickness="1.0">
      <Point X="367.0" Y="803.0" GraphRef="c6de6" RelX="1.0" RelY="0.0" />
      <Point X="427.3713527851459" Y="803.3103448275862" GraphRef="d831d" RelX="0.0" RelY="0.0" ArrowHead="Arrow" />
    </Graphics>
    <Xref Database="" ID="" />
  </Interaction>
  <Interaction GraphId="e813d">
    <BiopaxRef>e4d</BiopaxRef>
    <Graphics ZOrder="12288" LineStyle="Broken" LineThickness="1.0">
      <Point X="1031.0" Y="820.0" GraphRef="e0929" RelX="1.0" RelY="0.0" />
      <Point X="1110.0" Y="820.0" GraphRef="c2bf5" RelX="-1.0" RelY="0.0" ArrowHead="Arrow" />
    </Graphics>
    <Xref Database="" ID="" />
  </Interaction>
  <Interaction GraphId="af9a7">
    <BiopaxRef>d2e</BiopaxRef>
    <Graphics ZOrder="12288" LineThickness="1.0">
      <Point X="452.75" Y="830.0" GraphRef="a5224" RelX="0.5" RelY="1.0" />
      <Point X="601.0" Y="911.0" GraphRef="ec8e7" RelX="0.0" RelY="-1.0" ArrowHead="Arrow" />
      <Anchor Position="0.49831918970709005" Shape="None" GraphId="cad77" />
    </Graphics>
    <Xref Database="" ID="" />
  </Interaction>
  <Interaction GraphId="c8eca">
    <Graphics ZOrder="12288" LineThickness="1.0">
      <Point X="597.0" Y="870.0" GraphRef="fb6fe" RelX="-1.0" RelY="0.0" />
      <Point X="526.6258198740761" Y="870.3638543662743" GraphRef="cad77" RelX="0.0" RelY="0.0" ArrowHead="Arrow" />
    </Graphics>
    <Xref Database="" ID="" />
  </Interaction>
  <Interaction GraphId="c6cac">
    <Graphics ZOrder="12288" LineThickness="1.0">
      <Point X="566.0" Y="768.0" GraphRef="fa8d0" RelX="-1.0" RelY="0.0" />
      <Point X="519.1814541173064" Y="768.7911835422057" GraphRef="a763f" RelX="0.0" RelY="0.0" ArrowHead="Arrow" />
    </Graphics>
    <Xref Database="" ID="" />
  </Interaction>
  <Interaction GraphId="cae6b">
    <BiopaxRef>e4f</BiopaxRef>
    <Graphics ZOrder="12288" LineThickness="1.0">
      <Point X="452.75" Y="810.0" GraphRef="a5224" RelX="0.5" RelY="-1.0" />
      <Point X="593.0" Y="723.0" GraphRef="f0843" RelX="0.0" RelY="1.0" ArrowHead="Arrow" />
      <Anchor Position="0.4736645569861418" Shape="None" GraphId="a763f" />
    </Graphics>
    <Xref Database="" ID="" />
  </Interaction>
  <Interaction GraphId="bd867">
    <Graphics ConnectorType="Elbow" ZOrder="12288" LineThickness="1.0">
      <Point X="216.0" Y="244.0" GraphRef="a1c3d" RelX="-0.5" RelY="-1.0" />
      <Point X="132.0" Y="227.0" GraphRef="b4ce2" RelX="1.0" RelY="0.0" ArrowHead="Arrow" />
      <Anchor Position="0.5162140665833428" Shape="None" GraphId="a31c2" />
    </Graphics>
    <Xref Database="" ID="" />
  </Interaction>
  <Interaction GraphId="e99b7">
    <Graphics ZOrder="12288" LineThickness="1.0">
      <Point X="180.0" Y="207.0" GraphRef="a52bd" RelX="0.0" RelY="1.0" />
      <Point X="180.8623792750824" Y="227.0" GraphRef="a31c2" RelX="0.0" RelY="0.0" ArrowHead="Arrow" />
    </Graphics>
    <Xref Database="" ID="" />
  </Interaction>
  <Interaction GraphId="d763e">
    <Graphics ConnectorType="Elbow" ZOrder="12288" LineThickness="1.0">
      <Point X="72.0" Y="237.0" GraphRef="b4ce2" RelX="-0.5" RelY="1.0" />
      <Point X="196.0" Y="254.0" GraphRef="a1c3d" RelX="-1.0" RelY="0.0" ArrowHead="Arrow" />
      <Anchor Position="0.1692946058091286" Shape="None" GraphId="e0e15" />
    </Graphics>
    <Xref Database="" ID="" />
  </Interaction>
  <Interaction GraphId="b25cf">
    <Graphics ZOrder="12288" LineThickness="1.0">
      <Point X="80.0" Y="268.0" GraphRef="ba831" RelX="0.5" RelY="-1.0" />
      <Point X="78.87053941908714" Y="254.0" GraphRef="e0e15" RelX="0.0" RelY="0.0" ArrowHead="Arrow" />
    </Graphics>
    <Xref Database="" ID="" />
  </Interaction>
  <Interaction GraphId="d07a2">
    <Graphics ZOrder="12288" LineThickness="1.0">
      <Point X="329.0" Y="223.0" GraphRef="f3564" RelX="0.0" RelY="-1.0" />
      <Point X="329.1351351351352" Y="142.0" GraphRef="a8fde" RelX="0.0" RelY="0.0" ArrowHead="Arrow" />
    </Graphics>
    <Xref Database="" ID="" />
  </Interaction>
  <Interaction GraphId="f3d18">
    <Graphics ZOrder="12288" LineThickness="1.0">
      <Point X="329.0" Y="286.0" GraphRef="f3564" RelX="0.0" RelY="1.0" />
      <Point X="329.25266903914587" Y="352.0" GraphRef="f6284" RelX="0.0" RelY="0.0" ArrowHead="Arrow" />
    </Graphics>
    <Xref Database="" ID="" />
  </Interaction>
  <Interaction GraphId="aa0f6">
    <Graphics ConnectorType="Elbow" ZOrder="12288" LineThickness="1.0">
      <Point X="256.0" Y="264.0" GraphRef="a1c3d" RelX="0.5" RelY="1.0" />
      <Point X="424.0" Y="352.0" GraphRef="a02aa" RelX="-1.0" RelY="0.0" ArrowHead="Arrow" />
      <Anchor Position="0.6298932384341636" Shape="None" GraphId="f6284" />
    </Graphics>
    <Xref Database="" ID="" />
  </Interaction>
  <Interaction GraphId="fcb40">
    <Graphics ConnectorType="Elbow" ZOrder="12288" LineThickness="1.0">
      <Point X="256.0" Y="244.0" GraphRef="a1c3d" RelX="0.5" RelY="-1.0" />
      <Point X="424.0" Y="142.0" GraphRef="c4edd" RelX="-1.0" RelY="0.0" ArrowHead="Arrow" />
      <Anchor Position="0.6486486486486488" Shape="None" GraphId="a8fde" />
    </Graphics>
    <Xref Database="" ID="" />
  </Interaction>
  <Interaction GraphId="d39ad">
    <BiopaxRef>e4d</BiopaxRef>
    <Graphics ZOrder="12288" LineThickness="1.0">
      <Point X="471.5" Y="342.0" GraphRef="a02aa" RelX="0.0" RelY="-1.0" />
      <Point X="471.0" Y="297.0" GraphRef="fbd2c" RelX="0.0" RelY="1.0" ArrowHead="Arrow" />
      <Anchor Position="0.4862323383324493" Shape="None" GraphId="f075b" />
    </Graphics>
    <Xref Database="" ID="" />
  </Interaction>
  <Interaction GraphId="e0405">
    <Graphics ZOrder="12288" LineThickness="1.0">
      <Point X="429.0" Y="320.0" GraphRef="d1c07" RelX="1.0" RelY="0.0" />
      <Point X="471.2568838308338" Y="320.1195447750398" GraphRef="f075b" RelX="0.0" RelY="0.0" ArrowHead="Arrow" />
    </Graphics>
    <Xref Database="" ID="" />
  </Interaction>
  <Interaction GraphId="ac27c">
    <BiopaxRef>e4d</BiopaxRef>
    <Graphics ZOrder="12288" LineThickness="1.0">
      <Point X="470.5" Y="132.0" GraphRef="c4edd" RelX="0.0" RelY="-1.0" />
      <Point X="470.0" Y="96.0" GraphRef="fcdea" RelX="0.0" RelY="1.0" ArrowHead="Arrow" />
      <Anchor Position="0.4" Shape="None" GraphId="e17e0" />
    </Graphics>
    <Xref Database="" ID="" />
  </Interaction>
  <Interaction GraphId="c26cf">
    <Graphics ZOrder="12288" LineThickness="1.0">
      <Point X="420.0" Y="117.0" GraphRef="a66b3" RelX="1.0" RelY="0.0" />
      <Point X="470.3" Y="117.6" ArrowHead="Arrow" />
    </Graphics>
    <Xref Database="" ID="" />
  </Interaction>
  <Interaction GraphId="e1883">
    <BiopaxRef>e4d</BiopaxRef>
    <Graphics ZOrder="12288" LineThickness="1.0">
      <Point X="478.0" Y="820.0" GraphRef="a5224" RelX="1.0" RelY="0.0" />
      <Point X="675.0" Y="820.0" GraphRef="c8dd7" RelX="-1.0" RelY="0.0" ArrowHead="Arrow" />
    </Graphics>
    <Xref Database="" ID="" />
  </Interaction>
  <Interaction GraphId="cd1af">
    <BiopaxRef>e4d</BiopaxRef>
    <Graphics ZOrder="12288" LineThickness="1.0">
      <Point X="484.0" Y="584.0" GraphRef="b1f8b" RelX="1.0" RelY="0.0" />
      <Point X="673.0" Y="584.0" GraphRef="e31ce" RelX="-1.0" RelY="0.0" ArrowHead="Arrow" />
    </Graphics>
    <Xref Database="" ID="" />
  </Interaction>
  <Interaction GraphId="b740d">
    <BiopaxRef>e4d</BiopaxRef>
    <Graphics ZOrder="12288" LineThickness="1.0">
      <Point X="517.0" Y="142.0" GraphRef="c4edd" RelX="1.0" RelY="0.0" />
      <Point X="667.0" Y="142.0" GraphRef="eb843" RelX="-1.0" RelY="0.0" ArrowHead="Arrow" />
    </Graphics>
    <Xref Database="" ID="" />
  </Interaction>
  <Interaction GraphId="f7947">
    <BiopaxRef>e4d</BiopaxRef>
    <Graphics ZOrder="12288" LineThickness="1.0">
      <Point X="519.0" Y="352.0" GraphRef="a02aa" RelX="1.0" RelY="0.0" />
      <Point X="674.0" Y="352.0" GraphRef="ca198" RelX="-1.0" RelY="0.0" ArrowHead="Arrow" />
    </Graphics>
    <Xref Database="" ID="" />
  </Interaction>
  <Interaction GraphId="a13a5">
    <BiopaxRef>e4d</BiopaxRef>
    <Graphics ZOrder="12288" LineThickness="1.0">
      <Point X="798.0" Y="142.0" GraphRef="eb843" RelX="1.0" RelY="0.0" />
      <Point X="894.0" Y="142.0" GraphRef="ff145" RelX="-1.0" RelY="0.0" ArrowHead="Arrow" />
    </Graphics>
    <Xref Database="" ID="" />
  </Interaction>
  <Interaction GraphId="d7454">
    <BiopaxRef>e4d</BiopaxRef>
    <Graphics ZOrder="12288" LineThickness="1.0">
      <Point X="805.0" Y="352.0" GraphRef="ca198" RelX="1.0" RelY="0.0" />
      <Point X="894.0" Y="352.0" GraphRef="c6219" RelX="-1.0" RelY="0.0" ArrowHead="Arrow" />
    </Graphics>
    <Xref Database="" ID="" />
  </Interaction>
  <Interaction GraphId="bbb74">
    <BiopaxRef>e4d</BiopaxRef>
    <Graphics ZOrder="12288" LineThickness="1.0">
      <Point X="810.0" Y="820.0" GraphRef="c8dd7" RelX="1.0" RelY="0.0" />
      <Point X="896.0" Y="820.0" GraphRef="e0929" RelX="-1.0" RelY="0.0" ArrowHead="Arrow" />
    </Graphics>
    <Xref Database="" ID="" />
  </Interaction>
  <Interaction GraphId="c9718">
    <BiopaxRef>e4d</BiopaxRef>
    <Graphics ZOrder="12288" LineThickness="1.0">
      <Point X="808.0" Y="584.0" GraphRef="e31ce" RelX="1.0" RelY="0.0" />
      <Point X="892.0" Y="584.0" GraphRef="eeee5" RelX="-1.0" RelY="0.0" ArrowHead="Arrow" />
    </Graphics>
    <Xref Database="" ID="" />
  </Interaction>
  <Interaction GraphId="df757">
    <BiopaxRef>e4d</BiopaxRef>
    <Graphics ZOrder="12288" LineStyle="Broken" LineThickness="1.0">
      <Point X="1025.0" Y="142.0" GraphRef="ff145" RelX="1.0" RelY="0.0" />
      <Point X="1101.0" Y="142.0" GraphRef="b66c6" RelX="-1.0" RelY="0.0" ArrowHead="Arrow" />
    </Graphics>
    <Xref Database="" ID="" />
  </Interaction>
  <Interaction GraphId="c0f9d">
    <BiopaxRef>e4d</BiopaxRef>
    <Graphics ZOrder="12288" LineStyle="Broken" LineThickness="1.0">
      <Point X="1025.0" Y="352.0" GraphRef="c6219" RelX="1.0" RelY="0.0" />
      <Point X="1100.0" Y="352.0" GraphRef="c1376" RelX="-1.0" RelY="0.0" ArrowHead="Arrow" />
    </Graphics>
    <Xref Database="" ID="" />
  </Interaction>
  <Interaction GraphId="ebcfb">
    <BiopaxRef>ae5</BiopaxRef>
    <Graphics ConnectorType="Curved" ZOrder="12288" LineThickness="1.0">
      <Point X="926.75" Y="152.0" GraphRef="ff145" RelX="-0.5" RelY="1.0" />
      <Point X="493.75" Y="152.0" GraphRef="c4edd" RelX="0.5" RelY="1.0" ArrowHead="Arrow" />
      <Anchor Position="0.4312933025404157" Shape="None" GraphId="b80eb" />
    </Graphics>
    <Xref Database="" ID="" />
  </Interaction>
  <Interaction GraphId="b6ea6">
    <BiopaxRef>ae5</BiopaxRef>
    <Graphics ConnectorType="Curved" ZOrder="12288" LineThickness="1.0">
      <Point X="926.75" Y="342.0" GraphRef="c6219" RelX="-0.5" RelY="-1.0" />
      <Point X="495.25" Y="342.0" GraphRef="a02aa" RelX="0.5" RelY="-1.0" ArrowHead="Arrow" />
      <Anchor Position="0.43279258400927" Shape="None" GraphId="e92cd" />
    </Graphics>
    <Xref Database="" ID="" />
  </Interaction>
  <Interaction GraphId="bc4ab">
    <Graphics ZOrder="12288" LineThickness="1.0">
      <Point X="740.0" Y="231.0" GraphRef="b5b9e" RelX="0.0" RelY="-1.0" />
      <Point X="740.3909859597749" Y="171.85846237665456" GraphRef="b80eb" RelX="0.0" RelY="0.0" ArrowHead="Arrow" />
    </Graphics>
    <Xref Database="" ID="" />
  </Interaction>
  <Interaction GraphId="f48c0">
    <Graphics ZOrder="12288" LineThickness="1.0">
      <Point X="740.0" Y="251.0" GraphRef="b5b9e" RelX="0.0" RelY="1.0" />
      <Point X="740.3835183021148" Y="322.1384603216688" GraphRef="e92cd" RelX="0.0" RelY="0.0" ArrowHead="Arrow" />
    </Graphics>
    <Xref Database="" ID="" />
  </Interaction>
  <Interaction GraphId="f8c7d">
    <BiopaxRef>ae5</BiopaxRef>
    <Graphics ConnectorType="Curved" ZOrder="12288" LineThickness="1.0">
      <Point X="929.75" Y="810.0" GraphRef="e0929" RelX="-0.5" RelY="-1.0" />
      <Point X="452.75" Y="810.0" GraphRef="a5224" RelX="0.5" RelY="-1.0" ArrowHead="Arrow" />
      <Anchor Position="0.4" Shape="None" GraphId="bbb96" />
    </Graphics>
    <Xref Database="" ID="" />
  </Interaction>
  <Interaction GraphId="dbcde">
    <BiopaxRef>ae5</BiopaxRef>
    <Graphics ConnectorType="Curved" ZOrder="12288" LineThickness="1.0">
      <Point X="925.75" Y="594.0" GraphRef="eeee5" RelX="-0.5" RelY="1.0" />
      <Point X="457.75" Y="594.0" GraphRef="b1f8b" RelX="0.5" RelY="1.0" ArrowHead="Arrow" />
      <Anchor Position="0.4" Shape="None" GraphId="a4852" />
    </Graphics>
    <Xref Database="" ID="" />
  </Interaction>
  <Interaction GraphId="f7fb4">
    <Graphics ZOrder="12288" LineThickness="1.0">
      <Point X="739.0" Y="706.0" GraphRef="f1c4c" RelX="0.0" RelY="1.0" />
      <Point X="739.475107213265" Y="790.3375946139682" GraphRef="bbb96" RelX="0.0" RelY="0.0" ArrowHead="Arrow" />
    </Graphics>
    <Xref Database="" ID="" />
  </Interaction>
  <Interaction GraphId="d0ce0">
    <Graphics ZOrder="12288" LineThickness="1.0">
      <Point X="739.0" Y="686.0" GraphRef="f1c4c" RelX="0.0" RelY="-1.0" />
      <Point X="739.0832944920916" Y="613.6621554036163" GraphRef="a4852" RelX="0.0" RelY="0.0" ArrowHead="Arrow" />
    </Graphics>
    <Xref Database="" ID="" />
  </Interaction>
  <Interaction GraphId="b87f2">
    <Graphics ConnectorType="Curved" ZOrder="12288" LineThickness="1.0">
      <Point X="787.0" Y="106.0" GraphRef="bcfb5" RelX="0.0" RelY="1.0" />
      <Point X="843.0" Y="142.0" />
      <Point X="899.0" Y="106.0" GraphRef="ccb38" RelX="0.0" RelY="1.0" ArrowHead="Arrow" />
    </Graphics>
    <Xref Database="" ID="" />
  </Interaction>
  <Interaction GraphId="e134f">
    <Graphics ConnectorType="Curved" ZOrder="12288" LineThickness="1.0">
      <Point X="792.0" Y="393.0" GraphRef="bbc30" RelX="0.0" RelY="-1.0" />
      <Point X="848.0" Y="351.0" />
      <Point X="904.0" Y="393.0" GraphRef="fac11" RelX="0.0" RelY="-1.0" ArrowHead="Arrow" />
    </Graphics>
    <Xref Database="" ID="" />
  </Interaction>
  <Interaction GraphId="c58bf">
    <Graphics ConnectorType="Curved" ZOrder="12288" LineThickness="1.0">
      <Point X="795.0" Y="863.0" GraphRef="b8a91" RelX="0.0" RelY="-1.0" />
      <Point X="851.0" Y="819.0" />
      <Point X="907.0" Y="863.0" GraphRef="d5d62" RelX="0.0" RelY="-1.0" ArrowHead="Arrow" />
    </Graphics>
    <Xref Database="" ID="" />
  </Interaction>
  <Interaction GraphId="f3347">
    <Graphics ConnectorType="Curved" ZOrder="12288" LineThickness="1.0">
      <Point X="794.0" Y="542.0" GraphRef="b67d1" RelX="0.0" RelY="1.0" />
      <Point X="850.0" Y="584.0" />
      <Point X="906.0" Y="542.0" GraphRef="e16e9" RelX="0.0" RelY="1.0" ArrowHead="Arrow" />
    </Graphics>
    <Xref Database="" ID="" />
  </Interaction>
  <Interaction GraphId="a482f">
    <BiopaxRef>aef</BiopaxRef>
    <Graphics ConnectorType="Elbow" ZOrder="12288" LineThickness="1.0">
      <Point X="959.5" Y="594.0" GraphRef="eeee5" RelX="0.0" RelY="1.0" />
      <Point X="1108.0" Y="731.0" GraphRef="b828c" RelX="0.0" RelY="-1.0" ArrowHead="TBar" />
    </Graphics>
    <Xref Database="" ID="" />
  </Interaction>
  <Interaction GraphId="e1681">
    <BiopaxRef>d2e</BiopaxRef>
    <Graphics ZOrder="12288" LineThickness="1.0">
      <Point X="216.0" Y="264.0" GraphRef="a1c3d" RelX="-0.5" RelY="1.0" />
      <Point X="40.0" Y="368.0" GraphRef="f1ddd" RelX="-0.5" RelY="-1.0" ArrowHead="Arrow" />
      <Anchor Position="0.47836906584992345" Shape="None" GraphId="fab0c" />
    </Graphics>
    <Xref Database="" ID="" />
  </Interaction>
  <Interaction GraphId="e77c5">
    <BiopaxRef>d2e</BiopaxRef>
    <Graphics ZOrder="12288" LineThickness="1.0">
      <Point X="216.0" Y="264.0" GraphRef="a1c3d" RelX="-0.5" RelY="1.0" />
      <Point X="202.0" Y="395.0" GraphRef="e8b90" RelX="0.5" RelY="-1.0" ArrowHead="Arrow" />
      <Anchor Position="0.3807198590485779" Shape="None" GraphId="b4b28" />
    </Graphics>
    <Xref Database="" ID="" />
  </Interaction>
  <Interaction GraphId="ba1be">
    <Graphics ConnectorType="Elbow" ZOrder="12288" LineThickness="1.0">
      <Point X="161.0" Y="338.0" GraphRef="d2893" RelX="0.0" RelY="-1.0" />
      <Point X="131.80704441041348" Y="313.75038284839206" GraphRef="fab0c" RelX="0.0" RelY="0.0" ArrowHead="Arrow" />
    </Graphics>
    <Xref Database="" ID="" />
  </Interaction>
  <Interaction GraphId="c6f4c">
    <Graphics ConnectorType="Elbow" ZOrder="12288" LineThickness="1.0">
      <Point X="161.0" Y="338.0" GraphRef="d2893" RelX="0.0" RelY="-1.0" />
      <Point X="210.6699219733199" Y="313.8743015353637" GraphRef="b4b28" RelX="0.0" RelY="0.0" ArrowHead="Arrow" />
    </Graphics>
    <Xref Database="" ID="" />
  </Interaction>
  <Interaction GraphId="edcfe">
    <BiopaxRef>d2e</BiopaxRef>
    <Graphics ConnectorType="Elbow" ZOrder="12288" LineThickness="1.0">
      <Point X="197.0" Y="584.0" GraphRef="ba9ff" RelX="-1.0" RelY="0.0" />
      <Point X="166.5" Y="534.0" GraphRef="e3953" RelX="0.5" RelY="1.0" ArrowHead="Arrow" />
      <Anchor Position="0.7129217987027178" Shape="None" GraphId="b3feb" />
    </Graphics>
    <Xref Database="" ID="" />
  </Interaction>
  <Interaction GraphId="d9db0">
    <BiopaxRef>d2e</BiopaxRef>
    <Graphics ConnectorType="Elbow" ZOrder="12288" LineThickness="1.0">
      <Point X="197.0" Y="584.0" GraphRef="ba9ff" RelX="-1.0" RelY="0.0" />
      <Point X="166.5" Y="638.0" GraphRef="cb978" RelX="0.5" RelY="-1.0" ArrowHead="Arrow" />
      <Anchor Position="0.5827754306142345" Shape="None" GraphId="f9f8a" />
    </Graphics>
    <Xref Database="" ID="" />
  </Interaction>
  <Interaction GraphId="d12ac">
    <Graphics ZOrder="12288" LineThickness="1.0">
      <Point X="128.0" Y="557.0" GraphRef="f9647" RelX="1.0" RelY="0.0" />
      <Point X="166.5" Y="557.1097952044312" GraphRef="b3feb" RelX="0.0" RelY="0.0" ArrowHead="Arrow" />
    </Graphics>
    <Xref Database="" ID="" />
  </Interaction>
  <Interaction GraphId="c9119">
    <Graphics ZOrder="12288" LineThickness="1.0">
      <Point X="134.0" Y="602.0" GraphRef="abaee" RelX="1.0" RelY="0.0" />
      <Point X="166.5" Y="602.7445238869028" GraphRef="f9f8a" RelX="0.0" RelY="0.0" ArrowHead="Arrow" />
    </Graphics>
    <Xref Database="" ID="" />
  </Interaction>
  <Interaction GraphId="b835b">
    <BiopaxRef>d2e</BiopaxRef>
    <Graphics ZOrder="12288" LineThickness="1.0">
      <Point X="471.0" Y="277.0" GraphRef="fbd2c" RelX="0.0" RelY="-1.0" />
      <Point X="471.0" Y="247.0" GraphRef="c711c" RelX="0.0" RelY="1.0" ArrowHead="Arrow" />
      <Anchor Position="0.4" Shape="None" GraphId="a959a" />
    </Graphics>
    <Xref Database="" ID="" />
  </Interaction>
  <Interaction GraphId="b458d">
    <BiopaxRef>d2e</BiopaxRef>
    <Graphics ZOrder="12288" LineThickness="1.0">
      <Point X="470.5" Y="152.0" GraphRef="c4edd" RelX="0.0" RelY="1.0" />
      <Point X="470.5" Y="200.0" GraphRef="c952c" RelX="0.0" RelY="-1.0" ArrowHead="Arrow" />
      <Anchor Position="0.5416666666666666" Shape="None" GraphId="ed2cd" />
    </Graphics>
    <Xref Database="" ID="" />
  </Interaction>
  <Interaction GraphId="fda28">
    <Graphics ConnectorType="Elbow" ZOrder="12288" LineThickness="1.0">
      <Point X="612.0" Y="211.0" GraphRef="e3dfa" RelX="0.0" RelY="-1.0" />
      <Point X="470.5" Y="178.0" GraphRef="ed2cd" RelX="0.0" RelY="0.0" ArrowHead="Arrow" />
    </Graphics>
    <Xref Database="" ID="" />
  </Interaction>
  <Interaction GraphId="c4984">
    <Graphics ConnectorType="Elbow" ZOrder="12288" LineThickness="1.0">
      <Point X="612.0" Y="231.0" GraphRef="e3dfa" RelX="0.0" RelY="1.0" />
      <Point X="471.0" Y="265.0" GraphRef="a959a" RelX="0.0" RelY="0.0" ArrowHead="Arrow" />
    </Graphics>
    <Xref Database="" ID="" />
  </Interaction>
  <Interaction GraphId="a6789">
    <BiopaxRef>d2e</BiopaxRef>
    <Graphics ZOrder="12288" LineThickness="1.0">
      <Point X="470.0" Y="76.0" GraphRef="fcdea" RelX="0.0" RelY="-1.0" />
      <Point X="470.5" Y="37.0" GraphRef="d314c" RelX="0.0" RelY="1.0" ArrowHead="Arrow" />
      <Anchor Position="0.4" Shape="None" GraphId="e4f33" />
    </Graphics>
    <Xref Database="" ID="" />
  </Interaction>
  <Interaction GraphId="bf0c0">
    <Graphics ZOrder="12288" LineThickness="1.0">
      <Point X="557.0" Y="60.0" GraphRef="d1985" RelX="-1.0" RelY="0.0" />
      <Point X="470.2" Y="60.4" GraphRef="e4f33" RelX="0.0" RelY="0.0" ArrowHead="Arrow" />
    </Graphics>
    <Xref Database="" ID="" />
  </Interaction>
  <Interaction GraphId="c0c85">
    <BiopaxRef>d2e</BiopaxRef>
    <Graphics ZOrder="12288" LineThickness="1.0">
      <Point X="471.5" Y="362.0" GraphRef="a02aa" RelX="0.0" RelY="1.0" />
      <Point X="471.0" Y="397.0" GraphRef="c8f50" RelX="0.0" RelY="-1.0" ArrowHead="Arrow" />
      <Anchor Position="0.4" Shape="None" GraphId="fd06d" />
    </Graphics>
    <Xref Database="" ID="" />
  </Interaction>
  <Interaction GraphId="fd816">
    <Graphics ZOrder="12288" LineThickness="1.0">
      <Point X="557.0" Y="376.0" GraphRef="b9e27" RelX="-1.0" RelY="0.0" />
      <Point X="471.3" Y="376.0" GraphRef="fd06d" RelX="0.0" RelY="0.0" ArrowHead="Arrow" />
    </Graphics>
    <Xref Database="" ID="" />
  </Interaction>
  <Interaction GraphId="ce904">
    <Graphics ZOrder="12288" LineThickness="1.0">
      <Point X="431.0" Y="522.0" GraphRef="dcf13" RelX="0.0" RelY="-1.0" />
      <Point X="431.5" Y="440.0" GraphRef="accb8" RelX="0.0" RelY="1.0" ArrowHead="Arrow" />
      <Anchor Position="0.4877867420158383" Shape="None" GraphId="e8be5" />
    </Graphics>
    <Xref Database="" ID="" />
  </Interaction>
  <Interaction GraphId="d0591">
    <BiopaxRef>d2e</BiopaxRef>
    <Graphics ZOrder="12288" LineThickness="1.0">
      <Point X="431.5" Y="594.0" GraphRef="b1f8b" RelX="0.0" RelY="1.0" />
      <Point X="431.5" Y="678.0" GraphRef="b4e39" RelX="0.0" RelY="-1.0" ArrowHead="Arrow" />
      <Anchor Position="0.6666666666666666" Shape="None" GraphId="e319d" />
    </Graphics>
    <Xref Database="" ID="" />
  </Interaction>
  <Interaction GraphId="ee72b">
    <BiopaxRef>d2e</BiopaxRef>
    <Graphics ZOrder="12288" LineThickness="1.0">
      <Point X="427.0" Y="764.0" GraphRef="f152e" RelX="0.0" RelY="-1.0" />
      <Point X="427.5" Y="723.0" GraphRef="a8c52" RelX="0.0" RelY="1.0" ArrowHead="Arrow" />
      <Anchor Position="0.5365055762081778" Shape="None" GraphId="f76e9" />
    </Graphics>
    <Xref Database="" ID="" />
  </Interaction>
  <Interaction GraphId="e3b76">
    <Graphics ZOrder="12288" LineThickness="1.0">
      <Point X="342.0" Y="742.5" GraphRef="a61f9" RelX="1.0" RelY="0.0" />
      <Point X="427.26825278810406" Y="742.0032713754647" GraphRef="f76e9" RelX="0.0" RelY="0.0" ArrowHead="Arrow" />
    </Graphics>
    <Xref Database="" ID="" />
  </Interaction>
  <Interaction GraphId="f77d6">
    <BiopaxRef>d2e</BiopaxRef>
    <Graphics ZOrder="12288" LineThickness="1.0">
      <Point X="427.5" Y="830.0" GraphRef="a5224" RelX="0.0" RelY="1.0" />
      <Point X="427.0" Y="911.0" GraphRef="b395c" RelX="0.0" RelY="-1.0" ArrowHead="Arrow" />
      <Anchor Position="0.412735403413743" Shape="None" GraphId="d09d6" />
    </Graphics>
    <Xref Database="" ID="" />
  </Interaction>
  <Interaction GraphId="c5f71">
    <Graphics ZOrder="12288" LineThickness="1.0">
      <Point X="349.0" Y="650.0" GraphRef="fb236" RelX="1.0" RelY="0.0" />
      <Point X="431.5" Y="650.0" GraphRef="e319d" RelX="0.0" RelY="0.0" ArrowHead="Arrow" />
    </Graphics>
    <Xref Database="" ID="" />
  </Interaction>
  <Interaction GraphId="e917a">
    <Graphics ZOrder="12288" LineThickness="1.0">
      <Point X="392.0" Y="482.0" GraphRef="e606f" RelX="1.0" RelY="0.0" />
      <Point X="431.2438933710079" Y="482.00148715470124" GraphRef="e8be5" RelX="0.0" RelY="0.0" ArrowHead="Arrow" />
    </Graphics>
    <Xref Database="" ID="" />
  </Interaction>
  <Interaction GraphId="e5ce4">
    <Graphics ZOrder="12288" LineThickness="1.0">
      <Point X="373.0" Y="863.5" GraphRef="d8b59" RelX="1.0" RelY="0.0" />
      <Point X="427.2936322982931" Y="863.4315676765132" GraphRef="d09d6" RelX="0.0" RelY="0.0" ArrowHead="Arrow" />
    </Graphics>
    <Xref Database="" ID="" />
  </Interaction>
  <Interaction GraphId="b75f6">
    <BiopaxRef>e4f</BiopaxRef>
    <Graphics ConnectorType="Elbow" ZOrder="12288" LineThickness="1.0">
      <Point X="217.0" Y="574.0" GraphRef="ba9ff" RelX="-0.5" RelY="-1.0" />
      <Point X="175.125" Y="505.0" />
      <Point X="133.25" Y="475.0" GraphRef="b4a78" RelX="0.5" RelY="1.0" ArrowHead="Arrow" />
      <Anchor Position="0.9020632542995305" Shape="None" GraphId="c5917" />
    </Graphics>
    <Xref Database="" ID="" />
  </Interaction>
  <Interaction GraphId="e02d8">
    <Graphics ZOrder="12288" LineThickness="1.0">
      <Point X="111.0" Y="492.0" GraphRef="bb324" RelX="1.0" RelY="0.0" />
      <Point X="133.25" Y="492.8979402767608" GraphRef="c5917" RelX="0.0" RelY="0.0" ArrowHead="Arrow" />
    </Graphics>
    <Xref Database="" ID="" />
  </Interaction>
  <Interaction GraphId="da314">
    <BiopaxRef>d4e</BiopaxRef>
    <Graphics ConnectorType="Elbow" ZOrder="12288" LineThickness="1.0">
      <Point X="156.0" Y="465.0" GraphRef="b4a78" RelX="1.0" RelY="0.0" />
      <Point X="217.0" Y="574.0" GraphRef="ba9ff" RelX="-0.5" RelY="-1.0" ArrowHead="Arrow" />
      <Anchor Position="0.18484809639789768" Shape="None" GraphId="c8dc6" />
    </Graphics>
    <Xref Database="" ID="" />
  </Interaction>
  <Interaction GraphId="c89c3">
    <Graphics ZOrder="12288" LineThickness="1.0">
      <Point X="187.0" Y="444.0" GraphRef="ead6b" RelX="0.0" RelY="1.0" />
      <Point X="187.4241763876426" Y="465.0" GraphRef="c8dc6" RelX="0.0" RelY="0.0" ArrowHead="Arrow" />
    </Graphics>
    <Xref Database="" ID="" />
  </Interaction>
  <Label TextLabel="DNA adducts" GraphId="b4bb4">
    <Graphics CenterX="1141.0" CenterY="584.0" Width="80.0" Height="20.0" ZOrder="28672" FillColor="ffffff" FontSize="10" Valign="Middle" />
  </Label>
  <Label TextLabel="DNA adducts" GraphId="c2bf5">
    <Graphics CenterX="1150.0" CenterY="820.0" Width="80.0" Height="20.0" ZOrder="28672" FillColor="ffffff" FontSize="10" Valign="Middle" />
  </Label>
  <Label TextLabel="DNA adducts" GraphId="b66c6">
    <Graphics CenterX="1141.0" CenterY="142.0" Width="80.0" Height="20.0" ZOrder="28672" FillColor="ffffff" FontSize="10" Valign="Middle" />
  </Label>
  <Label TextLabel="DNA adducts" GraphId="c1376">
    <Graphics CenterX="1140.0" CenterY="352.0" Width="80.0" Height="20.0" ZOrder="28672" FillColor="ffffff" FontSize="10" Valign="Middle" />
  </Label>
  <Group GroupId="d0795" GraphId="eca69" Style="Complex" />
  <Group GroupId="a564e" GraphId="ba831" Style="Complex" />
  <Group GroupId="ff51f" GraphId="f3564" Style="Complex" />
  <Group GroupId="ee6bc" GraphId="b828c" Style="Complex" />
  <Group GroupId="f4994" GraphId="abaee" Style="Complex" />
  <Group GroupId="dbebc" GraphId="c460e" Style="Complex" />
  <Group GroupId="a5d88" GraphId="e606f" Style="Complex" />
  <Group GroupId="e5d21" GraphId="a61f9" Style="Complex" />
  <Group GroupId="c4d4d" GraphId="fb236" Style="Complex" />
  <Group GroupId="bc1dc" GraphId="d8b59" Style="Complex" />
  <Group GroupId="aaac7" GraphId="fb6fe" Style="Complex" />
  <InfoBox CenterX="0.0" CenterY="0.0" />
  <Biopax>
    <bp:PublicationXref xmlns:bp="http://www.biopax.org/release/biopax-level3.owl#" xmlns:rdf="http://www.w3.org/1999/02/22-rdf-syntax-ns#" rdf:id="aef">
      <bp:ID rdf:datatype="http://www.w3.org/2001/XMLSchema#string">15607759</bp:ID>
      <bp:DB rdf:datatype="http://www.w3.org/2001/XMLSchema#string">PubMed</bp:DB>
      <bp:TITLE rdf:datatype="http://www.w3.org/2001/XMLSchema#string">Estradiol metabolites as isoform-specific inhibitors of human glutathione S-transferases.</bp:TITLE>
      <bp:SOURCE rdf:datatype="http://www.w3.org/2001/XMLSchema#string">Chem Biol Interact</bp:SOURCE>
      <bp:YEAR rdf:datatype="http://www.w3.org/2001/XMLSchema#string">2004</bp:YEAR>
      <bp:AUTHORS rdf:datatype="http://www.w3.org/2001/XMLSchema#string">Abel EL</bp:AUTHORS>
      <bp:AUTHORS rdf:datatype="http://www.w3.org/2001/XMLSchema#string">Lyon RP</bp:AUTHORS>
      <bp:AUTHORS rdf:datatype="http://www.w3.org/2001/XMLSchema#string">Bammler TK</bp:AUTHORS>
      <bp:AUTHORS rdf:datatype="http://www.w3.org/2001/XMLSchema#string">Verlinde CL</bp:AUTHORS>
      <bp:AUTHORS rdf:datatype="http://www.w3.org/2001/XMLSchema#string">Lau SS</bp:AUTHORS>
      <bp:AUTHORS rdf:datatype="http://www.w3.org/2001/XMLSchema#string">Monks TJ</bp:AUTHORS>
      <bp:AUTHORS rdf:datatype="http://www.w3.org/2001/XMLSchema#string">Eaton DL</bp:AUTHORS>
    </bp:PublicationXref>
    <bp:PublicationXref xmlns:bp="http://www.biopax.org/release/biopax-level3.owl#" xmlns:rdf="http://www.w3.org/1999/02/22-rdf-syntax-ns#" rdf:id="e4d">
      <bp:ID rdf:datatype="http://www.w3.org/2001/XMLSchema#string">9380738</bp:ID>
      <bp:DB rdf:datatype="http://www.w3.org/2001/XMLSchema#string">PubMed</bp:DB>
      <bp:TITLE rdf:datatype="http://www.w3.org/2001/XMLSchema#string">Molecular origin of cancer: catechol estrogen-3,4-quinones as endogenous tumor initiators.</bp:TITLE>
      <bp:SOURCE rdf:datatype="http://www.w3.org/2001/XMLSchema#string">Proc Natl Acad Sci U S A</bp:SOURCE>
      <bp:YEAR rdf:datatype="http://www.w3.org/2001/XMLSchema#string">1997</bp:YEAR>
      <bp:AUTHORS rdf:datatype="http://www.w3.org/2001/XMLSchema#string">Cavalieri EL</bp:AUTHORS>
      <bp:AUTHORS rdf:datatype="http://www.w3.org/2001/XMLSchema#string">Stack DE</bp:AUTHORS>
      <bp:AUTHORS rdf:datatype="http://www.w3.org/2001/XMLSchema#string">Devanesan PD</bp:AUTHORS>
      <bp:AUTHORS rdf:datatype="http://www.w3.org/2001/XMLSchema#string">Todorovic R</bp:AUTHORS>
      <bp:AUTHORS rdf:datatype="http://www.w3.org/2001/XMLSchema#string">Dwivedy I</bp:AUTHORS>
      <bp:AUTHORS rdf:datatype="http://www.w3.org/2001/XMLSchema#string">Higginbotham S</bp:AUTHORS>
      <bp:AUTHORS rdf:datatype="http://www.w3.org/2001/XMLSchema#string">Johansson SL</bp:AUTHORS>
      <bp:AUTHORS rdf:datatype="http://www.w3.org/2001/XMLSchema#string">Patil KD</bp:AUTHORS>
      <bp:AUTHORS rdf:datatype="http://www.w3.org/2001/XMLSchema#string">Gross ML</bp:AUTHORS>
      <bp:AUTHORS rdf:datatype="http://www.w3.org/2001/XMLSchema#string">Gooden JK</bp:AUTHORS>
      <bp:AUTHORS rdf:datatype="http://www.w3.org/2001/XMLSchema#string">Ramanathan R</bp:AUTHORS>
      <bp:AUTHORS rdf:datatype="http://www.w3.org/2001/XMLSchema#string">Cerny RL</bp:AUTHORS>
      <bp:AUTHORS rdf:datatype="http://www.w3.org/2001/XMLSchema#string">Rogan EG</bp:AUTHORS>
    </bp:PublicationXref>
    <bp:PublicationXref xmlns:bp="http://www.biopax.org/release/biopax-level3.owl#" xmlns:rdf="http://www.w3.org/1999/02/22-rdf-syntax-ns#" rdf:id="d4e">
      <bp:ID rdf:datatype="http://www.w3.org/2001/XMLSchema#string">10963623</bp:ID>
      <bp:DB rdf:datatype="http://www.w3.org/2001/XMLSchema#string">PubMed</bp:DB>
      <bp:TITLE rdf:datatype="http://www.w3.org/2001/XMLSchema#string">Estrogen metabolism by conjugation.</bp:TITLE>
      <bp:SOURCE rdf:datatype="http://www.w3.org/2001/XMLSchema#string">J Natl Cancer Inst Monogr</bp:SOURCE>
      <bp:YEAR rdf:datatype="http://www.w3.org/2001/XMLSchema#string">2000</bp:YEAR>
      <bp:AUTHORS rdf:datatype="http://www.w3.org/2001/XMLSchema#string">Raftogianis R</bp:AUTHORS>
      <bp:AUTHORS rdf:datatype="http://www.w3.org/2001/XMLSchema#string">Creveling C</bp:AUTHORS>
      <bp:AUTHORS rdf:datatype="http://www.w3.org/2001/XMLSchema#string">Weinshilboum R</bp:AUTHORS>
      <bp:AUTHORS rdf:datatype="http://www.w3.org/2001/XMLSchema#string">Weisz J</bp:AUTHORS>
    </bp:PublicationXref>
    <bp:PublicationXref xmlns:bp="http://www.biopax.org/release/biopax-level3.owl#" xmlns:rdf="http://www.w3.org/1999/02/22-rdf-syntax-ns#" rdf:id="e6e">
      <bp:ID rdf:datatype="http://www.w3.org/2001/XMLSchema#string">12587805</bp:ID>
      <bp:DB rdf:datatype="http://www.w3.org/2001/XMLSchema#string">PubMed</bp:DB>
      <bp:TITLE rdf:datatype="http://www.w3.org/2001/XMLSchema#string">2-Methoxyestradiol, a promising anticancer agent.</bp:TITLE>
      <bp:SOURCE rdf:datatype="http://www.w3.org/2001/XMLSchema#string">Pharmacotherapy</bp:SOURCE>
      <bp:YEAR rdf:datatype="http://www.w3.org/2001/XMLSchema#string">2003</bp:YEAR>
      <bp:AUTHORS rdf:datatype="http://www.w3.org/2001/XMLSchema#string">Lakhani NJ</bp:AUTHORS>
      <bp:AUTHORS rdf:datatype="http://www.w3.org/2001/XMLSchema#string">Sarkar MA</bp:AUTHORS>
      <bp:AUTHORS rdf:datatype="http://www.w3.org/2001/XMLSchema#string">Venitz J</bp:AUTHORS>
      <bp:AUTHORS rdf:datatype="http://www.w3.org/2001/XMLSchema#string">Figg WD</bp:AUTHORS>
    </bp:PublicationXref>
    <bp:PublicationXref xmlns:bp="http://www.biopax.org/release/biopax-level3.owl#" xmlns:rdf="http://www.w3.org/1999/02/22-rdf-syntax-ns#" rdf:id="ae5">
      <bp:ID rdf:datatype="http://www.w3.org/2001/XMLSchema#string">12714703</bp:ID>
      <bp:DB rdf:datatype="http://www.w3.org/2001/XMLSchema#string">PubMed</bp:DB>
      <bp:TITLE rdf:datatype="http://www.w3.org/2001/XMLSchema#string">Functional implications of antiestrogen induction of quinone reductase: inhibition of estrogen-induced deoxyribonucleic acid damage.</bp:TITLE>
      <bp:SOURCE rdf:datatype="http://www.w3.org/2001/XMLSchema#string">Mol Endocrinol</bp:SOURCE>
      <bp:YEAR rdf:datatype="http://www.w3.org/2001/XMLSchema#string">2003</bp:YEAR>
      <bp:AUTHORS rdf:datatype="http://www.w3.org/2001/XMLSchema#string">Bianco NR</bp:AUTHORS>
      <bp:AUTHORS rdf:datatype="http://www.w3.org/2001/XMLSchema#string">Perry G</bp:AUTHORS>
      <bp:AUTHORS rdf:datatype="http://www.w3.org/2001/XMLSchema#string">Smith MA</bp:AUTHORS>
      <bp:AUTHORS rdf:datatype="http://www.w3.org/2001/XMLSchema#string">Templeton DJ</bp:AUTHORS>
      <bp:AUTHORS rdf:datatype="http://www.w3.org/2001/XMLSchema#string">Montano MM</bp:AUTHORS>
    </bp:PublicationXref>
    <bp:PublicationXref xmlns:bp="http://www.biopax.org/release/biopax-level3.owl#" xmlns:rdf="http://www.w3.org/1999/02/22-rdf-syntax-ns#" rdf:id="e4f">
      <bp:ID rdf:datatype="http://www.w3.org/2001/XMLSchema#string">16280036</bp:ID>
      <bp:DB rdf:datatype="http://www.w3.org/2001/XMLSchema#string">PubMed</bp:DB>
      <bp:TITLE rdf:datatype="http://www.w3.org/2001/XMLSchema#string">Genetic polymorphisms in human SULT1A1 and UGT1A1 genes associate with breast tumor characteristics: a case-series study.</bp:TITLE>
      <bp:SOURCE rdf:datatype="http://www.w3.org/2001/XMLSchema#string">Breast Cancer Res</bp:SOURCE>
      <bp:YEAR rdf:datatype="http://www.w3.org/2001/XMLSchema#string">2005</bp:YEAR>
      <bp:AUTHORS rdf:datatype="http://www.w3.org/2001/XMLSchema#string">Shatalova EG</bp:AUTHORS>
      <bp:AUTHORS rdf:datatype="http://www.w3.org/2001/XMLSchema#string">Walther SE</bp:AUTHORS>
      <bp:AUTHORS rdf:datatype="http://www.w3.org/2001/XMLSchema#string">Favorova OO</bp:AUTHORS>
      <bp:AUTHORS rdf:datatype="http://www.w3.org/2001/XMLSchema#string">Rebbeck TR</bp:AUTHORS>
      <bp:AUTHORS rdf:datatype="http://www.w3.org/2001/XMLSchema#string">Blanchard RL</bp:AUTHORS>
    </bp:PublicationXref>
    <bp:PublicationXref xmlns:bp="http://www.biopax.org/release/biopax-level3.owl#" xmlns:rdf="http://www.w3.org/1999/02/22-rdf-syntax-ns#" rdf:id="d2e">
      <bp:ID rdf:datatype="http://www.w3.org/2001/XMLSchema#string">15535854</bp:ID>
      <bp:DB rdf:datatype="http://www.w3.org/2001/XMLSchema#string">PubMed</bp:DB>
      <bp:TITLE rdf:datatype="http://www.w3.org/2001/XMLSchema#string">Metabolic inactivation of estrogens in breast tissue by UDP-glucuronosyltransferase enzymes: an overview.</bp:TITLE>
      <bp:SOURCE rdf:datatype="http://www.w3.org/2001/XMLSchema#string">Breast Cancer Res</bp:SOURCE>
      <bp:YEAR rdf:datatype="http://www.w3.org/2001/XMLSchema#string">2004</bp:YEAR>
      <bp:AUTHORS rdf:datatype="http://www.w3.org/2001/XMLSchema#string">Guillemette C</bp:AUTHORS>
      <bp:AUTHORS rdf:datatype="http://www.w3.org/2001/XMLSchema#string">Belanger A</bp:AUTHORS>
      <bp:AUTHORS rdf:datatype="http://www.w3.org/2001/XMLSchema#string">Lepine J</bp:AUTHORS>
    </bp:PublicationXref>
    <bp:PublicationXref xmlns:bp="http://www.biopax.org/release/biopax-level3.owl#" xmlns:rdf="http://www.w3.org/1999/02/22-rdf-syntax-ns#" rdf:id="aa4">
      <bp:ID rdf:datatype="http://www.w3.org/2001/XMLSchema#string">12727798</bp:ID>
      <bp:DB rdf:datatype="http://www.w3.org/2001/XMLSchema#string">PubMed</bp:DB>
      <bp:TITLE rdf:datatype="http://www.w3.org/2001/XMLSchema#string">Relative imbalances in estrogen metabolism and conjugation in breast tissue of women with carcinoma: potential biomarkers of susceptibility to cancer.</bp:TITLE>
      <bp:SOURCE rdf:datatype="http://www.w3.org/2001/XMLSchema#string">Carcinogenesis</bp:SOURCE>
      <bp:YEAR rdf:datatype="http://www.w3.org/2001/XMLSchema#string">2003</bp:YEAR>
      <bp:AUTHORS rdf:datatype="http://www.w3.org/2001/XMLSchema#string">Rogan EG</bp:AUTHORS>
      <bp:AUTHORS rdf:datatype="http://www.w3.org/2001/XMLSchema#string">Badawi AF</bp:AUTHORS>
      <bp:AUTHORS rdf:datatype="http://www.w3.org/2001/XMLSchema#string">Devanesan PD</bp:AUTHORS>
      <bp:AUTHORS rdf:datatype="http://www.w3.org/2001/XMLSchema#string">Meza JL</bp:AUTHORS>
      <bp:AUTHORS rdf:datatype="http://www.w3.org/2001/XMLSchema#string">Edney JA</bp:AUTHORS>
      <bp:AUTHORS rdf:datatype="http://www.w3.org/2001/XMLSchema#string">West WW</bp:AUTHORS>
      <bp:AUTHORS rdf:datatype="http://www.w3.org/2001/XMLSchema#string">Higginbotham SM</bp:AUTHORS>
      <bp:AUTHORS rdf:datatype="http://www.w3.org/2001/XMLSchema#string">Cavalieri EL</bp:AUTHORS>
    </bp:PublicationXref>
    <bp:openControlledVocabulary xmlns:bp="http://www.biopax.org/release/biopax-level3.owl#">
      <bp:TERM xmlns:rdf="http://www.w3.org/1999/02/22-rdf-syntax-ns#" rdf:datatype="http://www.w3.org/2001/XMLSchema#string">estrogen biosynthetic pathway</bp:TERM>
      <bp:ID xmlns:rdf="http://www.w3.org/1999/02/22-rdf-syntax-ns#" rdf:datatype="http://www.w3.org/2001/XMLSchema#string">PW:0000780</bp:ID>
      <bp:Ontology xmlns:rdf="http://www.w3.org/1999/02/22-rdf-syntax-ns#" rdf:datatype="http://www.w3.org/2001/XMLSchema#string">Pathway Ontology</bp:Ontology>
    </bp:openControlledVocabulary>
  </Biopax>
</Pathway>
