# Supplementary material for: A network biology workflow to study transcriptomics data of the diabetic liver
Source: BMC Genomics. 2014 Nov 15;15(1):971. doi: 10.1186/1471-2164-15-971 (PMC4246458; doi:10.1186/1471-2164-15-971)
Supplement: Supplementary file 2 — Additional file 2: WikiPathways human pathway collection downloaded on 17 June 2014 ( http://wikipathways.org/index.php/Download_Pathways ). (ZIP 2 MB) [file 12864_2014_6667_MOESM2_ESM.zip › 2014-06-17-WikiPathways-HumanCollection/Hs_Fatty_Acid_Beta_Oxidation_WP143_71172.gpml]

<?xml version="1.0" encoding="UTF-8"?>
<Pathway xmlns="http://pathvisio.org/GPML/2013a" Name="Fatty Acid Beta Oxidation" Organism="Homo sapiens" License="CC BY 2.0">
  <Comment Source="WikiPathways-category">Metabolic Process</Comment>
  <Comment Source="WikiPathways-description">Complete fatty acid beta-oxidation pathway for saturated and unsaturated fatty acids, developed and curated internally by BiGCaT Bioinformatics. 

This pathway was previously split into three parts plus a meta file for statistics. If you still have these you can replace all four with this single pathway.</Comment>
  <Graphics BoardWidth="1915.2466208333321" BoardHeight="2086.8767307638986" />
  <DataNode TextLabel="3-Oxododexanoyl-CoA" GraphId="e95" Type="Metabolite">
    <Graphics CenterX="1298.3333333333333" CenterY="1019.0" Width="174.93333333333334" Height="19.2" ZOrder="28672" FontWeight="Bold" FontSize="12" Valign="Middle" />
    <Xref Database="PubChem-compound" ID="440604" />
  </DataNode>
  <DataNode TextLabel="Glutarate" GraphId="d17" Type="Metabolite">
    <Graphics CenterX="1744.6666666666667" CenterY="1410.0" Width="74.33333333333333" Height="19.0" ZOrder="28672" FontWeight="Bold" FontSize="12" Valign="Middle" />
    <Xref Database="PubChem-compound" ID="743" />
  </DataNode>
  <DataNode TextLabel="TPI1" GraphId="cb3" Type="GeneProduct">
    <Attribute Key="org.pathvisio.model.BackpageHead" Value="TPI1 | triosephosphate isomerase 1" />
    <Graphics CenterX="32.60124660954535" CenterY="1005.9536383395302" Width="53.333333333333336" Height="20.0" ZOrder="32768" FontSize="10" Valign="Middle" />
    <Xref Database="Entrez Gene" ID="7167" />
  </DataNode>
  <DataNode TextLabel="GK" GraphId="e81" Type="GeneProduct" GroupRef="ac6aa">
    <Comment Source="GenMAPP remarks"></Comment>
    <Attribute Key="org.pathvisio.model.BackpageHead" Value="GK | glycerol kinase" />
    <Graphics CenterX="38.301724812670315" CenterY="803.9536383395308" Width="53.333333333333336" Height="20.0" ZOrder="32768" FontSize="10" Valign="Middle" />
    <Xref Database="Entrez Gene" ID="2710" />
  </DataNode>
  <DataNode TextLabel="GK2" GraphId="cb7" Type="GeneProduct" GroupRef="ac6aa">
    <Attribute Key="org.pathvisio.model.BackpageHead" Value="GK2 | glycerol kinase 2" />
    <Graphics CenterX="38.301724812670315" CenterY="823.9536383395308" Width="53.333333333333336" Height="20.0" ZOrder="32768" FontSize="10" Valign="Middle" />
    <Xref Database="Entrez Gene" ID="2712" />
  </DataNode>
  <DataNode TextLabel="GPD2" GraphId="bd8" Type="GeneProduct">
    <Attribute Key="org.pathvisio.model.BackpageHead" Value="GPD2 | glycerol-3-phosphate dehydrogenase 2 (mi..." />
    <Graphics CenterX="35.43009129704531" CenterY="912.8965865686973" Width="53.333333333333336" Height="20.0" ZOrder="32768" FontSize="10" Valign="Middle" />
    <Xref Database="Entrez Gene" ID="2820" />
  </DataNode>
  <DataNode TextLabel="CPT2" GraphId="a92" Type="GeneProduct" GroupRef="f6db6">
    <Attribute Key="org.pathvisio.model.BackpageHead" Value="CPT2 | carnitine palmitoyltransferase II" />
    <Graphics CenterX="273.6080089168372" CenterY="1028.293733980156" Width="73.33333333333333" Height="20.000000000000007" ZOrder="32768" FontSize="10" Valign="Middle" />
    <Xref Database="Entrez Gene" ID="1376" />
  </DataNode>
  <DataNode TextLabel="CPT1A" GraphId="dca" Type="GeneProduct" GroupRef="f6db6">
    <Attribute Key="org.pathvisio.model.BackpageHead" Value="CPT1A | carnitine palmitoyltransferase 1A (live..." />
    <Graphics CenterX="273.6080089168372" CenterY="988.2937339801557" Width="73.33333333333333" Height="20.000000000000007" ZOrder="32768" FontSize="10" Valign="Middle" />
    <Xref Database="Entrez Gene" ID="1374" />
  </DataNode>
  <DataNode TextLabel="CHKB" GraphId="f16" Type="GeneProduct" GroupRef="f6db6">
    <Attribute Key="org.pathvisio.model.BackpageHead" Value="CHKB | choline kinase beta" />
    <Graphics CenterX="273.6080089168372" CenterY="1008.2937339801557" Width="73.33333333333333" Height="20.000000000000007" ZOrder="32768" FontSize="10" Valign="Middle" />
    <Xref Database="Entrez Gene" ID="1120" />
  </DataNode>
  <DataNode TextLabel="SLC25A20" GraphId="d55" Type="GeneProduct" GroupRef="f6db6">
    <Attribute Key="org.pathvisio.model.BackpageHead" Value="SLC25A20 | solute carrier family 25 (carnitine/..." />
    <Graphics CenterX="273.6080089168372" CenterY="1048.2937339801556" Width="73.33333333333333" Height="20.0" ZOrder="32768" FontSize="10" Valign="Middle" />
    <Xref Database="Entrez Gene" ID="788" />
  </DataNode>
  <DataNode TextLabel="CRAT" GraphId="d73" Type="GeneProduct" GroupRef="f6db6">
    <Attribute Key="org.pathvisio.model.BackpageHead" Value="CRAT | carnitine acetyltransferase" />
    <Graphics CenterX="273.6080089168372" CenterY="968.2937339801557" Width="73.33333333333333" Height="20.000000000000007" ZOrder="32768" FontSize="10" Valign="Middle" />
    <Xref Database="Entrez Gene" ID="1384" />
  </DataNode>
  <DataNode TextLabel="ACSL1" GraphId="d14" Type="GeneProduct" GroupRef="e1b37">
    <Attribute Key="org.pathvisio.model.BackpageHead" Value="ACSL1 | acyl-CoA synthetase long-chain family m..." />
    <Graphics CenterX="265.54419483871214" CenterY="814.5632532353646" Width="53.333333333333336" Height="20.0" ZOrder="32768" FontSize="10" Valign="Middle" />
    <Xref Database="Entrez Gene" ID="2180" />
  </DataNode>
  <DataNode TextLabel="ACAS2" GraphId="caf" Type="GeneProduct" GroupRef="e1b37">
    <Attribute Key="org.pathvisio.model.BackpageHead" Value="ACAS2 | acetyl-Coenzyme A synthetase 2 (ADP for..." />
    <Graphics CenterX="265.54419483871214" CenterY="794.5632532353645" Width="53.333333333333336" Height="20.0" ZOrder="32768" FontSize="10" Valign="Middle" />
    <Xref Database="Entrez Gene" ID="55902" />
  </DataNode>
  <DataNode TextLabel="ACSL3" GraphId="f83" Type="GeneProduct" GroupRef="e1b37">
    <Attribute Key="org.pathvisio.model.BackpageHead" Value="ACSL3 | acyl-CoA synthetase long-chain family m..." />
    <Graphics CenterX="265.54419483871214" CenterY="834.5632532353646" Width="53.333333333333336" Height="20.0" ZOrder="32768" FontSize="10" Valign="Middle" />
    <Xref Database="Entrez Gene" ID="2181" />
  </DataNode>
  <DataNode TextLabel="ACSL4" GraphId="e54" Type="GeneProduct" GroupRef="e1b37">
    <Attribute Key="org.pathvisio.model.BackpageHead" Value="ACSL4 | acyl-CoA synthetase long-chain family m..." />
    <Graphics CenterX="265.54419483871214" CenterY="854.5632532353645" Width="53.333333333333336" Height="20.0" ZOrder="32768" FontSize="10" Valign="Middle" />
    <Xref Database="Entrez Gene" ID="2182" />
  </DataNode>
  <DataNode TextLabel="ACSL5" GraphId="c86" Type="GeneProduct" GroupRef="e1b37">
    <Attribute Key="org.pathvisio.model.BackpageHead" Value="ACSL5 | acyl-CoA synthetase long-chain family m..." />
    <Graphics CenterX="265.54419483871214" CenterY="874.5632532353646" Width="53.333333333333336" Height="20.0" ZOrder="32768" FontSize="10" Valign="Middle" />
    <Xref Database="Entrez Gene" ID="51703" />
  </DataNode>
  <DataNode TextLabel="ACSL6" GraphId="d96" Type="GeneProduct" GroupRef="e1b37">
    <Attribute Key="org.pathvisio.model.BackpageHead" Value="ACSL6 | acyl-CoA synthetase long-chain family m..." />
    <Graphics CenterX="265.54419483871214" CenterY="894.5632532353646" Width="53.333333333333336" Height="20.0" ZOrder="32768" FontSize="10" Valign="Middle" />
    <Xref Database="Entrez Gene" ID="23305" />
  </DataNode>
  <DataNode TextLabel="CPT1B" GraphId="def" Type="GeneProduct" GroupRef="f6db6">
    <Attribute Key="org.pathvisio.model.BackpageHead" Value="CPT1B | carnitine palmitoyltransferase 1B (musc..." />
    <Graphics CenterX="273.6080089168372" CenterY="1068.2937339801556" Width="73.33333333333333" Height="20.000000000000007" ZOrder="32768" FontSize="10" Valign="Middle" />
    <Xref Database="Entrez Gene" ID="1375" />
  </DataNode>
  <DataNode TextLabel="ACADVL" GraphId="b73" Type="GeneProduct">
    <Attribute Key="org.pathvisio.model.BackpageHead" Value="ACADVL | acyl-Coenzyme A dehydrogenase very lo..." />
    <Graphics CenterX="552.6666666666666" CenterY="717.0" Width="60.0" Height="20.0" ZOrder="32768" FontSize="10" Valign="Middle" />
    <Xref Database="Entrez Gene" ID="37" />
  </DataNode>
  <DataNode TextLabel="HADHA" GraphId="eab" Type="GeneProduct" GroupRef="ffdf4">
    <Attribute Key="org.pathvisio.model.BackpageHead" Value="HADHA | hydroxyacyl-Coenzyme A dehydrogenase/3-..." />
    <Graphics CenterX="518.6666666666666" CenterY="845.6666666666666" Width="53.333333333333336" Height="20.0" ZOrder="32768" FontSize="10" Valign="Middle" />
    <Xref Database="Entrez Gene" ID="3030" />
  </DataNode>
  <DataNode TextLabel="HADHB" GraphId="aa9" Type="GeneProduct" GroupRef="ffdf4">
    <Attribute Key="org.pathvisio.model.BackpageHead" Value="HADHB | hydroxyacyl-Coenzyme A dehydrogenase/3-..." />
    <Graphics CenterX="518.6666666666666" CenterY="865.6666666666666" Width="53.333333333333336" Height="20.0" ZOrder="32768" FontSize="10" Valign="Middle" />
    <Xref Database="Entrez Gene" ID="3032" />
  </DataNode>
  <DataNode TextLabel="HADHA" GraphId="e19" Type="GeneProduct" GroupRef="be6b8">
    <Attribute Key="org.pathvisio.model.BackpageHead" Value="HADHA | hydroxyacyl-Coenzyme A dehydrogenase/3-..." />
    <Graphics CenterX="521.6666666666666" CenterY="998.0" Width="53.333333333333336" Height="20.0" ZOrder="32768" FontSize="10" Valign="Middle" />
    <Xref Database="Entrez Gene" ID="3030" />
  </DataNode>
  <DataNode TextLabel="HADHB" GraphId="b51" Type="GeneProduct" GroupRef="be6b8">
    <Attribute Key="org.pathvisio.model.BackpageHead" Value="HADHB | hydroxyacyl-Coenzyme A dehydrogenase/3-..." />
    <Graphics CenterX="521.9166666666666" CenterY="978.0" Width="53.333333333333336" Height="20.0" ZOrder="32768" FontSize="10" Valign="Middle" />
    <Xref Database="Entrez Gene" ID="3032" />
  </DataNode>
  <DataNode TextLabel="HADHB" GraphId="b7f" Type="GeneProduct" GroupRef="df874">
    <Attribute Key="org.pathvisio.model.BackpageHead" Value="HADHB | hydroxyacyl-Coenzyme A dehydrogenase/3-..." />
    <Graphics CenterX="579.3333333333334" CenterY="1155.6666666666667" Width="80.0" Height="20.0" ZOrder="32768" FontSize="10" Valign="Middle" />
    <Xref Database="Entrez Gene" ID="3032" />
  </DataNode>
  <DataNode TextLabel="ACADL" GraphId="fc3" Type="GeneProduct">
    <Attribute Key="org.pathvisio.model.BackpageHead" Value="ACADL | acyl-Coenzyme A dehydrogenase long cha..." />
    <Graphics CenterX="914.6666666666666" CenterY="715.0" Width="53.333333333333336" Height="20.0" ZOrder="32768" FontSize="10" Valign="Middle" />
    <Xref Database="Entrez Gene" ID="33" />
  </DataNode>
  <DataNode TextLabel="HADHB" GraphId="b80" Type="GeneProduct" GroupRef="e6523">
    <Attribute Key="org.pathvisio.model.BackpageHead" Value="HADHB | hydroxyacyl-Coenzyme A dehydrogenase/3-..." />
    <Graphics CenterX="882.6666666666665" CenterY="869.0" Width="53.333333333333336" Height="20.0" ZOrder="32768" FontSize="10" Valign="Middle" />
    <Xref Database="Entrez Gene" ID="3032" />
  </DataNode>
  <DataNode TextLabel="HADHA" GraphId="e48" Type="GeneProduct" GroupRef="c75e8">
    <Attribute Key="org.pathvisio.model.BackpageHead" Value="HADHA | hydroxyacyl-Coenzyme A dehydrogenase/3-..." />
    <Graphics CenterX="882.6666666666665" CenterY="972.6666666666666" Width="53.333333333333336" Height="20.0" ZOrder="32768" FontSize="10" Valign="Middle" />
    <Xref Database="Entrez Gene" ID="3030" />
  </DataNode>
  <DataNode TextLabel="HADHB" GraphId="b4f" Type="GeneProduct" GroupRef="f6993">
    <Attribute Key="org.pathvisio.model.BackpageHead" Value="HADHB | hydroxyacyl-Coenzyme A dehydrogenase/3-..." />
    <Graphics CenterX="952.6666666666666" CenterY="1150.6666666666667" Width="80.0" Height="20.0" ZOrder="32768" FontSize="10" Valign="Middle" />
    <Xref Database="Entrez Gene" ID="3032" />
  </DataNode>
  <DataNode TextLabel="ECHS1" GraphId="f38" Type="GeneProduct">
    <Attribute Key="org.pathvisio.model.BackpageHead" Value="ECHS1 | enoyl Coenzyme A hydratase short chain..." />
    <Graphics CenterX="1233.6666666666667" CenterY="849.9576107899807" Width="53.333333333333336" Height="20.0" ZOrder="32768" FontSize="10" Valign="Middle" />
    <Xref Database="Entrez Gene" ID="1892" />
  </DataNode>
  <DataNode TextLabel="HADHSC" GraphId="b31" Type="GeneProduct">
    <Attribute Key="org.pathvisio.model.BackpageHead" Value="HADHSC | L-3-hydroxyacyl-Coenzyme A dehydrogena..." />
    <Graphics CenterX="1233.6666666666665" CenterY="955.0" Width="66.66666666666667" Height="20.0" ZOrder="32768" FontSize="10" Valign="Middle" />
    <Xref Database="Entrez Gene" ID="3033" />
  </DataNode>
  <DataNode TextLabel="HADHB" GraphId="b0d" Type="GeneProduct" GroupRef="c1cdb">
    <Attribute Key="org.pathvisio.model.BackpageHead" Value="HADHB | hydroxyacyl-Coenzyme A dehydrogenase/3-..." />
    <Graphics CenterX="1298.3333333333333" CenterY="1121.3333333333333" Width="80.0" Height="20.0" ZOrder="32768" FontSize="10" Valign="Middle" />
    <Xref Database="Entrez Gene" ID="3032" />
  </DataNode>
  <DataNode TextLabel="LIPE" GraphId="d88" Type="GeneProduct" GroupRef="cb66c">
    <Attribute Key="org.pathvisio.model.BackpageHead" Value="LIPE | lipase hormone-sensitive" />
    <Graphics CenterX="668.6666666666666" CenterY="354.0" Width="53.333333333333336" Height="20.0" ZOrder="32768" FontSize="10" Valign="Middle" />
    <Xref Database="Entrez Gene" ID="3991" />
  </DataNode>
  <DataNode TextLabel="LIPC" GraphId="d4c" Type="GeneProduct" GroupRef="cb66c">
    <Attribute Key="org.pathvisio.model.BackpageHead" Value="LIPC | lipase hepatic" />
    <Graphics CenterX="668.6666666666666" CenterY="334.0" Width="53.333333333333336" Height="20.0" ZOrder="32768" FontSize="10" Valign="Middle" />
    <Xref Database="Entrez Gene" ID="3990" />
  </DataNode>
  <DataNode TextLabel="PNPLA2" GraphId="a7c" Type="GeneProduct" GroupRef="cb66c">
    <Attribute Key="org.pathvisio.model.BackpageHead" Value="PNPLA2 | patatin-like phospholipase domain cont..." />
    <Graphics CenterX="668.6666666666666" CenterY="394.0" Width="60.0" Height="20.0" ZOrder="32768" FontSize="10" Valign="Middle" />
    <Xref Database="Entrez Gene" ID="57104" />
  </DataNode>
  <DataNode TextLabel="LIPF" GraphId="e9c" Type="GeneProduct" GroupRef="cb66c">
    <Attribute Key="org.pathvisio.model.BackpageHead" Value="LIPF | lipase gastric" />
    <Graphics CenterX="668.6666666666666" CenterY="374.0" Width="53.333333333333336" Height="20.0" ZOrder="32768" FontSize="10" Valign="Middle" />
    <Xref Database="Entrez Gene" ID="8513" />
  </DataNode>
  <DataNode TextLabel="LPL" GraphId="fcb" Type="GeneProduct">
    <Attribute Key="org.pathvisio.model.BackpageHead" Value="LPL | lipoprotein lipase" />
    <Graphics CenterX="243.41213671371216" CenterY="749.4010752145309" Width="73.33333333333333" Height="20.0" ZOrder="32768" FontSize="10" Valign="Middle" />
    <Xref Database="Entrez Gene" ID="4023" />
  </DataNode>
  <DataNode TextLabel="HADHA" GraphId="f06" Type="GeneProduct" GroupRef="f6993">
    <Attribute Key="org.pathvisio.model.BackpageHead" Value="HADHA | hydroxyacyl-Coenzyme A dehydrogenase/3-..." />
    <Graphics CenterX="952.6666666666666" CenterY="1130.6666666666667" Width="80.0" Height="20.0" ZOrder="32768" FontSize="10" Valign="Middle" />
    <Xref Database="Entrez Gene" ID="3030" />
  </DataNode>
  <DataNode TextLabel="HADHA" GraphId="a03" Type="GeneProduct" GroupRef="df874">
    <Attribute Key="org.pathvisio.model.BackpageHead" Value="HADHA | hydroxyacyl-Coenzyme A dehydrogenase/3-..." />
    <Graphics CenterX="579.3333333333334" CenterY="1135.6666666666667" Width="80.0" Height="20.0" ZOrder="32768" FontSize="10" Valign="Middle" />
    <Xref Database="Entrez Gene" ID="3030" />
  </DataNode>
  <DataNode TextLabel="ACADL" GraphId="ece" Type="GeneProduct">
    <Attribute Key="org.pathvisio.model.BackpageHead" Value="ACADL | acyl-Coenzyme A dehydrogenase long cha..." />
    <Graphics CenterX="1270.6666666666667" CenterY="718.0" Width="53.333333333333336" Height="20.0" ZOrder="32768" FontSize="10" Valign="Middle" />
    <Xref Database="Entrez Gene" ID="33" />
  </DataNode>
  <DataNode TextLabel="HADHA" GraphId="c07" Type="GeneProduct" GroupRef="e6523">
    <Attribute Key="org.pathvisio.model.BackpageHead" Value="HADHA | hydroxyacyl-Coenzyme A dehydrogenase/3-..." />
    <Graphics CenterX="882.6666666666665" CenterY="849.0" Width="53.333333333333336" Height="20.0" ZOrder="32768" FontSize="10" Valign="Middle" />
    <Xref Database="Entrez Gene" ID="3030" />
  </DataNode>
  <DataNode TextLabel="HADHB" GraphId="ef3" Type="GeneProduct" GroupRef="c75e8">
    <Attribute Key="org.pathvisio.model.BackpageHead" Value="HADHB | hydroxyacyl-Coenzyme A dehydrogenase/3-..." />
    <Graphics CenterX="882.6666666666664" CenterY="992.6666666666666" Width="53.333333333333336" Height="20.0" ZOrder="32768" FontSize="10" Valign="Middle" />
    <Xref Database="Entrez Gene" ID="3032" />
  </DataNode>
  <DataNode TextLabel="HADHA" GraphId="f74" Type="GeneProduct" GroupRef="c1cdb">
    <Attribute Key="org.pathvisio.model.BackpageHead" Value="HADHA | hydroxyacyl-Coenzyme A dehydrogenase/3-..." />
    <Graphics CenterX="1298.3333333333333" CenterY="1101.3333333333333" Width="80.0" Height="20.0" ZOrder="32768" FontSize="10" Valign="Middle" />
    <Xref Database="Entrez Gene" ID="3030" />
  </DataNode>
  <DataNode TextLabel="ACADM" GraphId="aa3" Type="GeneProduct">
    <Attribute Key="org.pathvisio.model.BackpageHead" Value="ACADM | acyl-Coenzyme A dehydrogenase C-4 to C..." />
    <Graphics CenterX="1535.309002708334" CenterY="719.0570517708334" Width="53.333333333333336" Height="20.0" ZOrder="32768" FontSize="10" Valign="Middle" />
    <Xref Database="Entrez Gene" ID="34" />
  </DataNode>
  <DataNode TextLabel="ECHS1" GraphId="e47" Type="GeneProduct">
    <Attribute Key="org.pathvisio.model.BackpageHead" Value="ECHS1 | enoyl Coenzyme A hydratase short chain..." />
    <Graphics CenterX="1568.0" CenterY="858.6666666666666" Width="53.333333333333336" Height="20.0" ZOrder="32768" FontSize="10" Valign="Middle" />
    <Xref Database="Entrez Gene" ID="1892" />
  </DataNode>
  <DataNode TextLabel="HADHSC" GraphId="cb0" Type="GeneProduct">
    <Attribute Key="org.pathvisio.model.BackpageHead" Value="HADHSC | L-3-hydroxyacyl-Coenzyme A dehydrogena..." />
    <Graphics CenterX="1568.0" CenterY="978.6666666666666" Width="66.66666666666667" Height="20.0" ZOrder="32768" FontSize="10" Valign="Middle" />
    <Xref Database="Entrez Gene" ID="3033" />
  </DataNode>
  <DataNode TextLabel="HADHB" GraphId="e4d" Type="GeneProduct" GroupRef="c39e7">
    <Attribute Key="org.pathvisio.model.BackpageHead" Value="HADHB | hydroxyacyl-Coenzyme A dehydrogenase/3-..." />
    <Graphics CenterX="1644.6666666666667" CenterY="1158.0" Width="73.33333333333333" Height="20.0" ZOrder="32768" FontSize="10" Valign="Middle" />
    <Xref Database="Entrez Gene" ID="3032" />
  </DataNode>
  <DataNode TextLabel="ACADM" GraphId="a5b" Type="GeneProduct">
    <Attribute Key="org.pathvisio.model.BackpageHead" Value="ACADM | acyl-Coenzyme A dehydrogenase C-4 to C..." />
    <Graphics CenterX="534.3333333333334" CenterY="1428.0" Width="53.333333333333336" Height="20.0" ZOrder="32768" FontSize="10" Valign="Middle" />
    <Xref Database="Entrez Gene" ID="34" />
  </DataNode>
  <DataNode TextLabel="ECHS1" GraphId="d92" Type="GeneProduct">
    <Attribute Key="org.pathvisio.model.BackpageHead" Value="ECHS1 | enoyl Coenzyme A hydratase short chain..." />
    <Graphics CenterX="534.3333333333334" CenterY="1589.0" Width="53.333333333333336" Height="20.0" ZOrder="32768" FontSize="10" Valign="Middle" />
    <Xref Database="Entrez Gene" ID="1892" />
  </DataNode>
  <DataNode TextLabel="HADHSC" GraphId="c02" Type="GeneProduct">
    <Attribute Key="org.pathvisio.model.BackpageHead" Value="HADHSC | L-3-hydroxyacyl-Coenzyme A dehydrogena..." />
    <Graphics CenterX="534.3333333333334" CenterY="1713.6666666666667" Width="66.66666666666667" Height="20.0" ZOrder="32768" FontSize="10" Valign="Middle" />
    <Xref Database="Entrez Gene" ID="3033" />
  </DataNode>
  <DataNode TextLabel="HADHB" GraphId="b37" Type="GeneProduct" GroupRef="ea8b1">
    <Attribute Key="org.pathvisio.model.BackpageHead" Value="HADHB | hydroxyacyl-Coenzyme A dehydrogenase/3-..." />
    <Graphics CenterX="606.3333333333334" CenterY="1898.3333333333333" Width="73.33333333333333" Height="20.0" ZOrder="32768" FontSize="10" Valign="Middle" />
    <Xref Database="Entrez Gene" ID="3032" />
  </DataNode>
  <DataNode TextLabel="ACADS" GraphId="e6e" Type="GeneProduct">
    <Attribute Key="org.pathvisio.model.BackpageHead" Value="ACADS | acyl-Coenzyme A dehydrogenase C-2 to C..." />
    <Graphics CenterX="972.0" CenterY="1459.0" Width="53.333333333333336" Height="20.0" ZOrder="32768" FontSize="10" Valign="Middle" />
    <Xref Database="Entrez Gene" ID="35" />
  </DataNode>
  <DataNode TextLabel="ECHS1" GraphId="aef" Type="GeneProduct">
    <Attribute Key="org.pathvisio.model.BackpageHead" Value="ECHS1 | enoyl Coenzyme A hydratase short chain..." />
    <Graphics CenterX="952.1013215859031" CenterY="1591.2026431718064" Width="53.333333333333336" Height="20.0" ZOrder="32768" FontSize="10" Valign="Middle" />
    <Xref Database="Entrez Gene" ID="1892" />
  </DataNode>
  <DataNode TextLabel="HADHSC" GraphId="db7" Type="GeneProduct">
    <Attribute Key="org.pathvisio.model.BackpageHead" Value="HADHSC | L-3-hydroxyacyl-Coenzyme A dehydrogena..." />
    <Graphics CenterX="951.0" CenterY="1713.6666666666667" Width="66.66666666666667" Height="20.0" ZOrder="32768" FontSize="10" Valign="Middle" />
    <Xref Database="Entrez Gene" ID="3033" />
  </DataNode>
  <DataNode TextLabel="HADHB" GraphId="ceb" Type="GeneProduct" GroupRef="d0c09">
    <Attribute Key="org.pathvisio.model.BackpageHead" Value="HADHB | hydroxyacyl-Coenzyme A dehydrogenase/3-..." />
    <Graphics CenterX="1023.0" CenterY="1900.3333333333333" Width="73.33333333333333" Height="20.0" ZOrder="32768" FontSize="10" Valign="Middle" />
    <Xref Database="Entrez Gene" ID="3032" />
  </DataNode>
  <DataNode TextLabel="HADHA" GraphId="fb4" Type="GeneProduct" GroupRef="c39e7">
    <Attribute Key="org.pathvisio.model.BackpageHead" Value="HADHA | hydroxyacyl-Coenzyme A dehydrogenase/3-..." />
    <Graphics CenterX="1644.6666666666667" CenterY="1138.0" Width="73.33333333333333" Height="20.0" ZOrder="32768" FontSize="10" Valign="Middle" />
    <Xref Database="Entrez Gene" ID="3030" />
  </DataNode>
  <DataNode TextLabel="HADHA" GraphId="e21" Type="GeneProduct" GroupRef="ea8b1">
    <Attribute Key="org.pathvisio.model.BackpageHead" Value="HADHA | hydroxyacyl-Coenzyme A dehydrogenase/3-..." />
    <Graphics CenterX="606.3333333333334" CenterY="1878.3333333333333" Width="73.33333333333333" Height="20.0" ZOrder="32768" FontSize="10" Valign="Middle" />
    <Xref Database="Entrez Gene" ID="3030" />
  </DataNode>
  <DataNode TextLabel="HADHA" GraphId="f07" Type="GeneProduct" GroupRef="d0c09">
    <Attribute Key="org.pathvisio.model.BackpageHead" Value="HADHA | hydroxyacyl-Coenzyme A dehydrogenase/3-..." />
    <Graphics CenterX="1023.0" CenterY="1880.3333333333333" Width="73.33333333333333" Height="20.0" ZOrder="32768" FontSize="10" Valign="Middle" />
    <Xref Database="Entrez Gene" ID="3030" />
  </DataNode>
  <DataNode TextLabel="ACADS" GraphId="a9b" Type="GeneProduct">
    <Attribute Key="org.pathvisio.model.BackpageHead" Value="ACADS | acyl-Coenzyme A dehydrogenase C-2 to C..." />
    <Graphics CenterX="1367.0" CenterY="1455.0" Width="53.333333333333336" Height="20.0" ZOrder="32768" FontSize="10" Valign="Middle" />
    <Xref Database="Entrez Gene" ID="35" />
  </DataNode>
  <DataNode TextLabel="ECHS1" GraphId="cfa" Type="GeneProduct">
    <Attribute Key="org.pathvisio.model.BackpageHead" Value="ECHS1 | enoyl Coenzyme A hydratase short chain..." />
    <Graphics CenterX="1348.0" CenterY="1587.3333333333333" Width="53.333333333333336" Height="20.0" ZOrder="32768" FontSize="10" Valign="Middle" />
    <Xref Database="Entrez Gene" ID="1892" />
  </DataNode>
  <DataNode TextLabel="HADHSC" GraphId="e2c" Type="GeneProduct">
    <Attribute Key="org.pathvisio.model.BackpageHead" Value="HADHSC | L-3-hydroxyacyl-Coenzyme A dehydrogena..." />
    <Graphics CenterX="1348.0" CenterY="1707.3333333333333" Width="60.0" Height="20.0" ZOrder="32768" FontSize="10" Valign="Middle" />
    <Xref Database="Entrez Gene" ID="3033" />
  </DataNode>
  <DataNode TextLabel="GCDH" GraphId="af4" Type="GeneProduct">
    <Attribute Key="org.pathvisio.model.BackpageHead" Value="GCDH | glutaryl-Coenzyme A dehydrogenase" />
    <Graphics CenterX="1583.3333333333333" CenterY="1488.0" Width="53.333333333333336" Height="20.0" ZOrder="32768" FontSize="10" Valign="Middle" />
    <Xref Database="Entrez Gene" ID="2639" />
  </DataNode>
  <DataNode TextLabel="DLD" GraphId="c92" Type="GeneProduct">
    <Attribute Key="org.pathvisio.model.BackpageHead" Value="DLD | dihydrolipoamide dehydrogenase (E3 compon..." />
    <Graphics CenterX="1809.6666666666667" CenterY="1467.0" Width="53.333333333333336" Height="20.0" ZOrder="32768" FontSize="10" Valign="Middle" />
    <Xref Database="Entrez Gene" ID="1738" />
  </DataNode>
  <DataNode TextLabel="ACAT1" GraphId="f7e" Type="GeneProduct" GroupRef="ee6a5">
    <Attribute Key="org.pathvisio.model.BackpageHead" Value="ACAT1 | acetyl-Coenzyme A acetyltransferase 1 (..." />
    <Graphics CenterX="1348.0" CenterY="1823.3333333333333" Width="53.333333333333336" Height="20.0" ZOrder="32768" FontSize="10" Valign="Middle" />
    <Xref Database="Entrez Gene" ID="38" />
  </DataNode>
  <DataNode TextLabel="HADHA" GraphId="bfe" Type="GeneProduct" GroupRef="ee6a5">
    <Attribute Key="org.pathvisio.model.BackpageHead" Value="HADHA | hydroxyacyl-Coenzyme A dehydrogenase/3-..." />
    <Graphics CenterX="1348.0" CenterY="1843.3333333333333" Width="53.333333333333336" Height="20.0" ZOrder="32768" FontSize="10" Valign="Middle" />
    <Xref Database="Entrez Gene" ID="3030" />
  </DataNode>
  <DataNode TextLabel="HADHB" GraphId="b2f" Type="GeneProduct" GroupRef="ee6a5">
    <Attribute Key="org.pathvisio.model.BackpageHead" Value="HADHB | hydroxyacyl-Coenzyme A dehydrogenase/3-..." />
    <Graphics CenterX="1348.0" CenterY="1863.3333333333333" Width="53.333333333333336" Height="20.0" ZOrder="32768" FontSize="10" Valign="Middle" />
    <Xref Database="Entrez Gene" ID="3032" />
  </DataNode>
  <DataNode TextLabel="HADHA" GraphId="df7" Type="GeneProduct" GroupRef="b102e">
    <Attribute Key="org.pathvisio.model.BackpageHead" Value="HADHA | hydroxyacyl-Coenzyme A dehydrogenase/3-..." />
    <Graphics CenterX="1434.6666666666667" CenterY="194.66666666666666" Width="53.333333333333336" Height="20.0" ZOrder="32768" FontSize="10" Valign="Middle" />
    <Xref Database="Entrez Gene" ID="3030" />
  </DataNode>
  <DataNode TextLabel="HADHB" GraphId="a72" Type="GeneProduct" GroupRef="b102e">
    <Attribute Key="org.pathvisio.model.BackpageHead" Value="HADHB | hydroxyacyl-Coenzyme A dehydrogenase/3-..." />
    <Graphics CenterX="1434.6666666666667" CenterY="214.66666666666666" Width="53.333333333333336" Height="20.0" ZOrder="32768" FontSize="10" Valign="Middle" />
    <Xref Database="Entrez Gene" ID="3032" />
  </DataNode>
  <DataNode TextLabel="ACADL" GraphId="d69" Type="GeneProduct" GroupRef="b102e">
    <Attribute Key="org.pathvisio.model.BackpageHead" Value="ACADL | acyl-Coenzyme A dehydrogenase long cha..." />
    <Graphics CenterX="1434.6666666666667" CenterY="174.66666666666666" Width="53.333333333333336" Height="20.0" ZOrder="32768" FontSize="10" Valign="Middle" />
    <Xref Database="Entrez Gene" ID="33" />
  </DataNode>
  <DataNode TextLabel="ACADL" GraphId="d6a" Type="GeneProduct" GroupRef="aefc6">
    <Attribute Key="org.pathvisio.model.BackpageHead" Value="ACADL | acyl-Coenzyme A dehydrogenase long cha..." />
    <Graphics CenterX="1434.6666666666667" CenterY="466.6666666666667" Width="53.333333333333336" Height="20.0" ZOrder="32768" FontSize="10" Valign="Middle" />
    <Xref Database="Entrez Gene" ID="33" />
  </DataNode>
  <DataNode TextLabel="HADHA" GraphId="ca4" Type="GeneProduct" GroupRef="aefc6">
    <Attribute Key="org.pathvisio.model.BackpageHead" Value="HADHA | hydroxyacyl-Coenzyme A dehydrogenase/3-..." />
    <Graphics CenterX="1434.6666666666667" CenterY="486.6666666666667" Width="53.333333333333336" Height="20.0" ZOrder="32768" FontSize="10" Valign="Middle" />
    <Xref Database="Entrez Gene" ID="3030" />
  </DataNode>
  <DataNode TextLabel="HADHB" GraphId="dc4" Type="GeneProduct" GroupRef="aefc6">
    <Attribute Key="org.pathvisio.model.BackpageHead" Value="HADHB | hydroxyacyl-Coenzyme A dehydrogenase/3-..." />
    <Graphics CenterX="1434.6666666666667" CenterY="506.6666666666667" Width="53.333333333333336" Height="20.0" ZOrder="32768" FontSize="10" Valign="Middle" />
    <Xref Database="Entrez Gene" ID="3032" />
  </DataNode>
  <DataNode TextLabel="DCI" GraphId="ad8" Type="GeneProduct">
    <Attribute Key="org.pathvisio.model.BackpageHead" Value="DCI | dodecenoyl-Coenzyme A delta isomerase (3..." />
    <Graphics CenterX="1434.6666666666667" CenterY="340.0" Width="53.333333333333336" Height="20.0" ZOrder="32768" FontSize="10" Valign="Middle" />
    <Xref Database="Entrez Gene" ID="1632" />
  </DataNode>
  <DataNode TextLabel="ACADM" GraphId="ffb" Type="GeneProduct">
    <Attribute Key="org.pathvisio.model.BackpageHead" Value="ACADM | acyl-Coenzyme A dehydrogenase C-4 to C..." />
    <Graphics CenterX="1647.144223437499" CenterY="475.0089772916667" Width="53.333333333333336" Height="20.0" ZOrder="32768" FontSize="10" Valign="Middle" />
    <Xref Database="Entrez Gene" ID="34" />
  </DataNode>
  <DataNode TextLabel="DECR1" GraphId="d32" Type="GeneProduct">
    <Attribute Key="org.pathvisio.model.BackpageHead" Value="DECR1 | 24-dienoyl CoA reductase 1 mitochondr..." />
    <Graphics CenterX="1850.6666666666665" CenterY="431.3333333333333" Width="53.333333333333336" Height="20.0" ZOrder="32768" FontSize="10" Valign="Middle" />
    <Xref Database="Entrez Gene" ID="1666" />
  </DataNode>
  <DataNode TextLabel="DCI" GraphId="d9c" Type="GeneProduct">
    <Attribute Key="org.pathvisio.model.BackpageHead" Value="DCI | dodecenoyl-Coenzyme A delta isomerase (3..." />
    <Graphics CenterX="1858.5799541666656" CenterY="689.9597041666665" Width="53.333333333333336" Height="20.0" ZOrder="32768" FontSize="10" Valign="Middle" />
    <Xref Database="Entrez Gene" ID="1632" />
  </DataNode>
  <DataNode TextLabel="Glycerol" GraphId="abc" Type="Metabolite">
    <Graphics CenterX="113.60124660954541" CenterY="766.6203050061974" Width="150.4192075571211" Height="19.199999999999932" ZOrder="32768" FontSize="10" Valign="Middle" Color="0000ff" />
    <Xref Database="CAS" ID="56-81-5" />
  </DataNode>
  <DataNode TextLabel="Dihydroxyacetone Phosphate" GraphId="cf6" Type="Metabolite">
    <Graphics CenterX="113.60124660954541" CenterY="962.2869716728637" Width="150.4192075571211" Height="19.199999999999932" ZOrder="32768" FontSize="10" Valign="Middle" Color="0000ff" />
    <Xref Database="CAS" ID="57-04-5" />
  </DataNode>
  <DataNode TextLabel="Acyl-CoA" GraphId="e29" Type="Metabolite">
    <Graphics CenterX="372.6666666666667" CenterY="891.3333333333334" Width="74.13333333333334" Height="19.2" ZOrder="32768" FontSize="10" Valign="Middle" Color="0000ff" />
    <Xref Database="CAS" ID="9029-97-4" />
  </DataNode>
  <DataNode TextLabel="Glyceraldehyde-3-Phosphate" GraphId="a98" Type="Metabolite">
    <Graphics CenterX="113.6012466095454" CenterY="1057.3992745312505" Width="150.41920755712113" Height="21.696786562499895" ZOrder="32768" FontSize="10" Valign="Middle" Color="0000ff" />
    <Xref Database="CAS" ID="591-57-1" />
  </DataNode>
  <DataNode TextLabel="Acetyl-CoA" GraphId="f54" Type="Metabolite">
    <Graphics CenterX="466.0" CenterY="1174.6666666666667" Width="88.53333333333333" Height="19.2" ZOrder="32768" FontSize="10" Valign="Middle" Color="0000ff" />
    <Xref Database="CAS" ID="72-89-9" />
  </DataNode>
  <DataNode TextLabel="Acetyl-CoA" GraphId="c08" Type="Metabolite">
    <Graphics CenterX="859.6666666666666" CenterY="1202.0" Width="88.53333333333333" Height="19.2" ZOrder="32768" FontSize="10" Valign="Middle" Color="0000ff" />
    <Xref Database="CAS" ID="72-89-9" />
  </DataNode>
  <DataNode TextLabel="Lauroyl-CoA" GraphId="d93" Type="Metabolite">
    <Graphics CenterX="1082.6666666666667" CenterY="1188.0" Width="98.93333333333334" Height="19.2" ZOrder="32768" FontSize="10" Valign="Middle" Color="0000ff" />
    <Xref Database="CAS" ID="6244-92-4" />
  </DataNode>
  <DataNode TextLabel="Acetyl-CoA" GraphId="fdf" Type="Metabolite">
    <Graphics CenterX="1214.3333333333333" CenterY="1178.6666666666667" Width="88.53333333333333" Height="19.2" ZOrder="32768" FontSize="10" Valign="Middle" Color="0000ff" />
    <Xref Database="CAS" ID="72-89-9" />
  </DataNode>
  <DataNode TextLabel="Acetyl-CoA" GraphId="ebe" Type="Metabolite">
    <Graphics CenterX="1540.6666666666667" CenterY="1207.3333333333333" Width="88.53333333333333" Height="19.2" ZOrder="32768" FontSize="10" Valign="Middle" Color="0000ff" />
    <Xref Database="CAS" ID="72-89-9" />
  </DataNode>
  <DataNode TextLabel="Acetyl-CoA" GraphId="c41" Type="Metabolite">
    <Graphics CenterX="503.99323769270836" CenterY="1943.3333333333333" Width="88.53333333333333" Height="19.2" ZOrder="32768" FontSize="10" Valign="Middle" Color="0000ff" />
    <Xref Database="CAS" ID="72-89-9" />
  </DataNode>
  <DataNode TextLabel="Acetyl-CoA" GraphId="a31" Type="Metabolite">
    <Graphics CenterX="922.0" CenterY="1943.3333333333333" Width="88.53333333333333" Height="19.2" ZOrder="32768" FontSize="10" Valign="Middle" Color="0000ff" />
    <Xref Database="CAS" ID="72-89-9" />
  </DataNode>
  <DataNode TextLabel="Acetoacetyl-CoA" GraphId="f0d" Type="Metabolite">
    <Graphics CenterX="1408.0" CenterY="1778.0" Width="132.33333333333334" Height="19.0" ZOrder="32768" FontSize="10" Valign="Middle" Color="0000ff" />
    <Xref Database="CAS" ID="1420-36-6" />
  </DataNode>
  <DataNode TextLabel="Glutaryl-CoA" GraphId="a8c" Type="Metabolite">
    <Graphics CenterX="1744.6666666666667" CenterY="1538.0" Width="102.33333333333333" Height="19.0" ZOrder="32768" FontSize="10" Valign="Middle" Color="0000ff" />
    <Xref Database="CAS" ID="103192-48-9" />
  </DataNode>
  <DataNode TextLabel="Acetyl-CoA" GraphId="a4f" Type="Metabolite">
    <Graphics CenterX="1408.0" CenterY="1938.0" Width="90.33333333333333" Height="19.0" ZOrder="32768" FontSize="10" Valign="Middle" Color="0000ff" />
    <Xref Database="CAS" ID="72-89-9" />
  </DataNode>
  <DataNode TextLabel="Linoleoyl-CoA" GraphId="c6d" Type="Metabolite">
    <Graphics CenterX="1377.3333333333333" CenterY="95.33333333333333" Width="113.33333333333333" Height="19.0" ZOrder="32768" FontSize="10" Valign="Middle" Color="0000ff" />
    <Xref Database="CAS" ID="40757-80-0" />
  </DataNode>
  <DataNode TextLabel="Acetyl-CoA" GraphId="b74" Type="Metabolite">
    <Graphics CenterX="1220.0" CenterY="527.3333333333334" Width="90.33333333333333" Height="19.0" ZOrder="32768" FontSize="10" Valign="Middle" Color="0000ff" />
    <Xref Database="CAS" ID="72-89-9" />
  </DataNode>
  <DataNode TextLabel="Acetyl-CoA" GraphId="f33" Type="Metabolite">
    <Graphics CenterX="1238.0" CenterY="197.33333333333334" Width="90.33333333333333" Height="19.0" ZOrder="32768" FontSize="10" Valign="Middle" Color="0000ff" />
    <Xref Database="CAS" ID="72-89-9" />
  </DataNode>
  <DataNode TextLabel="cis,cis-3,6-Dodecadienoyl-CoA" GraphId="ace05" Type="Metabolite">
    <Graphics CenterX="1377.0" CenterY="283.0" Width="168.0" Height="20.0" ZOrder="32768" FontSize="10" Valign="Middle" Color="0000ff" />
    <Xref Database="ChEBI" ID="CHEBI:28002" />
  </DataNode>
  <DataNode TextLabel="2-trans-4-cis-decadienoyl-CoA" GraphId="beea6" Type="Metabolite">
    <Graphics CenterX="1779.5" CenterY="329.0" Width="167.0" Height="20.0" ZOrder="32768" FontSize="10" Valign="Middle" Color="0000ff" />
    <Xref Database="ChEBI" ID="CHEBI:29119" />
  </DataNode>
  <DataNode TextLabel="3-trans-decenoyl-CoA" GraphId="f91b4" Type="Metabolite">
    <Graphics CenterX="1780.0" CenterY="557.0" Width="124.0" Height="20.0" ZOrder="32768" FontSize="10" Valign="Middle" Color="0000ff" />
    <Xref Database="ChEBI" ID="CHEBI:29126" />
  </DataNode>
  <DataNode TextLabel="Trans-Dec-2-enoyl-CoA" GraphId="b172b" Type="Metabolite">
    <Graphics CenterX="1643.0" CenterY="801.0" Width="124.0" Height="20.0" ZOrder="32768" FontSize="10" Valign="Middle" Color="0000ff" />
    <Xref Database="ChEBI" ID="CHEBI:10723" />
  </DataNode>
  <DataNode TextLabel="(S)-3-Hydroxydecanoyl-CoA" GraphId="e58d2" Type="Metabolite">
    <Graphics CenterX="1644.875" CenterY="925.25" Width="146.25" Height="20.0" ZOrder="32768" FontSize="10" Valign="Middle" Color="0000ff" />
    <Xref Database="ChEBI" ID="CHEBI:28325" />
  </DataNode>
  <DataNode TextLabel="L-Glycerol-3-Phosphate" GraphId="dbc47" Type="Metabolite">
    <Graphics CenterX="113.6012466095454" CenterY="876.2869716728643" Width="150.4192075571211" Height="20.000000000000007" ZOrder="32768" FontSize="10" Valign="Middle" Color="0000ff" />
    <Xref Database="ChEBI" ID="CHEBI:15978" />
  </DataNode>
  <DataNode TextLabel="Palmitoyl-CoA" GraphId="ec0c5" Type="Metabolite">
    <Graphics CenterX="372.0" CenterY="1060.0" Width="80.0" Height="20.0" ZOrder="32768" FontSize="10" Valign="Middle" Color="0000ff" />
    <Xref Database="ChEBI" ID="CHEBI:15525" />
  </DataNode>
  <DataNode TextLabel="Triacylglycerol" GraphId="fabf6" Type="Metabolite">
    <Graphics CenterX="245.74547004704542" CenterY="669.2478744853644" Width="80.0" Height="20.0" ZOrder="32768" FontSize="10" Valign="Middle" Color="0000ff" />
    <Xref Database="ChEBI" ID="CHEBI:17855" />
  </DataNode>
  <DataNode TextLabel="(S)-3-Hydroxyhexadecanoyl-CoA" GraphId="d5291" Type="Metabolite">
    <Graphics CenterX="578.0" CenterY="925.0" Width="162.0" Height="20.0" ZOrder="32768" FontSize="10" Valign="Middle" Color="0000ff" />
    <Xref Database="ChEBI" ID="CHEBI:27402" />
  </DataNode>
  <DataNode TextLabel="3-Oxopalmitoyl-CoA" GraphId="c78e7" Type="Metabolite">
    <Graphics CenterX="579.840095640625" CenterY="1050.659904359375" Width="107.0" Height="20.0" ZOrder="32768" FontSize="10" Valign="Middle" Color="0000ff" />
    <Xref Database="ChEBI" ID="CHEBI:15491" />
  </DataNode>
  <DataNode TextLabel="Myristoyl-CoA" GraphId="a22ba" Type="Metabolite">
    <Graphics CenterX="701.0" CenterY="1174.0" Width="80.0" Height="20.0" ZOrder="32768" FontSize="10" Valign="Middle" Color="0000ff" />
    <Xref Database="ChEBI" ID="CHEBI:15532" />
  </DataNode>
  <DataNode TextLabel="(S)-3-Hydroxytetradecanoyl-CoA" GraphId="a27ae" Type="Metabolite">
    <Graphics CenterX="952.159904359375" CenterY="928.0" Width="159.0" Height="20.0" ZOrder="32768" FontSize="10" Valign="Middle" Color="0000ff" />
    <Xref Database="ChEBI" ID="CHEBI:27466" />
  </DataNode>
  <DataNode TextLabel="2-trans-dodecenoyl-CoA" GraphId="a9a26" Type="Metabolite">
    <Graphics CenterX="1297.0" CenterY="808.0" Width="128.0" Height="20.0" ZOrder="32768" FontSize="10" Valign="Middle" Color="0000ff" />
    <Xref Database="ChEBI" ID="CHEBI:15471" />
  </DataNode>
  <DataNode TextLabel="Decanoyl-CoA" GraphId="c62de" Type="Metabolite">
    <Graphics CenterX="1381.0" CenterY="1192.0" Width="80.0" Height="20.0" ZOrder="32768" FontSize="10" Valign="Middle" Color="0000ff" />
    <Xref Database="ChEBI" ID="CHEBI:28493" />
  </DataNode>
  <DataNode TextLabel="Trans-Oct-2-enoyl-CoA" GraphId="a0c90" Type="Metabolite">
    <Graphics CenterX="607.5" CenterY="1536.0" Width="127.0" Height="20.0" ZOrder="32768" FontSize="10" Valign="Middle" Color="0000ff" />
    <Xref Database="ChEBI" ID="CHEBI:27537" />
  </DataNode>
  <DataNode TextLabel="(S)-3-Hydroxyoctanoyl-CoA" GraphId="ea739" Type="Metabolite">
    <Graphics CenterX="607.68019128125" CenterY="1663.0" Width="134.0" Height="20.0" ZOrder="32768" FontSize="10" Valign="Middle" Color="0000ff" />
    <Xref Database="ChEBI" ID="CHEBI:28632" />
  </DataNode>
  <DataNode TextLabel="3-Oxo-octanoyl-CoA" GraphId="b6b37" Type="Metabolite">
    <Graphics CenterX="608.395286921875" CenterY="1781.909904359375" Width="105.25" Height="20.0" ZOrder="32768" FontSize="10" Valign="Middle" Color="0000ff" />
    <Xref Database="ChEBI" ID="CHEBI:28264" />
  </DataNode>
  <DataNode TextLabel="Hexanoyl-CoA" GraphId="daf8d" Type="Metabolite">
    <Graphics CenterX="726.0" CenterY="1944.0" Width="80.0" Height="20.0" ZOrder="32768" FontSize="10" Valign="Middle" Color="0000ff" />
    <Xref Database="ChEBI" ID="CHEBI:27540" />
  </DataNode>
  <DataNode TextLabel="Trans-Hex-2-enoyl-CoA" GraphId="d35a9" Type="Metabolite">
    <Graphics CenterX="1021.0" CenterY="1539.0" Width="116.0" Height="20.0" ZOrder="32768" FontSize="10" Valign="Middle" Color="0000ff" />
    <Xref Database="ChEBI" ID="CHEBI:28706" />
  </DataNode>
  <DataNode TextLabel="3-Oxohexanoyl-CoA" GraphId="bb576" Type="Metabolite">
    <Graphics CenterX="1021.0" CenterY="1782.0" Width="106.0" Height="20.0" ZOrder="32768" FontSize="10" Valign="Middle" Color="0000ff" />
    <Xref Database="ChEBI" ID="CHEBI:27648" />
  </DataNode>
  <DataNode TextLabel="Butanoyl-CoA" GraphId="bf98b" Type="Metabolite">
    <Graphics CenterX="1128.0" CenterY="1943.0" Width="80.0" Height="20.0" ZOrder="32768" FontSize="10" Valign="Middle" Color="0000ff" />
    <Xref Database="ChEBI" ID="CHEBI:15517" />
  </DataNode>
  <DataNode TextLabel="(S)-3-Hydroxybutanoyl-CoA" GraphId="d85b0" Type="Metabolite">
    <Graphics CenterX="1407.5" CenterY="1657.0" Width="131.0" Height="20.0" ZOrder="32768" FontSize="10" Valign="Middle" Color="0000ff" />
    <Xref Database="ChEBI" ID="CHEBI:15453" />
  </DataNode>
  <DataNode TextLabel="TCA cycle" GraphId="dd235" Type="Pathway">
    <Graphics CenterX="295.14305548326644" CenterY="1300.0096679185947" Width="67.05290102389085" Height="44.86860068259419" ZOrder="32768" FontWeight="Bold" FontSize="12" Valign="Middle" ShapeType="None" Color="14961e" />
    <Xref Database="WikiPathways" ID="WP78" />
  </DataNode>
  <DataNode TextLabel="TCA cycle" GraphId="a14f9" Type="Pathway">
    <Graphics CenterX="114.19128093651975" CenterY="1142.8831217251488" Width="67.05290102389085" Height="44.86860068259419" ZOrder="32769" FontWeight="Bold" FontSize="12" Valign="Middle" ShapeType="None" Color="14961e" />
    <Xref Database="WikiPathways" ID="WP78" />
  </DataNode>
  <DataNode TextLabel="TCA cycle" GraphId="f7598" Type="Pathway">
    <Graphics CenterX="849.788987385102" CenterY="1293.3458047660772" Width="67.05290102389085" Height="44.86860068259419" ZOrder="32770" FontWeight="Bold" FontSize="12" Valign="Middle" ShapeType="None" Color="14961e" />
    <Xref Database="WikiPathways" ID="WP78" />
  </DataNode>
  <DataNode TextLabel="TCA cycle" GraphId="d0eb2" Type="Pathway">
    <Graphics CenterX="1206.8565475993341" CenterY="1276.0362420888719" Width="67.05290102389085" Height="44.86860068259419" ZOrder="32771" FontWeight="Bold" FontSize="12" Valign="Middle" ShapeType="None" Color="14961e" />
    <Xref Database="WikiPathways" ID="WP78" />
  </DataNode>
  <DataNode TextLabel="TCA cycle" GraphId="c361a" Type="Pathway">
    <Graphics CenterX="1537.7109165313768" CenterY="1273.5508051956674" Width="67.05290102389085" Height="44.86860068259419" ZOrder="32772" FontWeight="Bold" FontSize="12" Valign="Middle" ShapeType="None" Color="14961e" />
    <Xref Database="WikiPathways" ID="WP78" />
  </DataNode>
  <DataNode TextLabel="TCA cycle" GraphId="e339d" Type="Pathway">
    <Graphics CenterX="1412.4114062641743" CenterY="2023.8059817572237" Width="67.05290102389085" Height="44.86860068259419" ZOrder="32773" FontWeight="Bold" FontSize="12" Valign="Middle" ShapeType="None" Color="14961e" />
    <Xref Database="WikiPathways" ID="WP78" />
  </DataNode>
  <DataNode TextLabel="TCA cycle" GraphId="dbff2" Type="Pathway">
    <Graphics CenterX="897.0955562030023" CenterY="2034.4424304226018" Width="67.05290102389085" Height="44.86860068259419" ZOrder="32774" FontWeight="Bold" FontSize="12" Valign="Middle" ShapeType="None" Color="14961e" />
    <Xref Database="WikiPathways" ID="WP78" />
  </DataNode>
  <DataNode TextLabel="TCA cycle" GraphId="aaee7" Type="Pathway">
    <Graphics CenterX="490.38921440730365" CenterY="2010.1518360208865" Width="67.05290102389085" Height="44.86860068259419" ZOrder="32775" FontWeight="Bold" FontSize="12" Valign="Middle" ShapeType="None" Color="14961e" />
    <Xref Database="WikiPathways" ID="WP78" />
  </DataNode>
  <Interaction GraphId="dab47">
    <Graphics ZOrder="12288" LineThickness="1.0">
      <Point X="113.60124660954541" Y="776.2203050061973" GraphRef="abc" RelX="0.0" RelY="1.0" />
      <Point X="113.60124660954541" Y="866.2869716728643" GraphRef="dbc47" RelX="0.0" RelY="-1.0" ArrowHead="Arrow" />
      <Anchor Position="0.41943397731365195" Shape="None" GraphId="ba874" />
    </Graphics>
    <Xref Database="" ID="" />
  </Interaction>
  <Interaction GraphId="a041a">
    <Graphics ZOrder="12288" LineThickness="1.0">
      <Point X="265.7454700470454" Y="679.2478744853644" GraphRef="fabf6" RelX="0.5" RelY="1.0" />
      <Point X="372.66666666666663" Y="743.0878092708334" GraphRef="e43" RelX="0.0" RelY="-1.0" ArrowHead="Arrow" />
      <Anchor Position="0.4" Shape="None" GraphId="c1653" />
    </Graphics>
    <Xref Database="" ID="" />
  </Interaction>
  <Interaction GraphId="a7585">
    <Graphics ZOrder="12288" LineThickness="1.0">
      <Point X="225.7454700470454" Y="679.2478744853644" GraphRef="fabf6" RelX="-0.5" RelY="1.0" />
      <Point X="151.20604849882568" Y="757.0203050061975" GraphRef="abc" RelX="0.5" RelY="-1.0" ArrowHead="Arrow" />
      <Anchor Position="0.4" Shape="None" GraphId="f0cab" />
    </Graphics>
    <Xref Database="" ID="" />
  </Interaction>
  <Interaction GraphId="c0ea1">
    <Graphics ZOrder="12288" LineStyle="Broken" LineThickness="1.0">
      <Point X="113.6012466095454" Y="1068.2476678125008" GraphRef="a98" RelX="0.0" RelY="1.0" />
      <Point X="114.19128093651975" Y="1120.4488213838517" GraphRef="a14f9" RelX="0.0" RelY="-1.0" ArrowHead="Arrow" />
    </Graphics>
    <Xref Database="" ID="" />
  </Interaction>
  <Interaction GraphId="a9b50">
    <Graphics ZOrder="12288" LineThickness="1.0">
      <Point X="113.60124660954541" Y="886.2869716728643" GraphRef="dbc47" RelX="0.0" RelY="1.0" />
      <Point X="113.60124660954541" Y="952.6869716728638" GraphRef="cf6" RelX="0.0" RelY="-1.0" ArrowHead="Arrow" />
      <Anchor Position="0.4" Shape="None" GraphId="f0eb0" />
    </Graphics>
    <Xref Database="" ID="" />
  </Interaction>
  <Interaction GraphId="a09fc">
    <Graphics ZOrder="12288" LineThickness="1.0">
      <Point X="113.60124660954541" Y="971.8869716728636" GraphRef="cf6" RelX="0.0" RelY="1.0" />
      <Point X="113.6012466095454" Y="1046.5508812500007" GraphRef="a98" RelX="0.0" RelY="-1.0" ArrowHead="Arrow" />
      <Anchor Position="0.43870402802101577" Shape="None" GraphId="c85b7" />
    </Graphics>
    <Xref Database="" ID="" />
  </Interaction>
  <Interaction GraphId="faab3">
    <Graphics ZOrder="12288" LineThickness="1.0">
      <Point X="372.66666666666663" Y="762.2878092708335" GraphRef="e43" RelX="0.0" RelY="1.0" />
      <Point X="372.6666666666667" Y="881.7333333333333" GraphRef="e29" RelX="0.0" RelY="-1.0" ArrowHead="Arrow" />
      <Anchor Position="0.4409090909090909" Shape="None" GraphId="d1e9f" />
    </Graphics>
    <Xref Database="" ID="" />
  </Interaction>
  <Interaction GraphId="d5434">
    <Graphics ZOrder="12288" LineThickness="1.0">
      <Point X="372.6666666666667" Y="900.9333333333334" GraphRef="e29" RelX="0.0" RelY="1.0" />
      <Point X="372.0" Y="1050.0" GraphRef="ec0c5" RelX="0.0" RelY="-1.0" ArrowHead="Arrow" />
      <Anchor Position="0.7799242812594239" Shape="None" GraphId="fd3b3" />
    </Graphics>
    <Xref Database="" ID="" />
  </Interaction>
  <Interaction GraphId="b9f85">
    <Graphics ConnectorType="Elbow" ZOrder="12288" LineThickness="1.0">
      <Point X="412.0" Y="1060.0" GraphRef="ec0c5" RelX="1.0" RelY="0.0" />
      <Point X="579.3333333333334" Y="791.7333333333333" GraphRef="e5b" RelX="0.0" RelY="-1.0" ArrowHead="Arrow" />
      <Anchor Position="0.8973380701524157" Shape="None" GraphId="f23f8" />
    </Graphics>
    <Xref Database="" ID="" />
  </Interaction>
  <Interaction GraphId="a265e">
    <Graphics ZOrder="12288" LineThickness="1.0">
      <Point X="552.6666666666666" Y="727.0" GraphRef="b73" RelX="0.0" RelY="1.0" />
      <Point X="550.5073194978222" Y="771.7333333333333" GraphRef="f23f8" RelX="0.0" RelY="0.0" ArrowHead="mim-stimulation" />
    </Graphics>
    <Xref Database="" ID="" />
  </Interaction>
  <Interaction GraphId="bebf8">
    <Graphics ZOrder="12288" LineThickness="1.0">
      <Point X="579.3333333333334" Y="810.9333333333334" GraphRef="e5b" RelX="0.0" RelY="1.0" />
      <Point X="578.0" Y="915.0" GraphRef="d5291" RelX="0.0" RelY="-1.0" ArrowHead="Arrow" />
      <Anchor Position="0.42258064516129035" Shape="None" GraphId="bbc65" />
    </Graphics>
    <Xref Database="" ID="" />
  </Interaction>
  <Interaction GraphId="b55a4">
    <Graphics ZOrder="12288" LineThickness="1.0">
      <Point X="578.0" Y="935.0" GraphRef="d5291" RelX="0.0" RelY="1.0" />
      <Point X="579.840095640625" Y="1040.659904359375" GraphRef="c78e7" RelX="0.0" RelY="-1.0" ArrowHead="Arrow" />
      <Anchor Position="0.4967741935483871" Shape="None" GraphId="e459c" />
    </Graphics>
    <Xref Database="" ID="" />
  </Interaction>
  <Interaction GraphId="b300c">
    <Graphics ZOrder="12288" LineThickness="1.0">
      <Point X="606.590095640625" Y="1060.659904359375" GraphRef="c78e7" RelX="0.5" RelY="1.0" />
      <Point X="701.0" Y="1164.0" GraphRef="a22ba" RelX="0.0" RelY="-1.0" ArrowHead="Arrow" />
      <Anchor Position="0.29363244582304876" Shape="None" GraphId="bd5c1" />
    </Graphics>
    <Xref Database="" ID="" />
  </Interaction>
  <Interaction GraphId="c14ff">
    <Graphics ZOrder="12288" LineThickness="1.0">
      <Point X="553.090095640625" Y="1060.659904359375" GraphRef="c78e7" RelX="-0.5" RelY="1.0" />
      <Point X="466.0" Y="1165.066666666667" GraphRef="f54" RelX="0.0" RelY="-1.0" ArrowHead="Arrow" />
      <Anchor Position="0.3217762349149555" Shape="None" GraphId="a6ad8" />
    </Graphics>
    <Xref Database="" ID="" />
  </Interaction>
  <Interaction GraphId="c5cdf">
    <Graphics ConnectorType="Elbow" ZOrder="12288" LineThickness="1.0">
      <Point X="741.0" Y="1174.0" GraphRef="a22ba" RelX="1.0" RelY="0.0" />
      <Point X="952.6666666666666" Y="791.0666666666666" GraphRef="de2" RelX="0.0" RelY="-1.0" ArrowHead="Arrow" />
      <Anchor Position="0.9051322501478509" Shape="None" GraphId="caad4" />
    </Graphics>
    <Xref Database="" ID="" />
  </Interaction>
  <Interaction GraphId="b9933">
    <Graphics ZOrder="12288" LineThickness="1.0">
      <Point X="952.6666666666666" Y="810.2666666666667" GraphRef="de2" RelX="0.0" RelY="1.0" />
      <Point X="952.1599043593751" Y="918.0" GraphRef="a27ae" RelX="0.0" RelY="-1.0" ArrowHead="Arrow" />
      <Anchor Position="0.45347394540942926" Shape="None" GraphId="c9fbc" />
    </Graphics>
    <Xref Database="" ID="" />
  </Interaction>
  <Interaction GraphId="c3062">
    <Graphics ZOrder="12288" LineThickness="1.0">
      <Point X="952.1599043593751" Y="938.0" GraphRef="a27ae" RelX="0.0" RelY="1.0" />
      <Point X="952.6666666666667" Y="1037.7333333333336" GraphRef="c3c" RelX="0.0" RelY="-1.0" ArrowHead="Arrow" />
      <Anchor Position="0.4470899470899471" Shape="None" GraphId="bcd7d" />
    </Graphics>
    <Xref Database="" ID="" />
  </Interaction>
  <Interaction GraphId="e2953">
    <Graphics ZOrder="12288" LineThickness="1.0">
      <Point X="908.9333333333334" Y="1056.9333333333334" GraphRef="c3c" RelX="-0.5" RelY="1.0" />
      <Point X="859.6666666666666" Y="1192.4" GraphRef="c08" RelX="0.0" RelY="-1.0" ArrowHead="Arrow" />
      <Anchor Position="0.30788734894853537" Shape="None" GraphId="d0124" />
    </Graphics>
    <Xref Database="" ID="" />
  </Interaction>
  <Interaction GraphId="dbf63">
    <Graphics ZOrder="12288" LineThickness="1.0">
      <Point X="996.4000000000001" Y="1056.9333333333334" GraphRef="c3c" RelX="0.5" RelY="1.0" />
      <Point X="1082.6666666666667" Y="1178.4" GraphRef="d93" RelX="0.0" RelY="-1.0" ArrowHead="Arrow" />
      <Anchor Position="0.2446012510712593" Shape="None" GraphId="e6b0a" />
    </Graphics>
    <Xref Database="" ID="" />
  </Interaction>
  <Interaction GraphId="f42d7">
    <Graphics ConnectorType="Elbow" ZOrder="12288" LineThickness="1.0">
      <Point X="1132.1333333333334" Y="1188.0" GraphRef="d93" RelX="1.0" RelY="0.0" />
      <Point X="1297.0" Y="798.0" GraphRef="a9a26" RelX="0.0" RelY="-1.0" ArrowHead="Arrow" />
      <Anchor Position="0.9205043746488241" Shape="None" GraphId="c6cc0" />
    </Graphics>
    <Xref Database="" ID="" />
  </Interaction>
  <Interaction GraphId="d01fb">
    <Graphics ZOrder="12288" LineThickness="1.0">
      <Point X="1297.0" Y="818.0" GraphRef="a9a26" RelX="0.0" RelY="1.0" />
      <Point X="1298.333333333333" Y="900.4" GraphRef="bff" RelX="0.0" RelY="-1.0" ArrowHead="Arrow" />
      <Anchor Position="0.4" Shape="None" GraphId="ced7a" />
    </Graphics>
    <Xref Database="" ID="" />
  </Interaction>
  <Interaction GraphId="df29d">
    <Graphics ZOrder="12288" LineThickness="1.0">
      <Point X="1298.333333333333" Y="919.6" GraphRef="bff" RelX="0.0" RelY="1.0" />
      <Point X="1298.3333333333333" Y="1009.4000000000001" GraphRef="e95" RelX="0.0" RelY="-1.0" ArrowHead="Arrow" />
      <Anchor Position="0.4" Shape="None" GraphId="d3e70" />
    </Graphics>
    <Xref Database="" ID="" />
  </Interaction>
  <Interaction GraphId="a0b23">
    <Graphics ZOrder="12288" LineThickness="1.0">
      <Point X="1254.6" Y="1028.6" GraphRef="e95" RelX="-0.5" RelY="1.0" />
      <Point X="1214.3333333333333" Y="1169.066666666667" GraphRef="fdf" RelX="0.0" RelY="-1.0" ArrowHead="Arrow" />
      <Anchor Position="0.3111554004618815" Shape="None" GraphId="ea603" />
    </Graphics>
    <Xref Database="" ID="" />
  </Interaction>
  <Interaction GraphId="f5f38">
    <Graphics ZOrder="12288" LineThickness="1.0">
      <Point X="1342.0666666666666" Y="1028.6" GraphRef="e95" RelX="0.5" RelY="1.0" />
      <Point X="1381.0" Y="1182.0" GraphRef="c62de" RelX="0.0" RelY="-1.0" ArrowHead="Arrow" />
      <Anchor Position="0.2805381631515178" Shape="None" GraphId="d1393" />
    </Graphics>
    <Xref Database="" ID="" />
  </Interaction>
  <Interaction GraphId="db955">
    <Graphics ZOrder="12288" LineStyle="Broken" LineThickness="1.0">
      <Point X="466.0" Y="1184.2666666666669" GraphRef="f54" RelX="0.0" RelY="1.0" />
      <Point X="295.14305548326644" Y="1277.5753675772976" GraphRef="dd235" RelX="0.0" RelY="-1.0" ArrowHead="Arrow" />
    </Graphics>
    <Xref Database="" ID="" />
  </Interaction>
  <Interaction GraphId="eb7c1">
    <Graphics ZOrder="12288" LineStyle="Broken" LineThickness="1.0">
      <Point X="859.6666666666666" Y="1211.6" GraphRef="c08" RelX="0.0" RelY="1.0" />
      <Point X="849.788987385102" Y="1270.91150442478" GraphRef="f7598" RelX="0.0" RelY="-1.0" ArrowHead="Arrow" />
    </Graphics>
    <Xref Database="" ID="" />
  </Interaction>
  <Interaction GraphId="d9e2a">
    <Graphics ZOrder="12288" LineStyle="Broken" LineThickness="1.0">
      <Point X="1214.3333333333333" Y="1188.2666666666669" GraphRef="fdf" RelX="0.0" RelY="1.0" />
      <Point X="1206.8565475993341" Y="1253.6019417475748" GraphRef="d0eb2" RelX="0.0" RelY="-1.0" ArrowHead="Arrow" />
    </Graphics>
    <Xref Database="" ID="" />
  </Interaction>
  <Interaction GraphId="a0019">
    <Graphics ConnectorType="Elbow" ZOrder="12288" LineThickness="1.0">
      <Point X="1421.0" Y="1192.0" GraphRef="c62de" RelX="1.0" RelY="0.0" />
      <Point X="1581.0" Y="801.0" GraphRef="b172b" RelX="-1.0" RelY="0.0" ArrowHead="Arrow" />
      <Anchor Position="0.9164223154139662" Shape="None" GraphId="f013b" />
    </Graphics>
    <Xref Database="" ID="" />
  </Interaction>
  <Interaction GraphId="c0e44">
    <Graphics ZOrder="12288" LineThickness="1.0">
      <Point X="1643.0" Y="811.0" GraphRef="b172b" RelX="0.0" RelY="1.0" />
      <Point X="1644.875" Y="915.25" GraphRef="e58d2" RelX="0.0" RelY="-1.0" ArrowHead="Arrow" />
      <Anchor Position="0.45037220843672454" Shape="None" GraphId="b9a1f" />
    </Graphics>
    <Xref Database="" ID="" />
  </Interaction>
  <Interaction GraphId="b13dc">
    <Graphics ZOrder="12288" LineThickness="1.0">
      <Point X="1644.875" Y="935.25" GraphRef="e58d2" RelX="0.0" RelY="1.0" />
      <Point X="1644.6666666666665" Y="1036.7333333333336" GraphRef="fb2" RelX="0.0" RelY="-1.0" ArrowHead="Arrow" />
      <Anchor Position="0.414021164021164" Shape="None" GraphId="ba6bd" />
    </Graphics>
    <Xref Database="" ID="" />
  </Interaction>
  <Interaction GraphId="bedac">
    <Graphics ZOrder="12288" LineThickness="1.0">
      <Point X="1610.3333333333333" Y="1055.9333333333334" GraphRef="fb2" RelX="-0.5" RelY="1.0" />
      <Point X="1540.6666666666667" Y="1197.7333333333336" GraphRef="ebe" RelX="0.0" RelY="-1.0" ArrowHead="Arrow" />
      <Anchor Position="0.29358788697627985" Shape="None" GraphId="b9e78" />
    </Graphics>
    <Xref Database="" ID="" />
  </Interaction>
  <Interaction GraphId="fb065">
    <Graphics ZOrder="12288" LineThickness="1.0">
      <Point X="1678.9999999999998" Y="1055.9333333333334" GraphRef="fb2" RelX="0.5" RelY="1.0" />
      <Point X="1767.3333333333333" Y="1198.4" GraphRef="aa5" RelX="0.0" RelY="-1.0" ArrowHead="Arrow" />
      <Anchor Position="0.2560495057325503" Shape="None" GraphId="ee27a" />
    </Graphics>
    <Xref Database="" ID="" />
  </Interaction>
  <Interaction GraphId="e570f">
    <Graphics ZOrder="12288" LineThickness="1.0">
      <Point X="607.5" Y="1546.0" GraphRef="a0c90" RelX="0.0" RelY="1.0" />
      <Point X="607.68019128125" Y="1653.0" GraphRef="ea739" RelX="0.0" RelY="-1.0" ArrowHead="Arrow" />
      <Anchor Position="0.4" Shape="None" GraphId="fbe6c" />
    </Graphics>
    <Xref Database="" ID="" />
  </Interaction>
  <Interaction GraphId="bee2c">
    <Graphics ZOrder="12288" LineThickness="1.0">
      <Point X="607.68019128125" Y="1673.0" GraphRef="ea739" RelX="0.0" RelY="1.0" />
      <Point X="608.395286921875" Y="1771.909904359375" GraphRef="b6b37" RelX="0.0" RelY="-1.0" ArrowHead="Arrow" />
      <Anchor Position="0.4" Shape="None" GraphId="e6714" />
    </Graphics>
    <Xref Database="" ID="" />
  </Interaction>
  <Interaction GraphId="b0967">
    <Graphics ZOrder="12288" LineThickness="1.0">
      <Point X="582.082786921875" Y="1791.909904359375" GraphRef="b6b37" RelX="-0.5" RelY="1.0" />
      <Point X="503.99323769270836" Y="1933.7333333333336" GraphRef="c41" RelX="0.0" RelY="-1.0" ArrowHead="Arrow" />
      <Anchor Position="0.4" Shape="None" GraphId="d7c32" />
    </Graphics>
    <Xref Database="" ID="" />
  </Interaction>
  <Interaction GraphId="c8171">
    <Graphics ZOrder="12288" LineThickness="1.0">
      <Point X="634.707786921875" Y="1791.909904359375" GraphRef="b6b37" RelX="0.5" RelY="1.0" />
      <Point X="726.0" Y="1934.0" GraphRef="daf8d" RelX="0.0" RelY="-1.0" ArrowHead="Arrow" />
      <Anchor Position="0.3434123777143079" Shape="None" GraphId="b478a" />
    </Graphics>
    <Xref Database="" ID="" />
  </Interaction>
  <Interaction GraphId="d950c">
    <Graphics ConnectorType="Elbow" ZOrder="12288" LineThickness="1.0">
      <Point X="766.0" Y="1944.0" GraphRef="daf8d" RelX="1.0" RelY="0.0" />
      <Point X="1021.0" Y="1529.0" GraphRef="d35a9" RelX="0.0" RelY="-1.0" ArrowHead="Arrow" />
      <Anchor Position="0.900507974773456" Shape="None" GraphId="ac316" />
    </Graphics>
    <Xref Database="" ID="" />
  </Interaction>
  <Interaction GraphId="ec56e">
    <Graphics ZOrder="12288" LineThickness="1.0">
      <Point X="1021.0" Y="1549.0" />
      <Point X="1022.0" Y="1653.7333333333336" GraphRef="a9d" RelX="0.0" RelY="-1.0" ArrowHead="Arrow" />
      <Anchor Position="0.4" Shape="None" GraphId="f59af" />
    </Graphics>
    <Xref Database="" ID="" />
  </Interaction>
  <Interaction GraphId="a4c47">
    <Graphics ZOrder="12288" LineThickness="1.0">
      <Point X="1022.0" Y="1672.9333333333334" GraphRef="a9d" RelX="0.0" RelY="1.0" />
      <Point X="1021.0" Y="1772.0" GraphRef="bb576" RelX="0.0" RelY="-1.0" ArrowHead="Arrow" />
      <Anchor Position="0.4" Shape="None" GraphId="e0d6f" />
    </Graphics>
    <Xref Database="" ID="" />
  </Interaction>
  <Interaction GraphId="deded">
    <Graphics ZOrder="12288" LineThickness="1.0">
      <Point X="994.5" Y="1792.0" GraphRef="bb576" RelX="-0.5" RelY="1.0" />
      <Point X="922.0" Y="1933.7333333333336" GraphRef="a31" RelX="0.0" RelY="-1.0" ArrowHead="Arrow" />
      <Anchor Position="0.4" Shape="None" GraphId="aa817" />
    </Graphics>
    <Xref Database="" ID="" />
  </Interaction>
  <Interaction GraphId="b0ba2">
    <Graphics ZOrder="12288" LineThickness="1.0">
      <Point X="1047.5" Y="1792.0" GraphRef="bb576" RelX="0.5" RelY="1.0" />
      <Point X="1128.0" Y="1933.0" GraphRef="bf98b" RelX="0.0" RelY="-1.0" ArrowHead="Arrow" />
      <Anchor Position="0.4" Shape="None" GraphId="bd490" />
    </Graphics>
    <Xref Database="" ID="" />
  </Interaction>
  <Interaction GraphId="fadc3">
    <Graphics ZOrder="12288" LineStyle="Broken" LineThickness="1.0">
      <Point X="1540.6666666666667" Y="1216.9333333333334" GraphRef="ebe" RelX="0.0" RelY="1.0" />
      <Point X="1537.7109165313768" Y="1251.1165048543703" GraphRef="c361a" RelX="0.0" RelY="-1.0" ArrowHead="Arrow" />
    </Graphics>
    <Xref Database="" ID="" />
  </Interaction>
  <Interaction GraphId="de99d">
    <Graphics ZOrder="12288" LineStyle="Broken" LineThickness="1.0">
      <Point X="503.99323769270836" Y="1952.9333333333334" GraphRef="c41" RelX="0.0" RelY="1.0" />
      <Point X="490.3892144073037" Y="1987.7175356795894" GraphRef="aaee7" RelX="0.0" RelY="-1.0" ArrowHead="Arrow" />
    </Graphics>
    <Xref Database="" ID="" />
  </Interaction>
  <Interaction GraphId="dd73e">
    <Graphics ZOrder="12288" LineStyle="Broken" LineThickness="1.0">
      <Point X="922.0" Y="1952.9333333333334" GraphRef="a31" RelX="0.0" RelY="1.0" />
      <Point X="897.0955562030023" Y="2012.008130081305" GraphRef="dbff2" RelX="0.0" RelY="-1.0" ArrowHead="Arrow" />
    </Graphics>
    <Xref Database="" ID="" />
  </Interaction>
  <Interaction GraphId="d5659">
    <Graphics ZOrder="12288" LineThickness="1.0">
      <Point X="1408.0" Y="1547.5" GraphRef="f19" RelX="0.0" RelY="1.0" />
      <Point X="1407.5" Y="1647.0" GraphRef="d85b0" RelX="0.0" RelY="-1.0" ArrowHead="Arrow" />
      <Anchor Position="0.4" Shape="None" GraphId="a4693" />
    </Graphics>
    <Xref Database="" ID="" />
  </Interaction>
  <Interaction GraphId="f885d">
    <Graphics ZOrder="12288" LineThickness="1.0">
      <Point X="1407.5" Y="1667.0" GraphRef="d85b0" RelX="0.0" RelY="1.0" />
      <Point X="1408.0" Y="1768.5" GraphRef="f0d" RelX="0.0" RelY="-1.0" ArrowHead="Arrow" />
      <Anchor Position="0.4" Shape="None" GraphId="ab3a3" />
    </Graphics>
    <Xref Database="" ID="" />
  </Interaction>
  <Interaction GraphId="e1025">
    <Graphics ZOrder="12288" LineThickness="1.0">
      <Point X="1744.6666666666665" Y="1419.5" GraphRef="d17" RelX="0.0" RelY="1.0" />
      <Point X="1744.6666666666665" Y="1528.5" GraphRef="a8c" RelX="0.0" RelY="-1.0" ArrowHead="Arrow" />
      <Anchor Position="0.43577981651376146" Shape="None" GraphId="dbb04" />
    </Graphics>
    <Xref Database="" ID="" />
  </Interaction>
  <Interaction GraphId="a0914">
    <Graphics ZOrder="12288" LineThickness="1.0">
      <Point X="1693.5" Y="1538.0" GraphRef="a8c" RelX="-1.0" RelY="0.0" />
      <Point X="1460.1666666666665" Y="1538.0" GraphRef="f19" RelX="1.0" RelY="0.0" ArrowHead="Arrow" />
      <Anchor Position="0.47296322999279017" Shape="None" GraphId="b37f8" />
    </Graphics>
    <Xref Database="" ID="" />
  </Interaction>
  <Interaction GraphId="c1a7f">
    <Graphics ZOrder="12288" LineThickness="1.0">
      <Point X="1408.0" Y="1787.5" GraphRef="f0d" RelX="0.0" RelY="1.0" />
      <Point X="1408.0" Y="1928.5" GraphRef="a4f" RelX="0.0" RelY="-1.0" ArrowHead="Arrow" />
      <Anchor Position="0.4" Shape="None" GraphId="a8cbc" />
    </Graphics>
    <Xref Database="" ID="" />
  </Interaction>
  <Interaction GraphId="a0271">
    <Graphics ZOrder="12288" LineStyle="Broken" LineThickness="1.0">
      <Point X="1408.0" Y="1947.5" GraphRef="a4f" RelX="0.0" RelY="1.0" />
      <Point X="1412.4114062641743" Y="2001.3716814159266" GraphRef="e339d" RelX="0.0" RelY="-1.0" ArrowHead="Arrow" />
    </Graphics>
    <Xref Database="" ID="" />
  </Interaction>
  <Interaction GraphId="b694d">
    <Graphics ConnectorType="Elbow" ZOrder="12288" LineThickness="1.0">
      <Point X="1168.0" Y="1943.0" GraphRef="bf98b" RelX="1.0" RelY="0.0" />
      <Point X="1408.0" Y="1528.5" GraphRef="f19" RelX="0.0" RelY="-1.0" ArrowHead="Arrow" />
      <Anchor Position="0.9120697429730948" Shape="None" GraphId="b5385" />
    </Graphics>
    <Xref Database="" ID="" />
  </Interaction>
  <Interaction GraphId="e3e31">
    <Graphics ZOrder="12288" LineThickness="1.0">
      <Point X="1377.333333333333" Y="104.83333333333333" GraphRef="c6d" RelX="0.0" RelY="1.0" />
      <Point X="1377.0" Y="273.0" GraphRef="ace05" RelX="0.0" RelY="-1.0" ArrowHead="Arrow" />
      <Anchor Position="0.5306122448979592" Shape="None" GraphId="fb24b" />
    </Graphics>
    <Xref Database="" ID="" />
  </Interaction>
  <Interaction GraphId="f3bc2">
    <Graphics ZOrder="12288" LineThickness="1.0">
      <Point X="1377.0" Y="293.0" GraphRef="ace05" RelX="0.0" RelY="1.0" />
      <Point X="1377.333333333333" Y="409.1666666666667" GraphRef="ef8" RelX="0.0" RelY="-1.0" ArrowHead="Arrow" />
      <Anchor Position="0.4" Shape="None" GraphId="e4064" />
    </Graphics>
    <Xref Database="" ID="" />
  </Interaction>
  <Interaction GraphId="b9fe6">
    <Graphics ZOrder="12288" LineThickness="1.0">
      <Point X="1377.333333333333" Y="428.1666666666667" GraphRef="ef8" RelX="0.0" RelY="1.0" />
      <Point X="1377.333333333333" Y="575.8333333333334" GraphRef="c15" RelX="0.0" RelY="-1.0" ArrowHead="Arrow" />
      <Anchor Position="0.4" Shape="None" GraphId="c8444" />
    </Graphics>
    <Xref Database="" ID="" />
  </Interaction>
  <Interaction GraphId="c2191">
    <Graphics ConnectorType="Elbow" ZOrder="12288" LineThickness="1.0">
      <Point X="1454.4999999999995" Y="585.3333333333334" GraphRef="c15" RelX="1.0" RelY="0.0" />
      <Point X="1544.3006906249998" Y="457.1666666666667" />
      <Point X="1696.0" Y="329.0" GraphRef="beea6" RelX="-1.0" RelY="0.0" ArrowHead="Arrow" />
      <Anchor Position="0.40245855247740236" Shape="None" GraphId="fc298" />
    </Graphics>
    <Xref Database="" ID="" />
  </Interaction>
  <Interaction GraphId="e7011">
    <Graphics ZOrder="12288" LineThickness="1.0">
      <Point X="1315.7499999999998" Y="428.1666666666667" GraphRef="ef8" RelX="-0.5" RelY="1.0" />
      <Point X="1242.5833333333333" Y="517.8333333333334" GraphRef="b74" RelX="0.5" RelY="-1.0" ArrowHead="Arrow" />
    </Graphics>
    <Xref Database="" ID="" />
  </Interaction>
  <Interaction GraphId="dc722">
    <Graphics ZOrder="12288" LineThickness="1.0">
      <Point X="1779.5" Y="339.0" GraphRef="beea6" RelX="0.0" RelY="1.0" />
      <Point X="1780.0" Y="547.0" GraphRef="f91b4" RelX="0.0" RelY="-1.0" ArrowHead="Arrow" />
      <Anchor Position="0.43070866141732284" Shape="None" GraphId="d278c" />
    </Graphics>
    <Xref Database="" ID="" />
  </Interaction>
  <Interaction GraphId="c06ae">
    <Graphics ConnectorType="Elbow" ZOrder="12288" LineThickness="1.0">
      <Point X="1780.0" Y="567.0" GraphRef="f91b4" RelX="0.0" RelY="1.0" />
      <Point X="1727.0" Y="754.8293812499998" />
      <Point X="1674.0" Y="791.0" GraphRef="b172b" RelX="0.5" RelY="-1.0" ArrowHead="Arrow" />
      <Anchor Position="0.37298625533142465" Shape="None" GraphId="c7cac" />
    </Graphics>
    <Xref Database="" ID="" />
  </Interaction>
  <Interaction GraphId="ddbbb">
    <Graphics ZOrder="12288" LineThickness="1.0">
      <Point X="1348.9999999999998" Y="104.83333333333333" GraphRef="c6d" RelX="-0.5" RelY="1.0" />
      <Point X="1260.5833333333333" Y="187.83333333333334" GraphRef="f33" RelX="0.5" RelY="-1.0" ArrowHead="Arrow" />
    </Graphics>
    <Xref Database="" ID="" />
  </Interaction>
  <Interaction GraphId="a387e">
    <Graphics ConnectorType="Elbow" ZOrder="12288" LineThickness="1.0">
      <Point X="1767.3333333333333" Y="1217.6" GraphRef="aa5" RelX="0.0" RelY="1.0" />
      <Point X="607.5" Y="1526.0" GraphRef="a0c90" RelX="0.0" RelY="-1.0" ArrowHead="Arrow" />
      <Anchor Position="0.9329993646532864" Shape="None" GraphId="d852e" />
    </Graphics>
    <Xref Database="" ID="" />
  </Interaction>
  <Interaction GraphId="b7c2c">
    <Graphics ZOrder="12288" LineThickness="1.0">
      <Point X="72.96839147933699" Y="813.9536383395308" GraphRef="eeec7" RelX="1.0" RelY="0.0" />
      <Point X="113.60124660954541" Y="813.9973252295804" GraphRef="ba874" RelX="0.0" RelY="0.0" ArrowHead="mim-stimulation" />
    </Graphics>
    <Xref Database="" ID="" />
  </Interaction>
  <Interaction GraphId="d262e">
    <Graphics ZOrder="12288" LineThickness="1.0">
      <Point X="225.07880338037882" Y="739.4010752145309" GraphRef="fcb" RelX="-0.5" RelY="-1.0" />
      <Point X="195.9297014277575" Y="710.3568466936977" GraphRef="f0cab" RelX="0.0" RelY="0.0" ArrowHead="mim-stimulation" />
    </Graphics>
    <Xref Database="" ID="" />
  </Interaction>
  <Interaction GraphId="ba0c8">
    <Graphics ZOrder="12288" LineThickness="1.0">
      <Point X="261.7454700470455" Y="739.4010752145309" GraphRef="fcb" RelX="0.5" RelY="-1.0" />
      <Point X="308.5139486948939" Y="704.783848399552" GraphRef="c1653" RelX="0.0" RelY="0.0" ArrowHead="mim-stimulation" />
    </Graphics>
    <Xref Database="" ID="" />
  </Interaction>
  <Interaction GraphId="f32ff">
    <Graphics ZOrder="12288" LineThickness="1.0">
      <Point X="62.09675796371198" Y="912.8965865686973" GraphRef="bd8" RelX="1.0" RelY="0.0" />
      <Point X="113.60124660954541" Y="912.8469716728641" GraphRef="f0eb0" RelX="0.0" RelY="0.0" ArrowHead="mim-stimulation" />
    </Graphics>
    <Xref Database="" ID="" />
  </Interaction>
  <Interaction GraphId="ae7ae">
    <Graphics ZOrder="12288" LineThickness="1.0">
      <Point X="59.267913276212006" Y="1005.9536383395302" GraphRef="cb3" RelX="1.0" RelY="0.0" />
      <Point X="113.60124660954541" Y="1004.6423295521505" GraphRef="c85b7" RelX="0.0" RelY="0.0" ArrowHead="mim-stimulation" />
    </Graphics>
    <Xref Database="" ID="" />
  </Interaction>
  <Interaction GraphId="a5fd3">
    <Graphics ZOrder="12288" LineThickness="1.0">
      <Point X="300.21086150537883" Y="844.5632532353645" GraphRef="bf69a" RelX="1.0" RelY="0.0" />
      <Point X="372.66666666666663" Y="814.9524266983902" GraphRef="d1e9f" RelX="0.0" RelY="0.0" ArrowHead="mim-stimulation" />
    </Graphics>
    <Xref Database="" ID="" />
  </Interaction>
  <Interaction GraphId="c98ce">
    <Graphics ZOrder="12288" LineThickness="1.0">
      <Point X="318.2746755835039" Y="1018.2937339801556" GraphRef="e6daa" RelX="1.0" RelY="0.0" />
      <Point X="372.14671714582704" Y="1017.1940461930715" GraphRef="fd3b3" RelX="0.0" RelY="0.0" ArrowHead="mim-stimulation" />
    </Graphics>
    <Xref Database="" ID="" />
  </Interaction>
  <Interaction GraphId="c78e8">
    <Graphics ZOrder="12288" LineThickness="1.0">
      <Point X="555.3333333333334" Y="1117.6666666666667" GraphRef="b34cb" RelX="-0.5" RelY="-1.0" />
      <Point X="525.0665725670013" Y="1094.255519234276" GraphRef="a6ad8" RelX="0.0" RelY="0.0" ArrowHead="mim-stimulation" />
    </Graphics>
    <Xref Database="" ID="" />
  </Interaction>
  <Interaction GraphId="d29b7">
    <Graphics ZOrder="12288" LineThickness="1.0">
      <Point X="603.3333333333334" Y="1117.6666666666667" GraphRef="b34cb" RelX="0.5" RelY="-1.0" />
      <Point X="634.3119067675884" Y="1091.0039093939195" GraphRef="bd5c1" RelX="0.0" RelY="0.0" ArrowHead="mim-stimulation" />
    </Graphics>
    <Xref Database="" ID="" />
  </Interaction>
  <Interaction GraphId="eab09">
    <Graphics ZOrder="12288" LineThickness="1.0">
      <Point X="553.3333333333333" Y="855.6666666666666" GraphRef="adc6a" RelX="1.0" RelY="0.0" />
      <Point X="578.7698924731183" Y="854.9098924731184" GraphRef="bbc65" RelX="0.0" RelY="0.0" ArrowHead="mim-stimulation" />
    </Graphics>
    <Xref Database="" ID="" />
  </Interaction>
  <Interaction GraphId="d3a00">
    <Graphics ZOrder="12288" LineThickness="1.0">
      <Point X="556.5833333333333" Y="988.0" GraphRef="d7c72" RelX="1.0" RelY="0.0" />
      <Point X="578.9141120279234" Y="987.4891137785282" GraphRef="e459c" RelX="0.0" RelY="0.0" ArrowHead="mim-stimulation" />
    </Graphics>
    <Xref Database="" ID="" />
  </Interaction>
  <Interaction GraphId="ab781">
    <Graphics ZOrder="12288" LineThickness="1.0">
      <Point X="914.6666666666667" Y="725.0" GraphRef="fc3" RelX="0.0" RelY="1.0" />
      <Point X="912.4635926104928" Y="771.0666666666666" GraphRef="caad4" RelX="0.0" RelY="0.0" ArrowHead="mim-stimulation" />
    </Graphics>
    <Xref Database="" ID="" />
  </Interaction>
  <Interaction GraphId="c982a">
    <Graphics ZOrder="12288" LineThickness="1.0">
      <Point X="917.3333333333333" Y="859.0" GraphRef="c6581" RelX="1.0" RelY="0.0" />
      <Point X="952.4368631637943" Y="859.1209263854425" GraphRef="c9fbc" RelX="0.0" RelY="0.0" ArrowHead="mim-stimulation" />
    </Graphics>
    <Xref Database="" ID="" />
  </Interaction>
  <Interaction GraphId="ae37b">
    <Graphics ZOrder="12288" LineThickness="1.0">
      <Point X="917.3333333333333" Y="982.6666666666666" GraphRef="ca83d" RelX="1.0" RelY="0.0" />
      <Point X="952.3864726925293" Y="982.5897707231042" GraphRef="bcd7d" RelX="0.0" RelY="0.0" ArrowHead="mim-stimulation" />
    </Graphics>
    <Xref Database="" ID="" />
  </Interaction>
  <Interaction GraphId="abbb7">
    <Graphics ZOrder="12288" LineThickness="1.0">
      <Point X="928.6666666666666" Y="1112.6666666666667" GraphRef="a9c06" RelX="-0.5" RelY="-1.0" />
      <Point X="893.7647499418022" Y="1098.6418062042283" GraphRef="d0124" RelX="0.0" RelY="0.0" ArrowHead="Arrow" />
    </Graphics>
    <Xref Database="" ID="" />
  </Interaction>
  <Interaction GraphId="e0740">
    <Graphics ZOrder="12288" LineThickness="1.0">
      <Point X="976.6666666666666" Y="1112.6666666666667" GraphRef="a9c06" RelX="0.5" RelY="-1.0" />
      <Point X="1017.5009345924141" Y="1086.6442319634557" GraphRef="e6b0a" RelX="0.0" RelY="0.0" ArrowHead="Arrow" />
    </Graphics>
    <Xref Database="" ID="" />
  </Interaction>
  <Interaction GraphId="d61e6">
    <Graphics ZOrder="12288" LineThickness="1.0">
      <Point X="1270.6666666666665" Y="728.0" GraphRef="ece" RelX="0.0" RelY="1.0" />
      <Point X="1269.710702332764" Y="778.0" GraphRef="c6cc0" RelX="0.0" RelY="0.0" ArrowHead="mim-stimulation" />
    </Graphics>
    <Xref Database="" ID="" />
  </Interaction>
  <Interaction GraphId="a7691">
    <Graphics ZOrder="12288" LineThickness="1.0">
      <Point X="1260.333333333333" Y="849.9576107899807" GraphRef="f38" RelX="1.0" RelY="0.0" />
      <Point X="1297.5333333333333" Y="850.96" GraphRef="ced7a" RelX="0.0" RelY="0.0" ArrowHead="mim-stimulation" />
    </Graphics>
    <Xref Database="" ID="" />
  </Interaction>
  <Interaction GraphId="e69b6">
    <Graphics ZOrder="12288" LineThickness="1.0">
      <Point X="1267.0" Y="955.0" GraphRef="b31" RelX="1.0" RelY="0.0" />
      <Point X="1298.333333333333" Y="955.5200000000001" GraphRef="d3e70" RelX="0.0" RelY="0.0" ArrowHead="mim-stimulation" />
    </Graphics>
    <Xref Database="" ID="" />
  </Interaction>
  <Interaction GraphId="d94e6">
    <Graphics ZOrder="12288" LineThickness="1.0">
      <Point X="1274.3333333333333" Y="1083.3333333333333" GraphRef="d256a" RelX="-0.5" RelY="-1.0" />
      <Point X="1242.070809208068" Y="1072.3069619182124" GraphRef="ea603" RelX="0.0" RelY="0.0" ArrowHead="mim-stimulation" />
    </Graphics>
    <Xref Database="" ID="" />
  </Interaction>
  <Interaction GraphId="acca2">
    <Graphics ZOrder="12288" LineThickness="1.0">
      <Point X="1322.3333333333333" Y="1083.3333333333333" GraphRef="d256a" RelX="0.5" RelY="-1.0" />
      <Point X="1352.9889524853656" Y="1071.6345542274428" GraphRef="d1393" RelX="0.0" RelY="0.0" ArrowHead="mim-stimulation" />
    </Graphics>
    <Xref Database="" ID="" />
  </Interaction>
  <Interaction GraphId="be3c6">
    <Graphics ZOrder="12288" LineThickness="1.0">
      <Point X="1535.309002708334" Y="729.0570517708334" GraphRef="aa3" RelX="0.0" RelY="1.0" />
      <Point X="1534.9486957930953" Y="801.0" GraphRef="f013b" RelX="0.0" RelY="0.0" ArrowHead="mim-stimulation" />
    </Graphics>
    <Xref Database="" ID="" />
  </Interaction>
  <Interaction GraphId="af13e">
    <Graphics ZOrder="12288" LineThickness="1.0">
      <Point X="1601.3333333333335" Y="978.6666666666666" GraphRef="cb0" RelX="1.0" RelY="0.0" />
      <Point X="1644.788745590829" Y="977.2662477954145" GraphRef="ba6bd" RelX="0.0" RelY="0.0" ArrowHead="mim-stimulation" />
    </Graphics>
    <Xref Database="" ID="" />
  </Interaction>
  <Interaction GraphId="b10bb">
    <Graphics ZOrder="12288" LineThickness="1.0">
      <Point X="1594.6666666666665" Y="858.6666666666666" GraphRef="e47" RelX="1.0" RelY="0.0" />
      <Point X="1643.8444478908189" Y="857.9513027295285" GraphRef="b9a1f" RelX="0.0" RelY="0.0" ArrowHead="mim-stimulation" />
    </Graphics>
    <Xref Database="" ID="" />
  </Interaction>
  <Interaction GraphId="e8acf">
    <Graphics ZOrder="12288" LineThickness="1.0">
      <Point X="1622.3333333333333" Y="1120.0" GraphRef="ac0a1" RelX="-0.5" RelY="-1.0" />
      <Point X="1589.8800438739859" Y="1097.56409570657" GraphRef="b9e78" RelX="0.0" RelY="0.0" ArrowHead="mim-stimulation" />
    </Graphics>
    <Xref Database="" ID="" />
  </Interaction>
  <Interaction GraphId="b6985">
    <Graphics ZOrder="12288" LineThickness="1.0">
      <Point X="1666.9999999999998" Y="1120.0" GraphRef="ac0a1" RelX="0.5" RelY="-1.0" />
      <Point X="1701.6177063397083" Y="1092.4118529166974" GraphRef="ee27a" RelX="0.0" RelY="0.0" ArrowHead="mim-stimulation" />
    </Graphics>
    <Xref Database="" ID="" />
  </Interaction>
  <Interaction GraphId="f8eaf">
    <Graphics ZOrder="12288" LineThickness="1.0">
      <Point X="1831.9132874999991" Y="689.9597041666665" GraphRef="d9c" RelX="-1.0" RelY="0.0" />
      <Point X="1780.0" Y="690.0854642593702" GraphRef="c7cac" RelX="0.0" RelY="0.0" ArrowHead="mim-stimulation" />
    </Graphics>
    <Xref Database="" ID="" />
  </Interaction>
  <Interaction GraphId="ed5c7">
    <Graphics ZOrder="12288" LineThickness="1.0">
      <Point X="1824.0" Y="431.3333333333333" GraphRef="d32" RelX="-1.0" RelY="0.0" />
      <Point X="1779.7153543307086" Y="428.58740157480315" GraphRef="d278c" RelX="0.0" RelY="0.0" ArrowHead="mim-stimulation" />
    </Graphics>
    <Xref Database="" ID="" />
  </Interaction>
  <Interaction GraphId="d2f0c">
    <Graphics ZOrder="12288" LineThickness="1.0">
      <Point X="1620.4775567708325" Y="475.0089772916667" GraphRef="ffb" RelX="-1.0" RelY="0.0" />
      <Point X="1544.3006906249998" Y="474.77674124999993" GraphRef="fc298" RelX="0.0" RelY="0.0" ArrowHead="mim-stimulation" />
    </Graphics>
    <Xref Database="" ID="" />
  </Interaction>
  <Interaction GraphId="c7588">
    <Graphics ZOrder="12288" LineThickness="1.0">
      <Point X="1400.0" Y="194.66666666666666" GraphRef="b9ec0" RelX="-1.0" RelY="0.0" />
      <Point X="1377.156462585034" Y="194.06462585034015" GraphRef="fb24b" RelX="0.0" RelY="0.0" ArrowHead="mim-stimulation" />
    </Graphics>
    <Xref Database="" ID="" />
  </Interaction>
  <Interaction GraphId="b696b">
    <Graphics ZOrder="12288" LineThickness="1.0">
      <Point X="1408.0" Y="340.0" GraphRef="ad8" RelX="-1.0" RelY="0.0" />
      <Point X="1377.1333333333332" Y="339.4666666666667" GraphRef="e4064" RelX="0.0" RelY="0.0" ArrowHead="mim-stimulation" />
    </Graphics>
    <Xref Database="" ID="" />
  </Interaction>
  <Interaction GraphId="ca205">
    <Graphics ZOrder="12288" LineThickness="1.0">
      <Point X="1400.0" Y="486.66666666666674" GraphRef="d00b7" RelX="-1.0" RelY="0.0" />
      <Point X="1377.333333333333" Y="487.23333333333335" GraphRef="c8444" RelX="0.0" RelY="0.0" ArrowHead="mim-stimulation" />
    </Graphics>
    <Xref Database="" ID="" />
  </Interaction>
  <Interaction GraphId="f4f32">
    <Graphics ZOrder="12288" LineThickness="1.0">
      <Point X="561.0" Y="1428.0" GraphRef="a5b" RelX="1.0" RelY="0.0" />
      <Point X="607.5" Y="1427.6274338294436" GraphRef="d852e" RelX="0.0" RelY="0.0" ArrowHead="mim-stimulation" />
    </Graphics>
    <Xref Database="" ID="" />
  </Interaction>
  <Interaction GraphId="f703f">
    <Graphics ZOrder="12288" LineThickness="1.0">
      <Point X="561.0" Y="1589.0" GraphRef="d92" RelX="1.0" RelY="0.0" />
      <Point X="607.5720765125" Y="1588.8" GraphRef="fbe6c" RelX="0.0" RelY="0.0" ArrowHead="mim-stimulation" />
    </Graphics>
    <Xref Database="" ID="" />
  </Interaction>
  <Interaction GraphId="a633e">
    <Graphics ZOrder="12288" LineThickness="1.0">
      <Point X="567.6666666666667" Y="1713.6666666666667" GraphRef="c02" RelX="1.0" RelY="0.0" />
      <Point X="607.9662295375" Y="1712.56396174375" GraphRef="e6714" RelX="0.0" RelY="0.0" ArrowHead="mim-stimulation" />
    </Graphics>
    <Xref Database="" ID="" />
  </Interaction>
  <Interaction GraphId="eecbc">
    <Graphics ZOrder="12288" LineThickness="1.0">
      <Point X="584.0000000000001" Y="1860.3333333333333" GraphRef="aa946" RelX="-0.5" RelY="-1.0" />
      <Point X="550.8469672302084" Y="1848.6392759489586" GraphRef="d7c32" RelX="0.0" RelY="0.0" ArrowHead="mim-stimulation" />
    </Graphics>
    <Xref Database="" ID="" />
  </Interaction>
  <Interaction GraphId="b2f2b">
    <Graphics ZOrder="12288" LineThickness="1.0">
      <Point X="628.6666666666669" Y="1860.3333333333333" GraphRef="aa946" RelX="0.5" RelY="-1.0" />
      <Point X="666.0586628818352" Y="1840.7054019529755" GraphRef="b478a" RelX="0.0" RelY="0.0" ArrowHead="mim-stimulation" />
    </Graphics>
    <Xref Database="" ID="" />
  </Interaction>
  <Interaction GraphId="d6c72">
    <Graphics ZOrder="12288" LineThickness="1.0">
      <Point X="972.0" Y="1469.0" GraphRef="e6e" RelX="0.0" RelY="1.0" />
      <Point X="970.3606620891537" Y="1509.0" GraphRef="ac316" RelX="0.0" RelY="0.0" ArrowHead="mim-stimulation" />
    </Graphics>
    <Xref Database="" ID="" />
  </Interaction>
  <Interaction GraphId="ec5c8">
    <Graphics ZOrder="12288" LineThickness="1.0">
      <Point X="978.7679882525699" Y="1591.2026431718064" GraphRef="aef" RelX="1.0" RelY="0.0" />
      <Point X="1021.4" Y="1590.8933333333334" GraphRef="f59af" RelX="0.0" RelY="0.0" ArrowHead="mim-stimulation" />
    </Graphics>
    <Xref Database="" ID="" />
  </Interaction>
  <Interaction GraphId="ee26f">
    <Graphics ZOrder="12288" LineThickness="1.0">
      <Point X="984.3333333333333" Y="1713.6666666666667" GraphRef="db7" RelX="1.0" RelY="0.0" />
      <Point X="1021.6" Y="1712.56" GraphRef="e0d6f" RelX="0.0" RelY="0.0" ArrowHead="mim-stimulation" />
    </Graphics>
    <Xref Database="" ID="" />
  </Interaction>
  <Interaction GraphId="e7838">
    <Graphics ZOrder="12288" LineThickness="1.0">
      <Point X="1000.6666666666666" Y="1862.3333333333333" GraphRef="c3868" RelX="-0.5" RelY="-1.0" />
      <Point X="965.5" Y="1848.6933333333334" GraphRef="aa817" RelX="0.0" RelY="0.0" ArrowHead="Arrow" />
    </Graphics>
    <Xref Database="" ID="" />
  </Interaction>
  <Interaction GraphId="dc82a">
    <Graphics ZOrder="12288" LineThickness="1.0">
      <Point X="1045.3333333333333" Y="1862.3333333333333" GraphRef="c3868" RelX="0.5" RelY="-1.0" />
      <Point X="1079.7" Y="1848.4" GraphRef="bd490" RelX="0.0" RelY="0.0" ArrowHead="Arrow" />
    </Graphics>
    <Xref Database="" ID="" />
  </Interaction>
  <Interaction GraphId="e49b6">
    <Graphics ZOrder="12288" LineThickness="1.0">
      <Point X="1374.6666666666665" Y="1587.3333333333333" GraphRef="cfa" RelX="1.0" RelY="0.0" />
      <Point X="1407.8" Y="1587.3" GraphRef="a4693" RelX="0.0" RelY="0.0" ArrowHead="mim-stimulation" />
    </Graphics>
    <Xref Database="" ID="" />
  </Interaction>
  <Interaction GraphId="e8e36">
    <Graphics ZOrder="12288" LineThickness="1.0">
      <Point X="1378.0" Y="1707.3333333333333" GraphRef="e2c" RelX="1.0" RelY="0.0" />
      <Point X="1407.7" Y="1707.6" GraphRef="ab3a3" RelX="0.0" RelY="0.0" ArrowHead="mim-stimulation" />
    </Graphics>
    <Xref Database="" ID="" />
  </Interaction>
  <Interaction GraphId="fd3e7">
    <Graphics ZOrder="12288" LineThickness="1.0">
      <Point X="1382.6666666666665" Y="1843.3333333333333" GraphRef="c1ebc" RelX="1.0" RelY="0.0" />
      <Point X="1408.0" Y="1843.9" GraphRef="a8cbc" RelX="0.0" RelY="0.0" ArrowHead="mim-stimulation" />
    </Graphics>
    <Xref Database="" ID="" />
  </Interaction>
  <Interaction GraphId="acd75">
    <Graphics ZOrder="12288" LineThickness="1.0">
      <Point X="1367.0" Y="1465.0" GraphRef="a9b" RelX="0.0" RelY="1.0" />
      <Point X="1366.9324364948143" Y="1508.5" GraphRef="b5385" RelX="0.0" RelY="0.0" ArrowHead="mim-stimulation" />
    </Graphics>
    <Xref Database="" ID="" />
  </Interaction>
  <Interaction GraphId="f1d9d">
    <Graphics ZOrder="12288" LineThickness="1.0">
      <Point X="1783.0" Y="1467.0" GraphRef="c92" RelX="-1.0" RelY="0.0" />
      <Point X="1744.6666666666665" Y="1467.0" GraphRef="dbb04" RelX="0.0" RelY="0.0" ArrowHead="mim-stimulation" />
    </Graphics>
    <Xref Database="" ID="" />
  </Interaction>
  <Interaction GraphId="a6130">
    <Graphics ZOrder="12288" LineThickness="1.0">
      <Point X="1583.333333333333" Y="1498.0" GraphRef="af4" RelX="0.0" RelY="1.0" />
      <Point X="1583.1419130016823" Y="1538.0" GraphRef="b37f8" RelX="0.0" RelY="0.0" ArrowHead="mim-stimulation" />
    </Graphics>
    <Xref Database="" ID="" />
  </Interaction>
  <Label TextLabel="Fatty Acid" GraphId="e43">
    <Graphics CenterX="372.6666666666667" CenterY="752.6878092708334" Width="81.33333333333333" Height="19.2" ZOrder="28672" FillColor="ffffff" FontWeight="Bold" FontSize="12" Valign="Middle" />
  </Label>
  <Label TextLabel="Trans-Hexadecanoyl-CoA" GraphId="e5b">
    <Graphics CenterX="579.3333333333334" CenterY="801.3333333333334" Width="197.33333333333334" Height="19.2" ZOrder="28672" FillColor="ffffff" FontWeight="Bold" FontSize="12" Valign="Middle" />
  </Label>
  <Label TextLabel="Trans-Tetradex-2-enoyl-CoA" GraphId="de2">
    <Graphics CenterX="952.6666666666666" CenterY="800.6666666666666" Width="219.73333333333332" Height="19.2" ZOrder="28672" FillColor="ffffff" FontWeight="Bold" FontSize="12" Valign="Middle" />
  </Label>
  <Label TextLabel="Dxotetradecanoyl-CoA" GraphId="c3c">
    <Graphics CenterX="952.6666666666667" CenterY="1047.3333333333333" Width="174.93333333333334" Height="19.2" ZOrder="28672" FillColor="ffffff" FontWeight="Bold" FontSize="12" Valign="Middle" />
  </Label>
  <Label TextLabel="(S)-3-Hydroxydodexanonyl-CoA" GraphId="bff">
    <Graphics CenterX="1298.333333333333" CenterY="910.0" Width="243.73333333333332" Height="19.2" ZOrder="28672" FillColor="ffffff" FontWeight="Bold" FontSize="12" Valign="Middle" />
  </Label>
  <Label TextLabel="Lipases" GraphId="fd1" GroupRef="cb66c">
    <Graphics CenterX="668.6666666666666" CenterY="310.6666666666667" Width="59.733333333333334" Height="16.8" ZOrder="28672" FillColor="ffffff" FontWeight="Bold" FontSize="11" Valign="Middle" />
  </Label>
  <Label TextLabel="3-Oxocanoyl-CoA" GraphId="fb2">
    <Graphics CenterX="1644.6666666666667" CenterY="1046.3333333333333" Width="137.33333333333334" Height="19.2" ZOrder="28672" FillColor="ffffff" FontWeight="Bold" FontSize="12" Valign="Middle" />
  </Label>
  <Label TextLabel="Octaoyl-CoA" GraphId="aa5">
    <Graphics CenterX="1767.3333333333333" CenterY="1208.0" Width="100.53333333333333" Height="19.2" ZOrder="28672" FillColor="ffffff" FontWeight="Bold" FontSize="12" Valign="Middle" />
  </Label>
  <Label TextLabel="(S)-Hydrocyhexanoyl" GraphId="a9d">
    <Graphics CenterX="1022.0" CenterY="1663.3333333333333" Width="163.73333333333332" Height="19.2" ZOrder="28672" FillColor="ffffff" FontWeight="Bold" FontSize="12" Valign="Middle" />
  </Label>
  <Label TextLabel="Cronoyl-CoA" GraphId="f19">
    <Graphics CenterX="1408.0" CenterY="1538.0" Width="104.33333333333333" Height="19.0" ZOrder="28672" FillColor="ffffff" FontWeight="Bold" FontSize="12" Valign="Middle" />
  </Label>
  <Label TextLabel="4-cis-dexeboyl-CoA" GraphId="c15">
    <Graphics CenterX="1377.3333333333333" CenterY="585.3333333333334" Width="154.33333333333334" Height="19.0" ZOrder="28672" FillColor="ffffff" FontWeight="Bold" FontSize="12" Valign="Middle" />
  </Label>
  <Label TextLabel="trans,cis-Lauro-2,6-dienoyl-CoA" GraphId="ef8">
    <Graphics CenterX="1377.3333333333333" CenterY="418.6666666666667" Width="246.33333333333334" Height="19.0" ZOrder="28672" FillColor="ffffff" FontWeight="Bold" FontSize="12" Valign="Middle" />
  </Label>
  <Label TextLabel="Unsaturated fatty acids" GraphId="bfc">
    <Graphics CenterX="1373.0" CenterY="51.083333333333336" Width="250.0" Height="58.166666666666664" ZOrder="28672" FillColor="ffffff" FontWeight="Bold" FontSize="12" Valign="Middle" Color="0000ff" />
  </Label>
  <Label TextLabel="Saturated fatty acids" GraphId="ae2">
    <Graphics CenterX="254.23200410954541" CenterY="639.9228681311978" Width="250.0" Height="58.166666666666664" ZOrder="28672" FillColor="ffffff" FontWeight="Bold" FontSize="12" Valign="Middle" Color="0000ff" />
  </Label>
  <Group GroupId="ac6aa" GraphId="eeec7" />
  <Group GroupId="cb66c" GraphId="ababd" />
  <Group GroupId="e1b37" GraphId="bf69a" />
  <Group GroupId="f6db6" GraphId="e6daa" />
  <Group GroupId="ffdf4" GraphId="adc6a" />
  <Group GroupId="be6b8" GraphId="d7c72" />
  <Group GroupId="df874" GraphId="b34cb" />
  <Group GroupId="e6523" GraphId="c6581" />
  <Group GroupId="c75e8" GraphId="ca83d" />
  <Group GroupId="f6993" GraphId="a9c06" />
  <Group GroupId="c1cdb" GraphId="d256a" />
  <Group GroupId="c39e7" GraphId="ac0a1" />
  <Group GroupId="aefc6" GraphId="d00b7" />
  <Group GroupId="b102e" GraphId="b9ec0" />
  <Group GroupId="ea8b1" GraphId="aa946" />
  <Group GroupId="d0c09" GraphId="c3868" />
  <Group GroupId="ee6a5" GraphId="c1ebc" />
  <InfoBox CenterX="0.0" CenterY="0.0" />
  <Biopax>
    <bp:openControlledVocabulary xmlns:bp="http://www.biopax.org/release/biopax-level3.owl#">
      <bp:TERM xmlns:rdf="http://www.w3.org/1999/02/22-rdf-syntax-ns#" rdf:datatype="http://www.w3.org/2001/XMLSchema#string">fatty acid degradation pathway</bp:TERM>
      <bp:ID xmlns:rdf="http://www.w3.org/1999/02/22-rdf-syntax-ns#" rdf:datatype="http://www.w3.org/2001/XMLSchema#string">PW:0000642</bp:ID>
      <bp:Ontology xmlns:rdf="http://www.w3.org/1999/02/22-rdf-syntax-ns#" rdf:datatype="http://www.w3.org/2001/XMLSchema#string">Pathway Ontology</bp:Ontology>
    </bp:openControlledVocabulary>
    <bp:openControlledVocabulary xmlns:bp="http://www.biopax.org/release/biopax-level3.owl#">
      <bp:TERM xmlns:rdf="http://www.w3.org/1999/02/22-rdf-syntax-ns#" rdf:datatype="http://www.w3.org/2001/XMLSchema#string">fatty acid beta degradation pathway</bp:TERM>
      <bp:ID xmlns:rdf="http://www.w3.org/1999/02/22-rdf-syntax-ns#" rdf:datatype="http://www.w3.org/2001/XMLSchema#string">PW:0000738</bp:ID>
      <bp:Ontology xmlns:rdf="http://www.w3.org/1999/02/22-rdf-syntax-ns#" rdf:datatype="http://www.w3.org/2001/XMLSchema#string">Pathway Ontology</bp:Ontology>
    </bp:openControlledVocabulary>
    <bp:openControlledVocabulary xmlns:bp="http://www.biopax.org/release/biopax-level3.owl#">
      <bp:TERM xmlns:rdf="http://www.w3.org/1999/02/22-rdf-syntax-ns#" rdf:datatype="http://www.w3.org/2001/XMLSchema#string">fatty acid metabolism</bp:TERM>
      <bp:ID xmlns:rdf="http://www.w3.org/1999/02/22-rdf-syntax-ns#" rdf:datatype="http://www.w3.org/2001/XMLSchema#string">DOID:3146</bp:ID>
      <bp:Ontology xmlns:rdf="http://www.w3.org/1999/02/22-rdf-syntax-ns#" rdf:datatype="http://www.w3.org/2001/XMLSchema#string">Disease</bp:Ontology>
    </bp:openControlledVocabulary>
    <bp:openControlledVocabulary xmlns:bp="http://www.biopax.org/release/biopax-level3.owl#">
      <bp:TERM xmlns:rdf="http://www.w3.org/1999/02/22-rdf-syntax-ns#" rdf:datatype="http://www.w3.org/2001/XMLSchema#string">fatty acid metabolic pathway</bp:TERM>
      <bp:ID xmlns:rdf="http://www.w3.org/1999/02/22-rdf-syntax-ns#" rdf:datatype="http://www.w3.org/2001/XMLSchema#string">PW:0000058</bp:ID>
      <bp:Ontology xmlns:rdf="http://www.w3.org/1999/02/22-rdf-syntax-ns#" rdf:datatype="http://www.w3.org/2001/XMLSchema#string">Pathway Ontology</bp:Ontology>
    </bp:openControlledVocabulary>
  </Biopax>
</Pathway>
