# Supplementary material for: A network biology workflow to study transcriptomics data of the diabetic liver
Source: BMC Genomics. 2014 Nov 15;15(1):971. doi: 10.1186/1471-2164-15-971 (PMC4246458; doi:10.1186/1471-2164-15-971)
Supplement: Supplementary file 2 — Additional file 2: WikiPathways human pathway collection downloaded on 17 June 2014 ( http://wikipathways.org/index.php/Download_Pathways ). (ZIP 2 MB) [file 12864_2014_6667_MOESM2_ESM.zip › 2014-06-17-WikiPathways-HumanCollection/Hs_Folate_Metabolism_WP176_74202.gpml]

<?xml version="1.0" encoding="UTF-8"?>
<Pathway xmlns="http://pathvisio.org/GPML/2013a" Name="Folate Metabolism" Organism="Homo sapiens" License="CC BY 2.0">
  <Comment Source="WikiPathways-category">Metabolic Process</Comment>
  <Graphics BoardWidth="4089.9999999999995" BoardHeight="2908.0" />
  <DataNode TextLabel="MCP1" GraphId="c3fd6" Type="GeneProduct">
    <Comment>Monocyte Chemotactic Protein 1</Comment>
    <Comment>CCL2</Comment>
    <BiopaxRef>efb</BiopaxRef>
    <Graphics CenterX="2077.3166666666666" CenterY="974.6666666666666" Width="86.03333333333333" Height="27.333333333333332" ZOrder="32768" FontSize="10" Valign="Middle" Color="ffcc00" />
    <Xref Database="Entrez Gene" ID="6347   " />
  </DataNode>
  <DataNode TextLabel="Thromboxane A2" GraphId="e5c10" Type="Metabolite">
    <BiopaxRef>f21</BiopaxRef>
    <BiopaxRef>f03</BiopaxRef>
    <BiopaxRef>d18</BiopaxRef>
    <Graphics CenterX="1570.5" CenterY="1388.3166666666666" Width="83.0" Height="21.36666666666656" ZOrder="32768" FontSize="10" Valign="Middle" />
    <Xref Database="HMDB" ID="HMDB01452" />
  </DataNode>
  <DataNode TextLabel="" GraphId="c3b7e" Type="GeneProduct">
    <Graphics CenterX="3668.0" CenterY="302.0" Width="80.0" Height="20.0" ZOrder="32768" FontSize="10" Valign="Middle" Color="ffff00" />
    <Xref Database="" ID="" />
  </DataNode>
  <DataNode TextLabel="" GraphId="f2661" Type="GeneProduct">
    <Graphics CenterX="3668.0" CenterY="356.0" Width="80.0" Height="20.0" ZOrder="32768" FontSize="10" Valign="Middle" Color="ff00ff" />
    <Xref Database="" ID="" />
  </DataNode>
  <DataNode TextLabel="Thromboxane B2" GraphId="f80f8" Type="Metabolite">
    <BiopaxRef>f21</BiopaxRef>
    <Graphics CenterX="1509.5" CenterY="1513.3166666666666" Width="83.0" Height="21.36666666666656" ZOrder="32768" FontSize="10" Valign="Middle" />
    <Xref Database="HMDB" ID="HMDB03252" />
  </DataNode>
  <DataNode TextLabel="SLC19A1" GraphId="ddcdc" Type="GeneProduct">
    <Comment>solute carrier family 19 (folate transporter), member 1</Comment>
    <BiopaxRef>ef8</BiopaxRef>
    <Graphics CenterX="1957.0" CenterY="1133.0" Width="80.0" Height="20.0" ZOrder="32768" FontSize="10" Valign="Middle" Color="ffcc00" />
    <Xref Database="Entrez Gene" ID="6573      " />
  </DataNode>
  <DataNode TextLabel="Thromboxane B2" GraphId="e3b53" Type="Metabolite">
    <BiopaxRef>f21</BiopaxRef>
    <Graphics CenterX="1561.5" CenterY="2473.3166666666657" Width="83.0" Height="21.36666666666656" ZOrder="32768" FontSize="10" Valign="Middle" />
    <Xref Database="HMDB" ID="HMDB03252" />
  </DataNode>
  <DataNode TextLabel="PGF2a" GraphId="e63e6" Type="Metabolite">
    <Comment>Prostaglandin F2a</Comment>
    <BiopaxRef>f03</BiopaxRef>
    <BiopaxRef>add</BiopaxRef>
    <Graphics CenterX="1484.8333333333333" CenterY="2473.316666666666" Width="53.0" Height="21.36666666666656" ZOrder="32768" FontSize="10" Valign="Middle" />
    <Xref Database="HMDB" ID="HMDB01139" />
  </DataNode>
  <DataNode TextLabel="NFkB2" GraphId="e3a3b" Type="GeneProduct" GroupRef="ec079">
    <Comment>nuclear factor of kappa light polypeptide gene enhancer in B-cells 2</Comment>
    <Graphics CenterX="1106.6666666666667" CenterY="1091.0" Width="80.0" Height="20.0" ZOrder="32768" FontSize="10" Valign="Middle" Color="ff00ff" />
    <Xref Database="Entrez Gene" ID="4791" />
  </DataNode>
  <DataNode TextLabel="FOLR2" GraphId="f27f3" Type="GeneProduct">
    <Comment>folate receptor 2 (fetal)</Comment>
    <BiopaxRef>e2f</BiopaxRef>
    <Graphics CenterX="2164.0" CenterY="1245.0" Width="80.0" Height="20.0" ZOrder="32768" FontSize="10" Valign="Middle" Color="ffcc00" />
    <Xref Database="Entrez Gene" ID="2350   " />
  </DataNode>
  <DataNode TextLabel="NFkB1" GraphId="a48fd" Type="GeneProduct" GroupRef="ec079">
    <Comment>nuclear factor NF-kappa-B p50 subunit</Comment>
    <Graphics CenterX="1106.6666666666667" CenterY="1071.0" Width="80.0" Height="20.0" ZOrder="32768" FontSize="10" Valign="Middle" Color="ff00ff" />
    <Xref Database="Entrez Gene" ID="4790 " />
  </DataNode>
  <DataNode TextLabel="8-Isoprostaglandin F2a" GraphId="c5524" Type="Metabolite">
    <BiopaxRef>bc2</BiopaxRef>
    <Graphics CenterX="1711.3166666666664" CenterY="1099.0" Width="114.7" Height="28.0" ZOrder="32768" FontSize="10" Valign="Middle" />
    <Xref Database="HMDB" ID="HMDB05083&#x9;" />
  </DataNode>
  <DataNode TextLabel="PGE1" GraphId="dc15d" Type="Metabolite">
    <Comment>Prostaglandin E1</Comment>
    <BiopaxRef>e06</BiopaxRef>
    <Graphics CenterX="1369.3166666666666" CenterY="2473.3166666666657" Width="44.03333333333333" Height="21.366666666666667" ZOrder="32768" FontSize="10" Valign="Middle" />
    <Xref Database="HMDB" ID="HMDB01442" />
  </DataNode>
  <DataNode TextLabel="FOLR3" GraphId="dd56f" Type="GeneProduct">
    <Comment>folate receptor 3 (gamma)</Comment>
    <BiopaxRef>e2f</BiopaxRef>
    <Graphics CenterX="2109.0" CenterY="1280.0" Width="80.0" Height="20.0" ZOrder="32768" FontSize="10" Valign="Middle" Color="ffcc00" />
    <Xref Database="Entrez Gene" ID="2352   " />
  </DataNode>
  <DataNode TextLabel="RELA" GraphId="b84bc" Type="GeneProduct" GroupRef="ec079">
    <Comment>nuclear factor of kappa light polypeptide gene enhancer in B-cells 3, p65</Comment>
    <Graphics CenterX="1106.6666666666667" CenterY="1111.0" Width="80.0" Height="20.0" ZOrder="32768" FontSize="10" Valign="Middle" Color="ff00ff" />
    <Xref Database="Entrez Gene" ID="5970" />
  </DataNode>
  <DataNode TextLabel="F2-Isoprostane" GraphId="bdfc9" Type="Metabolite">
    <BiopaxRef>bc2</BiopaxRef>
    <Graphics CenterX="1711.3166666666666" CenterY="1016.6666666666666" Width="86.03333333333333" Height="27.333333333333332" ZOrder="32768" FontSize="10" Valign="Middle" />
    <Xref Database="PubChem-substance" ID="53788444" />
  </DataNode>
  <DataNode TextLabel="MCP1" GraphId="c9530" Type="GeneProduct">
    <Comment>Monocyte Chemotactic Protein 1</Comment>
    <Comment>CCL2</Comment>
    <BiopaxRef>efb</BiopaxRef>
    <Graphics CenterX="2001.3166666666666" CenterY="2462.6666666666665" Width="86.03333333333333" Height="27.333333333333332" ZOrder="32768" FontSize="10" Valign="Middle" Color="ffcc00" />
    <Xref Database="Entrez Gene" ID="6347   " />
  </DataNode>
  <DataNode TextLabel="" GraphId="b8846" Type="GeneProduct">
    <Graphics CenterX="3668.0" CenterY="276.0" Width="80.0" Height="20.0" ZOrder="32768" FontSize="10" Valign="Middle" Color="ffcc00" />
    <Xref Database="" ID="" />
  </DataNode>
  <DataNode TextLabel="" GraphId="bfd3f" Type="Metabolite">
    <Graphics CenterX="3668.0" CenterY="198.0" Width="80.0" Height="20.0" ZOrder="32768" FontSize="10" Valign="Middle" Color="009933" />
    <Xref Database="" ID="" />
  </DataNode>
  <DataNode TextLabel="PGF2a" GraphId="f3420" Type="Metabolite">
    <Comment>Prostaglandin F2a</Comment>
    <BiopaxRef>f03</BiopaxRef>
    <BiopaxRef>add</BiopaxRef>
    <Graphics CenterX="1484.8333333333333" CenterY="1388.3166666666664" Width="53.0" Height="21.36666666666656" ZOrder="32768" FontSize="10" Valign="Middle" />
    <Xref Database="HMDB" ID="HMDB01139" />
  </DataNode>
  <DataNode TextLabel="SLC46A1" GraphId="f4789" Type="GeneProduct">
    <Comment>solute carrier family 46 (folate transporter), member 1</Comment>
    <BiopaxRef>ef8</BiopaxRef>
    <Graphics CenterX="1957.0" CenterY="1169.0" Width="80.0" Height="20.0" ZOrder="32768" FontSize="10" Valign="Middle" Color="ffcc00" />
    <Xref Database="Entrez Gene" ID="113235     " />
  </DataNode>
  <DataNode TextLabel="FOLR4" GraphId="d1353" Type="GeneProduct">
    <Comment>folate receptor 4 (delta) homolog (mouse)</Comment>
    <BiopaxRef>e2f</BiopaxRef>
    <Graphics CenterX="2110.0" CenterY="1312.0" Width="80.0" Height="20.0" ZOrder="32768" FontSize="10" Valign="Middle" Color="ffcc00" />
    <Xref Database="Entrez Gene" ID="390243   " />
  </DataNode>
  <DataNode TextLabel="FOLR1" GraphId="a7532" Type="GeneProduct">
    <Comment>folate receptor 1 (adult)</Comment>
    <BiopaxRef>e2f</BiopaxRef>
    <Graphics CenterX="2059.0" CenterY="1245.0" Width="80.0" Height="20.0" ZOrder="32768" FontSize="10" Valign="Middle" Color="ffcc00" />
    <Xref Database="Entrez Gene" ID="2348   " />
  </DataNode>
  <DataNode TextLabel="PGE2" GraphId="e2a77" Type="Metabolite">
    <Comment>Prostaglandin E2</Comment>
    <BiopaxRef>f03</BiopaxRef>
    <BiopaxRef>eb6</BiopaxRef>
    <Graphics CenterX="1423.3166666666666" CenterY="1388.3166666666664" Width="44.0333333333333" Height="21.36666666666656" ZOrder="32768" FontSize="10" Valign="Middle" />
    <Xref Database="HMDB" ID=" HMDB01220" />
  </DataNode>
  <DataNode TextLabel="PGE1" GraphId="b3ff0" Type="Metabolite">
    <Comment>Prostaglandin E1</Comment>
    <BiopaxRef>e06</BiopaxRef>
    <BiopaxRef>afd</BiopaxRef>
    <Graphics CenterX="1369.3166666666666" CenterY="1388.3166666666664" Width="44.03333333333333" Height="21.366666666666667" ZOrder="32768" FontSize="10" Valign="Middle" />
    <Xref Database="HMDB" ID="HMDB01442" />
  </DataNode>
  <DataNode TextLabel="" GraphId="e0f34" Type="Protein">
    <Graphics CenterX="3668.0" CenterY="224.0" Width="80.0" Height="20.0" ZOrder="32768" FontSize="10" Valign="Middle" Color="ff0000" />
    <Xref Database="" ID="" />
  </DataNode>
  <DataNode TextLabel="PGE2" GraphId="f52fa" Type="Metabolite">
    <Comment>Prostaglandin E2</Comment>
    <BiopaxRef>f03</BiopaxRef>
    <BiopaxRef>eb6</BiopaxRef>
    <Graphics CenterX="1423.3166666666666" CenterY="2473.316666666666" Width="44.0333333333333" Height="21.36666666666656" ZOrder="32768" FontSize="10" Valign="Middle" />
    <Xref Database="HMDB" ID=" HMDB01220" />
  </DataNode>
  <DataNode TextLabel="p53" GraphId="cf80f" Type="GeneProduct">
    <Comment>tumor protein p53</Comment>
    <BiopaxRef>e4d</BiopaxRef>
    <BiopaxRef>f1c</BiopaxRef>
    <BiopaxRef>e26</BiopaxRef>
    <BiopaxRef>fc9</BiopaxRef>
    <BiopaxRef>f7c</BiopaxRef>
    <BiopaxRef>fa0</BiopaxRef>
    <Graphics CenterX="1578.0" CenterY="334.0" Width="80.0" Height="20.0" ZOrder="32768" FontSize="10" Valign="Middle" Color="ff00ff" />
    <Xref Database="Entrez Gene" ID="7157   " />
  </DataNode>
  <DataNode TextLabel="" GraphId="ccf7c" Type="GeneProduct">
    <Graphics CenterX="3668.0" CenterY="328.0" Width="80.0" Height="20.0" ZOrder="32768" FontSize="10" Valign="Middle" />
    <Xref Database="" ID="" />
  </DataNode>
  <DataNode TextLabel="F2-Isoprostane" GraphId="b4b3a" Type="Metabolite">
    <BiopaxRef>bc2</BiopaxRef>
    <Graphics CenterX="1669.3166666666666" CenterY="2546.6666666666665" Width="86.03333333333333" Height="27.333333333333332" ZOrder="32768" FontSize="10" Valign="Middle" />
    <Xref Database="PubChem-substance" ID="53788444" />
  </DataNode>
  <DataNode TextLabel="" GraphId="eec85" Type="Protein">
    <Graphics CenterX="3668.0" CenterY="250.0" Width="80.0" Height="20.0" ZOrder="32768" FontSize="10" Valign="Middle" Color="999999" />
    <Xref Database="" ID="" />
  </DataNode>
  <DataNode TextLabel="8-Isoprostaglandin F2a" GraphId="e70db" Type="Metabolite">
    <BiopaxRef>bc2</BiopaxRef>
    <Graphics CenterX="1669.3166666666664" CenterY="2507.0" Width="114.7" Height="28.0" ZOrder="32768" FontSize="10" Valign="Middle" />
    <Xref Database="HMDB" ID="HMDB05083&#x9;" />
  </DataNode>
  <DataNode TextLabel="MTHFD2" GraphId="aa511" Type="Protein">
    <Comment>EC 3.5.4.9</Comment>
    <Comment>methylenetetrahydrofolate dehydrogenase (NADP+ dependent) 2, methenyltetrahydrofolate cyclohydrolase</Comment>
    <BiopaxRef>af8</BiopaxRef>
    <Graphics CenterX="2374.3333333333335" CenterY="285.1666666666667" Width="88.66666666666667" Height="14.700000000000008" ZOrder="32772" FontSize="10" Valign="Middle" Color="999999" />
    <Xref Database="Entrez Gene" ID="10797    " />
  </DataNode>
  <DataNode TextLabel="MSR*" GraphId="abcce" Type="Protein">
    <Comment>EC 1.16.1.8</Comment>
    <Comment>5-methyltetrahydrofolate-homocysteine methyltransferase reductase</Comment>
    <BiopaxRef>c3a</BiopaxRef>
    <BiopaxRef>a7c</BiopaxRef>
    <Graphics CenterX="1546.3333333333333" CenterY="540.5" Width="88.66666666666667" Height="14.700000000000008" ZOrder="32772" FontSize="10" Valign="Middle" Color="999999" />
    <Xref Database="Entrez Gene" ID="4552" />
  </DataNode>
  <DataNode TextLabel="AHCY" GraphId="f949e" Type="Protein">
    <Comment>EC 3.3.1.1</Comment>
    <Comment>Adenosylhomocysteinase</Comment>
    <BiopaxRef>e10</BiopaxRef>
    <Graphics CenterX="1489.3333333333333" CenterY="500.1666666666667" Width="88.66666666666667" Height="14.700000000000008" ZOrder="32772" FontSize="10" Valign="Middle" Color="999999" />
    <Xref Database="Entrez Gene" ID="191" />
  </DataNode>
  <DataNode TextLabel="SHMT" GraphId="fa33e" Type="Protein">
    <Comment>EC 2.1.2.1</Comment>
    <Comment>Serine hydroxymethyltransferase</Comment>
    <BiopaxRef>c29</BiopaxRef>
    <BiopaxRef>af8</BiopaxRef>
    <Graphics CenterX="2375.3333333333335" CenterY="730.1666666666666" Width="88.66666666666667" Height="14.700000000000008" ZOrder="32772" FontSize="10" Valign="Middle" Color="999999" />
    <Xref Database="Entrez Gene" ID="6472   " />
  </DataNode>
  <DataNode TextLabel="DHFR" GraphId="fb4fe" Type="Protein">
    <Comment>EC 1.5.1.3</Comment>
    <Comment>Dihydrofolate reductase</Comment>
    <BiopaxRef>a2c</BiopaxRef>
    <BiopaxRef>ad8</BiopaxRef>
    <BiopaxRef>ef2</BiopaxRef>
    <Graphics CenterX="2365.3333333333335" CenterY="874.1666666666666" Width="88.66666666666667" Height="14.700000000000008" ZOrder="32772" FontSize="10" Valign="Middle" Color="999999" />
    <Xref Database="Entrez Gene" ID="1719   " />
  </DataNode>
  <DataNode TextLabel="MAT" GraphId="d16de" Type="Protein">
    <Comment>EC 2.5.1.6</Comment>
    <Comment>Methionine adenosyltransferase</Comment>
    <BiopaxRef>e4d</BiopaxRef>
    <Graphics CenterX="2017.0" CenterY="424.5" Width="88.66666666666667" Height="14.700000000000008" ZOrder="32772" FontSize="10" Valign="Middle" Color="999999" />
    <Xref Database="Entrez Gene" ID="4143   " />
  </DataNode>
  <DataNode TextLabel="MTHFD1*" GraphId="e1c42" Type="Protein">
    <Comment>EC 1.5.1.5</Comment>
    <Comment>methylenetetrahydrofolate dehydrogenase (NADP+ dependent) 1</Comment>
    <BiopaxRef>af8</BiopaxRef>
    <BiopaxRef>aa9</BiopaxRef>
    <Graphics CenterX="2367.3333333333335" CenterY="580.1666666666666" Width="88.66666666666667" Height="14.700000000000008" ZOrder="32772" FontSize="10" Valign="Middle" Color="999999" />
    <Xref Database="Entrez Gene" ID="4522    " />
  </DataNode>
  <DataNode TextLabel="MTR*" GraphId="e44d5" Type="Protein">
    <Comment>EC 2.1.1.13</Comment>
    <Comment>5-methyltetrahydrofolate-homocysteine methyltransferase</Comment>
    <Comment>Also known as MS</Comment>
    <BiopaxRef>fe7</BiopaxRef>
    <BiopaxRef>c2d</BiopaxRef>
    <BiopaxRef>b2a</BiopaxRef>
    <BiopaxRef>a7c</BiopaxRef>
    <Graphics CenterX="1766.3333333333333" CenterY="857.1666666666666" Width="88.66666666666667" Height="14.700000000000008" ZOrder="32772" FontSize="10" Valign="Middle" Color="999999" />
    <Xref Database="Entrez Gene" ID="4548 " />
  </DataNode>
  <DataNode TextLabel="CBS" GraphId="e0635" Type="Protein">
    <Comment>EC 4.2.1.22</Comment>
    <Comment>cystathionine-beta-synthase</Comment>
    <BiopaxRef>cb6</BiopaxRef>
    <BiopaxRef>fe7</BiopaxRef>
    <Graphics CenterX="1538.3333333333333" CenterY="755.5" Width="88.66666666666667" Height="14.700000000000008" ZOrder="32776" FontSize="10" Valign="Middle" Color="999999" />
    <Xref Database="Entrez Gene" ID="875 " />
  </DataNode>
  <DataNode TextLabel="NADP+" GraphId="ddda2" Type="Metabolite">
    <Comment>Nicotinamide adenine dinucleotide phosphate-Oxidized</Comment>
    <Graphics CenterX="2163.1666666666665" CenterY="2219.8166666666666" Width="50.333333333333336" Height="15.7" ZOrder="32784" FontSize="10" Valign="Middle" Color="ffff00" />
    <Xref Database="HMDB" ID="HMDB00217" />
  </DataNode>
  <DataNode TextLabel="NADP+" GraphId="cbdd9" Type="Metabolite">
    <Comment>Nicotinamide adenine dinucleotide phosphate-Oxidized</Comment>
    <Graphics CenterX="2284.4999999999995" CenterY="259.81666666666666" Width="50.333333333333336" Height="15.7" ZOrder="32784" FontSize="10" Valign="Middle" Color="ffff00" />
    <Xref Database="HMDB" ID="HMDB00217" />
  </DataNode>
  <DataNode TextLabel="NADP+" GraphId="ffaaa" Type="Metabolite">
    <Comment>Nicotinamide adenine dinucleotide phosphate-Oxidized</Comment>
    <Graphics CenterX="1756.5000000000002" CenterY="632.8166666666667" Width="50.333333333333336" Height="15.7" ZOrder="32784" FontSize="10" Valign="Middle" Color="ffff00" />
    <Xref Database="HMDB" ID="HMDB00217" />
  </DataNode>
  <DataNode TextLabel="NADP+" GraphId="f85b1" Type="Metabolite">
    <Comment>Nicotinamide adenine dinucleotide phosphate-Oxidized</Comment>
    <Graphics CenterX="919.1666666666666" CenterY="653.8166666666667" Width="50.333333333333336" Height="15.7" ZOrder="32784" FontSize="10" Valign="Middle" Color="ffff00" />
    <Xref Database="HMDB" ID="HMDB00217" />
  </DataNode>
  <DataNode TextLabel="NADP+" GraphId="c2767" Type="Metabolite">
    <Comment>Nicotinamide adenine dinucleotide phosphate-Oxidized</Comment>
    <Graphics CenterX="2284.4999999999995" CenterY="555.8166666666667" Width="50.333333333333336" Height="15.7" ZOrder="32784" FontSize="10" Valign="Middle" Color="ffff00" />
    <Xref Database="HMDB" ID="HMDB00217" />
  </DataNode>
  <DataNode TextLabel="NADP+" GraphId="d895a" Type="Metabolite">
    <Comment>Nicotinamide adenine dinucleotide phosphate-Oxidized</Comment>
    <Graphics CenterX="2291.4999999999995" CenterY="848.8166666666667" Width="50.333333333333336" Height="15.7" ZOrder="32784" FontSize="10" Valign="Middle" Color="ffff00" />
    <Xref Database="HMDB" ID="HMDB00217" />
  </DataNode>
  <DataNode TextLabel="NADP+" GraphId="fb622" Type="Metabolite">
    <Comment>Nicotinamide adenine dinucleotide phosphate-Oxidized</Comment>
    <Graphics CenterX="2163.1666666666665" CenterY="705.8166666666667" Width="50.333333333333336" Height="15.7" ZOrder="32784" FontSize="10" Valign="Middle" Color="ffff00" />
    <Xref Database="HMDB" ID="HMDB00217" />
  </DataNode>
  <DataNode TextLabel="MPO" GraphId="a2b1b" Type="Protein">
    <Comment>EC 1.11.1.7</Comment>
    <Comment>Myeloperoxidase</Comment>
    <BiopaxRef>c2b</BiopaxRef>
    <BiopaxRef>aac</BiopaxRef>
    <BiopaxRef>c51</BiopaxRef>
    <BiopaxRef>ceb</BiopaxRef>
    <Graphics CenterX="1293.6666666666667" CenterY="2365.483333333333" Width="88.66666666666664" Height="14.700000000000008" ZOrder="32786" FontSize="10" Valign="Middle" Color="999999" />
    <Xref Database="Entrez Gene" ID="4353" />
  </DataNode>
  <DataNode TextLabel="MPO" GraphId="e56d6" Type="Protein">
    <Comment>EC 1.11.1.7</Comment>
    <Comment>Myeloperoxidase</Comment>
    <BiopaxRef>c2b</BiopaxRef>
    <BiopaxRef>aac</BiopaxRef>
    <BiopaxRef>c51</BiopaxRef>
    <BiopaxRef>ceb</BiopaxRef>
    <Graphics CenterX="1293.6666666666667" CenterY="635.4833333333333" Width="88.66666666666664" Height="14.700000000000008" ZOrder="32786" FontSize="10" Valign="Middle" Color="999999" />
    <Xref Database="Entrez Gene" ID="4353" />
  </DataNode>
  <DataNode TextLabel="Catalase" GraphId="b2d6c" Type="Protein">
    <Comment>EC 1.11.1.6</Comment>
    <BiopaxRef>fec</BiopaxRef>
    <BiopaxRef>de0</BiopaxRef>
    <Graphics CenterX="1213.3333333333333" CenterY="707.15" Width="88.66666666666664" Height="14.700000000000008" ZOrder="32786" FontSize="10" Valign="Middle" Color="999999" />
    <Xref Database="Entrez Gene" ID="847" />
  </DataNode>
  <DataNode TextLabel="NOS" GraphId="aec15" Type="Protein">
    <Comment>Nitric oxide synthase</Comment>
    <BiopaxRef>fa3</BiopaxRef>
    <Graphics CenterX="876.3333333333334" CenterY="583.15" Width="88.66666666666664" Height="14.700000000000008" ZOrder="32786" FontSize="10" Valign="Middle" Color="999999" />
    <Xref Database="Enzyme Nomenclature" ID="1.14.13.39" />
  </DataNode>
  <DataNode TextLabel="Cysteine" GraphId="c0e86" Type="Metabolite">
    <Graphics CenterX="1349.0" CenterY="815.8333333333334" Width="72.0" Height="30.0" ZOrder="32790" FontSize="10" Valign="Middle" />
    <Xref Database="HMDB" ID="HMDB00574" />
  </DataNode>
  <DataNode TextLabel="Cysteine" GraphId="f5359" Type="Metabolite">
    <Graphics CenterX="1349.0" CenterY="2321.8333333333335" Width="72.0" Height="30.0" ZOrder="32790" FontSize="10" Valign="Middle" />
    <Xref Database="HMDB" ID="HMDB00574" />
  </DataNode>
  <DataNode TextLabel="Factor VII" GraphId="b5988" Type="Protein">
    <Comment>EC 3.4.21.21</Comment>
    <Comment>coagulation factor VII (serum prothrombin conversion accelerator)</Comment>
    <BiopaxRef>cc7</BiopaxRef>
    <BiopaxRef>c0b</BiopaxRef>
    <Graphics CenterX="2568.8166666666666" CenterY="1175.15" Width="88.66666666666674" Height="14.700000000000008" ZOrder="32792" FontSize="10" Valign="Middle" Color="999999" />
    <Xref Database="Entrez Gene" ID="2155       " />
  </DataNode>
  <DataNode TextLabel="tPA" GraphId="ce47c" Type="Protein">
    <Comment>EC 3.4.21.68</Comment>
    <Comment>plasminogen activator, tissue</Comment>
    <BiopaxRef>f7a</BiopaxRef>
    <Graphics CenterX="2732.483333333333" CenterY="1321.8166666666666" Width="88.66666666666674" Height="14.700000000000008" ZOrder="32792" FontSize="10" Valign="Middle" Color="999999" />
    <Xref Database="Entrez Gene" ID="5327          " />
  </DataNode>
  <DataNode TextLabel="PLG" GraphId="c70ad" Type="Protein">
    <Comment>EC 3.4.21.7</Comment>
    <Comment>Plasminogen</Comment>
    <BiopaxRef>f7a</BiopaxRef>
    <Graphics CenterX="2569.8166666666666" CenterY="1321.8166666666666" Width="88.66666666666674" Height="14.700000000000008" ZOrder="32792" FontSize="10" Valign="Middle" Color="999999" />
    <Xref Database="Entrez Gene" ID="5340       " />
  </DataNode>
  <DataNode TextLabel="PAI-1" GraphId="dda8d" Type="Protein">
    <Comment>Serpin peptidase inhibitor, clade E (nexin, plasminogen activator inhibitor type 1), member 1</Comment>
    <BiopaxRef>f7a</BiopaxRef>
    <Graphics CenterX="2887.483333333333" CenterY="1321.8166666666666" Width="88.66666666666674" Height="14.700000000000008" ZOrder="32792" FontSize="10" Valign="Middle" Color="ffcc00" />
    <Xref Database="Entrez Gene" ID="5054          " />
  </DataNode>
  <DataNode TextLabel="Thrombin" GraphId="d3b1c" Type="Protein">
    <Comment>EC 3.4.21.5</Comment>
    <Comment>coagulation factor II (thrombin)</Comment>
    <BiopaxRef>f17</BiopaxRef>
    <BiopaxRef>cc7</BiopaxRef>
    <Graphics CenterX="2568.15" CenterY="1244.8166666666666" Width="88.66666666666674" Height="14.700000000000008" ZOrder="32792" FontSize="10" Valign="Middle" Color="999999" />
    <Xref Database="Entrez Gene" ID="2147    " />
  </DataNode>
  <DataNode TextLabel="tPA" GraphId="ae193" Type="Protein">
    <Comment>EC 3.4.21.68</Comment>
    <Comment>plasminogen activator, tissue</Comment>
    <BiopaxRef>f7a</BiopaxRef>
    <Graphics CenterX="2734.483333333333" CenterY="2235.741646321615" Width="88.66666666666674" Height="14.700000000000008" ZOrder="32792" FontSize="10" Valign="Middle" Color="999999" />
    <Xref Database="Entrez Gene" ID="5327          " />
  </DataNode>
  <DataNode TextLabel="Factor VII" GraphId="db5db" Type="Protein">
    <Comment>EC 3.4.21.21</Comment>
    <Comment>coagulation factor VII (serum prothrombin conversion accelerator)</Comment>
    <BiopaxRef>cc7</BiopaxRef>
    <BiopaxRef>c0b</BiopaxRef>
    <Graphics CenterX="2568.8166666666666" CenterY="2280.483333333333" Width="88.66666666666674" Height="14.700000000000008" ZOrder="32792" FontSize="10" Valign="Middle" Color="999999" />
    <Xref Database="Entrez Gene" ID="2155       " />
  </DataNode>
  <DataNode TextLabel="Thrombin" GraphId="d843d" Type="Protein">
    <Comment>EC 3.4.21.5</Comment>
    <Comment>coagulation factor II (thrombin)</Comment>
    <BiopaxRef>f17</BiopaxRef>
    <BiopaxRef>cc7</BiopaxRef>
    <Graphics CenterX="2568.8166666666666" CenterY="2246.8166666666666" Width="88.66666666666674" Height="14.700000000000008" ZOrder="32792" FontSize="10" Valign="Middle" Color="999999" />
    <Xref Database="Entrez Gene" ID="2147    " />
  </DataNode>
  <DataNode TextLabel="PLG" GraphId="ffac8" Type="Protein">
    <Comment>EC 3.4.21.7</Comment>
    <Comment>Plasminogen</Comment>
    <BiopaxRef>f7a</BiopaxRef>
    <Graphics CenterX="2568.8166666666666" CenterY="2215.8166666666666" Width="88.66666666666674" Height="14.700000000000008" ZOrder="32792" FontSize="10" Valign="Middle" Color="999999" />
    <Xref Database="Entrez Gene" ID="5340       " />
  </DataNode>
  <DataNode TextLabel="PAI-1" GraphId="db3d2" Type="Protein">
    <Comment>Serpin peptidase inhibitor, clade E (nexin, plasminogen activator inhibitor type 1), member 1</Comment>
    <BiopaxRef>f7a</BiopaxRef>
    <Graphics CenterX="2887.483333333333" CenterY="2235.7416463216146" Width="88.66666666666674" Height="14.700000000000008" ZOrder="32792" FontSize="10" Valign="Middle" Color="ffcc00" />
    <Xref Database="Entrez Gene" ID="5054          " />
  </DataNode>
  <DataNode TextLabel="GPX 4" GraphId="bcee4" Type="Protein" GroupRef="d8311">
    <Comment>EC 1.11.1.12</Comment>
    <Comment>Selenoprotein-glutathione peroxidase 4</Comment>
    <Graphics CenterX="1262.5" CenterY="423.0833333333333" Width="88.66666666666667" Height="14.700000000000008" ZOrder="32794" FontSize="10" Valign="Middle" Color="ff0000" />
    <Xref Database="Entrez Gene" ID="2879" />
  </DataNode>
  <DataNode TextLabel="H2O2" GraphId="e312e" Type="Metabolite">
    <Comment>Hydrogen peroxide</Comment>
    <Graphics CenterX="1124.0" CenterY="600.0" Width="80.0" Height="30.0" ZOrder="32802" FontSize="10" Valign="Middle" />
    <Xref Database="HMDB" ID="HMDB03125" />
  </DataNode>
  <DataNode TextLabel="10-Formyl-THF" GraphId="d0bb5" Type="Metabolite">
    <Comment>10-formyltetrahydrofolate</Comment>
    <BiopaxRef>af8</BiopaxRef>
    <Graphics CenterX="2247.991666666667" CenterY="223.31666666666666" Width="106.01666666666667" Height="21.366666666666674" ZOrder="32812" FontSize="10" Valign="Middle" />
    <Xref Database="HMDB" ID=" HMDB00972" />
  </DataNode>
  <DataNode TextLabel="5,10-Methenyl-THF" GraphId="c8a9d" Type="Metabolite">
    <Comment>5,10-Methenyltetrahydrofolic acid</Comment>
    <BiopaxRef>af8</BiopaxRef>
    <Graphics CenterX="2247.991666666667" CenterY="468.31666666666666" Width="106.01666666666667" Height="21.366666666666674" ZOrder="32812" FontSize="10" Valign="Middle" />
    <Xref Database="HMDB" ID="HMDB01354" />
  </DataNode>
  <DataNode TextLabel="5-Formyl-THF" GraphId="cf0a2" Type="Metabolite">
    <Comment>5-Formyltetrahydrofolate</Comment>
    <BiopaxRef>af8</BiopaxRef>
    <Graphics CenterX="2647.991666666667" CenterY="502.31666666666666" Width="106.01666666666667" Height="21.366666666666674" ZOrder="32812" FontSize="10" Valign="Middle" />
    <Xref Database="HMDB" ID="HMDB01562" />
  </DataNode>
  <DataNode TextLabel="FGAR" GraphId="ead14" Type="Metabolite">
    <Comment>formylglycinamide ribonucleotide</Comment>
    <BiopaxRef>af8</BiopaxRef>
    <BiopaxRef>e70</BiopaxRef>
    <Graphics CenterX="2755.991666666667" CenterY="643.65" Width="106.01666666666667" Height="21.366666666666674" ZOrder="32812" FontSize="10" Valign="Middle" />
    <Xref Database="ChEBI" ID="18272" />
  </DataNode>
  <DataNode TextLabel="(11R)-hydroxymethylene-THF" GraphId="d1eb6" Type="Metabolite">
    <Comment>(11R)-hydroxymethylenetetrahydrofolate</Comment>
    <BiopaxRef>af8</BiopaxRef>
    <Graphics CenterX="2647.991666666667" CenterY="400.31666666666666" Width="144.01666666666668" Height="21.366666666666674" ZOrder="32812" FontSize="10" Valign="Middle" />
    <Xref Database="" ID="" />
  </DataNode>
  <DataNode TextLabel="(11S)-hydroxymethylene-THF" GraphId="b4e68" Type="Metabolite">
    <Comment>(11S)-hydroxymethylenetetrahydrofolate</Comment>
    <BiopaxRef>af8</BiopaxRef>
    <Graphics CenterX="2403.991666666667" CenterY="400.31666666666666" Width="144.01666666666668" Height="21.366666666666674" ZOrder="32812" FontSize="10" Valign="Middle" />
    <Xref Database="" ID="" />
  </DataNode>
  <DataNode TextLabel="Dihydrofolate" GraphId="ff915" Type="Metabolite">
    <BiopaxRef>a2c</BiopaxRef>
    <Graphics CenterX="2243.991666666667" CenterY="935.3166666666667" Width="106.01666666666667" Height="21.366666666666674" ZOrder="32812" FontSize="10" Valign="Middle" />
    <Xref Database="HMDB" ID=" HMDB01056" />
  </DataNode>
  <DataNode TextLabel="GAR" GraphId="d61a5" Type="Metabolite">
    <Comment>glycinamide ribonucleotide</Comment>
    <BiopaxRef>af8</BiopaxRef>
    <BiopaxRef>e70</BiopaxRef>
    <Graphics CenterX="2573.991666666667" CenterY="643.3166666666667" Width="106.01666666666667" Height="21.366666666666674" ZOrder="32812" FontSize="10" Valign="Middle" />
    <Xref Database="HMDB" ID="HMDB02022" />
  </DataNode>
  <DataNode TextLabel="5,10-Methylene-THF" GraphId="b5a53" Type="Metabolite">
    <Comment>5,10-Methylenetetrahydrofolate</Comment>
    <BiopaxRef>a2c</BiopaxRef>
    <BiopaxRef>af8</BiopaxRef>
    <Graphics CenterX="2244.991666666667" CenterY="655.3166666666667" Width="106.01666666666667" Height="21.366666666666674" ZOrder="32812" FontSize="10" Valign="Middle" />
    <Xref Database="HMDB" ID="HMDB01533" />
  </DataNode>
  <DataNode TextLabel="5-methyl-THF" GraphId="c48e4" Type="Metabolite">
    <Comment>5-methyltetrahydrofolate</Comment>
    <Comment>Predominant food folate</Comment>
    <BiopaxRef>a2c</BiopaxRef>
    <BiopaxRef>b2a</BiopaxRef>
    <Graphics CenterX="1911.5" CenterY="655.3166666666667" Width="106.01666666666667" Height="21.366666666666674" ZOrder="32818" FontSize="10" Valign="Middle" Color="009933" />
    <Xref Database="HMDB" ID="HMDB01396" />
  </DataNode>
  <DataNode TextLabel="Folate" GraphId="f5e5d" Type="Metabolite">
    <Comment>Generic term used to denote both naturally occurring folate in foods (food folate) and the synthetic form of the vitamin (folic acid).</Comment>
    <BiopaxRef>a2c</BiopaxRef>
    <BiopaxRef>e4d</BiopaxRef>
    <BiopaxRef>e2f</BiopaxRef>
    <BiopaxRef>ef8</BiopaxRef>
    <BiopaxRef>bc1</BiopaxRef>
    <BiopaxRef>be5</BiopaxRef>
    <BiopaxRef>ac7</BiopaxRef>
    <BiopaxRef>fa3</BiopaxRef>
    <BiopaxRef>c76</BiopaxRef>
    <BiopaxRef>efb</BiopaxRef>
    <BiopaxRef>d08</BiopaxRef>
    <Graphics CenterX="2112.2458333333334" CenterY="1151.3166666666666" Width="129.50833333333333" Height="73.36666666666666" ZOrder="32818" FontSize="10" Valign="Middle" Color="009933" />
    <Xref Database="ChEBI" ID="37445" />
  </DataNode>
  <DataNode TextLabel="5-methyl-THF" GraphId="fb8f4" Type="Metabolite">
    <Comment>5-methyltetrahydrofolate</Comment>
    <Comment>Predominant food folate</Comment>
    <Graphics CenterX="1911.5" CenterY="2369.3166666666666" Width="106.01666666666688" Height="21.366666666666674" ZOrder="32818" FontSize="10" Valign="Middle" Color="009933" />
    <Xref Database="HMDB" ID="HMDB01396" />
  </DataNode>
  <DataNode TextLabel="Folate" GraphId="c9215" Type="Metabolite">
    <Comment>Generic term used to denote both naturally occurring folate in foods (food folate) and the synthetic form of the vitamin (folic acid).</Comment>
    <BiopaxRef>a2c</BiopaxRef>
    <Graphics CenterX="2095.579166666667" CenterY="2347.3166666666666" Width="129.50833333333333" Height="73.36666666666666" ZOrder="32818" FontSize="10" Valign="Middle" Color="009933" />
    <Xref Database="ChEBI" ID="37445" />
  </DataNode>
  <DataNode TextLabel="SOD3" GraphId="dbcff" Type="Protein" GroupRef="c56ac">
    <Comment>EC 1.15.1.1</Comment>
    <Comment>superoxide dismutase 3, extracellular</Comment>
    <Graphics CenterX="1059.15" CenterY="533.8166666666667" Width="88.66666666666674" Height="14.700000000000008" ZOrder="32820" FontSize="10" Valign="Middle" Color="999998" />
    <Xref Database="Entrez Gene" ID="6649" />
  </DataNode>
  <DataNode TextLabel="SOD3" GraphId="b2954" Type="Protein">
    <Comment>EC 1.15.1.1</Comment>
    <Comment>superoxide dismutase 3, extracellular</Comment>
    <Graphics CenterX="1059.15" CenterY="2235.8166666666666" Width="88.66666666666674" Height="14.700000000000008" ZOrder="32820" FontSize="10" Valign="Middle" Color="999998" />
    <Xref Database="Entrez Gene" ID="6649" />
  </DataNode>
  <DataNode TextLabel="RFK" GraphId="bce08" Type="Protein">
    <Comment>EC 2.7.1.26</Comment>
    <Comment>riboflavin kinase</Comment>
    <BiopaxRef>a22</BiopaxRef>
    <Graphics CenterX="1823.3333333333333" CenterY="276.1666666666667" Width="88.66666666666667" Height="14.700000000000008" ZOrder="32824" FontSize="10" Valign="Middle" Color="999999" />
    <Xref Database="Entrez Gene" ID="55312" />
  </DataNode>
  <DataNode TextLabel="H2O" GraphId="e023f" Type="Metabolite">
    <Comment>Glutathione disulfide</Comment>
    <Graphics CenterX="1137.0" CenterY="339.0" Width="80.0" Height="30.0" ZOrder="32826" FontSize="10" Valign="Middle" />
    <Xref Database="HMDB" ID="HMDB02111" />
  </DataNode>
  <DataNode TextLabel="GPX 3" GraphId="a99ae" Type="Protein" GroupRef="d8311">
    <Comment>EC 1.11.1.9</Comment>
    <Comment>Selenoprotein-glutathione peroxidase 3</Comment>
    <Graphics CenterX="1262.5" CenterY="408.3833333333333" Width="88.66666666666667" Height="14.700000000000008" ZOrder="32828" FontSize="10" Valign="Middle" Color="ff0000" />
    <Xref Database="Entrez Gene" ID="2878" />
  </DataNode>
  <DataNode TextLabel="GPX 3" GraphId="f2daa" Type="Protein">
    <Comment>EC 1.11.1.9</Comment>
    <Comment>Selenoprotein-glutathione peroxidase 3</Comment>
    <Graphics CenterX="1467.5" CenterY="2418.383333333333" Width="88.66666666666667" Height="14.700000000000008" ZOrder="32828" FontSize="10" Valign="Middle" Color="ff0000" />
    <Xref Database="Entrez Gene" ID="2878" />
  </DataNode>
  <DataNode TextLabel="CTH" GraphId="b3fc3" Type="Protein">
    <Comment>EC 4.4.1.1</Comment>
    <Comment>cystathionase</Comment>
    <BiopaxRef>fe7</BiopaxRef>
    <Graphics CenterX="1413.3333333333333" CenterY="756.5" Width="88.66666666666667" Height="14.700000000000008" ZOrder="32832" FontSize="10" Valign="Middle" Color="999999" />
    <Xref Database="Entrez Gene" ID="1491  " />
  </DataNode>
  <DataNode TextLabel="Heme" GraphId="a07e7" Type="Metabolite">
    <BiopaxRef>de0</BiopaxRef>
    <BiopaxRef>fec</BiopaxRef>
    <BiopaxRef>cb6</BiopaxRef>
    <Graphics CenterX="1346.3166666666666" CenterY="706.3166666666667" Width="88.66666666666664" Height="21.366666666666674" ZOrder="32836" FontSize="10" Valign="Middle" />
    <Xref Database="HMDB" ID="HMDB03178" />
  </DataNode>
  <DataNode TextLabel="THF" GraphId="e5400" Type="Metabolite">
    <Comment>Tetrahydrofolic acid</Comment>
    <BiopaxRef>a2c</BiopaxRef>
    <Graphics CenterX="2243.325" CenterY="816.3166666666667" Width="106.01666666666688" Height="21.366666666666788" ZOrder="32858" FontSize="10" Valign="Middle" />
    <Xref Database="HMDB" ID="HMDB01846" />
  </DataNode>
  <DataNode TextLabel="NADPH" GraphId="d656e" Type="Metabolite">
    <Comment>Nicotinamide adenine dinucleotide phosphate-Reduced</Comment>
    <Graphics CenterX="2066.5" CenterY="2217.3166666666666" Width="51.0" Height="14.7" ZOrder="32866" FontSize="10" Valign="Middle" Color="ffff00" />
    <Xref Database="HMDB" ID="HMDB00221" />
  </DataNode>
  <DataNode TextLabel="NADPH" GraphId="a1df1" Type="Metabolite">
    <Comment>Nicotinamide adenine dinucleotide phosphate-Reduced</Comment>
    <Graphics CenterX="1756.5" CenterY="700.3166666666667" Width="51.0" Height="14.7" ZOrder="32866" FontSize="10" Valign="Middle" Color="ffff00" />
    <Xref Database="HMDB" ID="HMDB00221" />
  </DataNode>
  <DataNode TextLabel="NADPH" GraphId="e0aa2" Type="Metabolite">
    <Comment>Nicotinamide adenine dinucleotide phosphate-Reduced</Comment>
    <Graphics CenterX="2283.5" CenterY="604.3166666666667" Width="51.0" Height="14.7" ZOrder="32866" FontSize="10" Valign="Middle" Color="ffff00" />
    <Xref Database="HMDB" ID="HMDB00221" />
  </DataNode>
  <DataNode TextLabel="NADPH" GraphId="b6c81" Type="Metabolite">
    <Comment>Nicotinamide adenine dinucleotide phosphate-Reduced</Comment>
    <Graphics CenterX="846.5" CenterY="653.3166666666667" Width="51.0" Height="14.7" ZOrder="32866" FontSize="10" Valign="Middle" Color="ffff00" />
    <Xref Database="HMDB" ID="HMDB00221" />
  </DataNode>
  <DataNode TextLabel="NADPH" GraphId="e3d0e" Type="Metabolite">
    <Comment>Nicotinamide adenine dinucleotide phosphate-Reduced</Comment>
    <Graphics CenterX="2284.5" CenterY="313.31666666666666" Width="51.0" Height="14.7" ZOrder="32866" FontSize="10" Valign="Middle" Color="ffff00" />
    <Xref Database="HMDB" ID="HMDB00221" />
  </DataNode>
  <DataNode TextLabel="NADPH" GraphId="b848b" Type="Metabolite">
    <Comment>Nicotinamide adenine dinucleotide phosphate-Reduced</Comment>
    <Graphics CenterX="2066.5" CenterY="706.3166666666667" Width="51.0" Height="14.7" ZOrder="32866" FontSize="10" Valign="Middle" Color="ffff00" />
    <Xref Database="HMDB" ID="HMDB00221" />
  </DataNode>
  <DataNode TextLabel="NADPH" GraphId="c222f" Type="Metabolite">
    <Comment>Nicotinamide adenine dinucleotide phosphate-Reduced</Comment>
    <Graphics CenterX="2291.5" CenterY="899.3166666666667" Width="51.0" Height="14.7" ZOrder="32866" FontSize="10" Valign="Middle" Color="ffff00" />
    <Xref Database="HMDB" ID="HMDB00221" />
  </DataNode>
  <DataNode TextLabel="GPX 6" GraphId="c9baf" Type="Protein" GroupRef="d8311">
    <Comment>EC 1.11.1.9</Comment>
    <Comment>Selenoprotein-glutathione peroxidase 6</Comment>
    <Graphics CenterX="1262.5" CenterY="437.7833333333332" Width="88.66666666666674" Height="17.700000000000045" ZOrder="32872" FontSize="10" Valign="Middle" Color="ff0000" />
    <Xref Database="Entrez Gene" ID="257202" />
  </DataNode>
  <DataNode TextLabel="Manganese" GraphId="c4516" Type="Metabolite">
    <Graphics CenterX="1177.0" CenterY="2320.5" Width="56.666666666666664" Height="21.33333333333337" ZOrder="32882" FontSize="10" Valign="Middle" Color="009833" />
    <Xref Database="HMDB" ID="HMDB01333" />
  </DataNode>
  <DataNode TextLabel="Manganese" GraphId="f238e" Type="Metabolite">
    <Graphics CenterX="1177.0" CenterY="509.4999999999999" Width="56.666666666666664" Height="21.33333333333337" ZOrder="32882" FontSize="10" Valign="Middle" Color="009833" />
    <Xref Database="HMDB" ID="HMDB01333" />
  </DataNode>
  <DataNode TextLabel="Folic acid" GraphId="fdd61" Type="Metabolite">
    <Comment>Synthetic folate</Comment>
    <BiopaxRef>c2d</BiopaxRef>
    <BiopaxRef>a2c</BiopaxRef>
    <BiopaxRef>f5b</BiopaxRef>
    <Graphics CenterX="2243.0" CenterY="1000.65" Width="106.01666666666688" Height="20.033333333333303" ZOrder="32888" FontSize="10" Valign="Middle" Color="009933" />
    <Xref Database="HMDB" ID="HMDB00121" />
  </DataNode>
  <DataNode TextLabel="Folic acid" GraphId="f5c49" Type="Metabolite">
    <Comment>Synthetic folate</Comment>
    <BiopaxRef>c2d</BiopaxRef>
    <BiopaxRef>a2c</BiopaxRef>
    <BiopaxRef>f5b</BiopaxRef>
    <Graphics CenterX="2245.0" CenterY="2380.65" Width="106.01666666666688" Height="20.033333333333303" ZOrder="32888" FontSize="10" Valign="Middle" Color="009933" />
    <Xref Database="HMDB" ID="HMDB00121" />
  </DataNode>
  <DataNode TextLabel="GPX 2" GraphId="ee09f" Type="Protein" GroupRef="d8311">
    <Comment>EC 1.11.1.9</Comment>
    <Comment>Selenoprotein-glutathione peroxidase 2</Comment>
    <Graphics CenterX="1262.5" CenterY="393.68333333333334" Width="88.66666666666667" Height="14.700000000000008" ZOrder="32902" FontSize="10" Valign="Middle" Color="ff0000" />
    <Xref Database="Entrez Gene" ID="2877" />
  </DataNode>
  <DataNode TextLabel="GPX 1" GraphId="cc013" Type="Protein" GroupRef="d8311">
    <Comment>EC 1.11.1.9</Comment>
    <Comment>Selenoprotein-glutathione peroxidase 1</Comment>
    <Graphics CenterX="1262.5" CenterY="378.98333333333335" Width="88.66666666666667" Height="14.700000000000008" ZOrder="32914" FontSize="10" Valign="Middle" Color="ff0000" />
    <Xref Database="Entrez Gene" ID="2876" />
  </DataNode>
  <DataNode TextLabel="RNS" GraphId="ac095" Type="Metabolite">
    <Comment>reactive nitrogen species</Comment>
    <Comment>http://en.wikipedia.org/wiki/Reactive_nitrogen_species</Comment>
    <BiopaxRef>fec</BiopaxRef>
    <BiopaxRef>f11</BiopaxRef>
    <Graphics CenterX="972.3166666666667" CenterY="884.3333333333334" Width="70.70000000000005" Height="30.0" ZOrder="32920" FontSize="10" Valign="Middle" />
    <Xref Database="Wikipedia" ID="Reactive nitrogen species" />
  </DataNode>
  <DataNode TextLabel="MTHFR*" GraphId="aa7fc" Type="Protein">
    <Comment>EC 1.5.1.20</Comment>
    <Comment>5,10-methylenetetrahydrofolate reductase</Comment>
    <Comment>Homozygous of (MTHFR) 677C-T variant may have enzyme activities up to 50% lower than those without the polymorphism increasing the risk of hyperhomocysteinemia</Comment>
    <BiopaxRef>c2d</BiopaxRef>
    <BiopaxRef>a2c</BiopaxRef>
    <Graphics CenterX="2100.0" CenterY="736.1666666666664" Width="88.66666666666674" Height="14.700000000000008" ZOrder="32926" FontSize="10" Valign="Middle" Color="999999" />
    <Xref Database="Entrez Gene" ID="4524" />
  </DataNode>
  <DataNode TextLabel="GART" GraphId="b1cf5" Type="Protein">
    <Comment>EC 2.1.2.2</Comment>
    <Comment>phosphoribosylglycinamide formyltransferase, phosphoribosylglycinamide synthetase, phosphoribosylaminoimidazole synthetase</Comment>
    <BiopaxRef>af8</BiopaxRef>
    <BiopaxRef>e70</BiopaxRef>
    <Graphics CenterX="2729.0" CenterY="570.4999999999998" Width="88.66666666666674" Height="14.700000000000008" ZOrder="32926" FontSize="10" Valign="Middle" Color="999999" />
    <Xref Database="Entrez Gene" ID="2618      " />
  </DataNode>
  <DataNode TextLabel="MTHFS" GraphId="b9e0d" Type="Protein">
    <Comment>EC 6.3.3.2</Comment>
    <Comment>5,10-methenyltetrahydrofolate synthetase (5-formyltetrahydrofolate cyclo-ligase)</Comment>
    <BiopaxRef>af8</BiopaxRef>
    <Graphics CenterX="2487.0" CenterY="560.1666666666664" Width="88.66666666666674" Height="14.700000000000008" ZOrder="32926" FontSize="10" Valign="Middle" Color="999999" />
    <Xref Database="Entrez Gene" ID="10588   " />
  </DataNode>
  <DataNode TextLabel="SHMT" GraphId="effec" Type="Protein">
    <Comment>EC 2.1.2.1</Comment>
    <Comment>Serine hydroxymethyltransferase 1 (soluble)</Comment>
    <BiopaxRef>af8</BiopaxRef>
    <Graphics CenterX="2767.0" CenterY="451.1666666666664" Width="88.66666666666674" Height="14.700000000000008" ZOrder="32926" FontSize="10" Valign="Middle" Color="999999" />
    <Xref Database="Entrez Gene" ID="6470     " />
  </DataNode>
  <DataNode TextLabel="Homocysteine" GraphId="f7b96" Type="Metabolite">
    <BiopaxRef>c0b</BiopaxRef>
    <BiopaxRef>b2a</BiopaxRef>
    <BiopaxRef>ae8</BiopaxRef>
    <BiopaxRef>d77</BiopaxRef>
    <BiopaxRef>c22</BiopaxRef>
    <BiopaxRef>ba1</BiopaxRef>
    <BiopaxRef>fc5</BiopaxRef>
    <BiopaxRef>fa3</BiopaxRef>
    <BiopaxRef>efb</BiopaxRef>
    <Graphics CenterX="1603.0" CenterY="815.5" Width="72.0" Height="30.0" ZOrder="32928" FontSize="10" Valign="Middle" />
    <Xref Database="HMDB" ID="HMDB00742" />
  </DataNode>
  <DataNode TextLabel="Homocysteine" GraphId="e963d" Type="Metabolite">
    <BiopaxRef>c0b</BiopaxRef>
    <Graphics CenterX="1603.0" CenterY="2329.5" Width="72.0" Height="30.0" ZOrder="32928" FontSize="10" Valign="Middle" />
    <Xref Database="HMDB" ID="HMDB00742" />
  </DataNode>
  <DataNode TextLabel="SOD1" GraphId="c0bee" Type="Protein" GroupRef="c56ac">
    <Comment>EC 1.15.1.1</Comment>
    <Comment>superoxide dismutase 1, soluble</Comment>
    <Graphics CenterX="1059.15" CenterY="505.81666666666666" Width="88.66666666666674" Height="14.700000000000008" ZOrder="32932" FontSize="10" Valign="Middle" Color="999998" />
    <Xref Database="Entrez Gene" ID="6647" />
  </DataNode>
  <DataNode TextLabel="Pyridoxal 5'-phosphate" GraphId="f536b" Type="Metabolite">
    <Comment>Vitamin B6</Comment>
    <BiopaxRef>bf9</BiopaxRef>
    <BiopaxRef>cda</BiopaxRef>
    <BiopaxRef>afd</BiopaxRef>
    <Graphics CenterX="1602.3333333333333" CenterY="900.1666666666666" Width="114.0" Height="30.0" ZOrder="32934" FontSize="10" Valign="Middle" Color="009933" />
    <Xref Database="HMDB" ID="HMDB01491" />
  </DataNode>
  <DataNode TextLabel="Pyridoxal 5'-phosphate" GraphId="a379c" Type="Metabolite">
    <BiopaxRef>bf9</BiopaxRef>
    <BiopaxRef>cda</BiopaxRef>
    <Graphics CenterX="1630.3333333333333" CenterY="2392.1666666666665" Width="114.0" Height="30.0" ZOrder="32934" FontSize="10" Valign="Middle" Color="009933" />
    <Xref Database="HMDB" ID="HMDB01491" />
  </DataNode>
  <DataNode TextLabel="L-Arginine" GraphId="cd5bc" Type="Metabolite">
    <BiopaxRef>ac7</BiopaxRef>
    <BiopaxRef>fa3</BiopaxRef>
    <Graphics CenterX="768.0" CenterY="747.5" Width="72.0" Height="21.33333333333337" ZOrder="32936" FontSize="10" Valign="Middle" />
    <Xref Database="HMDB" ID="HMDB00517" />
  </DataNode>
  <DataNode TextLabel="Serine" GraphId="d12af" Type="Metabolite">
    <BiopaxRef>af8</BiopaxRef>
    <BiopaxRef>c29</BiopaxRef>
    <Graphics CenterX="1475.0" CenterY="902.5" Width="72.0" Height="21.33333333333337" ZOrder="32936" FontSize="10" Valign="Middle" />
    <Xref Database="HMDB" ID="HMDB00187" />
  </DataNode>
  <DataNode TextLabel="Glycine" GraphId="a2828" Type="Metabolite">
    <BiopaxRef>af8</BiopaxRef>
    <BiopaxRef>c29</BiopaxRef>
    <Graphics CenterX="1312.0" CenterY="902.5" Width="72.0" Height="21.33333333333337" ZOrder="32936" FontSize="10" Valign="Middle" />
    <Xref Database="HMDB" ID="HMDB00123" />
  </DataNode>
  <DataNode TextLabel="Glycine" GraphId="cc841" Type="Metabolite">
    <BiopaxRef>af8</BiopaxRef>
    <BiopaxRef>c29</BiopaxRef>
    <Graphics CenterX="1330.0" CenterY="2226.5" Width="72.0" Height="21.33333333333337" ZOrder="32936" FontSize="10" Valign="Middle" />
    <Xref Database="HMDB" ID="HMDB00123" />
  </DataNode>
  <DataNode TextLabel="SAA4" GraphId="c4c97" Type="Protein">
    <Comment>serum amyloid A4, constitutive</Comment>
    <BiopaxRef>e99</BiopaxRef>
    <BiopaxRef>ea2</BiopaxRef>
    <Graphics CenterX="711.3333333333334" CenterY="1219.3166666666666" Width="70.70000000000002" Height="21.333333333333314" ZOrder="32946" FontSize="10" Valign="Middle" Color="ffcc00" />
    <Xref Database="Entrez Gene" ID="6291" />
  </DataNode>
  <DataNode TextLabel="HDL/SAA" GraphId="bfd83" Type="Metabolite">
    <Comment>high-density lipoprotein</Comment>
    <Comment>SAA circulates in plasma as a constituent of high density lipoproteins (HDL).</Comment>
    <BiopaxRef>e99</BiopaxRef>
    <BiopaxRef>ea2</BiopaxRef>
    <BiopaxRef>c7d</BiopaxRef>
    <Graphics CenterX="589.3333333333334" CenterY="1291.3166666666666" Width="70.70000000000002" Height="21.333333333333314" ZOrder="32946" FontSize="10" Valign="Middle" />
    <Xref Database="ChEBI" ID="39025" />
  </DataNode>
  <DataNode TextLabel="HDL" GraphId="e69a0" Type="Metabolite">
    <Comment>high-density lipoprotein</Comment>
    <BiopaxRef>e99</BiopaxRef>
    <BiopaxRef>c76</BiopaxRef>
    <Graphics CenterX="979.3333333333334" CenterY="1237.3166666666666" Width="70.70000000000002" Height="21.333333333333314" ZOrder="32946" FontSize="10" Valign="Middle" />
    <Xref Database="ChEBI" ID="39025" />
  </DataNode>
  <DataNode TextLabel="SAA1" GraphId="c1059" Type="Protein">
    <Comment>serum amyloid A1</Comment>
    <BiopaxRef>e99</BiopaxRef>
    <BiopaxRef>ea2</BiopaxRef>
    <Graphics CenterX="487.3333333333333" CenterY="1219.3166666666666" Width="70.70000000000002" Height="21.333333333333314" ZOrder="32946" FontSize="10" Valign="Middle" Color="ffcc00" />
    <Xref Database="Entrez Gene" ID="6288" />
  </DataNode>
  <DataNode TextLabel="VLDL/APOB" GraphId="fbb71" Type="Metabolite">
    <Comment>very-low-density lipoprotein</Comment>
    <Comment>The VLDL is produced in the liver, contains one molecule of apoB100</Comment>
    <BiopaxRef>de8</BiopaxRef>
    <Graphics CenterX="809.3333333333334" CenterY="1437.3166666666666" Width="70.70000000000002" Height="21.333333333333314" ZOrder="32946" FontSize="10" Valign="Middle" />
    <Xref Database="ChEBI" ID="39027" />
  </DataNode>
  <DataNode TextLabel="APOA1" GraphId="ae262" Type="Protein">
    <Comment>apolipoprotein A-I</Comment>
    <BiopaxRef>e99</BiopaxRef>
    <Graphics CenterX="898.3333333333334" CenterY="1203.3166666666666" Width="70.70000000000002" Height="21.333333333333314" ZOrder="32946" FontSize="10" Valign="Middle" Color="ffcc00" />
    <Xref Database="Entrez Gene" ID="335" />
  </DataNode>
  <DataNode TextLabel="VLDL" GraphId="f5e1f" Type="Metabolite">
    <Comment>very-low-density lipoprotein</Comment>
    <BiopaxRef>de8</BiopaxRef>
    <BiopaxRef>ba4</BiopaxRef>
    <Graphics CenterX="732.3333333333334" CenterY="1403.65" Width="70.70000000000002" Height="21.333333333333314" ZOrder="32946" FontSize="10" Valign="Middle" />
    <Xref Database="ChEBI" ID="39027" />
  </DataNode>
  <DataNode TextLabel="SAA3" GraphId="de80e" Type="Protein">
    <Comment>serum amyloid A3 pseudogene</Comment>
    <BiopaxRef>e99</BiopaxRef>
    <BiopaxRef>ea2</BiopaxRef>
    <Graphics CenterX="635.3333333333334" CenterY="1219.3166666666666" Width="70.70000000000002" Height="21.333333333333314" ZOrder="32946" FontSize="10" Valign="Middle" Color="ffcc00" />
    <Xref Database="Entrez Gene" ID="6290   " />
  </DataNode>
  <DataNode TextLabel="FMN" GraphId="e42a5" Type="Metabolite">
    <Comment>Flavin Mononucleotide</Comment>
    <BiopaxRef>af3</BiopaxRef>
    <Graphics CenterX="1928.3333333333333" CenterY="337.31666666666666" Width="70.70000000000002" Height="21.333333333333314" ZOrder="32946" FontSize="10" Valign="Middle" />
    <Xref Database="HMDB" ID="HMDB01520" />
  </DataNode>
  <DataNode TextLabel="HDL-C" GraphId="ede1f" Type="Metabolite">
    <Comment>high-density lipoprotein cholesterol</Comment>
    <Comment>Cholesterol transport</Comment>
    <BiopaxRef>e99</BiopaxRef>
    <Graphics CenterX="898.3333333333334" CenterY="1355.3166666666666" Width="70.70000000000002" Height="21.333333333333314" ZOrder="32946" FontSize="10" Valign="Middle" />
    <Xref Database="ChEBI" ID="47775" />
  </DataNode>
  <DataNode TextLabel="LDL" GraphId="a6262" Type="Metabolite">
    <Comment>low-density lipoprotein</Comment>
    <BiopaxRef>b63</BiopaxRef>
    <BiopaxRef>aac</BiopaxRef>
    <BiopaxRef>caf</BiopaxRef>
    <BiopaxRef>ae8</BiopaxRef>
    <BiopaxRef>c76</BiopaxRef>
    <Graphics CenterX="792.0" CenterY="1004.3166666666667" Width="70.70000000000002" Height="21.333333333333314" ZOrder="32946" FontSize="10" Valign="Middle" />
    <Xref Database="ChEBI" ID="39026" />
  </DataNode>
  <DataNode TextLabel="APOA1-NO2Tyr" GraphId="e4372" Type="Protein">
    <Comment>Nitrotyrosinated apolipoprotein A-I</Comment>
    <BiopaxRef>c65</BiopaxRef>
    <Graphics CenterX="897.9916666666667" CenterY="973.3166666666667" Width="86.01666666666667" Height="21.333333333333314" ZOrder="32946" FontSize="10" Valign="Middle" Color="ffcc00" />
    <Xref Database="Entrez Gene" ID="335" />
  </DataNode>
  <DataNode TextLabel="SAA2" GraphId="c5808" Type="Protein">
    <Comment>serum amyloid A2</Comment>
    <BiopaxRef>e99</BiopaxRef>
    <BiopaxRef>ea2</BiopaxRef>
    <Graphics CenterX="563.3333333333334" CenterY="1219.3166666666666" Width="70.70000000000002" Height="21.333333333333314" ZOrder="32946" FontSize="10" Valign="Middle" Color="ffcc00" />
    <Xref Database="Entrez Gene" ID="6289" />
  </DataNode>
  <DataNode TextLabel="SRB1" GraphId="d2c4e" Type="Protein">
    <Comment>scavenger receptor class B, member 1</Comment>
    <BiopaxRef>c7d</BiopaxRef>
    <Graphics CenterX="505.3333333333333" CenterY="1315.3166666666666" Width="70.70000000000002" Height="21.333333333333314" ZOrder="32946" FontSize="10" Valign="Middle" Color="ffcc00" />
    <Xref Database="Entrez Gene" ID="949" />
  </DataNode>
  <DataNode TextLabel="LDLR" GraphId="fca6e" Type="Protein">
    <Comment>low density lipoprotein receptor</Comment>
    <BiopaxRef>e9b</BiopaxRef>
    <Graphics CenterX="792.0" CenterY="913.3166666666667" Width="70.70000000000002" Height="21.333333333333314" ZOrder="32946" FontSize="10" Valign="Middle" Color="ffcc00" />
    <Xref Database="Entrez Gene" ID="3949    " />
  </DataNode>
  <DataNode TextLabel="oxLDL" GraphId="fa1dc" Type="Metabolite">
    <Comment>oxidized low-density lipoprotein</Comment>
    <BiopaxRef>b63</BiopaxRef>
    <BiopaxRef>aac</BiopaxRef>
    <BiopaxRef>caf</BiopaxRef>
    <BiopaxRef>ae8</BiopaxRef>
    <Graphics CenterX="791.0" CenterY="1095.3166666666666" Width="70.70000000000002" Height="21.333333333333314" ZOrder="32946" FontSize="10" Valign="Middle" />
    <Xref Database="ChEBI" ID="39026" />
  </DataNode>
  <DataNode TextLabel="ACT" GraphId="f58a9" Type="Protein">
    <Comment>alpha-1-antichymotrypsin</Comment>
    <Comment>serpin peptidase inhibitor, clade A (alpha-1 antiproteinase, antitrypsin), member 3</Comment>
    <BiopaxRef>e9b</BiopaxRef>
    <BiopaxRef>ce6</BiopaxRef>
    <Graphics CenterX="791.0" CenterY="860.3166666666667" Width="70.70000000000002" Height="21.333333333333314" ZOrder="32946" FontSize="10" Valign="Middle" Color="ffcc00" />
    <Xref Database="Entrez Gene" ID="12   " />
  </DataNode>
  <DataNode TextLabel="Cholesterol" GraphId="bf019" Type="Metabolite">
    <BiopaxRef>e99</BiopaxRef>
    <Graphics CenterX="977.3333333333334" CenterY="1316.3166666666666" Width="70.70000000000002" Height="21.333333333333314" ZOrder="32946" FontSize="10" Valign="Middle" />
    <Xref Database="HMDB" ID=" HMDB00067" />
  </DataNode>
  <DataNode TextLabel="TAG" GraphId="c3879" Type="Metabolite">
    <Comment>Triglyceride</Comment>
    <Comment>Triacylglycerol</Comment>
    <BiopaxRef>de8</BiopaxRef>
    <Graphics CenterX="734.3333333333334" CenterY="1464.3166666666666" Width="70.70000000000002" Height="21.333333333333314" ZOrder="32946" FontSize="10" Valign="Middle" />
    <Xref Database="ChEBI" ID="17855" />
  </DataNode>
  <DataNode TextLabel="VLDL-TAG" GraphId="fcc5d" Type="Metabolite">
    <Comment>very-low-density lipoprotein-triglyceride</Comment>
    <Comment>Triglyceride transport</Comment>
    <BiopaxRef>de8</BiopaxRef>
    <Graphics CenterX="809.3333333333334" CenterY="1499.3166666666666" Width="70.70000000000002" Height="21.333333333333314" ZOrder="32946" FontSize="10" Valign="Middle" />
    <Xref Database="ChEBI" ID="47776" />
  </DataNode>
  <DataNode TextLabel="ABCA1" GraphId="c4c25" Type="Protein">
    <Comment>ATP-binding cassette, sub-family A (ABC1), member 1</Comment>
    <BiopaxRef>e99</BiopaxRef>
    <BiopaxRef>c7d</BiopaxRef>
    <Graphics CenterX="812.3333333333334" CenterY="1316.3166666666666" Width="70.70000000000002" Height="21.333333333333314" ZOrder="32946" FontSize="10" Valign="Middle" Color="ffcc00" />
    <Xref Database="Entrez Gene" ID="19" />
  </DataNode>
  <DataNode TextLabel="HDL/APOA1" GraphId="a971b" Type="Metabolite">
    <Comment>high-density lipoprotein</Comment>
    <Comment>ApoA-I is present on the majority of HDL particles and constitutes aprox 70% of the apolipoprotein content of HDL particles</Comment>
    <BiopaxRef>e99</BiopaxRef>
    <Graphics CenterX="898.3333333333334" CenterY="1286.3166666666666" Width="70.70000000000002" Height="21.333333333333314" ZOrder="32946" FontSize="10" Valign="Middle" />
    <Xref Database="ChEBI" ID="39025" />
  </DataNode>
  <DataNode TextLabel="APOB" GraphId="a8ce8" Type="Protein">
    <Comment>apolipoprotein B</Comment>
    <BiopaxRef>de8</BiopaxRef>
    <Graphics CenterX="809.3333333333334" CenterY="1376.3166666666666" Width="70.70000000000002" Height="21.333333333333314" ZOrder="32946" FontSize="10" Valign="Middle" Color="ffcc00" />
    <Xref Database="Entrez Gene" ID="338   " />
  </DataNode>
  <DataNode TextLabel="VLDL-TAG" GraphId="f97c7" Type="Metabolite">
    <Comment>very-low-density lipoprotein-triglyceride</Comment>
    <Comment>Triglyceride transport</Comment>
    <BiopaxRef>de8</BiopaxRef>
    <Graphics CenterX="687.3333333333334" CenterY="2243.3166666666666" Width="70.70000000000002" Height="21.333333333333314" ZOrder="32946" FontSize="10" Valign="Middle" />
    <Xref Database="ChEBI" ID="47776" />
  </DataNode>
  <DataNode TextLabel="TAG" GraphId="b35b8" Type="Metabolite">
    <Comment>Triglyceride</Comment>
    <Comment>Triacylglycerol</Comment>
    <BiopaxRef>de8</BiopaxRef>
    <Graphics CenterX="687.3333333333334" CenterY="2279.65" Width="70.70000000000002" Height="21.333333333333314" ZOrder="32946" FontSize="10" Valign="Middle" />
    <Xref Database="ChEBI" ID="17855" />
  </DataNode>
  <DataNode TextLabel="VLDL" GraphId="df758" Type="Metabolite">
    <Comment>very-low-density lipoprotein</Comment>
    <BiopaxRef>de8</BiopaxRef>
    <BiopaxRef>ba4</BiopaxRef>
    <Graphics CenterX="687.3333333333334" CenterY="2314.983333333333" Width="70.70000000000002" Height="21.333333333333314" ZOrder="32946" FontSize="10" Valign="Middle" />
    <Xref Database="ChEBI" ID="39027" />
  </DataNode>
  <DataNode TextLabel="APOB" GraphId="b4497" Type="Protein">
    <Comment>apolipoprotein B</Comment>
    <BiopaxRef>de8</BiopaxRef>
    <Graphics CenterX="687.3333333333334" CenterY="2346.3166666666666" Width="70.70000000000002" Height="21.333333333333314" ZOrder="32946" FontSize="10" Valign="Middle" Color="ffcc00" />
    <Xref Database="Entrez Gene" ID="338   " />
  </DataNode>
  <DataNode TextLabel="oxLDL" GraphId="c2ce6" Type="Metabolite">
    <Comment>oxidized low-density lipoprotein</Comment>
    <BiopaxRef>b63</BiopaxRef>
    <BiopaxRef>aac</BiopaxRef>
    <BiopaxRef>caf</BiopaxRef>
    <BiopaxRef>ae8</BiopaxRef>
    <Graphics CenterX="791.0" CenterY="2245.3166666666666" Width="70.70000000000002" Height="21.333333333333314" ZOrder="32946" FontSize="10" Valign="Middle" />
    <Xref Database="ChEBI" ID="39026" />
  </DataNode>
  <DataNode TextLabel="LDL" GraphId="b163e" Type="Metabolite">
    <Comment>low-density lipoprotein</Comment>
    <BiopaxRef>b63</BiopaxRef>
    <BiopaxRef>aac</BiopaxRef>
    <BiopaxRef>caf</BiopaxRef>
    <BiopaxRef>ae8</BiopaxRef>
    <BiopaxRef>c76</BiopaxRef>
    <Graphics CenterX="791.0" CenterY="2283.3166666666666" Width="70.70000000000002" Height="21.333333333333314" ZOrder="32946" FontSize="10" Valign="Middle" />
    <Xref Database="ChEBI" ID="39026" />
  </DataNode>
  <DataNode TextLabel="ACT" GraphId="a6906" Type="Protein">
    <Comment>alpha-1-antichymotrypsin</Comment>
    <Comment>serpin peptidase inhibitor, clade A (alpha-1 antiproteinase, antitrypsin), member 3</Comment>
    <BiopaxRef>e9b</BiopaxRef>
    <BiopaxRef>ce6</BiopaxRef>
    <Graphics CenterX="791.0" CenterY="2318.3166666666666" Width="70.70000000000002" Height="21.333333333333314" ZOrder="32946" FontSize="10" Valign="Middle" Color="ffcc00" />
    <Xref Database="Entrez Gene" ID="12   " />
  </DataNode>
  <DataNode TextLabel="HDL" GraphId="c013c" Type="Metabolite">
    <Comment>high-density lipoprotein</Comment>
    <BiopaxRef>e99</BiopaxRef>
    <BiopaxRef>c76</BiopaxRef>
    <Graphics CenterX="898.3333333333334" CenterY="2485.3166666666666" Width="70.70000000000002" Height="21.333333333333314" ZOrder="32946" FontSize="10" Valign="Middle" />
    <Xref Database="ChEBI" ID="39025" />
  </DataNode>
  <DataNode TextLabel="Cholesterol" GraphId="fa941" Type="Metabolite">
    <BiopaxRef>e99</BiopaxRef>
    <Graphics CenterX="898.3333333333334" CenterY="2442.3166666666666" Width="70.70000000000002" Height="21.333333333333314" ZOrder="32946" FontSize="10" Valign="Middle" />
    <Xref Database="HMDB" ID=" HMDB00067" />
  </DataNode>
  <DataNode TextLabel="HDL-C" GraphId="f3b52" Type="Metabolite">
    <Comment>high-density lipoprotein cholesterol</Comment>
    <Comment>Cholesterol transport</Comment>
    <BiopaxRef>e99</BiopaxRef>
    <Graphics CenterX="898.3333333333334" CenterY="2407.3166666666666" Width="70.70000000000002" Height="21.333333333333314" ZOrder="32946" FontSize="10" Valign="Middle" />
    <Xref Database="ChEBI" ID="47775" />
  </DataNode>
  <DataNode TextLabel="APOA1" GraphId="aec06" Type="Protein">
    <Comment>apolipoprotein A-I</Comment>
    <BiopaxRef>e99</BiopaxRef>
    <Graphics CenterX="898.3333333333334" CenterY="2371.3166666666666" Width="70.70000000000002" Height="21.333333333333314" ZOrder="32946" FontSize="10" Valign="Middle" Color="ffcc00" />
    <Xref Database="Entrez Gene" ID="335" />
  </DataNode>
  <DataNode TextLabel="O2" GraphId="bc4c4" Type="Metabolite">
    <BiopaxRef>d63</BiopaxRef>
    <Graphics CenterX="1291.0" CenterY="599.0" Width="80.0" Height="30.0" ZOrder="32948" FontSize="10" Valign="Middle" />
    <Xref Database="HMDB" ID="HMDB01377" />
  </DataNode>
  <DataNode TextLabel="FAD" GraphId="b57a6" Type="Metabolite">
    <Comment>Flavin adenine dinucleotide</Comment>
    <BiopaxRef>af3</BiopaxRef>
    <Graphics CenterX="2066.3333333333335" CenterY="612.3166666666667" Width="70.7000000000001" Height="21.333333333333314" ZOrder="32952" FontSize="10" Valign="Middle" />
    <Xref Database="HMDB" ID="HMDB01248" />
  </DataNode>
  <DataNode TextLabel="8-OHdG" GraphId="eeb89" Type="Metabolite">
    <Comment>8-Hydroxy-deoxyguanosine</Comment>
    <BiopaxRef>be4</BiopaxRef>
    <Graphics CenterX="680.3333333333334" CenterY="560.3166666666667" Width="70.7000000000001" Height="21.333333333333314" ZOrder="32952" FontSize="10" Valign="Middle" />
    <Xref Database="HMDB" ID=" HMDB03333" />
  </DataNode>
  <DataNode TextLabel="Cob(I)alamin" GraphId="aebe4" Type="Metabolite">
    <Comment>Reduced cobalamin</Comment>
    <BiopaxRef>a7c</BiopaxRef>
    <BiopaxRef>c3a</BiopaxRef>
    <BiopaxRef>cfb</BiopaxRef>
    <Graphics CenterX="1700.3333333333333" CenterY="573.3166666666667" Width="70.7000000000001" Height="21.333333333333314" ZOrder="32952" FontSize="10" Valign="Middle" />
    <Xref Database="HMDB" ID=" HMDB02174" />
  </DataNode>
  <DataNode TextLabel="FAD" GraphId="f468f" Type="Metabolite">
    <Comment>Flavin adenine dinucleotide</Comment>
    <BiopaxRef>a7c</BiopaxRef>
    <Graphics CenterX="1828.3333333333333" CenterY="698.3166666666667" Width="70.7000000000001" Height="21.333333333333314" ZOrder="32952" FontSize="10" Valign="Middle" />
    <Xref Database="HMDB" ID="HMDB01248" />
  </DataNode>
  <DataNode TextLabel="Cob(II)alamin" GraphId="f4b4d" Type="Metabolite">
    <Comment>oxidized cobalamin</Comment>
    <BiopaxRef>a7c</BiopaxRef>
    <BiopaxRef>c3a</BiopaxRef>
    <Graphics CenterX="1700.3333333333333" CenterY="762.3166666666667" Width="70.7000000000001" Height="21.333333333333314" ZOrder="32952" FontSize="10" Valign="Middle" />
    <Xref Database="HMDB" ID=" HMDB02174" />
  </DataNode>
  <DataNode TextLabel="Cob(I)alamin" GraphId="de2a9" Type="Metabolite">
    <Comment>Reduced cobalamin</Comment>
    <BiopaxRef>a7c</BiopaxRef>
    <BiopaxRef>c3a</BiopaxRef>
    <BiopaxRef>cfb</BiopaxRef>
    <Graphics CenterX="1702.3333333333333" CenterY="2271.3166666666666" Width="70.7000000000001" Height="21.333333333333314" ZOrder="32952" FontSize="10" Valign="Middle" />
    <Xref Database="HMDB" ID=" HMDB02174" />
  </DataNode>
  <DataNode TextLabel="8-OHdG" GraphId="f4ca6" Type="Metabolite">
    <Comment>8-Hydroxy-deoxyguanosine</Comment>
    <BiopaxRef>be4</BiopaxRef>
    <Graphics CenterX="537.6666666666666" CenterY="2220.3166666666666" Width="70.7000000000001" Height="21.333333333333314" ZOrder="32952" FontSize="10" Valign="Middle" />
    <Xref Database="HMDB" ID=" HMDB03333" />
  </DataNode>
  <DataNode TextLabel="ADP" GraphId="cd72a" Type="Metabolite">
    <Comment>Adenosine diphosphate</Comment>
    <Graphics CenterX="2531.0" CenterY="522.9833333333333" Width="51.0" Height="14.7" ZOrder="32956" FontSize="10" Valign="Middle" Color="ffff00" />
    <Xref Database="HMDB" ID="HMDB01341" />
  </DataNode>
  <DataNode TextLabel="ADP" GraphId="b52e8" Type="Metabolite">
    <Comment>Adenosine diphosphate</Comment>
    <Graphics CenterX="2039.0" CenterY="367.98333333333335" Width="51.0" Height="14.7" ZOrder="32956" FontSize="10" Valign="Middle" Color="ffff00" />
    <Xref Database="HMDB" ID="HMDB01341" />
  </DataNode>
  <DataNode TextLabel="Chlorine" GraphId="c0f46" Type="Metabolite">
    <Graphics CenterX="1053.0" CenterY="708.5" Width="56.666666666666664" Height="21.333333333333314" ZOrder="32960" FontSize="10" Valign="Middle" Color="009933" />
    <Xref Database="HMDB" ID="HMDB00492" />
  </DataNode>
  <DataNode TextLabel="Magnesium" GraphId="f4fec" Type="Metabolite">
    <Graphics CenterX="2182.0" CenterY="285.5" Width="56.666666666666664" Height="21.333333333333314" ZOrder="32960" FontSize="10" Valign="Middle" Color="009933" />
    <Xref Database="HMDB" ID="HMDB00547" />
  </DataNode>
  <DataNode TextLabel="Magnesium" GraphId="ab890" Type="Metabolite">
    <Graphics CenterX="2182.0" CenterY="2272.5" Width="56.666666666666664" Height="21.333333333333314" ZOrder="32960" FontSize="10" Valign="Middle" Color="009933" />
    <Xref Database="HMDB" ID="HMDB00547" />
  </DataNode>
  <DataNode TextLabel="Chlorine" GraphId="b7263" Type="Metabolite">
    <Graphics CenterX="1115.0" CenterY="2262.5" Width="56.666666666666664" Height="21.333333333333314" ZOrder="32960" FontSize="10" Valign="Middle" Color="009933" />
    <Xref Database="HMDB" ID="HMDB00492" />
  </DataNode>
  <DataNode TextLabel="Cystathionine" GraphId="cb485" Type="Metabolite">
    <Graphics CenterX="1468.0" CenterY="815.5" Width="72.0" Height="30.0" ZOrder="32962" FontSize="10" Valign="Middle" />
    <Xref Database="HMDB" ID="HMDB00099" />
  </DataNode>
  <DataNode TextLabel="S-nitrosohomocysteine" GraphId="c8bf3" Type="Metabolite">
    <BiopaxRef>fc5</BiopaxRef>
    <BiopaxRef>fa3</BiopaxRef>
    <Graphics CenterX="1306.5" CenterY="527.5" Width="123.0" Height="30.0" ZOrder="32962" FontSize="10" Valign="Middle" />
    <Xref Database="PubChem-compound" ID="3035701" />
  </DataNode>
  <DataNode TextLabel="SOD2" GraphId="ed5ed" Type="Protein" GroupRef="c56ac">
    <Comment>EC 1.15.1.1</Comment>
    <Comment>superoxide dismutase 2, mitochondrial</Comment>
    <Graphics CenterX="1059.15" CenterY="519.8166666666667" Width="88.66666666666674" Height="14.700000000000008" ZOrder="32966" FontSize="10" Valign="Middle" Color="999998" />
    <Xref Database="Entrez Gene" ID="6648 " />
  </DataNode>
  <DataNode TextLabel="Serine" GraphId="f3084" Type="Metabolite">
    <BiopaxRef>af8</BiopaxRef>
    <BiopaxRef>c29</BiopaxRef>
    <Graphics CenterX="1475.0" CenterY="2227.816619873047" Width="72.0" Height="21.33333333333337" ZOrder="32970" FontSize="10" Valign="Middle" />
    <Xref Database="HMDB" ID="HMDB00187" />
  </DataNode>
  <DataNode TextLabel="ATP" GraphId="e2d51" Type="Metabolite">
    <Comment>Adenosine triphosphate</Comment>
    <Graphics CenterX="1789.4916666666666" CenterY="368.98333333333335" Width="51.0" Height="14.7" ZOrder="32974" FontSize="10" Valign="Middle" Color="ffff00" />
    <Xref Database="HMDB" ID="HMDB00538" />
  </DataNode>
  <DataNode TextLabel="Zinc" GraphId="fc87c" Type="Metabolite">
    <Graphics CenterX="1828.0" CenterY="2264.8333333333335" Width="56.666666666666664" Height="21.333333333333314" ZOrder="32986" FontSize="10" Valign="Middle" Color="009933" />
    <Xref Database="HMDB" ID="HMDB01303" />
  </DataNode>
  <DataNode TextLabel="Zinc" GraphId="e1371" Type="Metabolite">
    <Graphics CenterX="1828.0" CenterY="574.8333333333334" Width="56.666666666666664" Height="21.333333333333314" ZOrder="32986" FontSize="10" Valign="Middle" Color="009933" />
    <Xref Database="HMDB" ID="HMDB01303" />
  </DataNode>
  <DataNode TextLabel="NO2" GraphId="d599e" Type="Metabolite">
    <Comment>Nitrogen dioxide</Comment>
    <Graphics CenterX="1100.3333333333333" CenterY="756.3333333333334" Width="48.0" Height="18.0" ZOrder="32996" FontSize="10" Valign="Middle" />
    <Xref Database="ChEBI" ID="33101" />
  </DataNode>
  <DataNode TextLabel="O3" GraphId="c177c" Type="Metabolite">
    <Comment>ozone</Comment>
    <Graphics CenterX="1020.3333333333334" CenterY="668.0" Width="48.0" Height="18.0" ZOrder="32996" FontSize="10" Valign="Middle" />
    <Xref Database="ChEBI" ID="25812" />
  </DataNode>
  <DataNode TextLabel="HNO2" GraphId="e4fb0" Type="Metabolite">
    <Comment>Nitrous acid</Comment>
    <Graphics CenterX="1103.3333333333333" CenterY="800.3333333333334" Width="48.0" Height="18.0" ZOrder="32996" FontSize="10" Valign="Middle" />
    <Xref Database="ChEBI" ID="25567" />
  </DataNode>
  <DataNode TextLabel="NO" GraphId="a2c0e" Type="Metabolite">
    <Comment>Nitric oxide</Comment>
    <BiopaxRef>ceb</BiopaxRef>
    <BiopaxRef>c51</BiopaxRef>
    <BiopaxRef>f1c</BiopaxRef>
    <BiopaxRef>fc5</BiopaxRef>
    <BiopaxRef>fa3</BiopaxRef>
    <Graphics CenterX="1017.3333333333334" CenterY="754.6666666666666" Width="48.0" Height="18.0" ZOrder="32996" FontSize="10" Valign="Middle" />
    <Xref Database="HMDB" ID="HMDB03378" />
  </DataNode>
  <DataNode TextLabel="NO" GraphId="b9847" Type="Metabolite">
    <Comment>Nitric oxide</Comment>
    <BiopaxRef>ceb</BiopaxRef>
    <BiopaxRef>c51</BiopaxRef>
    <Graphics CenterX="1017.3333333333334" CenterY="2208.6666666666665" Width="48.0" Height="18.0" ZOrder="32996" FontSize="10" Valign="Middle" />
    <Xref Database="HMDB" ID="HMDB03378" />
  </DataNode>
  <DataNode TextLabel="HOCl" GraphId="aeb17" Type="Metabolite">
    <Comment>Hypochlorite</Comment>
    <Graphics CenterX="1126.3333333333333" CenterY="668.0" Width="48.0" Height="18.0" ZOrder="32996" FontSize="10" Valign="Middle" />
    <Xref Database="HMDB" ID="HMDB01050" />
  </DataNode>
  <DataNode TextLabel="Fibrinogen" GraphId="a741c" Type="Protein">
    <BiopaxRef>af4</BiopaxRef>
    <BiopaxRef>d08</BiopaxRef>
    <Graphics CenterX="2403.8166666666666" CenterY="1210.15" Width="88.66666666666674" Height="14.700000000000008" ZOrder="33002" FontSize="10" Valign="Middle" Color="ffcc00" />
    <Xref Database="Wikipedia" ID="Fibrinogen" />
  </DataNode>
  <DataNode TextLabel="CSF1" GraphId="ee610" Type="Protein">
    <Comment>colony stimulating factor 1 (macrophage)</Comment>
    <BiopaxRef>e2f</BiopaxRef>
    <Graphics CenterX="1145.8166666666666" CenterY="2415.15" Width="88.66666666666674" Height="14.700000000000008" ZOrder="33002" FontSize="10" Valign="Middle" Color="ffcc00" />
    <Xref Database="Entrez Gene" ID="1435    " />
  </DataNode>
  <DataNode TextLabel="IL10" GraphId="b696d" Type="Protein">
    <Comment>interferon, gamma</Comment>
    <BiopaxRef>bd7</BiopaxRef>
    <Graphics CenterX="1244.8166666666666" CenterY="1403.15" Width="88.66666666666674" Height="14.700000000000008" ZOrder="33002" FontSize="10" Valign="Middle" Color="ffcc00" />
    <Xref Database="Entrez Gene" ID="3458 " />
  </DataNode>
  <DataNode TextLabel="IL6" GraphId="ffd35" Type="Protein">
    <Comment>interleukin 6 (interferon, beta 2)</Comment>
    <BiopaxRef>fc9</BiopaxRef>
    <BiopaxRef>d53</BiopaxRef>
    <BiopaxRef>d77</BiopaxRef>
    <BiopaxRef>af4</BiopaxRef>
    <Graphics CenterX="1244.8166666666666" CenterY="1164.15" Width="88.66666666666674" Height="14.700000000000008" ZOrder="33002" FontSize="10" Valign="Middle" Color="ffcc00" />
    <Xref Database="Entrez Gene" ID="3569  " />
  </DataNode>
  <DataNode TextLabel="IL2" GraphId="b8177" Type="Protein">
    <Comment>interleukin 2</Comment>
    <BiopaxRef>f7c</BiopaxRef>
    <BiopaxRef>a54</BiopaxRef>
    <Graphics CenterX="1244.8166666666666" CenterY="1246.15" Width="88.66666666666674" Height="14.700000000000008" ZOrder="33002" FontSize="10" Valign="Middle" Color="ffcc00" />
    <Xref Database="Entrez Gene" ID="3558   " />
  </DataNode>
  <DataNode TextLabel="CRP" GraphId="aa691" Type="Protein">
    <Comment>C-reactive protein, pentraxin-related</Comment>
    <BiopaxRef>ed1</BiopaxRef>
    <BiopaxRef>a40</BiopaxRef>
    <BiopaxRef>caf</BiopaxRef>
    <BiopaxRef>e34</BiopaxRef>
    <BiopaxRef>be5</BiopaxRef>
    <BiopaxRef>afd</BiopaxRef>
    <Graphics CenterX="1501.8166666666666" CenterY="1115.15" Width="88.66666666666674" Height="14.700000000000008" ZOrder="33002" FontSize="10" Valign="Middle" Color="ffcc00" />
    <Xref Database="Entrez Gene" ID="1401   " />
  </DataNode>
  <DataNode TextLabel="IFNg" GraphId="c7788" Type="Protein">
    <Comment>interferon, gamma</Comment>
    <BiopaxRef>b42</BiopaxRef>
    <BiopaxRef>e34</BiopaxRef>
    <Graphics CenterX="1243.8166666666666" CenterY="1365.15" Width="88.66666666666674" Height="14.700000000000008" ZOrder="33002" FontSize="10" Valign="Middle" Color="ffcc00" />
    <Xref Database="Entrez Gene" ID="3458 " />
  </DataNode>
  <DataNode TextLabel="INS" GraphId="fae15" Type="Protein">
    <Comment>Insulin</Comment>
    <BiopaxRef>b4a</BiopaxRef>
    <BiopaxRef>b59</BiopaxRef>
    <BiopaxRef>ba4</BiopaxRef>
    <Graphics CenterX="1668.8166666666666" CenterY="2591.15" Width="88.66666666666674" Height="14.700000000000008" ZOrder="33002" FontSize="10" Valign="Middle" Color="ffcc00" />
    <Xref Database="Entrez Gene" ID="3630" />
  </DataNode>
  <DataNode TextLabel="IL10" GraphId="cbe08" Type="Protein">
    <Comment>interferon, gamma</Comment>
    <BiopaxRef>bd7</BiopaxRef>
    <Graphics CenterX="1145.8166666666666" CenterY="2442.15" Width="88.66666666666674" Height="14.700000000000008" ZOrder="33002" FontSize="10" Valign="Middle" Color="ffcc00" />
    <Xref Database="Entrez Gene" ID="3458 " />
  </DataNode>
  <DataNode TextLabel="IL1B" GraphId="a0188" Type="Protein">
    <Comment>interleukin 1, beta</Comment>
    <BiopaxRef>b78</BiopaxRef>
    <Graphics CenterX="1145.8166666666666" CenterY="2499.15" Width="88.66666666666674" Height="14.700000000000008" ZOrder="33002" FontSize="10" Valign="Middle" Color="ffcc00" />
    <Xref Database="Entrez Gene" ID="3553 " />
  </DataNode>
  <DataNode TextLabel="HbA1c" GraphId="b7344" Type="Protein">
    <Comment>Glycated hemoglobin</Comment>
    <Comment>http://en.wikipedia.org/wiki/Glycated_hemoglobin</Comment>
    <BiopaxRef>cef</BiopaxRef>
    <Graphics CenterX="2301.483333333333" CenterY="2572.483333333333" Width="88.66666666666674" Height="14.700000000000008" ZOrder="33002" FontSize="10" Valign="Middle" Color="ffcc00" />
    <Xref Database="Wikipedia" ID="Glycated hemoglobin" />
  </DataNode>
  <DataNode TextLabel="ALB" GraphId="be83d" Type="Protein">
    <Comment>albumin</Comment>
    <BiopaxRef>c31</BiopaxRef>
    <Graphics CenterX="2034.8166666666666" CenterY="1750.15" Width="88.66666666666674" Height="14.700000000000008" ZOrder="33002" FontSize="10" Valign="Middle" Color="ffcc00" />
    <Xref Database="Entrez Gene" ID="213   " />
  </DataNode>
  <DataNode TextLabel="ALB" GraphId="fb407" Type="Protein">
    <Comment>albumin</Comment>
    <BiopaxRef>c31</BiopaxRef>
    <Graphics CenterX="1974.8166666666666" CenterY="2585.8166666666666" Width="88.66666666666674" Height="14.700000000000008" ZOrder="33002" FontSize="10" Valign="Middle" Color="ffcc00" />
    <Xref Database="Entrez Gene" ID="213   " />
  </DataNode>
  <DataNode TextLabel="INSR" GraphId="b05cc" Type="Protein">
    <Comment>Insulin receptor</Comment>
    <BiopaxRef>b4a</BiopaxRef>
    <BiopaxRef>e66</BiopaxRef>
    <Graphics CenterX="1738.8166666666666" CenterY="1788.15" Width="88.66666666666674" Height="14.700000000000008" ZOrder="33002" FontSize="10" Valign="Middle" Color="ffcc00" />
    <Xref Database="Entrez Gene" ID="3643 " />
  </DataNode>
  <DataNode TextLabel="HBB" GraphId="acb2b" Type="Protein">
    <Comment>hemoglobin, beta</Comment>
    <BiopaxRef>cef</BiopaxRef>
    <Graphics CenterX="2032.8166666666666" CenterY="1710.15" Width="88.66666666666674" Height="14.700000000000008" ZOrder="33002" FontSize="10" Valign="Middle" Color="ffcc00" />
    <Xref Database="Entrez Gene" ID="3043" />
  </DataNode>
  <DataNode TextLabel="CSF1" GraphId="bd2f6" Type="Protein">
    <Comment>colony stimulating factor 1 (macrophage)</Comment>
    <BiopaxRef>e2f</BiopaxRef>
    <Graphics CenterX="1246.8166666666666" CenterY="1449.15" Width="88.66666666666674" Height="14.700000000000008" ZOrder="33002" FontSize="10" Valign="Middle" Color="ffcc00" />
    <Xref Database="Entrez Gene" ID="1435    " />
  </DataNode>
  <DataNode TextLabel="HbA1c" GraphId="fd377" Type="Protein">
    <Comment>Glycated hemoglobin</Comment>
    <Comment>http://en.wikipedia.org/wiki/Glycated_hemoglobin</Comment>
    <BiopaxRef>cef</BiopaxRef>
    <Graphics CenterX="2150.8166666666666" CenterY="1683.15" Width="88.66666666666674" Height="14.700000000000008" ZOrder="33002" FontSize="10" Valign="Middle" Color="ffcc00" />
    <Xref Database="" ID="" />
  </DataNode>
  <DataNode TextLabel="sICAM-1" GraphId="cbdfe" Type="Protein">
    <Comment>soluble intercellular adhesion molecule 1</Comment>
    <BiopaxRef>e34</BiopaxRef>
    <BiopaxRef>cd0</BiopaxRef>
    <BiopaxRef>c22</BiopaxRef>
    <Graphics CenterX="1247.8166666666666" CenterY="1594.15" Width="88.66666666666674" Height="14.700000000000008" ZOrder="33002" FontSize="10" Valign="Middle" Color="ffcc00" />
    <Xref Database="Entrez Gene" ID="3383   " />
  </DataNode>
  <DataNode TextLabel="IL6" GraphId="f72a3" Type="Protein">
    <Comment>interleukin 6 (interferon, beta 2)</Comment>
    <BiopaxRef>fc9</BiopaxRef>
    <BiopaxRef>d53</BiopaxRef>
    <Graphics CenterX="1145.8166666666666" CenterY="2628.15" Width="88.66666666666674" Height="14.700000000000008" ZOrder="33002" FontSize="10" Valign="Middle" Color="ffcc00" />
    <Xref Database="Entrez Gene" ID="3569  " />
  </DataNode>
  <DataNode TextLabel="IL4" GraphId="ba6d9" Type="Protein">
    <Comment>interleukin 4</Comment>
    <BiopaxRef>f7c</BiopaxRef>
    <Graphics CenterX="1244.8166666666666" CenterY="1206.15" Width="88.66666666666674" Height="14.700000000000008" ZOrder="33002" FontSize="10" Valign="Middle" Color="ffcc00" />
    <Xref Database="Entrez Gene" ID="3565   " />
  </DataNode>
  <DataNode TextLabel="HBA1" GraphId="b31e0" Type="Protein">
    <Comment>hemoglobin, alpha 1</Comment>
    <BiopaxRef>cef</BiopaxRef>
    <Graphics CenterX="2032.8166666666666" CenterY="1654.15" Width="88.66666666666674" Height="14.700000000000008" ZOrder="33002" FontSize="10" Valign="Middle" Color="ffcc00" />
    <Xref Database="Entrez Gene" ID="3039 " />
  </DataNode>
  <DataNode TextLabel="IL2" GraphId="a36b0" Type="Protein">
    <Comment>interleukin 2</Comment>
    <BiopaxRef>f7c</BiopaxRef>
    <BiopaxRef>a54</BiopaxRef>
    <Graphics CenterX="1145.8166666666666" CenterY="2566.15" Width="88.66666666666674" Height="14.700000000000008" ZOrder="33002" FontSize="10" Valign="Middle" Color="ffcc00" />
    <Xref Database="Entrez Gene" ID="3558   " />
  </DataNode>
  <DataNode TextLabel="TNFa" GraphId="d2dd6" Type="Protein">
    <Comment>tumor necrosis factor (TNF superfamily, member 2)</Comment>
    <BiopaxRef>dde</BiopaxRef>
    <BiopaxRef>d77</BiopaxRef>
    <BiopaxRef>e34</BiopaxRef>
    <BiopaxRef>b4a</BiopaxRef>
    <Graphics CenterX="1244.8166666666666" CenterY="1286.15" Width="88.66666666666674" Height="14.700000000000008" ZOrder="33002" FontSize="10" Valign="Middle" Color="ffcc00" />
    <Xref Database="Entrez Gene" ID="7124 " />
  </DataNode>
  <DataNode TextLabel="INS" GraphId="c2c56" Type="Protein">
    <Comment>Insulin</Comment>
    <BiopaxRef>b4a</BiopaxRef>
    <BiopaxRef>b59</BiopaxRef>
    <BiopaxRef>ba4</BiopaxRef>
    <BiopaxRef>fa3</BiopaxRef>
    <Graphics CenterX="1738.8166666666666" CenterY="1687.15" Width="88.66666666666674" Height="14.700000000000008" ZOrder="33002" FontSize="10" Valign="Middle" Color="ffcc00" />
    <Xref Database="Entrez Gene" ID="3630" />
  </DataNode>
  <DataNode TextLabel="IL1B" GraphId="a8c2d" Type="Protein">
    <Comment>interleukin 1, beta</Comment>
    <BiopaxRef>b78</BiopaxRef>
    <BiopaxRef>d77</BiopaxRef>
    <Graphics CenterX="1245.8166666666666" CenterY="1324.15" Width="88.66666666666674" Height="14.700000000000008" ZOrder="33002" FontSize="10" Valign="Middle" Color="ffcc00" />
    <Xref Database="Entrez Gene" ID="3553 " />
  </DataNode>
  <DataNode TextLabel="IFNg" GraphId="d2268" Type="Protein">
    <Comment>interferon, gamma</Comment>
    <BiopaxRef>b42</BiopaxRef>
    <Graphics CenterX="1145.8166666666666" CenterY="2471.15" Width="88.66666666666674" Height="14.700000000000008" ZOrder="33002" FontSize="10" Valign="Middle" Color="ffcc00" />
    <Xref Database="Entrez Gene" ID="3458 " />
  </DataNode>
  <DataNode TextLabel="Fibrin" GraphId="ea6aa" Type="Metabolite">
    <BiopaxRef>f17</BiopaxRef>
    <BiopaxRef>f7a</BiopaxRef>
    <Graphics CenterX="2403.15" CenterY="1291.8166666666666" Width="88.66666666666674" Height="14.700000000000008" ZOrder="33002" FontSize="10" Valign="Middle" Color="ffcc00" />
    <Xref Database="PubChem-compound" ID="439199  " />
  </DataNode>
  <DataNode TextLabel="D-dimer" GraphId="e43dd" Type="Protein">
    <Comment>http://en.wikipedia.org/wiki/Fibrin_degradation_product</Comment>
    <BiopaxRef>f7a</BiopaxRef>
    <BiopaxRef>a00</BiopaxRef>
    <Graphics CenterX="2400.483333333333" CenterY="1364.15" Width="88.66666666666674" Height="14.700000000000008" ZOrder="33002" FontSize="10" Valign="Middle" Color="ffcc00" />
    <Xref Database="Wikipedia" ID="Fibrin degradation product" />
  </DataNode>
  <DataNode TextLabel="TNFa" GraphId="dc833" Type="Protein">
    <Comment>tumor necrosis factor (TNF superfamily, member 2)</Comment>
    <BiopaxRef>dde</BiopaxRef>
    <Graphics CenterX="1145.8166666666666" CenterY="2532.15" Width="88.66666666666674" Height="14.700000000000008" ZOrder="33002" FontSize="10" Valign="Middle" Color="ffcc00" />
    <Xref Database="Entrez Gene" ID="7124 " />
  </DataNode>
  <DataNode TextLabel="IL4" GraphId="cd348" Type="Protein">
    <Comment>interleukin 4</Comment>
    <BiopaxRef>f7c</BiopaxRef>
    <Graphics CenterX="1145.8166666666666" CenterY="2596.15" Width="88.66666666666674" Height="14.700000000000008" ZOrder="33002" FontSize="10" Valign="Middle" Color="ffcc00" />
    <Xref Database="Entrez Gene" ID="3565   " />
  </DataNode>
  <DataNode TextLabel="D-dimer" GraphId="bfe70" Type="Protein">
    <Comment>http://en.wikipedia.org/wiki/Fibrin_degradation_product</Comment>
    <BiopaxRef>f7a</BiopaxRef>
    <BiopaxRef>a00</BiopaxRef>
    <Graphics CenterX="2394.483333333333" CenterY="2219.483333333333" Width="88.66666666666674" Height="14.700000000000008" ZOrder="33002" FontSize="10" Valign="Middle" Color="ffcc00" />
    <Xref Database="Wikipedia" ID="Fibrin degradation product" />
  </DataNode>
  <DataNode TextLabel="Fibrin" GraphId="b5d1d" Type="Metabolite">
    <BiopaxRef>f17</BiopaxRef>
    <BiopaxRef>f7a</BiopaxRef>
    <Graphics CenterX="2394.483333333333" CenterY="2253.8166666666666" Width="88.66666666666674" Height="14.700000000000008" ZOrder="33002" FontSize="10" Valign="Middle" Color="ffcc00" />
    <Xref Database="PubChem-compound" ID="439199" />
  </DataNode>
  <DataNode TextLabel="Fibrinogen" GraphId="c7ee6" Type="Protein">
    <BiopaxRef>af4</BiopaxRef>
    <BiopaxRef>d08</BiopaxRef>
    <Graphics CenterX="2395.15" CenterY="2289.483333333333" Width="88.66666666666674" Height="14.700000000000008" ZOrder="33002" FontSize="10" Valign="Middle" Color="ffcc00" />
    <Xref Database="Wikipedia" ID="Fibrinogen" />
  </DataNode>
  <DataNode TextLabel="Riboflavin" GraphId="b78d1" Type="Metabolite">
    <BiopaxRef>ca9</BiopaxRef>
    <Graphics CenterX="1723.3166666666666" CenterY="337.31666666666666" Width="70.7" Height="21.333333333333346" ZOrder="33006" FontSize="10" Valign="Middle" Color="009933" />
    <Xref Database="HMDB" ID="HMDB00244" />
  </DataNode>
  <DataNode TextLabel="O2" GraphId="ff48f" Type="Metabolite">
    <Comment>Superoxide</Comment>
    <Graphics CenterX="1017.0" CenterY="600.0" Width="48.0" Height="18.0" ZOrder="33014" FontSize="10" Valign="Middle" />
    <Xref Database="HMDB" ID="HMDB02168" />
  </DataNode>
  <DataNode TextLabel="Methionine" GraphId="a47a5" Type="Metabolite">
    <BiopaxRef>aa7</BiopaxRef>
    <BiopaxRef>a2c</BiopaxRef>
    <BiopaxRef>b2a</BiopaxRef>
    <Graphics CenterX="1935.0" CenterY="522.5" Width="72.0" Height="30.0" ZOrder="33022" FontSize="10" Valign="Middle" />
    <Xref Database="HMDB" ID="HMDB00696" />
  </DataNode>
  <DataNode TextLabel=" S-Adenosylmethionine" GraphId="de0ee" Type="Metabolite">
    <BiopaxRef>a2c</BiopaxRef>
    <BiopaxRef>a7c</BiopaxRef>
    <BiopaxRef>b54</BiopaxRef>
    <Graphics CenterX="1757.0" CenterY="2326.5" Width="122.0" Height="30.0" ZOrder="33022" FontSize="10" Valign="Middle" />
    <Xref Database="HMDB" ID="HMDB01185" />
  </DataNode>
  <DataNode TextLabel=" S-Adenosylhomocysteine" GraphId="f12e8" Type="Metabolite">
    <BiopaxRef>a2c</BiopaxRef>
    <BiopaxRef>d82</BiopaxRef>
    <Graphics CenterX="1603.1666666666667" CenterY="450.5" Width="125.0" Height="30.0" ZOrder="33022" FontSize="10" Valign="Middle" />
    <Xref Database="HMDB" ID=" HMDB00939" />
  </DataNode>
  <DataNode TextLabel="Methionine" GraphId="d8487" Type="Metabolite">
    <BiopaxRef>aa7</BiopaxRef>
    <Graphics CenterX="1922.0" CenterY="2288.5" Width="72.0" Height="30.0" ZOrder="33022" FontSize="10" Valign="Middle" />
    <Xref Database="HMDB" ID="HMDB00696" />
  </DataNode>
  <DataNode TextLabel=" S-Adenosylhomocysteine" GraphId="bbd30" Type="Metabolite">
    <BiopaxRef>a2c</BiopaxRef>
    <BiopaxRef>d82</BiopaxRef>
    <Graphics CenterX="1442.5" CenterY="2277.5" Width="125.0" Height="30.0" ZOrder="33022" FontSize="10" Valign="Middle" />
    <Xref Database="HMDB" ID=" HMDB00939" />
  </DataNode>
  <DataNode TextLabel=" S-Adenosylmethionine" GraphId="a0e9a" Type="Metabolite">
    <BiopaxRef>a2c</BiopaxRef>
    <BiopaxRef>a7c</BiopaxRef>
    <BiopaxRef>b54</BiopaxRef>
    <BiopaxRef>e4d</BiopaxRef>
    <Graphics CenterX="1757.0" CenterY="448.5" Width="122.0" Height="30.0" ZOrder="33022" FontSize="10" Valign="Middle" />
    <Xref Database="HMDB" ID="HMDB01185" />
  </DataNode>
  <DataNode TextLabel="ADP" GraphId="d0d40" Type="Metabolite">
    <Comment>Adenosine diphosphate</Comment>
    <Graphics CenterX="1865.0" CenterY="368.98333333333335" Width="51.0" Height="14.7" ZOrder="33024" FontSize="10" Valign="Middle" Color="ffff00" />
    <Xref Database="HMDB" ID="HMDB01341" />
  </DataNode>
  <DataNode TextLabel="Nitrotyrosine" GraphId="d35d3" Type="Metabolite">
    <BiopaxRef>f11</BiopaxRef>
    <Graphics CenterX="1202.1666666666667" CenterY="873.6666666666666" Width="89.0" Height="18.0" ZOrder="33028" FontSize="10" Valign="Middle" />
    <Xref Database="HMDB" ID="HMDB01904" />
  </DataNode>
  <DataNode TextLabel="Tetrahydrobiopterin" GraphId="dd14d" Type="Metabolite">
    <Comment>H4B</Comment>
    <BiopaxRef>fa3</BiopaxRef>
    <BiopaxRef>ac7</BiopaxRef>
    <Graphics CenterX="877.3333333333334" CenterY="787.6666666666666" Width="106.66666666666667" Height="18.0" ZOrder="33028" FontSize="10" Valign="Middle" />
    <Xref Database="HMDB" ID="HMDB00027" />
  </DataNode>
  <DataNode TextLabel="ONOO/ONOOH" GraphId="a23e3" Type="Metabolite">
    <Comment>Peroxynitrite</Comment>
    <Graphics CenterX="1022.1666666666666" CenterY="800.3333333333334" Width="89.0" Height="18.0" ZOrder="33028" FontSize="10" Valign="Middle" />
    <Xref Database="HMDB" ID="HMDB02179" />
  </DataNode>
  <DataNode TextLabel="Nitrotyrosine" GraphId="b950b" Type="Metabolite">
    <BiopaxRef>f11</BiopaxRef>
    <Graphics CenterX="1184.1666666666667" CenterY="2365.6666666666665" Width="89.0" Height="18.0" ZOrder="33028" FontSize="10" Valign="Middle" />
    <Xref Database="HMDB" ID="HMDB01904" />
  </DataNode>
  <DataNode TextLabel="ATP" GraphId="de676" Type="Metabolite">
    <Comment>Adenosine triphosphate</Comment>
    <Graphics CenterX="1969.4916666666666" CenterY="368.98333333333335" Width="51.0" Height="14.7" ZOrder="33030" FontSize="10" Valign="Middle" Color="ffff00" />
    <Xref Database="HMDB" ID="HMDB00538" />
  </DataNode>
  <DataNode TextLabel="ATP" GraphId="a1aad" Type="Metabolite">
    <Comment>Adenosine triphosphate</Comment>
    <Graphics CenterX="2451.491666666667" CenterY="522.9833333333333" Width="51.0" Height="14.7" ZOrder="33030" FontSize="10" Valign="Middle" Color="ffff00" />
    <Xref Database="HMDB" ID="HMDB00538" />
  </DataNode>
  <DataNode TextLabel="Fructosamine" GraphId="cb21d" Type="Metabolite">
    <BiopaxRef>c31</BiopaxRef>
    <Graphics CenterX="2155.0" CenterY="2611.483333333333" Width="79.33333333333333" Height="20.7" ZOrder="33034" FontSize="10" Valign="Middle" />
    <Xref Database="HMDB" ID="HMDB02030" />
  </DataNode>
  <DataNode TextLabel="Glucose" GraphId="bc2dc" Type="Metabolite">
    <BiopaxRef>b59</BiopaxRef>
    <BiopaxRef>cef</BiopaxRef>
    <Graphics CenterX="1821.6666666666667" CenterY="2591.15" Width="79.33333333333333" Height="20.7" ZOrder="33034" FontSize="10" Valign="Middle" />
    <Xref Database="HMDB" ID=" HMDB00122" />
  </DataNode>
  <DataNode TextLabel="Glucose" GraphId="bbc0b" Type="Metabolite">
    <BiopaxRef>b59</BiopaxRef>
    <BiopaxRef>cef</BiopaxRef>
    <Graphics CenterX="1923.6666666666667" CenterY="1687.3166666666666" Width="79.33333333333333" Height="20.7" ZOrder="33034" FontSize="10" Valign="Middle" />
    <Xref Database="HMDB" ID=" HMDB00122" />
  </DataNode>
  <DataNode TextLabel="Fructosamine" GraphId="cb8ee" Type="Metabolite">
    <BiopaxRef>c31</BiopaxRef>
    <Graphics CenterX="2169.6666666666665" CenterY="1750.3166666666666" Width="79.33333333333333" Height="20.7" ZOrder="33034" FontSize="10" Valign="Middle" />
    <Xref Database="HMDB" ID="HMDB02030" />
  </DataNode>
  <DataNode TextLabel="Iron" GraphId="fef7a" Type="Metabolite">
    <BiopaxRef>f5f</BiopaxRef>
    <Graphics CenterX="1234.0" CenterY="766.8333333333331" Width="56.666666666666664" Height="21.333333333333314" ZOrder="33036" FontSize="10" Valign="Middle" Color="009933" />
    <Xref Database="HMDB" ID="HMDB00692" />
  </DataNode>
  <DataNode TextLabel="Iron" GraphId="a6473" Type="Metabolite">
    <BiopaxRef>f5f</BiopaxRef>
    <Graphics CenterX="1234.0" CenterY="2262.833333333333" Width="56.666666666666664" Height="21.333333333333314" ZOrder="33036" FontSize="10" Valign="Middle" Color="009933" />
    <Xref Database="HMDB" ID="HMDB00692" />
  </DataNode>
  <DataNode TextLabel="FLAD1" GraphId="ae58b" Type="Protein">
    <Comment>EC 2.7.7.2</Comment>
    <Comment>FAD1 flavin adenine dinucleotide synthetase homolog (S. cerevisiae)</Comment>
    <BiopaxRef>a22</BiopaxRef>
    <BiopaxRef>b21</BiopaxRef>
    <Graphics CenterX="2011.3333333333333" CenterY="274.1666666666667" Width="88.66666666666667" Height="14.700000000000008" ZOrder="33042" FontSize="10" Valign="Middle" Color="999999" />
    <Xref Database="Entrez Gene" ID="80308 " />
  </DataNode>
  <Interaction GraphId="e476a">
    <Graphics ZOrder="-8" LineThickness="1.0" Color="ffff00">
      <Point X="1823.2277357625424" Y="337.31666666666666" GraphRef="d8296" RelX="0.0" RelY="0.0" />
      <Point X="1865.0" Y="361.6333333333333" GraphRef="d0d40" RelX="0.0" RelY="-1.0" ArrowHead="Arrow" />
    </Graphics>
    <Xref Database="" ID="" />
  </Interaction>
  <Interaction GraphId="cacc3">
    <Graphics ZOrder="-2" LineThickness="1.0" Color="ffff00">
      <Point X="2246.740693604895" Y="582.00899521197" GraphRef="f853c" RelX="0.0" RelY="0.0" />
      <Point X="2284.5" Y="563.6666666666667" GraphRef="c2767" RelX="0.0" RelY="1.0" ArrowHead="Arrow" />
    </Graphics>
    <Xref Database="" ID="" />
  </Interaction>
  <Interaction GraphId="c6125">
    <Graphics ZOrder="12288" LineThickness="1.0">
      <Point X="3627.8166666666666" Y="690.6666666666666" />
      <Point X="3716.0" Y="690.0" ArrowHead="mim-binding" />
    </Graphics>
    <Xref Database="" ID="" />
  </Interaction>
  <Interaction GraphId="cbd37">
    <Graphics ConnectorType="Elbow" ZOrder="12288" LineThickness="1.0">
      <Point X="1943.4999999999998" Y="1676.9666666666667" GraphRef="bbc0b" RelX="0.5" RelY="-1.0" />
      <Point X="1988.4833333333331" Y="1654.15" GraphRef="b31e0" RelX="-1.0" RelY="0.0" ArrowHead="mim-binding" />
    </Graphics>
    <Xref Database="" ID="" />
  </Interaction>
  <Interaction GraphId="b71a9">
    <Graphics ConnectorType="Elbow" ZOrder="12288" LineThickness="1.0">
      <Point X="1584.0" Y="344.0" />
      <Point X="1516.0" Y="684.075" />
      <Point X="1289.15" Y="1164.15" GraphRef="ffd35" RelX="1.0" RelY="0.0" ArrowHead="mim-inhibition" />
      <Anchor Position="0.9572386058981233" Shape="None" GraphId="bbd47" />
    </Graphics>
    <Xref Database="" ID="" />
  </Interaction>
  <Interaction GraphId="d25eb">
    <Graphics ZOrder="12288" LineThickness="1.0">
      <Point X="792.0" Y="1014.9833333333333" GraphRef="a6262" RelX="0.0" RelY="1.0" />
      <Point X="791.0" Y="1084.65" GraphRef="fa1dc" RelX="0.0" RelY="-1.0" ArrowHead="mim-conversion" />
      <Anchor Position="0.3564236993885141" Shape="None" GraphId="ab310" />
      <Anchor Position="0.3555921052631579" Shape="None" />
    </Graphics>
    <Xref Database="" ID="" />
  </Interaction>
  <Interaction GraphId="aaecf">
    <Graphics ConnectorType="Elbow" ZOrder="12288" LineThickness="1.0">
      <Point X="1268.9833333333333" Y="1456.5" GraphRef="bd2f6" RelX="0.5" RelY="1.0" />
      <Point X="2184.0" Y="1255.0" GraphRef="f27f3" RelX="0.5" RelY="1.0" ArrowHead="mim-stimulation" />
    </Graphics>
    <Xref Database="" ID="" />
  </Interaction>
  <Interaction GraphId="bd351">
    <Graphics ConnectorType="Elbow" ZOrder="12288" LineThickness="1.0">
      <Point X="2150.0" Y="1312.0" GraphRef="d1353" RelX="1.0" RelY="0.0" />
      <Point X="2296.0" Y="1222.5" />
      <Point X="2247.0" Y="1133.0" ArrowHead="Receptor" />
    </Graphics>
    <Xref Database="" ID="" />
  </Interaction>
  <Interaction GraphId="ec88a">
    <Graphics ZOrder="12288" LineThickness="1.0">
      <Point X="769.6833333333334" Y="1464.3166666666666" GraphRef="c3879" RelX="1.0" RelY="0.0" />
      <Point X="809.3333333333334" Y="1464.2113924050632" GraphRef="b4843" RelX="0.0" RelY="0.0" ArrowHead="mim-binding" />
    </Graphics>
    <Xref Database="" ID="" />
  </Interaction>
  <Interaction GraphId="bf1b4">
    <Graphics ZOrder="12288" LineThickness="1.0">
      <Point X="2144.0" Y="1235.0" GraphRef="f27f3" RelX="-0.5" RelY="-1.0" />
      <Point X="2144.0" Y="1223.0" ArrowHead="Receptor" />
    </Graphics>
    <Xref Database="" ID="" />
  </Interaction>
  <Interaction GraphId="dbe97">
    <Graphics ConnectorType="Elbow" ZOrder="12288" LineThickness="1.0">
      <Point X="1158.6666666666667" Y="1091.0" GraphRef="df80a" RelX="1.0" RelY="0.0" />
      <Point X="1578.0" Y="344.0" GraphRef="cf80f" RelX="0.0" RelY="1.0" ArrowHead="mim-necessary-stimulation" />
    </Graphics>
    <Xref Database="" ID="" />
  </Interaction>
  <Interaction GraphId="cdd44">
    <Graphics ZOrder="12288" LineThickness="1.0">
      <Point X="1738.8166666666666" Y="1780.8000000000002" GraphRef="b05cc" RelX="0.0" RelY="-1.0" />
      <Point X="1738.0" Y="1743.0" ArrowHead="Receptor" />
    </Graphics>
    <Xref Database="" ID="" />
  </Interaction>
  <Interaction GraphId="b429c">
    <Graphics ConnectorType="Elbow" ZOrder="12288" LineThickness="1.0">
      <Point X="1570.5" Y="1399.0" GraphRef="e5c10" RelX="0.0" RelY="1.0" />
      <Point X="1509.5" Y="1502.6333333333332" GraphRef="f80f8" RelX="0.0" RelY="-1.0" ArrowHead="mim-conversion" />
    </Graphics>
    <Xref Database="" ID="" />
  </Interaction>
  <Interaction GraphId="c29ae">
    <Graphics ZOrder="12288" LineThickness="1.0">
      <Point X="767.6833333333334" Y="1403.65" GraphRef="f5e1f" RelX="1.0" RelY="0.0" />
      <Point X="809.3333333333334" Y="1402.8123417721517" GraphRef="b22d1" RelX="0.0" RelY="0.0" ArrowHead="mim-binding" />
    </Graphics>
    <Xref Database="" ID="" />
  </Interaction>
  <Interaction GraphId="f28c2">
    <Graphics ConnectorType="Elbow" ZOrder="12288" LineThickness="1.0">
      <Point X="1324.1499999999999" Y="717.0000000000002" GraphRef="a07e7" RelX="-0.5" RelY="1.0" />
      <Point X="1295.325" Y="1086.0" />
      <Point X="1406.5" Y="1271.0" GraphRef="ad90b" RelX="0.0" RelY="-1.0" ArrowHead="mim-binding" />
    </Graphics>
    <Xref Database="" ID="" />
  </Interaction>
  <Interaction GraphId="cdbd0">
    <Graphics ZOrder="12288" LineThickness="1.0" Color="999999">
      <Point X="3627.0" Y="507.0" />
      <Point X="3709.0" Y="507.0" ArrowHead="mim-catalysis" />
    </Graphics>
    <Xref Database="" ID="" />
  </Interaction>
  <Interaction GraphId="de20f">
    <Graphics ConnectorType="Elbow" ZOrder="12288" LineThickness="1.0">
      <Point X="1943.4999999999998" Y="1697.6666666666665" GraphRef="bbc0b" RelX="0.5" RelY="1.0" />
      <Point X="1990.4833333333331" Y="1750.15" GraphRef="be83d" RelX="-1.0" RelY="0.0" ArrowHead="mim-binding" />
    </Graphics>
    <Xref Database="" ID="" />
  </Interaction>
  <Interaction GraphId="be290">
    <Graphics ZOrder="12288" LineThickness="1.0">
      <Point X="1682.658333333333" Y="583.9833333333333" GraphRef="aebe4" RelX="-0.5" RelY="1.0" />
      <Point X="1682.658333333333" Y="751.6500000000001" GraphRef="f4b4d" RelX="-0.5" RelY="-1.0" ArrowHead="Arrow" />
    </Graphics>
    <Xref Database="" ID="" />
  </Interaction>
  <Interaction GraphId="e3389">
    <Graphics ZOrder="12288" LineThickness="1.0">
      <Point X="2047.4916666666668" Y="1132.975" GraphRef="f5e5d" RelX="-1.0" RelY="-0.5" />
      <Point X="2025.0" Y="1132.0" ArrowHead="LigandRound" />
    </Graphics>
    <Xref Database="" ID="" />
  </Interaction>
  <Interaction GraphId="c1add">
    <Graphics ConnectorType="Elbow" ZOrder="12288" LineThickness="1.0">
      <Point X="990.4435079879752" Y="976.0" GraphRef="d2ce3" RelX="0.0" RelY="0.0" />
      <Point X="921.0041666666667" Y="1056.0" />
      <Point X="997.0083333333334" Y="1226.65" GraphRef="e69a0" RelX="0.5" RelY="-1.0" ArrowHead="mim-modification" />
    </Graphics>
    <Xref Database="" ID="" />
  </Interaction>
  <Interaction GraphId="dff04">
    <Graphics ZOrder="12288" LineThickness="1.0">
      <Point X="1301.9833333333331" Y="706.3166666666668" GraphRef="a07e7" RelX="-1.0" RelY="0.0" />
      <Point X="1257.666666666667" Y="707.15" GraphRef="b2d6c" RelX="1.0" RelY="0.0" ArrowHead="mim-binding" />
    </Graphics>
    <Xref Database="" ID="" />
  </Interaction>
  <Interaction GraphId="be00f">
    <Graphics ConnectorType="Elbow" ZOrder="12288" LineThickness="1.0" Color="0000ff">
      <Point X="2594.9833333333336" Y="502.31666666666666" GraphRef="cf0a2" RelX="-1.0" RelY="0.0" />
      <Point X="2274.4958333333334" Y="479.0" GraphRef="c8a9d" RelX="0.5" RelY="1.0" ArrowHead="Arrow" />
      <Anchor Position="0.3135053610538032" Shape="None" GraphId="ad9d0" />
    </Graphics>
    <Xref Database="" ID="" />
  </Interaction>
  <Interaction GraphId="def49">
    <Graphics ConnectorType="Elbow" ZOrder="12288" LineThickness="1.0">
      <Point X="1266.9833333333333" Y="1278.8000000000002" GraphRef="d2dd6" RelX="0.5" RelY="-1.0" />
      <Point X="1435.7333333333333" Y="1257.5" />
      <Point X="1604.4833333333333" Y="1522.825" />
      <Point X="1694.4833333333331" Y="1788.15" GraphRef="b05cc" RelX="-1.0" RelY="0.0" ArrowHead="mim-inhibition" />
    </Graphics>
    <Xref Database="" ID="" />
  </Interaction>
  <Interaction GraphId="d753d">
    <Graphics ZOrder="12288" LineThickness="1.0">
      <Point X="2079.86875" Y="1188.0" GraphRef="f5e5d" RelX="-0.5" RelY="1.0" />
      <Point X="2079.0" Y="1211.0" ArrowHead="LigandRound" />
    </Graphics>
    <Xref Database="" ID="" />
  </Interaction>
  <Interaction GraphId="dfa52">
    <Graphics ZOrder="12288" LineThickness="1.0" Color="0000ff">
      <Point X="2403.8166666666666" Y="1217.5" GraphRef="a741c" RelX="0.0" RelY="1.0" />
      <Point X="2403.15" Y="1284.4666666666667" GraphRef="ea6aa" RelX="0.0" RelY="-1.0" ArrowHead="Arrow" />
      <Anchor Position="0.4" Shape="None" GraphId="d1c09" />
    </Graphics>
    <Xref Database="" ID="" />
  </Interaction>
  <Interaction GraphId="fba2a">
    <Graphics ZOrder="12288" LineThickness="1.0">
      <Point X="1997.0" Y="1169.0" GraphRef="f4789" RelX="1.0" RelY="0.0" />
      <Point X="2009.0" Y="1169.0" ArrowHead="Receptor" />
    </Graphics>
    <Xref Database="" ID="" />
  </Interaction>
  <Interaction GraphId="ee9b3">
    <Graphics ZOrder="12288" LineThickness="1.0" Color="0000ff">
      <Point X="2244.0" Y="804.0" />
      <Point X="2244.991666666667" Y="666.0000000000002" GraphRef="b5a53" RelX="0.0" RelY="1.0" ArrowHead="mim-conversion" />
      <Anchor Position="0.5289061229564602" Shape="None" GraphId="fa870" />
    </Graphics>
    <Xref Database="" ID="" />
  </Interaction>
  <Interaction GraphId="fc170">
    <Graphics ZOrder="12288" LineThickness="1.0">
      <Point X="943.9833333333333" Y="1237.3166666666666" GraphRef="e69a0" RelX="-1.0" RelY="0.0" />
      <Point X="898.3333333333334" Y="1237.0" GraphRef="a9c19" RelX="0.0" RelY="0.0" ArrowHead="mim-binding" />
    </Graphics>
    <Xref Database="" ID="" />
  </Interaction>
  <Interaction GraphId="a6fb7">
    <Graphics ConnectorType="Elbow" ZOrder="12288" LineThickness="1.0">
      <Point X="1266.9833333333333" Y="1213.5" GraphRef="ba6d9" RelX="0.5" RelY="1.0" />
      <Point X="1760.9916666666666" Y="1224.0" />
      <Point X="2255.0" Y="1234.5" />
      <Point X="2204.0" Y="1245.0" GraphRef="f27f3" RelX="1.0" RelY="0.0" ArrowHead="mim-stimulation" />
    </Graphics>
    <Xref Database="" ID="" />
  </Interaction>
  <Interaction GraphId="e55d6">
    <Graphics ZOrder="12288" LineThickness="1.0" Color="0000ff">
      <Point X="2247.991666666667" Y="457.6333333333333" GraphRef="c8a9d" RelX="0.0" RelY="-1.0" />
      <Point X="2247.991666666667" Y="234.0" GraphRef="d0bb5" RelX="0.0" RelY="1.0" ArrowHead="Arrow" />
      <Anchor Position="0.7719481293784468" Shape="None" GraphId="ebccf" />
    </Graphics>
    <Xref Database="" ID="" />
  </Interaction>
  <Interaction GraphId="c7490">
    <Graphics ConnectorType="Elbow" ZOrder="12288" LineThickness="1.0">
      <Point X="1005.3333333333335" Y="763.6666666666666" GraphRef="a2c0e" RelX="-0.5" RelY="1.0" />
      <Point X="1558.0" Y="344.0" GraphRef="cf80f" RelX="-0.5" RelY="1.0" ArrowHead="mim-stimulation" />
      <Anchor Position="0.7303259795851168" Shape="None" GraphId="aa716" />
    </Graphics>
    <Xref Database="" ID="" />
  </Interaction>
  <Interaction GraphId="edd2d">
    <Graphics ConnectorType="Elbow" ZOrder="12288" LineThickness="1.0">
      <Point X="791.6435763006115" Y="1039.814184390733" GraphRef="ab310" RelX="0.0" RelY="0.0" ArrowHead="mim-stimulation" />
      <Point X="675.0" Y="871.1570921953665" />
      <Point X="1113.0" Y="772.5" />
      <Point X="1621.0" Y="830.5" GraphRef="f7b96" RelX="0.5" RelY="1.0" />
    </Graphics>
    <Xref Database="" ID="" />
  </Interaction>
  <Interaction GraphId="dd6ee">
    <Graphics ConnectorType="Elbow" ZOrder="12288" LineThickness="1.0" Color="0000ff">
      <Point X="1634.4166666666667" Y="465.5" GraphRef="f12e8" RelX="0.5" RelY="1.0" />
      <Point X="1548.7083333333333" Y="455.0" />
      <Point X="1603.0" Y="800.5" GraphRef="f7b96" RelX="0.0" RelY="-1.0" ArrowHead="Arrow" />
      <Anchor Position="0.09415510575392315" Shape="None" GraphId="c4d98" />
    </Graphics>
    <Xref Database="" ID="" />
  </Interaction>
  <Interaction GraphId="d8574">
    <Graphics ConnectorType="Elbow" ZOrder="12288" LineThickness="1.0">
      <Point X="2144.6229166666667" Y="1114.6333333333332" GraphRef="f5e5d" RelX="0.5" RelY="-1.0" />
      <Point X="2051.7239583333335" Y="963.0" />
      <Point X="2098.825" Y="988.3333333333335" GraphRef="c3fd6" RelX="0.5" RelY="1.0" ArrowHead="mim-modification" />
    </Graphics>
    <Xref Database="" ID="" />
  </Interaction>
  <Interaction GraphId="c7f35">
    <Graphics ZOrder="12288" LineThickness="1.0">
      <Point X="3627.8166666666666" Y="636.6666666666666" />
      <Point X="3716.0" Y="636.0" ArrowHead="mim-stimulation" />
    </Graphics>
    <Xref Database="" ID="" />
  </Interaction>
  <Interaction GraphId="e35dd">
    <Graphics ZOrder="12288" LineThickness="1.0">
      <Point X="941.9833333333333" Y="1316.3166666666666" GraphRef="bf019" RelX="-1.0" RelY="0.0" />
      <Point X="898.3333333333334" Y="1316.9320502851938" GraphRef="ef326" RelX="0.0" RelY="0.0" ArrowHead="mim-binding" />
    </Graphics>
    <Xref Database="" ID="" />
  </Interaction>
  <Interaction GraphId="c01fd">
    <Graphics ZOrder="12288" LineThickness="1.0">
      <Point X="1997.0" Y="1133.0" GraphRef="ddcdc" RelX="1.0" RelY="0.0" />
      <Point X="2009.0" Y="1133.0" ArrowHead="Receptor" />
    </Graphics>
    <Xref Database="" ID="" />
  </Interaction>
  <Interaction GraphId="f6e83">
    <Graphics ConnectorType="Elbow" ZOrder="12288" LineThickness="1.0">
      <Point X="1338.0000000000005" Y="635.4833333333333" GraphRef="e56d6" RelX="1.0" RelY="0.0" />
      <Point X="1292.0" Y="767.6487588620332" />
      <Point X="791.6435763006115" Y="1039.814184390733" GraphRef="ab310" RelX="0.0" RelY="0.0" ArrowHead="mim-stimulation" />
      <Anchor Position="0.8003815320987863" Shape="None" GraphId="be08e" />
    </Graphics>
    <Xref Database="" ID="" />
  </Interaction>
  <Interaction GraphId="f8df9">
    <Graphics ZOrder="12288" LineThickness="1.0">
      <Point X="2476.0" Y="400.31666666666666" GraphRef="b4e68" RelX="1.0" RelY="0.0" />
      <Point X="2575.9833333333336" Y="400.31666666666666" GraphRef="d1eb6" RelX="-1.0" RelY="0.0" ArrowHead="mim-conversion" />
    </Graphics>
    <Xref Database="" ID="" />
  </Interaction>
  <Interaction GraphId="f7e3d">
    <Graphics ConnectorType="Elbow" ZOrder="12288" LineThickness="1.0">
      <Point X="1935.0" Y="507.5" GraphRef="a47a5" RelX="0.0" RelY="-1.0" />
      <Point X="1818.0" Y="441.0" GraphRef="a0e9a" RelX="1.0" RelY="-0.5" ArrowHead="mim-conversion" />
      <Anchor Position="0.2406902815622162" Shape="None" GraphId="d7ebf" />
    </Graphics>
    <Xref Database="" ID="" />
  </Interaction>
  <Interaction GraphId="af63a">
    <Graphics ConnectorType="Elbow" ZOrder="12288" LineThickness="1.0">
      <Point X="1603.0" Y="830.5" GraphRef="f7b96" RelX="0.0" RelY="1.0" />
      <Point X="1492.0" Y="850.5" />
      <Point X="1381.0" Y="685.25" />
      <Point X="1368.0" Y="520.0" GraphRef="c8bf3" RelX="1.0" RelY="-0.5" ArrowHead="mim-conversion" />
      <Anchor Position="0.8121263877028182" Shape="None" GraphId="bde8f" />
    </Graphics>
    <Xref Database="" ID="" />
  </Interaction>
  <Interaction GraphId="ce1a7">
    <Graphics ZOrder="12288" LineThickness="1.0">
      <Point X="791.9666666666667" Y="993.0" />
      <Point X="791.9666666666667" Y="960.0" ArrowHead="LigandRound" />
    </Graphics>
    <Xref Database="" ID="" />
  </Interaction>
  <Interaction GraphId="c71d4">
    <Graphics ConnectorType="Elbow" ZOrder="12288" LineThickness="1.0">
      <Point X="1263.0" Y="767.0" />
      <Point X="1276.0" Y="682.0" />
      <Point X="1276.1583333333333" Y="667.0" />
      <Point X="1346.3166666666666" Y="717.0000000000002" GraphRef="a07e7" RelX="0.0" RelY="1.0" ArrowHead="mim-necessary-stimulation" />
    </Graphics>
    <Xref Database="" ID="" />
  </Interaction>
  <Interaction GraphId="cff9f">
    <Graphics ConnectorType="Elbow" ZOrder="12288" LineThickness="1.0">
      <Point X="898.0424740765166" Y="1015.0130294953221" GraphRef="b9cc6" RelX="0.0" RelY="0.0" ArrowHead="mim-stimulation" />
      <Point X="875.0" Y="965.5065147476611" />
      <Point X="928.2091567703708" Y="916.0" />
      <Point X="981.4183135407419" Y="1039.814184390733" GraphRef="be08e" RelX="0.0" RelY="0.0" />
    </Graphics>
    <Xref Database="" ID="" />
  </Interaction>
  <Interaction GraphId="f0e77">
    <Graphics ConnectorType="Elbow" ZOrder="12288" LineThickness="1.0">
      <Point X="2403.991666666667" Y="389.6333333333333" GraphRef="b4e68" RelX="0.0" RelY="-1.0" />
      <Point X="2301.0" Y="223.31666666666666" GraphRef="d0bb5" RelX="1.0" RelY="0.0" ArrowHead="Arrow" />
    </Graphics>
    <Xref Database="" ID="" />
  </Interaction>
  <Interaction GraphId="b3fed">
    <Graphics ConnectorType="Elbow" ZOrder="12288" LineThickness="1.0">
      <Point X="1080.6666666666667" Y="1133.0" GraphRef="df80a" RelX="-0.5" RelY="1.0" />
      <Point X="1201.4833333333331" Y="1324.15" GraphRef="a8c2d" RelX="-1.0" RelY="0.0" ArrowHead="mim-necessary-stimulation" />
    </Graphics>
    <Xref Database="" ID="" />
  </Interaction>
  <Interaction GraphId="d2dac">
    <Graphics ConnectorType="Elbow" ZOrder="12288" LineThickness="1.0">
      <Point X="2079.86875" Y="1114.6333333333332" GraphRef="f5e5d" RelX="-0.5" RelY="-1.0" />
      <Point X="1357.096875" Y="976.0" />
      <Point X="774.325" Y="1014.9833333333333" GraphRef="a6262" RelX="-0.5" RelY="1.0" ArrowHead="mim-modification" />
      <Anchor Position="0.8280011801456798" Shape="None" GraphId="d2ce3" />
    </Graphics>
    <Xref Database="" ID="" />
  </Interaction>
  <Interaction GraphId="ce33d">
    <Graphics ConnectorType="Elbow" ZOrder="12288" LineThickness="1.0">
      <Point X="1943.4999999999998" Y="1697.6666666666665" GraphRef="bbc0b" RelX="0.5" RelY="1.0" />
      <Point X="1988.4833333333331" Y="1710.15" GraphRef="acb2b" RelX="-1.0" RelY="0.0" ArrowHead="mim-binding" />
    </Graphics>
    <Xref Database="" ID="" />
  </Interaction>
  <Interaction GraphId="eca3a">
    <Graphics ConnectorType="Elbow" ZOrder="12288" LineThickness="1.0">
      <Point X="1700.333333333333" Y="772.9833333333333" GraphRef="f4b4d" RelX="0.0" RelY="1.0" />
      <Point X="1722.0" Y="857.1666666666666" GraphRef="e44d5" RelX="-1.0" RelY="0.0" ArrowHead="TBar" />
    </Graphics>
    <Xref Database="" ID="" />
  </Interaction>
  <Interaction GraphId="a3045">
    <Graphics ZOrder="12288" LineThickness="1.0" Color="999999">
      <Point X="2525.4833333333336" Y="1321.8166666666666" GraphRef="c70ad" RelX="-1.0" RelY="0.0" />
      <Point X="2400.193333333333" Y="1321.52" GraphRef="d28df" RelX="0.0" RelY="0.0" ArrowHead="mim-catalysis" />
    </Graphics>
    <Xref Database="" ID="" />
  </Interaction>
  <Interaction GraphId="a96e9">
    <Graphics ConnectorType="Elbow" ZOrder="12288" LineThickness="1.0">
      <Point X="1244.8166666666666" Y="1156.8000000000002" GraphRef="ffd35" RelX="0.0" RelY="-1.0" />
      <Point X="1742.2333333333333" Y="987.0" />
      <Point X="2381.65" Y="1202.8000000000002" GraphRef="a741c" RelX="-0.5" RelY="-1.0" ArrowHead="mim-stimulation" />
    </Graphics>
    <Xref Database="" ID="" />
  </Interaction>
  <Interaction GraphId="b2575">
    <Graphics ConnectorType="Elbow" ZOrder="12288" LineThickness="1.0">
      <Point X="1125.0" Y="587.0" />
      <Point X="1054.0" Y="375.5" />
      <Point X="1271.0" Y="234.0" />
      <Point X="1558.0" Y="324.0" GraphRef="cf80f" RelX="-0.5" RelY="-1.0" ArrowHead="mim-stimulation" />
    </Graphics>
    <Xref Database="" ID="" />
  </Interaction>
  <Interaction GraphId="da2eb">
    <Graphics ZOrder="12288" LineThickness="1.0" Color="0000ff">
      <Point X="2400.0" Y="1298.0" />
      <Point X="2400.483333333333" Y="1356.8000000000002" GraphRef="e43dd" RelX="0.0" RelY="-1.0" ArrowHead="Arrow" />
      <Anchor Position="0.4" Shape="None" GraphId="d28df" />
    </Graphics>
    <Xref Database="" ID="" />
  </Interaction>
  <Interaction GraphId="a8abe">
    <Graphics ConnectorType="Elbow" ZOrder="12288" LineThickness="1.0">
      <Point X="1630.8333333333333" Y="915.1666666666666" GraphRef="f536b" RelX="0.5" RelY="1.0" />
      <Point X="1380.3249999999998" Y="1377.6333333333328" GraphRef="b3ff0" RelX="0.5" RelY="-1.0" ArrowHead="mim-stimulation" />
    </Graphics>
    <Xref Database="" ID="" />
  </Interaction>
  <Interaction GraphId="a6937">
    <Graphics ZOrder="12288" LineThickness="1.0" Color="999999">
      <Point X="1209.0" Y="405.0" />
      <Point X="1137.0" Y="405.2227074235808" GraphRef="e201a" RelX="0.0" RelY="0.0" ArrowHead="mim-catalysis" />
    </Graphics>
    <Xref Database="" ID="" />
  </Interaction>
  <Interaction GraphId="edf3c">
    <Graphics ConnectorType="Elbow" ZOrder="12288" LineThickness="1.0">
      <Point X="1288.0" Y="1362.0" />
      <Point X="1249.0" Y="1349.0" />
      <Point X="1249.0" Y="1406.0" />
      <Point X="1249.0" Y="1465.075" />
      <Point X="1292.15" Y="1594.15" GraphRef="cbdfe" RelX="1.0" RelY="0.0" ArrowHead="mim-stimulation" />
    </Graphics>
    <Xref Database="" ID="" />
  </Interaction>
  <Interaction GraphId="fe881">
    <Comment>is composed of</Comment>
    <Graphics ZOrder="12288" LineThickness="1.0" Color="00cc00">
      <Point X="3627.8166666666666" Y="833.6666666666666" />
      <Point X="3716.0" Y="833.0" ArrowHead="Arrow" />
    </Graphics>
    <Xref Database="" ID="" />
  </Interaction>
  <Interaction GraphId="a5f87">
    <Comment>is composed of</Comment>
    <Graphics ZOrder="12288" LineThickness="1.0" Color="ff0070">
      <Point X="3626.8166666666666" Y="804.6666666666666" />
      <Point X="3715.0" Y="804.0" ArrowHead="mim-conversion" />
    </Graphics>
    <Xref Database="" ID="" />
  </Interaction>
  <Interaction GraphId="c4d46">
    <Graphics ZOrder="12288" LineThickness="1.0">
      <Point X="809.3333333333334" Y="1386.9833333333331" GraphRef="a8ce8" RelX="0.0" RelY="1.0" />
      <Point X="809.3333333333334" Y="1426.65" GraphRef="fbb71" RelX="0.0" RelY="-1.0" ArrowHead="mim-conversion" />
      <Anchor Position="0.3990506329113924" Shape="None" GraphId="b22d1" />
    </Graphics>
    <Xref Database="" ID="" />
  </Interaction>
  <Interaction GraphId="f9e8f">
    <Graphics ZOrder="12288" LineThickness="1.0" Color="0000ff">
      <Point X="1137.0" Y="584.0" />
      <Point X="1137.0" Y="354.0" GraphRef="e023f" RelX="0.0" RelY="1.0" ArrowHead="Arrow" />
      <Anchor Position="0.777292576419214" Shape="None" GraphId="e201a" />
    </Graphics>
    <Xref Database="" ID="" />
  </Interaction>
  <Interaction GraphId="d1330">
    <Graphics ConnectorType="Elbow" ZOrder="12288" LineThickness="1.0">
      <Point X="563.3333333333334" Y="1229.9833333333331" GraphRef="c5808" RelX="0.0" RelY="1.0" />
      <Point X="589.3333333333334" Y="1280.65" GraphRef="bfd83" RelX="0.0" RelY="-1.0" ArrowHead="mim-conversion" />
    </Graphics>
    <Xref Database="" ID="" />
  </Interaction>
  <Interaction GraphId="f548e">
    <Graphics ZOrder="12288" LineThickness="1.0">
      <Point X="2079.1499999999996" Y="1750.15" GraphRef="be83d" RelX="1.0" RelY="0.0" />
      <Point X="2130.0" Y="1750.3166666666666" GraphRef="cb8ee" RelX="-1.0" RelY="0.0" ArrowHead="mim-conversion" />
    </Graphics>
    <Xref Database="" ID="" />
  </Interaction>
  <Interaction GraphId="c2ed3">
    <Graphics ConnectorType="Elbow" ZOrder="12288" LineThickness="1.0">
      <Point X="1783.15" Y="1687.15" GraphRef="c2c56" RelX="1.0" RelY="0.0" />
      <Point X="1880.0" Y="1798.5" GraphRef="b69bc" RelX="-1.0" RelY="0.0" ArrowHead="mim-stimulation" />
    </Graphics>
    <Xref Database="" ID="" />
  </Interaction>
  <Interaction GraphId="c3289">
    <Graphics ConnectorType="Elbow" ZOrder="12288" LineThickness="1.0">
      <Point X="2149.0" Y="1280.0" GraphRef="dd56f" RelX="1.0" RelY="0.0" />
      <Point X="2291.0" Y="1215.5" />
      <Point X="2249.0" Y="1151.0" ArrowHead="Receptor" />
    </Graphics>
    <Xref Database="" ID="" />
  </Interaction>
  <Interaction GraphId="a8d06">
    <Graphics ConnectorType="Elbow" ZOrder="12288" LineThickness="1.0">
      <Point X="1132.6666666666667" Y="1133.0" GraphRef="df80a" RelX="0.5" RelY="1.0" />
      <Point X="1200.4833333333331" Y="1403.15" GraphRef="b696d" RelX="-1.0" RelY="0.0" ArrowHead="mim-necessary-stimulation" />
    </Graphics>
    <Xref Database="" ID="" />
  </Interaction>
  <Interaction GraphId="bef99">
    <Graphics ConnectorType="Elbow" ZOrder="12288" LineThickness="1.0">
      <Point X="589.3333333333334" Y="1301.9833333333331" GraphRef="bfd83" RelX="0.0" RelY="1.0" />
      <Point X="862.9833333333333" Y="1355.3166666666666" GraphRef="ede1f" RelX="-1.0" RelY="0.0" ArrowHead="mim-conversion" />
      <Anchor Position="0.04014571948998183" Shape="None" GraphId="c168f" />
    </Graphics>
    <Xref Database="" ID="" />
  </Interaction>
  <Interaction GraphId="b4b9f">
    <Graphics ZOrder="12288" LineThickness="1.0">
      <Point X="2843.1499999999996" Y="1321.8166666666666" GraphRef="dda8d" RelX="-1.0" RelY="0.0" />
      <Point X="2776.8166666666666" Y="1321.8166666666666" GraphRef="ce47c" RelX="1.0" RelY="0.0" ArrowHead="mim-inhibition" />
    </Graphics>
    <Xref Database="" ID="" />
  </Interaction>
  <Interaction GraphId="c373a">
    <Graphics ConnectorType="Elbow" ZOrder="12288" LineThickness="1.0">
      <Point X="2077.1499999999996" Y="1654.15" GraphRef="b31e0" RelX="1.0" RelY="0.0" />
      <Point X="2128.65" Y="1675.8000000000002" GraphRef="fd377" RelX="-0.5" RelY="-1.0" ArrowHead="mim-conversion" />
    </Graphics>
    <Xref Database="" ID="" />
  </Interaction>
  <Interaction GraphId="e6da4">
    <Graphics ZOrder="12288" LineThickness="1.0" Color="0000ff">
      <Point X="3627.8166666666666" Y="532.6666666666666" />
      <Point X="3716.0" Y="532.0" ArrowHead="Arrow" />
    </Graphics>
    <Xref Database="" ID="" />
  </Interaction>
  <Interaction GraphId="e3fbe">
    <Graphics ConnectorType="Elbow" ZOrder="12288" LineThickness="1.0">
      <Point X="1716.6499999999999" Y="1694.5" GraphRef="c2c56" RelX="-0.5" RelY="1.0" />
      <Point X="850.6666666666666" Y="796.6666666666666" GraphRef="dd14d" RelX="-0.5" RelY="1.0" ArrowHead="mim-stimulation" />
    </Graphics>
    <Xref Database="" ID="" />
  </Interaction>
  <Interaction GraphId="f457b">
    <Graphics ConnectorType="Elbow" ZOrder="12288" LineThickness="1.0">
      <Point X="2047.4916666666668" Y="1151.3166666666666" GraphRef="f5e5d" RelX="-1.0" RelY="0.0" />
      <Point X="1329.0" Y="672.6583333333333" />
      <Point X="1538.0" Y="334.0" GraphRef="cf80f" RelX="-1.0" RelY="0.0" ArrowHead="mim-modification" />
    </Graphics>
    <Xref Database="" ID="" />
  </Interaction>
  <Interaction GraphId="a0613">
    <Graphics ConnectorType="Elbow" ZOrder="12288" LineThickness="1.0">
      <Point X="1288.0" Y="1285.0" />
      <Point X="1260.0" Y="1381.5" />
      <Point X="1229.9916666666666" Y="1548.0" />
      <Point X="1269.9833333333333" Y="1601.5" GraphRef="cbdfe" RelX="0.5" RelY="1.0" ArrowHead="mim-stimulation" />
    </Graphics>
    <Xref Database="" ID="" />
  </Interaction>
  <Interaction GraphId="a31c5">
    <Graphics ZOrder="12288" LineThickness="1.0">
      <Point X="898.3333333333334" Y="1213.9833333333331" GraphRef="ae262" RelX="0.0" RelY="1.0" />
      <Point X="898.3333333333334" Y="1275.65" GraphRef="a971b" RelX="0.0" RelY="-1.0" ArrowHead="mim-conversion" />
      <Anchor Position="0.37324324324324326" Shape="None" GraphId="a9c19" />
    </Graphics>
    <Xref Database="" ID="" />
  </Interaction>
  <Interaction GraphId="b1112">
    <Graphics ConnectorType="Elbow" ZOrder="12288" LineThickness="1.0">
      <Point X="487.33333333333326" Y="1229.9833333333331" GraphRef="c1059" RelX="0.0" RelY="1.0" />
      <Point X="589.3333333333334" Y="1280.65" GraphRef="bfd83" RelX="0.0" RelY="-1.0" ArrowHead="mim-conversion" />
      <Anchor Position="0.8641113889849382" Shape="None" GraphId="cd88e" />
    </Graphics>
    <Xref Database="" ID="" />
  </Interaction>
  <Interaction GraphId="fc57f">
    <Graphics ZOrder="12288" LineThickness="1.0">
      <Point X="2568.8166666666666" Y="1182.5" GraphRef="b5988" RelX="0.0" RelY="1.0" />
      <Point X="2568.15" Y="1237.4666666666667" GraphRef="d3b1c" RelX="0.0" RelY="-1.0" ArrowHead="mim-stimulation" />
    </Graphics>
    <Xref Database="" ID="" />
  </Interaction>
  <Interaction GraphId="d72f6">
    <Graphics ConnectorType="Elbow" ZOrder="12288" LineThickness="1.0">
      <Point X="1458.0" Y="1114.5" />
      <Point X="1292.15" Y="1594.15" GraphRef="cbdfe" RelX="1.0" RelY="0.0" ArrowHead="mim-stimulation" />
    </Graphics>
    <Xref Database="" ID="" />
  </Interaction>
  <Interaction GraphId="d94d2">
    <Graphics ConnectorType="Elbow" ZOrder="12288" LineThickness="1.0" Color="0000ff">
      <Point X="768.0" Y="736.8333333333333" GraphRef="cd5bc" RelX="0.0" RelY="-1.0" />
      <Point X="827.6666666666666" Y="627.0" />
      <Point X="1005.3333333333335" Y="745.6666666666666" GraphRef="a2c0e" RelX="-0.5" RelY="-1.0" ArrowHead="Arrow" />
      <Anchor Position="0.4691508857666463" Shape="None" GraphId="ba713" />
    </Graphics>
    <Xref Database="" ID="" />
  </Interaction>
  <Interaction GraphId="b1170">
    <Graphics ConnectorType="Elbow" ZOrder="12288" LineThickness="1.0" Color="0000ff">
      <Point X="2274.4958333333334" Y="212.63333333333333" GraphRef="d0bb5" RelX="0.5" RelY="-1.0" />
      <Point X="2553.2479166666667" Y="124.63333333333334" />
      <Point X="2832.0" Y="470.475" />
      <Point X="2296.333333333333" Y="816.3166666666667" GraphRef="e5400" RelX="1.0" RelY="0.0" ArrowHead="Arrow" />
      <Anchor Position="0.5450882676841273" Shape="None" GraphId="cf095" />
    </Graphics>
    <Xref Database="" ID="" />
  </Interaction>
  <Interaction GraphId="c17af">
    <Graphics ZOrder="12288" LineThickness="1.0">
      <Point X="898.3333333333334" Y="1192.65" GraphRef="ae262" RelX="0.0" RelY="-1.0" />
      <Point X="897.9916666666667" Y="983.9833333333333" GraphRef="e4372" RelX="0.0" RelY="1.0" ArrowHead="mim-conversion" />
      <Anchor Position="0.8287522936857113" Shape="None" GraphId="ff71e" />
      <Anchor Position="0.8512953858051658" Shape="None" GraphId="b9cc6" />
    </Graphics>
    <Xref Database="" ID="" />
  </Interaction>
  <Interaction GraphId="be66c">
    <Graphics ConnectorType="Elbow" ZOrder="12288" LineThickness="1.0">
      <Point X="1244.8166666666666" Y="1171.5" GraphRef="ffd35" RelX="0.0" RelY="1.0" />
      <Point X="1373.3166666666666" Y="1180.5" />
      <Point X="1501.8166666666666" Y="1122.5" GraphRef="aa691" RelX="0.0" RelY="1.0" ArrowHead="mim-stimulation" />
    </Graphics>
    <Xref Database="" ID="" />
  </Interaction>
  <Interaction GraphId="f7b19">
    <Graphics ZOrder="12288" LineThickness="1.0">
      <Point X="2243.0" Y="990.6333333333333" GraphRef="fdd61" RelX="0.0" RelY="-1.0" />
      <Point X="2243.991666666667" Y="946.0000000000002" GraphRef="ff915" RelX="0.0" RelY="1.0" ArrowHead="mim-conversion" />
    </Graphics>
    <Xref Database="" ID="" />
  </Interaction>
  <Interaction GraphId="eba87">
    <Graphics ZOrder="12288" LineThickness="1.0" Color="0000ff">
      <Point X="1439.0" Y="902.5" GraphRef="d12af" RelX="-1.0" RelY="0.0" />
      <Point X="1348.0" Y="902.5" GraphRef="a2828" RelX="1.0" RelY="0.0" ArrowHead="Arrow" />
      <Anchor Position="0.576381440088578" Shape="None" GraphId="dc800" />
    </Graphics>
    <Xref Database="" ID="" />
  </Interaction>
  <Interaction GraphId="b5c32">
    <Graphics ConnectorType="Elbow" ZOrder="12288" LineThickness="1.0">
      <Point X="1336.8289544235927" Y="1206.0000000000002" GraphRef="bfa25" RelX="0.0" RelY="0.0" />
      <Point X="1319.0" Y="1209.075" />
      <Point X="1289.15" Y="1206.15" GraphRef="ba6d9" RelX="1.0" RelY="0.0" ArrowHead="TBar" />
    </Graphics>
    <Xref Database="" ID="" />
  </Interaction>
  <Interaction GraphId="f0488">
    <Graphics ConnectorType="Elbow" ZOrder="12288" LineThickness="1.0">
      <Point X="1923.6666666666665" Y="1676.9666666666667" GraphRef="bbc0b" RelX="0.0" RelY="-1.0" />
      <Point X="1771.2416666666666" Y="1581.0" />
      <Point X="1738.8166666666666" Y="1679.8000000000002" GraphRef="c2c56" RelX="0.0" RelY="-1.0" ArrowHead="mim-stimulation" />
    </Graphics>
    <Xref Database="" ID="" />
  </Interaction>
  <Interaction GraphId="ca0b4">
    <Graphics ConnectorType="Elbow" ZOrder="12288" LineThickness="1.0">
      <Point X="1336.8289544235927" Y="1164.15" GraphRef="bbd47" RelX="0.0" RelY="0.0" />
      <Point X="1336.6644772117963" Y="1244.0" />
      <Point X="1336.5" Y="1245.075" />
      <Point X="1289.15" Y="1246.15" GraphRef="b8177" RelX="1.0" RelY="0.0" ArrowHead="TBar" />
      <Anchor Position="0.32272006036768475" Shape="None" GraphId="bfa25" />
    </Graphics>
    <Xref Database="" ID="" />
  </Interaction>
  <Interaction GraphId="b5007">
    <Graphics ZOrder="12288" LineThickness="1.0">
      <Point X="2688.1499999999996" Y="1321.8166666666666" GraphRef="ce47c" RelX="-1.0" RelY="0.0" />
      <Point X="2614.1499999999996" Y="1321.8166666666666" GraphRef="c70ad" RelX="1.0" RelY="0.0" ArrowHead="mim-stimulation" />
    </Graphics>
    <Xref Database="" ID="" />
  </Interaction>
  <Interaction GraphId="be21b">
    <Graphics ConnectorType="Elbow" ZOrder="12288" LineThickness="1.0">
      <Point X="961.6583333333333" Y="1247.9833333333331" GraphRef="e69a0" RelX="-0.5" RelY="1.0" />
      <Point X="589.3333333333334" Y="1259.9043387183672" GraphRef="cd88e" RelX="0.0" RelY="0.0" ArrowHead="mim-binding" />
    </Graphics>
    <Xref Database="" ID="" />
  </Interaction>
  <Interaction GraphId="ed634">
    <Graphics ZOrder="12288" LineThickness="1.0" Color="0000ff">
      <Point X="2243.0" Y="926.0" />
      <Point X="2243.325" Y="827.0000000000001" GraphRef="e5400" RelX="0.0" RelY="1.0" ArrowHead="Arrow" />
      <Anchor Position="0.5237137018745888" Shape="None" GraphId="e84ee" />
    </Graphics>
    <Xref Database="" ID="" />
  </Interaction>
  <Interaction GraphId="e5c5b">
    <Graphics ZOrder="12288" LineThickness="1.0" Color="0000ff">
      <Point X="1163.0" Y="599.0" />
      <Point X="1251.0" Y="599.0" GraphRef="bc4c4" RelX="-1.0" RelY="0.0" ArrowHead="Arrow" />
      <Anchor Position="0.5681818181818182" Shape="None" GraphId="f08d2" />
    </Graphics>
    <Xref Database="" ID="" />
  </Interaction>
  <Interaction GraphId="e29ef">
    <Graphics ConnectorType="Elbow" ZOrder="12288" LineThickness="1.0">
      <Point X="2112.2458333333334" Y="1114.6333333333332" GraphRef="f5e5d" RelX="0.0" RelY="-1.0" />
      <Point X="1695.95625" Y="1003.0" />
      <Point X="1419.666666666667" Y="287.9999999999999" GraphRef="ade80" RelX="0.0" RelY="1.0" ArrowHead="mim-modification" />
    </Graphics>
    <Xref Database="" ID="" />
  </Interaction>
  <Interaction GraphId="b6ba5">
    <Graphics ZOrder="12288" LineThickness="1.0" Color="0000ff">
      <Point X="2647.991666666667" Y="411.0" GraphRef="d1eb6" RelX="0.0" RelY="1.0" />
      <Point X="2647.991666666667" Y="491.6333333333333" GraphRef="cf0a2" RelX="0.0" RelY="-1.0" ArrowHead="Arrow" />
      <Anchor Position="0.4970400192175735" Shape="None" GraphId="cbde4" />
    </Graphics>
    <Xref Database="" ID="" />
  </Interaction>
  <Interaction GraphId="ddfee">
    <Graphics ConnectorType="Elbow" ZOrder="12288" LineThickness="1.0">
      <Point X="1106.6666666666667" Y="1133.0" GraphRef="df80a" RelX="0.0" RelY="1.0" />
      <Point X="1200.4833333333331" Y="1246.15" GraphRef="b8177" RelX="-1.0" RelY="0.0" ArrowHead="mim-necessary-stimulation" />
    </Graphics>
    <Xref Database="" ID="" />
  </Interaction>
  <Interaction GraphId="f2035">
    <Graphics ZOrder="12288" LineThickness="1.0">
      <Point X="2047.4916666666668" Y="1169.6583333333333" GraphRef="f5e5d" RelX="-1.0" RelY="0.5" />
      <Point X="2025.0" Y="1169.0" ArrowHead="LigandRound" />
    </Graphics>
    <Xref Database="" ID="" />
  </Interaction>
  <Interaction GraphId="ea629">
    <Graphics ZOrder="12288" LineThickness="1.0">
      <Point X="877.3333333333333" Y="778.6666666666666" GraphRef="dd14d" RelX="0.0" RelY="-1.0" />
      <Point X="876.7127876196295" Y="627.0" GraphRef="ba713" RelX="0.0" RelY="0.0" ArrowHead="mim-necessary-stimulation" />
    </Graphics>
    <Xref Database="" ID="" />
  </Interaction>
  <Interaction GraphId="c01a6">
    <Graphics ConnectorType="Elbow" ZOrder="12288" LineThickness="1.0">
      <Point X="1054.6666666666667" Y="1091.0" GraphRef="df80a" RelX="-1.0" RelY="0.0" />
      <Point X="968.0" Y="1342.575" />
      <Point X="1203.4833333333331" Y="1594.15" GraphRef="cbdfe" RelX="-1.0" RelY="0.0" ArrowHead="mim-necessary-stimulation" />
    </Graphics>
    <Xref Database="" ID="" />
  </Interaction>
  <Interaction GraphId="c3e34">
    <Graphics ConnectorType="Elbow" ZOrder="12288" LineThickness="1.0">
      <Point X="1602.3333333333333" Y="915.1666666666666" GraphRef="f536b" RelX="0.0" RelY="1.0" />
      <Point X="1493.1583333333333" Y="1115.0" />
      <Point X="1523.9833333333333" Y="1122.5" GraphRef="aa691" RelX="0.5" RelY="1.0" ArrowHead="mim-modification" />
    </Graphics>
    <Xref Database="" ID="" />
  </Interaction>
  <Interaction GraphId="cb841">
    <Graphics ConnectorType="Elbow" ZOrder="12288" LineThickness="1.0">
      <Point X="2175.0" Y="1177.0" />
      <Point X="2359.4833333333336" Y="1210.15" GraphRef="a741c" RelX="-1.0" RelY="0.0" ArrowHead="mim-modification" />
    </Graphics>
    <Xref Database="" ID="" />
  </Interaction>
  <Interaction GraphId="d6b69">
    <Graphics ZOrder="12288" LineThickness="1.0">
      <Point X="2210.333333333333" Y="285.5" GraphRef="f4fec" RelX="1.0" RelY="0.0" />
      <Point X="2247.991666666667" Y="285.0" GraphRef="ebccf" RelX="0.0" RelY="0.0" ArrowHead="mim-necessary-stimulation" />
    </Graphics>
    <Xref Database="" ID="" />
  </Interaction>
  <Interaction GraphId="c223a">
    <Graphics ZOrder="12288" LineThickness="1.0">
      <Point X="3627.8166666666666" Y="556.6666666666666" />
      <Point X="3716.0" Y="556.0" ArrowHead="mim-conversion" />
    </Graphics>
    <Xref Database="" ID="" />
  </Interaction>
  <Interaction GraphId="acffc">
    <Graphics ConnectorType="Elbow" ZOrder="12288" LineThickness="1.0">
      <Point X="2077.1499999999996" Y="1710.15" GraphRef="acb2b" RelX="1.0" RelY="0.0" />
      <Point X="2128.65" Y="1690.5" GraphRef="fd377" RelX="-0.5" RelY="1.0" ArrowHead="mim-conversion" />
    </Graphics>
    <Xref Database="" ID="" />
  </Interaction>
  <Interaction GraphId="c42e6">
    <Graphics ConnectorType="Elbow" ZOrder="12288" LineThickness="1.0">
      <Point X="635.3333333333334" Y="1229.9833333333331" GraphRef="de80e" RelX="0.0" RelY="1.0" />
      <Point X="589.3333333333334" Y="1280.65" GraphRef="bfd83" RelX="0.0" RelY="-1.0" ArrowHead="mim-conversion" />
    </Graphics>
    <Xref Database="" ID="" />
  </Interaction>
  <Interaction GraphId="c4ba7">
    <Graphics ConnectorType="Elbow" ZOrder="12288" LineThickness="1.0">
      <Point X="1621.0" Y="830.5" GraphRef="f7b96" RelX="0.5" RelY="1.0" />
      <Point X="1779.1583333333333" Y="769.0" />
      <Point X="2077.3166666666666" Y="961.0" GraphRef="c3fd6" RelX="0.0" RelY="-1.0" ArrowHead="mim-stimulation" />
    </Graphics>
    <Xref Database="" ID="" />
  </Interaction>
  <Interaction GraphId="c24b2">
    <Graphics ZOrder="12288" LineStyle="Broken" LineThickness="1.0" Color="ff9900">
      <Point X="3627.8166666666666" Y="748.6666666666666" />
      <Point X="3716.0" Y="748.0" ArrowHead="mim-conversion" />
    </Graphics>
    <Xref Database="" ID="" />
  </Interaction>
  <Interaction GraphId="ab1c8">
    <Graphics ZOrder="12288" LineThickness="1.0">
      <Point X="2177.0" Y="1151.3166666666666" GraphRef="f5e5d" RelX="1.0" RelY="0.0" />
      <Point X="2233.0" Y="1151.0" ArrowHead="LigandRound" />
    </Graphics>
    <Xref Database="" ID="" />
  </Interaction>
  <Interaction GraphId="e8052">
    <Graphics ZOrder="12288" LineThickness="1.0">
      <Point X="3627.8166666666666" Y="662.6666666666666" />
      <Point X="3716.0" Y="662.0" ArrowHead="mim-inhibition" />
    </Graphics>
    <Xref Database="" ID="" />
  </Interaction>
  <Interaction GraphId="fc980">
    <Graphics ConnectorType="Elbow" ZOrder="12288" LineThickness="1.0">
      <Point X="711.3333333333334" Y="1229.9833333333331" GraphRef="c4c97" RelX="0.0" RelY="1.0" />
      <Point X="589.3333333333334" Y="1280.65" GraphRef="bfd83" RelX="0.0" RelY="-1.0" ArrowHead="mim-conversion" />
    </Graphics>
    <Xref Database="" ID="" />
  </Interaction>
  <Interaction GraphId="d6ca4">
    <Graphics ConnectorType="Elbow" ZOrder="12288" LineThickness="1.0">
      <Point X="1245.0" Y="527.5" GraphRef="c8bf3" RelX="-1.0" RelY="0.0" />
      <Point X="1173.0" Y="587.0" ArrowHead="TBar" />
    </Graphics>
    <Xref Database="" ID="" />
  </Interaction>
  <Interaction GraphId="cd767">
    <Graphics ZOrder="12288" LineThickness="1.0" Color="0000ff">
      <Point X="2627.0" Y="643.3166666666668" GraphRef="d61a5" RelX="1.0" RelY="0.0" />
      <Point X="2702.9833333333336" Y="643.6500000000001" GraphRef="ead14" RelX="-1.0" RelY="0.0" ArrowHead="Arrow" />
      <Anchor Position="0.4" Shape="None" GraphId="b41d2" />
    </Graphics>
    <Xref Database="" ID="" />
  </Interaction>
  <Interaction GraphId="b937f">
    <Graphics ZOrder="12288" LineThickness="1.0" Color="ffff00">
      <Point X="3627.8166666666666" Y="580.6666666666666" />
      <Point X="3716.0" Y="580.0" ArrowHead="mim-conversion" />
    </Graphics>
    <Xref Database="" ID="" />
  </Interaction>
  <Interaction GraphId="f28a6">
    <Graphics ZOrder="12288" LineThickness="1.0">
      <Point X="3627.8166666666666" Y="606.6666666666666" />
      <Point X="3716.0" Y="606.0" ArrowHead="mim-necessary-stimulation" />
    </Graphics>
    <Xref Database="" ID="" />
  </Interaction>
  <Interaction GraphId="e6816">
    <Graphics ZOrder="12288" LineThickness="1.0">
      <Point X="2144.6229166666667" Y="1188.0" GraphRef="f5e5d" RelX="0.5" RelY="1.0" />
      <Point X="2144.0" Y="1210.0" ArrowHead="LigandRound" />
    </Graphics>
    <Xref Database="" ID="" />
  </Interaction>
  <Interaction GraphId="e92a0">
    <Graphics ZOrder="12288" LineThickness="1.0">
      <Point X="792.0" Y="923.9833333333333" GraphRef="fca6e" RelX="0.0" RelY="1.0" />
      <Point X="792.0" Y="947.0" ArrowHead="Receptor" />
    </Graphics>
    <Xref Database="" ID="" />
  </Interaction>
  <Interaction GraphId="d4712">
    <Comment>is composed of</Comment>
    <Graphics ZOrder="12288" LineStyle="Broken" LineThickness="1.0" Color="ff99ff">
      <Point X="3626.8166666666666" Y="776.6666666666666" />
      <Point X="3715.0" Y="776.0" ArrowHead="mim-conversion" />
    </Graphics>
    <Xref Database="" ID="" />
  </Interaction>
  <Interaction GraphId="b797e">
    <Graphics ZOrder="12288" LineThickness="1.0">
      <Point X="809.3333333333334" Y="1447.9833333333331" GraphRef="fbb71" RelX="0.0" RelY="1.0" />
      <Point X="809.3333333333334" Y="1488.65" GraphRef="fcc5d" RelX="0.0" RelY="-1.0" ArrowHead="mim-conversion" />
      <Anchor Position="0.3990506329113924" Shape="None" GraphId="b4843" />
    </Graphics>
    <Xref Database="" ID="" />
  </Interaction>
  <Interaction GraphId="bc3ed">
    <Graphics ConnectorType="Elbow" ZOrder="12288" LineThickness="1.0">
      <Point X="2112.2458333333334" Y="1188.0" GraphRef="f5e5d" RelX="0.0" RelY="1.0" />
      <Point X="1818.1145833333333" Y="1201.0" />
      <Point X="1523.9833333333333" Y="1122.5" GraphRef="aa691" RelX="0.5" RelY="1.0" ArrowHead="mim-modification" />
    </Graphics>
    <Xref Database="" ID="" />
  </Interaction>
  <Interaction GraphId="c5279">
    <Graphics ConnectorType="Elbow" ZOrder="12288" LineThickness="1.0">
      <Point X="1639.0" Y="823.0" GraphRef="f7b96" RelX="1.0" RelY="0.5" />
      <Point X="1615.0" Y="824.0" />
      <Point X="1325.8333333333333" Y="895.0" />
      <Point X="1106.6666666666667" Y="1049.0" GraphRef="df80a" RelX="0.0" RelY="-1.0" ArrowHead="mim-stimulation" />
    </Graphics>
    <Xref Database="" ID="" />
  </Interaction>
  <Interaction GraphId="a43a1">
    <Graphics ConnectorType="Elbow" ZOrder="12288" LineThickness="1.0">
      <Point X="1080.6666666666667" Y="1133.0" GraphRef="df80a" RelX="-0.5" RelY="1.0" />
      <Point X="1199.4833333333331" Y="1365.15" GraphRef="c7788" RelX="-1.0" RelY="0.0" ArrowHead="mim-necessary-stimulation" />
    </Graphics>
    <Xref Database="" ID="" />
  </Interaction>
  <Interaction GraphId="b74cd">
    <Graphics ConnectorType="Elbow" ZOrder="12288" LineThickness="1.0">
      <Point X="1639.0" Y="808.0" GraphRef="f7b96" RelX="1.0" RelY="-0.5" />
      <Point X="2568.8166666666666" Y="1167.8000000000002" GraphRef="b5988" RelX="0.0" RelY="-1.0" ArrowHead="mim-stimulation" />
    </Graphics>
    <Xref Database="" ID="" />
  </Interaction>
  <Interaction GraphId="c1859">
    <Graphics ZOrder="12288" LineThickness="1.0">
      <Point X="791.0" Y="870.9833333333333" GraphRef="f58a9" RelX="0.0" RelY="1.0" />
      <Point X="791.0" Y="901.0" ArrowHead="mim-inhibition" />
    </Graphics>
    <Xref Database="" ID="" />
  </Interaction>
  <Interaction GraphId="f4e7d">
    <Graphics ZOrder="12288" LineThickness="1.0" Color="0000ff">
      <Point X="1040.0" Y="600.0" />
      <Point X="1084.0" Y="600.0" GraphRef="e312e" RelX="-1.0" RelY="0.0" ArrowHead="Arrow" />
      <Anchor Position="0.4318181818181818" Shape="None" GraphId="fe2ec" />
    </Graphics>
    <Xref Database="" ID="" />
  </Interaction>
  <Interaction GraphId="c5ff9">
    <Graphics ConnectorType="Elbow" ZOrder="12288" LineThickness="1.0">
      <Point X="1884.9958333333334" Y="644.6333333333334" GraphRef="c48e4" RelX="-0.5" RelY="-1.0" />
      <Point X="1825.421994757773" Y="396.0" />
      <Point X="1765.8481561822127" Y="522.5" GraphRef="b69b6" RelX="0.0" RelY="0.0" ArrowHead="mim-necessary-stimulation" />
    </Graphics>
    <Xref Database="" ID="" />
  </Interaction>
  <Interaction GraphId="cd921">
    <Graphics ConnectorType="Elbow" ZOrder="12288" LineThickness="1.0">
      <Point X="2274.4958333333334" Y="457.6333333333333" GraphRef="c8a9d" RelX="0.5" RelY="-1.0" />
      <Point X="2331.9833333333336" Y="400.31666666666666" GraphRef="b4e68" RelX="-1.0" RelY="0.0" ArrowHead="mim-conversion" />
    </Graphics>
    <Xref Database="" ID="" />
  </Interaction>
  <Interaction GraphId="b66ba">
    <Graphics ConnectorType="Elbow" ZOrder="12288" LineThickness="1.0">
      <Point X="1595.0" Y="800.0" />
      <Point X="1527.0" Y="545.9416666666667" />
      <Point X="1318.8333333333335" Y="433.8833333333332" GraphRef="f5240" RelX="1.0" RelY="0.5" ArrowHead="TBar" />
    </Graphics>
    <Xref Database="" ID="" />
  </Interaction>
  <Interaction GraphId="a94b4">
    <Graphics ZOrder="12288" LineThickness="1.0">
      <Point X="776.9833333333333" Y="1316.3166666666666" GraphRef="c4c25" RelX="-1.0" RelY="0.0" />
      <Point X="589.3333333333334" Y="1315.1103145112324" GraphRef="c168f" RelX="0.0" RelY="0.0" ArrowHead="mim-stimulation" />
    </Graphics>
    <Xref Database="" ID="" />
  </Interaction>
  <Interaction GraphId="b51b0">
    <Graphics ZOrder="12288" LineThickness="1.0" Color="0000ff">
      <Point X="1126.0" Y="613.0" />
      <Point X="1126.3333333333333" Y="659.0" GraphRef="aeb17" RelX="0.0" RelY="-1.0" ArrowHead="Arrow" />
      <Anchor Position="0.48647661560312333" Shape="None" GraphId="e7ada" />
    </Graphics>
    <Xref Database="" ID="" />
  </Interaction>
  <Interaction GraphId="d18e7">
    <Graphics ConnectorType="Elbow" ZOrder="12288" LineThickness="1.0">
      <Point X="1694.4833333333331" Y="1687.15" GraphRef="c2c56" RelX="-1.0" RelY="0.0" />
      <Point X="732.3333333333334" Y="1414.3166666666666" GraphRef="f5e1f" RelX="0.0" RelY="1.0" ArrowHead="mim-inhibition" />
    </Graphics>
    <Xref Database="" ID="" />
  </Interaction>
  <Interaction GraphId="f3ee8">
    <Graphics ZOrder="12288" LineThickness="1.0">
      <Point X="1696.0" Y="448.5" GraphRef="a0e9a" RelX="-1.0" RelY="0.0" />
      <Point X="1665.6666666666667" Y="450.5" GraphRef="f12e8" RelX="1.0" RelY="0.0" ArrowHead="Arrow" />
    </Graphics>
    <Xref Database="" ID="" />
  </Interaction>
  <Interaction GraphId="d3a56">
    <Graphics ZOrder="12288" LineThickness="1.0">
      <Point X="1558.0" Y="617.0" GraphRef="aa716" RelX="0.0" RelY="0.0" />
      <Point X="1381.0" Y="617.0" GraphRef="bde8f" RelX="0.0" RelY="0.0" ArrowHead="mim-stimulation" />
    </Graphics>
    <Xref Database="" ID="" />
  </Interaction>
  <Interaction GraphId="b0585">
    <Graphics ZOrder="12288" LineThickness="1.0" Color="999999">
      <Point X="2523.8166666666666" Y="1244.8166666666666" GraphRef="d3b1c" RelX="-1.0" RelY="0.0" />
      <Point X="2403.55" Y="1244.2866666666666" GraphRef="d1c09" RelX="0.0" RelY="0.0" ArrowHead="mim-catalysis" />
    </Graphics>
    <Xref Database="" ID="" />
  </Interaction>
  <Interaction GraphId="f0636">
    <Graphics ZOrder="12288" LineThickness="1.0" Color="0000ff">
      <Point X="2246.0" Y="643.0" />
      <Point X="2247.991666666667" Y="479.0" GraphRef="c8a9d" RelX="0.0" RelY="1.0" ArrowHead="Arrow" />
      <Anchor Position="0.37189637065871944" Shape="None" GraphId="f853c" />
    </Graphics>
    <Xref Database="" ID="" />
  </Interaction>
  <Interaction GraphId="c3dbf">
    <Graphics ZOrder="12288" LineThickness="1.0">
      <Point X="1738.8166666666666" Y="1694.5" GraphRef="c2c56" RelX="0.0" RelY="1.0" />
      <Point X="1738.0" Y="1729.0" ArrowHead="LigandRound" />
    </Graphics>
    <Xref Database="" ID="" />
  </Interaction>
  <Interaction GraphId="b13b8">
    <Graphics ZOrder="12288" LineThickness="1.0">
      <Point X="898.3333333333334" Y="1296.9833333333331" GraphRef="a971b" RelX="0.0" RelY="1.0" />
      <Point X="898.3333333333334" Y="1344.65" GraphRef="ede1f" RelX="0.0" RelY="-1.0" ArrowHead="mim-conversion" />
      <Anchor Position="0.41850455143763265" Shape="None" GraphId="ef326" />
    </Graphics>
    <Xref Database="" ID="" />
  </Interaction>
  <Interaction GraphId="e7e2d">
    <Graphics ZOrder="12288" LineThickness="1.0">
      <Point X="540.6833333333333" Y="1315.3166666666666" GraphRef="d2c4e" RelX="1.0" RelY="0.0" />
      <Point X="589.3333333333334" Y="1315.1103145112324" GraphRef="c168f" RelX="0.0" RelY="0.0" ArrowHead="mim-stimulation" />
    </Graphics>
    <Xref Database="" ID="" />
  </Interaction>
  <Interaction GraphId="dba81">
    <Graphics ZOrder="12288" LineThickness="1.0">
      <Point X="1718.008333333333" Y="751.6500000000001" GraphRef="f4b4d" RelX="0.5" RelY="-1.0" />
      <Point X="1718.008333333333" Y="583.9833333333333" GraphRef="aebe4" RelX="0.5" RelY="1.0" ArrowHead="Arrow" />
      <Anchor Position="0.5423753665689149" Shape="None" GraphId="a8874" />
    </Graphics>
    <Xref Database="" ID="" />
  </Interaction>
  <Interaction GraphId="c0cb7">
    <Graphics ConnectorType="Elbow" ZOrder="12288" LineThickness="1.0">
      <Point X="2144.6229166666667" Y="1114.6333333333332" GraphRef="f5e5d" RelX="0.5" RelY="-1.0" />
      <Point X="1453.3114583333333" Y="840.0" />
      <Point X="762.0" Y="813.8333333333334" />
      <Point X="824.0" Y="787.6666666666666" GraphRef="dd14d" RelX="-1.0" RelY="0.0" ArrowHead="mim-stimulation" />
    </Graphics>
    <Xref Database="" ID="" />
  </Interaction>
  <Interaction GraphId="b0678">
    <Graphics ZOrder="12288" LineThickness="1.0">
      <Point X="2177.0" Y="1132.975" GraphRef="f5e5d" RelX="1.0" RelY="-0.5" />
      <Point X="2232.0" Y="1132.0" ArrowHead="LigandRound" />
    </Graphics>
    <Xref Database="" ID="" />
  </Interaction>
  <Interaction GraphId="ac520">
    <Graphics ConnectorType="Elbow" ZOrder="12288" LineThickness="1.0">
      <Point X="1818.0" Y="456.0" GraphRef="a0e9a" RelX="1.0" RelY="0.5" />
      <Point X="1718.008333333333" Y="660.7117302052786" GraphRef="a8874" RelX="0.0" RelY="0.0" ArrowHead="mim-stimulation" />
    </Graphics>
    <Xref Database="" ID="" />
  </Interaction>
  <Interaction GraphId="b0164">
    <Graphics ZOrder="12288" LineThickness="1.0">
      <Point X="1501.0" Y="1018.0" />
      <Point X="1501.8166666666666" Y="1107.8000000000002" GraphRef="aa691" RelX="0.0" RelY="-1.0" ArrowHead="mim-stimulation" />
    </Graphics>
    <Xref Database="" ID="" />
  </Interaction>
  <Interaction GraphId="d6b23">
    <Graphics ConnectorType="Elbow" ZOrder="12288" LineThickness="1.0">
      <Point X="1132.6666666666667" Y="1133.0" GraphRef="df80a" RelX="0.5" RelY="1.0" />
      <Point X="1200.4833333333331" Y="1164.15" GraphRef="ffd35" RelX="-1.0" RelY="0.0" ArrowHead="mim-necessary-stimulation" />
    </Graphics>
    <Xref Database="" ID="" />
  </Interaction>
  <Interaction GraphId="c1214">
    <Graphics ZOrder="12288" LineThickness="1.0">
      <Point X="847.6833333333334" Y="1316.3166666666666" GraphRef="c4c25" RelX="1.0" RelY="0.0" />
      <Point X="898.3333333333334" Y="1316.9320502851938" GraphRef="ef326" RelX="0.0" RelY="0.0" ArrowHead="mim-stimulation" />
    </Graphics>
    <Xref Database="" ID="" />
  </Interaction>
  <Interaction GraphId="aee0f">
    <Graphics ConnectorType="Elbow" ZOrder="12288" LineThickness="1.0">
      <Point X="2126.0" Y="1188.0" />
      <Point X="2036.0" Y="830.5" />
      <Point X="1560.6583333333333" Y="473.0" />
      <Point X="1085.3166666666668" Y="490.4666666666667" GraphRef="e97e6" RelX="0.5" RelY="-1.0" ArrowHead="mim-stimulation" />
    </Graphics>
    <Xref Database="" ID="" />
  </Interaction>
  <Interaction GraphId="f8bfd">
    <Graphics ZOrder="12288" LineThickness="1.0">
      <Point X="2079.0" Y="1235.0" GraphRef="a7532" RelX="0.5" RelY="-1.0" />
      <Point X="2079.0" Y="1224.0" ArrowHead="Receptor" />
    </Graphics>
    <Xref Database="" ID="" />
  </Interaction>
  <Interaction GraphId="ba0ea">
    <Graphics ConnectorType="Elbow" ZOrder="12288" LineThickness="1.0">
      <Point X="1106.6666666666667" Y="1133.0" GraphRef="df80a" RelX="0.0" RelY="1.0" />
      <Point X="1200.4833333333331" Y="1286.15" GraphRef="d2dd6" RelX="-1.0" RelY="0.0" ArrowHead="mim-necessary-stimulation" />
    </Graphics>
    <Xref Database="" ID="" />
  </Interaction>
  <Interaction GraphId="fb32b">
    <Graphics ConnectorType="Elbow" ZOrder="12288" LineThickness="1.0">
      <Point X="1266.9833333333333" Y="1410.5" GraphRef="b696d" RelX="0.5" RelY="1.0" />
      <Point X="2184.0" Y="1255.0" GraphRef="f27f3" RelX="0.5" RelY="1.0" ArrowHead="mim-stimulation" />
    </Graphics>
    <Xref Database="" ID="" />
  </Interaction>
  <Interaction GraphId="eb741">
    <Graphics ConnectorType="Elbow" ZOrder="12288" LineThickness="1.0">
      <Point X="1390.65" Y="706.3166666666668" GraphRef="a07e7" RelX="1.0" RelY="0.0" />
      <Point X="1538.3333333333335" Y="748.15" GraphRef="e0635" RelX="0.0" RelY="-1.0" ArrowHead="mim-binding" />
    </Graphics>
    <Xref Database="" ID="" />
  </Interaction>
  <Interaction GraphId="a4931">
    <Graphics ZOrder="12288" LineThickness="1.0">
      <Point X="3627.8166666666666" Y="720.6666666666666" />
      <Point X="3720.0" Y="719.0" ArrowHead="mim-cleavage" />
    </Graphics>
    <Xref Database="" ID="" />
  </Interaction>
  <Interaction GraphId="b5827">
    <Graphics ZOrder="12296" LineThickness="1.0" Color="0000ff">
      <Point X="1567.0" Y="815.5" GraphRef="f7b96" RelX="-1.0" RelY="0.0" />
      <Point X="1504.0" Y="815.5" GraphRef="cb485" RelX="1.0" RelY="0.0" ArrowHead="Arrow" />
      <Anchor Position="0.4430379746835443" Shape="None" GraphId="ba3c5" />
    </Graphics>
    <Xref Database="" ID="" />
  </Interaction>
  <Interaction GraphId="adf99">
    <Graphics ZOrder="12302" LineThickness="1.0" Color="ffff00">
      <Point X="1789.4916666666666" Y="361.6333333333333" GraphRef="e2d51" RelX="0.0" RelY="-1.0" />
      <Point X="1823.2277357625424" Y="337.31666666666666" GraphRef="d8296" RelX="0.0" RelY="0.0" />
    </Graphics>
    <Xref Database="" ID="" />
  </Interaction>
  <Interaction GraphId="fdc8d">
    <Comment>is composed of</Comment>
    <Graphics ConnectorType="Elbow" ZOrder="12306" LineStyle="Broken" LineThickness="1.0" Color="ff99ff">
      <Point X="725.5" Y="1145.0" GraphRef="bc516" RelX="0.0" RelY="-1.0" />
      <Point X="756.65" Y="1004.3166666666667" GraphRef="a6262" RelX="-1.0" RelY="0.0" ArrowHead="Arrow" />
    </Graphics>
    <Xref Database="" ID="" />
  </Interaction>
  <Interaction GraphId="db537">
    <Comment>is composed of</Comment>
    <Graphics ConnectorType="Elbow" ZOrder="12306" LineStyle="Broken" LineThickness="1.0" Color="ff99ff">
      <Point X="667.0" Y="1159.0" GraphRef="bc516" RelX="-1.0" RelY="0.0" />
      <Point X="635.3333333333334" Y="1208.65" GraphRef="de80e" RelX="0.0" RelY="-1.0" ArrowHead="Arrow" />
    </Graphics>
    <Xref Database="" ID="" />
  </Interaction>
  <Interaction GraphId="eabd5">
    <Comment>is composed of</Comment>
    <Graphics ConnectorType="Elbow" ZOrder="12306" LineStyle="Broken" LineThickness="1.0" Color="ff99ff">
      <Point X="667.0" Y="1159.0" GraphRef="bc516" RelX="-1.0" RelY="0.0" />
      <Point X="487.33333333333326" Y="1208.65" GraphRef="c1059" RelX="0.0" RelY="-1.0" ArrowHead="Arrow" />
    </Graphics>
    <Xref Database="" ID="" />
  </Interaction>
  <Interaction GraphId="c1b58">
    <Comment>is composed of</Comment>
    <Graphics ConnectorType="Elbow" ZOrder="12306" LineStyle="Broken" LineThickness="1.0" Color="ff99ff">
      <Point X="784.0" Y="1159.0" GraphRef="bc516" RelX="1.0" RelY="0.0" />
      <Point X="791.0" Y="1105.9833333333331" GraphRef="fa1dc" RelX="0.0" RelY="1.0" ArrowHead="Arrow" />
    </Graphics>
    <Xref Database="" ID="" />
  </Interaction>
  <Interaction GraphId="d6d97">
    <Comment>is composed of</Comment>
    <Graphics ConnectorType="Elbow" ZOrder="12306" LineStyle="Broken" LineThickness="1.0" Color="ff99ff">
      <Point X="667.0" Y="1159.0" GraphRef="bc516" RelX="-1.0" RelY="0.0" />
      <Point X="563.3333333333334" Y="1208.65" GraphRef="c5808" RelX="0.0" RelY="-1.0" ArrowHead="Arrow" />
    </Graphics>
    <Xref Database="" ID="" />
  </Interaction>
  <Interaction GraphId="d4560">
    <Comment>is composed of</Comment>
    <Graphics ConnectorType="Elbow" ZOrder="12306" LineStyle="Broken" LineThickness="1.0" Color="ff99ff">
      <Point X="725.5" Y="1145.0" GraphRef="bc516" RelX="0.0" RelY="-1.0" />
      <Point X="688.5791666666667" Y="1219.0" />
      <Point X="791.6583333333333" Y="1365.65" GraphRef="a8ce8" RelX="-0.5" RelY="-1.0" ArrowHead="Arrow" />
    </Graphics>
    <Xref Database="" ID="" />
  </Interaction>
  <Interaction GraphId="b9929">
    <Comment>is composed of</Comment>
    <Graphics ConnectorType="Elbow" ZOrder="12306" LineStyle="Broken" LineThickness="1.0" Color="ff99ff">
      <Point X="725.5" Y="1173.0" GraphRef="bc516" RelX="0.0" RelY="1.0" />
      <Point X="862.9833333333333" Y="1203.3166666666666" GraphRef="ae262" RelX="-1.0" RelY="0.0" ArrowHead="Arrow" />
    </Graphics>
    <Xref Database="" ID="" />
  </Interaction>
  <Interaction GraphId="d9dbb">
    <Comment>is composed of</Comment>
    <Graphics ConnectorType="Elbow" ZOrder="12306" LineStyle="Broken" LineThickness="1.0" Color="ff99ff">
      <Point X="725.5" Y="1173.0" GraphRef="bc516" RelX="0.0" RelY="1.0" />
      <Point X="711.3333333333334" Y="1208.65" GraphRef="c4c97" RelX="0.0" RelY="-1.0" ArrowHead="Arrow" />
    </Graphics>
    <Xref Database="" ID="" />
  </Interaction>
  <Interaction GraphId="b9b5e">
    <Graphics ZOrder="12330" LineThickness="1.0" Color="0000ff">
      <Point X="2191.9833333333336" Y="655.3166666666668" GraphRef="b5a53" RelX="-1.0" RelY="0.0" />
      <Point X="1964.5083333333332" Y="655.3166666666668" GraphRef="c48e4" RelX="1.0" RelY="0.0" ArrowHead="Arrow" />
      <Anchor Position="0.40440032595007036" Shape="None" GraphId="b8e81" />
    </Graphics>
    <Xref Database="" ID="" />
  </Interaction>
  <Interaction GraphId="b1988">
    <Comment>is composed of</Comment>
    <Graphics ZOrder="12346" LineStyle="Broken" LineThickness="1.0" Color="ff99ff">
      <Point X="1923.5" Y="1784.0" GraphRef="b69bc" RelX="0.0" RelY="-1.0" />
      <Point X="1923.6666666666665" Y="1697.6666666666665" GraphRef="bbc0b" RelX="0.0" RelY="1.0" ArrowHead="Arrow" />
    </Graphics>
    <Xref Database="" ID="" />
  </Interaction>
  <Interaction GraphId="c43a8">
    <Graphics ZOrder="12360" LineThickness="1.0" Color="ffff00">
      <Point X="1969.4916666666666" Y="361.6333333333333" GraphRef="de676" RelX="0.0" RelY="-1.0" />
      <Point X="2011.0" Y="337.3166666666666" GraphRef="aacb8" RelX="0.0" RelY="0.0" />
    </Graphics>
    <Xref Database="" ID="" />
  </Interaction>
  <Interaction GraphId="af81a">
    <Graphics ConnectorType="Elbow" ZOrder="12362" LineThickness="1.0" Color="0000ff">
      <Point X="1884.9958333333334" Y="666.0000000000002" GraphRef="c48e4" RelX="-0.5" RelY="1.0" />
      <Point X="2190.3166666666666" Y="816.3166666666667" GraphRef="e5400" RelX="-1.0" RelY="0.0" ArrowHead="Arrow" />
      <Anchor Position="0.5877013118485322" Shape="None" GraphId="eada9" />
    </Graphics>
    <Xref Database="" ID="" />
  </Interaction>
  <Interaction GraphId="ba3c3">
    <Graphics ConnectorType="Elbow" ZOrder="12364" LineThickness="1.0" Color="0000ff">
      <Point X="1639.0" Y="815.5" GraphRef="f7b96" RelX="1.0" RelY="0.0" />
      <Point X="1899.0" Y="522.5" GraphRef="a47a5" RelX="-1.0" RelY="0.0" ArrowHead="Arrow" />
      <Anchor Position="0.7592190889370933" Shape="None" GraphId="b69b6" />
      <Anchor Position="0.7855530474040632" Shape="None" GraphId="b9248" />
    </Graphics>
    <Xref Database="" ID="" />
  </Interaction>
  <Interaction GraphId="f473f">
    <Graphics ZOrder="12370" LineThickness="1.0" Color="999999">
      <Point X="2722.666666666667" Y="451.1666666666664" GraphRef="effec" RelX="-1.0" RelY="0.0" />
      <Point X="2647.991666666667" Y="451.077993549577" GraphRef="cbde4" RelX="0.0" RelY="0.0" ArrowHead="mim-catalysis" />
    </Graphics>
    <Xref Database="" ID="" />
  </Interaction>
  <Interaction GraphId="bbe0b">
    <Graphics ZOrder="12370" LineThickness="1.0" Color="999999">
      <Point X="2487.0" Y="552.8166666666664" GraphRef="b9e0d" RelX="0.0" RelY="-1.0" />
      <Point X="2487.1988839306982" Y="502.31666666666666" GraphRef="ad9d0" RelX="0.0" RelY="0.0" ArrowHead="mim-catalysis" />
    </Graphics>
    <Xref Database="" ID="" />
  </Interaction>
  <Interaction GraphId="f8d6f">
    <Graphics ZOrder="12370" LineThickness="1.0" Color="999999">
      <Point X="2100.0" Y="728.8166666666664" GraphRef="aa7fc" RelX="0.0" RelY="-1.0" />
      <Point X="2099.992369187841" Y="655.3166666666668" GraphRef="b8e81" RelX="0.0" RelY="0.0" ArrowHead="mim-catalysis" />
    </Graphics>
    <Xref Database="" ID="" />
  </Interaction>
  <Interaction GraphId="b63fa">
    <Graphics ConnectorType="Elbow" ZOrder="12370" LineThickness="1.0" Color="999999">
      <Point X="2729.0" Y="563.1499999999997" GraphRef="b1cf5" RelX="0.0" RelY="-1.0" />
      <Point X="2729.0" Y="549.0" />
      <Point X="2729.0" Y="524.5" />
      <Point X="2832.0" Y="500.0000000000001" GraphRef="cf095" RelX="0.0" RelY="0.0" ArrowHead="mim-catalysis" />
    </Graphics>
    <Xref Database="" ID="" />
  </Interaction>
  <Interaction GraphId="e8d73">
    <Graphics ConnectorType="Elbow" ZOrder="12370" LineThickness="1.0" Color="999999">
      <Point X="2729.0" Y="577.8499999999998" GraphRef="b1cf5" RelX="0.0" RelY="1.0" />
      <Point X="2657.3933333333334" Y="643.4500000000002" GraphRef="b41d2" RelX="0.0" RelY="0.0" ArrowHead="mim-catalysis" />
    </Graphics>
    <Xref Database="" ID="" />
  </Interaction>
  <Interaction GraphId="edd63">
    <Graphics ZOrder="12372" LineThickness="1.0" Color="999999">
      <Point X="1538.3333333333335" Y="762.85" GraphRef="e0635" RelX="0.0" RelY="1.0" />
      <Point X="1539.0886075949368" Y="815.5" GraphRef="ba3c5" RelX="0.0" RelY="0.0" ArrowHead="mim-catalysis" />
    </Graphics>
    <Xref Database="" ID="" />
  </Interaction>
  <Interaction GraphId="ff3bf">
    <Graphics ZOrder="12380" LineThickness="1.0" Color="ffff00">
      <Point X="846.5" Y="645.9666666666667" GraphRef="b6c81" RelX="0.0" RelY="-1.0" />
      <Point X="876.7127876196295" Y="627.0" GraphRef="ba713" RelX="0.0" RelY="0.0" />
    </Graphics>
    <Xref Database="" ID="" />
  </Interaction>
  <Interaction GraphId="c0297">
    <Graphics ZOrder="12380" LineThickness="1.0" Color="ffff00">
      <Point X="2283.5" Y="596.9666666666667" GraphRef="e0aa2" RelX="0.0" RelY="-1.0" />
      <Point X="2250.0" Y="586.0" />
    </Graphics>
    <Xref Database="" ID="" />
  </Interaction>
  <Interaction GraphId="fe205">
    <Graphics ZOrder="12380" LineThickness="1.0" Color="ffff00">
      <Point X="2284.5" Y="305.9666666666666" GraphRef="e3d0e" RelX="0.0" RelY="-1.0" />
      <Point X="2247.991666666667" Y="285.0" GraphRef="ebccf" RelX="0.0" RelY="0.0" />
    </Graphics>
    <Xref Database="" ID="" />
  </Interaction>
  <Interaction GraphId="e122b">
    <Graphics ZOrder="12380" LineThickness="1.0" Color="ffff00">
      <Point X="2066.5" Y="698.9666666666667" GraphRef="b848b" RelX="0.0" RelY="-1.0" />
      <Point X="2099.992369187841" Y="655.3166666666668" GraphRef="b8e81" RelX="0.0" RelY="0.0" />
    </Graphics>
    <Xref Database="" ID="" />
  </Interaction>
  <Interaction GraphId="eb7fe">
    <Graphics ZOrder="12380" LineThickness="1.0" Color="ffff00">
      <Point X="2451.491666666667" Y="515.6333333333333" GraphRef="a1aad" RelX="0.0" RelY="-1.0" />
      <Point X="2487.1988839306982" Y="502.31666666666666" GraphRef="ad9d0" RelX="0.0" RelY="0.0" />
    </Graphics>
    <Xref Database="" ID="" />
  </Interaction>
  <Interaction GraphId="e53f6">
    <Graphics ZOrder="12380" LineThickness="1.0" Color="ffff00">
      <Point X="1756.5" Y="692.9666666666667" GraphRef="a1df1" RelX="0.0" RelY="-1.0" />
      <Point X="1718.008333333333" Y="660.7117302052786" GraphRef="a8874" RelX="0.0" RelY="0.0" />
    </Graphics>
    <Xref Database="" ID="" />
  </Interaction>
  <Interaction GraphId="a7488">
    <Graphics ZOrder="12380" LineThickness="1.0" Color="ffff00">
      <Point X="2291.5" Y="891.9666666666667" GraphRef="c222f" RelX="0.0" RelY="-1.0" />
      <Point X="2243.1702069531093" Y="874.1523435144157" GraphRef="e84ee" RelX="0.0" RelY="0.0" />
    </Graphics>
    <Xref Database="" ID="" />
  </Interaction>
  <Interaction GraphId="cf0cc">
    <Comment>is composed of</Comment>
    <Graphics ConnectorType="Elbow" ZOrder="12422" LineStyle="Broken" LineThickness="1.0" Color="ff99ff">
      <Point X="2112.2458333333334" Y="1114.6333333333332" GraphRef="f5e5d" RelX="0.0" RelY="-1.0" />
      <Point X="2243.0" Y="1010.6666666666666" GraphRef="fdd61" RelX="0.0" RelY="1.0" ArrowHead="Arrow" />
    </Graphics>
    <Xref Database="" ID="" />
  </Interaction>
  <Interaction GraphId="a3c3b">
    <Comment>is composed of</Comment>
    <Graphics ConnectorType="Elbow" ZOrder="12422" LineStyle="Broken" LineThickness="1.0" Color="ff99ff">
      <Point X="836.0" Y="491.0" GraphRef="d9678" RelX="1.0" RelY="0.0" />
      <Point X="966.0" Y="546.75" />
      <Point X="990.0" Y="602.5" GraphRef="dbbb7" RelX="-1.0" RelY="-0.5" ArrowHead="Arrow" />
    </Graphics>
    <Xref Database="" ID="" />
  </Interaction>
  <Interaction GraphId="c09b6">
    <Comment>is composed of</Comment>
    <Graphics ConnectorType="Elbow" ZOrder="12422" LineStyle="Broken" LineThickness="1.0" Color="ff99ff">
      <Point X="1419.666666666667" Y="264.66666666666663" GraphRef="ade80" RelX="0.0" RelY="-1.0" />
      <Point X="1414.3333333333333" Y="174.66666666666666" />
      <Point X="1479.0" Y="456.3333333333333" />
      <Point X="1567.0" Y="808.0" GraphRef="f7b96" RelX="-1.0" RelY="-0.5" ArrowHead="Arrow" />
    </Graphics>
    <Xref Database="" ID="" />
  </Interaction>
  <Interaction GraphId="f1f29">
    <Comment>is composed of</Comment>
    <Graphics ConnectorType="Elbow" ZOrder="12422" LineStyle="Broken" LineThickness="1.0" Color="ff99ff">
      <Point X="2683.166666666666" Y="725.3333333333333" GraphRef="af4c3" RelX="0.0" RelY="-1.0" />
      <Point X="2755.991666666667" Y="654.3333333333335" GraphRef="ead14" RelX="0.0" RelY="1.0" ArrowHead="Arrow" />
    </Graphics>
    <Xref Database="" ID="" />
  </Interaction>
  <Interaction GraphId="f7d47">
    <Comment>is composed of</Comment>
    <Graphics ConnectorType="Elbow" ZOrder="12422" LineStyle="Broken" LineThickness="1.0" Color="ff99ff">
      <Point X="1659.8333333333337" Y="377.66666666666663" GraphRef="e4060" RelX="0.5" RelY="-1.0" />
      <Point X="1618.0" Y="334.0" GraphRef="cf80f" RelX="1.0" RelY="0.0" ArrowHead="Arrow" />
    </Graphics>
    <Xref Database="" ID="" />
  </Interaction>
  <Interaction GraphId="a7cd5">
    <Comment>is composed of</Comment>
    <Graphics ConnectorType="Elbow" ZOrder="12422" LineStyle="Broken" LineThickness="1.0" Color="ff99ff">
      <Point X="1389.3333333333335" Y="276.33333333333326" GraphRef="ade80" RelX="-1.0" RelY="0.0" />
      <Point X="998.0" Y="445.6666666666667" />
      <Point X="1043.0" Y="755.0" ArrowHead="Arrow" />
    </Graphics>
    <Xref Database="" ID="" />
  </Interaction>
  <Interaction GraphId="af6e1">
    <Comment>is composed of</Comment>
    <Graphics ConnectorType="Elbow" ZOrder="12422" LineStyle="Broken" LineThickness="1.0" Color="ff99ff">
      <Point X="810.75" Y="505.0" GraphRef="d9678" RelX="0.5" RelY="1.0" />
      <Point X="662.6583333333333" Y="549.6500000000001" GraphRef="eeb89" RelX="-0.5" RelY="-1.0" ArrowHead="Arrow" />
    </Graphics>
    <Xref Database="" ID="" />
  </Interaction>
  <Interaction GraphId="c13ed">
    <Comment>is composed of</Comment>
    <Graphics ConnectorType="Elbow" ZOrder="12422" LineStyle="Broken" LineThickness="1.0" Color="ff99ff">
      <Point X="1450.0000000000005" Y="276.33333333333326" GraphRef="ade80" RelX="1.0" RelY="0.0" />
      <Point X="1578.0" Y="324.0" GraphRef="cf80f" RelX="0.0" RelY="-1.0" ArrowHead="Arrow" />
    </Graphics>
    <Xref Database="" ID="" />
  </Interaction>
  <Interaction GraphId="b8827">
    <Comment>is composed of</Comment>
    <Graphics ConnectorType="Elbow" ZOrder="12422" LineStyle="Broken" LineThickness="1.0" Color="ff99ff">
      <Point X="1690.0000000000005" Y="393.5" GraphRef="e4060" RelX="1.0" RelY="0.0" />
      <Point X="1757.0" Y="433.5" GraphRef="a0e9a" RelX="0.0" RelY="-1.0" ArrowHead="Arrow" />
    </Graphics>
    <Xref Database="" ID="" />
  </Interaction>
  <Interaction GraphId="aba35">
    <Comment>is composed of</Comment>
    <Graphics ConnectorType="Elbow" ZOrder="12422" LineStyle="Broken" LineThickness="1.0" Color="ff99ff">
      <Point X="2112.2458333333334" Y="1114.6333333333332" GraphRef="f5e5d" RelX="0.0" RelY="-1.0" />
      <Point X="1938.0041666666666" Y="666.0000000000002" GraphRef="c48e4" RelX="0.5" RelY="1.0" ArrowHead="Arrow" />
    </Graphics>
    <Xref Database="" ID="" />
  </Interaction>
  <Interaction GraphId="f5fac">
    <Graphics ZOrder="12456" LineThickness="1.0">
      <Point X="-140.0" Y="2152.0" />
      <Point X="3726.0" Y="2150.0" />
    </Graphics>
    <Xref Database="" ID="" />
  </Interaction>
  <Interaction GraphId="e4950">
    <Graphics ZOrder="12456" LineThickness="1.0">
      <Point X="-130.0" Y="2878.0" />
      <Point X="3736.0" Y="2876.0" />
    </Graphics>
    <Xref Database="" ID="" />
  </Interaction>
  <Interaction GraphId="dd410">
    <Graphics ZOrder="12502" LineThickness="1.0" Color="ffff00">
      <Point X="2011.0" Y="337.3166666666666" GraphRef="aacb8" RelX="0.0" RelY="0.0" />
      <Point X="2039.0" Y="360.6333333333333" GraphRef="b52e8" RelX="0.0" RelY="-1.0" ArrowHead="Arrow" />
    </Graphics>
    <Xref Database="" ID="" />
  </Interaction>
  <Interaction GraphId="b8318">
    <Graphics ZOrder="12512" LineThickness="1.0" Color="0000ff">
      <Point X="1758.6666666666665" Y="337.31666666666666" GraphRef="b78d1" RelX="1.0" RelY="0.0" />
      <Point X="1892.9833333333336" Y="337.3166666666666" GraphRef="e42a5" RelX="-1.0" RelY="0.0" ArrowHead="mim-conversion" />
      <Anchor Position="0.48066312765262903" Shape="None" GraphId="d8296" />
    </Graphics>
    <Xref Database="" ID="" />
  </Interaction>
  <Interaction GraphId="fc0dc">
    <Graphics ZOrder="12514" LineThickness="1.0" Color="999999">
      <Point X="2331.0" Y="730.1666666666666" GraphRef="fa33e" RelX="-1.0" RelY="0.0" />
      <Point X="2244.524498571932" Y="731.0109550320086" GraphRef="fa870" RelX="0.0" RelY="0.0" ArrowHead="mim-catalysis" />
    </Graphics>
    <Xref Database="" ID="" />
  </Interaction>
  <Interaction GraphId="e53b1">
    <Graphics ConnectorType="Elbow" ZOrder="12514" LineThickness="1.0" Color="999999">
      <Point X="1590.666666666667" Y="540.5" GraphRef="abcce" RelX="1.0" RelY="0.0" />
      <Point X="1640.0" Y="600.6058651026393" />
      <Point X="1718.008333333333" Y="660.7117302052786" GraphRef="a8874" RelX="0.0" RelY="0.0" ArrowHead="mim-catalysis" />
    </Graphics>
    <Xref Database="" ID="" />
  </Interaction>
  <Interaction GraphId="bbc71">
    <Graphics ConnectorType="Elbow" ZOrder="12514" LineThickness="1.0" Color="999999">
      <Point X="1972.6666666666665" Y="424.5" GraphRef="d16de" RelX="-1.0" RelY="0.0" />
      <Point X="1935.0" Y="463.3333333333333" GraphRef="d7ebf" RelX="0.0" RelY="0.0" ArrowHead="mim-catalysis" />
    </Graphics>
    <Xref Database="" ID="" />
  </Interaction>
  <Interaction GraphId="d33d2">
    <Graphics ZOrder="12514" LineThickness="1.0" Color="999999">
      <Point X="2321.0" Y="874.1666666666666" GraphRef="fb4fe" RelX="-1.0" RelY="0.0" />
      <Point X="2243.1702069531093" Y="874.1523435144157" GraphRef="e84ee" RelX="0.0" RelY="0.0" ArrowHead="mim-catalysis" />
    </Graphics>
    <Xref Database="" ID="" />
  </Interaction>
  <Interaction GraphId="d0408">
    <Graphics ConnectorType="Elbow" ZOrder="12514" LineThickness="1.0" Color="999999">
      <Point X="1810.666666666667" Y="857.1666666666666" GraphRef="e44d5" RelX="1.0" RelY="0.0" />
      <Point X="2002.4579231440523" Y="816.3166666666667" GraphRef="eada9" RelX="0.0" RelY="0.0" ArrowHead="mim-catalysis" />
    </Graphics>
    <Xref Database="" ID="" />
  </Interaction>
  <Interaction GraphId="fdadd">
    <Graphics ConnectorType="Elbow" ZOrder="12514" LineThickness="1.0" Color="999999">
      <Point X="2419.666666666666" Y="730.1666666666666" GraphRef="fa33e" RelX="1.0" RelY="0.0" />
      <Point X="2458.0" Y="887.0833333333334" />
      <Point X="1922.2746444759696" Y="1044.0" />
      <Point X="1386.5492889519394" Y="902.5" GraphRef="dc800" RelX="0.0" RelY="0.0" ArrowHead="mim-catalysis" />
    </Graphics>
    <Xref Database="" ID="" />
  </Interaction>
  <Interaction GraphId="cf8ff">
    <Graphics ZOrder="12514" LineThickness="1.0" Color="999999">
      <Point X="1766.3333333333335" Y="849.8166666666666" GraphRef="e44d5" RelX="0.0" RelY="-1.0" />
      <Point X="1765.8481561822127" Y="522.5" GraphRef="b69b6" RelX="0.0" RelY="0.0" ArrowHead="mim-catalysis" />
    </Graphics>
    <Xref Database="" ID="" />
  </Interaction>
  <Interaction GraphId="f76db">
    <Graphics ConnectorType="Elbow" ZOrder="12514" LineThickness="1.0" Color="999999">
      <Point X="1533.666666666667" Y="500.16666666666663" GraphRef="f949e" RelX="1.0" RelY="0.0" />
      <Point X="1483.0" Y="432.0833333333333" />
      <Point X="1608.4394094458344" Y="455.0" GraphRef="c4d98" RelX="0.0" RelY="0.0" ArrowHead="mim-catalysis" />
    </Graphics>
    <Xref Database="" ID="" />
  </Interaction>
  <Interaction GraphId="b85b3">
    <Graphics ZOrder="12514" LineThickness="1.0" Color="999999">
      <Point X="2323.0" Y="580.1666666666666" GraphRef="e1c42" RelX="-1.0" RelY="0.0" />
      <Point X="2246.740693604895" Y="582.00899521197" GraphRef="f853c" RelX="0.0" RelY="0.0" ArrowHead="mim-catalysis" />
    </Graphics>
    <Xref Database="" ID="" />
  </Interaction>
  <Interaction GraphId="b5d41">
    <Graphics ZOrder="12514" LineThickness="1.0" Color="999999">
      <Point X="2330.0" Y="285.16666666666663" GraphRef="aa511" RelX="-1.0" RelY="0.0" />
      <Point X="2247.991666666667" Y="285.0" GraphRef="ebccf" RelX="0.0" RelY="0.0" ArrowHead="mim-catalysis" />
    </Graphics>
    <Xref Database="" ID="" />
  </Interaction>
  <Interaction GraphId="d2abc">
    <Graphics ZOrder="12518" LineThickness="1.0" Color="999999">
      <Point X="1823.3333333333335" Y="283.51666666666665" GraphRef="bce08" RelX="0.0" RelY="1.0" />
      <Point X="1823.2277357625424" Y="337.31666666666666" GraphRef="d8296" RelX="0.0" RelY="0.0" ArrowHead="mim-catalysis" />
    </Graphics>
    <Xref Database="" ID="" />
  </Interaction>
  <Interaction GraphId="f76fc">
    <Graphics ZOrder="12520" LineThickness="1.0" Color="0000ff">
      <Point X="1432.0" Y="815.5" GraphRef="cb485" RelX="-1.0" RelY="0.0" />
      <Point X="1385.0" Y="815.8333333333334" GraphRef="c0e86" RelX="1.0" RelY="0.0" ArrowHead="Arrow" />
      <Anchor Position="0.4" Shape="None" GraphId="ed0da" />
    </Graphics>
    <Xref Database="" ID="" />
  </Interaction>
  <Interaction GraphId="ef96d">
    <Graphics ConnectorType="Elbow" ZOrder="12524" LineThickness="1.0">
      <Point X="1148.6666666666665" Y="509.4999999999999" GraphRef="f238e" RelX="-1.0" RelY="0.0" />
      <Point X="1103.4833333333336" Y="519.8166666666667" GraphRef="ed5ed" RelX="1.0" RelY="0.0" ArrowHead="mim-binding" />
    </Graphics>
    <Xref Database="" ID="" />
  </Interaction>
  <Interaction GraphId="a4603">
    <Comment>From intracellular part to the plasma</Comment>
    <Graphics ConnectorType="Elbow" ZOrder="12534" LineThickness="1.0" Color="ff0070">
      <Point X="2153.666666666667" Y="285.5" GraphRef="f4fec" RelX="-1.0" RelY="0.0" />
      <Point X="2153.666666666667" Y="2272.5" GraphRef="ab890" RelX="-1.0" RelY="0.0" ArrowHead="Arrow" />
    </Graphics>
    <Xref Database="" ID="" />
  </Interaction>
  <Interaction GraphId="adba7">
    <Comment>From intracellular part to the plasma</Comment>
    <Graphics ZOrder="12534" LineThickness="1.0" Color="ff0070">
      <Point X="1484.8333333333333" Y="1399.0" GraphRef="f3420" RelX="0.0" RelY="1.0" />
      <Point X="1484.8333333333333" Y="2462.6333333333323" GraphRef="e63e6" RelX="0.0" RelY="-1.0" ArrowHead="Arrow" />
    </Graphics>
    <Xref Database="" ID="" />
  </Interaction>
  <Interaction GraphId="f3f61">
    <Comment>From intracellular part to the plasma</Comment>
    <Graphics ConnectorType="Elbow" ZOrder="12534" LineThickness="1.0" Color="ff0070">
      <Point X="2195.1499999999996" Y="1683.15" GraphRef="fd377" RelX="1.0" RelY="0.0" />
      <Point X="2185.0" Y="2067.15" />
      <Point X="2257.1499999999996" Y="2572.483333333333" GraphRef="b7344" RelX="-1.0" RelY="0.0" ArrowHead="Arrow" />
    </Graphics>
    <Xref Database="" ID="" />
  </Interaction>
  <Interaction GraphId="a3b5b">
    <Comment>From intracellular part to the plasma</Comment>
    <Graphics ConnectorType="Elbow" ZOrder="12534" LineThickness="1.0" Color="ff0070">
      <Point X="1856.3333333333335" Y="574.8333333333334" GraphRef="e1371" RelX="1.0" RelY="0.0" />
      <Point X="1856.3333333333335" Y="2264.833333333334" GraphRef="fc87c" RelX="1.0" RelY="0.0" ArrowHead="Arrow" />
    </Graphics>
    <Xref Database="" ID="" />
  </Interaction>
  <Interaction GraphId="a02ac">
    <Comment>From intracellular part to the plasma</Comment>
    <Graphics ConnectorType="Elbow" ZOrder="12534" LineThickness="1.0" Color="ff0070">
      <Point X="2041.0" Y="706.3166666666667" GraphRef="b848b" RelX="-1.0" RelY="0.0" />
      <Point X="2066.5" Y="2209.9666666666667" GraphRef="d656e" RelX="0.0" RelY="-1.0" ArrowHead="Arrow" />
    </Graphics>
    <Xref Database="" ID="" />
  </Interaction>
  <Interaction GraphId="f17ad">
    <Comment>From intracellular part to the plasma</Comment>
    <Graphics ConnectorType="Elbow" ZOrder="12534" LineThickness="1.0" Color="ff0070">
      <Point X="1221.6499999999999" Y="1372.5" GraphRef="c7788" RelX="-0.5" RelY="1.0" />
      <Point X="1111.5666666666666" Y="1388.5" />
      <Point X="1001.4833333333333" Y="1929.825" />
      <Point X="1101.4833333333331" Y="2471.15" GraphRef="d2268" RelX="-1.0" RelY="0.0" ArrowHead="Arrow" />
    </Graphics>
    <Xref Database="" ID="" />
  </Interaction>
  <Interaction GraphId="fa639">
    <Comment>From intracellular part to the plasma</Comment>
    <Graphics ConnectorType="Elbow" ZOrder="12534" LineThickness="1.0" Color="ff0070">
      <Point X="1223.6499999999999" Y="1331.5" GraphRef="a8c2d" RelX="-0.5" RelY="1.0" />
      <Point X="1110.325" Y="1350.5" />
      <Point X="997.0" Y="1924.825" />
      <Point X="1101.4833333333331" Y="2499.15" GraphRef="a0188" RelX="-1.0" RelY="0.0" ArrowHead="Arrow" />
    </Graphics>
    <Xref Database="" ID="" />
  </Interaction>
  <Interaction GraphId="fcb90">
    <Comment>From intracellular part to the plasma</Comment>
    <Graphics ConnectorType="Elbow" ZOrder="12534" LineThickness="1.0" Color="ff0070">
      <Point X="1157.6666666666667" Y="873.6666666666666" GraphRef="d35d3" RelX="-1.0" RelY="0.0" />
      <Point X="1048.0" Y="1549.6666666666667" />
      <Point X="1139.6666666666667" Y="2365.6666666666665" GraphRef="b950b" RelX="-1.0" RelY="0.0" ArrowHead="Arrow" />
    </Graphics>
    <Xref Database="" ID="" />
  </Interaction>
  <Interaction GraphId="a5a1c">
    <Comment>From intracellular part to the plasma</Comment>
    <Graphics ConnectorType="Elbow" ZOrder="12534" LineThickness="1.0" Color="ff0070">
      <Point X="1545.3333333333333" Y="900.1666666666666" GraphRef="f536b" RelX="-1.0" RelY="0.0" />
      <Point X="1548.5" Y="1646.1666666666667" />
      <Point X="1573.3333333333333" Y="2392.1666666666665" GraphRef="a379c" RelX="-1.0" RelY="0.0" ArrowHead="Arrow" />
    </Graphics>
    <Xref Database="" ID="" />
  </Interaction>
  <Interaction GraphId="e4b44">
    <Comment>From intracellular part to the plasma</Comment>
    <Graphics ConnectorType="Elbow" ZOrder="12534" LineThickness="1.0" Color="ff0070">
      <Point X="2177.0" Y="1151.3166666666666" GraphRef="f5e5d" RelX="1.0" RelY="0.0" />
      <Point X="2160.3333333333335" Y="2347.3166666666666" GraphRef="c9215" RelX="1.0" RelY="0.0" ArrowHead="Arrow" />
    </Graphics>
    <Xref Database="" ID="" />
  </Interaction>
  <Interaction GraphId="e6d26">
    <Comment>From intracellular part to the plasma</Comment>
    <Graphics ConnectorType="Elbow" ZOrder="12534" LineThickness="1.0" Color="ff0070">
      <Point X="2296.008333333333" Y="1000.65" GraphRef="fdd61" RelX="1.0" RelY="0.0" />
      <Point X="2298.008333333333" Y="2380.6499999999996" GraphRef="f5c49" RelX="1.0" RelY="0.0" ArrowHead="Arrow" />
    </Graphics>
    <Xref Database="" ID="" />
  </Interaction>
  <Interaction GraphId="efbb2">
    <Comment>From intracellular part to the plasma</Comment>
    <Graphics ConnectorType="Elbow" ZOrder="12534" LineThickness="1.0" Color="ff0070">
      <Point X="1222.6499999999999" Y="1253.5" GraphRef="b8177" RelX="-0.5" RelY="1.0" />
      <Point X="1104.825" Y="1266.5" />
      <Point X="987.0" Y="1916.325" />
      <Point X="1101.4833333333331" Y="2566.15" GraphRef="a36b0" RelX="-1.0" RelY="0.0" ArrowHead="Arrow" />
    </Graphics>
    <Xref Database="" ID="" />
  </Interaction>
  <Interaction GraphId="cecdb">
    <Comment>From intracellular part to the plasma</Comment>
    <Graphics ZOrder="12534" LineThickness="1.0" Color="ff0070">
      <Point X="1349.0" Y="830.8333333333334" GraphRef="c0e86" RelX="0.0" RelY="1.0" />
      <Point X="1349.0" Y="2306.8333333333335" GraphRef="f5359" RelX="0.0" RelY="-1.0" ArrowHead="Arrow" />
    </Graphics>
    <Xref Database="" ID="" />
  </Interaction>
  <Interaction GraphId="af294">
    <Comment>From intracellular part to the plasma</Comment>
    <Graphics ConnectorType="Elbow" ZOrder="12534" LineThickness="1.0" Color="ff0070">
      <Point X="1222.6499999999999" Y="1293.5" GraphRef="d2dd6" RelX="-0.5" RelY="1.0" />
      <Point X="1107.325" Y="1312.5" />
      <Point X="992.0" Y="1922.325" />
      <Point X="1101.4833333333331" Y="2532.15" GraphRef="dc833" RelX="-1.0" RelY="0.0" ArrowHead="Arrow" />
    </Graphics>
    <Xref Database="" ID="" />
  </Interaction>
  <Interaction GraphId="b2a6d">
    <Comment>From intracellular part to the plasma</Comment>
    <Graphics ZOrder="12534" LineThickness="1.0" Color="ff0070">
      <Point X="1369.3166666666666" Y="1398.9999999999995" GraphRef="b3ff0" RelX="0.0" RelY="1.0" />
      <Point X="1369.3166666666666" Y="2462.6333333333323" GraphRef="dc15d" RelX="0.0" RelY="-1.0" ArrowHead="Arrow" />
    </Graphics>
    <Xref Database="" ID="" />
  </Interaction>
  <Interaction GraphId="b2ae1">
    <Comment>From intracellular part to the plasma</Comment>
    <Graphics ConnectorType="Elbow" ZOrder="12534" LineThickness="1.0" Color="ff0070">
      <Point X="1306.8333333333335" Y="408.3833333333333" GraphRef="a99ae" RelX="1.0" RelY="0.0" />
      <Point X="1467.5" Y="2411.0333333333333" GraphRef="f2daa" RelX="0.0" RelY="-1.0" ArrowHead="Arrow" />
    </Graphics>
    <Xref Database="" ID="" />
  </Interaction>
  <Interaction GraphId="f5d66">
    <Comment>From intracellular part to the plasma</Comment>
    <Graphics ConnectorType="Elbow" ZOrder="12534" LineThickness="1.0" Color="ff0070">
      <Point X="1509.5" Y="1524.0" GraphRef="f80f8" RelX="0.0" RelY="1.0" />
      <Point X="1561.5" Y="2462.6333333333323" GraphRef="e3b53" RelX="0.0" RelY="-1.0" ArrowHead="Arrow" />
    </Graphics>
    <Xref Database="" ID="" />
  </Interaction>
  <Interaction GraphId="eb727">
    <Comment>From intracellular part to the plasma</Comment>
    <Graphics ConnectorType="Elbow" ZOrder="12534" LineThickness="1.0" Color="ff0070">
      <Point X="1222.6499999999999" Y="1171.5" GraphRef="ffd35" RelX="-0.5" RelY="1.0" />
      <Point X="1100.075" Y="1194.5" />
      <Point X="977.5" Y="1911.325" />
      <Point X="1101.4833333333331" Y="2628.15" GraphRef="f72a3" RelX="-1.0" RelY="0.0" ArrowHead="Arrow" />
    </Graphics>
    <Xref Database="" ID="" />
  </Interaction>
  <Interaction GraphId="c8299">
    <Comment>From intracellular part to the plasma</Comment>
    <Graphics ConnectorType="Elbow" ZOrder="12534" LineThickness="1.0" Color="ff0070">
      <Point X="1971.0" Y="522.5" GraphRef="a47a5" RelX="1.0" RelY="0.0" />
      <Point X="1958.0" Y="2288.5" GraphRef="d8487" RelX="1.0" RelY="0.0" ArrowHead="Arrow" />
    </Graphics>
    <Xref Database="" ID="" />
  </Interaction>
  <Interaction GraphId="a68b8">
    <Comment>From intracellular part to the plasma</Comment>
    <Graphics ZOrder="12534" LineThickness="1.0" Color="ff0070">
      <Point X="1787.5" Y="463.5" GraphRef="a0e9a" RelX="0.5" RelY="1.0" />
      <Point X="1787.5" Y="2311.5" GraphRef="de0ee" RelX="0.5" RelY="-1.0" ArrowHead="Arrow" />
    </Graphics>
    <Xref Database="" ID="" />
  </Interaction>
  <Interaction GraphId="a9f6c">
    <Comment>From intracellular part to the plasma</Comment>
    <Graphics ZOrder="12534" LineThickness="1.0" Color="ff0070">
      <Point X="1475.0" Y="913.1666666666667" GraphRef="d12af" RelX="0.0" RelY="1.0" />
      <Point X="1475.0" Y="2217.14995320638" GraphRef="f3084" RelX="0.0" RelY="-1.0" ArrowHead="Arrow" />
    </Graphics>
    <Xref Database="" ID="" />
  </Interaction>
  <Interaction GraphId="ff2e8">
    <Comment>From intracellular part to the plasma</Comment>
    <Graphics ConnectorType="Elbow" ZOrder="12534" LineThickness="1.0" Color="ff0070">
      <Point X="2034.2999999999997" Y="974.6666666666667" GraphRef="c3fd6" RelX="-1.0" RelY="0.0" />
      <Point X="2001.3166666666666" Y="2449.0" GraphRef="c9530" RelX="0.0" RelY="-1.0" ArrowHead="Arrow" />
    </Graphics>
    <Xref Database="" ID="" />
  </Interaction>
  <Interaction GraphId="f78dc">
    <Comment>From intracellular part to the plasma</Comment>
    <Graphics ConnectorType="Elbow" ZOrder="12534" LineThickness="1.0" Color="ff0070">
      <Point X="1754.3333333333333" Y="1009.8333333333333" GraphRef="bdfc9" RelX="1.0" RelY="-0.5" />
      <Point X="1794.0" Y="1778.25" />
      <Point X="1712.3333333333333" Y="2546.666666666667" GraphRef="b4b3a" RelX="1.0" RelY="0.0" ArrowHead="Arrow" />
    </Graphics>
    <Xref Database="" ID="" />
  </Interaction>
  <Interaction GraphId="abefe">
    <Comment>From intracellular part to the plasma</Comment>
    <Graphics ConnectorType="Elbow" ZOrder="12534" LineThickness="1.0" Color="ff0070">
      <Point X="1293.666666666667" Y="642.8333333333334" GraphRef="e56d6" RelX="0.0" RelY="1.0" />
      <Point X="1293.666666666667" Y="2358.133333333333" GraphRef="a2b1b" RelX="0.0" RelY="-1.0" ArrowHead="Arrow" />
    </Graphics>
    <Xref Database="" ID="" />
  </Interaction>
  <Interaction GraphId="c53a8">
    <Comment>From intracellular part to the plasma</Comment>
    <Graphics ZOrder="12534" LineThickness="1.0" Color="ff0070">
      <Point X="1911.5" Y="666.0000000000002" GraphRef="c48e4" RelX="0.0" RelY="1.0" />
      <Point X="1911.5" Y="2358.633333333333" GraphRef="fb8f4" RelX="0.0" RelY="-1.0" ArrowHead="Arrow" />
    </Graphics>
    <Xref Database="" ID="" />
  </Interaction>
  <Interaction GraphId="aad44">
    <Comment>From intracellular part to the plasma</Comment>
    <Graphics ConnectorType="Elbow" ZOrder="12534" LineThickness="1.0" Color="ff0070">
      <Point X="1716.6499999999999" Y="1679.8000000000002" GraphRef="c2c56" RelX="-0.5" RelY="-1.0" />
      <Point X="1618.325" Y="1595.0" />
      <Point X="1590.0" Y="2058.075" />
      <Point X="1624.4833333333331" Y="2591.15" GraphRef="fae15" RelX="-1.0" RelY="0.0" ArrowHead="Arrow" />
    </Graphics>
    <Xref Database="" ID="" />
  </Interaction>
  <Interaction GraphId="a1eb7">
    <Comment>From intracellular part to the plasma</Comment>
    <Graphics ZOrder="12534" LineThickness="1.0" Color="ff0070">
      <Point X="1177.0" Y="520.1666666666665" GraphRef="f238e" RelX="0.0" RelY="1.0" />
      <Point X="1177.0" Y="2309.833333333333" GraphRef="c4516" RelX="0.0" RelY="-1.0" ArrowHead="Arrow" />
    </Graphics>
    <Xref Database="" ID="" />
  </Interaction>
  <Interaction GraphId="c172a">
    <Comment>From intracellular part to the plasma</Comment>
    <Graphics ConnectorType="Elbow" ZOrder="12534" LineThickness="1.0" Color="ff0070">
      <Point X="1224.6499999999999" Y="1456.5" GraphRef="bd2f6" RelX="-0.5" RelY="1.0" />
      <Point X="1117.825" Y="1473.0" />
      <Point X="1011.0" Y="1944.075" />
      <Point X="1101.4833333333331" Y="2415.15" GraphRef="ee610" RelX="-1.0" RelY="0.0" ArrowHead="Arrow" />
    </Graphics>
    <Xref Database="" ID="" />
  </Interaction>
  <Interaction GraphId="f3450">
    <Comment>From intracellular part to the plasma</Comment>
    <Graphics ConnectorType="Elbow" ZOrder="12534" LineThickness="1.0" Color="ff0070">
      <Point X="1017.3333333333335" Y="763.6666666666666" GraphRef="a2c0e" RelX="0.0" RelY="1.0" />
      <Point X="959.3333333333334" Y="1619.0" />
      <Point X="1017.3333333333335" Y="2199.6666666666665" GraphRef="b9847" RelX="0.0" RelY="-1.0" ArrowHead="Arrow" />
    </Graphics>
    <Xref Database="" ID="" />
  </Interaction>
  <Interaction GraphId="fc2dd">
    <Comment>From intracellular part to the plasma</Comment>
    <Graphics ConnectorType="Elbow" ZOrder="12534" LineThickness="1.0" Color="ff0070">
      <Point X="1664.9833333333331" Y="573.3166666666667" GraphRef="aebe4" RelX="-1.0" RelY="0.0" />
      <Point X="1578.0" Y="1352.3166666666666" />
      <Point X="1666.9833333333331" Y="2271.3166666666666" GraphRef="de2a9" RelX="-1.0" RelY="0.0" ArrowHead="Arrow" />
    </Graphics>
    <Xref Database="" ID="" />
  </Interaction>
  <Interaction GraphId="a10d4">
    <Comment>From intracellular part to the plasma</Comment>
    <Graphics ZOrder="12534" LineThickness="1.0" Color="ff0070">
      <Point X="1423.3166666666666" Y="1399.0" GraphRef="e2a77" RelX="0.0" RelY="1.0" />
      <Point X="1423.3166666666666" Y="2462.6333333333323" GraphRef="f52fa" RelX="0.0" RelY="-1.0" ArrowHead="Arrow" />
    </Graphics>
    <Xref Database="" ID="" />
  </Interaction>
  <Interaction GraphId="ed0cf">
    <Comment>From intracellular part to the plasma</Comment>
    <Graphics ConnectorType="Elbow" ZOrder="12534" LineThickness="1.0" Color="ff0070">
      <Point X="1621.0" Y="830.5" GraphRef="f7b96" RelX="0.5" RelY="1.0" />
      <Point X="1542.0" Y="1772.0" />
      <Point X="1603.0" Y="2314.5" GraphRef="e963d" RelX="0.0" RelY="-1.0" ArrowHead="Arrow" />
    </Graphics>
    <Xref Database="" ID="" />
  </Interaction>
  <Interaction GraphId="a9e4a">
    <Comment>From intracellular part to the plasma</Comment>
    <Graphics ConnectorType="Elbow" ZOrder="12534" LineThickness="1.0" Color="ff0070">
      <Point X="1768.6666666666665" Y="1099.0" GraphRef="c5524" RelX="1.0" RelY="0.0" />
      <Point X="1777.0" Y="1716.0" />
      <Point X="1726.6666666666665" Y="2507.0" GraphRef="e70db" RelX="1.0" RelY="0.0" ArrowHead="Arrow" />
    </Graphics>
    <Xref Database="" ID="" />
  </Interaction>
  <Interaction GraphId="f2e21">
    <Comment>From intracellular part to the plasma</Comment>
    <Graphics ConnectorType="Elbow" ZOrder="12534" LineThickness="1.0" Color="ff0070">
      <Point X="1222.6499999999999" Y="1410.5" GraphRef="b696d" RelX="-0.5" RelY="1.0" />
      <Point X="1114.325" Y="1424.0" />
      <Point X="1006.0" Y="1933.075" />
      <Point X="1101.4833333333331" Y="2442.15" GraphRef="cbe08" RelX="-1.0" RelY="0.0" ArrowHead="Arrow" />
    </Graphics>
    <Xref Database="" ID="" />
  </Interaction>
  <Interaction GraphId="f1dff">
    <Comment>From intracellular part to the plasma</Comment>
    <Graphics ConnectorType="Elbow" ZOrder="12534" LineThickness="1.0" Color="ff0070">
      <Point X="1540.6666666666667" Y="443.0" GraphRef="f12e8" RelX="-1.0" RelY="-0.5" />
      <Point X="1442.5" Y="2262.5" GraphRef="bbd30" RelX="0.0" RelY="-1.0" ArrowHead="Arrow" />
    </Graphics>
    <Xref Database="" ID="" />
  </Interaction>
  <Interaction GraphId="b318a">
    <Comment>From intracellular part to the plasma</Comment>
    <Graphics ZOrder="12534" LineThickness="1.0" Color="ff0070">
      <Point X="1312.0" Y="913.1666666666667" GraphRef="a2828" RelX="0.0" RelY="1.0" />
      <Point X="1312.0" Y="2215.833333333333" GraphRef="cc841" RelX="-0.5" RelY="-1.0" ArrowHead="Arrow" />
    </Graphics>
    <Xref Database="" ID="" />
  </Interaction>
  <Interaction GraphId="bf21a">
    <Comment>From intracellular part to the plasma</Comment>
    <Graphics ZOrder="12534" LineThickness="1.0" Color="ff0070">
      <Point X="2163.166666666667" Y="713.6666666666667" GraphRef="fb622" RelX="0.0" RelY="1.0" />
      <Point X="2163.166666666667" Y="2211.9666666666667" GraphRef="ddda2" RelX="0.0" RelY="-1.0" ArrowHead="Arrow" />
    </Graphics>
    <Xref Database="" ID="" />
  </Interaction>
  <Interaction GraphId="d5659">
    <Comment>From intracellular part to the plasma</Comment>
    <Graphics ConnectorType="Elbow" ZOrder="12534" LineThickness="1.0" Color="ff0070">
      <Point X="1081.3333333333335" Y="708.5" GraphRef="c0f46" RelX="1.0" RelY="0.0" />
      <Point X="1165.0" Y="1485.5" />
      <Point X="1143.3333333333335" Y="2262.5" GraphRef="b7263" RelX="1.0" RelY="0.0" ArrowHead="Arrow" />
    </Graphics>
    <Xref Database="" ID="" />
  </Interaction>
  <Interaction GraphId="c5e56">
    <Comment>From intracellular part to the plasma</Comment>
    <Graphics ConnectorType="Elbow" ZOrder="12534" LineThickness="1.0" Color="ff0070">
      <Point X="1884.0" Y="1687.3166666666666" GraphRef="bbc0b" RelX="-1.0" RelY="0.0" />
      <Point X="1743.0" Y="2069.233333333333" />
      <Point X="1782.0" Y="2591.15" GraphRef="bc2dc" RelX="-1.0" RelY="0.0" ArrowHead="Arrow" />
    </Graphics>
    <Xref Database="" ID="" />
  </Interaction>
  <Interaction GraphId="cac4e">
    <Comment>From intracellular part to the plasma</Comment>
    <Graphics ConnectorType="Elbow" ZOrder="12534" LineThickness="1.0" Color="ff0070">
      <Point X="1222.6499999999999" Y="1213.5" GraphRef="ba6d9" RelX="-0.5" RelY="1.0" />
      <Point X="1102.325" Y="1229.0" />
      <Point X="982.0" Y="1912.575" />
      <Point X="1101.4833333333331" Y="2596.15" GraphRef="cd348" RelX="-1.0" RelY="0.0" ArrowHead="Arrow" />
    </Graphics>
    <Xref Database="" ID="" />
  </Interaction>
  <Interaction GraphId="dac9d">
    <Comment>From intracellular part to the plasma</Comment>
    <Graphics ZOrder="12534" LineThickness="1.0" Color="ff0070">
      <Point X="1234.0" Y="777.4999999999998" />
      <Point X="1234.0" Y="2252.166666666666" GraphRef="a6473" RelX="0.0" RelY="-1.0" ArrowHead="Arrow" />
    </Graphics>
    <Xref Database="" ID="" />
  </Interaction>
  <Interaction GraphId="cef3e">
    <Comment>From intracellular part to the plasma</Comment>
    <Graphics ConnectorType="Elbow" ZOrder="12534" LineThickness="1.0" Color="ff0070">
      <Point X="2056.983333333333" Y="1757.5" GraphRef="be83d" RelX="0.5" RelY="1.0" />
      <Point X="2002.0666666666666" Y="2024.0" />
      <Point X="2017.15" Y="2272.575" />
      <Point X="2019.15" Y="2585.8166666666666" GraphRef="fb407" RelX="1.0" RelY="0.0" ArrowHead="Arrow" />
    </Graphics>
    <Xref Database="" ID="" />
  </Interaction>
  <Interaction GraphId="d7dca">
    <Comment>From intracellular part to the plasma</Comment>
    <Graphics ConnectorType="Elbow" ZOrder="12534" LineThickness="1.0" Color="ff0070">
      <Point X="2209.333333333334" Y="1750.3166666666666" GraphRef="cb8ee" RelX="1.0" RelY="0.0" />
      <Point X="2194.666666666667" Y="2611.483333333333" GraphRef="cb21d" RelX="1.0" RelY="0.0" ArrowHead="Arrow" />
    </Graphics>
    <Xref Database="" ID="" />
  </Interaction>
  <Interaction GraphId="a9c42">
    <Comment>From intracellular part to the plasma</Comment>
    <Graphics ConnectorType="Elbow" ZOrder="12534" LineThickness="1.0" Color="ff0070">
      <Point X="644.9833333333333" Y="560.3166666666667" GraphRef="eeb89" RelX="-1.0" RelY="0.0" />
      <Point X="442.0" Y="1390.3166666666666" />
      <Point X="502.3166666666666" Y="2220.3166666666666" GraphRef="f4ca6" RelX="-1.0" RelY="0.0" ArrowHead="Arrow" />
    </Graphics>
    <Xref Database="" ID="" />
  </Interaction>
  <Interaction GraphId="e7e4c">
    <Comment>From intracellular part to the plasma</Comment>
    <Graphics ConnectorType="Elbow" ZOrder="12534" LineThickness="1.0" Color="ff0070">
      <Point X="773.9833333333333" Y="1499.3166666666666" GraphRef="fcc5d" RelX="-1.0" RelY="0.0" />
      <Point X="638.6666666666666" Y="1871.3166666666666" />
      <Point X="651.9833333333333" Y="2243.3166666666666" GraphRef="f97c7" RelX="-1.0" RelY="0.0" ArrowHead="Arrow" />
    </Graphics>
    <Xref Database="" ID="" />
  </Interaction>
  <Interaction GraphId="ea803">
    <Comment>From intracellular part to the plasma</Comment>
    <Graphics ConnectorType="Elbow" ZOrder="12534" LineThickness="1.0" Color="ff0070">
      <Point X="698.9833333333333" Y="1464.3166666666666" GraphRef="c3879" RelX="-1.0" RelY="0.0" />
      <Point X="632.0" Y="1871.9833333333333" />
      <Point X="651.9833333333333" Y="2279.6500000000005" GraphRef="b35b8" RelX="-1.0" RelY="0.0" ArrowHead="Arrow" />
    </Graphics>
    <Xref Database="" ID="" />
  </Interaction>
  <Interaction GraphId="e558b">
    <Comment>From intracellular part to the plasma</Comment>
    <Graphics ConnectorType="Elbow" ZOrder="12534" LineThickness="1.0" Color="ff0070">
      <Point X="696.9833333333333" Y="1403.65" GraphRef="f5e1f" RelX="-1.0" RelY="0.0" />
      <Point X="625.0" Y="1859.3166666666666" />
      <Point X="651.9833333333333" Y="2314.9833333333336" GraphRef="df758" RelX="-1.0" RelY="0.0" ArrowHead="Arrow" />
    </Graphics>
    <Xref Database="" ID="" />
  </Interaction>
  <Interaction GraphId="aabd6">
    <Comment>From intracellular part to the plasma</Comment>
    <Graphics ConnectorType="Elbow" ZOrder="12534" LineThickness="1.0" Color="ff0070">
      <Point X="773.9833333333333" Y="1376.3166666666666" GraphRef="a8ce8" RelX="-1.0" RelY="0.0" />
      <Point X="616.0" Y="1861.3166666666666" />
      <Point X="651.9833333333333" Y="2346.3166666666666" GraphRef="b4497" RelX="-1.0" RelY="0.0" ArrowHead="Arrow" />
    </Graphics>
    <Xref Database="" ID="" />
  </Interaction>
  <Interaction GraphId="a0a01">
    <Comment>From intracellular part to the plasma</Comment>
    <Graphics ConnectorType="Elbow" ZOrder="12534" LineThickness="1.0" Color="ff0070">
      <Point X="826.35" Y="1095.3166666666666" GraphRef="fa1dc" RelX="1.0" RelY="0.0" />
      <Point X="860.0" Y="1670.3166666666666" />
      <Point X="826.35" Y="2245.3166666666666" GraphRef="c2ce6" RelX="1.0" RelY="0.0" ArrowHead="Arrow" />
    </Graphics>
    <Xref Database="" ID="" />
  </Interaction>
  <Interaction GraphId="e23a1">
    <Comment>From intracellular part to the plasma</Comment>
    <Graphics ConnectorType="Elbow" ZOrder="12534" LineThickness="1.0" Color="ff0070">
      <Point X="827.35" Y="1004.3166666666667" GraphRef="a6262" RelX="1.0" RelY="0.0" />
      <Point X="869.0" Y="1643.3166666666666" />
      <Point X="826.35" Y="2283.3166666666666" GraphRef="b163e" RelX="1.0" RelY="0.0" ArrowHead="Arrow" />
    </Graphics>
    <Xref Database="" ID="" />
  </Interaction>
  <Interaction GraphId="af7a6">
    <Comment>From intracellular part to the plasma</Comment>
    <Graphics ConnectorType="Elbow" ZOrder="12534" LineThickness="1.0" Color="ff0070">
      <Point X="826.35" Y="860.3166666666667" GraphRef="f58a9" RelX="1.0" RelY="0.0" />
      <Point X="880.0" Y="1589.3166666666666" />
      <Point X="826.35" Y="2318.3166666666666" GraphRef="a6906" RelX="1.0" RelY="0.0" ArrowHead="Arrow" />
    </Graphics>
    <Xref Database="" ID="" />
  </Interaction>
  <Interaction GraphId="c625f">
    <Comment>From intracellular part to the plasma</Comment>
    <Graphics ConnectorType="Elbow" ZOrder="12534" LineThickness="1.0" Color="ff0070">
      <Point X="961.6583333333333" Y="1247.9833333333331" GraphRef="e69a0" RelX="-0.5" RelY="1.0" />
      <Point X="933.6833333333334" Y="2485.3166666666666" GraphRef="c013c" RelX="1.0" RelY="0.0" ArrowHead="Arrow" />
    </Graphics>
    <Xref Database="" ID="" />
  </Interaction>
  <Interaction GraphId="e54cf">
    <Comment>From intracellular part to the plasma</Comment>
    <Graphics ConnectorType="Elbow" ZOrder="12534" LineThickness="1.0" Color="ff0070">
      <Point X="959.6583333333333" Y="1326.9833333333331" GraphRef="bf019" RelX="-0.5" RelY="1.0" />
      <Point X="933.6833333333334" Y="2442.3166666666666" GraphRef="fa941" RelX="1.0" RelY="0.0" ArrowHead="Arrow" />
    </Graphics>
    <Xref Database="" ID="" />
  </Interaction>
  <Interaction GraphId="ad82b">
    <Comment>From intracellular part to the plasma</Comment>
    <Graphics ConnectorType="Elbow" ZOrder="12534" LineThickness="1.0" Color="ff0070">
      <Point X="933.6833333333334" Y="1355.3166666666666" GraphRef="ede1f" RelX="1.0" RelY="0.0" />
      <Point X="933.6833333333334" Y="2407.3166666666666" GraphRef="f3b52" RelX="1.0" RelY="0.0" ArrowHead="Arrow" />
    </Graphics>
    <Xref Database="" ID="" />
  </Interaction>
  <Interaction GraphId="cd7b3">
    <Comment>From intracellular part to the plasma</Comment>
    <Graphics ConnectorType="Elbow" ZOrder="12534" LineThickness="1.0" Color="ff0070">
      <Point X="933.6833333333334" Y="1203.3166666666666" GraphRef="ae262" RelX="1.0" RelY="0.0" />
      <Point X="945.0" Y="1787.3166666666666" />
      <Point X="933.6833333333334" Y="2371.3166666666666" GraphRef="aec06" RelX="1.0" RelY="0.0" ArrowHead="Arrow" />
    </Graphics>
    <Xref Database="" ID="" />
  </Interaction>
  <Interaction GraphId="ae60e">
    <Comment>From intracellular part to the plasma</Comment>
    <Graphics ConnectorType="Elbow" ZOrder="12534" LineThickness="1.0" Color="ff0070">
      <Point X="2444.8166666666666" Y="1364.15" GraphRef="e43dd" RelX="1.0" RelY="0.0" />
      <Point X="2438.8166666666666" Y="2219.483333333333" GraphRef="bfe70" RelX="1.0" RelY="0.0" ArrowHead="Arrow" />
    </Graphics>
    <Xref Database="" ID="" />
  </Interaction>
  <Interaction GraphId="bd2d2">
    <Comment>From intracellular part to the plasma</Comment>
    <Graphics ConnectorType="Elbow" ZOrder="12534" LineThickness="1.0" Color="ff0070">
      <Point X="2447.4833333333336" Y="1291.8166666666666" GraphRef="ea6aa" RelX="1.0" RelY="0.0" />
      <Point X="2480.0" Y="1772.8166666666666" />
      <Point X="2438.8166666666666" Y="2253.8166666666666" GraphRef="b5d1d" RelX="1.0" RelY="0.0" ArrowHead="Arrow" />
    </Graphics>
    <Xref Database="" ID="" />
  </Interaction>
  <Interaction GraphId="d4e25">
    <Comment>From intracellular part to the plasma</Comment>
    <Graphics ConnectorType="Elbow" ZOrder="12534" LineThickness="1.0" Color="ff0070">
      <Point X="2448.1499999999996" Y="1210.15" GraphRef="a741c" RelX="1.0" RelY="0.0" />
      <Point X="2493.3333333333335" Y="1749.8166666666666" />
      <Point X="2439.4833333333336" Y="2289.483333333333" GraphRef="c7ee6" RelX="1.0" RelY="0.0" ArrowHead="Arrow" />
    </Graphics>
    <Xref Database="" ID="" />
  </Interaction>
  <Interaction GraphId="e4a34">
    <Comment>From intracellular part to the plasma</Comment>
    <Graphics ConnectorType="Elbow" ZOrder="12534" LineThickness="1.0" Color="ff0070">
      <Point X="2613.1499999999996" Y="1175.15" GraphRef="b5988" RelX="1.0" RelY="0.0" />
      <Point X="2678.6666666666665" Y="1693.15" />
      <Point X="2613.1499999999996" Y="2280.483333333333" GraphRef="db5db" RelX="1.0" RelY="0.0" ArrowHead="Arrow" />
    </Graphics>
    <Xref Database="" ID="" />
  </Interaction>
  <Interaction GraphId="d8667">
    <Comment>From intracellular part to the plasma</Comment>
    <Graphics ConnectorType="Elbow" ZOrder="12534" LineThickness="1.0" Color="ff0070">
      <Point X="2612.4833333333336" Y="1244.8166666666666" GraphRef="d3b1c" RelX="1.0" RelY="0.0" />
      <Point X="2668.0" Y="1745.8166666666666" />
      <Point X="2613.1499999999996" Y="2246.8166666666666" GraphRef="d843d" RelX="1.0" RelY="0.0" ArrowHead="Arrow" />
    </Graphics>
    <Xref Database="" ID="" />
  </Interaction>
  <Interaction GraphId="a51a2">
    <Comment>From intracellular part to the plasma</Comment>
    <Graphics ConnectorType="Elbow" ZOrder="12534" LineThickness="1.0" Color="ff0070">
      <Point X="2591.983333333333" Y="1329.1666666666665" GraphRef="c70ad" RelX="0.5" RelY="1.0" />
      <Point X="2613.0666666666666" Y="1492.0" />
      <Point X="2634.15" Y="1853.9083333333333" />
      <Point X="2613.1499999999996" Y="2215.8166666666666" GraphRef="ffac8" RelX="1.0" RelY="0.0" ArrowHead="Arrow" />
    </Graphics>
    <Xref Database="" ID="" />
  </Interaction>
  <Interaction GraphId="dbb90">
    <Comment>From intracellular part to the plasma</Comment>
    <Graphics ConnectorType="Elbow" ZOrder="12534" LineThickness="1.0" Color="ff0070">
      <Point X="2732.483333333333" Y="1329.1666666666665" GraphRef="ce47c" RelX="0.0" RelY="1.0" />
      <Point X="2778.8166666666666" Y="2235.741646321615" GraphRef="ae193" RelX="1.0" RelY="0.0" ArrowHead="Arrow" />
    </Graphics>
    <Xref Database="" ID="" />
  </Interaction>
  <Interaction GraphId="f616f">
    <Comment>From intracellular part to the plasma</Comment>
    <Graphics ConnectorType="Elbow" ZOrder="12534" LineThickness="1.0" Color="ff0070">
      <Point X="2887.483333333333" Y="1329.1666666666665" GraphRef="dda8d" RelX="0.0" RelY="1.0" />
      <Point X="2931.8166666666666" Y="2235.7416463216146" GraphRef="db3d2" RelX="1.0" RelY="0.0" ArrowHead="Arrow" />
    </Graphics>
    <Xref Database="" ID="" />
  </Interaction>
  <Interaction GraphId="e1195">
    <Comment>From intracellular part to the plasma</Comment>
    <Graphics ConnectorType="Elbow" ZOrder="12534" LineThickness="1.0" Color="ff0070">
      <Point X="1103.4833333333336" Y="533.8166666666667" GraphRef="dbcff" RelX="1.0" RelY="0.0" />
      <Point X="1155.0" Y="1384.8166666666666" />
      <Point X="1103.4833333333336" Y="2235.8166666666666" GraphRef="b2954" RelX="1.0" RelY="0.0" ArrowHead="Arrow" />
    </Graphics>
    <Xref Database="" ID="" />
  </Interaction>
  <Interaction GraphId="ee9f3">
    <Graphics ZOrder="12536" LineThickness="1.0">
      <Point X="1475.0" Y="891.8333333333333" GraphRef="d12af" RelX="0.0" RelY="-1.0" />
      <Point X="1539.0886075949368" Y="815.5" GraphRef="ba3c5" RelX="0.0" RelY="0.0" ArrowHead="mim-necessary-stimulation" />
    </Graphics>
    <Xref Database="" ID="" />
  </Interaction>
  <Interaction GraphId="bb1e7">
    <Graphics ZOrder="12536" LineThickness="1.0">
      <Point X="1573.8333333333333" Y="885.1666666666666" GraphRef="f536b" RelX="-0.5" RelY="-1.0" />
      <Point X="1539.0886075949368" Y="815.5" GraphRef="ba3c5" RelX="0.0" RelY="0.0" ArrowHead="mim-necessary-stimulation" />
    </Graphics>
    <Xref Database="" ID="" />
  </Interaction>
  <Interaction GraphId="d8d88">
    <Graphics ZOrder="12540" LineThickness="1.0" Color="ffff00">
      <Point X="876.7127876196295" Y="627.0" GraphRef="ba713" RelX="0.0" RelY="0.0" />
      <Point X="919.1666666666667" Y="645.9666666666667" GraphRef="f85b1" RelX="0.0" RelY="-1.0" ArrowHead="Arrow" />
    </Graphics>
    <Xref Database="" ID="" />
  </Interaction>
  <Interaction GraphId="afe52">
    <Graphics ZOrder="12540" LineThickness="1.0" Color="ffff00">
      <Point X="2243.1702069531093" Y="874.1523435144157" GraphRef="e84ee" RelX="0.0" RelY="0.0" />
      <Point X="2291.5" Y="856.6666666666667" GraphRef="d895a" RelX="0.0" RelY="1.0" ArrowHead="Arrow" />
    </Graphics>
    <Xref Database="" ID="" />
  </Interaction>
  <Interaction GraphId="c86e7">
    <Graphics ZOrder="12540" LineThickness="1.0" Color="ffff00">
      <Point X="2487.1988839306982" Y="502.31666666666666" GraphRef="ad9d0" RelX="0.0" RelY="0.0" />
      <Point X="2531.0" Y="515.6333333333333" GraphRef="cd72a" RelX="0.0" RelY="-1.0" ArrowHead="Arrow" />
    </Graphics>
    <Xref Database="" ID="" />
  </Interaction>
  <Interaction GraphId="bf85b">
    <Graphics ZOrder="12540" LineThickness="1.0" Color="ffff00">
      <Point X="2099.992369187841" Y="655.3166666666668" GraphRef="b8e81" RelX="0.0" RelY="0.0" />
      <Point X="2163.166666666667" Y="697.9666666666667" GraphRef="fb622" RelX="0.0" RelY="-1.0" ArrowHead="Arrow" />
    </Graphics>
    <Xref Database="" ID="" />
  </Interaction>
  <Interaction GraphId="f2e7f">
    <Graphics ZOrder="12540" LineThickness="1.0" Color="ffff00">
      <Point X="2247.991666666667" Y="285.0" GraphRef="ebccf" RelX="0.0" RelY="0.0" />
      <Point X="2284.5" Y="267.6666666666667" GraphRef="cbdd9" RelX="0.0" RelY="1.0" ArrowHead="Arrow" />
    </Graphics>
    <Xref Database="" ID="" />
  </Interaction>
  <Interaction GraphId="dc43d">
    <Graphics ZOrder="12540" LineThickness="1.0" Color="ffff00">
      <Point X="1718.008333333333" Y="660.7117302052786" GraphRef="a8874" RelX="0.0" RelY="0.0" />
      <Point X="1756.5" Y="640.6666666666667" GraphRef="ffaaa" RelX="0.0" RelY="1.0" ArrowHead="Arrow" />
    </Graphics>
    <Xref Database="" ID="" />
  </Interaction>
  <Interaction GraphId="c9757">
    <Comment>is composed of</Comment>
    <Graphics ConnectorType="Elbow" ZOrder="12574" LineStyle="Broken" LineThickness="1.0" Color="ff99ff">
      <Point X="1090.0" Y="939.25" GraphRef="cd5c3" RelX="1.0" RelY="-0.5" />
      <Point X="1202.1666666666667" Y="882.6666666666666" GraphRef="d35d3" RelX="0.0" RelY="1.0" ArrowHead="Arrow" />
    </Graphics>
    <Xref Database="" ID="" />
  </Interaction>
  <Interaction GraphId="b19c5">
    <Comment>is composed of</Comment>
    <Graphics ConnectorType="Elbow" ZOrder="12574" LineStyle="Broken" LineThickness="1.0" Color="ff99ff">
      <Point X="1711.3166666666666" Y="1030.3333333333333" GraphRef="bdfc9" RelX="0.0" RelY="1.0" />
      <Point X="1711.3166666666666" Y="1085.0" GraphRef="c5524" RelX="0.0" RelY="-1.0" ArrowHead="Arrow" />
    </Graphics>
    <Xref Database="" ID="" />
  </Interaction>
  <Interaction GraphId="b93d1">
    <Comment>is composed of</Comment>
    <Graphics ConnectorType="Elbow" ZOrder="12574" LineStyle="Broken" LineThickness="1.0" Color="ff99ff">
      <Point X="1406.5" Y="1306.0" GraphRef="ad90b" RelX="0.0" RelY="1.0" />
      <Point X="1423.3166666666666" Y="1377.6333333333332" GraphRef="e2a77" RelX="0.0" RelY="-1.0" ArrowHead="Arrow" />
    </Graphics>
    <Xref Database="" ID="" />
  </Interaction>
  <Interaction GraphId="ab5c3">
    <Comment>is composed of</Comment>
    <Graphics ConnectorType="Elbow" ZOrder="12574" LineStyle="Broken" LineThickness="1.0" Color="ff99ff">
      <Point X="1499.0" Y="988.0" GraphRef="d75c8" RelX="0.0" RelY="-1.0" />
      <Point X="1711.3166666666666" Y="1003.0" GraphRef="bdfc9" RelX="0.0" RelY="-1.0" ArrowHead="Arrow" />
    </Graphics>
    <Xref Database="" ID="" />
  </Interaction>
  <Interaction GraphId="d0235">
    <Comment>is composed of</Comment>
    <Graphics ConnectorType="Elbow" ZOrder="12574" LineStyle="Broken" LineThickness="1.0" Color="ff99ff">
      <Point X="1406.5" Y="1306.0" GraphRef="ad90b" RelX="0.0" RelY="1.0" />
      <Point X="1484.8333333333333" Y="1377.6333333333332" GraphRef="f3420" RelX="0.0" RelY="-1.0" ArrowHead="Arrow" />
    </Graphics>
    <Xref Database="" ID="" />
  </Interaction>
  <Interaction GraphId="b1476">
    <Comment>is composed of</Comment>
    <Graphics ConnectorType="Elbow" ZOrder="12574" LineStyle="Broken" LineThickness="1.0" Color="ff99ff">
      <Point X="972.3166666666667" Y="869.3333333333334" GraphRef="ac095" RelX="0.0" RelY="-1.0" />
      <Point X="1052.9833333333333" Y="826.3333333333334" GraphRef="a5d61" RelX="0.0" RelY="1.0" ArrowHead="Arrow" />
    </Graphics>
    <Xref Database="" ID="" />
  </Interaction>
  <Interaction GraphId="c3eeb">
    <Comment>is composed of</Comment>
    <Graphics ConnectorType="Elbow" ZOrder="12574" LineStyle="Broken" LineThickness="1.0" Color="ff99ff">
      <Point X="1028.5" Y="932.0" GraphRef="cd5c3" RelX="0.0" RelY="-1.0" />
      <Point X="972.3166666666667" Y="899.3333333333334" GraphRef="ac095" RelX="0.0" RelY="1.0" ArrowHead="Arrow" />
    </Graphics>
    <Xref Database="" ID="" />
  </Interaction>
  <Interaction GraphId="d7017">
    <Comment>is composed of</Comment>
    <Graphics ConnectorType="Elbow" ZOrder="12574" LineStyle="Broken" LineThickness="1.0" Color="ff99ff">
      <Point X="1406.5" Y="1306.0" GraphRef="ad90b" RelX="0.0" RelY="1.0" />
      <Point X="1570.5" Y="1377.6333333333332" GraphRef="e5c10" RelX="0.0" RelY="-1.0" ArrowHead="Arrow" />
    </Graphics>
    <Xref Database="" ID="" />
  </Interaction>
  <Interaction GraphId="f0c5c">
    <Comment>is composed of</Comment>
    <Graphics ConnectorType="Elbow" ZOrder="12574" LineStyle="Broken" LineThickness="1.0" Color="ff99ff">
      <Point X="1467.0" Y="1017.0" GraphRef="d75c8" RelX="-0.5" RelY="1.0" />
      <Point X="1067.8375" Y="955.0" />
      <Point X="808.675" Y="1084.65" GraphRef="fa1dc" RelX="0.5" RelY="-1.0" ArrowHead="Arrow" />
    </Graphics>
    <Xref Database="" ID="" />
  </Interaction>
  <Interaction GraphId="e061d">
    <Comment>is composed of</Comment>
    <Graphics ConnectorType="Elbow" ZOrder="12574" LineStyle="Broken" LineThickness="1.0" Color="ff99ff">
      <Point X="1406.5" Y="1306.0" GraphRef="ad90b" RelX="0.0" RelY="1.0" />
      <Point X="1369.3166666666666" Y="1377.6333333333328" GraphRef="b3ff0" RelX="0.0" RelY="-1.0" ArrowHead="Arrow" />
    </Graphics>
    <Xref Database="" ID="" />
  </Interaction>
  <Interaction GraphId="d948b">
    <Comment>is composed of</Comment>
    <Graphics ConnectorType="Elbow" ZOrder="12574" LineStyle="Broken" LineThickness="1.0" Color="ff99ff">
      <Point X="967.0" Y="946.5" GraphRef="cd5c3" RelX="-1.0" RelY="0.0" />
      <Point X="897.9916666666667" Y="962.6500000000001" GraphRef="e4372" RelX="0.0" RelY="-1.0" ArrowHead="Arrow" />
    </Graphics>
    <Xref Database="" ID="" />
  </Interaction>
  <Interaction GraphId="c4b5d">
    <Graphics ConnectorType="Elbow" ZOrder="33048" LineThickness="1.0" Color="0000ff">
      <Point X="1963.6833333333334" Y="337.3166666666666" GraphRef="e42a5" RelX="1.0" RelY="0.0" />
      <Point X="2066.3333333333335" Y="601.6500000000001" GraphRef="b57a6" RelX="0.0" RelY="-1.0" ArrowHead="mim-conversion" />
      <Anchor Position="0.12893410236613834" Shape="None" GraphId="aacb8" />
    </Graphics>
    <Xref Database="" ID="" />
  </Interaction>
  <Interaction GraphId="c18f1">
    <Graphics ZOrder="33050" LineThickness="1.0" Color="999999">
      <Point X="2011.3333333333333" Y="281.51666666666665" GraphRef="ae58b" RelX="0.0" RelY="1.0" />
      <Point X="2011.0" Y="337.3166666666666" GraphRef="aacb8" RelX="0.0" RelY="0.0" ArrowHead="mim-catalysis" />
    </Graphics>
    <Xref Database="" ID="" />
  </Interaction>
  <Interaction GraphId="e853c">
    <Graphics ZOrder="33054" LineThickness="1.0" Color="999999">
      <Point X="1213.3333333333335" Y="699.8" GraphRef="b2d6c" RelX="0.0" RelY="-1.0" />
      <Point X="1213.0" Y="599.0" GraphRef="f08d2" RelX="0.0" RelY="0.0" ArrowHead="mim-catalysis" />
    </Graphics>
    <Xref Database="" ID="" />
  </Interaction>
  <Interaction GraphId="fd77b">
    <Graphics ZOrder="33054" LineThickness="1.0" Color="999999">
      <Point X="876.3333333333333" Y="590.5" GraphRef="aec15" RelX="0.0" RelY="1.0" />
      <Point X="876.7127876196295" Y="627.0" GraphRef="ba713" RelX="0.0" RelY="0.0" ArrowHead="mim-catalysis" />
    </Graphics>
    <Xref Database="" ID="" />
  </Interaction>
  <Interaction GraphId="f52a4">
    <Graphics ZOrder="33058" LineThickness="1.0" Color="999899">
      <Point X="1413.3333333333335" Y="763.85" GraphRef="b3fc3" RelX="0.0" RelY="1.0" />
      <Point X="1413.2" Y="815.6333333333333" GraphRef="ed0da" RelX="0.0" RelY="0.0" ArrowHead="mim-catalysis" />
    </Graphics>
    <Xref Database="" ID="" />
  </Interaction>
  <Interaction GraphId="df136">
    <Graphics ZOrder="33059" LineThickness="1.0" Color="999999">
      <Point X="1059.15" Y="549.1666666666667" GraphRef="e97e6" RelX="0.0" RelY="1.0" />
      <Point X="1059.0" Y="600.0" GraphRef="fe2ec" RelX="0.0" RelY="0.0" ArrowHead="mim-catalysis" />
    </Graphics>
    <Xref Database="" ID="" />
  </Interaction>
  <Interaction GraphId="dcf61">
    <Graphics ZOrder="33077" LineThickness="1.0">
      <Point X="1735.683333333333" Y="573.3166666666667" GraphRef="aebe4" RelX="1.0" RelY="0.0" />
      <Point X="1765.8481561822127" Y="522.5" GraphRef="b69b6" RelX="0.0" RelY="0.0" ArrowHead="mim-necessary-stimulation" />
    </Graphics>
    <Xref Database="" ID="" />
  </Interaction>
  <Interaction GraphId="f1b3d">
    <Graphics ZOrder="33077" LineThickness="1.0">
      <Point X="1828.0" Y="564.1666666666667" GraphRef="e1371" RelX="0.0" RelY="-1.0" />
      <Point X="1765.8481561822127" Y="522.5" GraphRef="b69b6" RelX="0.0" RelY="0.0" ArrowHead="mim-necessary-stimulation" />
    </Graphics>
    <Xref Database="" ID="" />
  </Interaction>
  <Interaction GraphId="d8858">
    <Graphics ZOrder="33077" LineThickness="1.0">
      <Point X="1828.333333333333" Y="687.6500000000001" GraphRef="f468f" RelX="0.0" RelY="-1.0" />
      <Point X="1718.008333333333" Y="660.7117302052786" GraphRef="a8874" RelX="0.0" RelY="0.0" ArrowHead="mim-necessary-stimulation" />
    </Graphics>
    <Xref Database="" ID="" />
  </Interaction>
  <Interaction GraphId="e0feb">
    <Graphics ZOrder="33077" LineThickness="1.0">
      <Point X="2066.3333333333335" Y="622.9833333333333" GraphRef="b57a6" RelX="0.0" RelY="1.0" />
      <Point X="2099.992369187841" Y="655.3166666666668" GraphRef="b8e81" RelX="0.0" RelY="0.0" ArrowHead="mim-necessary-stimulation" />
    </Graphics>
    <Xref Database="" ID="" />
  </Interaction>
  <Interaction GraphId="e44f1">
    <Graphics ZOrder="33102" LineThickness="1.0" Color="999999">
      <Point X="1249.3333333333335" Y="635.4833333333333" GraphRef="e56d6" RelX="-1.0" RelY="0.0" />
      <Point X="1126.1621588718676" Y="635.3779243177437" GraphRef="e7ada" RelX="0.0" RelY="0.0" ArrowHead="mim-catalysis" />
    </Graphics>
    <Xref Database="" ID="" />
  </Interaction>
  <Interaction GraphId="ba6c4">
    <Graphics ZOrder="33103" LineThickness="1.0">
      <Point X="1053.0" Y="697.8333333333333" GraphRef="c0f46" RelX="0.0" RelY="-1.0" />
      <Point X="1126.1621588718676" Y="635.3779243177437" GraphRef="e7ada" RelX="0.0" RelY="0.0" ArrowHead="mim-necessary-stimulation" />
    </Graphics>
    <Xref Database="" ID="" />
  </Interaction>
  <Interaction GraphId="cf629">
    <Graphics ConnectorType="Elbow" ZOrder="33104" LineThickness="1.0">
      <Point X="993.3333333333335" Y="754.6666666666666" GraphRef="a2c0e" RelX="-1.0" RelY="0.0" />
      <Point X="893.0" Y="625.0222954922052" />
      <Point X="1126.1621588718676" Y="635.3779243177437" GraphRef="e7ada" RelX="0.0" RelY="0.0" ArrowHead="mim-binding" />
    </Graphics>
    <Xref Database="" ID="" />
  </Interaction>
  <Interaction GraphId="d1d1e">
    <Graphics ConnectorType="Elbow" ZOrder="33105" LineThickness="1.0">
      <Point X="1621.0" Y="800.5" GraphRef="f7b96" RelX="0.5" RelY="-1.0" />
      <Point X="1172.0" Y="657.5" GraphRef="dbbb7" RelX="1.0" RelY="0.5" ArrowHead="mim-stimulation" />
    </Graphics>
    <Xref Database="" ID="" />
  </Interaction>
  <Label TextLabel="Overarching process" GraphId="acb57">
    <Graphics CenterX="3892.0" CenterY="434.5" Width="128.0" Height="27.0" ZOrder="28672" FillColor="ffffff" FontSize="10" Valign="Middle" />
  </Label>
  <Label TextLabel="Cofactors" GraphId="a2fdc">
    <Graphics CenterX="3892.0" CenterY="298.0" Width="80.0" Height="20.0" ZOrder="28672" FillColor="ffffff" FontSize="10" Valign="Middle" />
  </Label>
  <Label TextLabel="Reaction" GraphId="b9880">
    <Graphics CenterX="3892.0" CenterY="530.0" Width="80.0" Height="20.0" ZOrder="28672" FillColor="ffffff" FontSize="10" Valign="Middle" />
  </Label>
  <Label TextLabel="LEGEND" GraphId="c5253">
    <Graphics CenterX="3814.0" CenterY="145.5" Width="98.0" Height="25.0" ZOrder="28672" FillColor="ffffff" FontWeight="Bold" FontSize="16" Valign="Middle" />
  </Label>
  <Label TextLabel="Transcription factor" GraphId="d31f0">
    <Graphics CenterX="3892.0" CenterY="359.0" Width="99.0" Height="24.0" ZOrder="28672" FillColor="ffffff" FontSize="10" Valign="Middle" />
  </Label>
  <Label TextLabel="Selenium status" GraphId="bc5b7">
    <Graphics CenterX="3892.0" CenterY="472.5" Width="128.0" Height="27.0" ZOrder="28672" FillColor="ffffff" FontSize="10" Valign="Middle" />
  </Label>
  <Label TextLabel="Other proteins" GraphId="f2796">
    <Graphics CenterX="3892.0" CenterY="270.0" Width="80.0" Height="20.0" ZOrder="28672" FillColor="ffffff" FontSize="10" Valign="Middle" />
  </Label>
  <Label TextLabel="Cofactor conversion" GraphId="aafd7">
    <Graphics CenterX="3892.0" CenterY="579.0" Width="105.0" Height="22.0" ZOrder="28672" FillColor="ffffff" FontSize="10" Valign="Middle" />
  </Label>
  <Label TextLabel="Metabolites" GraphId="bc940">
    <Graphics CenterX="3892.0" CenterY="330.0" Width="80.0" Height="20.0" ZOrder="28672" FillColor="ffffff" FontSize="10" Valign="Middle" />
  </Label>
  <Label TextLabel="Necessary stimulation" GraphId="c3e39">
    <Graphics CenterX="3892.0" CenterY="605.0" Width="110.0" Height="18.0" ZOrder="28672" FillColor="ffffff" FontSize="10" Valign="Middle" />
  </Label>
  <Label TextLabel="Catalysis" GraphId="aac4e">
    <Graphics CenterX="3892.0" CenterY="504.0" Width="80.0" Height="20.0" ZOrder="28672" FillColor="ffffff" FontSize="10" Valign="Middle" />
  </Label>
  <Label TextLabel="Protein*" GraphId="a30a4">
    <Graphics CenterX="3676.0" CenterY="856.0" Width="80.0" Height="20.0" ZOrder="28672" FillColor="ffffff" FontSize="10" Valign="Middle" />
  </Label>
  <Label TextLabel="Lipoprotein melabolism" GraphId="a6ad7">
    <Graphics CenterX="726.0" CenterY="1157.0" Width="128.0" Height="20.0" ZOrder="28672" FillColor="ffffff" FontSize="10" Valign="Middle" />
  </Label>
  <Label TextLabel="Biomarker for" GraphId="f2030">
    <Comment>is composed of</Comment>
    <Graphics CenterX="3892.0" CenterY="833.0" Width="192.0" Height="30.0" ZOrder="28672" FillColor="ffffff" FontSize="10" Valign="Middle" />
  </Label>
  <Label TextLabel="Protein with polymorphism" GraphId="de854">
    <Comment>is composed of</Comment>
    <Graphics CenterX="3892.0" CenterY="857.0" Width="192.0" Height="30.0" ZOrder="28672" FillColor="ffffff" FontSize="10" Valign="Middle" />
  </Label>
  <Label TextLabel="Negative Effect" GraphId="a8675">
    <Comment>Negative Effect</Comment>
    <Graphics CenterX="3892.0" CenterY="747.0" Width="90.0" Height="22.0" ZOrder="28672" FillColor="ffffff" FontSize="10" Valign="Middle" />
  </Label>
  <Label TextLabel="Glycogenesis" GraphId="cd7e0">
    <Graphics CenterX="1921.0" CenterY="1797.0" Width="128.0" Height="20.0" ZOrder="28672" FillColor="ffffff" FontSize="10" Valign="Middle" />
  </Label>
  <Label TextLabel="Micronutrients" GraphId="a14b0">
    <Graphics CenterX="3892.0" CenterY="194.0" Width="80.0" Height="20.0" ZOrder="28672" FillColor="ffffff" FontSize="10" Valign="Middle" />
  </Label>
  <Label TextLabel="Selenoproteins" GraphId="f457c">
    <Graphics CenterX="3892.0" CenterY="218.0" Width="80.0" Height="20.0" ZOrder="28672" FillColor="ffffff" FontSize="10" Valign="Middle" />
  </Label>
  <Label TextLabel="is composed of" GraphId="a8656">
    <Comment>is composed of</Comment>
    <Graphics CenterX="3892.0" CenterY="775.0" Width="90.0" Height="22.0" ZOrder="28672" FillColor="ffffff" FontSize="10" Valign="Middle" />
  </Label>
  <Label TextLabel="Stimulation" GraphId="c85d5">
    <Graphics CenterX="3892.0" CenterY="633.0" Width="110.0" Height="18.0" ZOrder="28672" FillColor="ffffff" FontSize="10" Valign="Middle" />
  </Label>
  <Label TextLabel="Lipid peroxidation" GraphId="fee65">
    <Graphics CenterX="1501.0" CenterY="1000.5" Width="156.0" Height="23.0" ZOrder="28672" FillColor="ffffff" FontSize="10" Valign="Middle" />
  </Label>
  <Label TextLabel="Binding" GraphId="f9ca2">
    <Graphics CenterX="3892.0" CenterY="687.5" Width="60.0" Height="17.0" ZOrder="28672" FillColor="ffffff" FontSize="10" Valign="Middle" />
  </Label>
  <Label TextLabel="Prostaglandins metabolism" GraphId="afed9">
    <Graphics CenterX="1407.0" CenterY="1287.0" Width="128.0" Height="20.0" ZOrder="28672" FillColor="ffffff" FontSize="10" Valign="Middle" />
  </Label>
  <Label TextLabel="Protein tyrosine nitration" GraphId="c36b5">
    <Graphics CenterX="1028.0" CenterY="944.0" Width="128.0" Height="20.0" ZOrder="28672" FillColor="ffffff" FontSize="10" Valign="Middle" />
  </Label>
  <Label TextLabel="Enzymes" GraphId="c1564">
    <Graphics CenterX="3892.0" CenterY="244.0" Width="80.0" Height="20.0" ZOrder="28672" FillColor="ffffff" FontSize="10" Valign="Middle" />
  </Label>
  <Label TextLabel="From intracellular part to the plasma" GraphId="e606d">
    <Comment>is composed of</Comment>
    <Graphics CenterX="3892.0" CenterY="804.0" Width="192.0" Height="30.0" ZOrder="28672" FillColor="ffffff" FontSize="10" Valign="Middle" />
  </Label>
  <Label TextLabel="Conversion" GraphId="c684f">
    <Graphics CenterX="3892.0" CenterY="554.0" Width="80.0" Height="20.0" ZOrder="28672" FillColor="ffffff" FontSize="10" Valign="Middle" />
  </Label>
  <Label TextLabel="Process or metabolism involved in Se Pathway" GraphId="fca2e">
    <Graphics CenterX="3892.0" CenterY="394.0" Width="220.0" Height="40.0" ZOrder="28672" FillColor="ffffff" FontSize="10" Valign="Middle" />
  </Label>
  <Label TextLabel="Cleavage" GraphId="eb18f">
    <Graphics CenterX="3892.0" CenterY="711.5" Width="60.0" Height="17.0" ZOrder="28672" FillColor="ffffff" FontSize="10" Valign="Middle" />
  </Label>
  <Label TextLabel="Inhibition" GraphId="e88fd">
    <Graphics CenterX="3892.0" CenterY="659.0" Width="54.0" Height="12.0" ZOrder="28672" FillColor="ffffff" FontSize="10" Valign="Middle" />
  </Label>
  <Label TextLabel="Intracellular" GraphId="ded82">
    <Graphics CenterX="201.0" CenterY="2118.0" Width="210.0" Height="38.0" ZOrder="28674" FillColor="ffffff" FontWeight="Bold" FontSize="16" Valign="Middle" Color="993300" />
  </Label>
  <Label TextLabel="DNA oxidation" GraphId="de8f5">
    <Graphics CenterX="789.0" CenterY="491.0" Width="128.0" Height="20.0" ZOrder="28678" FillColor="ffffff" FontSize="10" Valign="Middle" />
  </Label>
  <Label TextLabel="Apoptosis" GraphId="e1188">
    <Graphics CenterX="1419.6666666666667" CenterY="274.8333333333333" Width="70.66666666666667" Height="22.333333333333332" ZOrder="28678" FillColor="ffffff" FontSize="10" Valign="Middle" />
  </Label>
  <Label TextLabel="Novo purine biosynthetic pathway" GraphId="b309a" GroupRef="cb420">
    <Graphics CenterX="2683.6666666666665" CenterY="741.0" Width="188.66666666666666" Height="23.333333333333332" ZOrder="28678" FillColor="ffffff" FontSize="10" Valign="Middle" />
  </Label>
  <Label TextLabel="Methylation reactions" GraphId="a3145" GroupRef="d26d0">
    <Graphics CenterX="1629.6666666666667" CenterY="391.3333333333333" Width="188.66666666666666" Height="23.333333333333332" ZOrder="28678" FillColor="ffffff" FontSize="10" Valign="Middle" />
  </Label>
  <Label TextLabel="Plasma" GraphId="a59d8">
    <Graphics CenterX="187.0" CenterY="2840.0" Width="210.0" Height="38.0" ZOrder="28680" FillColor="ffffff" FontWeight="Bold" FontSize="16" Valign="Middle" Color="993300" />
  </Label>
  <Shape GraphId="dbbb7">
    <BiopaxRef>aff</BiopaxRef>
    <BiopaxRef>fec</BiopaxRef>
    <BiopaxRef>c2b</BiopaxRef>
    <BiopaxRef>e26</BiopaxRef>
    <BiopaxRef>d77</BiopaxRef>
    <Graphics CenterX="1081.0" CenterY="630.0" Width="182.0" Height="110.0" ZOrder="16384" FontSize="10" Valign="Middle" ShapeType="Rectangle" Rotation="0.0" />
  </Shape>
  <Shape GraphId="d47e8">
    <Graphics CenterX="3831.483333333333" CenterY="507.48333333333335" Width="457.03333333333336" Height="763.0333333333333" ZOrder="16384" FontSize="10" Valign="Middle" ShapeType="Rectangle" Rotation="0.0" />
  </Shape>
  <Shape GraphId="a5d61">
    <BiopaxRef>fec</BiopaxRef>
    <Graphics CenterX="1052.9833333333333" CenterY="779.8166666666667" Width="166.03333333333333" Height="93.03333333333333" ZOrder="16384" FontSize="10" Valign="Middle" ShapeType="Rectangle" Rotation="0.0" />
  </Shape>
  <Shape GraphId="ad90b">
    <BiopaxRef>b53</BiopaxRef>
    <Graphics CenterX="1406.5" CenterY="1288.5" Width="133.0" Height="35.0" ZOrder="16386" FillColor="99ccff" FontSize="10" Valign="Middle" ShapeType="Oval" Rotation="0.0" />
  </Shape>
  <Shape GraphId="bc516">
    <BiopaxRef>b63</BiopaxRef>
    <BiopaxRef>e99</BiopaxRef>
    <Graphics CenterX="725.5" CenterY="1159.0" Width="117.0" Height="28.0" ZOrder="16386" FillColor="99ccff" FontSize="10" Valign="Middle" ShapeType="Oval" Rotation="0.0" />
  </Shape>
  <Shape GraphId="c5a1a">
    <Graphics CenterX="3670.5" CenterY="476.0" Width="93.0" Height="28.0" ZOrder="16386" FillColor="ff3333" FontSize="10" Valign="Middle" ShapeType="Oval" Rotation="0.0" />
  </Shape>
  <Shape GraphId="cd5c3">
    <BiopaxRef>f11</BiopaxRef>
    <Graphics CenterX="1028.5" CenterY="946.5" Width="123.0" Height="29.0" ZOrder="16386" FillColor="99ccff" FontSize="10" Valign="Middle" ShapeType="Oval" Rotation="0.0" />
  </Shape>
  <Shape GraphId="fc85d">
    <Graphics CenterX="3669.0" CenterY="396.0" Width="92.0" Height="28.0" ZOrder="16386" FillColor="99ccff" FontSize="10" Valign="Middle" ShapeType="Oval" Rotation="0.0" />
  </Shape>
  <Shape GraphId="d75c8">
    <BiopaxRef>d63</BiopaxRef>
    <BiopaxRef>a40</BiopaxRef>
    <Graphics CenterX="1499.0" CenterY="1002.5" Width="128.0" Height="29.0" ZOrder="16386" FillColor="99ccff" FontSize="10" Valign="Middle" ShapeType="Oval" Rotation="0.0" />
  </Shape>
  <Shape GraphId="eb139">
    <Graphics CenterX="3670.5" CenterY="438.0" Width="93.0" Height="28.0" ZOrder="16386" FillColor="ffff00" FontSize="10" Valign="Middle" ShapeType="Oval" Rotation="0.0" />
  </Shape>
  <Shape GraphId="b69bc">
    <BiopaxRef>b59</BiopaxRef>
    <Graphics CenterX="1923.5" CenterY="1798.5" Width="87.0" Height="29.0" ZOrder="16386" FillColor="99ccff" FontSize="10" Valign="Middle" ShapeType="Oval" Rotation="0.0" />
  </Shape>
  <Shape GraphId="af4c3" GroupRef="cb420">
    <BiopaxRef>af8</BiopaxRef>
    <BiopaxRef>e70</BiopaxRef>
    <Graphics CenterX="2683.1666666666665" CenterY="744.1666666666666" Width="163.66666666666666" Height="37.666666666666664" ZOrder="16390" FillColor="99ccff" FontSize="10" Valign="Middle" ShapeType="Oval" Rotation="0.0" />
  </Shape>
  <Shape GraphId="d9678">
    <BiopaxRef>be4</BiopaxRef>
    <Graphics CenterX="785.5" CenterY="491.0" Width="101.0" Height="28.0" ZOrder="16390" FillColor="99ccff" FontSize="10" Valign="Middle" ShapeType="Oval" Rotation="0.0" />
  </Shape>
  <Shape GraphId="ade80">
    <BiopaxRef>f1c</BiopaxRef>
    <BiopaxRef>bc1</BiopaxRef>
    <BiopaxRef>ba1</BiopaxRef>
    <Graphics CenterX="1419.6666666666667" CenterY="276.3333333333333" Width="60.666666666666664" Height="23.333333333333332" ZOrder="16390" FillColor="99ccff" FontSize="10" Valign="Middle" ShapeType="Oval" Rotation="0.0" />
  </Shape>
  <Shape GraphId="e4060" GroupRef="d26d0">
    <BiopaxRef>e4d</BiopaxRef>
    <Graphics CenterX="1629.6666666666667" CenterY="393.5" Width="120.66666666666667" Height="31.666666666666668" ZOrder="16390" FillColor="99ccff" FontSize="10" Valign="Middle" ShapeType="Oval" Rotation="0.0" />
  </Shape>
  <Group GroupId="d26d0" GraphId="d5a48" Style="Group" TextLabel="Group object" />
  <Group GroupId="cb420" GraphId="aa9c3" Style="Group" TextLabel="Group object" />
  <Group GroupId="d8311" GraphId="f5240" Style="Complex">
    <BiopaxRef>ad3</BiopaxRef>
    <BiopaxRef>f4a</BiopaxRef>
    <BiopaxRef>fa3</BiopaxRef>
  </Group>
  <Group GroupId="ec079" GraphId="df80a" Style="Complex" TextLabel="Group object">
    <BiopaxRef>fa0</BiopaxRef>
    <BiopaxRef>a54</BiopaxRef>
    <BiopaxRef>d53</BiopaxRef>
    <BiopaxRef>b78</BiopaxRef>
    <BiopaxRef>dde</BiopaxRef>
    <BiopaxRef>b42</BiopaxRef>
    <BiopaxRef>bd7</BiopaxRef>
    <BiopaxRef>d77</BiopaxRef>
    <BiopaxRef>c22</BiopaxRef>
  </Group>
  <Group GroupId="c56ac" GraphId="e97e6" Style="Group" TextLabel="Group object">
    <BiopaxRef>ae2</BiopaxRef>
    <BiopaxRef>d08</BiopaxRef>
  </Group>
  <InfoBox CenterX="0.0" CenterY="0.0" />
  <Biopax>
    <bp:PublicationXref xmlns:bp="http://www.biopax.org/release/biopax-level3.owl#" xmlns:rdf="http://www.w3.org/1999/02/22-rdf-syntax-ns#" rdf:id="e88">
      <bp:ID rdf:datatype="http://www.w3.org/2001/XMLSchema#string">14993240</bp:ID>
      <bp:DB rdf:datatype="http://www.w3.org/2001/XMLSchema#string">PubMed</bp:DB>
      <bp:TITLE rdf:datatype="http://www.w3.org/2001/XMLSchema#string">Formation and antiproliferative effect of prostaglandin E(3) from eicosapentaenoic acid in human lung cancer cells.</bp:TITLE>
      <bp:SOURCE rdf:datatype="http://www.w3.org/2001/XMLSchema#string">J Lipid Res</bp:SOURCE>
      <bp:YEAR rdf:datatype="http://www.w3.org/2001/XMLSchema#string">2004</bp:YEAR>
      <bp:AUTHORS rdf:datatype="http://www.w3.org/2001/XMLSchema#string">Yang P</bp:AUTHORS>
      <bp:AUTHORS rdf:datatype="http://www.w3.org/2001/XMLSchema#string">Chan D</bp:AUTHORS>
      <bp:AUTHORS rdf:datatype="http://www.w3.org/2001/XMLSchema#string">Felix E</bp:AUTHORS>
      <bp:AUTHORS rdf:datatype="http://www.w3.org/2001/XMLSchema#string">Cartwright C</bp:AUTHORS>
      <bp:AUTHORS rdf:datatype="http://www.w3.org/2001/XMLSchema#string">Menter DG</bp:AUTHORS>
      <bp:AUTHORS rdf:datatype="http://www.w3.org/2001/XMLSchema#string">Madden T</bp:AUTHORS>
      <bp:AUTHORS rdf:datatype="http://www.w3.org/2001/XMLSchema#string">Klein RD</bp:AUTHORS>
      <bp:AUTHORS rdf:datatype="http://www.w3.org/2001/XMLSchema#string">Fischer SM</bp:AUTHORS>
      <bp:AUTHORS rdf:datatype="http://www.w3.org/2001/XMLSchema#string">Newman RA</bp:AUTHORS>
    </bp:PublicationXref>
    <bp:PublicationXref xmlns:bp="http://www.biopax.org/release/biopax-level3.owl#" xmlns:rdf="http://www.w3.org/1999/02/22-rdf-syntax-ns#" rdf:id="d0b">
      <bp:ID rdf:datatype="http://www.w3.org/2001/XMLSchema#string">14704851</bp:ID>
      <bp:DB rdf:datatype="http://www.w3.org/2001/XMLSchema#string">PubMed</bp:DB>
      <bp:TITLE rdf:datatype="http://www.w3.org/2001/XMLSchema#string">Enzymology of NAD+ homeostasis in man.</bp:TITLE>
      <bp:SOURCE rdf:datatype="http://www.w3.org/2001/XMLSchema#string">Cell Mol Life Sci</bp:SOURCE>
      <bp:YEAR rdf:datatype="http://www.w3.org/2001/XMLSchema#string">2004</bp:YEAR>
      <bp:AUTHORS rdf:datatype="http://www.w3.org/2001/XMLSchema#string">Magni G</bp:AUTHORS>
      <bp:AUTHORS rdf:datatype="http://www.w3.org/2001/XMLSchema#string">Amici A</bp:AUTHORS>
      <bp:AUTHORS rdf:datatype="http://www.w3.org/2001/XMLSchema#string">Emanuelli M</bp:AUTHORS>
      <bp:AUTHORS rdf:datatype="http://www.w3.org/2001/XMLSchema#string">Orsomando G</bp:AUTHORS>
      <bp:AUTHORS rdf:datatype="http://www.w3.org/2001/XMLSchema#string">Raffaelli N</bp:AUTHORS>
      <bp:AUTHORS rdf:datatype="http://www.w3.org/2001/XMLSchema#string">Ruggieri S</bp:AUTHORS>
    </bp:PublicationXref>
    <bp:PublicationXref xmlns:bp="http://www.biopax.org/release/biopax-level3.owl#" xmlns:rdf="http://www.w3.org/1999/02/22-rdf-syntax-ns#" rdf:id="b4a">
      <bp:ID rdf:datatype="http://www.w3.org/2001/XMLSchema#string">9368067</bp:ID>
      <bp:DB rdf:datatype="http://www.w3.org/2001/XMLSchema#string">PubMed</bp:DB>
      <bp:TITLE rdf:datatype="http://www.w3.org/2001/XMLSchema#string">A molecular basis for insulin resistance. Elevated serine/threonine phosphorylation of IRS-1 and IRS-2 inhibits their binding to the juxtamembrane region of the insulin receptor and impairs their ability to undergo insulin-induced tyrosine phosphorylation.</bp:TITLE>
      <bp:SOURCE rdf:datatype="http://www.w3.org/2001/XMLSchema#string">J Biol Chem</bp:SOURCE>
      <bp:YEAR rdf:datatype="http://www.w3.org/2001/XMLSchema#string">1997</bp:YEAR>
      <bp:AUTHORS rdf:datatype="http://www.w3.org/2001/XMLSchema#string">Paz K</bp:AUTHORS>
      <bp:AUTHORS rdf:datatype="http://www.w3.org/2001/XMLSchema#string">Hemi R</bp:AUTHORS>
      <bp:AUTHORS rdf:datatype="http://www.w3.org/2001/XMLSchema#string">LeRoith D</bp:AUTHORS>
      <bp:AUTHORS rdf:datatype="http://www.w3.org/2001/XMLSchema#string">Karasik A</bp:AUTHORS>
      <bp:AUTHORS rdf:datatype="http://www.w3.org/2001/XMLSchema#string">Elhanany E</bp:AUTHORS>
      <bp:AUTHORS rdf:datatype="http://www.w3.org/2001/XMLSchema#string">Kanety H</bp:AUTHORS>
      <bp:AUTHORS rdf:datatype="http://www.w3.org/2001/XMLSchema#string">Zick Y</bp:AUTHORS>
    </bp:PublicationXref>
    <bp:PublicationXref xmlns:bp="http://www.biopax.org/release/biopax-level3.owl#" xmlns:rdf="http://www.w3.org/1999/02/22-rdf-syntax-ns#" rdf:id="c53">
      <bp:ID rdf:datatype="http://www.w3.org/2001/XMLSchema#string">17392543</bp:ID>
      <bp:DB rdf:datatype="http://www.w3.org/2001/XMLSchema#string">PubMed</bp:DB>
      <bp:TITLE rdf:datatype="http://www.w3.org/2001/XMLSchema#string">Serum selenium and diabetes in U.S. adults.</bp:TITLE>
      <bp:SOURCE rdf:datatype="http://www.w3.org/2001/XMLSchema#string">Diabetes Care</bp:SOURCE>
      <bp:YEAR rdf:datatype="http://www.w3.org/2001/XMLSchema#string">2007</bp:YEAR>
      <bp:AUTHORS rdf:datatype="http://www.w3.org/2001/XMLSchema#string">Bleys J</bp:AUTHORS>
      <bp:AUTHORS rdf:datatype="http://www.w3.org/2001/XMLSchema#string">Navas-Acien A</bp:AUTHORS>
      <bp:AUTHORS rdf:datatype="http://www.w3.org/2001/XMLSchema#string">Guallar E</bp:AUTHORS>
    </bp:PublicationXref>
    <bp:PublicationXref xmlns:bp="http://www.biopax.org/release/biopax-level3.owl#" xmlns:rdf="http://www.w3.org/1999/02/22-rdf-syntax-ns#" rdf:id="c99">
      <bp:ID rdf:datatype="http://www.w3.org/2001/XMLSchema#string">8652655</bp:ID>
      <bp:DB rdf:datatype="http://www.w3.org/2001/XMLSchema#string">PubMed</bp:DB>
      <bp:TITLE rdf:datatype="http://www.w3.org/2001/XMLSchema#string">Phospholipase A(2) activity in non-glycated and glycated low density lipoproteins.</bp:TITLE>
      <bp:SOURCE rdf:datatype="http://www.w3.org/2001/XMLSchema#string">Biochim Biophys Acta</bp:SOURCE>
      <bp:YEAR rdf:datatype="http://www.w3.org/2001/XMLSchema#string">1996</bp:YEAR>
      <bp:AUTHORS rdf:datatype="http://www.w3.org/2001/XMLSchema#string">Sakurai T</bp:AUTHORS>
      <bp:AUTHORS rdf:datatype="http://www.w3.org/2001/XMLSchema#string">Yamamoto Y</bp:AUTHORS>
      <bp:AUTHORS rdf:datatype="http://www.w3.org/2001/XMLSchema#string">Baba N</bp:AUTHORS>
      <bp:AUTHORS rdf:datatype="http://www.w3.org/2001/XMLSchema#string">Nakano M</bp:AUTHORS>
    </bp:PublicationXref>
    <bp:PublicationXref xmlns:bp="http://www.biopax.org/release/biopax-level3.owl#" xmlns:rdf="http://www.w3.org/1999/02/22-rdf-syntax-ns#" rdf:id="af3">
      <bp:ID rdf:datatype="http://www.w3.org/2001/XMLSchema#string">11761328</bp:ID>
      <bp:DB rdf:datatype="http://www.w3.org/2001/XMLSchema#string">PubMed</bp:DB>
      <bp:TITLE rdf:datatype="http://www.w3.org/2001/XMLSchema#string">The covalent FAD of monoamine oxidase: structural and functional role and mechanism of the flavinylation reaction.</bp:TITLE>
      <bp:SOURCE rdf:datatype="http://www.w3.org/2001/XMLSchema#string">Antioxid Redox Signal</bp:SOURCE>
      <bp:YEAR rdf:datatype="http://www.w3.org/2001/XMLSchema#string">2001</bp:YEAR>
      <bp:AUTHORS rdf:datatype="http://www.w3.org/2001/XMLSchema#string">Edmondson DE</bp:AUTHORS>
      <bp:AUTHORS rdf:datatype="http://www.w3.org/2001/XMLSchema#string">Newton-Vinson P</bp:AUTHORS>
    </bp:PublicationXref>
    <bp:PublicationXref xmlns:bp="http://www.biopax.org/release/biopax-level3.owl#" xmlns:rdf="http://www.w3.org/1999/02/22-rdf-syntax-ns#" rdf:id="af6">
      <bp:ID rdf:datatype="http://www.w3.org/2001/XMLSchema#string">11972054</bp:ID>
      <bp:DB rdf:datatype="http://www.w3.org/2001/XMLSchema#string">PubMed</bp:DB>
      <bp:TITLE rdf:datatype="http://www.w3.org/2001/XMLSchema#string">IRF-3-dependent, NFkappa B- and JNK-independent activation of the 561 and IFN-beta genes in response to double-stranded RNA.</bp:TITLE>
      <bp:SOURCE rdf:datatype="http://www.w3.org/2001/XMLSchema#string">Proc Natl Acad Sci U S A</bp:SOURCE>
      <bp:YEAR rdf:datatype="http://www.w3.org/2001/XMLSchema#string">2002</bp:YEAR>
      <bp:AUTHORS rdf:datatype="http://www.w3.org/2001/XMLSchema#string">Peters KL</bp:AUTHORS>
      <bp:AUTHORS rdf:datatype="http://www.w3.org/2001/XMLSchema#string">Smith HL</bp:AUTHORS>
      <bp:AUTHORS rdf:datatype="http://www.w3.org/2001/XMLSchema#string">Stark GR</bp:AUTHORS>
      <bp:AUTHORS rdf:datatype="http://www.w3.org/2001/XMLSchema#string">Sen GC</bp:AUTHORS>
    </bp:PublicationXref>
    <bp:PublicationXref xmlns:bp="http://www.biopax.org/release/biopax-level3.owl#" xmlns:rdf="http://www.w3.org/1999/02/22-rdf-syntax-ns#" rdf:id="a89">
      <bp:ID rdf:datatype="http://www.w3.org/2001/XMLSchema#string">16174820</bp:ID>
      <bp:DB rdf:datatype="http://www.w3.org/2001/XMLSchema#string">PubMed</bp:DB>
      <bp:TITLE rdf:datatype="http://www.w3.org/2001/XMLSchema#string">Selenium, the thyroid, and the endocrine system.</bp:TITLE>
      <bp:SOURCE rdf:datatype="http://www.w3.org/2001/XMLSchema#string">Endocr Rev</bp:SOURCE>
      <bp:YEAR rdf:datatype="http://www.w3.org/2001/XMLSchema#string">2005</bp:YEAR>
      <bp:ID rdf:datatype="http://www.w3.org/2001/XMLSchema#string">16174820</bp:ID>
      <bp:DB rdf:datatype="http://www.w3.org/2001/XMLSchema#string">PubMed</bp:DB>
      <bp:TITLE rdf:datatype="http://www.w3.org/2001/XMLSchema#string">Selenium, the thyroid, and the endocrine system.</bp:TITLE>
      <bp:SOURCE rdf:datatype="http://www.w3.org/2001/XMLSchema#string">Endocr Rev</bp:SOURCE>
      <bp:YEAR rdf:datatype="http://www.w3.org/2001/XMLSchema#string">2005</bp:YEAR>
      <bp:ID rdf:datatype="http://www.w3.org/2001/XMLSchema#string">16174820</bp:ID>
      <bp:DB rdf:datatype="http://www.w3.org/2001/XMLSchema#string">PubMed</bp:DB>
      <bp:TITLE rdf:datatype="http://www.w3.org/2001/XMLSchema#string">Selenium, the thyroid, and the endocrine system.</bp:TITLE>
      <bp:SOURCE rdf:datatype="http://www.w3.org/2001/XMLSchema#string">Endocr Rev</bp:SOURCE>
      <bp:YEAR rdf:datatype="http://www.w3.org/2001/XMLSchema#string">2005</bp:YEAR>
      <bp:AUTHORS rdf:datatype="http://www.w3.org/2001/XMLSchema#string">Köhrle J</bp:AUTHORS>
      <bp:AUTHORS rdf:datatype="http://www.w3.org/2001/XMLSchema#string">Jakob F</bp:AUTHORS>
      <bp:AUTHORS rdf:datatype="http://www.w3.org/2001/XMLSchema#string">Contempré B</bp:AUTHORS>
      <bp:AUTHORS rdf:datatype="http://www.w3.org/2001/XMLSchema#string">Dumont JE</bp:AUTHORS>
    </bp:PublicationXref>
    <bp:PublicationXref xmlns:bp="http://www.biopax.org/release/biopax-level3.owl#" xmlns:rdf="http://www.w3.org/1999/02/22-rdf-syntax-ns#" rdf:id="cd2">
      <bp:ID rdf:datatype="http://www.w3.org/2001/XMLSchema#string">9462665</bp:ID>
      <bp:DB rdf:datatype="http://www.w3.org/2001/XMLSchema#string">PubMed</bp:DB>
      <bp:TITLE rdf:datatype="http://www.w3.org/2001/XMLSchema#string">Bile acid synthesis in primary cultures of rat and human hepatocytes.</bp:TITLE>
      <bp:SOURCE rdf:datatype="http://www.w3.org/2001/XMLSchema#string">Hepatology</bp:SOURCE>
      <bp:YEAR rdf:datatype="http://www.w3.org/2001/XMLSchema#string">1998</bp:YEAR>
      <bp:AUTHORS rdf:datatype="http://www.w3.org/2001/XMLSchema#string">Ellis E</bp:AUTHORS>
      <bp:AUTHORS rdf:datatype="http://www.w3.org/2001/XMLSchema#string">Goodwin B</bp:AUTHORS>
      <bp:AUTHORS rdf:datatype="http://www.w3.org/2001/XMLSchema#string">Abrahamsson A</bp:AUTHORS>
      <bp:AUTHORS rdf:datatype="http://www.w3.org/2001/XMLSchema#string">Liddle C</bp:AUTHORS>
      <bp:AUTHORS rdf:datatype="http://www.w3.org/2001/XMLSchema#string">Mode A</bp:AUTHORS>
      <bp:AUTHORS rdf:datatype="http://www.w3.org/2001/XMLSchema#string">Rudling M</bp:AUTHORS>
      <bp:AUTHORS rdf:datatype="http://www.w3.org/2001/XMLSchema#string">Bjorkhem I</bp:AUTHORS>
      <bp:AUTHORS rdf:datatype="http://www.w3.org/2001/XMLSchema#string">Einarsson C</bp:AUTHORS>
    </bp:PublicationXref>
    <bp:PublicationXref xmlns:bp="http://www.biopax.org/release/biopax-level3.owl#" xmlns:rdf="http://www.w3.org/1999/02/22-rdf-syntax-ns#" rdf:id="af9">
      <bp:ID rdf:datatype="http://www.w3.org/2001/XMLSchema#string">15680232</bp:ID>
      <bp:DB rdf:datatype="http://www.w3.org/2001/XMLSchema#string">PubMed</bp:DB>
      <bp:TITLE rdf:datatype="http://www.w3.org/2001/XMLSchema#string">Heterogeneity and function of mammalian MSRs: enzymes for repair, protection and regulation.</bp:TITLE>
      <bp:SOURCE rdf:datatype="http://www.w3.org/2001/XMLSchema#string">Biochim Biophys Acta</bp:SOURCE>
      <bp:YEAR rdf:datatype="http://www.w3.org/2001/XMLSchema#string">2005</bp:YEAR>
      <bp:AUTHORS rdf:datatype="http://www.w3.org/2001/XMLSchema#string">Hansel A</bp:AUTHORS>
      <bp:AUTHORS rdf:datatype="http://www.w3.org/2001/XMLSchema#string">Heinemann SH</bp:AUTHORS>
      <bp:AUTHORS rdf:datatype="http://www.w3.org/2001/XMLSchema#string">Hoshi T</bp:AUTHORS>
    </bp:PublicationXref>
    <bp:PublicationXref xmlns:bp="http://www.biopax.org/release/biopax-level3.owl#" xmlns:rdf="http://www.w3.org/1999/02/22-rdf-syntax-ns#" rdf:id="b77">
      <bp:ID rdf:datatype="http://www.w3.org/2001/XMLSchema#string">18424738</bp:ID>
      <bp:DB rdf:datatype="http://www.w3.org/2001/XMLSchema#string">PubMed</bp:DB>
      <bp:TITLE rdf:datatype="http://www.w3.org/2001/XMLSchema#string">Alternatively activated myeloid cells limit pathogenicity associated with African trypanosomiasis through the IL-10 inducible gene selenoprotein P.</bp:TITLE>
      <bp:SOURCE rdf:datatype="http://www.w3.org/2001/XMLSchema#string">J Immunol</bp:SOURCE>
      <bp:YEAR rdf:datatype="http://www.w3.org/2001/XMLSchema#string">2008</bp:YEAR>
      <bp:AUTHORS rdf:datatype="http://www.w3.org/2001/XMLSchema#string">Bosschaerts T</bp:AUTHORS>
      <bp:AUTHORS rdf:datatype="http://www.w3.org/2001/XMLSchema#string">Guilliams M</bp:AUTHORS>
      <bp:AUTHORS rdf:datatype="http://www.w3.org/2001/XMLSchema#string">Noel W</bp:AUTHORS>
      <bp:AUTHORS rdf:datatype="http://www.w3.org/2001/XMLSchema#string">HÃ©rin M</bp:AUTHORS>
      <bp:AUTHORS rdf:datatype="http://www.w3.org/2001/XMLSchema#string">Burk RF</bp:AUTHORS>
      <bp:AUTHORS rdf:datatype="http://www.w3.org/2001/XMLSchema#string">Hill KE</bp:AUTHORS>
      <bp:AUTHORS rdf:datatype="http://www.w3.org/2001/XMLSchema#string">Brys L</bp:AUTHORS>
      <bp:AUTHORS rdf:datatype="http://www.w3.org/2001/XMLSchema#string">Raes G</bp:AUTHORS>
      <bp:AUTHORS rdf:datatype="http://www.w3.org/2001/XMLSchema#string">Ghassabeh GH</bp:AUTHORS>
      <bp:AUTHORS rdf:datatype="http://www.w3.org/2001/XMLSchema#string">De Baetselier P</bp:AUTHORS>
      <bp:AUTHORS rdf:datatype="http://www.w3.org/2001/XMLSchema#string">Beschin A</bp:AUTHORS>
    </bp:PublicationXref>
    <bp:PublicationXref xmlns:bp="http://www.biopax.org/release/biopax-level3.owl#" xmlns:rdf="http://www.w3.org/1999/02/22-rdf-syntax-ns#" rdf:id="dd8">
      <bp:ID rdf:datatype="http://www.w3.org/2001/XMLSchema#string">18394665</bp:ID>
      <bp:DB rdf:datatype="http://www.w3.org/2001/XMLSchema#string">PubMed</bp:DB>
      <bp:TITLE rdf:datatype="http://www.w3.org/2001/XMLSchema#string">Homology modelling of human DHCR24 (seladin-1) and analysis of its binding properties through molecular docking and dynamics simulations.</bp:TITLE>
      <bp:SOURCE rdf:datatype="http://www.w3.org/2001/XMLSchema#string">Steroids</bp:SOURCE>
      <bp:YEAR rdf:datatype="http://www.w3.org/2001/XMLSchema#string">2008</bp:YEAR>
      <bp:AUTHORS rdf:datatype="http://www.w3.org/2001/XMLSchema#string">Pedretti A</bp:AUTHORS>
      <bp:AUTHORS rdf:datatype="http://www.w3.org/2001/XMLSchema#string">Bocci E</bp:AUTHORS>
      <bp:AUTHORS rdf:datatype="http://www.w3.org/2001/XMLSchema#string">Maggi R</bp:AUTHORS>
      <bp:AUTHORS rdf:datatype="http://www.w3.org/2001/XMLSchema#string">Vistoli G</bp:AUTHORS>
    </bp:PublicationXref>
    <bp:PublicationXref xmlns:bp="http://www.biopax.org/release/biopax-level3.owl#" xmlns:rdf="http://www.w3.org/1999/02/22-rdf-syntax-ns#" rdf:id="f4f">
      <bp:ID rdf:datatype="http://www.w3.org/2001/XMLSchema#string">9370338</bp:ID>
      <bp:DB rdf:datatype="http://www.w3.org/2001/XMLSchema#string">PubMed</bp:DB>
      <bp:TITLE rdf:datatype="http://www.w3.org/2001/XMLSchema#string">Phosphatidylserine decarboxylase.</bp:TITLE>
      <bp:SOURCE rdf:datatype="http://www.w3.org/2001/XMLSchema#string">Biochim Biophys Acta</bp:SOURCE>
      <bp:YEAR rdf:datatype="http://www.w3.org/2001/XMLSchema#string">1997</bp:YEAR>
      <bp:AUTHORS rdf:datatype="http://www.w3.org/2001/XMLSchema#string">Voelker DR</bp:AUTHORS>
    </bp:PublicationXref>
    <bp:PublicationXref xmlns:bp="http://www.biopax.org/release/biopax-level3.owl#" xmlns:rdf="http://www.w3.org/1999/02/22-rdf-syntax-ns#" rdf:id="e15">
      <bp:ID rdf:datatype="http://www.w3.org/2001/XMLSchema#string">8806705</bp:ID>
      <bp:DB rdf:datatype="http://www.w3.org/2001/XMLSchema#string">PubMed</bp:DB>
      <bp:TITLE rdf:datatype="http://www.w3.org/2001/XMLSchema#string">Human isopentenyl diphosphate: dimethylallyl diphosphate isomerase: overproduction, purification, and characterization.</bp:TITLE>
      <bp:SOURCE rdf:datatype="http://www.w3.org/2001/XMLSchema#string">Arch Biochem Biophys</bp:SOURCE>
      <bp:YEAR rdf:datatype="http://www.w3.org/2001/XMLSchema#string">1996</bp:YEAR>
      <bp:AUTHORS rdf:datatype="http://www.w3.org/2001/XMLSchema#string">Hahn FM</bp:AUTHORS>
      <bp:AUTHORS rdf:datatype="http://www.w3.org/2001/XMLSchema#string">Xuan JW</bp:AUTHORS>
      <bp:AUTHORS rdf:datatype="http://www.w3.org/2001/XMLSchema#string">Chambers AF</bp:AUTHORS>
      <bp:AUTHORS rdf:datatype="http://www.w3.org/2001/XMLSchema#string">Poulter CD</bp:AUTHORS>
    </bp:PublicationXref>
    <bp:PublicationXref xmlns:bp="http://www.biopax.org/release/biopax-level3.owl#" xmlns:rdf="http://www.w3.org/1999/02/22-rdf-syntax-ns#" rdf:id="da2">
      <bp:ID rdf:datatype="http://www.w3.org/2001/XMLSchema#string">14642406</bp:ID>
      <bp:DB rdf:datatype="http://www.w3.org/2001/XMLSchema#string">PubMed</bp:DB>
      <bp:TITLE rdf:datatype="http://www.w3.org/2001/XMLSchema#string">Regulation of selenoprotein GPx4 expression and activity in human endothelial cells by fatty acids, cytokines and antioxidants.</bp:TITLE>
      <bp:SOURCE rdf:datatype="http://www.w3.org/2001/XMLSchema#string">Atherosclerosis</bp:SOURCE>
      <bp:YEAR rdf:datatype="http://www.w3.org/2001/XMLSchema#string">2003</bp:YEAR>
      <bp:AUTHORS rdf:datatype="http://www.w3.org/2001/XMLSchema#string">Sneddon AA</bp:AUTHORS>
      <bp:AUTHORS rdf:datatype="http://www.w3.org/2001/XMLSchema#string">Wu HC</bp:AUTHORS>
      <bp:AUTHORS rdf:datatype="http://www.w3.org/2001/XMLSchema#string">Farquharson A</bp:AUTHORS>
      <bp:AUTHORS rdf:datatype="http://www.w3.org/2001/XMLSchema#string">Grant I</bp:AUTHORS>
      <bp:AUTHORS rdf:datatype="http://www.w3.org/2001/XMLSchema#string">Arthur JR</bp:AUTHORS>
      <bp:AUTHORS rdf:datatype="http://www.w3.org/2001/XMLSchema#string">Rotondo D</bp:AUTHORS>
      <bp:AUTHORS rdf:datatype="http://www.w3.org/2001/XMLSchema#string">Choe SN</bp:AUTHORS>
      <bp:AUTHORS rdf:datatype="http://www.w3.org/2001/XMLSchema#string">Wahle KW</bp:AUTHORS>
    </bp:PublicationXref>
    <bp:PublicationXref xmlns:bp="http://www.biopax.org/release/biopax-level3.owl#" xmlns:rdf="http://www.w3.org/1999/02/22-rdf-syntax-ns#" rdf:id="d00">
      <bp:ID rdf:datatype="http://www.w3.org/2001/XMLSchema#string">9737710</bp:ID>
      <bp:DB rdf:datatype="http://www.w3.org/2001/XMLSchema#string">PubMed</bp:DB>
      <bp:TITLE rdf:datatype="http://www.w3.org/2001/XMLSchema#string">Cyclooxygenase in biology and disease.</bp:TITLE>
      <bp:SOURCE rdf:datatype="http://www.w3.org/2001/XMLSchema#string">FASEB J</bp:SOURCE>
      <bp:YEAR rdf:datatype="http://www.w3.org/2001/XMLSchema#string">1998</bp:YEAR>
      <bp:AUTHORS rdf:datatype="http://www.w3.org/2001/XMLSchema#string">Dubois RN</bp:AUTHORS>
      <bp:AUTHORS rdf:datatype="http://www.w3.org/2001/XMLSchema#string">Abramson SB</bp:AUTHORS>
      <bp:AUTHORS rdf:datatype="http://www.w3.org/2001/XMLSchema#string">Crofford L</bp:AUTHORS>
      <bp:AUTHORS rdf:datatype="http://www.w3.org/2001/XMLSchema#string">Gupta RA</bp:AUTHORS>
      <bp:AUTHORS rdf:datatype="http://www.w3.org/2001/XMLSchema#string">Simon LS</bp:AUTHORS>
      <bp:AUTHORS rdf:datatype="http://www.w3.org/2001/XMLSchema#string">Van De Putte LB</bp:AUTHORS>
      <bp:AUTHORS rdf:datatype="http://www.w3.org/2001/XMLSchema#string">Lipsky PE</bp:AUTHORS>
    </bp:PublicationXref>
    <bp:PublicationXref xmlns:bp="http://www.biopax.org/release/biopax-level3.owl#" xmlns:rdf="http://www.w3.org/1999/02/22-rdf-syntax-ns#" rdf:id="ceb">
      <bp:ID rdf:datatype="http://www.w3.org/2001/XMLSchema#string">11090610</bp:ID>
      <bp:DB rdf:datatype="http://www.w3.org/2001/XMLSchema#string">PubMed</bp:DB>
      <bp:TITLE rdf:datatype="http://www.w3.org/2001/XMLSchema#string">Nitric oxide is a physiological substrate for mammalian peroxidases.</bp:TITLE>
      <bp:SOURCE rdf:datatype="http://www.w3.org/2001/XMLSchema#string">J Biol Chem</bp:SOURCE>
      <bp:YEAR rdf:datatype="http://www.w3.org/2001/XMLSchema#string">2000</bp:YEAR>
      <bp:ID rdf:datatype="http://www.w3.org/2001/XMLSchema#string">11090610</bp:ID>
      <bp:DB rdf:datatype="http://www.w3.org/2001/XMLSchema#string">PubMed</bp:DB>
      <bp:TITLE rdf:datatype="http://www.w3.org/2001/XMLSchema#string">Nitric oxide is a physiological substrate for mammalian peroxidases.</bp:TITLE>
      <bp:SOURCE rdf:datatype="http://www.w3.org/2001/XMLSchema#string">J Biol Chem</bp:SOURCE>
      <bp:YEAR rdf:datatype="http://www.w3.org/2001/XMLSchema#string">2000</bp:YEAR>
      <bp:AUTHORS rdf:datatype="http://www.w3.org/2001/XMLSchema#string">Abu-Soud HM</bp:AUTHORS>
      <bp:AUTHORS rdf:datatype="http://www.w3.org/2001/XMLSchema#string">Hazen SL</bp:AUTHORS>
    </bp:PublicationXref>
    <bp:PublicationXref xmlns:bp="http://www.biopax.org/release/biopax-level3.owl#" xmlns:rdf="http://www.w3.org/1999/02/22-rdf-syntax-ns#" rdf:id="e1e">
      <bp:ID rdf:datatype="http://www.w3.org/2001/XMLSchema#string">7639730</bp:ID>
      <bp:DB rdf:datatype="http://www.w3.org/2001/XMLSchema#string">PubMed</bp:DB>
      <bp:TITLE rdf:datatype="http://www.w3.org/2001/XMLSchema#string">Molecular cloning of the human gene encoding lanosterol synthase from a liver cDNA library.</bp:TITLE>
      <bp:SOURCE rdf:datatype="http://www.w3.org/2001/XMLSchema#string">Biochem Biophys Res Commun</bp:SOURCE>
      <bp:YEAR rdf:datatype="http://www.w3.org/2001/XMLSchema#string">1995</bp:YEAR>
      <bp:AUTHORS rdf:datatype="http://www.w3.org/2001/XMLSchema#string">Baker CH</bp:AUTHORS>
      <bp:AUTHORS rdf:datatype="http://www.w3.org/2001/XMLSchema#string">Matsuda SP</bp:AUTHORS>
      <bp:AUTHORS rdf:datatype="http://www.w3.org/2001/XMLSchema#string">Liu DR</bp:AUTHORS>
      <bp:AUTHORS rdf:datatype="http://www.w3.org/2001/XMLSchema#string">Corey EJ</bp:AUTHORS>
    </bp:PublicationXref>
    <bp:PublicationXref xmlns:bp="http://www.biopax.org/release/biopax-level3.owl#" xmlns:rdf="http://www.w3.org/1999/02/22-rdf-syntax-ns#" rdf:id="a8e">
      <bp:ID rdf:datatype="http://www.w3.org/2001/XMLSchema#string">9683613</bp:ID>
      <bp:DB rdf:datatype="http://www.w3.org/2001/XMLSchema#string">PubMed</bp:DB>
      <bp:TITLE rdf:datatype="http://www.w3.org/2001/XMLSchema#string">Smith-Lemli-Opitz syndrome is caused by mutations in the 7-dehydrocholesterol reductase gene.</bp:TITLE>
      <bp:SOURCE rdf:datatype="http://www.w3.org/2001/XMLSchema#string">Am J Hum Genet</bp:SOURCE>
      <bp:YEAR rdf:datatype="http://www.w3.org/2001/XMLSchema#string">1998</bp:YEAR>
      <bp:AUTHORS rdf:datatype="http://www.w3.org/2001/XMLSchema#string">Waterham HR</bp:AUTHORS>
      <bp:AUTHORS rdf:datatype="http://www.w3.org/2001/XMLSchema#string">Wijburg FA</bp:AUTHORS>
      <bp:AUTHORS rdf:datatype="http://www.w3.org/2001/XMLSchema#string">Hennekam RC</bp:AUTHORS>
      <bp:AUTHORS rdf:datatype="http://www.w3.org/2001/XMLSchema#string">Vreken P</bp:AUTHORS>
      <bp:AUTHORS rdf:datatype="http://www.w3.org/2001/XMLSchema#string">Poll-The BT</bp:AUTHORS>
      <bp:AUTHORS rdf:datatype="http://www.w3.org/2001/XMLSchema#string">Dorland L</bp:AUTHORS>
      <bp:AUTHORS rdf:datatype="http://www.w3.org/2001/XMLSchema#string">Duran M</bp:AUTHORS>
      <bp:AUTHORS rdf:datatype="http://www.w3.org/2001/XMLSchema#string">Jira PE</bp:AUTHORS>
      <bp:AUTHORS rdf:datatype="http://www.w3.org/2001/XMLSchema#string">Smeitink JA</bp:AUTHORS>
      <bp:AUTHORS rdf:datatype="http://www.w3.org/2001/XMLSchema#string">Wevers RA</bp:AUTHORS>
      <bp:AUTHORS rdf:datatype="http://www.w3.org/2001/XMLSchema#string">Wanders RJ</bp:AUTHORS>
    </bp:PublicationXref>
    <bp:PublicationXref xmlns:bp="http://www.biopax.org/release/biopax-level3.owl#" xmlns:rdf="http://www.w3.org/1999/02/22-rdf-syntax-ns#" rdf:id="a9f">
      <bp:ID rdf:datatype="http://www.w3.org/2001/XMLSchema#string">9075838</bp:ID>
      <bp:DB rdf:datatype="http://www.w3.org/2001/XMLSchema#string">PubMed</bp:DB>
      <bp:TITLE rdf:datatype="http://www.w3.org/2001/XMLSchema#string">Dietary selenium increases cellular glutathione peroxidase activity and reduces the enhanced susceptibility to lipid peroxidation of plasma and low-density lipoprotein in kidney transplant recipients.</bp:TITLE>
      <bp:SOURCE rdf:datatype="http://www.w3.org/2001/XMLSchema#string">Transplantation</bp:SOURCE>
      <bp:YEAR rdf:datatype="http://www.w3.org/2001/XMLSchema#string">1997</bp:YEAR>
      <bp:AUTHORS rdf:datatype="http://www.w3.org/2001/XMLSchema#string">Hussein O</bp:AUTHORS>
      <bp:AUTHORS rdf:datatype="http://www.w3.org/2001/XMLSchema#string">Rosenblat M</bp:AUTHORS>
      <bp:AUTHORS rdf:datatype="http://www.w3.org/2001/XMLSchema#string">Refael G</bp:AUTHORS>
      <bp:AUTHORS rdf:datatype="http://www.w3.org/2001/XMLSchema#string">Aviram M</bp:AUTHORS>
    </bp:PublicationXref>
    <bp:PublicationXref xmlns:bp="http://www.biopax.org/release/biopax-level3.owl#" xmlns:rdf="http://www.w3.org/1999/02/22-rdf-syntax-ns#" rdf:id="f2d">
      <bp:ID rdf:datatype="http://www.w3.org/2001/XMLSchema#string">9570154</bp:ID>
      <bp:DB rdf:datatype="http://www.w3.org/2001/XMLSchema#string">PubMed</bp:DB>
      <bp:TITLE rdf:datatype="http://www.w3.org/2001/XMLSchema#string">Molecular cloning of two alternatively spliced forms of human phosphatidic acid phosphatase cDNAs that are differentially expressed in normal and tumor cells.</bp:TITLE>
      <bp:SOURCE rdf:datatype="http://www.w3.org/2001/XMLSchema#string">DNA Cell Biol</bp:SOURCE>
      <bp:YEAR rdf:datatype="http://www.w3.org/2001/XMLSchema#string">1998</bp:YEAR>
      <bp:AUTHORS rdf:datatype="http://www.w3.org/2001/XMLSchema#string">Leung DW</bp:AUTHORS>
      <bp:AUTHORS rdf:datatype="http://www.w3.org/2001/XMLSchema#string">Tompkins CK</bp:AUTHORS>
      <bp:AUTHORS rdf:datatype="http://www.w3.org/2001/XMLSchema#string">White T</bp:AUTHORS>
    </bp:PublicationXref>
    <bp:PublicationXref xmlns:bp="http://www.biopax.org/release/biopax-level3.owl#" xmlns:rdf="http://www.w3.org/1999/02/22-rdf-syntax-ns#" rdf:id="e18">
      <bp:ID rdf:datatype="http://www.w3.org/2001/XMLSchema#string">10802064</bp:ID>
      <bp:DB rdf:datatype="http://www.w3.org/2001/XMLSchema#string">PubMed</bp:DB>
      <bp:TITLE rdf:datatype="http://www.w3.org/2001/XMLSchema#string">Functional characterization of human sphingosine kinase-1.</bp:TITLE>
      <bp:SOURCE rdf:datatype="http://www.w3.org/2001/XMLSchema#string">FEBS Lett</bp:SOURCE>
      <bp:YEAR rdf:datatype="http://www.w3.org/2001/XMLSchema#string">2000</bp:YEAR>
      <bp:AUTHORS rdf:datatype="http://www.w3.org/2001/XMLSchema#string">Nava VE</bp:AUTHORS>
      <bp:AUTHORS rdf:datatype="http://www.w3.org/2001/XMLSchema#string">Lacana E</bp:AUTHORS>
      <bp:AUTHORS rdf:datatype="http://www.w3.org/2001/XMLSchema#string">Poulton S</bp:AUTHORS>
      <bp:AUTHORS rdf:datatype="http://www.w3.org/2001/XMLSchema#string">Liu H</bp:AUTHORS>
      <bp:AUTHORS rdf:datatype="http://www.w3.org/2001/XMLSchema#string">Sugiura M</bp:AUTHORS>
      <bp:AUTHORS rdf:datatype="http://www.w3.org/2001/XMLSchema#string">Kono K</bp:AUTHORS>
      <bp:AUTHORS rdf:datatype="http://www.w3.org/2001/XMLSchema#string">Milstien S</bp:AUTHORS>
      <bp:AUTHORS rdf:datatype="http://www.w3.org/2001/XMLSchema#string">Kohama T</bp:AUTHORS>
      <bp:AUTHORS rdf:datatype="http://www.w3.org/2001/XMLSchema#string">Spiegel S</bp:AUTHORS>
    </bp:PublicationXref>
    <bp:PublicationXref xmlns:bp="http://www.biopax.org/release/biopax-level3.owl#" xmlns:rdf="http://www.w3.org/1999/02/22-rdf-syntax-ns#" rdf:id="a87">
      <bp:ID rdf:datatype="http://www.w3.org/2001/XMLSchema#string">11519011</bp:ID>
      <bp:DB rdf:datatype="http://www.w3.org/2001/XMLSchema#string">PubMed</bp:DB>
      <bp:TITLE rdf:datatype="http://www.w3.org/2001/XMLSchema#string">Mutations in the 3beta-hydroxysterol Delta24-reductase gene cause desmosterolosis, an autosomal recessive disorder of cholesterol biosynthesis.</bp:TITLE>
      <bp:SOURCE rdf:datatype="http://www.w3.org/2001/XMLSchema#string">Am J Hum Genet</bp:SOURCE>
      <bp:YEAR rdf:datatype="http://www.w3.org/2001/XMLSchema#string">2001</bp:YEAR>
      <bp:AUTHORS rdf:datatype="http://www.w3.org/2001/XMLSchema#string">Waterham HR</bp:AUTHORS>
      <bp:AUTHORS rdf:datatype="http://www.w3.org/2001/XMLSchema#string">Koster J</bp:AUTHORS>
      <bp:AUTHORS rdf:datatype="http://www.w3.org/2001/XMLSchema#string">Romeijn GJ</bp:AUTHORS>
      <bp:AUTHORS rdf:datatype="http://www.w3.org/2001/XMLSchema#string">Hennekam RC</bp:AUTHORS>
      <bp:AUTHORS rdf:datatype="http://www.w3.org/2001/XMLSchema#string">Vreken P</bp:AUTHORS>
      <bp:AUTHORS rdf:datatype="http://www.w3.org/2001/XMLSchema#string">Andersson HC</bp:AUTHORS>
      <bp:AUTHORS rdf:datatype="http://www.w3.org/2001/XMLSchema#string">FitzPatrick DR</bp:AUTHORS>
      <bp:AUTHORS rdf:datatype="http://www.w3.org/2001/XMLSchema#string">Kelley RI</bp:AUTHORS>
      <bp:AUTHORS rdf:datatype="http://www.w3.org/2001/XMLSchema#string">Wanders RJ</bp:AUTHORS>
    </bp:PublicationXref>
    <bp:PublicationXref xmlns:bp="http://www.biopax.org/release/biopax-level3.owl#" xmlns:rdf="http://www.w3.org/1999/02/22-rdf-syntax-ns#" rdf:id="a2e">
      <bp:ID rdf:datatype="http://www.w3.org/2001/XMLSchema#string">7649494</bp:ID>
      <bp:DB rdf:datatype="http://www.w3.org/2001/XMLSchema#string">PubMed</bp:DB>
      <bp:TITLE rdf:datatype="http://www.w3.org/2001/XMLSchema#string">alpha-Lipoic acid as a biological antioxidant.</bp:TITLE>
      <bp:SOURCE rdf:datatype="http://www.w3.org/2001/XMLSchema#string">Free Radic Biol Med</bp:SOURCE>
      <bp:YEAR rdf:datatype="http://www.w3.org/2001/XMLSchema#string">1995</bp:YEAR>
      <bp:AUTHORS rdf:datatype="http://www.w3.org/2001/XMLSchema#string">Packer L</bp:AUTHORS>
      <bp:AUTHORS rdf:datatype="http://www.w3.org/2001/XMLSchema#string">Witt EH</bp:AUTHORS>
      <bp:AUTHORS rdf:datatype="http://www.w3.org/2001/XMLSchema#string">Tritschler HJ</bp:AUTHORS>
    </bp:PublicationXref>
    <bp:PublicationXref xmlns:bp="http://www.biopax.org/release/biopax-level3.owl#" xmlns:rdf="http://www.w3.org/1999/02/22-rdf-syntax-ns#" rdf:id="cb9">
      <bp:ID rdf:datatype="http://www.w3.org/2001/XMLSchema#string">1848582</bp:ID>
      <bp:DB rdf:datatype="http://www.w3.org/2001/XMLSchema#string">PubMed</bp:DB>
      <bp:TITLE rdf:datatype="http://www.w3.org/2001/XMLSchema#string">Inhibition of human neutrophil superoxide generation by alpha 1-antichymotrypsin.</bp:TITLE>
      <bp:SOURCE rdf:datatype="http://www.w3.org/2001/XMLSchema#string">J Immunol</bp:SOURCE>
      <bp:YEAR rdf:datatype="http://www.w3.org/2001/XMLSchema#string">1991</bp:YEAR>
      <bp:AUTHORS rdf:datatype="http://www.w3.org/2001/XMLSchema#string">Kilpatrick L</bp:AUTHORS>
      <bp:AUTHORS rdf:datatype="http://www.w3.org/2001/XMLSchema#string">Johnson JL</bp:AUTHORS>
      <bp:AUTHORS rdf:datatype="http://www.w3.org/2001/XMLSchema#string">Nickbarg EB</bp:AUTHORS>
      <bp:AUTHORS rdf:datatype="http://www.w3.org/2001/XMLSchema#string">Wang ZM</bp:AUTHORS>
      <bp:AUTHORS rdf:datatype="http://www.w3.org/2001/XMLSchema#string">Clifford TF</bp:AUTHORS>
      <bp:AUTHORS rdf:datatype="http://www.w3.org/2001/XMLSchema#string">Banach M</bp:AUTHORS>
      <bp:AUTHORS rdf:datatype="http://www.w3.org/2001/XMLSchema#string">Cooperman BS</bp:AUTHORS>
      <bp:AUTHORS rdf:datatype="http://www.w3.org/2001/XMLSchema#string">Douglas SD</bp:AUTHORS>
      <bp:AUTHORS rdf:datatype="http://www.w3.org/2001/XMLSchema#string">Rubin H</bp:AUTHORS>
    </bp:PublicationXref>
    <bp:PublicationXref xmlns:bp="http://www.biopax.org/release/biopax-level3.owl#" xmlns:rdf="http://www.w3.org/1999/02/22-rdf-syntax-ns#" rdf:id="e68">
      <bp:ID rdf:datatype="http://www.w3.org/2001/XMLSchema#string">2448410</bp:ID>
      <bp:DB rdf:datatype="http://www.w3.org/2001/XMLSchema#string">PubMed</bp:DB>
      <bp:TITLE rdf:datatype="http://www.w3.org/2001/XMLSchema#string"></bp:TITLE>
      <bp:SOURCE rdf:datatype="http://www.w3.org/2001/XMLSchema#string"></bp:SOURCE>
      <bp:YEAR rdf:datatype="http://www.w3.org/2001/XMLSchema#string"></bp:YEAR>
      <bp:ID rdf:datatype="http://www.w3.org/2001/XMLSchema#string">2448410</bp:ID>
      <bp:DB rdf:datatype="http://www.w3.org/2001/XMLSchema#string">PubMed</bp:DB>
      <bp:TITLE rdf:datatype="http://www.w3.org/2001/XMLSchema#string">Conversion of linoleic acid into arachidonic acid by cultured murine and human keratinocytes.</bp:TITLE>
      <bp:SOURCE rdf:datatype="http://www.w3.org/2001/XMLSchema#string">J Lipid Res</bp:SOURCE>
      <bp:YEAR rdf:datatype="http://www.w3.org/2001/XMLSchema#string">1987</bp:YEAR>
      <bp:AUTHORS rdf:datatype="http://www.w3.org/2001/XMLSchema#string">Isseroff RR</bp:AUTHORS>
      <bp:AUTHORS rdf:datatype="http://www.w3.org/2001/XMLSchema#string">Ziboh VA</bp:AUTHORS>
      <bp:AUTHORS rdf:datatype="http://www.w3.org/2001/XMLSchema#string">Chapkin RS</bp:AUTHORS>
      <bp:AUTHORS rdf:datatype="http://www.w3.org/2001/XMLSchema#string">Martinez DT</bp:AUTHORS>
    </bp:PublicationXref>
    <bp:PublicationXref xmlns:bp="http://www.biopax.org/release/biopax-level3.owl#" xmlns:rdf="http://www.w3.org/1999/02/22-rdf-syntax-ns#" rdf:id="ad3">
      <bp:ID rdf:datatype="http://www.w3.org/2001/XMLSchema#string">17081103</bp:ID>
      <bp:DB rdf:datatype="http://www.w3.org/2001/XMLSchema#string">PubMed</bp:DB>
      <bp:TITLE rdf:datatype="http://www.w3.org/2001/XMLSchema#string">Glutathione peroxidases and redox-regulated transcription factors.</bp:TITLE>
      <bp:SOURCE rdf:datatype="http://www.w3.org/2001/XMLSchema#string">Biol Chem</bp:SOURCE>
      <bp:YEAR rdf:datatype="http://www.w3.org/2001/XMLSchema#string">2006</bp:YEAR>
      <bp:AUTHORS rdf:datatype="http://www.w3.org/2001/XMLSchema#string">Brigelius-Flohé R</bp:AUTHORS>
    </bp:PublicationXref>
    <bp:PublicationXref xmlns:bp="http://www.biopax.org/release/biopax-level3.owl#" xmlns:rdf="http://www.w3.org/1999/02/22-rdf-syntax-ns#" rdf:id="cf3">
      <bp:ID rdf:datatype="http://www.w3.org/2001/XMLSchema#string">10448523</bp:ID>
      <bp:DB rdf:datatype="http://www.w3.org/2001/XMLSchema#string">PubMed</bp:DB>
      <bp:TITLE rdf:datatype="http://www.w3.org/2001/XMLSchema#string">Homocysteine metabolism.</bp:TITLE>
      <bp:SOURCE rdf:datatype="http://www.w3.org/2001/XMLSchema#string">Annu Rev Nutr</bp:SOURCE>
      <bp:YEAR rdf:datatype="http://www.w3.org/2001/XMLSchema#string">1999</bp:YEAR>
      <bp:AUTHORS rdf:datatype="http://www.w3.org/2001/XMLSchema#string">Selhub J.</bp:AUTHORS>
    </bp:PublicationXref>
    <bp:PublicationXref xmlns:bp="http://www.biopax.org/release/biopax-level3.owl#" xmlns:rdf="http://www.w3.org/1999/02/22-rdf-syntax-ns#" rdf:id="c31">
      <bp:ID rdf:datatype="http://www.w3.org/2001/XMLSchema#string">19024248</bp:ID>
      <bp:DB rdf:datatype="http://www.w3.org/2001/XMLSchema#string">PubMed</bp:DB>
      <bp:TITLE rdf:datatype="http://www.w3.org/2001/XMLSchema#string">Fructosamine--an underutilized tool in diabetes management: case report and literature review.</bp:TITLE>
      <bp:SOURCE rdf:datatype="http://www.w3.org/2001/XMLSchema#string">Tenn Med</bp:SOURCE>
      <bp:YEAR rdf:datatype="http://www.w3.org/2001/XMLSchema#string">2008</bp:YEAR>
      <bp:AUTHORS rdf:datatype="http://www.w3.org/2001/XMLSchema#string">Youssef D</bp:AUTHORS>
      <bp:AUTHORS rdf:datatype="http://www.w3.org/2001/XMLSchema#string">El Abbassi A</bp:AUTHORS>
      <bp:AUTHORS rdf:datatype="http://www.w3.org/2001/XMLSchema#string">Jordan RM</bp:AUTHORS>
      <bp:AUTHORS rdf:datatype="http://www.w3.org/2001/XMLSchema#string">Peiris AN</bp:AUTHORS>
    </bp:PublicationXref>
    <bp:PublicationXref xmlns:bp="http://www.biopax.org/release/biopax-level3.owl#" xmlns:rdf="http://www.w3.org/1999/02/22-rdf-syntax-ns#" rdf:id="adb">
      <bp:ID rdf:datatype="http://www.w3.org/2001/XMLSchema#string">14976195</bp:ID>
      <bp:DB rdf:datatype="http://www.w3.org/2001/XMLSchema#string">PubMed</bp:DB>
      <bp:TITLE rdf:datatype="http://www.w3.org/2001/XMLSchema#string">Expression cloning of a human cDNA restoring sphingomyelin synthesis and cell growth in sphingomyelin synthase-defective lymphoid cells.</bp:TITLE>
      <bp:SOURCE rdf:datatype="http://www.w3.org/2001/XMLSchema#string">J Biol Chem</bp:SOURCE>
      <bp:YEAR rdf:datatype="http://www.w3.org/2001/XMLSchema#string">2004</bp:YEAR>
      <bp:AUTHORS rdf:datatype="http://www.w3.org/2001/XMLSchema#string">Yamaoka S</bp:AUTHORS>
      <bp:AUTHORS rdf:datatype="http://www.w3.org/2001/XMLSchema#string">Miyaji M</bp:AUTHORS>
      <bp:AUTHORS rdf:datatype="http://www.w3.org/2001/XMLSchema#string">Kitano T</bp:AUTHORS>
      <bp:AUTHORS rdf:datatype="http://www.w3.org/2001/XMLSchema#string">Umehara H</bp:AUTHORS>
      <bp:AUTHORS rdf:datatype="http://www.w3.org/2001/XMLSchema#string">Okazaki T</bp:AUTHORS>
    </bp:PublicationXref>
    <bp:PublicationXref xmlns:bp="http://www.biopax.org/release/biopax-level3.owl#" xmlns:rdf="http://www.w3.org/1999/02/22-rdf-syntax-ns#" rdf:id="f7d">
      <bp:ID rdf:datatype="http://www.w3.org/2001/XMLSchema#string">15940673</bp:ID>
      <bp:DB rdf:datatype="http://www.w3.org/2001/XMLSchema#string">PubMed</bp:DB>
      <bp:TITLE rdf:datatype="http://www.w3.org/2001/XMLSchema#string">Inhibition of phosphoinositide 3-kinase enhances TRIF-dependent NF-kappa B activation and IFN-beta synthesis downstream of Toll-like receptor 3 and 4.</bp:TITLE>
      <bp:SOURCE rdf:datatype="http://www.w3.org/2001/XMLSchema#string">Eur J Immunol</bp:SOURCE>
      <bp:YEAR rdf:datatype="http://www.w3.org/2001/XMLSchema#string">2005</bp:YEAR>
      <bp:AUTHORS rdf:datatype="http://www.w3.org/2001/XMLSchema#string">Aksoy E</bp:AUTHORS>
      <bp:AUTHORS rdf:datatype="http://www.w3.org/2001/XMLSchema#string">Vanden Berghe W</bp:AUTHORS>
      <bp:AUTHORS rdf:datatype="http://www.w3.org/2001/XMLSchema#string">Detienne S</bp:AUTHORS>
      <bp:AUTHORS rdf:datatype="http://www.w3.org/2001/XMLSchema#string">Amraoui Z</bp:AUTHORS>
      <bp:AUTHORS rdf:datatype="http://www.w3.org/2001/XMLSchema#string">Fitzgerald KA</bp:AUTHORS>
      <bp:AUTHORS rdf:datatype="http://www.w3.org/2001/XMLSchema#string">Haegeman G</bp:AUTHORS>
      <bp:AUTHORS rdf:datatype="http://www.w3.org/2001/XMLSchema#string">Goldman M</bp:AUTHORS>
      <bp:AUTHORS rdf:datatype="http://www.w3.org/2001/XMLSchema#string">Willems F</bp:AUTHORS>
    </bp:PublicationXref>
    <bp:PublicationXref xmlns:bp="http://www.biopax.org/release/biopax-level3.owl#" xmlns:rdf="http://www.w3.org/1999/02/22-rdf-syntax-ns#" rdf:id="bac">
      <bp:ID rdf:datatype="http://www.w3.org/2001/XMLSchema#string">6884990</bp:ID>
      <bp:DB rdf:datatype="http://www.w3.org/2001/XMLSchema#string">PubMed</bp:DB>
      <bp:TITLE rdf:datatype="http://www.w3.org/2001/XMLSchema#string">Purification and characterization of amino-acid N-choloyltransferase from human liver.</bp:TITLE>
      <bp:SOURCE rdf:datatype="http://www.w3.org/2001/XMLSchema#string">Hoppe Seylers Z Physiol Chem</bp:SOURCE>
      <bp:YEAR rdf:datatype="http://www.w3.org/2001/XMLSchema#string">1983</bp:YEAR>
      <bp:AUTHORS rdf:datatype="http://www.w3.org/2001/XMLSchema#string">Kimura M</bp:AUTHORS>
      <bp:AUTHORS rdf:datatype="http://www.w3.org/2001/XMLSchema#string">Okuno E</bp:AUTHORS>
      <bp:AUTHORS rdf:datatype="http://www.w3.org/2001/XMLSchema#string">Inada J</bp:AUTHORS>
      <bp:AUTHORS rdf:datatype="http://www.w3.org/2001/XMLSchema#string">Ohyama H</bp:AUTHORS>
      <bp:AUTHORS rdf:datatype="http://www.w3.org/2001/XMLSchema#string">Kido R</bp:AUTHORS>
    </bp:PublicationXref>
    <bp:PublicationXref xmlns:bp="http://www.biopax.org/release/biopax-level3.owl#" xmlns:rdf="http://www.w3.org/1999/02/22-rdf-syntax-ns#" rdf:id="b2a">
      <bp:ID rdf:datatype="http://www.w3.org/2001/XMLSchema#string">10833329</bp:ID>
      <bp:DB rdf:datatype="http://www.w3.org/2001/XMLSchema#string">PubMed</bp:DB>
      <bp:TITLE rdf:datatype="http://www.w3.org/2001/XMLSchema#string">Altered folate metabolism and disposition in mothers affected by a spina bifida pregnancy: influence of 677c --&gt;t methylenetetrahydrofolate reductase and 2756a --&gt;g methionine synthase genotypes.</bp:TITLE>
      <bp:SOURCE rdf:datatype="http://www.w3.org/2001/XMLSchema#string">Mol Genet Metab</bp:SOURCE>
      <bp:YEAR rdf:datatype="http://www.w3.org/2001/XMLSchema#string">2000</bp:YEAR>
      <bp:AUTHORS rdf:datatype="http://www.w3.org/2001/XMLSchema#string">Lucock M</bp:AUTHORS>
      <bp:AUTHORS rdf:datatype="http://www.w3.org/2001/XMLSchema#string">Daskalakis I</bp:AUTHORS>
      <bp:AUTHORS rdf:datatype="http://www.w3.org/2001/XMLSchema#string">Briggs D</bp:AUTHORS>
      <bp:AUTHORS rdf:datatype="http://www.w3.org/2001/XMLSchema#string">Yates Z</bp:AUTHORS>
      <bp:AUTHORS rdf:datatype="http://www.w3.org/2001/XMLSchema#string">Levene M</bp:AUTHORS>
    </bp:PublicationXref>
    <bp:PublicationXref xmlns:bp="http://www.biopax.org/release/biopax-level3.owl#" xmlns:rdf="http://www.w3.org/1999/02/22-rdf-syntax-ns#" rdf:id="afd">
      <bp:ID rdf:datatype="http://www.w3.org/2001/XMLSchema#string">12831960</bp:ID>
      <bp:DB rdf:datatype="http://www.w3.org/2001/XMLSchema#string">PubMed</bp:DB>
      <bp:TITLE rdf:datatype="http://www.w3.org/2001/XMLSchema#string">Folic acid says NO to vascular diseases.</bp:TITLE>
      <bp:SOURCE rdf:datatype="http://www.w3.org/2001/XMLSchema#string">Nutrition</bp:SOURCE>
      <bp:YEAR rdf:datatype="http://www.w3.org/2001/XMLSchema#string">2003</bp:YEAR>
      <bp:AUTHORS rdf:datatype="http://www.w3.org/2001/XMLSchema#string">Das UN</bp:AUTHORS>
    </bp:PublicationXref>
    <bp:PublicationXref xmlns:bp="http://www.biopax.org/release/biopax-level3.owl#" xmlns:rdf="http://www.w3.org/1999/02/22-rdf-syntax-ns#" rdf:id="c52">
      <bp:ID rdf:datatype="http://www.w3.org/2001/XMLSchema#string">17439363</bp:ID>
      <bp:DB rdf:datatype="http://www.w3.org/2001/XMLSchema#string">PubMed</bp:DB>
      <bp:TITLE rdf:datatype="http://www.w3.org/2001/XMLSchema#string">Vitamin E regulatory mechanisms.</bp:TITLE>
      <bp:SOURCE rdf:datatype="http://www.w3.org/2001/XMLSchema#string">Annu Rev Nutr</bp:SOURCE>
      <bp:YEAR rdf:datatype="http://www.w3.org/2001/XMLSchema#string">2007</bp:YEAR>
      <bp:ID rdf:datatype="http://www.w3.org/2001/XMLSchema#string">17439363</bp:ID>
      <bp:DB rdf:datatype="http://www.w3.org/2001/XMLSchema#string">PubMed</bp:DB>
      <bp:TITLE rdf:datatype="http://www.w3.org/2001/XMLSchema#string">Vitamin E regulatory mechanisms.</bp:TITLE>
      <bp:SOURCE rdf:datatype="http://www.w3.org/2001/XMLSchema#string">Annu Rev Nutr</bp:SOURCE>
      <bp:YEAR rdf:datatype="http://www.w3.org/2001/XMLSchema#string">2007</bp:YEAR>
      <bp:AUTHORS rdf:datatype="http://www.w3.org/2001/XMLSchema#string">Traber MG</bp:AUTHORS>
    </bp:PublicationXref>
    <bp:PublicationXref xmlns:bp="http://www.biopax.org/release/biopax-level3.owl#" xmlns:rdf="http://www.w3.org/1999/02/22-rdf-syntax-ns#" rdf:id="a22">
      <bp:ID rdf:datatype="http://www.w3.org/2001/XMLSchema#string">14580199</bp:ID>
      <bp:DB rdf:datatype="http://www.w3.org/2001/XMLSchema#string">PubMed</bp:DB>
      <bp:TITLE rdf:datatype="http://www.w3.org/2001/XMLSchema#string">Ligand binding-induced conformational changes in riboflavin kinase: structural basis for the ordered mechanism.</bp:TITLE>
      <bp:SOURCE rdf:datatype="http://www.w3.org/2001/XMLSchema#string">Biochemistry</bp:SOURCE>
      <bp:YEAR rdf:datatype="http://www.w3.org/2001/XMLSchema#string">2003</bp:YEAR>
      <bp:AUTHORS rdf:datatype="http://www.w3.org/2001/XMLSchema#string">Karthikeyan S</bp:AUTHORS>
      <bp:AUTHORS rdf:datatype="http://www.w3.org/2001/XMLSchema#string">Zhou Q</bp:AUTHORS>
      <bp:AUTHORS rdf:datatype="http://www.w3.org/2001/XMLSchema#string">Osterman AL</bp:AUTHORS>
      <bp:AUTHORS rdf:datatype="http://www.w3.org/2001/XMLSchema#string">Zhang H</bp:AUTHORS>
    </bp:PublicationXref>
    <bp:PublicationXref xmlns:bp="http://www.biopax.org/release/biopax-level3.owl#" xmlns:rdf="http://www.w3.org/1999/02/22-rdf-syntax-ns#" rdf:id="aeb">
      <bp:ID rdf:datatype="http://www.w3.org/2001/XMLSchema#string">9407135</bp:ID>
      <bp:DB rdf:datatype="http://www.w3.org/2001/XMLSchema#string">PubMed</bp:DB>
      <bp:TITLE rdf:datatype="http://www.w3.org/2001/XMLSchema#string">The role of CDP-diacylglycerol synthetase and phosphatidylinositol synthase activity levels in the regulation of cellular phosphatidylinositol content.</bp:TITLE>
      <bp:SOURCE rdf:datatype="http://www.w3.org/2001/XMLSchema#string">J Biol Chem</bp:SOURCE>
      <bp:YEAR rdf:datatype="http://www.w3.org/2001/XMLSchema#string">1997</bp:YEAR>
      <bp:AUTHORS rdf:datatype="http://www.w3.org/2001/XMLSchema#string">Lykidis A</bp:AUTHORS>
      <bp:AUTHORS rdf:datatype="http://www.w3.org/2001/XMLSchema#string">Jackson PD</bp:AUTHORS>
      <bp:AUTHORS rdf:datatype="http://www.w3.org/2001/XMLSchema#string">Rock CO</bp:AUTHORS>
      <bp:AUTHORS rdf:datatype="http://www.w3.org/2001/XMLSchema#string">Jackowski S</bp:AUTHORS>
    </bp:PublicationXref>
    <bp:PublicationXref xmlns:bp="http://www.biopax.org/release/biopax-level3.owl#" xmlns:rdf="http://www.w3.org/1999/02/22-rdf-syntax-ns#" rdf:id="f03">
      <bp:ID rdf:datatype="http://www.w3.org/2001/XMLSchema#string">18420277</bp:ID>
      <bp:DB rdf:datatype="http://www.w3.org/2001/XMLSchema#string">PubMed</bp:DB>
      <bp:TITLE rdf:datatype="http://www.w3.org/2001/XMLSchema#string">Cyclooxygenase and prostaglandin synthases in atherosclerosis: recent insights and future perspectives.</bp:TITLE>
      <bp:SOURCE rdf:datatype="http://www.w3.org/2001/XMLSchema#string">Pharmacol Ther</bp:SOURCE>
      <bp:YEAR rdf:datatype="http://www.w3.org/2001/XMLSchema#string">2008</bp:YEAR>
      <bp:ID rdf:datatype="http://www.w3.org/2001/XMLSchema#string">18420277</bp:ID>
      <bp:DB rdf:datatype="http://www.w3.org/2001/XMLSchema#string">PubMed</bp:DB>
      <bp:TITLE rdf:datatype="http://www.w3.org/2001/XMLSchema#string">Cyclooxygenase and prostaglandin synthases in atherosclerosis: recent insights and future perspectives.</bp:TITLE>
      <bp:SOURCE rdf:datatype="http://www.w3.org/2001/XMLSchema#string">Pharmacol Ther</bp:SOURCE>
      <bp:YEAR rdf:datatype="http://www.w3.org/2001/XMLSchema#string">2008</bp:YEAR>
      <bp:ID rdf:datatype="http://www.w3.org/2001/XMLSchema#string">18420277</bp:ID>
      <bp:DB rdf:datatype="http://www.w3.org/2001/XMLSchema#string">PubMed</bp:DB>
      <bp:TITLE rdf:datatype="http://www.w3.org/2001/XMLSchema#string">Cyclooxygenase and prostaglandin synthases in atherosclerosis: recent insights and future perspectives.</bp:TITLE>
      <bp:SOURCE rdf:datatype="http://www.w3.org/2001/XMLSchema#string">Pharmacol Ther</bp:SOURCE>
      <bp:YEAR rdf:datatype="http://www.w3.org/2001/XMLSchema#string">2008</bp:YEAR>
      <bp:ID rdf:datatype="http://www.w3.org/2001/XMLSchema#string">18420277</bp:ID>
      <bp:DB rdf:datatype="http://www.w3.org/2001/XMLSchema#string">PubMed</bp:DB>
      <bp:TITLE rdf:datatype="http://www.w3.org/2001/XMLSchema#string">Cyclooxygenase and prostaglandin synthases in atherosclerosis: recent insights and future perspectives.</bp:TITLE>
      <bp:SOURCE rdf:datatype="http://www.w3.org/2001/XMLSchema#string">Pharmacol Ther</bp:SOURCE>
      <bp:YEAR rdf:datatype="http://www.w3.org/2001/XMLSchema#string">2008</bp:YEAR>
      <bp:ID rdf:datatype="http://www.w3.org/2001/XMLSchema#string">18420277</bp:ID>
      <bp:DB rdf:datatype="http://www.w3.org/2001/XMLSchema#string">PubMed</bp:DB>
      <bp:TITLE rdf:datatype="http://www.w3.org/2001/XMLSchema#string">Cyclooxygenase and prostaglandin synthases in atherosclerosis: recent insights and future perspectives.</bp:TITLE>
      <bp:SOURCE rdf:datatype="http://www.w3.org/2001/XMLSchema#string">Pharmacol Ther</bp:SOURCE>
      <bp:YEAR rdf:datatype="http://www.w3.org/2001/XMLSchema#string">2008</bp:YEAR>
      <bp:AUTHORS rdf:datatype="http://www.w3.org/2001/XMLSchema#string">Cipollone F</bp:AUTHORS>
      <bp:AUTHORS rdf:datatype="http://www.w3.org/2001/XMLSchema#string">Cicolini G</bp:AUTHORS>
      <bp:AUTHORS rdf:datatype="http://www.w3.org/2001/XMLSchema#string">Bucci M</bp:AUTHORS>
    </bp:PublicationXref>
    <bp:PublicationXref xmlns:bp="http://www.biopax.org/release/biopax-level3.owl#" xmlns:rdf="http://www.w3.org/1999/02/22-rdf-syntax-ns#" rdf:id="ab8">
      <bp:ID rdf:datatype="http://www.w3.org/2001/XMLSchema#string">228272</bp:ID>
      <bp:DB rdf:datatype="http://www.w3.org/2001/XMLSchema#string">PubMed</bp:DB>
      <bp:TITLE rdf:datatype="http://www.w3.org/2001/XMLSchema#string">Squalene synthetase activity in human fibroblasts: regulation via the low density lipoprotein receptor.</bp:TITLE>
      <bp:SOURCE rdf:datatype="http://www.w3.org/2001/XMLSchema#string">Proc Natl Acad Sci U S A</bp:SOURCE>
      <bp:YEAR rdf:datatype="http://www.w3.org/2001/XMLSchema#string">1979</bp:YEAR>
      <bp:AUTHORS rdf:datatype="http://www.w3.org/2001/XMLSchema#string">Faust JR</bp:AUTHORS>
      <bp:AUTHORS rdf:datatype="http://www.w3.org/2001/XMLSchema#string">Goldstein JL</bp:AUTHORS>
      <bp:AUTHORS rdf:datatype="http://www.w3.org/2001/XMLSchema#string">Brown MS</bp:AUTHORS>
    </bp:PublicationXref>
    <bp:PublicationXref xmlns:bp="http://www.biopax.org/release/biopax-level3.owl#" xmlns:rdf="http://www.w3.org/1999/02/22-rdf-syntax-ns#" rdf:id="dab">
      <bp:ID rdf:datatype="http://www.w3.org/2001/XMLSchema#string">6295699</bp:ID>
      <bp:DB rdf:datatype="http://www.w3.org/2001/XMLSchema#string">PubMed</bp:DB>
      <bp:TITLE rdf:datatype="http://www.w3.org/2001/XMLSchema#string">Vitamin B12 binders (transcobalamins) in serum.</bp:TITLE>
      <bp:SOURCE rdf:datatype="http://www.w3.org/2001/XMLSchema#string">Crit Rev Clin Lab Sci.</bp:SOURCE>
      <bp:YEAR rdf:datatype="http://www.w3.org/2001/XMLSchema#string">1982</bp:YEAR>
      <bp:AUTHORS rdf:datatype="http://www.w3.org/2001/XMLSchema#string">Fernandes-Costa F: Metz J.</bp:AUTHORS>
    </bp:PublicationXref>
    <bp:PublicationXref xmlns:bp="http://www.biopax.org/release/biopax-level3.owl#" xmlns:rdf="http://www.w3.org/1999/02/22-rdf-syntax-ns#" rdf:id="fbb">
      <bp:ID rdf:datatype="http://www.w3.org/2001/XMLSchema#string">9325339</bp:ID>
      <bp:DB rdf:datatype="http://www.w3.org/2001/XMLSchema#string">PubMed</bp:DB>
      <bp:TITLE rdf:datatype="http://www.w3.org/2001/XMLSchema#string">Substrate specificities of 3-oxoacyl-CoA thiolase A and sterol carrier protein 2/3-oxoacyl-CoA thiolase purified from normal rat liver peroxisomes. Sterol carrier protein 2/3-oxoacyl-CoA thiolase is involved in the metabolism of 2-methyl-branched fatty acids and bile acid intermediates.</bp:TITLE>
      <bp:SOURCE rdf:datatype="http://www.w3.org/2001/XMLSchema#string">J Biol Chem</bp:SOURCE>
      <bp:YEAR rdf:datatype="http://www.w3.org/2001/XMLSchema#string">1997</bp:YEAR>
      <bp:AUTHORS rdf:datatype="http://www.w3.org/2001/XMLSchema#string">Antonenkov VD</bp:AUTHORS>
      <bp:AUTHORS rdf:datatype="http://www.w3.org/2001/XMLSchema#string">Van Veldhoven PP</bp:AUTHORS>
      <bp:AUTHORS rdf:datatype="http://www.w3.org/2001/XMLSchema#string">Waelkens E</bp:AUTHORS>
      <bp:AUTHORS rdf:datatype="http://www.w3.org/2001/XMLSchema#string">Mannaerts GP</bp:AUTHORS>
    </bp:PublicationXref>
    <bp:PublicationXref xmlns:bp="http://www.biopax.org/release/biopax-level3.owl#" xmlns:rdf="http://www.w3.org/1999/02/22-rdf-syntax-ns#" rdf:id="cb6">
      <bp:ID rdf:datatype="http://www.w3.org/2001/XMLSchema#string">17534535</bp:ID>
      <bp:DB rdf:datatype="http://www.w3.org/2001/XMLSchema#string">PubMed</bp:DB>
      <bp:TITLE rdf:datatype="http://www.w3.org/2001/XMLSchema#string">Properties of an unusual heme cofactor in PLP-dependent cystathionine beta-synthase.</bp:TITLE>
      <bp:SOURCE rdf:datatype="http://www.w3.org/2001/XMLSchema#string">Nat Prod Rep</bp:SOURCE>
      <bp:YEAR rdf:datatype="http://www.w3.org/2001/XMLSchema#string">2007</bp:YEAR>
      <bp:ID rdf:datatype="http://www.w3.org/2001/XMLSchema#string">17534535</bp:ID>
      <bp:DB rdf:datatype="http://www.w3.org/2001/XMLSchema#string">PubMed</bp:DB>
      <bp:TITLE rdf:datatype="http://www.w3.org/2001/XMLSchema#string">Properties of an unusual heme cofactor in PLP-dependent cystathionine beta-synthase.</bp:TITLE>
      <bp:SOURCE rdf:datatype="http://www.w3.org/2001/XMLSchema#string">Nat Prod Rep</bp:SOURCE>
      <bp:YEAR rdf:datatype="http://www.w3.org/2001/XMLSchema#string">2007</bp:YEAR>
      <bp:AUTHORS rdf:datatype="http://www.w3.org/2001/XMLSchema#string">Singh S</bp:AUTHORS>
      <bp:AUTHORS rdf:datatype="http://www.w3.org/2001/XMLSchema#string">Madzelan P</bp:AUTHORS>
      <bp:AUTHORS rdf:datatype="http://www.w3.org/2001/XMLSchema#string">Banerjee R</bp:AUTHORS>
    </bp:PublicationXref>
    <bp:PublicationXref xmlns:bp="http://www.biopax.org/release/biopax-level3.owl#" xmlns:rdf="http://www.w3.org/1999/02/22-rdf-syntax-ns#" rdf:id="b54">
      <bp:ID rdf:datatype="http://www.w3.org/2001/XMLSchema#string">11017945</bp:ID>
      <bp:DB rdf:datatype="http://www.w3.org/2001/XMLSchema#string">PubMed</bp:DB>
      <bp:TITLE rdf:datatype="http://www.w3.org/2001/XMLSchema#string">Determination of S-adenosylmethionine and S-adenosylhomocysteine in plasma and cerebrospinal fluid by stable-isotope dilution tandem mass spectrometry.</bp:TITLE>
      <bp:SOURCE rdf:datatype="http://www.w3.org/2001/XMLSchema#string">Clin Chem</bp:SOURCE>
      <bp:YEAR rdf:datatype="http://www.w3.org/2001/XMLSchema#string">2000</bp:YEAR>
      <bp:AUTHORS rdf:datatype="http://www.w3.org/2001/XMLSchema#string">Struys EA</bp:AUTHORS>
      <bp:AUTHORS rdf:datatype="http://www.w3.org/2001/XMLSchema#string">Jansen EE</bp:AUTHORS>
      <bp:AUTHORS rdf:datatype="http://www.w3.org/2001/XMLSchema#string">de Meer K</bp:AUTHORS>
      <bp:AUTHORS rdf:datatype="http://www.w3.org/2001/XMLSchema#string">Jakobs C</bp:AUTHORS>
    </bp:PublicationXref>
    <bp:PublicationXref xmlns:bp="http://www.biopax.org/release/biopax-level3.owl#" xmlns:rdf="http://www.w3.org/1999/02/22-rdf-syntax-ns#" rdf:id="f4a">
      <bp:ID rdf:datatype="http://www.w3.org/2001/XMLSchema#string">10569628</bp:ID>
      <bp:DB rdf:datatype="http://www.w3.org/2001/XMLSchema#string">PubMed</bp:DB>
      <bp:TITLE rdf:datatype="http://www.w3.org/2001/XMLSchema#string">Tissue-specific functions of individual glutathione peroxidases.</bp:TITLE>
      <bp:SOURCE rdf:datatype="http://www.w3.org/2001/XMLSchema#string">Free Radic Biol Med</bp:SOURCE>
      <bp:YEAR rdf:datatype="http://www.w3.org/2001/XMLSchema#string">1999</bp:YEAR>
      <bp:ID rdf:datatype="http://www.w3.org/2001/XMLSchema#string">10569628</bp:ID>
      <bp:DB rdf:datatype="http://www.w3.org/2001/XMLSchema#string">PubMed</bp:DB>
      <bp:TITLE rdf:datatype="http://www.w3.org/2001/XMLSchema#string">Tissue-specific functions of individual glutathione peroxidases.</bp:TITLE>
      <bp:SOURCE rdf:datatype="http://www.w3.org/2001/XMLSchema#string">Free Radic Biol Med</bp:SOURCE>
      <bp:YEAR rdf:datatype="http://www.w3.org/2001/XMLSchema#string">1999</bp:YEAR>
      <bp:AUTHORS rdf:datatype="http://www.w3.org/2001/XMLSchema#string">Brigelius-Flohé R</bp:AUTHORS>
    </bp:PublicationXref>
    <bp:PublicationXref xmlns:bp="http://www.biopax.org/release/biopax-level3.owl#" xmlns:rdf="http://www.w3.org/1999/02/22-rdf-syntax-ns#" rdf:id="efa">
      <bp:ID rdf:datatype="http://www.w3.org/2001/XMLSchema#string">7276750</bp:ID>
      <bp:DB rdf:datatype="http://www.w3.org/2001/XMLSchema#string">PubMed</bp:DB>
      <bp:TITLE rdf:datatype="http://www.w3.org/2001/XMLSchema#string">Cofactor requiremets for 7 alpha-dehydroxylation of cholic and chenodeoxycholic acid in cell extracts of the intestinal anaerobic bacterium, Eubacterium species V.P.I. 13708.</bp:TITLE>
      <bp:SOURCE rdf:datatype="http://www.w3.org/2001/XMLSchema#string">J Lipid Res</bp:SOURCE>
      <bp:YEAR rdf:datatype="http://www.w3.org/2001/XMLSchema#string">1981</bp:YEAR>
      <bp:AUTHORS rdf:datatype="http://www.w3.org/2001/XMLSchema#string">White BA</bp:AUTHORS>
      <bp:AUTHORS rdf:datatype="http://www.w3.org/2001/XMLSchema#string">Cacciapuoti AF</bp:AUTHORS>
      <bp:AUTHORS rdf:datatype="http://www.w3.org/2001/XMLSchema#string">Fricke RJ</bp:AUTHORS>
      <bp:AUTHORS rdf:datatype="http://www.w3.org/2001/XMLSchema#string">Whitehead TR</bp:AUTHORS>
      <bp:AUTHORS rdf:datatype="http://www.w3.org/2001/XMLSchema#string">Mosbach EH</bp:AUTHORS>
      <bp:AUTHORS rdf:datatype="http://www.w3.org/2001/XMLSchema#string">Hylemon PB</bp:AUTHORS>
    </bp:PublicationXref>
    <bp:PublicationXref xmlns:bp="http://www.biopax.org/release/biopax-level3.owl#" xmlns:rdf="http://www.w3.org/1999/02/22-rdf-syntax-ns#" rdf:id="f1e">
      <bp:ID rdf:datatype="http://www.w3.org/2001/XMLSchema#string">12730456</bp:ID>
      <bp:DB rdf:datatype="http://www.w3.org/2001/XMLSchema#string">PubMed</bp:DB>
      <bp:TITLE rdf:datatype="http://www.w3.org/2001/XMLSchema#string">Selenoprotein metabolism and function: evidence for more than one function for selenoprotein P.</bp:TITLE>
      <bp:SOURCE rdf:datatype="http://www.w3.org/2001/XMLSchema#string">J Nutr</bp:SOURCE>
      <bp:YEAR rdf:datatype="http://www.w3.org/2001/XMLSchema#string">2003</bp:YEAR>
      <bp:ID rdf:datatype="http://www.w3.org/2001/XMLSchema#string">12730456</bp:ID>
      <bp:DB rdf:datatype="http://www.w3.org/2001/XMLSchema#string">PubMed</bp:DB>
      <bp:TITLE rdf:datatype="http://www.w3.org/2001/XMLSchema#string">Selenoprotein metabolism and function: evidence for more than one function for selenoprotein P.</bp:TITLE>
      <bp:SOURCE rdf:datatype="http://www.w3.org/2001/XMLSchema#string">J Nutr</bp:SOURCE>
      <bp:YEAR rdf:datatype="http://www.w3.org/2001/XMLSchema#string">2003</bp:YEAR>
      <bp:AUTHORS rdf:datatype="http://www.w3.org/2001/XMLSchema#string">Burk RF</bp:AUTHORS>
      <bp:AUTHORS rdf:datatype="http://www.w3.org/2001/XMLSchema#string">Hill KE</bp:AUTHORS>
      <bp:AUTHORS rdf:datatype="http://www.w3.org/2001/XMLSchema#string">Motley AK</bp:AUTHORS>
    </bp:PublicationXref>
    <bp:PublicationXref xmlns:bp="http://www.biopax.org/release/biopax-level3.owl#" xmlns:rdf="http://www.w3.org/1999/02/22-rdf-syntax-ns#" rdf:id="c25">
      <bp:ID rdf:datatype="http://www.w3.org/2001/XMLSchema#string">7577714</bp:ID>
      <bp:DB rdf:datatype="http://www.w3.org/2001/XMLSchema#string">PubMed</bp:DB>
      <bp:TITLE rdf:datatype="http://www.w3.org/2001/XMLSchema#string">Cytochrome P450 CYP27-catalyzed oxidation of C27-steroid into C27-acid.</bp:TITLE>
      <bp:SOURCE rdf:datatype="http://www.w3.org/2001/XMLSchema#string">J Steroid Biochem Mol Biol</bp:SOURCE>
      <bp:YEAR rdf:datatype="http://www.w3.org/2001/XMLSchema#string">1995</bp:YEAR>
      <bp:AUTHORS rdf:datatype="http://www.w3.org/2001/XMLSchema#string">Betsholtz IH</bp:AUTHORS>
      <bp:AUTHORS rdf:datatype="http://www.w3.org/2001/XMLSchema#string">Wikvall K</bp:AUTHORS>
    </bp:PublicationXref>
    <bp:PublicationXref xmlns:bp="http://www.biopax.org/release/biopax-level3.owl#" xmlns:rdf="http://www.w3.org/1999/02/22-rdf-syntax-ns#" rdf:id="b89">
      <bp:ID rdf:datatype="http://www.w3.org/2001/XMLSchema#string"></bp:ID>
      <bp:DB rdf:datatype="http://www.w3.org/2001/XMLSchema#string">PubMed</bp:DB>
      <bp:TITLE rdf:datatype="http://www.w3.org/2001/XMLSchema#string">Food and Nutrition Board, Institute of Medicine. Vitamin B6. Dietary Reference Intakes: Thiamin, Riboflavin, Niacin, Vitamin B6, Vitamin B12, Pantothenic Acid, Biotin, and Choline.</bp:TITLE>
      <bp:SOURCE rdf:datatype="http://www.w3.org/2001/XMLSchema#string">Washington D.C.: National Academies Press</bp:SOURCE>
      <bp:YEAR rdf:datatype="http://www.w3.org/2001/XMLSchema#string">1998</bp:YEAR>
    </bp:PublicationXref>
    <bp:PublicationXref xmlns:bp="http://www.biopax.org/release/biopax-level3.owl#" xmlns:rdf="http://www.w3.org/1999/02/22-rdf-syntax-ns#" rdf:id="ce5">
      <bp:ID rdf:datatype="http://www.w3.org/2001/XMLSchema#string">1730245</bp:ID>
      <bp:DB rdf:datatype="http://www.w3.org/2001/XMLSchema#string">PubMed</bp:DB>
      <bp:TITLE rdf:datatype="http://www.w3.org/2001/XMLSchema#string">Purification and characterization of a mutant human platelet phospholipase A2 expressed in Escherichia coli. Cleavage of a fusion protein with cyanogen bromide.</bp:TITLE>
      <bp:SOURCE rdf:datatype="http://www.w3.org/2001/XMLSchema#string">Eur J Biochem</bp:SOURCE>
      <bp:YEAR rdf:datatype="http://www.w3.org/2001/XMLSchema#string">1992</bp:YEAR>
      <bp:AUTHORS rdf:datatype="http://www.w3.org/2001/XMLSchema#string">Franken PA</bp:AUTHORS>
      <bp:AUTHORS rdf:datatype="http://www.w3.org/2001/XMLSchema#string">Van den Berg L</bp:AUTHORS>
      <bp:AUTHORS rdf:datatype="http://www.w3.org/2001/XMLSchema#string">Huang J</bp:AUTHORS>
      <bp:AUTHORS rdf:datatype="http://www.w3.org/2001/XMLSchema#string">Gunyuzlu P</bp:AUTHORS>
      <bp:AUTHORS rdf:datatype="http://www.w3.org/2001/XMLSchema#string">Lugtigheid RB</bp:AUTHORS>
      <bp:AUTHORS rdf:datatype="http://www.w3.org/2001/XMLSchema#string">Verheij HM</bp:AUTHORS>
      <bp:AUTHORS rdf:datatype="http://www.w3.org/2001/XMLSchema#string">De Haas GH</bp:AUTHORS>
    </bp:PublicationXref>
    <bp:PublicationXref xmlns:bp="http://www.biopax.org/release/biopax-level3.owl#" xmlns:rdf="http://www.w3.org/1999/02/22-rdf-syntax-ns#" rdf:id="e71">
      <bp:ID rdf:datatype="http://www.w3.org/2001/XMLSchema#string">6311078</bp:ID>
      <bp:DB rdf:datatype="http://www.w3.org/2001/XMLSchema#string">PubMed</bp:DB>
      <bp:TITLE rdf:datatype="http://www.w3.org/2001/XMLSchema#string">Leukotrienes.</bp:TITLE>
      <bp:SOURCE rdf:datatype="http://www.w3.org/2001/XMLSchema#string">Annu Rev Biochem</bp:SOURCE>
      <bp:YEAR rdf:datatype="http://www.w3.org/2001/XMLSchema#string">1983</bp:YEAR>
      <bp:ID rdf:datatype="http://www.w3.org/2001/XMLSchema#string">6311078</bp:ID>
      <bp:DB rdf:datatype="http://www.w3.org/2001/XMLSchema#string">PubMed</bp:DB>
      <bp:TITLE rdf:datatype="http://www.w3.org/2001/XMLSchema#string">Leukotrienes.</bp:TITLE>
      <bp:SOURCE rdf:datatype="http://www.w3.org/2001/XMLSchema#string">Annu Rev Biochem</bp:SOURCE>
      <bp:YEAR rdf:datatype="http://www.w3.org/2001/XMLSchema#string">1983</bp:YEAR>
      <bp:AUTHORS rdf:datatype="http://www.w3.org/2001/XMLSchema#string">Hammarström S</bp:AUTHORS>
    </bp:PublicationXref>
    <bp:PublicationXref xmlns:bp="http://www.biopax.org/release/biopax-level3.owl#" xmlns:rdf="http://www.w3.org/1999/02/22-rdf-syntax-ns#" rdf:id="bf2">
      <bp:ID rdf:datatype="http://www.w3.org/2001/XMLSchema#string">11839807</bp:ID>
      <bp:DB rdf:datatype="http://www.w3.org/2001/XMLSchema#string">PubMed</bp:DB>
      <bp:TITLE rdf:datatype="http://www.w3.org/2001/XMLSchema#string">Mammalian selenoprotein in which selenocysteine (Sec) incorporation is supported by a new form of Sec insertion sequence element.</bp:TITLE>
      <bp:SOURCE rdf:datatype="http://www.w3.org/2001/XMLSchema#string">Mol Cell Biol</bp:SOURCE>
      <bp:YEAR rdf:datatype="http://www.w3.org/2001/XMLSchema#string">2002</bp:YEAR>
      <bp:AUTHORS rdf:datatype="http://www.w3.org/2001/XMLSchema#string">Korotkov KV</bp:AUTHORS>
      <bp:AUTHORS rdf:datatype="http://www.w3.org/2001/XMLSchema#string">Novoselov SV</bp:AUTHORS>
      <bp:AUTHORS rdf:datatype="http://www.w3.org/2001/XMLSchema#string">Hatfield DL</bp:AUTHORS>
      <bp:AUTHORS rdf:datatype="http://www.w3.org/2001/XMLSchema#string">Gladyshev VN</bp:AUTHORS>
    </bp:PublicationXref>
    <bp:PublicationXref xmlns:bp="http://www.biopax.org/release/biopax-level3.owl#" xmlns:rdf="http://www.w3.org/1999/02/22-rdf-syntax-ns#" rdf:id="c8e">
      <bp:ID rdf:datatype="http://www.w3.org/2001/XMLSchema#string">15780594</bp:ID>
      <bp:DB rdf:datatype="http://www.w3.org/2001/XMLSchema#string">PubMed</bp:DB>
      <bp:TITLE rdf:datatype="http://www.w3.org/2001/XMLSchema#string">Cyclooxygenases, peroxide tone and the allure of fish oil.</bp:TITLE>
      <bp:SOURCE rdf:datatype="http://www.w3.org/2001/XMLSchema#string">Curr Opin Cell Biol</bp:SOURCE>
      <bp:YEAR rdf:datatype="http://www.w3.org/2001/XMLSchema#string">2005</bp:YEAR>
      <bp:ID rdf:datatype="http://www.w3.org/2001/XMLSchema#string">15780594</bp:ID>
      <bp:DB rdf:datatype="http://www.w3.org/2001/XMLSchema#string">PubMed</bp:DB>
      <bp:TITLE rdf:datatype="http://www.w3.org/2001/XMLSchema#string">Cyclooxygenases, peroxide tone and the allure of fish oil.</bp:TITLE>
      <bp:SOURCE rdf:datatype="http://www.w3.org/2001/XMLSchema#string">Curr Opin Cell Biol</bp:SOURCE>
      <bp:YEAR rdf:datatype="http://www.w3.org/2001/XMLSchema#string">2005</bp:YEAR>
      <bp:ID rdf:datatype="http://www.w3.org/2001/XMLSchema#string">15780594</bp:ID>
      <bp:DB rdf:datatype="http://www.w3.org/2001/XMLSchema#string">PubMed</bp:DB>
      <bp:TITLE rdf:datatype="http://www.w3.org/2001/XMLSchema#string">Cyclooxygenases, peroxide tone and the allure of fish oil.</bp:TITLE>
      <bp:SOURCE rdf:datatype="http://www.w3.org/2001/XMLSchema#string">Curr Opin Cell Biol</bp:SOURCE>
      <bp:YEAR rdf:datatype="http://www.w3.org/2001/XMLSchema#string">2005</bp:YEAR>
      <bp:AUTHORS rdf:datatype="http://www.w3.org/2001/XMLSchema#string">Smith WL</bp:AUTHORS>
    </bp:PublicationXref>
    <bp:PublicationXref xmlns:bp="http://www.biopax.org/release/biopax-level3.owl#" xmlns:rdf="http://www.w3.org/1999/02/22-rdf-syntax-ns#" rdf:id="abc">
      <bp:ID rdf:datatype="http://www.w3.org/2001/XMLSchema#string">8769129</bp:ID>
      <bp:DB rdf:datatype="http://www.w3.org/2001/XMLSchema#string">PubMed</bp:DB>
      <bp:TITLE rdf:datatype="http://www.w3.org/2001/XMLSchema#string">Efficient reduction of lipoamide and lipoic acid by mammalian thioredoxin reductase.</bp:TITLE>
      <bp:SOURCE rdf:datatype="http://www.w3.org/2001/XMLSchema#string">Biochem Biophys Res Commun</bp:SOURCE>
      <bp:YEAR rdf:datatype="http://www.w3.org/2001/XMLSchema#string">1996</bp:YEAR>
      <bp:AUTHORS rdf:datatype="http://www.w3.org/2001/XMLSchema#string">ArnÃ©r ES</bp:AUTHORS>
      <bp:AUTHORS rdf:datatype="http://www.w3.org/2001/XMLSchema#string">Nordberg J</bp:AUTHORS>
      <bp:AUTHORS rdf:datatype="http://www.w3.org/2001/XMLSchema#string">Holmgren A</bp:AUTHORS>
    </bp:PublicationXref>
    <bp:PublicationXref xmlns:bp="http://www.biopax.org/release/biopax-level3.owl#" xmlns:rdf="http://www.w3.org/1999/02/22-rdf-syntax-ns#" rdf:id="c47">
      <bp:ID rdf:datatype="http://www.w3.org/2001/XMLSchema#string">19014349</bp:ID>
      <bp:DB rdf:datatype="http://www.w3.org/2001/XMLSchema#string">PubMed</bp:DB>
      <bp:TITLE rdf:datatype="http://www.w3.org/2001/XMLSchema#string">Purification and characterization of human phosphatidylserine synthase 1 and 2.</bp:TITLE>
      <bp:SOURCE rdf:datatype="http://www.w3.org/2001/XMLSchema#string">Biochem J</bp:SOURCE>
      <bp:YEAR rdf:datatype="http://www.w3.org/2001/XMLSchema#string">2008</bp:YEAR>
      <bp:AUTHORS rdf:datatype="http://www.w3.org/2001/XMLSchema#string">Tomohiro S</bp:AUTHORS>
      <bp:AUTHORS rdf:datatype="http://www.w3.org/2001/XMLSchema#string">Kawaguti A</bp:AUTHORS>
      <bp:AUTHORS rdf:datatype="http://www.w3.org/2001/XMLSchema#string">Kawabe Y</bp:AUTHORS>
      <bp:AUTHORS rdf:datatype="http://www.w3.org/2001/XMLSchema#string">Kitada S</bp:AUTHORS>
      <bp:AUTHORS rdf:datatype="http://www.w3.org/2001/XMLSchema#string">Kuge O</bp:AUTHORS>
    </bp:PublicationXref>
    <bp:PublicationXref xmlns:bp="http://www.biopax.org/release/biopax-level3.owl#" xmlns:rdf="http://www.w3.org/1999/02/22-rdf-syntax-ns#" rdf:id="fa3">
      <bp:ID rdf:datatype="http://www.w3.org/2001/XMLSchema#string">12831960</bp:ID>
      <bp:DB rdf:datatype="http://www.w3.org/2001/XMLSchema#string">PubMed</bp:DB>
      <bp:TITLE rdf:datatype="http://www.w3.org/2001/XMLSchema#string">Folic acid says NO to vascular diseases.</bp:TITLE>
      <bp:SOURCE rdf:datatype="http://www.w3.org/2001/XMLSchema#string">Nutrition</bp:SOURCE>
      <bp:YEAR rdf:datatype="http://www.w3.org/2001/XMLSchema#string">2003</bp:YEAR>
      <bp:AUTHORS rdf:datatype="http://www.w3.org/2001/XMLSchema#string">Das UN</bp:AUTHORS>
    </bp:PublicationXref>
    <bp:PublicationXref xmlns:bp="http://www.biopax.org/release/biopax-level3.owl#" xmlns:rdf="http://www.w3.org/1999/02/22-rdf-syntax-ns#" rdf:id="bf9">
      <bp:ID rdf:datatype="http://www.w3.org/2001/XMLSchema#string">6371429</bp:ID>
      <bp:DB rdf:datatype="http://www.w3.org/2001/XMLSchema#string">PubMed</bp:DB>
      <bp:TITLE rdf:datatype="http://www.w3.org/2001/XMLSchema#string">Biochemistry of tryptophan in health and disease.</bp:TITLE>
      <bp:SOURCE rdf:datatype="http://www.w3.org/2001/XMLSchema#string">Mol Aspects Med</bp:SOURCE>
      <bp:YEAR rdf:datatype="http://www.w3.org/2001/XMLSchema#string">1983</bp:YEAR>
      <bp:ID rdf:datatype="http://www.w3.org/2001/XMLSchema#string">6371429</bp:ID>
      <bp:DB rdf:datatype="http://www.w3.org/2001/XMLSchema#string">PubMed</bp:DB>
      <bp:TITLE rdf:datatype="http://www.w3.org/2001/XMLSchema#string">Biochemistry of tryptophan in health and disease.</bp:TITLE>
      <bp:SOURCE rdf:datatype="http://www.w3.org/2001/XMLSchema#string">Mol Aspects Med</bp:SOURCE>
      <bp:YEAR rdf:datatype="http://www.w3.org/2001/XMLSchema#string">1982</bp:YEAR>
      <bp:AUTHORS rdf:datatype="http://www.w3.org/2001/XMLSchema#string">Bender DA</bp:AUTHORS>
    </bp:PublicationXref>
    <bp:PublicationXref xmlns:bp="http://www.biopax.org/release/biopax-level3.owl#" xmlns:rdf="http://www.w3.org/1999/02/22-rdf-syntax-ns#" rdf:id="e66">
      <bp:ID rdf:datatype="http://www.w3.org/2001/XMLSchema#string">17049925</bp:ID>
      <bp:DB rdf:datatype="http://www.w3.org/2001/XMLSchema#string">PubMed</bp:DB>
      <bp:TITLE rdf:datatype="http://www.w3.org/2001/XMLSchema#string">Insulin resistance and oxidative stress interdependency in non-alcoholic fatty liver disease.</bp:TITLE>
      <bp:SOURCE rdf:datatype="http://www.w3.org/2001/XMLSchema#string">Trends Mol Med</bp:SOURCE>
      <bp:YEAR rdf:datatype="http://www.w3.org/2001/XMLSchema#string">2006</bp:YEAR>
      <bp:AUTHORS rdf:datatype="http://www.w3.org/2001/XMLSchema#string">Videla LA</bp:AUTHORS>
      <bp:AUTHORS rdf:datatype="http://www.w3.org/2001/XMLSchema#string">Rodrigo R</bp:AUTHORS>
      <bp:AUTHORS rdf:datatype="http://www.w3.org/2001/XMLSchema#string">Araya J</bp:AUTHORS>
      <bp:AUTHORS rdf:datatype="http://www.w3.org/2001/XMLSchema#string">Poniachik J</bp:AUTHORS>
    </bp:PublicationXref>
    <bp:PublicationXref xmlns:bp="http://www.biopax.org/release/biopax-level3.owl#" xmlns:rdf="http://www.w3.org/1999/02/22-rdf-syntax-ns#" rdf:id="f43">
      <bp:ID rdf:datatype="http://www.w3.org/2001/XMLSchema#string">8440384</bp:ID>
      <bp:DB rdf:datatype="http://www.w3.org/2001/XMLSchema#string">PubMed</bp:DB>
      <bp:TITLE rdf:datatype="http://www.w3.org/2001/XMLSchema#string">5-lipoxygenase-activating protein is an arachidonate binding protein.</bp:TITLE>
      <bp:SOURCE rdf:datatype="http://www.w3.org/2001/XMLSchema#string">FEBS Lett</bp:SOURCE>
      <bp:YEAR rdf:datatype="http://www.w3.org/2001/XMLSchema#string">1993</bp:YEAR>
      <bp:ID rdf:datatype="http://www.w3.org/2001/XMLSchema#string">8440384</bp:ID>
      <bp:DB rdf:datatype="http://www.w3.org/2001/XMLSchema#string">PubMed</bp:DB>
      <bp:TITLE rdf:datatype="http://www.w3.org/2001/XMLSchema#string">5-lipoxygenase-activating protein is an arachidonate binding protein.</bp:TITLE>
      <bp:SOURCE rdf:datatype="http://www.w3.org/2001/XMLSchema#string">FEBS Lett</bp:SOURCE>
      <bp:YEAR rdf:datatype="http://www.w3.org/2001/XMLSchema#string">1993</bp:YEAR>
      <bp:AUTHORS rdf:datatype="http://www.w3.org/2001/XMLSchema#string">Mancini JA</bp:AUTHORS>
      <bp:AUTHORS rdf:datatype="http://www.w3.org/2001/XMLSchema#string">Abramovitz M</bp:AUTHORS>
      <bp:AUTHORS rdf:datatype="http://www.w3.org/2001/XMLSchema#string">Cox ME</bp:AUTHORS>
      <bp:AUTHORS rdf:datatype="http://www.w3.org/2001/XMLSchema#string">Wong E</bp:AUTHORS>
      <bp:AUTHORS rdf:datatype="http://www.w3.org/2001/XMLSchema#string">Charleson S</bp:AUTHORS>
      <bp:AUTHORS rdf:datatype="http://www.w3.org/2001/XMLSchema#string">Perrier H</bp:AUTHORS>
      <bp:AUTHORS rdf:datatype="http://www.w3.org/2001/XMLSchema#string">Wang Z</bp:AUTHORS>
      <bp:AUTHORS rdf:datatype="http://www.w3.org/2001/XMLSchema#string">Prasit P</bp:AUTHORS>
      <bp:AUTHORS rdf:datatype="http://www.w3.org/2001/XMLSchema#string">Vickers PJ</bp:AUTHORS>
    </bp:PublicationXref>
    <bp:PublicationXref xmlns:bp="http://www.biopax.org/release/biopax-level3.owl#" xmlns:rdf="http://www.w3.org/1999/02/22-rdf-syntax-ns#" rdf:id="ea3">
      <bp:ID rdf:datatype="http://www.w3.org/2001/XMLSchema#string"></bp:ID>
      <bp:DB rdf:datatype="http://www.w3.org/2001/XMLSchema#string">PubMed</bp:DB>
      <bp:TITLE rdf:datatype="http://www.w3.org/2001/XMLSchema#string"></bp:TITLE>
      <bp:SOURCE rdf:datatype="http://www.w3.org/2001/XMLSchema#string"></bp:SOURCE>
      <bp:YEAR rdf:datatype="http://www.w3.org/2001/XMLSchema#string"></bp:YEAR>
    </bp:PublicationXref>
    <bp:PublicationXref xmlns:bp="http://www.biopax.org/release/biopax-level3.owl#" xmlns:rdf="http://www.w3.org/1999/02/22-rdf-syntax-ns#" rdf:id="f7c">
      <bp:ID rdf:datatype="http://www.w3.org/2001/XMLSchema#string">8877730</bp:ID>
      <bp:DB rdf:datatype="http://www.w3.org/2001/XMLSchema#string">PubMed</bp:DB>
      <bp:TITLE rdf:datatype="http://www.w3.org/2001/XMLSchema#string">Repression of interleukin-2 and interleukin-4 promoters by tumor suppressor protein p53.</bp:TITLE>
      <bp:SOURCE rdf:datatype="http://www.w3.org/2001/XMLSchema#string">J Interferon Cytokine Res</bp:SOURCE>
      <bp:YEAR rdf:datatype="http://www.w3.org/2001/XMLSchema#string">1996</bp:YEAR>
      <bp:ID rdf:datatype="http://www.w3.org/2001/XMLSchema#string">8877730</bp:ID>
      <bp:DB rdf:datatype="http://www.w3.org/2001/XMLSchema#string">PubMed</bp:DB>
      <bp:TITLE rdf:datatype="http://www.w3.org/2001/XMLSchema#string">Repression of interleukin-2 and interleukin-4 promoters by tumor suppressor protein p53.</bp:TITLE>
      <bp:SOURCE rdf:datatype="http://www.w3.org/2001/XMLSchema#string">J Interferon Cytokine Res</bp:SOURCE>
      <bp:YEAR rdf:datatype="http://www.w3.org/2001/XMLSchema#string">1996</bp:YEAR>
      <bp:AUTHORS rdf:datatype="http://www.w3.org/2001/XMLSchema#string">Pesch J</bp:AUTHORS>
      <bp:AUTHORS rdf:datatype="http://www.w3.org/2001/XMLSchema#string">Brehm U</bp:AUTHORS>
      <bp:AUTHORS rdf:datatype="http://www.w3.org/2001/XMLSchema#string">Staib C</bp:AUTHORS>
      <bp:AUTHORS rdf:datatype="http://www.w3.org/2001/XMLSchema#string">Grummt F</bp:AUTHORS>
    </bp:PublicationXref>
    <bp:PublicationXref xmlns:bp="http://www.biopax.org/release/biopax-level3.owl#" xmlns:rdf="http://www.w3.org/1999/02/22-rdf-syntax-ns#" rdf:id="e80">
      <bp:ID rdf:datatype="http://www.w3.org/2001/XMLSchema#string"></bp:ID>
      <bp:DB rdf:datatype="http://www.w3.org/2001/XMLSchema#string">PubMed</bp:DB>
      <bp:TITLE rdf:datatype="http://www.w3.org/2001/XMLSchema#string">Vitamin B 6</bp:TITLE>
      <bp:SOURCE rdf:datatype="http://www.w3.org/2001/XMLSchema#string">Linus Paulin institute</bp:SOURCE>
      <bp:YEAR rdf:datatype="http://www.w3.org/2001/XMLSchema#string"></bp:YEAR>
      <bp:AUTHORS rdf:datatype="http://www.w3.org/2001/XMLSchema#string">http://lpi.oregonstate.edu/infocenter/vitamins/vitaminB6/</bp:AUTHORS>
    </bp:PublicationXref>
    <bp:PublicationXref xmlns:bp="http://www.biopax.org/release/biopax-level3.owl#" xmlns:rdf="http://www.w3.org/1999/02/22-rdf-syntax-ns#" rdf:id="cf9">
      <bp:ID rdf:datatype="http://www.w3.org/2001/XMLSchema#string">16251722</bp:ID>
      <bp:DB rdf:datatype="http://www.w3.org/2001/XMLSchema#string">PubMed</bp:DB>
      <bp:TITLE rdf:datatype="http://www.w3.org/2001/XMLSchema#string">Absorption and lipoprotein transport of sphingomyelin.</bp:TITLE>
      <bp:SOURCE rdf:datatype="http://www.w3.org/2001/XMLSchema#string">J Lipid Res</bp:SOURCE>
      <bp:YEAR rdf:datatype="http://www.w3.org/2001/XMLSchema#string">2006</bp:YEAR>
      <bp:AUTHORS rdf:datatype="http://www.w3.org/2001/XMLSchema#string">Nilsson A</bp:AUTHORS>
      <bp:AUTHORS rdf:datatype="http://www.w3.org/2001/XMLSchema#string">Duan RD</bp:AUTHORS>
    </bp:PublicationXref>
    <bp:PublicationXref xmlns:bp="http://www.biopax.org/release/biopax-level3.owl#" xmlns:rdf="http://www.w3.org/1999/02/22-rdf-syntax-ns#" rdf:id="fb8">
      <bp:ID rdf:datatype="http://www.w3.org/2001/XMLSchema#string">458381</bp:ID>
      <bp:DB rdf:datatype="http://www.w3.org/2001/XMLSchema#string">PubMed</bp:DB>
      <bp:TITLE rdf:datatype="http://www.w3.org/2001/XMLSchema#string">Generation of unique mono-hydroxy-eicosatetraenoic acids from arachidonic acid by human neutrophils.</bp:TITLE>
      <bp:SOURCE rdf:datatype="http://www.w3.org/2001/XMLSchema#string">J Exp Med</bp:SOURCE>
      <bp:YEAR rdf:datatype="http://www.w3.org/2001/XMLSchema#string">1979</bp:YEAR>
      <bp:AUTHORS rdf:datatype="http://www.w3.org/2001/XMLSchema#string">Goetzl EJ</bp:AUTHORS>
      <bp:AUTHORS rdf:datatype="http://www.w3.org/2001/XMLSchema#string">Sun FF</bp:AUTHORS>
    </bp:PublicationXref>
    <bp:PublicationXref xmlns:bp="http://www.biopax.org/release/biopax-level3.owl#" xmlns:rdf="http://www.w3.org/1999/02/22-rdf-syntax-ns#" rdf:id="ed1">
      <bp:ID rdf:datatype="http://www.w3.org/2001/XMLSchema#string">19803417</bp:ID>
      <bp:DB rdf:datatype="http://www.w3.org/2001/XMLSchema#string">PubMed</bp:DB>
      <bp:TITLE rdf:datatype="http://www.w3.org/2001/XMLSchema#string">Proinflammatory cytokines in CRP baseline regulation.</bp:TITLE>
      <bp:SOURCE rdf:datatype="http://www.w3.org/2001/XMLSchema#string">Adv Clin Chem</bp:SOURCE>
      <bp:YEAR rdf:datatype="http://www.w3.org/2001/XMLSchema#string">2009</bp:YEAR>
      <bp:AUTHORS rdf:datatype="http://www.w3.org/2001/XMLSchema#string">Eklund CM</bp:AUTHORS>
    </bp:PublicationXref>
    <bp:openControlledVocabulary xmlns:bp="http://www.biopax.org/release/biopax-level3.owl#">
      <bp:TERM xmlns:rdf="http://www.w3.org/1999/02/22-rdf-syntax-ns#" rdf:datatype="http://www.w3.org/2001/XMLSchema#string">pathway of folate cycle/metabolism</bp:TERM>
      <bp:ID xmlns:rdf="http://www.w3.org/1999/02/22-rdf-syntax-ns#" rdf:datatype="http://www.w3.org/2001/XMLSchema#string">PW:0000140</bp:ID>
      <bp:Ontology xmlns:rdf="http://www.w3.org/1999/02/22-rdf-syntax-ns#" rdf:datatype="http://www.w3.org/2001/XMLSchema#string">Pathway Ontology</bp:Ontology>
    </bp:openControlledVocabulary>
    <bp:PublicationXref xmlns:bp="http://www.biopax.org/release/biopax-level3.owl#" xmlns:rdf="http://www.w3.org/1999/02/22-rdf-syntax-ns#" rdf:id="af4">
      <bp:ID rdf:datatype="http://www.w3.org/2001/XMLSchema#string">11251339</bp:ID>
      <bp:DB rdf:datatype="http://www.w3.org/2001/XMLSchema#string">PubMed</bp:DB>
      <bp:TITLE rdf:datatype="http://www.w3.org/2001/XMLSchema#string">Does inflammation contribute to thrombotic events?</bp:TITLE>
      <bp:SOURCE rdf:datatype="http://www.w3.org/2001/XMLSchema#string">Haemostasis</bp:SOURCE>
      <bp:YEAR rdf:datatype="http://www.w3.org/2001/XMLSchema#string">2000</bp:YEAR>
      <bp:AUTHORS rdf:datatype="http://www.w3.org/2001/XMLSchema#string">Esmon CT</bp:AUTHORS>
    </bp:PublicationXref>
    <bp:PublicationXref xmlns:bp="http://www.biopax.org/release/biopax-level3.owl#" xmlns:rdf="http://www.w3.org/1999/02/22-rdf-syntax-ns#" rdf:id="d2a">
      <bp:ID rdf:datatype="http://www.w3.org/2001/XMLSchema#string">4355366</bp:ID>
      <bp:DB rdf:datatype="http://www.w3.org/2001/XMLSchema#string">PubMed</bp:DB>
      <bp:TITLE rdf:datatype="http://www.w3.org/2001/XMLSchema#string">Familial hypercholesterolemia: identification of a defect in the regulation of 3-hydroxy-3-methylglutaryl coenzyme A reductase activity associated with overproduction of cholesterol.</bp:TITLE>
      <bp:SOURCE rdf:datatype="http://www.w3.org/2001/XMLSchema#string">Proc Natl Acad Sci U S A</bp:SOURCE>
      <bp:YEAR rdf:datatype="http://www.w3.org/2001/XMLSchema#string">1973</bp:YEAR>
      <bp:AUTHORS rdf:datatype="http://www.w3.org/2001/XMLSchema#string">Goldstein JL</bp:AUTHORS>
      <bp:AUTHORS rdf:datatype="http://www.w3.org/2001/XMLSchema#string">Brown MS</bp:AUTHORS>
    </bp:PublicationXref>
    <bp:PublicationXref xmlns:bp="http://www.biopax.org/release/biopax-level3.owl#" xmlns:rdf="http://www.w3.org/1999/02/22-rdf-syntax-ns#" rdf:id="aea">
      <bp:ID rdf:datatype="http://www.w3.org/2001/XMLSchema#string">7288293</bp:ID>
      <bp:DB rdf:datatype="http://www.w3.org/2001/XMLSchema#string">PubMed</bp:DB>
      <bp:TITLE rdf:datatype="http://www.w3.org/2001/XMLSchema#string">Cholesterol 7 alpha-hydroxylase from human liver: partial purification and reconstruction into defined phospholipid-cholesterol vesicles.</bp:TITLE>
      <bp:SOURCE rdf:datatype="http://www.w3.org/2001/XMLSchema#string">J Lipid Res</bp:SOURCE>
      <bp:YEAR rdf:datatype="http://www.w3.org/2001/XMLSchema#string">1981</bp:YEAR>
      <bp:AUTHORS rdf:datatype="http://www.w3.org/2001/XMLSchema#string">Erickson SK</bp:AUTHORS>
      <bp:AUTHORS rdf:datatype="http://www.w3.org/2001/XMLSchema#string">Bösterling B</bp:AUTHORS>
    </bp:PublicationXref>
    <bp:PublicationXref xmlns:bp="http://www.biopax.org/release/biopax-level3.owl#" xmlns:rdf="http://www.w3.org/1999/02/22-rdf-syntax-ns#" rdf:id="a48">
      <bp:ID rdf:datatype="http://www.w3.org/2001/XMLSchema#string">9789062</bp:ID>
      <bp:DB rdf:datatype="http://www.w3.org/2001/XMLSchema#string">PubMed</bp:DB>
      <bp:TITLE rdf:datatype="http://www.w3.org/2001/XMLSchema#string">Inhibition of arachidonate 5-lipoxygenase triggers massive apoptosis in human prostate cancer cells.</bp:TITLE>
      <bp:SOURCE rdf:datatype="http://www.w3.org/2001/XMLSchema#string">Proc Natl Acad Sci U S A</bp:SOURCE>
      <bp:YEAR rdf:datatype="http://www.w3.org/2001/XMLSchema#string">1998</bp:YEAR>
      <bp:AUTHORS rdf:datatype="http://www.w3.org/2001/XMLSchema#string">Ghosh J</bp:AUTHORS>
      <bp:AUTHORS rdf:datatype="http://www.w3.org/2001/XMLSchema#string">Myers CE</bp:AUTHORS>
    </bp:PublicationXref>
    <bp:PublicationXref xmlns:bp="http://www.biopax.org/release/biopax-level3.owl#" xmlns:rdf="http://www.w3.org/1999/02/22-rdf-syntax-ns#" rdf:id="cd5">
      <bp:ID rdf:datatype="http://www.w3.org/2001/XMLSchema#string">15670717</bp:ID>
      <bp:DB rdf:datatype="http://www.w3.org/2001/XMLSchema#string">PubMed</bp:DB>
      <bp:TITLE rdf:datatype="http://www.w3.org/2001/XMLSchema#string">3beta-hydroxysterol Delta7-reductase and the Smith-Lemli-Opitz syndrome.</bp:TITLE>
      <bp:SOURCE rdf:datatype="http://www.w3.org/2001/XMLSchema#string">Mol Genet Metab</bp:SOURCE>
      <bp:YEAR rdf:datatype="http://www.w3.org/2001/XMLSchema#string">2005</bp:YEAR>
      <bp:AUTHORS rdf:datatype="http://www.w3.org/2001/XMLSchema#string">Correa-Cerro LS</bp:AUTHORS>
      <bp:AUTHORS rdf:datatype="http://www.w3.org/2001/XMLSchema#string">Porter FD</bp:AUTHORS>
    </bp:PublicationXref>
    <bp:PublicationXref xmlns:bp="http://www.biopax.org/release/biopax-level3.owl#" xmlns:rdf="http://www.w3.org/1999/02/22-rdf-syntax-ns#" rdf:id="aac">
      <bp:ID rdf:datatype="http://www.w3.org/2001/XMLSchema#string">16698314</bp:ID>
      <bp:DB rdf:datatype="http://www.w3.org/2001/XMLSchema#string">PubMed</bp:DB>
      <bp:TITLE rdf:datatype="http://www.w3.org/2001/XMLSchema#string">Modification of low-density lipoprotein by myeloperoxidase-derived oxidants and reagent hypochlorous acid.</bp:TITLE>
      <bp:SOURCE rdf:datatype="http://www.w3.org/2001/XMLSchema#string">Biochim Biophys Acta</bp:SOURCE>
      <bp:YEAR rdf:datatype="http://www.w3.org/2001/XMLSchema#string">2006</bp:YEAR>
      <bp:AUTHORS rdf:datatype="http://www.w3.org/2001/XMLSchema#string">Malle E</bp:AUTHORS>
      <bp:AUTHORS rdf:datatype="http://www.w3.org/2001/XMLSchema#string">Marsche G</bp:AUTHORS>
      <bp:AUTHORS rdf:datatype="http://www.w3.org/2001/XMLSchema#string">Arnhold J</bp:AUTHORS>
      <bp:AUTHORS rdf:datatype="http://www.w3.org/2001/XMLSchema#string">Davies MJ</bp:AUTHORS>
    </bp:PublicationXref>
    <bp:PublicationXref xmlns:bp="http://www.biopax.org/release/biopax-level3.owl#" xmlns:rdf="http://www.w3.org/1999/02/22-rdf-syntax-ns#" rdf:id="c37">
      <bp:ID rdf:datatype="http://www.w3.org/2001/XMLSchema#string">15925209</bp:ID>
      <bp:DB rdf:datatype="http://www.w3.org/2001/XMLSchema#string">PubMed</bp:DB>
      <bp:TITLE rdf:datatype="http://www.w3.org/2001/XMLSchema#string">Simultaneous determination of unbound thyroid hormones in human plasma using high performance frontal analysis with electrochemical detection.</bp:TITLE>
      <bp:SOURCE rdf:datatype="http://www.w3.org/2001/XMLSchema#string">J Pharm Biomed Anal</bp:SOURCE>
      <bp:YEAR rdf:datatype="http://www.w3.org/2001/XMLSchema#string">2005</bp:YEAR>
      <bp:AUTHORS rdf:datatype="http://www.w3.org/2001/XMLSchema#string">Kimura T</bp:AUTHORS>
      <bp:AUTHORS rdf:datatype="http://www.w3.org/2001/XMLSchema#string">Nakanishi K</bp:AUTHORS>
      <bp:AUTHORS rdf:datatype="http://www.w3.org/2001/XMLSchema#string">Nakagawa T</bp:AUTHORS>
      <bp:AUTHORS rdf:datatype="http://www.w3.org/2001/XMLSchema#string">Shibukawa A</bp:AUTHORS>
      <bp:AUTHORS rdf:datatype="http://www.w3.org/2001/XMLSchema#string">Matsuzaki K</bp:AUTHORS>
    </bp:PublicationXref>
    <bp:PublicationXref xmlns:bp="http://www.biopax.org/release/biopax-level3.owl#" xmlns:rdf="http://www.w3.org/1999/02/22-rdf-syntax-ns#" rdf:id="ab2">
      <bp:ID rdf:datatype="http://www.w3.org/2001/XMLSchema#string">17612623</bp:ID>
      <bp:DB rdf:datatype="http://www.w3.org/2001/XMLSchema#string">PubMed</bp:DB>
      <bp:TITLE rdf:datatype="http://www.w3.org/2001/XMLSchema#string">Metabolic and molecular aspects of ethanolamine phospholipid biosynthesis: the role of CTP:phosphoethanolamine cytidylyltransferase (Pcyt2).</bp:TITLE>
      <bp:SOURCE rdf:datatype="http://www.w3.org/2001/XMLSchema#string">Biochem Cell Biol</bp:SOURCE>
      <bp:YEAR rdf:datatype="http://www.w3.org/2001/XMLSchema#string">2007</bp:YEAR>
      <bp:AUTHORS rdf:datatype="http://www.w3.org/2001/XMLSchema#string">Bakovic M</bp:AUTHORS>
      <bp:AUTHORS rdf:datatype="http://www.w3.org/2001/XMLSchema#string">Fullerton MD</bp:AUTHORS>
      <bp:AUTHORS rdf:datatype="http://www.w3.org/2001/XMLSchema#string">Michel V</bp:AUTHORS>
    </bp:PublicationXref>
    <bp:PublicationXref xmlns:bp="http://www.biopax.org/release/biopax-level3.owl#" xmlns:rdf="http://www.w3.org/1999/02/22-rdf-syntax-ns#" rdf:id="e64">
      <bp:ID rdf:datatype="http://www.w3.org/2001/XMLSchema#string">4774123</bp:ID>
      <bp:DB rdf:datatype="http://www.w3.org/2001/XMLSchema#string">PubMed</bp:DB>
      <bp:TITLE rdf:datatype="http://www.w3.org/2001/XMLSchema#string">Acyl-donor specificities of partially purified 1-acylglycerophosphate acyltransferase, 2-acylglycerophosphate acyltransferase and 1-acylglycerophosphorylcholine acyltransferase from rat-liver microsomes.</bp:TITLE>
      <bp:SOURCE rdf:datatype="http://www.w3.org/2001/XMLSchema#string">Eur J Biochem</bp:SOURCE>
      <bp:YEAR rdf:datatype="http://www.w3.org/2001/XMLSchema#string">1973</bp:YEAR>
      <bp:AUTHORS rdf:datatype="http://www.w3.org/2001/XMLSchema#string">Yamashita S</bp:AUTHORS>
      <bp:AUTHORS rdf:datatype="http://www.w3.org/2001/XMLSchema#string">Hosaka K</bp:AUTHORS>
      <bp:AUTHORS rdf:datatype="http://www.w3.org/2001/XMLSchema#string">Numa S</bp:AUTHORS>
    </bp:PublicationXref>
    <bp:PublicationXref xmlns:bp="http://www.biopax.org/release/biopax-level3.owl#" xmlns:rdf="http://www.w3.org/1999/02/22-rdf-syntax-ns#" rdf:id="ad8">
      <bp:ID rdf:datatype="http://www.w3.org/2001/XMLSchema#string">19706381</bp:ID>
      <bp:DB rdf:datatype="http://www.w3.org/2001/XMLSchema#string">PubMed</bp:DB>
      <bp:TITLE rdf:datatype="http://www.w3.org/2001/XMLSchema#string">The extremely slow and variable activity of dihydrofolate reductase in human liver and its implications for high folic acid intake.</bp:TITLE>
      <bp:SOURCE rdf:datatype="http://www.w3.org/2001/XMLSchema#string">Proc Natl Acad Sci U S A</bp:SOURCE>
      <bp:YEAR rdf:datatype="http://www.w3.org/2001/XMLSchema#string">2009</bp:YEAR>
      <bp:AUTHORS rdf:datatype="http://www.w3.org/2001/XMLSchema#string">Bailey SW</bp:AUTHORS>
      <bp:AUTHORS rdf:datatype="http://www.w3.org/2001/XMLSchema#string">Ayling JE</bp:AUTHORS>
    </bp:PublicationXref>
    <bp:PublicationXref xmlns:bp="http://www.biopax.org/release/biopax-level3.owl#" xmlns:rdf="http://www.w3.org/1999/02/22-rdf-syntax-ns#" rdf:id="c9c">
      <bp:ID rdf:datatype="http://www.w3.org/2001/XMLSchema#string">12627223</bp:ID>
      <bp:DB rdf:datatype="http://www.w3.org/2001/XMLSchema#string">PubMed</bp:DB>
      <bp:TITLE rdf:datatype="http://www.w3.org/2001/XMLSchema#string">Mechanism of metal activation of human hematopoietic prostaglandin D synthase.</bp:TITLE>
      <bp:SOURCE rdf:datatype="http://www.w3.org/2001/XMLSchema#string">Nat Struct Biol</bp:SOURCE>
      <bp:YEAR rdf:datatype="http://www.w3.org/2001/XMLSchema#string">2003</bp:YEAR>
      <bp:AUTHORS rdf:datatype="http://www.w3.org/2001/XMLSchema#string">Inoue T</bp:AUTHORS>
      <bp:AUTHORS rdf:datatype="http://www.w3.org/2001/XMLSchema#string">Irikura D</bp:AUTHORS>
      <bp:AUTHORS rdf:datatype="http://www.w3.org/2001/XMLSchema#string">Okazaki N</bp:AUTHORS>
      <bp:AUTHORS rdf:datatype="http://www.w3.org/2001/XMLSchema#string">Kinugasa S</bp:AUTHORS>
      <bp:AUTHORS rdf:datatype="http://www.w3.org/2001/XMLSchema#string">Matsumura H</bp:AUTHORS>
      <bp:AUTHORS rdf:datatype="http://www.w3.org/2001/XMLSchema#string">Uodome N</bp:AUTHORS>
      <bp:AUTHORS rdf:datatype="http://www.w3.org/2001/XMLSchema#string">Yamamoto M</bp:AUTHORS>
      <bp:AUTHORS rdf:datatype="http://www.w3.org/2001/XMLSchema#string">Kumasaka T</bp:AUTHORS>
      <bp:AUTHORS rdf:datatype="http://www.w3.org/2001/XMLSchema#string">Miyano M</bp:AUTHORS>
      <bp:AUTHORS rdf:datatype="http://www.w3.org/2001/XMLSchema#string">Kai Y</bp:AUTHORS>
      <bp:AUTHORS rdf:datatype="http://www.w3.org/2001/XMLSchema#string">Urade Y</bp:AUTHORS>
    </bp:PublicationXref>
    <bp:PublicationXref xmlns:bp="http://www.biopax.org/release/biopax-level3.owl#" xmlns:rdf="http://www.w3.org/1999/02/22-rdf-syntax-ns#" rdf:id="a2c">
      <bp:ID rdf:datatype="http://www.w3.org/2001/XMLSchema#string">12569109</bp:ID>
      <bp:DB rdf:datatype="http://www.w3.org/2001/XMLSchema#string">PubMed</bp:DB>
      <bp:TITLE rdf:datatype="http://www.w3.org/2001/XMLSchema#string">Folate: a key to optimizing health and reducing disease risk in the elderly.</bp:TITLE>
      <bp:SOURCE rdf:datatype="http://www.w3.org/2001/XMLSchema#string">J Am Coll Nutr</bp:SOURCE>
      <bp:YEAR rdf:datatype="http://www.w3.org/2001/XMLSchema#string">2003</bp:YEAR>
      <bp:ID rdf:datatype="http://www.w3.org/2001/XMLSchema#string">12569109</bp:ID>
      <bp:DB rdf:datatype="http://www.w3.org/2001/XMLSchema#string">PubMed</bp:DB>
      <bp:TITLE rdf:datatype="http://www.w3.org/2001/XMLSchema#string">Folate: a key to optimizing health and reducing disease risk in the elderly.</bp:TITLE>
      <bp:SOURCE rdf:datatype="http://www.w3.org/2001/XMLSchema#string">J Am Coll Nutr</bp:SOURCE>
      <bp:YEAR rdf:datatype="http://www.w3.org/2001/XMLSchema#string">2003</bp:YEAR>
      <bp:AUTHORS rdf:datatype="http://www.w3.org/2001/XMLSchema#string">Rampersaud GC</bp:AUTHORS>
      <bp:AUTHORS rdf:datatype="http://www.w3.org/2001/XMLSchema#string">Kauwell GP</bp:AUTHORS>
      <bp:AUTHORS rdf:datatype="http://www.w3.org/2001/XMLSchema#string">Bailey LB</bp:AUTHORS>
    </bp:PublicationXref>
    <bp:PublicationXref xmlns:bp="http://www.biopax.org/release/biopax-level3.owl#" xmlns:rdf="http://www.w3.org/1999/02/22-rdf-syntax-ns#" rdf:id="f9c">
      <bp:ID rdf:datatype="http://www.w3.org/2001/XMLSchema#string">10544287</bp:ID>
      <bp:DB rdf:datatype="http://www.w3.org/2001/XMLSchema#string">PubMed</bp:DB>
      <bp:TITLE rdf:datatype="http://www.w3.org/2001/XMLSchema#string">Purification and characterization of rat sterol 14-demethylase P450 (CYP51) expressed in Escherichia coli.</bp:TITLE>
      <bp:SOURCE rdf:datatype="http://www.w3.org/2001/XMLSchema#string">J Biochem</bp:SOURCE>
      <bp:YEAR rdf:datatype="http://www.w3.org/2001/XMLSchema#string">1999</bp:YEAR>
      <bp:AUTHORS rdf:datatype="http://www.w3.org/2001/XMLSchema#string">Nitahara Y</bp:AUTHORS>
      <bp:AUTHORS rdf:datatype="http://www.w3.org/2001/XMLSchema#string">Aoyama Y</bp:AUTHORS>
      <bp:AUTHORS rdf:datatype="http://www.w3.org/2001/XMLSchema#string">Horiuchi T</bp:AUTHORS>
      <bp:AUTHORS rdf:datatype="http://www.w3.org/2001/XMLSchema#string">Noshiro M</bp:AUTHORS>
      <bp:AUTHORS rdf:datatype="http://www.w3.org/2001/XMLSchema#string">Yoshida Y</bp:AUTHORS>
    </bp:PublicationXref>
    <bp:PublicationXref xmlns:bp="http://www.biopax.org/release/biopax-level3.owl#" xmlns:rdf="http://www.w3.org/1999/02/22-rdf-syntax-ns#" rdf:id="b35">
      <bp:ID rdf:datatype="http://www.w3.org/2001/XMLSchema#string">10880336</bp:ID>
      <bp:DB rdf:datatype="http://www.w3.org/2001/XMLSchema#string">PubMed</bp:DB>
      <bp:TITLE rdf:datatype="http://www.w3.org/2001/XMLSchema#string">Sphingosine 1-phosphate signalling in mammalian cells.</bp:TITLE>
      <bp:SOURCE rdf:datatype="http://www.w3.org/2001/XMLSchema#string">Biochem J</bp:SOURCE>
      <bp:YEAR rdf:datatype="http://www.w3.org/2001/XMLSchema#string">2000</bp:YEAR>
      <bp:AUTHORS rdf:datatype="http://www.w3.org/2001/XMLSchema#string">Pyne S</bp:AUTHORS>
      <bp:AUTHORS rdf:datatype="http://www.w3.org/2001/XMLSchema#string">Pyne NJ</bp:AUTHORS>
    </bp:PublicationXref>
    <bp:PublicationXref xmlns:bp="http://www.biopax.org/release/biopax-level3.owl#" xmlns:rdf="http://www.w3.org/1999/02/22-rdf-syntax-ns#" rdf:id="e51">
      <bp:ID rdf:datatype="http://www.w3.org/2001/XMLSchema#string">12679481</bp:ID>
      <bp:DB rdf:datatype="http://www.w3.org/2001/XMLSchema#string">PubMed</bp:DB>
      <bp:TITLE rdf:datatype="http://www.w3.org/2001/XMLSchema#string">Molecular genetics of 3beta-hydroxy-Delta5-C27-steroid oxidoreductase deficiency in 16 patients with loss of bile acid synthesis and liver disease.</bp:TITLE>
      <bp:SOURCE rdf:datatype="http://www.w3.org/2001/XMLSchema#string">J Clin Endocrinol Metab</bp:SOURCE>
      <bp:YEAR rdf:datatype="http://www.w3.org/2001/XMLSchema#string">2003</bp:YEAR>
      <bp:AUTHORS rdf:datatype="http://www.w3.org/2001/XMLSchema#string">Cheng JB</bp:AUTHORS>
      <bp:AUTHORS rdf:datatype="http://www.w3.org/2001/XMLSchema#string">Jacquemin E</bp:AUTHORS>
      <bp:AUTHORS rdf:datatype="http://www.w3.org/2001/XMLSchema#string">Gerhardt M</bp:AUTHORS>
      <bp:AUTHORS rdf:datatype="http://www.w3.org/2001/XMLSchema#string">Nazer H</bp:AUTHORS>
      <bp:AUTHORS rdf:datatype="http://www.w3.org/2001/XMLSchema#string">Cresteil D</bp:AUTHORS>
      <bp:AUTHORS rdf:datatype="http://www.w3.org/2001/XMLSchema#string">Heubi JE</bp:AUTHORS>
      <bp:AUTHORS rdf:datatype="http://www.w3.org/2001/XMLSchema#string">Setchell KD</bp:AUTHORS>
      <bp:AUTHORS rdf:datatype="http://www.w3.org/2001/XMLSchema#string">Russell DW</bp:AUTHORS>
    </bp:PublicationXref>
    <bp:PublicationXref xmlns:bp="http://www.biopax.org/release/biopax-level3.owl#" xmlns:rdf="http://www.w3.org/1999/02/22-rdf-syntax-ns#" rdf:id="e37">
      <bp:ID rdf:datatype="http://www.w3.org/2001/XMLSchema#string">16219795</bp:ID>
      <bp:DB rdf:datatype="http://www.w3.org/2001/XMLSchema#string">PubMed</bp:DB>
      <bp:TITLE rdf:datatype="http://www.w3.org/2001/XMLSchema#string">Interferon regulatory factor 3 is involved in Toll-like receptor 4 (TLR4)- and TLR3-induced IL-12p35 gene activation.</bp:TITLE>
      <bp:SOURCE rdf:datatype="http://www.w3.org/2001/XMLSchema#string">Blood</bp:SOURCE>
      <bp:YEAR rdf:datatype="http://www.w3.org/2001/XMLSchema#string">2006</bp:YEAR>
      <bp:AUTHORS rdf:datatype="http://www.w3.org/2001/XMLSchema#string">Goriely S</bp:AUTHORS>
      <bp:AUTHORS rdf:datatype="http://www.w3.org/2001/XMLSchema#string">Molle C</bp:AUTHORS>
      <bp:AUTHORS rdf:datatype="http://www.w3.org/2001/XMLSchema#string">Nguyen M</bp:AUTHORS>
      <bp:AUTHORS rdf:datatype="http://www.w3.org/2001/XMLSchema#string">Albarani V</bp:AUTHORS>
      <bp:AUTHORS rdf:datatype="http://www.w3.org/2001/XMLSchema#string">Haddou NO</bp:AUTHORS>
      <bp:AUTHORS rdf:datatype="http://www.w3.org/2001/XMLSchema#string">Lin R</bp:AUTHORS>
      <bp:AUTHORS rdf:datatype="http://www.w3.org/2001/XMLSchema#string">De Wit D</bp:AUTHORS>
      <bp:AUTHORS rdf:datatype="http://www.w3.org/2001/XMLSchema#string">Flamand V</bp:AUTHORS>
      <bp:AUTHORS rdf:datatype="http://www.w3.org/2001/XMLSchema#string">Willems F</bp:AUTHORS>
      <bp:AUTHORS rdf:datatype="http://www.w3.org/2001/XMLSchema#string">Goldman M</bp:AUTHORS>
    </bp:PublicationXref>
    <bp:PublicationXref xmlns:bp="http://www.biopax.org/release/biopax-level3.owl#" xmlns:rdf="http://www.w3.org/1999/02/22-rdf-syntax-ns#" rdf:id="e26">
      <bp:ID rdf:datatype="http://www.w3.org/2001/XMLSchema#string">11447225</bp:ID>
      <bp:DB rdf:datatype="http://www.w3.org/2001/XMLSchema#string">PubMed</bp:DB>
      <bp:TITLE rdf:datatype="http://www.w3.org/2001/XMLSchema#string">Reactive oxygen species-induced phosphorylation of p53 on serine 20 is mediated in part by polo-like kinase-3.</bp:TITLE>
      <bp:SOURCE rdf:datatype="http://www.w3.org/2001/XMLSchema#string">J Biol Chem</bp:SOURCE>
      <bp:YEAR rdf:datatype="http://www.w3.org/2001/XMLSchema#string">2001</bp:YEAR>
      <bp:AUTHORS rdf:datatype="http://www.w3.org/2001/XMLSchema#string">Xie S</bp:AUTHORS>
      <bp:AUTHORS rdf:datatype="http://www.w3.org/2001/XMLSchema#string">Wang Q</bp:AUTHORS>
      <bp:AUTHORS rdf:datatype="http://www.w3.org/2001/XMLSchema#string">Wu H</bp:AUTHORS>
      <bp:AUTHORS rdf:datatype="http://www.w3.org/2001/XMLSchema#string">Cogswell J</bp:AUTHORS>
      <bp:AUTHORS rdf:datatype="http://www.w3.org/2001/XMLSchema#string">Lu L</bp:AUTHORS>
      <bp:AUTHORS rdf:datatype="http://www.w3.org/2001/XMLSchema#string">Jhanwar-Uniyal M</bp:AUTHORS>
      <bp:AUTHORS rdf:datatype="http://www.w3.org/2001/XMLSchema#string">Dai W</bp:AUTHORS>
    </bp:PublicationXref>
    <bp:PublicationXref xmlns:bp="http://www.biopax.org/release/biopax-level3.owl#" xmlns:rdf="http://www.w3.org/1999/02/22-rdf-syntax-ns#" rdf:id="fe7">
      <bp:ID rdf:datatype="http://www.w3.org/2001/XMLSchema#string">9587024</bp:ID>
      <bp:DB rdf:datatype="http://www.w3.org/2001/XMLSchema#string">PubMed</bp:DB>
      <bp:TITLE rdf:datatype="http://www.w3.org/2001/XMLSchema#string">The metabolism of homocysteine: pathways and regulation.</bp:TITLE>
      <bp:SOURCE rdf:datatype="http://www.w3.org/2001/XMLSchema#string">Eur J Pediatr</bp:SOURCE>
      <bp:YEAR rdf:datatype="http://www.w3.org/2001/XMLSchema#string">1998</bp:YEAR>
      <bp:AUTHORS rdf:datatype="http://www.w3.org/2001/XMLSchema#string">Finkelstein JD</bp:AUTHORS>
    </bp:PublicationXref>
    <bp:PublicationXref xmlns:bp="http://www.biopax.org/release/biopax-level3.owl#" xmlns:rdf="http://www.w3.org/1999/02/22-rdf-syntax-ns#" rdf:id="eac">
      <bp:ID rdf:datatype="http://www.w3.org/2001/XMLSchema#string">18164739</bp:ID>
      <bp:DB rdf:datatype="http://www.w3.org/2001/XMLSchema#string">PubMed</bp:DB>
      <bp:TITLE rdf:datatype="http://www.w3.org/2001/XMLSchema#string">Lathosterol side chain amides: a new class of human lathosterol oxidase inhibitors.</bp:TITLE>
      <bp:SOURCE rdf:datatype="http://www.w3.org/2001/XMLSchema#string">Steroids</bp:SOURCE>
      <bp:YEAR rdf:datatype="http://www.w3.org/2001/XMLSchema#string">2008</bp:YEAR>
      <bp:AUTHORS rdf:datatype="http://www.w3.org/2001/XMLSchema#string">Giera M</bp:AUTHORS>
      <bp:AUTHORS rdf:datatype="http://www.w3.org/2001/XMLSchema#string">Renard D</bp:AUTHORS>
      <bp:AUTHORS rdf:datatype="http://www.w3.org/2001/XMLSchema#string">Plössl F</bp:AUTHORS>
      <bp:AUTHORS rdf:datatype="http://www.w3.org/2001/XMLSchema#string">Bracher F</bp:AUTHORS>
    </bp:PublicationXref>
    <bp:PublicationXref xmlns:bp="http://www.biopax.org/release/biopax-level3.owl#" xmlns:rdf="http://www.w3.org/1999/02/22-rdf-syntax-ns#" rdf:id="dd2">
      <bp:ID rdf:datatype="http://www.w3.org/2001/XMLSchema#string">6300970</bp:ID>
      <bp:DB rdf:datatype="http://www.w3.org/2001/XMLSchema#string">PubMed</bp:DB>
      <bp:TITLE rdf:datatype="http://www.w3.org/2001/XMLSchema#string">Synthesis and biological activities of leukotriene F4 and leukotriene F4 sulfone.</bp:TITLE>
      <bp:SOURCE rdf:datatype="http://www.w3.org/2001/XMLSchema#string">Prostaglandins.</bp:SOURCE>
      <bp:YEAR rdf:datatype="http://www.w3.org/2001/XMLSchema#string">1982</bp:YEAR>
      <bp:AUTHORS rdf:datatype="http://www.w3.org/2001/XMLSchema#string">Denis D</bp:AUTHORS>
      <bp:AUTHORS rdf:datatype="http://www.w3.org/2001/XMLSchema#string">Charleson S</bp:AUTHORS>
      <bp:AUTHORS rdf:datatype="http://www.w3.org/2001/XMLSchema#string">Rackham A</bp:AUTHORS>
      <bp:AUTHORS rdf:datatype="http://www.w3.org/2001/XMLSchema#string">Jones TR</bp:AUTHORS>
      <bp:AUTHORS rdf:datatype="http://www.w3.org/2001/XMLSchema#string">Ford-Hutchinson AW</bp:AUTHORS>
      <bp:AUTHORS rdf:datatype="http://www.w3.org/2001/XMLSchema#string">Lord A</bp:AUTHORS>
      <bp:AUTHORS rdf:datatype="http://www.w3.org/2001/XMLSchema#string">Cirino M</bp:AUTHORS>
      <bp:AUTHORS rdf:datatype="http://www.w3.org/2001/XMLSchema#string">Girard Y</bp:AUTHORS>
      <bp:AUTHORS rdf:datatype="http://www.w3.org/2001/XMLSchema#string">Larue M</bp:AUTHORS>
      <bp:AUTHORS rdf:datatype="http://www.w3.org/2001/XMLSchema#string">Rokach J.</bp:AUTHORS>
    </bp:PublicationXref>
    <bp:PublicationXref xmlns:bp="http://www.biopax.org/release/biopax-level3.owl#" xmlns:rdf="http://www.w3.org/1999/02/22-rdf-syntax-ns#" rdf:id="bc1">
      <bp:ID rdf:datatype="http://www.w3.org/2001/XMLSchema#string">19740703</bp:ID>
      <bp:DB rdf:datatype="http://www.w3.org/2001/XMLSchema#string">PubMed</bp:DB>
      <bp:TITLE rdf:datatype="http://www.w3.org/2001/XMLSchema#string">Reversible severe combined immunodeficiency phenotype secondary to a mutation of the proton-coupled folate transporter.</bp:TITLE>
      <bp:SOURCE rdf:datatype="http://www.w3.org/2001/XMLSchema#string">Clin Immunol</bp:SOURCE>
      <bp:YEAR rdf:datatype="http://www.w3.org/2001/XMLSchema#string">2009</bp:YEAR>
      <bp:AUTHORS rdf:datatype="http://www.w3.org/2001/XMLSchema#string">Borzutzky A</bp:AUTHORS>
      <bp:AUTHORS rdf:datatype="http://www.w3.org/2001/XMLSchema#string">Crompton B</bp:AUTHORS>
      <bp:AUTHORS rdf:datatype="http://www.w3.org/2001/XMLSchema#string">Bergmann AK</bp:AUTHORS>
      <bp:AUTHORS rdf:datatype="http://www.w3.org/2001/XMLSchema#string">Giliani S</bp:AUTHORS>
      <bp:AUTHORS rdf:datatype="http://www.w3.org/2001/XMLSchema#string">Baxi S</bp:AUTHORS>
      <bp:AUTHORS rdf:datatype="http://www.w3.org/2001/XMLSchema#string">Martin M</bp:AUTHORS>
      <bp:AUTHORS rdf:datatype="http://www.w3.org/2001/XMLSchema#string">Neufeld EJ</bp:AUTHORS>
      <bp:AUTHORS rdf:datatype="http://www.w3.org/2001/XMLSchema#string">Notarangelo LD</bp:AUTHORS>
    </bp:PublicationXref>
    <bp:PublicationXref xmlns:bp="http://www.biopax.org/release/biopax-level3.owl#" xmlns:rdf="http://www.w3.org/1999/02/22-rdf-syntax-ns#" rdf:id="b9f">
      <bp:ID rdf:datatype="http://www.w3.org/2001/XMLSchema#string">11878747</bp:ID>
      <bp:DB rdf:datatype="http://www.w3.org/2001/XMLSchema#string">PubMed</bp:DB>
      <bp:TITLE rdf:datatype="http://www.w3.org/2001/XMLSchema#string">Selenium status and its correlates in a British national diet and nutrition survey: people aged 65 years and over.</bp:TITLE>
      <bp:SOURCE rdf:datatype="http://www.w3.org/2001/XMLSchema#string">J Trace Elem Med Biol</bp:SOURCE>
      <bp:YEAR rdf:datatype="http://www.w3.org/2001/XMLSchema#string">2002</bp:YEAR>
      <bp:AUTHORS rdf:datatype="http://www.w3.org/2001/XMLSchema#string">Bates CJ</bp:AUTHORS>
      <bp:AUTHORS rdf:datatype="http://www.w3.org/2001/XMLSchema#string">Thane CW</bp:AUTHORS>
      <bp:AUTHORS rdf:datatype="http://www.w3.org/2001/XMLSchema#string">Prentice A</bp:AUTHORS>
      <bp:AUTHORS rdf:datatype="http://www.w3.org/2001/XMLSchema#string">Delves HT</bp:AUTHORS>
    </bp:PublicationXref>
    <bp:PublicationXref xmlns:bp="http://www.biopax.org/release/biopax-level3.owl#" xmlns:rdf="http://www.w3.org/1999/02/22-rdf-syntax-ns#" rdf:id="de0">
      <bp:ID rdf:datatype="http://www.w3.org/2001/XMLSchema#string">18498226</bp:ID>
      <bp:DB rdf:datatype="http://www.w3.org/2001/XMLSchema#string">PubMed</bp:DB>
      <bp:TITLE rdf:datatype="http://www.w3.org/2001/XMLSchema#string">Evolution of catalases from bacteria to humans.</bp:TITLE>
      <bp:SOURCE rdf:datatype="http://www.w3.org/2001/XMLSchema#string">Antioxid Redox Signal</bp:SOURCE>
      <bp:YEAR rdf:datatype="http://www.w3.org/2001/XMLSchema#string">2008</bp:YEAR>
      <bp:AUTHORS rdf:datatype="http://www.w3.org/2001/XMLSchema#string">Zamocky M</bp:AUTHORS>
      <bp:AUTHORS rdf:datatype="http://www.w3.org/2001/XMLSchema#string">FurtmÃ¼ller PG</bp:AUTHORS>
      <bp:AUTHORS rdf:datatype="http://www.w3.org/2001/XMLSchema#string">Obinger C</bp:AUTHORS>
    </bp:PublicationXref>
    <bp:PublicationXref xmlns:bp="http://www.biopax.org/release/biopax-level3.owl#" xmlns:rdf="http://www.w3.org/1999/02/22-rdf-syntax-ns#" rdf:id="e4d">
      <bp:ID rdf:datatype="http://www.w3.org/2001/XMLSchema#string">10720158</bp:ID>
      <bp:DB rdf:datatype="http://www.w3.org/2001/XMLSchema#string">PubMed</bp:DB>
      <bp:TITLE rdf:datatype="http://www.w3.org/2001/XMLSchema#string">Folate and carcinogenesis: an integrated scheme.</bp:TITLE>
      <bp:SOURCE rdf:datatype="http://www.w3.org/2001/XMLSchema#string">J Nutr</bp:SOURCE>
      <bp:YEAR rdf:datatype="http://www.w3.org/2001/XMLSchema#string">2000</bp:YEAR>
      <bp:AUTHORS rdf:datatype="http://www.w3.org/2001/XMLSchema#string">Choi SW</bp:AUTHORS>
      <bp:AUTHORS rdf:datatype="http://www.w3.org/2001/XMLSchema#string">Mason JB</bp:AUTHORS>
    </bp:PublicationXref>
    <bp:PublicationXref xmlns:bp="http://www.biopax.org/release/biopax-level3.owl#" xmlns:rdf="http://www.w3.org/1999/02/22-rdf-syntax-ns#" rdf:id="d77">
      <bp:ID rdf:datatype="http://www.w3.org/2001/XMLSchema#string">19854035</bp:ID>
      <bp:DB rdf:datatype="http://www.w3.org/2001/XMLSchema#string">PubMed</bp:DB>
      <bp:TITLE rdf:datatype="http://www.w3.org/2001/XMLSchema#string">Associations of plasma homocysteine level with brachial-ankle pulse wave velocity, LDL atherogenicity, and inflammation profile in healthy men.</bp:TITLE>
      <bp:SOURCE rdf:datatype="http://www.w3.org/2001/XMLSchema#string">Nutr Metab Cardiovasc Dis</bp:SOURCE>
      <bp:YEAR rdf:datatype="http://www.w3.org/2001/XMLSchema#string">2009</bp:YEAR>
      <bp:AUTHORS rdf:datatype="http://www.w3.org/2001/XMLSchema#string">Yun J</bp:AUTHORS>
      <bp:AUTHORS rdf:datatype="http://www.w3.org/2001/XMLSchema#string">Kim JY</bp:AUTHORS>
      <bp:AUTHORS rdf:datatype="http://www.w3.org/2001/XMLSchema#string">Kim OY</bp:AUTHORS>
      <bp:AUTHORS rdf:datatype="http://www.w3.org/2001/XMLSchema#string">Jang Y</bp:AUTHORS>
      <bp:AUTHORS rdf:datatype="http://www.w3.org/2001/XMLSchema#string">Chae JS</bp:AUTHORS>
      <bp:AUTHORS rdf:datatype="http://www.w3.org/2001/XMLSchema#string">Kwak JH</bp:AUTHORS>
      <bp:AUTHORS rdf:datatype="http://www.w3.org/2001/XMLSchema#string">Lim HH</bp:AUTHORS>
      <bp:AUTHORS rdf:datatype="http://www.w3.org/2001/XMLSchema#string">Park HY</bp:AUTHORS>
      <bp:AUTHORS rdf:datatype="http://www.w3.org/2001/XMLSchema#string">Lee SH</bp:AUTHORS>
      <bp:AUTHORS rdf:datatype="http://www.w3.org/2001/XMLSchema#string">Lee JH</bp:AUTHORS>
    </bp:PublicationXref>
    <bp:PublicationXref xmlns:bp="http://www.biopax.org/release/biopax-level3.owl#" xmlns:rdf="http://www.w3.org/1999/02/22-rdf-syntax-ns#" rdf:id="cfb">
      <bp:ID rdf:datatype="http://www.w3.org/2001/XMLSchema#string">11533328</bp:ID>
      <bp:DB rdf:datatype="http://www.w3.org/2001/XMLSchema#string">PubMed</bp:DB>
      <bp:TITLE rdf:datatype="http://www.w3.org/2001/XMLSchema#string">Determinants of cobalamin status in newborns.</bp:TITLE>
      <bp:SOURCE rdf:datatype="http://www.w3.org/2001/XMLSchema#string">Pediatrics</bp:SOURCE>
      <bp:YEAR rdf:datatype="http://www.w3.org/2001/XMLSchema#string">2001</bp:YEAR>
      <bp:AUTHORS rdf:datatype="http://www.w3.org/2001/XMLSchema#string">Bjørke Monsen AL</bp:AUTHORS>
      <bp:AUTHORS rdf:datatype="http://www.w3.org/2001/XMLSchema#string">Ueland PM</bp:AUTHORS>
      <bp:AUTHORS rdf:datatype="http://www.w3.org/2001/XMLSchema#string">Vollset SE</bp:AUTHORS>
      <bp:AUTHORS rdf:datatype="http://www.w3.org/2001/XMLSchema#string">Guttormsen AB</bp:AUTHORS>
      <bp:AUTHORS rdf:datatype="http://www.w3.org/2001/XMLSchema#string">Markestad T</bp:AUTHORS>
      <bp:AUTHORS rdf:datatype="http://www.w3.org/2001/XMLSchema#string">Solheim E</bp:AUTHORS>
      <bp:AUTHORS rdf:datatype="http://www.w3.org/2001/XMLSchema#string">Refsum H</bp:AUTHORS>
    </bp:PublicationXref>
    <bp:PublicationXref xmlns:bp="http://www.biopax.org/release/biopax-level3.owl#" xmlns:rdf="http://www.w3.org/1999/02/22-rdf-syntax-ns#" rdf:id="d53">
      <bp:ID rdf:datatype="http://www.w3.org/2001/XMLSchema#string">18209571</bp:ID>
      <bp:DB rdf:datatype="http://www.w3.org/2001/XMLSchema#string">PubMed</bp:DB>
      <bp:TITLE rdf:datatype="http://www.w3.org/2001/XMLSchema#string">Roles of MAPK and NF-kappaB in interleukin-6 induction by lipopolysaccharide in vascular smooth muscle cells.</bp:TITLE>
      <bp:SOURCE rdf:datatype="http://www.w3.org/2001/XMLSchema#string">J Cardiovasc Pharmacol</bp:SOURCE>
      <bp:YEAR rdf:datatype="http://www.w3.org/2001/XMLSchema#string">2008</bp:YEAR>
      <bp:AUTHORS rdf:datatype="http://www.w3.org/2001/XMLSchema#string">Son YH</bp:AUTHORS>
      <bp:AUTHORS rdf:datatype="http://www.w3.org/2001/XMLSchema#string">Jeong YT</bp:AUTHORS>
      <bp:AUTHORS rdf:datatype="http://www.w3.org/2001/XMLSchema#string">Lee KA</bp:AUTHORS>
      <bp:AUTHORS rdf:datatype="http://www.w3.org/2001/XMLSchema#string">Choi KH</bp:AUTHORS>
      <bp:AUTHORS rdf:datatype="http://www.w3.org/2001/XMLSchema#string">Kim SM</bp:AUTHORS>
      <bp:AUTHORS rdf:datatype="http://www.w3.org/2001/XMLSchema#string">Rhim BY</bp:AUTHORS>
      <bp:AUTHORS rdf:datatype="http://www.w3.org/2001/XMLSchema#string">Kim K</bp:AUTHORS>
    </bp:PublicationXref>
    <bp:PublicationXref xmlns:bp="http://www.biopax.org/release/biopax-level3.owl#" xmlns:rdf="http://www.w3.org/1999/02/22-rdf-syntax-ns#" rdf:id="e3f">
      <bp:ID rdf:datatype="http://www.w3.org/2001/XMLSchema#string">18656701</bp:ID>
      <bp:DB rdf:datatype="http://www.w3.org/2001/XMLSchema#string">PubMed</bp:DB>
      <bp:TITLE rdf:datatype="http://www.w3.org/2001/XMLSchema#string">Tumor necrosis factor-alpha up-regulates the expression of CCL2 and adhesion molecules of human proximal tubular epithelial cells through MAPK signaling pathways.</bp:TITLE>
      <bp:SOURCE rdf:datatype="http://www.w3.org/2001/XMLSchema#string">Immunobiology</bp:SOURCE>
      <bp:YEAR rdf:datatype="http://www.w3.org/2001/XMLSchema#string">2008</bp:YEAR>
      <bp:AUTHORS rdf:datatype="http://www.w3.org/2001/XMLSchema#string">Ho AW</bp:AUTHORS>
      <bp:AUTHORS rdf:datatype="http://www.w3.org/2001/XMLSchema#string">Wong CK</bp:AUTHORS>
      <bp:AUTHORS rdf:datatype="http://www.w3.org/2001/XMLSchema#string">Lam CW</bp:AUTHORS>
    </bp:PublicationXref>
    <bp:PublicationXref xmlns:bp="http://www.biopax.org/release/biopax-level3.owl#" xmlns:rdf="http://www.w3.org/1999/02/22-rdf-syntax-ns#" rdf:id="f6c">
      <bp:ID rdf:datatype="http://www.w3.org/2001/XMLSchema#string">11964182</bp:ID>
      <bp:DB rdf:datatype="http://www.w3.org/2001/XMLSchema#string">PubMed</bp:DB>
      <bp:TITLE rdf:datatype="http://www.w3.org/2001/XMLSchema#string">The role of alpha-methylacyl-CoA racemase in bile acid synthesis.</bp:TITLE>
      <bp:SOURCE rdf:datatype="http://www.w3.org/2001/XMLSchema#string">Biochem J</bp:SOURCE>
      <bp:YEAR rdf:datatype="http://www.w3.org/2001/XMLSchema#string">2002</bp:YEAR>
      <bp:AUTHORS rdf:datatype="http://www.w3.org/2001/XMLSchema#string">Cuebas DA</bp:AUTHORS>
      <bp:AUTHORS rdf:datatype="http://www.w3.org/2001/XMLSchema#string">Phillips C</bp:AUTHORS>
      <bp:AUTHORS rdf:datatype="http://www.w3.org/2001/XMLSchema#string">Schmitz W</bp:AUTHORS>
      <bp:AUTHORS rdf:datatype="http://www.w3.org/2001/XMLSchema#string">Conzelmann E</bp:AUTHORS>
      <bp:AUTHORS rdf:datatype="http://www.w3.org/2001/XMLSchema#string">Novikov DK</bp:AUTHORS>
    </bp:PublicationXref>
    <bp:PublicationXref xmlns:bp="http://www.biopax.org/release/biopax-level3.owl#" xmlns:rdf="http://www.w3.org/1999/02/22-rdf-syntax-ns#" rdf:id="c9b">
      <bp:ID rdf:datatype="http://www.w3.org/2001/XMLSchema#string">6113262</bp:ID>
      <bp:DB rdf:datatype="http://www.w3.org/2001/XMLSchema#string">PubMed</bp:DB>
      <bp:TITLE rdf:datatype="http://www.w3.org/2001/XMLSchema#string">Acyl-CoA:cholesterol acyltransferase in human small intestine: its activity and some properties of the enzymic reaction.</bp:TITLE>
      <bp:SOURCE rdf:datatype="http://www.w3.org/2001/XMLSchema#string">J Lipid Res</bp:SOURCE>
      <bp:YEAR rdf:datatype="http://www.w3.org/2001/XMLSchema#string">1981</bp:YEAR>
      <bp:AUTHORS rdf:datatype="http://www.w3.org/2001/XMLSchema#string">Helgerud P</bp:AUTHORS>
      <bp:AUTHORS rdf:datatype="http://www.w3.org/2001/XMLSchema#string">Saarem K</bp:AUTHORS>
      <bp:AUTHORS rdf:datatype="http://www.w3.org/2001/XMLSchema#string">Norum KR</bp:AUTHORS>
    </bp:PublicationXref>
    <bp:PublicationXref xmlns:bp="http://www.biopax.org/release/biopax-level3.owl#" xmlns:rdf="http://www.w3.org/1999/02/22-rdf-syntax-ns#" rdf:id="a64">
      <bp:ID rdf:datatype="http://www.w3.org/2001/XMLSchema#string">3046314</bp:ID>
      <bp:DB rdf:datatype="http://www.w3.org/2001/XMLSchema#string">PubMed</bp:DB>
      <bp:TITLE rdf:datatype="http://www.w3.org/2001/XMLSchema#string">Vitamin B-12: plant sources, requirements, and assay.</bp:TITLE>
      <bp:SOURCE rdf:datatype="http://www.w3.org/2001/XMLSchema#string">Am J Clin Nutr</bp:SOURCE>
      <bp:YEAR rdf:datatype="http://www.w3.org/2001/XMLSchema#string">1988</bp:YEAR>
      <bp:AUTHORS rdf:datatype="http://www.w3.org/2001/XMLSchema#string">Herbert V</bp:AUTHORS>
    </bp:PublicationXref>
    <bp:PublicationXref xmlns:bp="http://www.biopax.org/release/biopax-level3.owl#" xmlns:rdf="http://www.w3.org/1999/02/22-rdf-syntax-ns#" rdf:id="eb6">
      <bp:ID rdf:datatype="http://www.w3.org/2001/XMLSchema#string">12432931</bp:ID>
      <bp:DB rdf:datatype="http://www.w3.org/2001/XMLSchema#string">PubMed</bp:DB>
      <bp:TITLE rdf:datatype="http://www.w3.org/2001/XMLSchema#string">Prostaglandin E synthase.</bp:TITLE>
      <bp:SOURCE rdf:datatype="http://www.w3.org/2001/XMLSchema#string">Prostaglandins Other Lipid Mediat</bp:SOURCE>
      <bp:YEAR rdf:datatype="http://www.w3.org/2001/XMLSchema#string">2002</bp:YEAR>
      <bp:AUTHORS rdf:datatype="http://www.w3.org/2001/XMLSchema#string">Murakami M</bp:AUTHORS>
      <bp:AUTHORS rdf:datatype="http://www.w3.org/2001/XMLSchema#string">Nakatani Y</bp:AUTHORS>
      <bp:AUTHORS rdf:datatype="http://www.w3.org/2001/XMLSchema#string">Tanioka T</bp:AUTHORS>
      <bp:AUTHORS rdf:datatype="http://www.w3.org/2001/XMLSchema#string">Kudo I</bp:AUTHORS>
    </bp:PublicationXref>
    <bp:PublicationXref xmlns:bp="http://www.biopax.org/release/biopax-level3.owl#" xmlns:rdf="http://www.w3.org/1999/02/22-rdf-syntax-ns#" rdf:id="a05">
      <bp:ID rdf:datatype="http://www.w3.org/2001/XMLSchema#string">15063746</bp:ID>
      <bp:DB rdf:datatype="http://www.w3.org/2001/XMLSchema#string">PubMed</bp:DB>
      <bp:TITLE rdf:datatype="http://www.w3.org/2001/XMLSchema#string">Regulation of the selenoprotein SelS by glucose deprivation and endoplasmic reticulum stress - SelS is a novel glucose-regulated protein.</bp:TITLE>
      <bp:SOURCE rdf:datatype="http://www.w3.org/2001/XMLSchema#string">FEBS Lett</bp:SOURCE>
      <bp:YEAR rdf:datatype="http://www.w3.org/2001/XMLSchema#string">2004</bp:YEAR>
      <bp:AUTHORS rdf:datatype="http://www.w3.org/2001/XMLSchema#string">Gao Y</bp:AUTHORS>
      <bp:AUTHORS rdf:datatype="http://www.w3.org/2001/XMLSchema#string">Feng HC</bp:AUTHORS>
      <bp:AUTHORS rdf:datatype="http://www.w3.org/2001/XMLSchema#string">Walder K</bp:AUTHORS>
      <bp:AUTHORS rdf:datatype="http://www.w3.org/2001/XMLSchema#string">Bolton K</bp:AUTHORS>
      <bp:AUTHORS rdf:datatype="http://www.w3.org/2001/XMLSchema#string">Sunderland T</bp:AUTHORS>
      <bp:AUTHORS rdf:datatype="http://www.w3.org/2001/XMLSchema#string">Bishara N</bp:AUTHORS>
      <bp:AUTHORS rdf:datatype="http://www.w3.org/2001/XMLSchema#string">Quick M</bp:AUTHORS>
      <bp:AUTHORS rdf:datatype="http://www.w3.org/2001/XMLSchema#string">Kantham L</bp:AUTHORS>
      <bp:AUTHORS rdf:datatype="http://www.w3.org/2001/XMLSchema#string">Collier GR</bp:AUTHORS>
    </bp:PublicationXref>
    <bp:PublicationXref xmlns:bp="http://www.biopax.org/release/biopax-level3.owl#" xmlns:rdf="http://www.w3.org/1999/02/22-rdf-syntax-ns#" rdf:id="e0e">
      <bp:ID rdf:datatype="http://www.w3.org/2001/XMLSchema#string">15704532</bp:ID>
      <bp:DB rdf:datatype="http://www.w3.org/2001/XMLSchema#string">PubMed</bp:DB>
      <bp:TITLE rdf:datatype="http://www.w3.org/2001/XMLSchema#string">Associations between C-reactive protein and circulating cell adhesion molecules in patients with unstable angina undergoing coronary intervention and their clinical implication.</bp:TITLE>
      <bp:SOURCE rdf:datatype="http://www.w3.org/2001/XMLSchema#string">Clin Cardiol</bp:SOURCE>
      <bp:YEAR rdf:datatype="http://www.w3.org/2001/XMLSchema#string">2005</bp:YEAR>
      <bp:AUTHORS rdf:datatype="http://www.w3.org/2001/XMLSchema#string">Doo YC</bp:AUTHORS>
      <bp:AUTHORS rdf:datatype="http://www.w3.org/2001/XMLSchema#string">Han SJ</bp:AUTHORS>
      <bp:AUTHORS rdf:datatype="http://www.w3.org/2001/XMLSchema#string">Park WJ</bp:AUTHORS>
      <bp:AUTHORS rdf:datatype="http://www.w3.org/2001/XMLSchema#string">Kim SM</bp:AUTHORS>
      <bp:AUTHORS rdf:datatype="http://www.w3.org/2001/XMLSchema#string">Choi SH</bp:AUTHORS>
      <bp:AUTHORS rdf:datatype="http://www.w3.org/2001/XMLSchema#string">Cho GY</bp:AUTHORS>
      <bp:AUTHORS rdf:datatype="http://www.w3.org/2001/XMLSchema#string">Hong KS</bp:AUTHORS>
      <bp:AUTHORS rdf:datatype="http://www.w3.org/2001/XMLSchema#string">Han KR</bp:AUTHORS>
      <bp:AUTHORS rdf:datatype="http://www.w3.org/2001/XMLSchema#string">Lee NH</bp:AUTHORS>
      <bp:AUTHORS rdf:datatype="http://www.w3.org/2001/XMLSchema#string">Oh DJ</bp:AUTHORS>
      <bp:AUTHORS rdf:datatype="http://www.w3.org/2001/XMLSchema#string">Ryu KH</bp:AUTHORS>
      <bp:AUTHORS rdf:datatype="http://www.w3.org/2001/XMLSchema#string">Rhim CY</bp:AUTHORS>
      <bp:AUTHORS rdf:datatype="http://www.w3.org/2001/XMLSchema#string">Lee KH</bp:AUTHORS>
      <bp:AUTHORS rdf:datatype="http://www.w3.org/2001/XMLSchema#string">Lee Y</bp:AUTHORS>
    </bp:PublicationXref>
    <bp:PublicationXref xmlns:bp="http://www.biopax.org/release/biopax-level3.owl#" xmlns:rdf="http://www.w3.org/1999/02/22-rdf-syntax-ns#" rdf:id="cc7">
      <bp:ID rdf:datatype="http://www.w3.org/2001/XMLSchema#string">19674315</bp:ID>
      <bp:DB rdf:datatype="http://www.w3.org/2001/XMLSchema#string">PubMed</bp:DB>
      <bp:TITLE rdf:datatype="http://www.w3.org/2001/XMLSchema#string">Review article: Coagulation cascade and therapeutics update: relevance to nephrology. Part 1: Overview of coagulation, thrombophilias and history of anticoagulants.</bp:TITLE>
      <bp:SOURCE rdf:datatype="http://www.w3.org/2001/XMLSchema#string">Nephrology (Carlton)</bp:SOURCE>
      <bp:YEAR rdf:datatype="http://www.w3.org/2001/XMLSchema#string">2009</bp:YEAR>
      <bp:AUTHORS rdf:datatype="http://www.w3.org/2001/XMLSchema#string">Adams RL</bp:AUTHORS>
      <bp:AUTHORS rdf:datatype="http://www.w3.org/2001/XMLSchema#string">Bird RJ</bp:AUTHORS>
    </bp:PublicationXref>
    <bp:PublicationXref xmlns:bp="http://www.biopax.org/release/biopax-level3.owl#" xmlns:rdf="http://www.w3.org/1999/02/22-rdf-syntax-ns#" rdf:id="ff7">
      <bp:ID rdf:datatype="http://www.w3.org/2001/XMLSchema#string">9133619</bp:ID>
      <bp:DB rdf:datatype="http://www.w3.org/2001/XMLSchema#string">PubMed</bp:DB>
      <bp:TITLE rdf:datatype="http://www.w3.org/2001/XMLSchema#string">Physiological role of D-3-hydroxyacyl-CoA dehydratase/D-3-hydroxyacyl-CoA dehydrogenase bifunctional protein.</bp:TITLE>
      <bp:SOURCE rdf:datatype="http://www.w3.org/2001/XMLSchema#string">J Biochem</bp:SOURCE>
      <bp:YEAR rdf:datatype="http://www.w3.org/2001/XMLSchema#string">1997</bp:YEAR>
      <bp:AUTHORS rdf:datatype="http://www.w3.org/2001/XMLSchema#string">Jiang LL</bp:AUTHORS>
      <bp:AUTHORS rdf:datatype="http://www.w3.org/2001/XMLSchema#string">Kurosawa T</bp:AUTHORS>
      <bp:AUTHORS rdf:datatype="http://www.w3.org/2001/XMLSchema#string">Sato M</bp:AUTHORS>
      <bp:AUTHORS rdf:datatype="http://www.w3.org/2001/XMLSchema#string">Suzuki Y</bp:AUTHORS>
      <bp:AUTHORS rdf:datatype="http://www.w3.org/2001/XMLSchema#string">Hashimoto T</bp:AUTHORS>
    </bp:PublicationXref>
    <bp:PublicationXref xmlns:bp="http://www.biopax.org/release/biopax-level3.owl#" xmlns:rdf="http://www.w3.org/1999/02/22-rdf-syntax-ns#" rdf:id="bc2">
      <bp:ID rdf:datatype="http://www.w3.org/2001/XMLSchema#string">18522490</bp:ID>
      <bp:DB rdf:datatype="http://www.w3.org/2001/XMLSchema#string">PubMed</bp:DB>
      <bp:TITLE rdf:datatype="http://www.w3.org/2001/XMLSchema#string">F2-isoprostanes in human health and diseases: from molecular mechanisms to clinical implications.</bp:TITLE>
      <bp:SOURCE rdf:datatype="http://www.w3.org/2001/XMLSchema#string">Antioxid Redox Signal</bp:SOURCE>
      <bp:YEAR rdf:datatype="http://www.w3.org/2001/XMLSchema#string">2008</bp:YEAR>
      <bp:ID rdf:datatype="http://www.w3.org/2001/XMLSchema#string">18522490</bp:ID>
      <bp:DB rdf:datatype="http://www.w3.org/2001/XMLSchema#string">PubMed</bp:DB>
      <bp:TITLE rdf:datatype="http://www.w3.org/2001/XMLSchema#string">F2-isoprostanes in human health and diseases: from molecular mechanisms to clinical implications.</bp:TITLE>
      <bp:SOURCE rdf:datatype="http://www.w3.org/2001/XMLSchema#string">Antioxid Redox Signal</bp:SOURCE>
      <bp:YEAR rdf:datatype="http://www.w3.org/2001/XMLSchema#string">2008</bp:YEAR>
      <bp:ID rdf:datatype="http://www.w3.org/2001/XMLSchema#string">18522490</bp:ID>
      <bp:DB rdf:datatype="http://www.w3.org/2001/XMLSchema#string">PubMed</bp:DB>
      <bp:TITLE rdf:datatype="http://www.w3.org/2001/XMLSchema#string">F2-isoprostanes in human health and diseases: from molecular mechanisms to clinical implications.</bp:TITLE>
      <bp:SOURCE rdf:datatype="http://www.w3.org/2001/XMLSchema#string">Antioxid Redox Signal</bp:SOURCE>
      <bp:YEAR rdf:datatype="http://www.w3.org/2001/XMLSchema#string">2008</bp:YEAR>
      <bp:AUTHORS rdf:datatype="http://www.w3.org/2001/XMLSchema#string">Basu S</bp:AUTHORS>
    </bp:PublicationXref>
    <bp:PublicationXref xmlns:bp="http://www.biopax.org/release/biopax-level3.owl#" xmlns:rdf="http://www.w3.org/1999/02/22-rdf-syntax-ns#" rdf:id="cfc">
      <bp:ID rdf:datatype="http://www.w3.org/2001/XMLSchema#string">4690137</bp:ID>
      <bp:DB rdf:datatype="http://www.w3.org/2001/XMLSchema#string">PubMed</bp:DB>
      <bp:TITLE rdf:datatype="http://www.w3.org/2001/XMLSchema#string">Enzymic studies on phosphatidic acid synthesis in human platelets.</bp:TITLE>
      <bp:SOURCE rdf:datatype="http://www.w3.org/2001/XMLSchema#string">Blood</bp:SOURCE>
      <bp:YEAR rdf:datatype="http://www.w3.org/2001/XMLSchema#string">1973</bp:YEAR>
      <bp:AUTHORS rdf:datatype="http://www.w3.org/2001/XMLSchema#string">Okuma M</bp:AUTHORS>
      <bp:AUTHORS rdf:datatype="http://www.w3.org/2001/XMLSchema#string">Yamashita S</bp:AUTHORS>
      <bp:AUTHORS rdf:datatype="http://www.w3.org/2001/XMLSchema#string">Numa S</bp:AUTHORS>
    </bp:PublicationXref>
    <bp:PublicationXref xmlns:bp="http://www.biopax.org/release/biopax-level3.owl#" xmlns:rdf="http://www.w3.org/1999/02/22-rdf-syntax-ns#" rdf:id="e9b">
      <bp:ID rdf:datatype="http://www.w3.org/2001/XMLSchema#string">10048303</bp:ID>
      <bp:DB rdf:datatype="http://www.w3.org/2001/XMLSchema#string">PubMed</bp:DB>
      <bp:TITLE rdf:datatype="http://www.w3.org/2001/XMLSchema#string">Inflammation, antichymotrypsin, and lipid metabolism: autogenic etiology of Alzheimer's disease.</bp:TITLE>
      <bp:SOURCE rdf:datatype="http://www.w3.org/2001/XMLSchema#string">Bioessays</bp:SOURCE>
      <bp:YEAR rdf:datatype="http://www.w3.org/2001/XMLSchema#string">1998</bp:YEAR>
      <bp:AUTHORS rdf:datatype="http://www.w3.org/2001/XMLSchema#string">Janciauskiene S</bp:AUTHORS>
      <bp:AUTHORS rdf:datatype="http://www.w3.org/2001/XMLSchema#string">Wright HT</bp:AUTHORS>
    </bp:PublicationXref>
    <bp:PublicationXref xmlns:bp="http://www.biopax.org/release/biopax-level3.owl#" xmlns:rdf="http://www.w3.org/1999/02/22-rdf-syntax-ns#" rdf:id="ebb">
      <bp:ID rdf:datatype="http://www.w3.org/2001/XMLSchema#string">14726604</bp:ID>
      <bp:DB rdf:datatype="http://www.w3.org/2001/XMLSchema#string">PubMed</bp:DB>
      <bp:TITLE rdf:datatype="http://www.w3.org/2001/XMLSchema#string">Nitric oxide and superoxide in inflammation and immune regulation.</bp:TITLE>
      <bp:SOURCE rdf:datatype="http://www.w3.org/2001/XMLSchema#string">J Physiol Pharmacol.</bp:SOURCE>
      <bp:YEAR rdf:datatype="http://www.w3.org/2001/XMLSchema#string">2003</bp:YEAR>
      <bp:AUTHORS rdf:datatype="http://www.w3.org/2001/XMLSchema#string">Guzik TJ</bp:AUTHORS>
      <bp:AUTHORS rdf:datatype="http://www.w3.org/2001/XMLSchema#string">Korbut R</bp:AUTHORS>
      <bp:AUTHORS rdf:datatype="http://www.w3.org/2001/XMLSchema#string">Adamek-Guzik T.</bp:AUTHORS>
    </bp:PublicationXref>
    <bp:PublicationXref xmlns:bp="http://www.biopax.org/release/biopax-level3.owl#" xmlns:rdf="http://www.w3.org/1999/02/22-rdf-syntax-ns#" rdf:id="b59">
      <bp:ID rdf:datatype="http://www.w3.org/2001/XMLSchema#string">17713401</bp:ID>
      <bp:DB rdf:datatype="http://www.w3.org/2001/XMLSchema#string">PubMed</bp:DB>
      <bp:TITLE rdf:datatype="http://www.w3.org/2001/XMLSchema#string">Glucose metabolism and catecholamines.</bp:TITLE>
      <bp:SOURCE rdf:datatype="http://www.w3.org/2001/XMLSchema#string">Crit Care Med</bp:SOURCE>
      <bp:YEAR rdf:datatype="http://www.w3.org/2001/XMLSchema#string">2007</bp:YEAR>
      <bp:AUTHORS rdf:datatype="http://www.w3.org/2001/XMLSchema#string">Barth E</bp:AUTHORS>
      <bp:AUTHORS rdf:datatype="http://www.w3.org/2001/XMLSchema#string">Albuszies G</bp:AUTHORS>
      <bp:AUTHORS rdf:datatype="http://www.w3.org/2001/XMLSchema#string">Baumgart K</bp:AUTHORS>
      <bp:AUTHORS rdf:datatype="http://www.w3.org/2001/XMLSchema#string">Matejovic M</bp:AUTHORS>
      <bp:AUTHORS rdf:datatype="http://www.w3.org/2001/XMLSchema#string">Wachter U</bp:AUTHORS>
      <bp:AUTHORS rdf:datatype="http://www.w3.org/2001/XMLSchema#string">Vogt J</bp:AUTHORS>
      <bp:AUTHORS rdf:datatype="http://www.w3.org/2001/XMLSchema#string">Radermacher P</bp:AUTHORS>
      <bp:AUTHORS rdf:datatype="http://www.w3.org/2001/XMLSchema#string">Calzia E</bp:AUTHORS>
    </bp:PublicationXref>
    <bp:PublicationXref xmlns:bp="http://www.biopax.org/release/biopax-level3.owl#" xmlns:rdf="http://www.w3.org/1999/02/22-rdf-syntax-ns#" rdf:id="be4">
      <bp:ID rdf:datatype="http://www.w3.org/2001/XMLSchema#string">2602371</bp:ID>
      <bp:DB rdf:datatype="http://www.w3.org/2001/XMLSchema#string">PubMed</bp:DB>
      <bp:TITLE rdf:datatype="http://www.w3.org/2001/XMLSchema#string">Urinary 8-hydroxy-2'-deoxyguanosine as a biological marker of in vivo oxidative DNA damage.</bp:TITLE>
      <bp:SOURCE rdf:datatype="http://www.w3.org/2001/XMLSchema#string">Proc Natl Acad Sci U S A</bp:SOURCE>
      <bp:YEAR rdf:datatype="http://www.w3.org/2001/XMLSchema#string">1989</bp:YEAR>
      <bp:AUTHORS rdf:datatype="http://www.w3.org/2001/XMLSchema#string">Shigenaga MK</bp:AUTHORS>
      <bp:AUTHORS rdf:datatype="http://www.w3.org/2001/XMLSchema#string">Gimeno CJ</bp:AUTHORS>
      <bp:AUTHORS rdf:datatype="http://www.w3.org/2001/XMLSchema#string">Ames BN</bp:AUTHORS>
    </bp:PublicationXref>
    <bp:PublicationXref xmlns:bp="http://www.biopax.org/release/biopax-level3.owl#" xmlns:rdf="http://www.w3.org/1999/02/22-rdf-syntax-ns#" rdf:id="ffd">
      <bp:ID rdf:datatype="http://www.w3.org/2001/XMLSchema#string">17389926</bp:ID>
      <bp:DB rdf:datatype="http://www.w3.org/2001/XMLSchema#string">PubMed</bp:DB>
      <bp:TITLE rdf:datatype="http://www.w3.org/2001/XMLSchema#string">Overexpression of selenoprotein H reduces Ht22 neuronal cell death after UVB irradiation by preventing superoxide formation.</bp:TITLE>
      <bp:SOURCE rdf:datatype="http://www.w3.org/2001/XMLSchema#string">Int J Biol Sci</bp:SOURCE>
      <bp:YEAR rdf:datatype="http://www.w3.org/2001/XMLSchema#string">2007</bp:YEAR>
      <bp:AUTHORS rdf:datatype="http://www.w3.org/2001/XMLSchema#string">Ben Jilani KE</bp:AUTHORS>
      <bp:AUTHORS rdf:datatype="http://www.w3.org/2001/XMLSchema#string">Panee J</bp:AUTHORS>
      <bp:AUTHORS rdf:datatype="http://www.w3.org/2001/XMLSchema#string">He Q</bp:AUTHORS>
      <bp:AUTHORS rdf:datatype="http://www.w3.org/2001/XMLSchema#string">Berry MJ</bp:AUTHORS>
      <bp:AUTHORS rdf:datatype="http://www.w3.org/2001/XMLSchema#string">Li PA</bp:AUTHORS>
    </bp:PublicationXref>
    <bp:PublicationXref xmlns:bp="http://www.biopax.org/release/biopax-level3.owl#" xmlns:rdf="http://www.w3.org/1999/02/22-rdf-syntax-ns#" rdf:id="aa9">
      <bp:ID rdf:datatype="http://www.w3.org/2001/XMLSchema#string">19167960</bp:ID>
      <bp:DB rdf:datatype="http://www.w3.org/2001/XMLSchema#string">PubMed</bp:DB>
      <bp:TITLE rdf:datatype="http://www.w3.org/2001/XMLSchema#string">Genetic variants in phosphatidylethanolamine N-methyltransferase and methylenetetrahydrofolate dehydrogenase influence biomarkers of choline metabolism when folate intake is restricted.</bp:TITLE>
      <bp:SOURCE rdf:datatype="http://www.w3.org/2001/XMLSchema#string">J Am Diet Assoc</bp:SOURCE>
      <bp:YEAR rdf:datatype="http://www.w3.org/2001/XMLSchema#string">2009</bp:YEAR>
      <bp:AUTHORS rdf:datatype="http://www.w3.org/2001/XMLSchema#string">Ivanov A</bp:AUTHORS>
      <bp:AUTHORS rdf:datatype="http://www.w3.org/2001/XMLSchema#string">Nash-Barboza S</bp:AUTHORS>
      <bp:AUTHORS rdf:datatype="http://www.w3.org/2001/XMLSchema#string">Hinkis S</bp:AUTHORS>
      <bp:AUTHORS rdf:datatype="http://www.w3.org/2001/XMLSchema#string">Caudill MA</bp:AUTHORS>
    </bp:PublicationXref>
    <bp:PublicationXref xmlns:bp="http://www.biopax.org/release/biopax-level3.owl#" xmlns:rdf="http://www.w3.org/1999/02/22-rdf-syntax-ns#" rdf:id="aa7">
      <bp:ID rdf:datatype="http://www.w3.org/2001/XMLSchema#string">15680219</bp:ID>
      <bp:DB rdf:datatype="http://www.w3.org/2001/XMLSchema#string">PubMed</bp:DB>
      <bp:TITLE rdf:datatype="http://www.w3.org/2001/XMLSchema#string">Methionine oxidation by reactive oxygen species: reaction mechanisms and relevance to Alzheimer's disease.</bp:TITLE>
      <bp:SOURCE rdf:datatype="http://www.w3.org/2001/XMLSchema#string">Biochim Biophys Acta</bp:SOURCE>
      <bp:YEAR rdf:datatype="http://www.w3.org/2001/XMLSchema#string">2005</bp:YEAR>
      <bp:AUTHORS rdf:datatype="http://www.w3.org/2001/XMLSchema#string">Schöneich C</bp:AUTHORS>
    </bp:PublicationXref>
    <bp:PublicationXref xmlns:bp="http://www.biopax.org/release/biopax-level3.owl#" xmlns:rdf="http://www.w3.org/1999/02/22-rdf-syntax-ns#" rdf:id="ac7">
      <bp:ID rdf:datatype="http://www.w3.org/2001/XMLSchema#string">19628033</bp:ID>
      <bp:DB rdf:datatype="http://www.w3.org/2001/XMLSchema#string">PubMed</bp:DB>
      <bp:TITLE rdf:datatype="http://www.w3.org/2001/XMLSchema#string">Tetrahydrobiopterin, superoxide, and vascular dysfunction.</bp:TITLE>
      <bp:SOURCE rdf:datatype="http://www.w3.org/2001/XMLSchema#string">Free Radic Biol Med</bp:SOURCE>
      <bp:YEAR rdf:datatype="http://www.w3.org/2001/XMLSchema#string">2009</bp:YEAR>
      <bp:AUTHORS rdf:datatype="http://www.w3.org/2001/XMLSchema#string">VÃ¡squez-Vivar J</bp:AUTHORS>
    </bp:PublicationXref>
    <bp:PublicationXref xmlns:bp="http://www.biopax.org/release/biopax-level3.owl#" xmlns:rdf="http://www.w3.org/1999/02/22-rdf-syntax-ns#" rdf:id="b30">
      <bp:ID rdf:datatype="http://www.w3.org/2001/XMLSchema#string">18761324</bp:ID>
      <bp:DB rdf:datatype="http://www.w3.org/2001/XMLSchema#string">PubMed</bp:DB>
      <bp:TITLE rdf:datatype="http://www.w3.org/2001/XMLSchema#string">New aspects of the role of hydroxyeicosatetraenoic acids in cell growth and cancer development.</bp:TITLE>
      <bp:SOURCE rdf:datatype="http://www.w3.org/2001/XMLSchema#string">Biochem Pharmacol</bp:SOURCE>
      <bp:YEAR rdf:datatype="http://www.w3.org/2001/XMLSchema#string">2009</bp:YEAR>
      <bp:ID rdf:datatype="http://www.w3.org/2001/XMLSchema#string">18761324</bp:ID>
      <bp:DB rdf:datatype="http://www.w3.org/2001/XMLSchema#string">PubMed</bp:DB>
      <bp:TITLE rdf:datatype="http://www.w3.org/2001/XMLSchema#string">New aspects of the role of hydroxyeicosatetraenoic acids in cell growth and cancer development.</bp:TITLE>
      <bp:SOURCE rdf:datatype="http://www.w3.org/2001/XMLSchema#string">Biochem Pharmacol</bp:SOURCE>
      <bp:YEAR rdf:datatype="http://www.w3.org/2001/XMLSchema#string">2009</bp:YEAR>
      <bp:AUTHORS rdf:datatype="http://www.w3.org/2001/XMLSchema#string">Moreno JJ</bp:AUTHORS>
    </bp:PublicationXref>
    <bp:PublicationXref xmlns:bp="http://www.biopax.org/release/biopax-level3.owl#" xmlns:rdf="http://www.w3.org/1999/02/22-rdf-syntax-ns#" rdf:id="d34">
      <bp:ID rdf:datatype="http://www.w3.org/2001/XMLSchema#string">190267</bp:ID>
      <bp:DB rdf:datatype="http://www.w3.org/2001/XMLSchema#string">PubMed</bp:DB>
      <bp:TITLE rdf:datatype="http://www.w3.org/2001/XMLSchema#string">Cyclic adenosine 3',5'-monophosphate inhibits the availability of arachidonate to prostaglandin synthetase in human platelet suspensions.</bp:TITLE>
      <bp:SOURCE rdf:datatype="http://www.w3.org/2001/XMLSchema#string">J Clin Invest</bp:SOURCE>
      <bp:YEAR rdf:datatype="http://www.w3.org/2001/XMLSchema#string">1977</bp:YEAR>
      <bp:AUTHORS rdf:datatype="http://www.w3.org/2001/XMLSchema#string">Minkes M</bp:AUTHORS>
      <bp:AUTHORS rdf:datatype="http://www.w3.org/2001/XMLSchema#string">Stanford N</bp:AUTHORS>
      <bp:AUTHORS rdf:datatype="http://www.w3.org/2001/XMLSchema#string">Chi MM</bp:AUTHORS>
      <bp:AUTHORS rdf:datatype="http://www.w3.org/2001/XMLSchema#string">Roth GJ</bp:AUTHORS>
      <bp:AUTHORS rdf:datatype="http://www.w3.org/2001/XMLSchema#string">Raz A</bp:AUTHORS>
      <bp:AUTHORS rdf:datatype="http://www.w3.org/2001/XMLSchema#string">Needleman P</bp:AUTHORS>
      <bp:AUTHORS rdf:datatype="http://www.w3.org/2001/XMLSchema#string">Majerus PW</bp:AUTHORS>
    </bp:PublicationXref>
    <bp:PublicationXref xmlns:bp="http://www.biopax.org/release/biopax-level3.owl#" xmlns:rdf="http://www.w3.org/1999/02/22-rdf-syntax-ns#" rdf:id="a3e">
      <bp:ID rdf:datatype="http://www.w3.org/2001/XMLSchema#string">16698314</bp:ID>
      <bp:DB rdf:datatype="http://www.w3.org/2001/XMLSchema#string">PubMed</bp:DB>
      <bp:TITLE rdf:datatype="http://www.w3.org/2001/XMLSchema#string">Modification of low-density lipoprotein by myeloperoxidase-derived oxidants and reagent hypochlorous acid.</bp:TITLE>
      <bp:SOURCE rdf:datatype="http://www.w3.org/2001/XMLSchema#string">Biochim Biophys Acta</bp:SOURCE>
      <bp:YEAR rdf:datatype="http://www.w3.org/2001/XMLSchema#string">2006</bp:YEAR>
      <bp:AUTHORS rdf:datatype="http://www.w3.org/2001/XMLSchema#string">Malle E</bp:AUTHORS>
      <bp:AUTHORS rdf:datatype="http://www.w3.org/2001/XMLSchema#string">Marsche G</bp:AUTHORS>
      <bp:AUTHORS rdf:datatype="http://www.w3.org/2001/XMLSchema#string">Arnhold J</bp:AUTHORS>
      <bp:AUTHORS rdf:datatype="http://www.w3.org/2001/XMLSchema#string">Davies MJ</bp:AUTHORS>
    </bp:PublicationXref>
    <bp:PublicationXref xmlns:bp="http://www.biopax.org/release/biopax-level3.owl#" xmlns:rdf="http://www.w3.org/1999/02/22-rdf-syntax-ns#" rdf:id="c82">
      <bp:ID rdf:datatype="http://www.w3.org/2001/XMLSchema#string">8617728</bp:ID>
      <bp:DB rdf:datatype="http://www.w3.org/2001/XMLSchema#string">PubMed</bp:DB>
      <bp:TITLE rdf:datatype="http://www.w3.org/2001/XMLSchema#string">The selenoenzyme phospholipid hydroperoxide glutathione peroxidase controls the activity of the 15-lipoxygenase with complex substrates and preserves the specificity of the oxygenation products.</bp:TITLE>
      <bp:SOURCE rdf:datatype="http://www.w3.org/2001/XMLSchema#string">J Biol Chem</bp:SOURCE>
      <bp:YEAR rdf:datatype="http://www.w3.org/2001/XMLSchema#string">1996</bp:YEAR>
      <bp:AUTHORS rdf:datatype="http://www.w3.org/2001/XMLSchema#string">Schnurr K</bp:AUTHORS>
      <bp:AUTHORS rdf:datatype="http://www.w3.org/2001/XMLSchema#string">Belkner J</bp:AUTHORS>
      <bp:AUTHORS rdf:datatype="http://www.w3.org/2001/XMLSchema#string">Ursini F</bp:AUTHORS>
      <bp:AUTHORS rdf:datatype="http://www.w3.org/2001/XMLSchema#string">Schewe T</bp:AUTHORS>
      <bp:AUTHORS rdf:datatype="http://www.w3.org/2001/XMLSchema#string">KÃ¼hn H</bp:AUTHORS>
    </bp:PublicationXref>
    <bp:PublicationXref xmlns:bp="http://www.biopax.org/release/biopax-level3.owl#" xmlns:rdf="http://www.w3.org/1999/02/22-rdf-syntax-ns#" rdf:id="fb3">
      <bp:ID rdf:datatype="http://www.w3.org/2001/XMLSchema#string">9730949</bp:ID>
      <bp:DB rdf:datatype="http://www.w3.org/2001/XMLSchema#string">PubMed</bp:DB>
      <bp:TITLE rdf:datatype="http://www.w3.org/2001/XMLSchema#string">Age-associated increase in PGE2 synthesis and COX activity in murine macrophages is reversed by vitamin E.</bp:TITLE>
      <bp:SOURCE rdf:datatype="http://www.w3.org/2001/XMLSchema#string">Am J Physiol</bp:SOURCE>
      <bp:YEAR rdf:datatype="http://www.w3.org/2001/XMLSchema#string">1998</bp:YEAR>
      <bp:AUTHORS rdf:datatype="http://www.w3.org/2001/XMLSchema#string">Wu D</bp:AUTHORS>
      <bp:AUTHORS rdf:datatype="http://www.w3.org/2001/XMLSchema#string">Mura C</bp:AUTHORS>
      <bp:AUTHORS rdf:datatype="http://www.w3.org/2001/XMLSchema#string">Beharka AA</bp:AUTHORS>
      <bp:AUTHORS rdf:datatype="http://www.w3.org/2001/XMLSchema#string">Han SN</bp:AUTHORS>
      <bp:AUTHORS rdf:datatype="http://www.w3.org/2001/XMLSchema#string">Paulson KE</bp:AUTHORS>
      <bp:AUTHORS rdf:datatype="http://www.w3.org/2001/XMLSchema#string">Hwang D</bp:AUTHORS>
      <bp:AUTHORS rdf:datatype="http://www.w3.org/2001/XMLSchema#string">Meydani SN</bp:AUTHORS>
    </bp:PublicationXref>
    <bp:PublicationXref xmlns:bp="http://www.biopax.org/release/biopax-level3.owl#" xmlns:rdf="http://www.w3.org/1999/02/22-rdf-syntax-ns#" rdf:id="da3">
      <bp:ID rdf:datatype="http://www.w3.org/2001/XMLSchema#string">15851485</bp:ID>
      <bp:DB rdf:datatype="http://www.w3.org/2001/XMLSchema#string">PubMed</bp:DB>
      <bp:TITLE rdf:datatype="http://www.w3.org/2001/XMLSchema#string">A type I interferon autocrine-paracrine loop is involved in Toll-like receptor-induced interleukin-12p70 secretion by dendritic cells.</bp:TITLE>
      <bp:SOURCE rdf:datatype="http://www.w3.org/2001/XMLSchema#string">J Exp Med</bp:SOURCE>
      <bp:YEAR rdf:datatype="http://www.w3.org/2001/XMLSchema#string">2005</bp:YEAR>
      <bp:AUTHORS rdf:datatype="http://www.w3.org/2001/XMLSchema#string">Gautier G</bp:AUTHORS>
      <bp:AUTHORS rdf:datatype="http://www.w3.org/2001/XMLSchema#string">Humbert M</bp:AUTHORS>
      <bp:AUTHORS rdf:datatype="http://www.w3.org/2001/XMLSchema#string">Deauvieau F</bp:AUTHORS>
      <bp:AUTHORS rdf:datatype="http://www.w3.org/2001/XMLSchema#string">Scuiller M</bp:AUTHORS>
      <bp:AUTHORS rdf:datatype="http://www.w3.org/2001/XMLSchema#string">Hiscott J</bp:AUTHORS>
      <bp:AUTHORS rdf:datatype="http://www.w3.org/2001/XMLSchema#string">Bates EE</bp:AUTHORS>
      <bp:AUTHORS rdf:datatype="http://www.w3.org/2001/XMLSchema#string">Trinchieri G</bp:AUTHORS>
      <bp:AUTHORS rdf:datatype="http://www.w3.org/2001/XMLSchema#string">Caux C</bp:AUTHORS>
      <bp:AUTHORS rdf:datatype="http://www.w3.org/2001/XMLSchema#string">Garrone P</bp:AUTHORS>
    </bp:PublicationXref>
    <bp:PublicationXref xmlns:bp="http://www.biopax.org/release/biopax-level3.owl#" xmlns:rdf="http://www.w3.org/1999/02/22-rdf-syntax-ns#" rdf:id="a8b">
      <bp:ID rdf:datatype="http://www.w3.org/2001/XMLSchema#string">10666321</bp:ID>
      <bp:DB rdf:datatype="http://www.w3.org/2001/XMLSchema#string">PubMed</bp:DB>
      <bp:TITLE rdf:datatype="http://www.w3.org/2001/XMLSchema#string">Cloning, heterologous expression, and enzymological characterization of human squalene monooxygenase.</bp:TITLE>
      <bp:SOURCE rdf:datatype="http://www.w3.org/2001/XMLSchema#string">Arch Biochem Biophys</bp:SOURCE>
      <bp:YEAR rdf:datatype="http://www.w3.org/2001/XMLSchema#string">2000</bp:YEAR>
      <bp:AUTHORS rdf:datatype="http://www.w3.org/2001/XMLSchema#string">Laden BP</bp:AUTHORS>
      <bp:AUTHORS rdf:datatype="http://www.w3.org/2001/XMLSchema#string">Tang Y</bp:AUTHORS>
      <bp:AUTHORS rdf:datatype="http://www.w3.org/2001/XMLSchema#string">Porter TD</bp:AUTHORS>
    </bp:PublicationXref>
    <bp:PublicationXref xmlns:bp="http://www.biopax.org/release/biopax-level3.owl#" xmlns:rdf="http://www.w3.org/1999/02/22-rdf-syntax-ns#" rdf:id="edb">
      <bp:ID rdf:datatype="http://www.w3.org/2001/XMLSchema#string">10914032</bp:ID>
      <bp:DB rdf:datatype="http://www.w3.org/2001/XMLSchema#string">PubMed</bp:DB>
      <bp:TITLE rdf:datatype="http://www.w3.org/2001/XMLSchema#string">Measurement of ceramide synthase activity.</bp:TITLE>
      <bp:SOURCE rdf:datatype="http://www.w3.org/2001/XMLSchema#string">Methods Enzymol</bp:SOURCE>
      <bp:YEAR rdf:datatype="http://www.w3.org/2001/XMLSchema#string">2000</bp:YEAR>
      <bp:AUTHORS rdf:datatype="http://www.w3.org/2001/XMLSchema#string">Bose R</bp:AUTHORS>
      <bp:AUTHORS rdf:datatype="http://www.w3.org/2001/XMLSchema#string">Kolesnick R</bp:AUTHORS>
    </bp:PublicationXref>
    <bp:PublicationXref xmlns:bp="http://www.biopax.org/release/biopax-level3.owl#" xmlns:rdf="http://www.w3.org/1999/02/22-rdf-syntax-ns#" rdf:id="e2b">
      <bp:ID rdf:datatype="http://www.w3.org/2001/XMLSchema#string">17927969</bp:ID>
      <bp:DB rdf:datatype="http://www.w3.org/2001/XMLSchema#string">PubMed</bp:DB>
      <bp:TITLE rdf:datatype="http://www.w3.org/2001/XMLSchema#string">Synergism of Toll-like receptor-induced interleukin-12p70 secretion by monocyte-derived dendritic cells is mediated through p38 MAPK and lowers the threshold of T-helper cell type 1 responses.</bp:TITLE>
      <bp:SOURCE rdf:datatype="http://www.w3.org/2001/XMLSchema#string">Cell Immunol</bp:SOURCE>
      <bp:YEAR rdf:datatype="http://www.w3.org/2001/XMLSchema#string">2007</bp:YEAR>
      <bp:AUTHORS rdf:datatype="http://www.w3.org/2001/XMLSchema#string">Bohnenkamp HR</bp:AUTHORS>
      <bp:AUTHORS rdf:datatype="http://www.w3.org/2001/XMLSchema#string">Papazisis KT</bp:AUTHORS>
      <bp:AUTHORS rdf:datatype="http://www.w3.org/2001/XMLSchema#string">Burchell JM</bp:AUTHORS>
      <bp:AUTHORS rdf:datatype="http://www.w3.org/2001/XMLSchema#string">Taylor-Papadimitriou J</bp:AUTHORS>
    </bp:PublicationXref>
    <bp:PublicationXref xmlns:bp="http://www.biopax.org/release/biopax-level3.owl#" xmlns:rdf="http://www.w3.org/1999/02/22-rdf-syntax-ns#" rdf:id="cef">
      <bp:ID rdf:datatype="http://www.w3.org/2001/XMLSchema#string">11307174</bp:ID>
      <bp:DB rdf:datatype="http://www.w3.org/2001/XMLSchema#string">PubMed</bp:DB>
      <bp:TITLE rdf:datatype="http://www.w3.org/2001/XMLSchema#string"></bp:TITLE>
      <bp:SOURCE rdf:datatype="http://www.w3.org/2001/XMLSchema#string"></bp:SOURCE>
      <bp:YEAR rdf:datatype="http://www.w3.org/2001/XMLSchema#string"></bp:YEAR>
      <bp:ID rdf:datatype="http://www.w3.org/2001/XMLSchema#string">11307174</bp:ID>
      <bp:DB rdf:datatype="http://www.w3.org/2001/XMLSchema#string">PubMed</bp:DB>
      <bp:TITLE rdf:datatype="http://www.w3.org/2001/XMLSchema#string">Hemoglobin variants and determination of glycated hemoglobin (HbA1c).</bp:TITLE>
      <bp:SOURCE rdf:datatype="http://www.w3.org/2001/XMLSchema#string">Diabetes Metab Res Rev</bp:SOURCE>
      <bp:YEAR rdf:datatype="http://www.w3.org/2001/XMLSchema#string">2001</bp:YEAR>
      <bp:AUTHORS rdf:datatype="http://www.w3.org/2001/XMLSchema#string">Schnedl WJ</bp:AUTHORS>
      <bp:AUTHORS rdf:datatype="http://www.w3.org/2001/XMLSchema#string">Liebminger A</bp:AUTHORS>
      <bp:AUTHORS rdf:datatype="http://www.w3.org/2001/XMLSchema#string">Roller RE</bp:AUTHORS>
      <bp:AUTHORS rdf:datatype="http://www.w3.org/2001/XMLSchema#string">Lipp RW</bp:AUTHORS>
      <bp:AUTHORS rdf:datatype="http://www.w3.org/2001/XMLSchema#string">Krejs GJ</bp:AUTHORS>
    </bp:PublicationXref>
    <bp:PublicationXref xmlns:bp="http://www.biopax.org/release/biopax-level3.owl#" xmlns:rdf="http://www.w3.org/1999/02/22-rdf-syntax-ns#" rdf:id="e99">
      <bp:ID rdf:datatype="http://www.w3.org/2001/XMLSchema#string">15976321</bp:ID>
      <bp:DB rdf:datatype="http://www.w3.org/2001/XMLSchema#string">PubMed</bp:DB>
      <bp:TITLE rdf:datatype="http://www.w3.org/2001/XMLSchema#string">New insights into the regulation of HDL metabolism and reverse cholesterol transport.</bp:TITLE>
      <bp:SOURCE rdf:datatype="http://www.w3.org/2001/XMLSchema#string">Circ Res</bp:SOURCE>
      <bp:YEAR rdf:datatype="http://www.w3.org/2001/XMLSchema#string">2005</bp:YEAR>
      <bp:AUTHORS rdf:datatype="http://www.w3.org/2001/XMLSchema#string">Lewis GF</bp:AUTHORS>
      <bp:AUTHORS rdf:datatype="http://www.w3.org/2001/XMLSchema#string">Rader DJ</bp:AUTHORS>
    </bp:PublicationXref>
    <bp:PublicationXref xmlns:bp="http://www.biopax.org/release/biopax-level3.owl#" xmlns:rdf="http://www.w3.org/1999/02/22-rdf-syntax-ns#" rdf:id="c22">
      <bp:ID rdf:datatype="http://www.w3.org/2001/XMLSchema#string">17583675</bp:ID>
      <bp:DB rdf:datatype="http://www.w3.org/2001/XMLSchema#string">PubMed</bp:DB>
      <bp:TITLE rdf:datatype="http://www.w3.org/2001/XMLSchema#string">Rosiglitazone attenuates NF-kappaB-dependent ICAM-1 and TNF-alpha production caused by homocysteine via inhibiting ERK1/2/p38MAPK activation.</bp:TITLE>
      <bp:SOURCE rdf:datatype="http://www.w3.org/2001/XMLSchema#string">Biochem Biophys Res Commun</bp:SOURCE>
      <bp:YEAR rdf:datatype="http://www.w3.org/2001/XMLSchema#string">2007</bp:YEAR>
      <bp:AUTHORS rdf:datatype="http://www.w3.org/2001/XMLSchema#string">Bai YP</bp:AUTHORS>
      <bp:AUTHORS rdf:datatype="http://www.w3.org/2001/XMLSchema#string">Liu YH</bp:AUTHORS>
      <bp:AUTHORS rdf:datatype="http://www.w3.org/2001/XMLSchema#string">Chen J</bp:AUTHORS>
      <bp:AUTHORS rdf:datatype="http://www.w3.org/2001/XMLSchema#string">Song T</bp:AUTHORS>
      <bp:AUTHORS rdf:datatype="http://www.w3.org/2001/XMLSchema#string">You Y</bp:AUTHORS>
      <bp:AUTHORS rdf:datatype="http://www.w3.org/2001/XMLSchema#string">Tang ZY</bp:AUTHORS>
      <bp:AUTHORS rdf:datatype="http://www.w3.org/2001/XMLSchema#string">Li YJ</bp:AUTHORS>
      <bp:AUTHORS rdf:datatype="http://www.w3.org/2001/XMLSchema#string">Zhang GG</bp:AUTHORS>
    </bp:PublicationXref>
    <bp:PublicationXref xmlns:bp="http://www.biopax.org/release/biopax-level3.owl#" xmlns:rdf="http://www.w3.org/1999/02/22-rdf-syntax-ns#" rdf:id="fcb">
      <bp:ID rdf:datatype="http://www.w3.org/2001/XMLSchema#string">10471130</bp:ID>
      <bp:DB rdf:datatype="http://www.w3.org/2001/XMLSchema#string">PubMed</bp:DB>
      <bp:TITLE rdf:datatype="http://www.w3.org/2001/XMLSchema#string">In vivo conversion of linoleic acid to arachidonic acid in human adults.</bp:TITLE>
      <bp:SOURCE rdf:datatype="http://www.w3.org/2001/XMLSchema#string">Prostaglandins Leukot Essent Fatty Acids</bp:SOURCE>
      <bp:YEAR rdf:datatype="http://www.w3.org/2001/XMLSchema#string">1999</bp:YEAR>
      <bp:AUTHORS rdf:datatype="http://www.w3.org/2001/XMLSchema#string">Salem N Jr</bp:AUTHORS>
      <bp:AUTHORS rdf:datatype="http://www.w3.org/2001/XMLSchema#string">Pawlosky R</bp:AUTHORS>
      <bp:AUTHORS rdf:datatype="http://www.w3.org/2001/XMLSchema#string">Wegher B</bp:AUTHORS>
      <bp:AUTHORS rdf:datatype="http://www.w3.org/2001/XMLSchema#string">Hibbeln J</bp:AUTHORS>
    </bp:PublicationXref>
    <bp:PublicationXref xmlns:bp="http://www.biopax.org/release/biopax-level3.owl#" xmlns:rdf="http://www.w3.org/1999/02/22-rdf-syntax-ns#" rdf:id="c51">
      <bp:ID rdf:datatype="http://www.w3.org/2001/XMLSchema#string">16430221</bp:ID>
      <bp:DB rdf:datatype="http://www.w3.org/2001/XMLSchema#string">PubMed</bp:DB>
      <bp:TITLE rdf:datatype="http://www.w3.org/2001/XMLSchema#string">Myeloperoxidase metabolizes thiocyanate in a reaction driven by nitric oxide.</bp:TITLE>
      <bp:SOURCE rdf:datatype="http://www.w3.org/2001/XMLSchema#string">Biochemistry</bp:SOURCE>
      <bp:YEAR rdf:datatype="http://www.w3.org/2001/XMLSchema#string">2006</bp:YEAR>
      <bp:AUTHORS rdf:datatype="http://www.w3.org/2001/XMLSchema#string">Galijasevic S</bp:AUTHORS>
      <bp:AUTHORS rdf:datatype="http://www.w3.org/2001/XMLSchema#string">Saed GM</bp:AUTHORS>
      <bp:AUTHORS rdf:datatype="http://www.w3.org/2001/XMLSchema#string">Hazen SL</bp:AUTHORS>
      <bp:AUTHORS rdf:datatype="http://www.w3.org/2001/XMLSchema#string">Abu-Soud HM</bp:AUTHORS>
    </bp:PublicationXref>
    <bp:PublicationXref xmlns:bp="http://www.biopax.org/release/biopax-level3.owl#" xmlns:rdf="http://www.w3.org/1999/02/22-rdf-syntax-ns#" rdf:id="ba4">
      <bp:ID rdf:datatype="http://www.w3.org/2001/XMLSchema#string">18927507</bp:ID>
      <bp:DB rdf:datatype="http://www.w3.org/2001/XMLSchema#string">PubMed</bp:DB>
      <bp:TITLE rdf:datatype="http://www.w3.org/2001/XMLSchema#string">FoxO1 integrates insulin signaling to VLDL production.</bp:TITLE>
      <bp:SOURCE rdf:datatype="http://www.w3.org/2001/XMLSchema#string">Cell Cycle</bp:SOURCE>
      <bp:YEAR rdf:datatype="http://www.w3.org/2001/XMLSchema#string">2008</bp:YEAR>
      <bp:AUTHORS rdf:datatype="http://www.w3.org/2001/XMLSchema#string">Kamagate A</bp:AUTHORS>
      <bp:AUTHORS rdf:datatype="http://www.w3.org/2001/XMLSchema#string">Dong HH</bp:AUTHORS>
    </bp:PublicationXref>
    <bp:PublicationXref xmlns:bp="http://www.biopax.org/release/biopax-level3.owl#" xmlns:rdf="http://www.w3.org/1999/02/22-rdf-syntax-ns#" rdf:id="d97">
      <bp:ID rdf:datatype="http://www.w3.org/2001/XMLSchema#string">10100195</bp:ID>
      <bp:DB rdf:datatype="http://www.w3.org/2001/XMLSchema#string">PubMed</bp:DB>
      <bp:TITLE rdf:datatype="http://www.w3.org/2001/XMLSchema#string">Activity of phosphatidylethanolamine-N-methyltransferase in brain affected by Alzheimer's disease.</bp:TITLE>
      <bp:SOURCE rdf:datatype="http://www.w3.org/2001/XMLSchema#string">Neurochem Int</bp:SOURCE>
      <bp:YEAR rdf:datatype="http://www.w3.org/2001/XMLSchema#string">1999</bp:YEAR>
      <bp:AUTHORS rdf:datatype="http://www.w3.org/2001/XMLSchema#string">Guan ZZ</bp:AUTHORS>
      <bp:AUTHORS rdf:datatype="http://www.w3.org/2001/XMLSchema#string">Wang YN</bp:AUTHORS>
      <bp:AUTHORS rdf:datatype="http://www.w3.org/2001/XMLSchema#string">Xiao KQ</bp:AUTHORS>
      <bp:AUTHORS rdf:datatype="http://www.w3.org/2001/XMLSchema#string">Hu PS</bp:AUTHORS>
      <bp:AUTHORS rdf:datatype="http://www.w3.org/2001/XMLSchema#string">Liu JL</bp:AUTHORS>
    </bp:PublicationXref>
    <bp:PublicationXref xmlns:bp="http://www.biopax.org/release/biopax-level3.owl#" xmlns:rdf="http://www.w3.org/1999/02/22-rdf-syntax-ns#" rdf:id="a7c">
      <bp:ID rdf:datatype="http://www.w3.org/2001/XMLSchema#string">10484769</bp:ID>
      <bp:DB rdf:datatype="http://www.w3.org/2001/XMLSchema#string">PubMed</bp:DB>
      <bp:TITLE rdf:datatype="http://www.w3.org/2001/XMLSchema#string">Molecular basis for methionine synthase reductase deficiency in patients belonging to the cblE complementation group of disorders in folate/cobalamin metabolism.</bp:TITLE>
      <bp:SOURCE rdf:datatype="http://www.w3.org/2001/XMLSchema#string">Hum Mol Genet</bp:SOURCE>
      <bp:YEAR rdf:datatype="http://www.w3.org/2001/XMLSchema#string">1999</bp:YEAR>
      <bp:AUTHORS rdf:datatype="http://www.w3.org/2001/XMLSchema#string">Wilson A</bp:AUTHORS>
      <bp:AUTHORS rdf:datatype="http://www.w3.org/2001/XMLSchema#string">Leclerc D</bp:AUTHORS>
      <bp:AUTHORS rdf:datatype="http://www.w3.org/2001/XMLSchema#string">Rosenblatt DS</bp:AUTHORS>
      <bp:AUTHORS rdf:datatype="http://www.w3.org/2001/XMLSchema#string">Gravel RA</bp:AUTHORS>
    </bp:PublicationXref>
    <bp:PublicationXref xmlns:bp="http://www.biopax.org/release/biopax-level3.owl#" xmlns:rdf="http://www.w3.org/1999/02/22-rdf-syntax-ns#" rdf:id="d09">
      <bp:ID rdf:datatype="http://www.w3.org/2001/XMLSchema#string">15215856</bp:ID>
      <bp:DB rdf:datatype="http://www.w3.org/2001/XMLSchema#string">PubMed</bp:DB>
      <bp:TITLE rdf:datatype="http://www.w3.org/2001/XMLSchema#string">A membrane protein complex mediates retro-translocation from the ER lumen into the cytosol.</bp:TITLE>
      <bp:SOURCE rdf:datatype="http://www.w3.org/2001/XMLSchema#string">Nature</bp:SOURCE>
      <bp:YEAR rdf:datatype="http://www.w3.org/2001/XMLSchema#string">2004</bp:YEAR>
      <bp:AUTHORS rdf:datatype="http://www.w3.org/2001/XMLSchema#string">Ye Y</bp:AUTHORS>
      <bp:AUTHORS rdf:datatype="http://www.w3.org/2001/XMLSchema#string">Shibata Y</bp:AUTHORS>
      <bp:AUTHORS rdf:datatype="http://www.w3.org/2001/XMLSchema#string">Yun C</bp:AUTHORS>
      <bp:AUTHORS rdf:datatype="http://www.w3.org/2001/XMLSchema#string">Ron D</bp:AUTHORS>
      <bp:AUTHORS rdf:datatype="http://www.w3.org/2001/XMLSchema#string">Rapoport TA</bp:AUTHORS>
    </bp:PublicationXref>
    <bp:PublicationXref xmlns:bp="http://www.biopax.org/release/biopax-level3.owl#" xmlns:rdf="http://www.w3.org/1999/02/22-rdf-syntax-ns#" rdf:id="ba9">
      <bp:ID rdf:datatype="http://www.w3.org/2001/XMLSchema#string">4387676</bp:ID>
      <bp:DB rdf:datatype="http://www.w3.org/2001/XMLSchema#string">PubMed</bp:DB>
      <bp:TITLE rdf:datatype="http://www.w3.org/2001/XMLSchema#string">Metabolism of sphingosine bases. 8. Distribution, isolation and properties of D-3-oxosphinganine reductase. Stereospecificity of the NADPH-dependent reaction of 3-oxodihydrospingosine (2-amino-1-hydroxyoctadecane-3-one).</bp:TITLE>
      <bp:SOURCE rdf:datatype="http://www.w3.org/2001/XMLSchema#string">Hoppe Seylers Z Physiol Chem</bp:SOURCE>
      <bp:YEAR rdf:datatype="http://www.w3.org/2001/XMLSchema#string">1968</bp:YEAR>
      <bp:AUTHORS rdf:datatype="http://www.w3.org/2001/XMLSchema#string">Stoffel W</bp:AUTHORS>
      <bp:AUTHORS rdf:datatype="http://www.w3.org/2001/XMLSchema#string">LeKim D</bp:AUTHORS>
      <bp:AUTHORS rdf:datatype="http://www.w3.org/2001/XMLSchema#string">Sticht G</bp:AUTHORS>
    </bp:PublicationXref>
    <bp:PublicationXref xmlns:bp="http://www.biopax.org/release/biopax-level3.owl#" xmlns:rdf="http://www.w3.org/1999/02/22-rdf-syntax-ns#" rdf:id="f5d">
      <bp:ID rdf:datatype="http://www.w3.org/2001/XMLSchema#string">15189125</bp:ID>
      <bp:DB rdf:datatype="http://www.w3.org/2001/XMLSchema#string">PubMed</bp:DB>
      <bp:TITLE rdf:datatype="http://www.w3.org/2001/XMLSchema#string">Structure, function, and dietary regulation of delta6, delta5, and delta9 desaturases.</bp:TITLE>
      <bp:SOURCE rdf:datatype="http://www.w3.org/2001/XMLSchema#string">Annu Rev Nutr</bp:SOURCE>
      <bp:YEAR rdf:datatype="http://www.w3.org/2001/XMLSchema#string">2004</bp:YEAR>
      <bp:AUTHORS rdf:datatype="http://www.w3.org/2001/XMLSchema#string">Nakamura MT</bp:AUTHORS>
      <bp:AUTHORS rdf:datatype="http://www.w3.org/2001/XMLSchema#string">Nara TY</bp:AUTHORS>
    </bp:PublicationXref>
    <bp:PublicationXref xmlns:bp="http://www.biopax.org/release/biopax-level3.owl#" xmlns:rdf="http://www.w3.org/1999/02/22-rdf-syntax-ns#" rdf:id="c65">
      <bp:ID rdf:datatype="http://www.w3.org/2001/XMLSchema#string">15314690</bp:ID>
      <bp:DB rdf:datatype="http://www.w3.org/2001/XMLSchema#string">PubMed</bp:DB>
      <bp:TITLE rdf:datatype="http://www.w3.org/2001/XMLSchema#string">Apolipoprotein A-I is a selective target for myeloperoxidase-catalyzed oxidation and functional impairment in subjects with cardiovascular disease.</bp:TITLE>
      <bp:SOURCE rdf:datatype="http://www.w3.org/2001/XMLSchema#string">J Clin Invest</bp:SOURCE>
      <bp:YEAR rdf:datatype="http://www.w3.org/2001/XMLSchema#string">2004</bp:YEAR>
      <bp:AUTHORS rdf:datatype="http://www.w3.org/2001/XMLSchema#string">Zheng L</bp:AUTHORS>
      <bp:AUTHORS rdf:datatype="http://www.w3.org/2001/XMLSchema#string">Nukuna B</bp:AUTHORS>
      <bp:AUTHORS rdf:datatype="http://www.w3.org/2001/XMLSchema#string">Brennan ML</bp:AUTHORS>
      <bp:AUTHORS rdf:datatype="http://www.w3.org/2001/XMLSchema#string">Sun M</bp:AUTHORS>
      <bp:AUTHORS rdf:datatype="http://www.w3.org/2001/XMLSchema#string">Goormastic M</bp:AUTHORS>
      <bp:AUTHORS rdf:datatype="http://www.w3.org/2001/XMLSchema#string">Settle M</bp:AUTHORS>
      <bp:AUTHORS rdf:datatype="http://www.w3.org/2001/XMLSchema#string">Schmitt D</bp:AUTHORS>
      <bp:AUTHORS rdf:datatype="http://www.w3.org/2001/XMLSchema#string">Fu X</bp:AUTHORS>
      <bp:AUTHORS rdf:datatype="http://www.w3.org/2001/XMLSchema#string">Thomson L</bp:AUTHORS>
      <bp:AUTHORS rdf:datatype="http://www.w3.org/2001/XMLSchema#string">Fox PL</bp:AUTHORS>
      <bp:AUTHORS rdf:datatype="http://www.w3.org/2001/XMLSchema#string">Ischiropoulos H</bp:AUTHORS>
      <bp:AUTHORS rdf:datatype="http://www.w3.org/2001/XMLSchema#string">Smith JD</bp:AUTHORS>
      <bp:AUTHORS rdf:datatype="http://www.w3.org/2001/XMLSchema#string">Kinter M</bp:AUTHORS>
      <bp:AUTHORS rdf:datatype="http://www.w3.org/2001/XMLSchema#string">Hazen SL</bp:AUTHORS>
    </bp:PublicationXref>
    <bp:PublicationXref xmlns:bp="http://www.biopax.org/release/biopax-level3.owl#" xmlns:rdf="http://www.w3.org/1999/02/22-rdf-syntax-ns#" rdf:id="a40">
      <bp:ID rdf:datatype="http://www.w3.org/2001/XMLSchema#string">17960332</bp:ID>
      <bp:DB rdf:datatype="http://www.w3.org/2001/XMLSchema#string">PubMed</bp:DB>
      <bp:TITLE rdf:datatype="http://www.w3.org/2001/XMLSchema#string">Serum selenium concentrations correlate significantly with inflammatory biomarker high-sensitive CRP levels in Hungarian gestational diabetic and healthy pregnant women at mid-pregnancy.</bp:TITLE>
      <bp:SOURCE rdf:datatype="http://www.w3.org/2001/XMLSchema#string">Biol Trace Elem Res</bp:SOURCE>
      <bp:YEAR rdf:datatype="http://www.w3.org/2001/XMLSchema#string">2008</bp:YEAR>
      <bp:AUTHORS rdf:datatype="http://www.w3.org/2001/XMLSchema#string">Molnar J</bp:AUTHORS>
      <bp:AUTHORS rdf:datatype="http://www.w3.org/2001/XMLSchema#string">Garamvolgyi Z</bp:AUTHORS>
      <bp:AUTHORS rdf:datatype="http://www.w3.org/2001/XMLSchema#string">Herold M</bp:AUTHORS>
      <bp:AUTHORS rdf:datatype="http://www.w3.org/2001/XMLSchema#string">Adanyi N</bp:AUTHORS>
      <bp:AUTHORS rdf:datatype="http://www.w3.org/2001/XMLSchema#string">Somogyi A</bp:AUTHORS>
      <bp:AUTHORS rdf:datatype="http://www.w3.org/2001/XMLSchema#string">Rigo J Jr</bp:AUTHORS>
    </bp:PublicationXref>
    <bp:PublicationXref xmlns:bp="http://www.biopax.org/release/biopax-level3.owl#" xmlns:rdf="http://www.w3.org/1999/02/22-rdf-syntax-ns#" rdf:id="a4a">
      <bp:ID rdf:datatype="http://www.w3.org/2001/XMLSchema#string">19747065</bp:ID>
      <bp:DB rdf:datatype="http://www.w3.org/2001/XMLSchema#string">PubMed</bp:DB>
      <bp:TITLE rdf:datatype="http://www.w3.org/2001/XMLSchema#string">Structure-function relationships, physiological roles and evolution of mammalian ER-resident selenoproteins.</bp:TITLE>
      <bp:SOURCE rdf:datatype="http://www.w3.org/2001/XMLSchema#string">Antioxid Redox Signal</bp:SOURCE>
      <bp:YEAR rdf:datatype="http://www.w3.org/2001/XMLSchema#string">2009</bp:YEAR>
      <bp:AUTHORS rdf:datatype="http://www.w3.org/2001/XMLSchema#string">Shchedrina VA</bp:AUTHORS>
      <bp:AUTHORS rdf:datatype="http://www.w3.org/2001/XMLSchema#string">Zhang Y</bp:AUTHORS>
      <bp:AUTHORS rdf:datatype="http://www.w3.org/2001/XMLSchema#string">Labunskyy VM</bp:AUTHORS>
      <bp:AUTHORS rdf:datatype="http://www.w3.org/2001/XMLSchema#string">Hatfield DL</bp:AUTHORS>
      <bp:AUTHORS rdf:datatype="http://www.w3.org/2001/XMLSchema#string">Gladyshev V</bp:AUTHORS>
    </bp:PublicationXref>
    <bp:PublicationXref xmlns:bp="http://www.biopax.org/release/biopax-level3.owl#" xmlns:rdf="http://www.w3.org/1999/02/22-rdf-syntax-ns#" rdf:id="efb">
      <bp:ID rdf:datatype="http://www.w3.org/2001/XMLSchema#string">19625220</bp:ID>
      <bp:DB rdf:datatype="http://www.w3.org/2001/XMLSchema#string">PubMed</bp:DB>
      <bp:TITLE rdf:datatype="http://www.w3.org/2001/XMLSchema#string">Folate/homocysteine phenotypes and MTHFR 677C&gt;T genotypes are associated with serum levels of monocyte chemoattractant protein-1.</bp:TITLE>
      <bp:SOURCE rdf:datatype="http://www.w3.org/2001/XMLSchema#string">Clin Immunol</bp:SOURCE>
      <bp:YEAR rdf:datatype="http://www.w3.org/2001/XMLSchema#string">2009</bp:YEAR>
      <bp:AUTHORS rdf:datatype="http://www.w3.org/2001/XMLSchema#string">Hammons AL</bp:AUTHORS>
      <bp:AUTHORS rdf:datatype="http://www.w3.org/2001/XMLSchema#string">Summers CM</bp:AUTHORS>
      <bp:AUTHORS rdf:datatype="http://www.w3.org/2001/XMLSchema#string">Woodside JV</bp:AUTHORS>
      <bp:AUTHORS rdf:datatype="http://www.w3.org/2001/XMLSchema#string">McNulty H</bp:AUTHORS>
      <bp:AUTHORS rdf:datatype="http://www.w3.org/2001/XMLSchema#string">Strain JJ</bp:AUTHORS>
      <bp:AUTHORS rdf:datatype="http://www.w3.org/2001/XMLSchema#string">Young IS</bp:AUTHORS>
      <bp:AUTHORS rdf:datatype="http://www.w3.org/2001/XMLSchema#string">Murray L</bp:AUTHORS>
      <bp:AUTHORS rdf:datatype="http://www.w3.org/2001/XMLSchema#string">Boreham CA</bp:AUTHORS>
      <bp:AUTHORS rdf:datatype="http://www.w3.org/2001/XMLSchema#string">Scott JM</bp:AUTHORS>
      <bp:AUTHORS rdf:datatype="http://www.w3.org/2001/XMLSchema#string">Mitchell LE</bp:AUTHORS>
      <bp:AUTHORS rdf:datatype="http://www.w3.org/2001/XMLSchema#string">Whitehead AS</bp:AUTHORS>
    </bp:PublicationXref>
    <bp:PublicationXref xmlns:bp="http://www.biopax.org/release/biopax-level3.owl#" xmlns:rdf="http://www.w3.org/1999/02/22-rdf-syntax-ns#" rdf:id="bd7">
      <bp:ID rdf:datatype="http://www.w3.org/2001/XMLSchema#string">16835236</bp:ID>
      <bp:DB rdf:datatype="http://www.w3.org/2001/XMLSchema#string">PubMed</bp:DB>
      <bp:TITLE rdf:datatype="http://www.w3.org/2001/XMLSchema#string">NF-kappaB1 (p50) homodimers differentially regulate pro- and anti-inflammatory cytokines in macrophages.</bp:TITLE>
      <bp:SOURCE rdf:datatype="http://www.w3.org/2001/XMLSchema#string">J Biol Chem</bp:SOURCE>
      <bp:YEAR rdf:datatype="http://www.w3.org/2001/XMLSchema#string">2006</bp:YEAR>
      <bp:AUTHORS rdf:datatype="http://www.w3.org/2001/XMLSchema#string">Cao S</bp:AUTHORS>
      <bp:AUTHORS rdf:datatype="http://www.w3.org/2001/XMLSchema#string">Zhang X</bp:AUTHORS>
      <bp:AUTHORS rdf:datatype="http://www.w3.org/2001/XMLSchema#string">Edwards JP</bp:AUTHORS>
      <bp:AUTHORS rdf:datatype="http://www.w3.org/2001/XMLSchema#string">Mosser DM</bp:AUTHORS>
    </bp:PublicationXref>
    <bp:PublicationXref xmlns:bp="http://www.biopax.org/release/biopax-level3.owl#" xmlns:rdf="http://www.w3.org/1999/02/22-rdf-syntax-ns#" rdf:id="d74">
      <bp:ID rdf:datatype="http://www.w3.org/2001/XMLSchema#string">15536089</bp:ID>
      <bp:DB rdf:datatype="http://www.w3.org/2001/XMLSchema#string">PubMed</bp:DB>
      <bp:TITLE rdf:datatype="http://www.w3.org/2001/XMLSchema#string">CTP: Phosphocholine cytidylyltransferase: paving the way from gene to membrane.</bp:TITLE>
      <bp:SOURCE rdf:datatype="http://www.w3.org/2001/XMLSchema#string">J Biol Chem</bp:SOURCE>
      <bp:YEAR rdf:datatype="http://www.w3.org/2001/XMLSchema#string">2005</bp:YEAR>
      <bp:AUTHORS rdf:datatype="http://www.w3.org/2001/XMLSchema#string">Jackowski S</bp:AUTHORS>
      <bp:AUTHORS rdf:datatype="http://www.w3.org/2001/XMLSchema#string">Fagone P</bp:AUTHORS>
    </bp:PublicationXref>
    <bp:PublicationXref xmlns:bp="http://www.biopax.org/release/biopax-level3.owl#" xmlns:rdf="http://www.w3.org/1999/02/22-rdf-syntax-ns#" rdf:id="ee3">
      <bp:ID rdf:datatype="http://www.w3.org/2001/XMLSchema#string">932041</bp:ID>
      <bp:DB rdf:datatype="http://www.w3.org/2001/XMLSchema#string">PubMed</bp:DB>
      <bp:TITLE rdf:datatype="http://www.w3.org/2001/XMLSchema#string">Sphingolipid base metabolism. Stereospecific uptake of proton in the enzymatic conversion of sphinganine 1-phosphate to ethanolamine 1-phosphate.</bp:TITLE>
      <bp:SOURCE rdf:datatype="http://www.w3.org/2001/XMLSchema#string">J Biol Chem</bp:SOURCE>
      <bp:YEAR rdf:datatype="http://www.w3.org/2001/XMLSchema#string">1976</bp:YEAR>
      <bp:AUTHORS rdf:datatype="http://www.w3.org/2001/XMLSchema#string">Shimojo T</bp:AUTHORS>
      <bp:AUTHORS rdf:datatype="http://www.w3.org/2001/XMLSchema#string">Akino T</bp:AUTHORS>
      <bp:AUTHORS rdf:datatype="http://www.w3.org/2001/XMLSchema#string">Miura Y</bp:AUTHORS>
      <bp:AUTHORS rdf:datatype="http://www.w3.org/2001/XMLSchema#string">Schroepfer GJ Jr</bp:AUTHORS>
    </bp:PublicationXref>
    <bp:PublicationXref xmlns:bp="http://www.biopax.org/release/biopax-level3.owl#" xmlns:rdf="http://www.w3.org/1999/02/22-rdf-syntax-ns#" rdf:id="f5c">
      <bp:ID rdf:datatype="http://www.w3.org/2001/XMLSchema#string">11716958</bp:ID>
      <bp:DB rdf:datatype="http://www.w3.org/2001/XMLSchema#string">PubMed</bp:DB>
      <bp:TITLE rdf:datatype="http://www.w3.org/2001/XMLSchema#string">Inhibition of type 2,5'-deiodinase by tumor necrosis factor alpha, interleukin-6 and interferon gamma in human thyroid tissue.</bp:TITLE>
      <bp:SOURCE rdf:datatype="http://www.w3.org/2001/XMLSchema#string">Immunol Lett</bp:SOURCE>
      <bp:YEAR rdf:datatype="http://www.w3.org/2001/XMLSchema#string">2002</bp:YEAR>
      <bp:AUTHORS rdf:datatype="http://www.w3.org/2001/XMLSchema#string">MolnÃ¡r I</bp:AUTHORS>
      <bp:AUTHORS rdf:datatype="http://www.w3.org/2001/XMLSchema#string">BalÃ¡zs C</bp:AUTHORS>
      <bp:AUTHORS rdf:datatype="http://www.w3.org/2001/XMLSchema#string">Szegedi G</bp:AUTHORS>
      <bp:AUTHORS rdf:datatype="http://www.w3.org/2001/XMLSchema#string">Sipka S</bp:AUTHORS>
    </bp:PublicationXref>
    <bp:PublicationXref xmlns:bp="http://www.biopax.org/release/biopax-level3.owl#" xmlns:rdf="http://www.w3.org/1999/02/22-rdf-syntax-ns#" rdf:id="b42">
      <bp:ID rdf:datatype="http://www.w3.org/2001/XMLSchema#string">1542667</bp:ID>
      <bp:DB rdf:datatype="http://www.w3.org/2001/XMLSchema#string">PubMed</bp:DB>
      <bp:TITLE rdf:datatype="http://www.w3.org/2001/XMLSchema#string">The c-rel protooncogene product c-Rel but not NF-kappa B binds to the intronic region of the human interferon-gamma gene at a site related to an interferon-stimulable response element.</bp:TITLE>
      <bp:SOURCE rdf:datatype="http://www.w3.org/2001/XMLSchema#string">Proc Natl Acad Sci U S A</bp:SOURCE>
      <bp:YEAR rdf:datatype="http://www.w3.org/2001/XMLSchema#string">1992</bp:YEAR>
      <bp:AUTHORS rdf:datatype="http://www.w3.org/2001/XMLSchema#string">Sica A</bp:AUTHORS>
      <bp:AUTHORS rdf:datatype="http://www.w3.org/2001/XMLSchema#string">Tan TH</bp:AUTHORS>
      <bp:AUTHORS rdf:datatype="http://www.w3.org/2001/XMLSchema#string">Rice N</bp:AUTHORS>
      <bp:AUTHORS rdf:datatype="http://www.w3.org/2001/XMLSchema#string">Kretzschmar M</bp:AUTHORS>
      <bp:AUTHORS rdf:datatype="http://www.w3.org/2001/XMLSchema#string">Ghosh P</bp:AUTHORS>
      <bp:AUTHORS rdf:datatype="http://www.w3.org/2001/XMLSchema#string">Young HA</bp:AUTHORS>
    </bp:PublicationXref>
    <bp:PublicationXref xmlns:bp="http://www.biopax.org/release/biopax-level3.owl#" xmlns:rdf="http://www.w3.org/1999/02/22-rdf-syntax-ns#" rdf:id="bc0">
      <bp:ID rdf:datatype="http://www.w3.org/2001/XMLSchema#string">19464347</bp:ID>
      <bp:DB rdf:datatype="http://www.w3.org/2001/XMLSchema#string">PubMed</bp:DB>
      <bp:TITLE rdf:datatype="http://www.w3.org/2001/XMLSchema#string">Selenoprotein expression and function-Selenoprotein W.</bp:TITLE>
      <bp:SOURCE rdf:datatype="http://www.w3.org/2001/XMLSchema#string">Biochim Biophys Acta</bp:SOURCE>
      <bp:YEAR rdf:datatype="http://www.w3.org/2001/XMLSchema#string">2009</bp:YEAR>
      <bp:AUTHORS rdf:datatype="http://www.w3.org/2001/XMLSchema#string">Whanger PD</bp:AUTHORS>
    </bp:PublicationXref>
    <bp:PublicationXref xmlns:bp="http://www.biopax.org/release/biopax-level3.owl#" xmlns:rdf="http://www.w3.org/1999/02/22-rdf-syntax-ns#" rdf:id="c29">
      <bp:ID rdf:datatype="http://www.w3.org/2001/XMLSchema#string">10716626</bp:ID>
      <bp:DB rdf:datatype="http://www.w3.org/2001/XMLSchema#string">PubMed</bp:DB>
      <bp:TITLE rdf:datatype="http://www.w3.org/2001/XMLSchema#string">Serine hydroxymethyltransferase and threonine aldolase: are they identical?</bp:TITLE>
      <bp:SOURCE rdf:datatype="http://www.w3.org/2001/XMLSchema#string">Int J Biochem Cell Biol</bp:SOURCE>
      <bp:YEAR rdf:datatype="http://www.w3.org/2001/XMLSchema#string">2000</bp:YEAR>
      <bp:AUTHORS rdf:datatype="http://www.w3.org/2001/XMLSchema#string">Ogawa H</bp:AUTHORS>
      <bp:AUTHORS rdf:datatype="http://www.w3.org/2001/XMLSchema#string">Gomi T</bp:AUTHORS>
      <bp:AUTHORS rdf:datatype="http://www.w3.org/2001/XMLSchema#string">Fujioka M</bp:AUTHORS>
    </bp:PublicationXref>
    <bp:PublicationXref xmlns:bp="http://www.biopax.org/release/biopax-level3.owl#" xmlns:rdf="http://www.w3.org/1999/02/22-rdf-syntax-ns#" rdf:id="ed6">
      <bp:ID rdf:datatype="http://www.w3.org/2001/XMLSchema#string">874074</bp:ID>
      <bp:DB rdf:datatype="http://www.w3.org/2001/XMLSchema#string">PubMed</bp:DB>
      <bp:TITLE rdf:datatype="http://www.w3.org/2001/XMLSchema#string">Selective release of archidonic acid from the phospholipids of human platelets in response to thrombin.</bp:TITLE>
      <bp:SOURCE rdf:datatype="http://www.w3.org/2001/XMLSchema#string">J Clin Invest</bp:SOURCE>
      <bp:YEAR rdf:datatype="http://www.w3.org/2001/XMLSchema#string">1977</bp:YEAR>
      <bp:AUTHORS rdf:datatype="http://www.w3.org/2001/XMLSchema#string">Bills TK</bp:AUTHORS>
      <bp:AUTHORS rdf:datatype="http://www.w3.org/2001/XMLSchema#string">Smith JB</bp:AUTHORS>
      <bp:AUTHORS rdf:datatype="http://www.w3.org/2001/XMLSchema#string">Silver MJ</bp:AUTHORS>
    </bp:PublicationXref>
    <bp:PublicationXref xmlns:bp="http://www.biopax.org/release/biopax-level3.owl#" xmlns:rdf="http://www.w3.org/1999/02/22-rdf-syntax-ns#" rdf:id="cdb">
      <bp:ID rdf:datatype="http://www.w3.org/2001/XMLSchema#string">14749265</bp:ID>
      <bp:DB rdf:datatype="http://www.w3.org/2001/XMLSchema#string">PubMed</bp:DB>
      <bp:TITLE rdf:datatype="http://www.w3.org/2001/XMLSchema#string">The biology of peroxisome proliferator-activated receptors: relationship with lipid metabolism and insulin sensitivity.</bp:TITLE>
      <bp:SOURCE rdf:datatype="http://www.w3.org/2001/XMLSchema#string">Diabetes</bp:SOURCE>
      <bp:YEAR rdf:datatype="http://www.w3.org/2001/XMLSchema#string">2004</bp:YEAR>
      <bp:AUTHORS rdf:datatype="http://www.w3.org/2001/XMLSchema#string">Ferré P</bp:AUTHORS>
    </bp:PublicationXref>
    <bp:PublicationXref xmlns:bp="http://www.biopax.org/release/biopax-level3.owl#" xmlns:rdf="http://www.w3.org/1999/02/22-rdf-syntax-ns#" rdf:id="fc9">
      <bp:ID rdf:datatype="http://www.w3.org/2001/XMLSchema#string">1652755</bp:ID>
      <bp:DB rdf:datatype="http://www.w3.org/2001/XMLSchema#string">PubMed</bp:DB>
      <bp:TITLE rdf:datatype="http://www.w3.org/2001/XMLSchema#string">Repression of the interleukin 6 gene promoter by p53 and the retinoblastoma susceptibility gene product.</bp:TITLE>
      <bp:SOURCE rdf:datatype="http://www.w3.org/2001/XMLSchema#string">Proc Natl Acad Sci U S A</bp:SOURCE>
      <bp:YEAR rdf:datatype="http://www.w3.org/2001/XMLSchema#string">1991</bp:YEAR>
      <bp:AUTHORS rdf:datatype="http://www.w3.org/2001/XMLSchema#string">Santhanam U</bp:AUTHORS>
      <bp:AUTHORS rdf:datatype="http://www.w3.org/2001/XMLSchema#string">Ray A</bp:AUTHORS>
      <bp:AUTHORS rdf:datatype="http://www.w3.org/2001/XMLSchema#string">Sehgal PB</bp:AUTHORS>
    </bp:PublicationXref>
    <bp:PublicationXref xmlns:bp="http://www.biopax.org/release/biopax-level3.owl#" xmlns:rdf="http://www.w3.org/1999/02/22-rdf-syntax-ns#" rdf:id="ba1">
      <bp:ID rdf:datatype="http://www.w3.org/2001/XMLSchema#string">11447214</bp:ID>
[truncated: 225,192 more chars]
