# Supplementary material for: A network biology workflow to study transcriptomics data of the diabetic liver
Source: BMC Genomics. 2014 Nov 15;15(1):971. doi: 10.1186/1471-2164-15-971 (PMC4246458; doi:10.1186/1471-2164-15-971)
Supplement: Supplementary file 2 — Additional file 2: WikiPathways human pathway collection downloaded on 17 June 2014 ( http://wikipathways.org/index.php/Download_Pathways ). (ZIP 2 MB) [file 12864_2014_6667_MOESM2_ESM.zip › 2014-06-17-WikiPathways-HumanCollection/Hs_Ganglio_Sphingolipid_Metabolism_WP1423_72172.gpml]

<?xml version="1.0" encoding="UTF-8"?>
<Pathway xmlns="http://pathvisio.org/GPML/2013a" Name="Ganglio Sphingolipid Metabolism" Organism="Homo sapiens">
  <Comment Source="GenMAPP notes"></Comment>
  <Comment Source="GenMAPP remarks"></Comment>
  <Comment Source="WikiPathways-category">Metabolic Process</Comment>
  <BiopaxRef>bd4</BiopaxRef>
  <Graphics BoardWidth="1434.3333333333333" BoardHeight="656.0000000000001" />
  <DataNode TextLabel="ST6GALNAC6" GraphId="bdf1b" Type="GeneProduct">
    <Attribute Key="org.pathvisio.model.BackpageHead" Value="ST6GalNT6" />
    <Graphics CenterX="583.6666666666666" CenterY="551.3333333333334" Width="80.0" Height="23.333333333333332" ZOrder="32768" FontSize="10" Valign="Middle" />
    <Xref Database="Entrez Gene" ID="30815" />
  </DataNode>
  <DataNode TextLabel="ST6GALNAC6" GraphId="aeacd" Type="GeneProduct">
    <Attribute Key="org.pathvisio.model.BackpageHead" Value="ST6GalNT6" />
    <Graphics CenterX="583.6666666666666" CenterY="614.3333333333334" Width="80.0" Height="23.333333333333332" ZOrder="32768" FontSize="10" Valign="Middle" />
    <Xref Database="Entrez Gene" ID="30815" />
  </DataNode>
  <DataNode TextLabel="ST8SIA5" GraphId="c043e" Type="GeneProduct">
    <Attribute Key="org.pathvisio.model.BackpageHead" Value="ST8Sia5" />
    <Graphics CenterX="481.6666666666667" CenterY="476.6666666666667" Width="66.66666666666667" Height="23.333333333333332" ZOrder="32768" FontSize="10" Valign="Middle" />
    <Xref Database="Affy" ID="206258_at" />
  </DataNode>
  <DataNode TextLabel="ST8SIA5" GraphId="cf073" Type="GeneProduct">
    <Attribute Key="org.pathvisio.model.BackpageHead" Value="ST8Sia5" />
    <Graphics CenterX="795.6666666666666" CenterY="469.0" Width="66.66666666666667" Height="23.333333333333332" ZOrder="32768" FontSize="10" Valign="Middle" />
    <Xref Database="Affy" ID="206258_at" />
  </DataNode>
  <DataNode TextLabel="ST8SIA5" GraphId="afcaf" Type="GeneProduct">
    <Attribute Key="org.pathvisio.model.BackpageHead" Value="ST8Sia5" />
    <Graphics CenterX="1057.6666666666667" CenterY="483.0" Width="66.66666666666667" Height="23.333333333333332" ZOrder="32768" FontSize="10" Valign="Middle" />
    <Xref Database="Affy" ID="206258_at" />
  </DataNode>
  <DataNode TextLabel="ST3GAL5" GraphId="b3d19" Type="GeneProduct">
    <Attribute Key="org.pathvisio.model.BackpageHead" Value="ST3Gal5" />
    <Graphics CenterX="329.0" CenterY="491.0" Width="66.66666666666667" Height="23.333333333333332" ZOrder="32768" FontSize="10" Valign="Middle" />
    <Xref Database="Entrez Gene" ID="8869" />
  </DataNode>
  <DataNode TextLabel="ST8SIA5" GraphId="bffc7" Type="GeneProduct">
    <Attribute Key="org.pathvisio.model.BackpageHead" Value="ST8Sia5" />
    <Graphics CenterX="329.0" CenterY="576.3333333333334" Width="66.66666666666667" Height="23.333333333333332" ZOrder="32768" FontSize="10" Valign="Middle" />
    <Xref Database="Entrez Gene" ID="29906" />
  </DataNode>
  <DataNode TextLabel="B4GALNT1" GraphId="cf2ea" Type="GeneProduct">
    <Attribute Key="org.pathvisio.model.BackpageHead" Value="B4GalNAcT" />
    <Graphics CenterX="568.0" CenterY="438.0" Width="66.66666666666667" Height="23.333333333333332" ZOrder="32768" FontSize="10" Valign="Middle" />
    <Xref Database="Entrez Gene" ID="2583" />
  </DataNode>
  <DataNode TextLabel="ST8SIA1" GraphId="dd129" Type="GeneProduct">
    <Attribute Key="org.pathvisio.model.BackpageHead" Value="ST8Sia1" />
    <Graphics CenterX="322.6666666666667" CenterY="141.33333333333334" Width="66.66666666666667" Height="23.333333333333332" ZOrder="32768" FontSize="10" Valign="Middle" />
    <Xref Database="Entrez Gene" ID="6489" />
  </DataNode>
  <DataNode TextLabel="ST3GAL2" GraphId="e7a8b" Type="GeneProduct">
    <Comment Source="GenMAPP remarks">2.4.99.4</Comment>
    <Attribute Key="org.pathvisio.model.BackpageHead" Value="ST3Gal2" />
    <Graphics CenterX="483.6666666666667" CenterY="389.6666666666667" Width="66.66666666666667" Height="23.333333333333332" ZOrder="32768" FontSize="10" Valign="Middle" />
    <Xref Database="Affy" ID="205346_at" />
  </DataNode>
  <DataNode TextLabel="ST3GAL2" GraphId="b3558" Type="GeneProduct">
    <Comment Source="GenMAPP remarks">2.4.99.4</Comment>
    <Attribute Key="org.pathvisio.model.BackpageHead" Value="ST3Gal2" />
    <Graphics CenterX="791.3333333333334" CenterY="385.6666666666667" Width="66.66666666666663" Height="23.333333333333314" ZOrder="32768" FontSize="10" Valign="Middle" />
    <Xref Database="Affy" ID="205346_at" />
  </DataNode>
  <DataNode TextLabel="ST3GAL2" GraphId="fce3f" Type="GeneProduct">
    <Comment Source="GenMAPP remarks">2.4.99.4</Comment>
    <Attribute Key="org.pathvisio.model.BackpageHead" Value="ST3Gal2" />
    <Graphics CenterX="1055.6666666666667" CenterY="388.6666666666667" Width="66.66666666666667" Height="23.333333333333332" ZOrder="32768" FontSize="10" Valign="Middle" />
    <Xref Database="Affy" ID="205346_at" />
  </DataNode>
  <DataNode TextLabel="ST8SIA5" GraphId="e98cb" Type="GeneProduct">
    <Attribute Key="org.pathvisio.model.BackpageHead" Value="2.4.99.-" />
    <Graphics CenterX="1335.6666666666667" CenterY="483.0" Width="66.66666666666667" Height="23.333333333333332" ZOrder="32768" FontSize="10" Valign="Middle" />
    <Xref Database="Affy" ID="206258_at" />
  </DataNode>
  <DataNode TextLabel="ST3GAL2" GraphId="f89d2" Type="GeneProduct">
    <Attribute Key="org.pathvisio.model.BackpageHead" Value="ST3GAL2" />
    <Graphics CenterX="1334.6666666666667" CenterY="393.6666666666667" Width="66.66666666666667" Height="23.333333333333332" ZOrder="32768" FontSize="10" Valign="Middle" />
    <Xref Database="Affy" ID="205346_at" />
  </DataNode>
  <DataNode TextLabel="B3GALT4" GraphId="d925e" Type="GeneProduct">
    <Comment Source="GenMAPP remarks">2.4.1.-</Comment>
    <Attribute Key="org.pathvisio.model.BackpageHead" Value="B3Gal4" />
    <Graphics CenterX="322.3333333333333" CenterY="210.0" Width="66.66666666666667" Height="23.333333333333332" ZOrder="32768" FontSize="10" Valign="Middle" />
    <Xref Database="Entrez Gene" ID="8705" />
  </DataNode>
  <DataNode TextLabel="B3GALT4" GraphId="e3f4f" Type="GeneProduct">
    <Comment Source="GenMAPP remarks">2.4.1.62</Comment>
    <Attribute Key="org.pathvisio.model.BackpageHead" Value="B3GalT4" />
    <Graphics CenterX="484.6666666666667" CenterY="279.0" Width="66.66666666666667" Height="23.333333333333332" ZOrder="32768" FontSize="10" Valign="Middle" />
    <Xref Database="Affy" ID="210205_at" />
  </DataNode>
  <DataNode TextLabel="B3GALT4" GraphId="b6d2f" Type="GeneProduct">
    <Comment Source="GenMAPP remarks">2.4.1.62</Comment>
    <Attribute Key="org.pathvisio.model.BackpageHead" Value="B3GalT4" />
    <Graphics CenterX="792.6666666666666" CenterY="283.6666666666667" Width="66.66666666666667" Height="23.333333333333332" ZOrder="32768" FontSize="10" Valign="Middle" />
    <Xref Database="Affy" ID="210205_at" />
  </DataNode>
  <DataNode TextLabel="B3GALT4" GraphId="a121b" Type="GeneProduct">
    <Comment Source="GenMAPP remarks">2.4.1.62</Comment>
    <Attribute Key="org.pathvisio.model.BackpageHead" Value="B3GalT4" />
    <Graphics CenterX="1055.6666666666667" CenterY="284.6666666666667" Width="66.66666666666667" Height="23.333333333333332" ZOrder="32768" FontSize="10" Valign="Middle" />
    <Xref Database="Affy" ID="210205_at" />
  </DataNode>
  <DataNode TextLabel="B4GALNT1" GraphId="aac4c" Type="GeneProduct">
    <Comment Source="GenMAPP remarks">2.4.1.92</Comment>
    <Attribute Key="org.pathvisio.model.BackpageHead" Value="B4GalNT" />
    <Graphics CenterX="483.6666666666667" CenterY="195.33333333333334" Width="66.66666666666667" Height="23.333333333333332" ZOrder="32768" FontSize="10" Valign="Middle" />
    <Xref Database="Entrez Gene" ID="2583" />
  </DataNode>
  <DataNode TextLabel="B4GALNT1" GraphId="f2180" Type="GeneProduct">
    <Comment Source="GenMAPP remarks">2.4.1.92</Comment>
    <Attribute Key="org.pathvisio.model.BackpageHead" Value="B4GalNT" />
    <Graphics CenterX="790.6666666666666" CenterY="196.33333333333334" Width="66.66666666666667" Height="23.333333333333332" ZOrder="32768" FontSize="10" Valign="Middle" />
    <Xref Database="Entrez Gene" ID="2583" />
  </DataNode>
  <DataNode TextLabel="B4GALNT1" GraphId="fab7e" Type="GeneProduct">
    <Comment Source="GenMAPP remarks">2.4.1.92</Comment>
    <Attribute Key="org.pathvisio.model.BackpageHead" Value="B4GalNT" />
    <Graphics CenterX="1054.6666666666667" CenterY="206.33333333333334" Width="66.66666666666667" Height="23.333333333333332" ZOrder="32768" FontSize="10" Valign="Middle" />
    <Xref Database="Entrez Gene" ID="2583" />
  </DataNode>
  <DataNode TextLabel="B4GALNT1" GraphId="c1177" Type="GeneProduct">
    <Comment Source="GenMAPP remarks">2.4.1.92</Comment>
    <Attribute Key="org.pathvisio.model.BackpageHead" Value="B4GalNT" />
    <Graphics CenterX="1335.6666666666667" CenterY="207.33333333333334" Width="66.66666666666667" Height="23.333333333333332" ZOrder="32768" FontSize="10" Valign="Middle" />
    <Xref Database="Entrez Gene" ID="2583" />
  </DataNode>
  <DataNode TextLabel="GM3 Synthase" GraphId="d4372" Type="GeneProduct">
    <Comment Source="GenMAPP remarks">2.4.99.9</Comment>
    <Attribute Key="org.pathvisio.model.BackpageHead" Value="GM3 Synthase" />
    <Graphics CenterX="637.0" CenterY="156.33333333333334" Width="80.0" Height="23.333333333333332" ZOrder="32768" FontSize="10" Valign="Middle" />
    <Xref Database="Affy" ID="203217_s_at" />
  </DataNode>
  <DataNode TextLabel="ST8Sia1" GraphId="da4e8" Type="GeneProduct">
    <Comment Source="GenMAPP remarks">2.4.99.8</Comment>
    <Attribute Key="org.pathvisio.model.BackpageHead" Value="ST8Sia1" />
    <Graphics CenterX="922.6666666666666" CenterY="161.33333333333334" Width="66.66666666666667" Height="23.333333333333332" ZOrder="32768" FontSize="10" Valign="Middle" />
    <Xref Database="Affy" ID="210073_at" />
  </DataNode>
  <DataNode TextLabel="O-AcetylT" GraphId="a5e44" Type="GeneProduct">
    <Attribute Key="org.pathvisio.model.BackpageHead" Value="Slc33A1" />
    <Graphics CenterX="1053.3333333333333" CenterY="117.33333333333333" Width="66.66666666666667" Height="23.333333333333332" ZOrder="32768" FontSize="10" Valign="Middle" />
    <Xref Database="Affy" ID="203164_at" />
  </DataNode>
  <DataNode TextLabel="ST8SIA3" GraphId="c0e5a" Type="GeneProduct">
    <Attribute Key="org.pathvisio.model.BackpageHead" Value="ST8Sia3" />
    <Graphics CenterX="1157.6666666666667" CenterY="163.33333333333334" Width="66.66666666666667" Height="23.333333333333332" ZOrder="32768" FontSize="10" Valign="Middle" />
    <Xref Database="Entrez Gene" ID="ST8SIA3" />
  </DataNode>
  <DataNode TextLabel="B3GALT4" GraphId="e48eb" Type="GeneProduct">
    <Comment Source="GenMAPP remarks">2.4.1.62</Comment>
    <Attribute Key="org.pathvisio.model.BackpageHead" Value="B3GalT4" />
    <Graphics CenterX="1335.6666666666667" CenterY="288.0" Width="66.66666666666667" Height="23.333333333333332" ZOrder="32768" FontSize="10" Valign="Middle" />
    <Xref Database="Affy" ID="210205_at" />
  </DataNode>
  <DataNode TextLabel="ST6GALNAC6" GraphId="ef786" Type="GeneProduct">
    <Attribute Key="org.pathvisio.model.BackpageHead" Value="ST6GalNAC6" />
    <Graphics CenterX="404.6666666666667" CenterY="240.0" Width="80.0" Height="23.333333333333332" ZOrder="32768" FontSize="10" Valign="Middle" />
    <Xref Database="Entrez Gene" ID="30815" />
  </DataNode>
  <DataNode TextLabel="ST8SIA5" GraphId="ffabc" Type="GeneProduct">
    <Attribute Key="org.pathvisio.model.BackpageHead" Value="ST8Sia5" />
    <Graphics CenterX="1238.0" CenterY="162.33333333333334" Width="66.66666666666667" Height="23.333333333333332" ZOrder="32768" FontSize="10" Valign="Middle" />
    <Xref Database="Affy" ID="206258_at" />
  </DataNode>
  <DataNode TextLabel="O-AcetylT" GraphId="ac2f6" Type="GeneProduct">
    <Attribute Key="org.pathvisio.model.BackpageHead" Value="Slc33A1" />
    <Graphics CenterX="1334.3333333333333" CenterY="120.33333333333333" Width="66.66666666666667" Height="23.333333333333332" ZOrder="32768" FontSize="10" Valign="Middle" />
    <Xref Database="Affy" ID="203164_at" />
  </DataNode>
  <DataNode TextLabel="FUT1" GraphId="aebce" Type="GeneProduct">
    <Attribute Key="org.pathvisio.model.BackpageHead" Value="Fut1" />
    <Graphics CenterX="881.0" CenterY="323.0" Width="66.66666666666667" Height="23.333333333333332" ZOrder="32768" FontSize="10" Valign="Middle" />
    <Xref Database="Entrez Gene" ID="2523" />
  </DataNode>
  <DataNode TextLabel="B4GALNT1" GraphId="c9847" Type="GeneProduct">
    <Attribute Key="org.pathvisio.model.BackpageHead" Value="B4GalNAcT" />
    <Graphics CenterX="880.6666666666666" CenterY="431.6666666666667" Width="66.66666666666667" Height="23.333333333333332" ZOrder="32768" FontSize="10" Valign="Middle" />
    <Xref Database="Entrez Gene" ID="2583" />
  </DataNode>
  <DataNode TextLabel="ST8SIA1" GraphId="d4d63" Type="GeneProduct">
    <Comment Source="GenMAPP remarks">2.4.99.8</Comment>
    <Attribute Key="org.pathvisio.model.BackpageHead" Value="ST8Sia1" />
    <Graphics CenterX="795.6666666666666" CenterY="492.3333333333333" Width="66.66666666666667" Height="23.333333333333332" ZOrder="32768" FontSize="10" Valign="Middle" />
    <Xref Database="Affy" ID="210073_at" />
  </DataNode>
  <DataNode TextLabel="B3GAL" GraphId="d31b1" Type="GeneProduct">
    <Attribute Key="org.pathvisio.model.BackpageHead" Value="B3GalT" />
    <Graphics CenterX="662.3333333333334" CenterY="469.6666666666667" Width="66.66666666666667" Height="23.333333333333332" ZOrder="32768" FontSize="10" Valign="Middle" />
    <Xref Database="Entrez Gene" ID="B3GALT" />
  </DataNode>
  <DataNode TextLabel="ST6GALNAC6" GraphId="a6554" Type="GeneProduct">
    <Attribute Key="org.pathvisio.model.BackpageHead" Value="ST6GalNAcT6" />
    <Graphics CenterX="687.6666666666666" CenterY="324.0" Width="66.66666666666667" Height="23.333333333333332" ZOrder="32768" FontSize="10" Valign="Middle" />
    <Xref Database="Entrez Gene" ID="30815" />
  </DataNode>
  <DataNode TextLabel="A3GALT2" GraphId="b264b" Type="GeneProduct">
    <Attribute Key="org.pathvisio.model.BackpageHead" Value="A3GalT2" />
    <Graphics CenterX="1176.0" CenterY="327.0" Width="66.66666666666667" Height="23.333333333333332" ZOrder="32768" FontSize="10" Valign="Middle" />
    <Xref Database="Entrez Gene" ID="127550" />
  </DataNode>
  <DataNode TextLabel="FUT1" GraphId="da8a5" Type="GeneProduct">
    <Attribute Key="org.pathvisio.model.BackpageHead" Value="Fut1" />
    <Graphics CenterX="1174.0" CenterY="260.3333333333333" Width="66.66666666666667" Height="23.333333333333332" ZOrder="32768" FontSize="10" Valign="Middle" />
    <Xref Database="Entrez Gene" ID="2523" />
  </DataNode>
  <DataNode TextLabel="B4GALNT1" GraphId="a2009" Type="GeneProduct">
    <Attribute Key="org.pathvisio.model.BackpageHead" Value="B4GalNAcT" />
    <Graphics CenterX="692.0" CenterY="256.3333333333333" Width="66.66666666666667" Height="23.333333333333332" ZOrder="32768" FontSize="10" Valign="Middle" />
    <Xref Database="Entrez Gene" ID="2583" />
  </DataNode>
  <DataNode TextLabel="ST6GALNAC6" GraphId="a57c4" Type="GeneProduct">
    <Attribute Key="org.pathvisio.model.BackpageHead" Value="ST6GalNT6" />
    <Graphics CenterX="403.6666666666667" CenterY="438.0" Width="80.0" Height="23.333333333333332" ZOrder="32768" FontSize="10" Valign="Middle" />
    <Xref Database="Affy" ID="222571_at" />
  </DataNode>
  <DataNode TextLabel="ST3GAL1" GraphId="cdf19" Type="GeneProduct">
    <Attribute Key="org.pathvisio.model.BackpageHead" Value="ST3GAL1" />
    <Graphics CenterX="483.6666666666667" CenterY="366.3333333333333" Width="66.66666666666667" Height="23.333333333333332" ZOrder="32768" FontSize="10" Valign="Middle" />
    <Xref Database="Affy" ID="208322_s_at" />
  </DataNode>
  <DataNode TextLabel="ST3GAL1" GraphId="d342f" Type="GeneProduct">
    <Attribute Key="org.pathvisio.model.BackpageHead" Value="ST3GAL1" />
    <Graphics CenterX="791.3333333333334" CenterY="362.3333333333333" Width="66.66666666666667" Height="23.333333333333332" ZOrder="32768" FontSize="10" Valign="Middle" />
    <Xref Database="Affy" ID="208322_s_at" />
  </DataNode>
  <DataNode TextLabel="ST3GAL1" GraphId="d4a4c" Type="GeneProduct">
    <Attribute Key="org.pathvisio.model.BackpageHead" Value="ST3GAL1" />
    <Graphics CenterX="1055.6666666666667" CenterY="365.3333333333333" Width="66.66666666666667" Height="23.333333333333332" ZOrder="32768" FontSize="10" Valign="Middle" />
    <Xref Database="Affy" ID="208322_s_at" />
  </DataNode>
  <DataNode TextLabel="ST3GAL1" GraphId="f1e6c" Type="GeneProduct">
    <Attribute Key="org.pathvisio.model.BackpageHead" Value="ST3GAL1" />
    <Graphics CenterX="1334.6666666666667" CenterY="370.3333333333333" Width="66.66666666666667" Height="23.333333333333332" ZOrder="32768" FontSize="10" Valign="Middle" />
    <Xref Database="Affy" ID="208322_s_at" />
  </DataNode>
  <DataNode TextLabel="LacCer" GraphId="e5fdd" Type="Metabolite">
    <Attribute Key="org.pathvisio.model.BackpageHead" Value="LacCer" />
    <Graphics CenterX="483.98333333333335" CenterY="156.98333333333332" Width="40.0" Height="40.0" ZOrder="32768" FontSize="10" Valign="Middle" Color="0000ff" />
    <Xref Database="HMDB" ID="HMDB06750" />
  </DataNode>
  <DataNode TextLabel="GD3" GraphId="a6589" Type="Metabolite">
    <Attribute Key="org.pathvisio.model.BackpageHead" Value="GD3" />
    <Graphics CenterX="1054.9833333333333" CenterY="162.98333333333332" Width="40.0" Height="40.0" ZOrder="32768" FontSize="10" Valign="Middle" Color="0000ff" />
    <Xref Database="HMDB" ID="HMDB04913" />
  </DataNode>
  <DataNode TextLabel="GM3" GraphId="b1a7b" Type="Metabolite">
    <Attribute Key="org.pathvisio.model.BackpageHead" Value="GM3" />
    <Graphics CenterX="792.9833333333333" CenterY="156.98333333333332" Width="40.0" Height="40.0" ZOrder="32768" FontSize="10" Valign="Middle" Color="0000ff" />
    <Xref Database="HMDB" ID="HMDB04844" />
  </DataNode>
  <DataNode TextLabel="GM2" GraphId="d3a72" Type="Metabolite">
    <Attribute Key="org.pathvisio.model.BackpageHead" Value="GM2" />
    <Graphics CenterX="793.9833333333333" CenterY="242.31666666666666" Width="40.0" Height="40.0" ZOrder="32768" FontSize="10" Valign="Middle" Color="0000ff" />
    <Xref Database="HMDB" ID="HMDB04938" />
  </DataNode>
  <DataNode TextLabel="GA2" GraphId="ae23e" Type="Metabolite">
    <Attribute Key="org.pathvisio.model.BackpageHead" Value="GA2" />
    <Graphics CenterX="484.31666666666666" CenterY="242.65" Width="40.0" Height="40.0" ZOrder="32768" FontSize="10" Valign="Middle" Color="0000ff" />
    <Xref Database="HMDB" ID="HMDB04898" />
  </DataNode>
  <DataNode TextLabel="GT3" GraphId="fc8f5" Type="Metabolite">
    <Attribute Key="org.pathvisio.model.BackpageHead" Value="GT3" />
    <Graphics CenterX="1334.9833333333333" CenterY="164.98333333333332" Width="40.0" Height="40.0" ZOrder="32768" FontSize="10" Valign="Middle" Color="0000ff" />
    <Xref Database="PubChem-compound" ID="53481355" />
  </DataNode>
  <DataNode TextLabel="GD2" GraphId="e84ed" Type="Metabolite">
    <Attribute Key="org.pathvisio.model.BackpageHead" Value="GD2" />
    <Graphics CenterX="1051.3166666666666" CenterY="250.98333333333332" Width="40.0" Height="40.0" ZOrder="32768" FontSize="10" Valign="Middle" Color="0000ff" />
    <Xref Database="HMDB" ID="HMDB04925 " />
  </DataNode>
  <DataNode TextLabel="GT2" GraphId="a1534" Type="Metabolite">
    <Attribute Key="org.pathvisio.model.BackpageHead" Value="GT2" />
    <Graphics CenterX="1336.3166666666666" CenterY="253.31666666666666" Width="40.0" Height="40.0" ZOrder="32768" FontSize="10" Valign="Middle" Color="0000ff" />
    <Xref Database="PubChem-compound" ID="53481325" />
  </DataNode>
  <DataNode TextLabel="GM1b" GraphId="b674a" Type="Metabolite">
    <Attribute Key="org.pathvisio.model.BackpageHead" Value="GM1b" />
    <Graphics CenterX="483.31666666666666" CenterY="438.65" Width="40.0" Height="40.0" ZOrder="32768" FontSize="10" Valign="Middle" Color="0000ff" />
    <Xref Database="PubChem-compound" ID="53239726" />
  </DataNode>
  <DataNode TextLabel="GT1c" GraphId="eace2" Type="Metabolite">
    <Attribute Key="org.pathvisio.model.BackpageHead" Value="GT1c" />
    <Graphics CenterX="1335.65" CenterY="332.65" Width="40.0" Height="40.0" ZOrder="32768" FontSize="10" Valign="Middle" Color="0000ff" />
    <Xref Database="PubChem-compound" ID="53481295" />
  </DataNode>
  <DataNode TextLabel="GD1b" GraphId="d7021" Type="Metabolite">
    <Attribute Key="org.pathvisio.model.BackpageHead" Value="GD1b" />
    <Graphics CenterX="1054.65" CenterY="328.98333333333335" Width="40.0" Height="40.0" ZOrder="32768" FontSize="10" Valign="Middle" Color="0000ff" />
    <Xref Database="HMDB" ID="HMDB04926 " />
  </DataNode>
  <DataNode TextLabel="GA1" GraphId="cd2f0" Type="Metabolite">
    <Attribute Key="org.pathvisio.model.BackpageHead" Value="GA1" />
    <Graphics CenterX="483.31666666666666" CenterY="326.31666666666666" Width="40.0" Height="40.0" ZOrder="32768" FontSize="10" Valign="Middle" Color="0000ff" />
    <Xref Database="HMDB" ID="HMDB04910" />
  </DataNode>
  <DataNode TextLabel="GM1a" GraphId="b1362" Type="Metabolite">
    <Attribute Key="org.pathvisio.model.BackpageHead" Value="GM1a" />
    <Graphics CenterX="793.9833333333333" CenterY="325.98333333333335" Width="40.0" Height="40.0" ZOrder="32768" FontSize="10" Valign="Middle" Color="0000ff" />
    <Xref Database="HMDB" ID="HMDB04855" />
  </DataNode>
  <DataNode TextLabel="GD1a" GraphId="b1447" Type="Metabolite">
    <Attribute Key="org.pathvisio.model.BackpageHead" Value="GD1a" />
    <Graphics CenterX="795.65" CenterY="429.31666666666666" Width="40.0" Height="40.0" ZOrder="32768" FontSize="10" Valign="Middle" Color="0000ff" />
    <Xref Database="HMDB" ID="HMDB04853" />
  </DataNode>
  <DataNode TextLabel="GT1b" GraphId="c0235" Type="Metabolite">
    <Attribute Key="org.pathvisio.model.BackpageHead" Value="GT1b" />
    <Graphics CenterX="1053.3166666666666" CenterY="436.65" Width="40.0" Height="40.0" ZOrder="32768" FontSize="10" Valign="Middle" Color="0000ff" />
    <Xref Database="HMDB" ID="HMDB04927 " />
  </DataNode>
  <DataNode TextLabel="GQ1c" GraphId="b7dfb" Type="Metabolite">
    <Attribute Key="org.pathvisio.model.BackpageHead" Value="GQ1c" />
    <Graphics CenterX="1334.3166666666666" CenterY="441.31666666666666" Width="40.0" Height="40.0" ZOrder="32768" FontSize="10" Valign="Middle" Color="0000ff" />
    <Xref Database="PubChem-compound" ID="53481235" />
  </DataNode>
  <DataNode TextLabel="GT1a" GraphId="e1a59" Type="Metabolite">
    <Attribute Key="org.pathvisio.model.BackpageHead" Value="GT1a" />
    <Graphics CenterX="795.9833333333333" CenterY="542.65" Width="40.0" Height="40.0" ZOrder="32768" FontSize="10" Valign="Middle" Color="0000ff" />
    <Xref Database="PubChem-compound" ID="45259173" />
  </DataNode>
  <DataNode TextLabel="GP1c" GraphId="c02bd" Type="Metabolite">
    <Attribute Key="org.pathvisio.model.BackpageHead" Value="GP1c" />
    <Graphics CenterX="1336.3166666666666" CenterY="531.3166666666667" Width="40.0" Height="40.0" ZOrder="32768" FontSize="10" Valign="Middle" Color="0000ff" />
    <Xref Database="" ID="" />
  </DataNode>
  <DataNode TextLabel="GD1c" GraphId="f4397" Type="Metabolite">
    <Graphics CenterX="484.65" CenterY="525.65" Width="40.0" Height="40.0" ZOrder="32768" FontSize="10" Valign="Middle" Color="0000ff" />
    <Xref Database="" ID="" />
  </DataNode>
  <DataNode TextLabel="GQ1bA" GraphId="ad099" Type="Metabolite">
    <Graphics CenterX="1053.65" CenterY="533.3166666666667" Width="40.0" Height="40.0" ZOrder="32768" FontSize="10" Valign="Middle" Color="0000ff" />
    <Xref Database="HMDB" ID="HMDB04928 " />
  </DataNode>
  <Interaction GraphId="id9ff99a34">
    <Graphics ZOrder="12288" LineThickness="1.0">
      <Point X="503.98333333333335" Y="156.98333333333332" GraphRef="e5fdd" RelX="1.0" RelY="0.0" />
      <Point X="772.9833333333333" Y="156.98333333333332" GraphRef="b1a7b" RelX="-1.0" RelY="0.0" ArrowHead="Arrow" />
    </Graphics>
    <Xref Database="" ID="" />
  </Interaction>
  <Interaction GraphId="id7f362a10">
    <Graphics ZOrder="12288" LineThickness="1.0">
      <Point X="812.9833333333333" Y="156.98333333333332" GraphRef="b1a7b" RelX="1.0" RelY="0.0" />
      <Point X="1034.9833333333333" Y="162.98333333333332" GraphRef="a6589" RelX="-1.0" RelY="0.0" ArrowHead="Arrow" />
    </Graphics>
    <Xref Database="" ID="" />
  </Interaction>
  <Interaction GraphId="id52f92363">
    <Graphics ZOrder="12288" LineThickness="1.0">
      <Point X="1054.9833333333333" Y="142.98333333333332" GraphRef="a6589" RelX="0.0" RelY="-1.0" />
      <Point X="1055.6666666666667" Y="91.16666666666667" GraphRef="b1b70" RelX="0.0" RelY="1.0" ArrowHead="Arrow" />
    </Graphics>
    <Xref Database="" ID="" />
  </Interaction>
  <Interaction GraphId="id2f5175de">
    <Graphics ZOrder="12288" LineThickness="1.0">
      <Point X="1074.9833333333333" Y="162.98333333333332" />
      <Point X="1314.9833333333333" Y="164.98333333333332" GraphRef="fc8f5" RelX="-1.0" RelY="0.0" ArrowHead="Arrow" />
    </Graphics>
    <Xref Database="" ID="" />
  </Interaction>
  <Interaction GraphId="id6d07c9a4">
    <Graphics ZOrder="12288" LineThickness="1.0">
      <Point X="483.98333333333335" Y="176.98333333333332" GraphRef="e5fdd" RelX="0.0" RelY="1.0" />
      <Point X="484.31666666666666" Y="222.64999999999998" GraphRef="ae23e" RelX="0.0" RelY="-1.0" ArrowHead="Arrow" />
    </Graphics>
    <Xref Database="" ID="" />
  </Interaction>
  <Interaction GraphId="id727224e8">
    <Graphics ZOrder="12288" LineThickness="1.0">
      <Point X="793.0" Y="180.0" />
      <Point X="794.0" Y="220.0" ArrowHead="Arrow" />
    </Graphics>
    <Xref Database="" ID="" />
  </Interaction>
  <Interaction GraphId="id337509b2">
    <Graphics ZOrder="12288" LineThickness="1.0">
      <Point X="1054.3333333333333" Y="189.0" />
      <Point X="1053.6666666666667" Y="230.0" ArrowHead="Arrow" />
    </Graphics>
    <Xref Database="" ID="" />
  </Interaction>
  <Interaction GraphId="id65d13eee">
    <Graphics ZOrder="12288" LineThickness="1.0">
      <Point X="1337.3333333333333" Y="190.0" />
      <Point X="1336.6666666666667" Y="232.0" ArrowHead="Arrow" />
    </Graphics>
    <Xref Database="" ID="" />
  </Interaction>
  <Interaction GraphId="idb3de49f">
    <Graphics ZOrder="12288" LineThickness="1.0">
      <Point X="464.31666666666666" Y="242.64999999999998" GraphRef="ae23e" RelX="-1.0" RelY="0.0" />
      <Point X="345.16666666666663" Y="239.0" ArrowHead="Arrow" />
    </Graphics>
    <Xref Database="" ID="" />
  </Interaction>
  <Interaction GraphId="ide427c49b">
    <Graphics ZOrder="12288" LineThickness="1.0">
      <Point X="484.31666666666666" Y="262.65" GraphRef="ae23e" RelX="0.0" RelY="1.0" />
      <Point X="483.31666666666666" Y="306.31666666666666" GraphRef="cd2f0" RelX="0.0" RelY="-1.0" ArrowHead="Arrow" />
    </Graphics>
    <Xref Database="" ID="" />
  </Interaction>
  <Interaction GraphId="id409ef928">
    <Graphics ZOrder="12288" LineThickness="1.0">
      <Point X="796.3333333333334" Y="266.0" />
      <Point X="795.6666666666666" Y="304.0" ArrowHead="Arrow" />
    </Graphics>
    <Xref Database="" ID="" />
  </Interaction>
  <Interaction GraphId="idc557ed7c">
    <Graphics ZOrder="12288" LineThickness="1.0">
      <Point X="1054.6666666666667" Y="271.6666666666667" />
      <Point X="1054.0" Y="309.0" ArrowHead="Arrow" />
    </Graphics>
    <Xref Database="" ID="" />
  </Interaction>
  <Interaction GraphId="idfff8e567">
    <Graphics ZOrder="12288" LineThickness="1.0">
      <Point X="1334.0" Y="274.6666666666667" />
      <Point X="1335.65" Y="312.65" GraphRef="eace2" RelX="0.0" RelY="-1.0" ArrowHead="Arrow" />
    </Graphics>
    <Xref Database="" ID="" />
  </Interaction>
  <Interaction GraphId="id3c79c47b">
    <Graphics ZOrder="12288" LineThickness="1.0">
      <Point X="484.0" Y="348.0" />
      <Point X="484.0" Y="415.0" ArrowHead="Arrow" />
    </Graphics>
    <Xref Database="" ID="" />
  </Interaction>
  <Interaction GraphId="id3b581f68">
    <Graphics ZOrder="12288" LineThickness="1.0">
      <Point X="795.0" Y="348.0" />
      <Point X="795.6666666666666" Y="410.3333333333333" ArrowHead="Arrow" />
    </Graphics>
    <Xref Database="" ID="" />
  </Interaction>
  <Interaction GraphId="idb3b7c457">
    <Graphics ZOrder="12288" LineThickness="1.0">
      <Point X="1335.0" Y="357.0" />
      <Point X="1336.6666666666667" Y="417.3333333333333" ArrowHead="Arrow" />
    </Graphics>
    <Xref Database="" ID="" />
  </Interaction>
  <Interaction GraphId="id508d7d16">
    <Graphics ZOrder="12288" LineThickness="1.0">
      <Point X="328.0" Y="445.5" GraphRef="a86ea" RelX="0.0" RelY="1.0" />
      <Point X="331.33333333333326" Y="539.8333333333334" GraphRef="c8c91" RelX="0.0" RelY="-1.0" ArrowHead="Arrow" />
    </Graphics>
    <Xref Database="" ID="" />
  </Interaction>
  <Interaction GraphId="idb85e8de8">
    <Graphics ZOrder="12288" LineThickness="1.0">
      <Point X="330.0" Y="560.0" />
      <Point X="330.0" Y="601.0" ArrowHead="Arrow" />
    </Graphics>
    <Xref Database="" ID="" />
  </Interaction>
  <Interaction GraphId="idda030a8a">
    <Graphics ZOrder="12288" LineThickness="1.0">
      <Point X="485.0" Y="463.0" />
      <Point X="485.0" Y="503.0" ArrowHead="Arrow" />
    </Graphics>
    <Xref Database="" ID="" />
  </Interaction>
  <Interaction GraphId="idd6d61a24">
    <Graphics ZOrder="12288" LineThickness="1.0">
      <Point X="795.65" Y="449.31666666666666" GraphRef="b1447" RelX="0.0" RelY="1.0" />
      <Point X="795.9833333333333" Y="522.65" GraphRef="e1a59" RelX="0.0" RelY="-1.0" ArrowHead="Arrow" />
    </Graphics>
    <Xref Database="" ID="" />
  </Interaction>
  <Interaction GraphId="id9efeed26">
    <Graphics ZOrder="12288" LineThickness="1.0">
      <Point X="1054.3333333333333" Y="458.0" />
      <Point X="1055.6666666666667" Y="507.3333333333333" ArrowHead="Arrow" />
    </Graphics>
    <Xref Database="" ID="" />
  </Interaction>
  <Interaction GraphId="ided6feb52">
    <Graphics ZOrder="12288" LineThickness="1.0">
      <Point X="1335.0" Y="466.0" />
      <Point X="1336.0" Y="505.3333333333333" ArrowHead="Arrow" />
    </Graphics>
    <Xref Database="" ID="" />
  </Interaction>
  <Interaction GraphId="id32608465">
    <Graphics ZOrder="12288" LineThickness="1.0">
      <Point X="775.65" Y="429.31666666666666" GraphRef="b1447" RelX="-1.0" RelY="0.0" />
      <Point X="728.6666666666666" Y="428.0" />
    </Graphics>
    <Xref Database="" ID="" />
  </Interaction>
  <Interaction GraphId="id4fd6a310">
    <Graphics ZOrder="12288" LineThickness="1.0">
      <Point X="728.0" Y="429.0" />
      <Point X="728.6666666666666" Y="552.3333333333334" />
    </Graphics>
    <Xref Database="" ID="" />
  </Interaction>
  <Interaction GraphId="id571139f8">
    <Graphics ZOrder="12288" LineThickness="1.0">
      <Point X="728.0" Y="551.0" />
      <Point X="359.4999999999999" Y="549.3333333333334" GraphRef="c8c91" RelX="1.0" RelY="0.0" ArrowHead="Arrow" />
    </Graphics>
    <Xref Database="" ID="" />
  </Interaction>
  <Interaction GraphId="idf26e5f3d">
    <Graphics ZOrder="12288" LineThickness="1.0">
      <Point X="1073.3166666666666" Y="436.65" GraphRef="c0235" RelX="1.0" RelY="0.0" />
      <Point X="1133.0" Y="438.0" />
    </Graphics>
    <Xref Database="" ID="" />
  </Interaction>
  <Interaction GraphId="id875c68d6">
    <Graphics ZOrder="12288" LineThickness="1.0">
      <Point X="1133.0" Y="439.0" />
      <Point X="1133.0" Y="614.0" />
    </Graphics>
    <Xref Database="" ID="" />
  </Interaction>
  <Interaction GraphId="idca754cb6">
    <Graphics ZOrder="12288" LineThickness="1.0">
      <Point X="1133.0" Y="615.0" />
      <Point X="360.33333333333326" Y="613.3333333333334" GraphRef="cf424" RelX="1.0" RelY="0.0" ArrowHead="Arrow" />
    </Graphics>
    <Xref Database="" ID="" />
  </Interaction>
  <Interaction GraphId="ide5257863">
    <Graphics ZOrder="12288" LineThickness="1.0">
      <Point X="1335.3333333333333" Y="141.33333333333334" />
      <Point X="1335.6666666666665" Y="89.16666666666667" GraphRef="f9f3d" RelX="0.0" RelY="1.0" ArrowHead="Arrow" />
    </Graphics>
    <Xref Database="" ID="" />
  </Interaction>
  <Interaction GraphId="idf9406133">
    <Graphics ZOrder="12288" LineThickness="1.0">
      <Point X="503.31666666666666" Y="438.65" GraphRef="b674a" RelX="1.0" RelY="0.0" />
      <Point X="617.6666666666667" Y="437.0" GraphRef="cfdf2" RelX="-1.0" RelY="0.0" ArrowHead="Arrow" />
    </Graphics>
    <Xref Database="" ID="" />
  </Interaction>
  <Interaction GraphId="id527648ce">
    <Graphics ZOrder="12288" LineThickness="1.0">
      <Point X="463.31666666666666" Y="438.65" GraphRef="b674a" RelX="-1.0" RelY="0.0" />
      <Point X="352.66666666666663" Y="436.0" GraphRef="a86ea" RelX="1.0" RelY="0.0" ArrowHead="Arrow" />
    </Graphics>
    <Xref Database="" ID="" />
  </Interaction>
  <Interaction GraphId="id73e86e2">
    <Graphics ZOrder="12288" LineThickness="1.0">
      <Point X="1054.6666666666667" Y="350.6666666666667" />
      <Point X="1054.0" Y="414.0" ArrowHead="Arrow" />
    </Graphics>
    <Xref Database="" ID="" />
  </Interaction>
  <Interaction GraphId="idc070fadc">
    <Graphics ZOrder="12288" LineThickness="1.0">
      <Point X="813.9833333333333" Y="325.98333333333335" GraphRef="b1362" RelX="1.0" RelY="0.0" />
      <Point X="930.6666666666667" Y="324.0" GraphRef="d8478" RelX="-1.0" RelY="0.0" ArrowHead="Arrow" />
    </Graphics>
    <Xref Database="" ID="" />
  </Interaction>
  <Interaction GraphId="id1bab13b6">
    <Graphics ZOrder="12288" LineThickness="1.0">
      <Point X="320.0" Y="229.5" GraphRef="f4d3e" RelX="0.0" RelY="-1.0" />
      <Point X="321.66666666666663" Y="181.83333333333334" GraphRef="e2332" RelX="0.0" RelY="1.0" ArrowHead="Arrow" />
    </Graphics>
    <Xref Database="" ID="" />
  </Interaction>
  <Interaction GraphId="id19a807ef">
    <Graphics ZOrder="12288" LineThickness="1.0">
      <Point X="321.66666666666663" Y="162.83333333333334" GraphRef="e2332" RelX="0.0" RelY="-1.0" />
      <Point X="319.66666666666663" Y="115.16666666666667" GraphRef="f2aa0" RelX="0.0" RelY="1.0" ArrowHead="Arrow" />
    </Graphics>
    <Xref Database="" ID="" />
  </Interaction>
  <Interaction GraphId="id8ff846e3">
    <Graphics ZOrder="12288" LineThickness="1.0">
      <Point X="661.8333333333334" Y="446.5" GraphRef="cfdf2" RelX="0.0" RelY="1.0" />
      <Point X="660.3333333333335" Y="503.83333333333337" GraphRef="c3da5" RelX="0.0" RelY="-1.0" ArrowHead="Arrow" />
    </Graphics>
    <Xref Database="" ID="" />
  </Interaction>
  <Interaction GraphId="id4ea8ec33">
    <Graphics ZOrder="12288" LineThickness="1.0">
      <Point X="773.9833333333333" Y="325.98333333333335" GraphRef="b1362" RelX="-1.0" RelY="0.0" />
      <Point X="634.1666666666667" Y="325.0" GraphRef="b7f40" RelX="1.0" RelY="0.0" ArrowHead="Arrow" />
    </Graphics>
    <Xref Database="" ID="" />
  </Interaction>
  <Interaction GraphId="id2417dc1b">
    <Graphics ZOrder="12288" LineThickness="1.0">
      <Point X="749.7243660418964" Y="323.04299889746414" />
      <Point X="749.6666666666666" Y="257.3333333333333" />
    </Graphics>
    <Xref Database="" ID="" />
  </Interaction>
  <Interaction GraphId="id5c37bc72">
    <Graphics ZOrder="12288" LineThickness="1.0">
      <Point X="749.6666666666666" Y="257.3333333333333" />
      <Point X="640.3333333333335" Y="257.3333333333333" GraphRef="ae25f" RelX="1.0" RelY="0.0" ArrowHead="Arrow" />
    </Graphics>
    <Xref Database="" ID="" />
  </Interaction>
  <Interaction GraphId="id7064a116">
    <Graphics ZOrder="12288" LineThickness="1.0">
      <Point X="1074.65" Y="328.98333333333335" GraphRef="d7021" RelX="1.0" RelY="0.0" />
      <Point X="1230.8333333333335" Y="326.0" GraphRef="ee8e3" RelX="-1.0" RelY="0.0" ArrowHead="Arrow" />
    </Graphics>
    <Xref Database="" ID="" />
  </Interaction>
  <Interaction GraphId="idca5bc8fb">
    <Graphics ZOrder="12288" LineThickness="1.0">
      <Point X="1111.3333333333333" Y="327.0" />
      <Point X="1111.3333333333333" Y="260.3333333333333" />
    </Graphics>
    <Xref Database="" ID="" />
  </Interaction>
  <Interaction GraphId="id2afba2e8">
    <Graphics ZOrder="12288" LineThickness="1.0">
      <Point X="1111.3333333333333" Y="260.3333333333333" />
      <Point X="1228.1666666666665" Y="259.3333333333333" GraphRef="f4fd9" RelX="-1.0" RelY="0.0" ArrowHead="Arrow" />
    </Graphics>
    <Xref Database="" ID="" />
  </Interaction>
  <Interaction GraphId="id6be172a">
    <Graphics ZOrder="12288" LineThickness="1.0">
      <Point X="815.65" Y="429.31666666666666" GraphRef="b1447" RelX="1.0" RelY="0.0" />
      <Point X="932.0" Y="430.6666666666667" ArrowHead="Arrow" />
    </Graphics>
    <Xref Database="" ID="" />
  </Interaction>
  <Label TextLabel="Fuc-GM1" GraphId="d8478">
    <Graphics CenterX="967.3333333333334" CenterY="324.0" Width="73.33333333333333" Height="19.0" ZOrder="28672" FillColor="ffffff" FontWeight="Bold" FontSize="12" Valign="Middle" />
  </Label>
  <Label TextLabel="GM2A" GraphId="f4d3e">
    <Graphics CenterX="320.0" CenterY="239.0" Width="50.333333333333336" Height="19.0" ZOrder="28672" FillColor="ffffff" FontWeight="Bold" FontSize="12" Valign="Middle" />
  </Label>
  <Label TextLabel="GM1A" GraphId="e2332">
    <Graphics CenterX="321.6666666666667" CenterY="172.33333333333334" Width="50.333333333333336" Height="19.0" ZOrder="28672" FillColor="ffffff" FontWeight="Bold" FontSize="12" Valign="Middle" />
  </Label>
  <Label TextLabel="GD1B" GraphId="f2aa0">
    <Graphics CenterX="319.6666666666667" CenterY="105.66666666666667" Width="50.333333333333336" Height="19.0" ZOrder="28672" FillColor="ffffff" FontWeight="Bold" FontSize="12" Valign="Middle" />
  </Label>
  <Label TextLabel="GD1A" GraphId="a86ea">
    <Graphics CenterX="328.0" CenterY="436.0" Width="49.333333333333336" Height="19.0" ZOrder="28672" FillColor="ffffff" FontWeight="Bold" FontSize="12" Valign="Middle" />
  </Label>
  <Label TextLabel="GT1aA" GraphId="c8c91">
    <Graphics CenterX="331.3333333333333" CenterY="549.3333333333334" Width="56.333333333333336" Height="19.0" ZOrder="28672" FillColor="ffffff" FontWeight="Bold" FontSize="12" Valign="Middle" />
  </Label>
  <Label TextLabel="GQ1bA" GraphId="cf424">
    <Graphics CenterX="330.6666666666667" CenterY="613.3333333333334" Width="59.333333333333336" Height="19.0" ZOrder="28672" FillColor="ffffff" FontWeight="Bold" FontSize="12" Valign="Middle" />
  </Label>
  <Label TextLabel="O-Acetylated GD3" GraphId="b1b70">
    <Graphics CenterX="1055.6666666666667" CenterY="81.66666666666667" Width="139.33333333333334" Height="19.0" ZOrder="28672" FillColor="ffffff" FontWeight="Bold" FontSize="12" Valign="Middle" />
  </Label>
  <Label TextLabel="O-Acetylated GT3" GraphId="f9f3d">
    <Graphics CenterX="1335.6666666666667" CenterY="79.66666666666667" Width="137.33333333333334" Height="19.0" ZOrder="28672" FillColor="ffffff" FontWeight="Bold" FontSize="12" Valign="Middle" />
  </Label>
  <Label TextLabel="GalNAc-GD1a" GraphId="af3b2">
    <Graphics CenterX="976.5" CenterY="430.6666666666667" Width="89.0" Height="19.0" ZOrder="28672" FillColor="ffffff" FontWeight="Bold" FontSize="12" Valign="Middle" />
  </Label>
  <Label TextLabel="GalNAc-GM1b" GraphId="cfdf2">
    <Graphics CenterX="661.8333333333334" CenterY="437.0" Width="88.33333333333326" Height="19.0" ZOrder="28672" FillColor="ffffff" FontWeight="Bold" FontSize="12" Valign="Middle" />
  </Label>
  <Label TextLabel="Gal-GlcNAc-GM1b" GraphId="c3da5">
    <Graphics CenterX="660.3333333333334" CenterY="513.3333333333334" Width="141.33333333333334" Height="19.0" ZOrder="28672" FillColor="ffffff" FontWeight="Bold" FontSize="12" Valign="Middle" />
  </Label>
  <Label TextLabel="GD1aA" GraphId="b7f40">
    <Graphics CenterX="605.0" CenterY="325.0" Width="58.333333333333336" Height="19.0" ZOrder="28672" FillColor="ffffff" FontWeight="Bold" FontSize="12" Valign="Middle" />
  </Label>
  <Label TextLabel="GalNAc-GM1" GraphId="ae25f">
    <Graphics CenterX="589.6666666666666" CenterY="257.3333333333333" Width="101.33333333333333" Height="19.0" ZOrder="28672" FillColor="ffffff" FontWeight="Bold" FontSize="12" Valign="Middle" />
  </Label>
  <Label TextLabel="Gal-GD1b" GraphId="ee8e3">
    <Graphics CenterX="1264.4166666666667" CenterY="326.0" Width="67.16666666666652" Height="19.0" ZOrder="28672" FillColor="ffffff" FontWeight="Bold" FontSize="12" Valign="Middle" />
  </Label>
  <Label TextLabel="Fuc-GD1b" GraphId="f4fd9">
    <Graphics CenterX="1262.0833333333333" CenterY="259.3333333333333" Width="67.83333333333348" Height="19.0" ZOrder="28672" FillColor="ffffff" FontWeight="Bold" FontSize="12" Valign="Middle" />
  </Label>
  <InfoBox CenterX="0.0" CenterY="0.0" />
  <Legend CenterX="1158.3333333333333" CenterY="621.6666666666666" />
  <Biopax>
    <bp:openControlledVocabulary xmlns:bp="http://www.biopax.org/release/biopax-level3.owl#">
      <bp:TERM xmlns:rdf="http://www.w3.org/1999/02/22-rdf-syntax-ns#" rdf:datatype="http://www.w3.org/2001/XMLSchema#string">sphingolipid metabolic pathway</bp:TERM>
      <bp:ID xmlns:rdf="http://www.w3.org/1999/02/22-rdf-syntax-ns#" rdf:datatype="http://www.w3.org/2001/XMLSchema#string">PW:0000197</bp:ID>
      <bp:Ontology xmlns:rdf="http://www.w3.org/1999/02/22-rdf-syntax-ns#" rdf:datatype="http://www.w3.org/2001/XMLSchema#string">Pathway Ontology</bp:Ontology>
    </bp:openControlledVocabulary>
    <bp:PublicationXref xmlns:bp="http://www.biopax.org/release/biopax-level3.owl#" xmlns:rdf="http://www.w3.org/1999/02/22-rdf-syntax-ns#" rdf:id="bd4">
      <bp:ID rdf:datatype="http://www.w3.org/2001/XMLSchema#string">12011104</bp:ID>
      <bp:DB rdf:datatype="http://www.w3.org/2001/XMLSchema#string">PubMed</bp:DB>
      <bp:TITLE rdf:datatype="http://www.w3.org/2001/XMLSchema#string">De novo sphingolipid biosynthesis: a necessary, but dangerous, pathway.</bp:TITLE>
      <bp:SOURCE rdf:datatype="http://www.w3.org/2001/XMLSchema#string">J Biol Chem</bp:SOURCE>
      <bp:YEAR rdf:datatype="http://www.w3.org/2001/XMLSchema#string">2002</bp:YEAR>
      <bp:AUTHORS rdf:datatype="http://www.w3.org/2001/XMLSchema#string">Merrill AH Jr</bp:AUTHORS>
    </bp:PublicationXref>
  </Biopax>
</Pathway>
