# Supplementary material for: A network biology workflow to study transcriptomics data of the diabetic liver
Source: BMC Genomics. 2014 Nov 15;15(1):971. doi: 10.1186/1471-2164-15-971 (PMC4246458; doi:10.1186/1471-2164-15-971)
Supplement: Supplementary file 2 — Additional file 2: WikiPathways human pathway collection downloaded on 17 June 2014 ( http://wikipathways.org/index.php/Download_Pathways ). (ZIP 2 MB) [file 12864_2014_6667_MOESM2_ESM.zip › 2014-06-17-WikiPathways-HumanCollection/Hs_Gastric_acid_production_WP2596_72724.gpml]

<?xml version="1.0" encoding="UTF-8"?>
<Pathway xmlns="http://pathvisio.org/GPML/2013a" Name="Gastric acid production" Author="Andra Waagmeester" Organism="Homo sapiens">
  <Comment Source="WikiPathways-description">Gastric acid forms a protective buffer against pathogenic agents. It is also essential in the digestion of the food. The stomach wall is protected to the high acidity by a mucus layer and bicarbonate ions.  </Comment>
  <Graphics BoardWidth="887.0" BoardHeight="853.5" />
  <DataNode TextLabel="hydrochloric acid" GraphId="f3a43" Type="Metabolite" GroupRef="fed34">
    <Graphics CenterX="435.0" CenterY="357.0" Width="102.0" Height="22.0" ZOrder="32768" FontSize="10" Valign="Middle" Color="0000ff" />
    <Xref Database="Chemspider" ID="307" />
  </DataNode>
  <DataNode TextLabel="potassium chloride" GraphId="dec3a" Type="Metabolite" GroupRef="fed34">
    <Graphics CenterX="436.0" CenterY="330.5" Width="102.0" Height="23.0" ZOrder="32768" FontSize="10" Valign="Middle" Color="0000ff" />
    <Xref Database="Chemspider" ID="4707" />
  </DataNode>
  <DataNode TextLabel="Sodium Chloride" GraphId="e95c3" Type="Metabolite" GroupRef="fed34">
    <Graphics CenterX="437.0" CenterY="382.0" Width="102.0" Height="20.0" ZOrder="32768" FontSize="10" Valign="Middle" Color="0000ff" />
    <Xref Database="Chemspider" ID="5044" />
  </DataNode>
  <DataNode TextLabel="pepsinogen" GraphId="bf4a6" Type="GeneProduct">
    <Graphics CenterX="745.0" CenterY="323.0" Width="80.0" Height="22.0" ZOrder="32768" FontSize="10" Valign="Middle" />
    <Xref Database="Uniprot-TrEMBL" ID="O95576" />
  </DataNode>
  <DataNode TextLabel="Gastric Intrinsic Factor" GraphId="ef057" Type="GeneProduct">
    <Graphics CenterX="76.0" CenterY="89.0" Width="120.0" Height="22.0" ZOrder="32768" FontSize="10" Valign="Middle" />
    <Xref Database="Uniprot-TrEMBL" ID="P27352" />
  </DataNode>
  <DataNode TextLabel="Gastrin" GraphId="cb7c7" Type="GeneProduct">
    <Graphics CenterX="442.0" CenterY="497.0" Width="80.0" Height="22.0" ZOrder="32768" FontSize="10" Valign="Middle" />
    <Xref Database="Uniprot-TrEMBL" ID="P01350" />
  </DataNode>
  <DataNode TextLabel="Gastric Gastrin Release" GraphId="f6ff6" Type="Pathway">
    <Graphics CenterX="455.0" CenterY="737.5" Width="120.0" Height="21.0" ZOrder="32768" FontWeight="Bold" FontSize="12" Valign="Middle" ShapeType="None" Color="14961e" />
    <Xref Database="WikiPathways" ID="WP2599" />
  </DataNode>
  <DataNode TextLabel="Parietal Cell production&#xA;" GraphId="ab156" Type="Pathway">
    <Graphics CenterX="132.5" CenterY="212.0" Width="147.0" Height="20.0" ZOrder="32768" FontWeight="Bold" FontSize="12" Valign="Middle" ShapeType="None" Color="14961e" />
    <Xref Database="WikiPathways" ID="WP2597" />
  </DataNode>
  <DataNode TextLabel="Bicarbonate ions" GraphId="c95c0" Type="Metabolite" GroupRef="e09fd">
    <Graphics CenterX="790.5" CenterY="578.5" Width="91.0" Height="21.0" ZOrder="32768" FontSize="10" Valign="Middle" Color="0000ff" />
    <Xref Database="Chemspider" ID="749" />
  </DataNode>
  <DataNode TextLabel="Pepsin B" GraphId="a1093" Type="GeneProduct" GroupRef="a9043">
    <Graphics CenterX="746.0" CenterY="506.0" Width="80.0" Height="20.0" ZOrder="32768" FontSize="10" Valign="Middle" />
    <Xref Database="Enzyme Nomenclature" ID="3.4.23.2" />
  </DataNode>
  <DataNode TextLabel="Mucus and bicarbonate secretion" GraphId="a7651" Type="Pathway">
    <BiopaxRef>fc7</BiopaxRef>
    <Graphics CenterX="754.5" CenterY="734.0" Width="193.0" Height="28.0" ZOrder="32768" FontWeight="Bold" FontSize="12" Valign="Middle" ShapeType="None" Color="14961e" />
    <Xref Database="WikiPathways" ID="WP2600" />
  </DataNode>
  <DataNode TextLabel="Secretin" GraphId="c7d94" Type="GeneProduct" GroupRef="bb8e6">
    <Graphics CenterX="401.0" CenterY="201.0" Width="80.0" Height="20.0" ZOrder="32768" FontSize="10" Valign="Middle" />
    <Xref Database="Entrez Gene" ID="6343" />
  </DataNode>
  <DataNode TextLabel="VIP" GraphId="eba13" Type="GeneProduct" GroupRef="bb8e6">
    <Graphics CenterX="401.0" CenterY="226.0" Width="80.0" Height="20.0" ZOrder="32768" FontSize="10" Valign="Middle" />
    <Xref Database="Entrez Gene" ID="7432" />
  </DataNode>
  <DataNode TextLabel="CCK" GraphId="d721d" Type="GeneProduct" GroupRef="bb8e6">
    <Graphics CenterX="401.0" CenterY="250.0" Width="80.0" Height="20.0" ZOrder="32768" FontSize="10" Valign="Middle" />
    <Xref Database="Entrez Gene" ID="885" />
  </DataNode>
  <DataNode TextLabel="Acetylcholine" GraphId="ee344" Type="Metabolite">
    <Graphics CenterX="168.5" CenterY="482.0" Width="83.0" Height="24.0" ZOrder="32768" FontSize="10" Valign="Middle" Color="0000ff" />
    <Xref Database="Chemspider" ID="182" />
  </DataNode>
  <DataNode TextLabel="GRP" GraphId="f13f7" Type="GeneProduct">
    <Graphics CenterX="308.0" CenterY="480.0" Width="80.0" Height="20.0" ZOrder="32768" FontSize="10" Valign="Middle" />
    <Xref Database="Entrez Gene" ID="2922" />
  </DataNode>
  <DataNode TextLabel="Gastric Histamine release" GraphId="ce856" Type="Pathway">
    <Graphics CenterX="156.5" CenterY="746.625" Width="195.0" Height="44.75" ZOrder="32768" FontWeight="Bold" FontSize="12" Valign="Middle" ShapeType="None" Color="14961e" />
    <Xref Database="WikiPathways" ID="WP2598" />
  </DataNode>
  <DataNode TextLabel="Histamine&#xA;" GraphId="bffa4" Type="Metabolite">
    <Graphics CenterX="59.0" CenterY="481.0" Width="80.0" Height="20.0" ZOrder="32768" FontSize="10" Valign="Middle" Color="0000ff" />
    <Xref Database="Chemspider" ID="753" />
  </DataNode>
  <DataNode TextLabel="Gastric pepsin release" GraphId="a7380" Type="Pathway">
    <Graphics CenterX="746.5" CenterY="212.0" Width="147.0" Height="24.0" ZOrder="32768" FontWeight="Bold" FontSize="12" Valign="Middle" ShapeType="None" Color="14961e" />
    <Xref Database="WikiPathways" ID="WP2601" />
  </DataNode>
  <DataNode TextLabel="MUC6" GraphId="a0ba5" Type="GeneProduct" GroupRef="e09fd">
    <BiopaxRef>dd3</BiopaxRef>
    <Graphics CenterX="699.0" CenterY="578.0" Width="80.0" Height="20.0" ZOrder="32768" FontSize="10" Valign="Middle" />
    <Xref Database="Entrez Gene" ID="4588" />
  </DataNode>
  <DataNode TextLabel="Pepsin C" GraphId="b06e7" Type="GeneProduct" GroupRef="a9043">
    <Graphics CenterX="746.0" CenterY="528.0" Width="80.0" Height="20.0" ZOrder="32770" FontSize="10" Valign="Middle" />
    <Xref Database="Enzyme Nomenclature" ID="3.4.23.3" />
  </DataNode>
  <Interaction GraphId="id7ef1df06">
    <Graphics ZOrder="12288" LineThickness="1.0">
      <Point X="95.75" Y="222.0" GraphRef="ab156" RelX="-0.5" RelY="1.0" />
      <Point X="76.0" Y="78.0" GraphRef="ef057" RelX="0.0" RelY="-1.0" ArrowHead="Arrow" />
    </Graphics>
    <Xref Database="" ID="" />
  </Interaction>
  <Interaction GraphId="id8c026057">
    <Graphics ZOrder="12288" LineThickness="1.0">
      <Point X="455.0" Y="727.0" GraphRef="f6ff6" RelX="0.0" RelY="-1.0" />
      <Point X="442.0" Y="508.0" GraphRef="cb7c7" RelX="0.0" RelY="1.0" ArrowHead="Arrow" />
      <Anchor Position="0.4" Shape="None" GraphId="dcb67" />
    </Graphics>
    <Xref Database="" ID="" />
  </Interaction>
  <Interaction GraphId="idc2f415ea">
    <Graphics ZOrder="12288" LineThickness="1.0">
      <Point X="442.0" Y="486.0" GraphRef="cb7c7" RelX="0.0" RelY="-1.0" />
      <Point X="169.25" Y="222.0" GraphRef="ab156" RelX="0.5" RelY="1.0" ArrowHead="mim-stimulation" />
    </Graphics>
    <Xref Database="" ID="" />
  </Interaction>
  <Interaction GraphId="idb4a7d6ac">
    <Graphics ZOrder="12288" LineThickness="1.0">
      <Point X="746.5" Y="224.0" GraphRef="a7380" RelX="0.0" RelY="1.0" />
      <Point X="745.0" Y="312.0" GraphRef="bf4a6" RelX="0.0" RelY="-1.0" ArrowHead="Arrow" />
    </Graphics>
    <Xref Database="" ID="" />
  </Interaction>
  <Interaction GraphId="id27dac7fb">
    <Graphics ZOrder="12288" LineThickness="1.0">
      <Point X="725.0" Y="334.0" GraphRef="bf4a6" RelX="-0.5" RelY="1.0" />
      <Point X="455.0" Y="727.0" GraphRef="f6ff6" RelX="0.0" RelY="-1.0" ArrowHead="mim-stimulation" />
    </Graphics>
    <Xref Database="" ID="" />
  </Interaction>
  <Interaction GraphId="id5dfdab1c">
    <Graphics ZOrder="12288" LineThickness="1.0">
      <Point X="705.0" Y="323.0" GraphRef="bf4a6" RelX="-1.0" RelY="0.0" />
      <Point X="169.25" Y="222.0" GraphRef="ab156" RelX="0.5" RelY="1.0" ArrowHead="mim-stimulation" />
    </Graphics>
    <Xref Database="" ID="" />
  </Interaction>
  <Interaction GraphId="id3c80a82c">
    <Graphics ZOrder="12288" LineThickness="1.0">
      <Point X="745.0" Y="334.0" GraphRef="bf4a6" RelX="0.0" RelY="1.0" />
      <Point X="746.0" Y="488.0" GraphRef="e4ec7" RelX="0.0" RelY="-1.0" ArrowHead="mim-conversion" />
      <Anchor Position="0.4" Shape="None" GraphId="af196" />
    </Graphics>
    <Xref Database="" ID="" />
  </Interaction>
  <Interaction GraphId="id9bc666aa">
    <Graphics ZOrder="12288" LineThickness="1.0">
      <Point X="486.0" Y="357.0" GraphRef="f3a43" RelX="1.0" RelY="0.0" />
      <Point X="745.4" Y="395.6" GraphRef="af196" RelX="0.0" RelY="0.0" ArrowHead="mim-necessary-stimulation" />
    </Graphics>
    <Xref Database="" ID="" />
  </Interaction>
  <Interaction GraphId="idd916a1fd">
    <BiopaxRef>a85</BiopaxRef>
    <BiopaxRef>fc7</BiopaxRef>
    <Graphics ZOrder="12288" LineThickness="1.0">
      <Point X="754.5" Y="720.0" GraphRef="a7651" RelX="0.0" RelY="-1.0" />
      <Point X="747.5" Y="597.0" GraphRef="c62fc" RelX="0.0" RelY="1.0" ArrowHead="Arrow" />
      <Anchor Position="0.4" Shape="None" GraphId="e08cf" />
    </Graphics>
    <Xref Database="" ID="" />
  </Interaction>
  <Interaction GraphId="id245c0624">
    <Graphics ZOrder="12288" LineThickness="1.0">
      <Point X="206.0" Y="212.0" GraphRef="ab156" RelX="1.0" RelY="0.0" />
      <Point X="436.0" Y="311.0" GraphRef="fa55e" RelX="0.0" RelY="-1.0" ArrowHead="Arrow" />
    </Graphics>
    <Xref Database="" ID="" />
  </Interaction>
  <Interaction GraphId="id6200976">
    <Graphics ZOrder="12288" LineThickness="1.0">
      <Point X="486.0" Y="357.0" GraphRef="f3a43" RelX="1.0" RelY="0.0" />
      <Point X="751.7" Y="670.8" GraphRef="e08cf" RelX="0.0" RelY="0.0" ArrowHead="mim-stimulation" />
    </Graphics>
    <Xref Database="" ID="" />
  </Interaction>
  <Interaction GraphId="idd63d2c63">
    <Graphics ZOrder="12288" LineThickness="1.0">
      <Point X="353.0" Y="225.5" GraphRef="c9391" RelX="-1.0" RelY="0.0" />
      <Point X="206.0" Y="212.0" GraphRef="ab156" RelX="1.0" RelY="0.0" ArrowHead="TBar" />
    </Graphics>
    <Xref Database="" ID="" />
  </Interaction>
  <Interaction GraphId="idd5eee542">
    <Graphics ZOrder="12288" LineThickness="1.0">
      <Point X="308.0" Y="470.0" GraphRef="f13f7" RelX="0.0" RelY="-1.0" />
      <Point X="132.5" Y="222.0" GraphRef="ab156" RelX="0.0" RelY="1.0" ArrowHead="mim-stimulation" />
    </Graphics>
    <Xref Database="" ID="" />
  </Interaction>
  <Interaction GraphId="id7f357ce6">
    <Graphics ZOrder="12288" LineThickness="1.0">
      <Point X="168.5" Y="470.0" GraphRef="ee344" RelX="0.0" RelY="-1.0" />
      <Point X="95.75" Y="222.0" GraphRef="ab156" RelX="-0.5" RelY="1.0" ArrowHead="mim-stimulation" />
    </Graphics>
    <Xref Database="" ID="" />
  </Interaction>
  <Interaction GraphId="id3962ba71">
    <Graphics ZOrder="12288" LineThickness="1.0">
      <Point X="308.0" Y="470.0" GraphRef="f13f7" RelX="0.0" RelY="-1.0" />
      <Point X="449.8" Y="639.4" GraphRef="dcb67" RelX="0.0" RelY="0.0" ArrowHead="mim-stimulation" />
    </Graphics>
    <Xref Database="" ID="" />
  </Interaction>
  <Interaction GraphId="ida4d9e213">
    <Graphics ZOrder="12288" LineThickness="1.0">
      <Point X="168.5" Y="494.0" GraphRef="ee344" RelX="0.0" RelY="1.0" />
      <Point X="449.8" Y="639.4" GraphRef="dcb67" RelX="0.0" RelY="0.0" ArrowHead="mim-stimulation" />
    </Graphics>
    <Xref Database="" ID="" />
  </Interaction>
  <Interaction GraphId="id5df4cec6">
    <Graphics ZOrder="12288" LineThickness="1.0">
      <Point X="168.5" Y="494.0" GraphRef="ee344" RelX="0.0" RelY="1.0" />
      <Point X="156.5" Y="724.25" GraphRef="ce856" RelX="0.0" RelY="-1.0" ArrowHead="mim-stimulation" />
    </Graphics>
    <Xref Database="" ID="" />
  </Interaction>
  <Interaction GraphId="id430572e6">
    <Graphics ZOrder="12288" LineThickness="1.0">
      <Point X="308.0" Y="490.0" GraphRef="f13f7" RelX="0.0" RelY="1.0" />
      <Point X="156.5" Y="724.25" GraphRef="ce856" RelX="0.0" RelY="-1.0" ArrowHead="mim-stimulation" />
    </Graphics>
    <Xref Database="" ID="" />
  </Interaction>
  <Interaction GraphId="id3aac3854">
    <BiopaxRef>f2d</BiopaxRef>
    <Graphics ZOrder="12288" LineThickness="1.0">
      <Point X="422.0" Y="508.0" GraphRef="cb7c7" RelX="-0.5" RelY="1.0" />
      <Point X="205.25" Y="724.25" GraphRef="ce856" RelX="0.5" RelY="-1.0" ArrowHead="mim-stimulation" />
    </Graphics>
    <Xref Database="" ID="" />
  </Interaction>
  <Interaction GraphId="id65449ded">
    <Graphics ZOrder="12288" LineThickness="1.0">
      <Point X="59.0" Y="471.0" GraphRef="bffa4" RelX="0.0" RelY="-1.0" />
      <Point X="95.75" Y="222.0" GraphRef="ab156" RelX="-0.5" RelY="1.0" ArrowHead="mim-stimulation" />
    </Graphics>
    <Xref Database="" ID="" />
  </Interaction>
  <Interaction GraphId="idbb60ff57">
    <BiopaxRef>f2d</BiopaxRef>
    <Graphics ZOrder="12288" LineThickness="1.0">
      <Point X="107.75" Y="724.25" GraphRef="ce856" RelX="-0.5" RelY="-1.0" />
      <Point X="59.0" Y="491.0" GraphRef="bffa4" RelX="0.0" RelY="1.0" ArrowHead="Arrow" />
    </Graphics>
    <Xref Database="" ID="" />
  </Interaction>
  <Label TextLabel="Parietal cell" GraphId="be433" GroupRef="a9625">
    <Graphics CenterX="129.0" CenterY="167.0" Width="80.0" Height="20.0" ZOrder="28672" FillColor="ffffff" FontSize="10" Valign="Middle" />
  </Label>
  <Label TextLabel="G cell&#xA;" GraphId="f30a2" GroupRef="c406c">
    <Graphics CenterX="449.0" CenterY="808.0" Width="80.0" Height="20.0" ZOrder="28672" FillColor="ffffff" FontSize="10" Valign="Middle" />
  </Label>
  <Label TextLabel="Gastric Chief Cells" GraphId="d2e65">
    <Graphics CenterX="737.0" CenterY="150.0" Width="80.0" Height="20.0" ZOrder="28672" FillColor="ffffff" FontSize="10" Valign="Middle" />
  </Label>
  <Label TextLabel="Foveolar cell" GraphId="d9ff3">
    <Graphics CenterX="746.0" CenterY="805.0" Width="80.0" Height="20.0" ZOrder="28672" FillColor="ffffff" FontSize="10" Valign="Middle" />
  </Label>
  <Label TextLabel="ECL Cell" GraphId="a1b6e">
    <Graphics CenterX="154.0" CenterY="807.0" Width="80.0" Height="20.0" ZOrder="28672" FillColor="ffffff" FontSize="10" Valign="Middle" />
  </Label>
  <Shape GraphId="c6222" GroupRef="a9625">
    <Attribute Key="org.pathvisio.CellularComponentProperty" Value="Cell" />
    <Attribute Key="org.pathvisio.DoubleLineProperty" Value="Double" />
    <Graphics CenterX="134.0" CenterY="219.5" Width="209.5" Height="153.5" ZOrder="16384" FontSize="10" Valign="Middle" ShapeType="RoundedRectangle" LineThickness="3.0" Color="c0c0c0" Rotation="0.0" />
  </Shape>
  <Shape GraphId="ac4e0" GroupRef="c406c">
    <Attribute Key="org.pathvisio.CellularComponentProperty" Value="Cell" />
    <Attribute Key="org.pathvisio.DoubleLineProperty" Value="Double" />
    <Graphics CenterX="463.25" CenterY="745.75" Width="209.5" Height="153.5" ZOrder="16384" FontSize="10" Valign="Middle" ShapeType="RoundedRectangle" LineThickness="3.0" Color="c0c0c0" Rotation="0.0" />
  </Shape>
  <Shape GraphId="ebe67">
    <Attribute Key="org.pathvisio.CellularComponentProperty" Value="Cell" />
    <Attribute Key="org.pathvisio.DoubleLineProperty" Value="Double" />
    <Graphics CenterX="744.25" CenterY="210.75" Width="209.5" Height="153.5" ZOrder="16384" FontSize="10" Valign="Middle" ShapeType="RoundedRectangle" LineThickness="3.0" Color="c0c0c0" Rotation="0.0" />
  </Shape>
  <Shape GraphId="d78e6">
    <Attribute Key="org.pathvisio.CellularComponentProperty" Value="Cell" />
    <Attribute Key="org.pathvisio.DoubleLineProperty" Value="Double" />
    <Graphics CenterX="752.25" CenterY="746.75" Width="209.5" Height="153.5" ZOrder="32769" FontSize="10" Valign="Middle" ShapeType="RoundedRectangle" LineThickness="3.0" Color="c0c0c0" Rotation="0.0" />
  </Shape>
  <Shape GraphId="de4a1">
    <Attribute Key="org.pathvisio.CellularComponentProperty" Value="Cell" />
    <Attribute Key="org.pathvisio.DoubleLineProperty" Value="Double" />
    <Graphics CenterX="157.25" CenterY="744.75" Width="209.5" Height="153.5" ZOrder="32774" FontSize="10" Valign="Middle" ShapeType="RoundedRectangle" LineThickness="3.0" Color="c0c0c0" Rotation="0.0" />
  </Shape>
  <Group GroupId="c406c" GraphId="ced87" Style="Group" />
  <Group GroupId="a9625" GraphId="f2ae0" Style="Group" />
  <Group GroupId="a9043" GraphId="e4ec7" Style="Group" />
  <Group GroupId="fed34" GraphId="fa55e" Style="Group" />
  <Group GroupId="bb8e6" GraphId="c9391" Style="Group" />
  <Group GroupId="e09fd" GraphId="c62fc" Style="Group" />
  <InfoBox CenterX="0.0" CenterY="0.0" />
  <Biopax>
    <bp:PublicationXref xmlns:bp="http://www.biopax.org/release/biopax-level3.owl#" xmlns:rdf="http://www.w3.org/1999/02/22-rdf-syntax-ns#" rdf:id="f2d">
      <bp:ID rdf:datatype="http://www.w3.org/2001/XMLSchema#string">1711780</bp:ID>
      <bp:DB rdf:datatype="http://www.w3.org/2001/XMLSchema#string">PubMed</bp:DB>
      <bp:TITLE rdf:datatype="http://www.w3.org/2001/XMLSchema#string">CCK-B (gastrin) receptor regulates gastric histamine release and acid secretion.</bp:TITLE>
      <bp:SOURCE rdf:datatype="http://www.w3.org/2001/XMLSchema#string">Am J Physiol</bp:SOURCE>
      <bp:YEAR rdf:datatype="http://www.w3.org/2001/XMLSchema#string">1991</bp:YEAR>
      <bp:AUTHORS rdf:datatype="http://www.w3.org/2001/XMLSchema#string">Sandvik AK</bp:AUTHORS>
      <bp:AUTHORS rdf:datatype="http://www.w3.org/2001/XMLSchema#string">Waldum HL</bp:AUTHORS>
    </bp:PublicationXref>
    <bp:openControlledVocabulary xmlns:bp="http://www.biopax.org/release/biopax-level3.owl#">
      <bp:TERM xmlns:rdf="http://www.w3.org/1999/02/22-rdf-syntax-ns#" rdf:datatype="http://www.w3.org/2001/XMLSchema#string">parietal cell</bp:TERM>
      <bp:ID xmlns:rdf="http://www.w3.org/1999/02/22-rdf-syntax-ns#" rdf:datatype="http://www.w3.org/2001/XMLSchema#string">CL:0000162</bp:ID>
      <bp:Ontology xmlns:rdf="http://www.w3.org/1999/02/22-rdf-syntax-ns#" rdf:datatype="http://www.w3.org/2001/XMLSchema#string">Cell Type</bp:Ontology>
    </bp:openControlledVocabulary>
    <bp:openControlledVocabulary xmlns:bp="http://www.biopax.org/release/biopax-level3.owl#">
      <bp:TERM xmlns:rdf="http://www.w3.org/1999/02/22-rdf-syntax-ns#" rdf:datatype="http://www.w3.org/2001/XMLSchema#string">stomach enteroendocrine cell</bp:TERM>
      <bp:ID xmlns:rdf="http://www.w3.org/1999/02/22-rdf-syntax-ns#" rdf:datatype="http://www.w3.org/2001/XMLSchema#string">CL:1001517</bp:ID>
      <bp:Ontology xmlns:rdf="http://www.w3.org/1999/02/22-rdf-syntax-ns#" rdf:datatype="http://www.w3.org/2001/XMLSchema#string">Cell Type</bp:Ontology>
    </bp:openControlledVocabulary>
    <bp:PublicationXref xmlns:bp="http://www.biopax.org/release/biopax-level3.owl#" xmlns:rdf="http://www.w3.org/1999/02/22-rdf-syntax-ns#" rdf:id="c3a">
      <bp:ID rdf:datatype="http://www.w3.org/2001/XMLSchema#string">11893509</bp:ID>
      <bp:DB rdf:datatype="http://www.w3.org/2001/XMLSchema#string">PubMed</bp:DB>
      <bp:TITLE rdf:datatype="http://www.w3.org/2001/XMLSchema#string">The MUC family: an obituary.</bp:TITLE>
      <bp:SOURCE rdf:datatype="http://www.w3.org/2001/XMLSchema#string">Trends Biochem Sci</bp:SOURCE>
      <bp:YEAR rdf:datatype="http://www.w3.org/2001/XMLSchema#string">2002</bp:YEAR>
      <bp:AUTHORS rdf:datatype="http://www.w3.org/2001/XMLSchema#string">Dekker J</bp:AUTHORS>
      <bp:AUTHORS rdf:datatype="http://www.w3.org/2001/XMLSchema#string">Rossen JW</bp:AUTHORS>
      <bp:AUTHORS rdf:datatype="http://www.w3.org/2001/XMLSchema#string">Büller HA</bp:AUTHORS>
      <bp:AUTHORS rdf:datatype="http://www.w3.org/2001/XMLSchema#string">Einerhand AW</bp:AUTHORS>
    </bp:PublicationXref>
    <bp:PublicationXref xmlns:bp="http://www.biopax.org/release/biopax-level3.owl#" xmlns:rdf="http://www.w3.org/1999/02/22-rdf-syntax-ns#" rdf:id="f9f">
      <bp:ID rdf:datatype="http://www.w3.org/2001/XMLSchema#string">23727593</bp:ID>
      <bp:DB rdf:datatype="http://www.w3.org/2001/XMLSchema#string">PubMed</bp:DB>
      <bp:TITLE rdf:datatype="http://www.w3.org/2001/XMLSchema#string">Mucus as a barrier to lipophilic drugs.</bp:TITLE>
      <bp:SOURCE rdf:datatype="http://www.w3.org/2001/XMLSchema#string">Int J Pharm</bp:SOURCE>
      <bp:YEAR rdf:datatype="http://www.w3.org/2001/XMLSchema#string">2013</bp:YEAR>
      <bp:AUTHORS rdf:datatype="http://www.w3.org/2001/XMLSchema#string">Sigurdsson HH</bp:AUTHORS>
      <bp:AUTHORS rdf:datatype="http://www.w3.org/2001/XMLSchema#string">Kirch J</bp:AUTHORS>
      <bp:AUTHORS rdf:datatype="http://www.w3.org/2001/XMLSchema#string">Lehr CM</bp:AUTHORS>
    </bp:PublicationXref>
    <bp:PublicationXref xmlns:bp="http://www.biopax.org/release/biopax-level3.owl#" xmlns:rdf="http://www.w3.org/1999/02/22-rdf-syntax-ns#" rdf:id="fc7">
      <bp:ID rdf:datatype="http://www.w3.org/2001/XMLSchema#string">6995243</bp:ID>
      <bp:DB rdf:datatype="http://www.w3.org/2001/XMLSchema#string">PubMed</bp:DB>
      <bp:TITLE rdf:datatype="http://www.w3.org/2001/XMLSchema#string">Mucus and bicarbonate secretion in the stomach and their possible role in mucosal protection.</bp:TITLE>
      <bp:SOURCE rdf:datatype="http://www.w3.org/2001/XMLSchema#string">Gut</bp:SOURCE>
      <bp:YEAR rdf:datatype="http://www.w3.org/2001/XMLSchema#string">1980</bp:YEAR>
      <bp:AUTHORS rdf:datatype="http://www.w3.org/2001/XMLSchema#string">Allen A</bp:AUTHORS>
      <bp:AUTHORS rdf:datatype="http://www.w3.org/2001/XMLSchema#string">Garner A</bp:AUTHORS>
    </bp:PublicationXref>
    <bp:PublicationXref xmlns:bp="http://www.biopax.org/release/biopax-level3.owl#" xmlns:rdf="http://www.w3.org/1999/02/22-rdf-syntax-ns#" rdf:id="a85">
      <bp:ID rdf:datatype="http://www.w3.org/2001/XMLSchema#string">7215948</bp:ID>
      <bp:DB rdf:datatype="http://www.w3.org/2001/XMLSchema#string">PubMed</bp:DB>
      <bp:TITLE rdf:datatype="http://www.w3.org/2001/XMLSchema#string">Demonstration of a pH gradient across mucus adherent to rabbit gastric mucosa: evidence for a 'mucus-bicarbonate' barrier.</bp:TITLE>
      <bp:SOURCE rdf:datatype="http://www.w3.org/2001/XMLSchema#string">Gut</bp:SOURCE>
      <bp:YEAR rdf:datatype="http://www.w3.org/2001/XMLSchema#string">1981</bp:YEAR>
      <bp:AUTHORS rdf:datatype="http://www.w3.org/2001/XMLSchema#string">Williams SE</bp:AUTHORS>
      <bp:AUTHORS rdf:datatype="http://www.w3.org/2001/XMLSchema#string">Turnberg LA</bp:AUTHORS>
    </bp:PublicationXref>
    <bp:PublicationXref xmlns:bp="http://www.biopax.org/release/biopax-level3.owl#" xmlns:rdf="http://www.w3.org/1999/02/22-rdf-syntax-ns#" rdf:id="dd3">
      <bp:ID rdf:datatype="http://www.w3.org/2001/XMLSchema#string">7680650</bp:ID>
      <bp:DB rdf:datatype="http://www.w3.org/2001/XMLSchema#string">PubMed</bp:DB>
      <bp:TITLE rdf:datatype="http://www.w3.org/2001/XMLSchema#string">Human gastric mucin. Identification of a unique species by expression cloning.</bp:TITLE>
      <bp:SOURCE rdf:datatype="http://www.w3.org/2001/XMLSchema#string">J Biol Chem</bp:SOURCE>
      <bp:YEAR rdf:datatype="http://www.w3.org/2001/XMLSchema#string">1993</bp:YEAR>
      <bp:AUTHORS rdf:datatype="http://www.w3.org/2001/XMLSchema#string">Toribara NW</bp:AUTHORS>
      <bp:AUTHORS rdf:datatype="http://www.w3.org/2001/XMLSchema#string">Roberton AM</bp:AUTHORS>
      <bp:AUTHORS rdf:datatype="http://www.w3.org/2001/XMLSchema#string">Ho SB</bp:AUTHORS>
      <bp:AUTHORS rdf:datatype="http://www.w3.org/2001/XMLSchema#string">Kuo WL</bp:AUTHORS>
      <bp:AUTHORS rdf:datatype="http://www.w3.org/2001/XMLSchema#string">Gum E</bp:AUTHORS>
      <bp:AUTHORS rdf:datatype="http://www.w3.org/2001/XMLSchema#string">Hicks JW</bp:AUTHORS>
      <bp:AUTHORS rdf:datatype="http://www.w3.org/2001/XMLSchema#string">Gum JR Jr</bp:AUTHORS>
      <bp:AUTHORS rdf:datatype="http://www.w3.org/2001/XMLSchema#string">Byrd JC</bp:AUTHORS>
      <bp:AUTHORS rdf:datatype="http://www.w3.org/2001/XMLSchema#string">Siddiki B</bp:AUTHORS>
      <bp:AUTHORS rdf:datatype="http://www.w3.org/2001/XMLSchema#string">Kim YS</bp:AUTHORS>
    </bp:PublicationXref>
  </Biopax>
</Pathway>
