# Supplementary material for: A network biology workflow to study transcriptomics data of the diabetic liver
Source: BMC Genomics. 2014 Nov 15;15(1):971. doi: 10.1186/1471-2164-15-971 (PMC4246458; doi:10.1186/1471-2164-15-971)
Supplement: Supplementary file 2 — Additional file 2: WikiPathways human pathway collection downloaded on 17 June 2014 ( http://wikipathways.org/index.php/Download_Pathways ). (ZIP 2 MB) [file 12864_2014_6667_MOESM2_ESM.zip › 2014-06-17-WikiPathways-HumanCollection/Hs_Gastric_cancer_network_2_WP2363_72042.gpml]

<?xml version="1.0" encoding="UTF-8"?>
<Pathway xmlns="http://pathvisio.org/GPML/2013a" Name="Gastric cancer network 2" Author="Kristina Hanspers" Last-Modified="10/17/2013" Organism="Homo sapiens">
  <Comment Source="WikiPathways-description">Network generated by mapping candidate oncogenes and tumor suppressor genes identified by integrated analysis of expression array and aCGH data. Network generated by Ingenuity Pathway Analysis.</Comment>
  <Comment Source="WikiPathways-category">Cellular Process</Comment>
  <BiopaxRef>d19</BiopaxRef>
  <Graphics BoardWidth="1172.0" BoardHeight="737.0" />
  <DataNode TextLabel="MTDH" GraphId="ef456" Type="GeneProduct">
    <Graphics CenterX="788.0" CenterY="158.0" Width="52.0" Height="20.0" ZOrder="32768" FontSize="10" Valign="Middle" />
    <Xref Database="Entrez Gene" ID="92140" />
  </DataNode>
  <DataNode TextLabel="CD48" GraphId="ec3f9" Type="GeneProduct">
    <Graphics CenterX="525.5" CenterY="688.0" Width="59.0" Height="20.0" ZOrder="32768" FontSize="10" Valign="Middle" />
    <Xref Database="Entrez Gene" ID="962" />
  </DataNode>
  <DataNode TextLabel="Basc" GraphId="bb13d" Type="GeneProduct">
    <Graphics CenterX="134.0" CenterY="565.0" Width="54.0" Height="20.0" ZOrder="32768" FontSize="10" Valign="Middle" />
    <Xref Database="" ID="" />
  </DataNode>
  <DataNode TextLabel="Rfc?" GraphId="a7e5a" Type="GeneProduct">
    <Graphics CenterX="246.5" CenterY="527.0" Width="53.0" Height="20.0" ZOrder="32768" FontSize="10" Valign="Middle" />
    <Xref Database="" ID="" />
  </DataNode>
  <DataNode TextLabel="LMNB2" GraphId="bb7c4" Type="GeneProduct">
    <Graphics CenterX="340.5" CenterY="695.0" Width="57.0" Height="20.0" ZOrder="32768" FontSize="10" Valign="Middle" />
    <Xref Database="Entrez Gene" ID="84823" />
  </DataNode>
  <DataNode TextLabel="UBE2C" GraphId="cf29a" Type="GeneProduct">
    <Graphics CenterX="441.5" CenterY="388.0" Width="57.0" Height="20.0" ZOrder="32769" FontSize="10" Valign="Middle" />
    <Xref Database="Entrez Gene" ID="11065" />
  </DataNode>
  <DataNode TextLabel="COL9A3" GraphId="cfd12" Type="GeneProduct">
    <Graphics CenterX="658.5" CenterY="190.0" Width="49.0" Height="20.0" ZOrder="32770" FontSize="10" Valign="Middle" />
    <Xref Database="Entrez Gene" ID="1299" />
  </DataNode>
  <DataNode TextLabel="PLAC8" GraphId="ec2f2" Type="GeneProduct">
    <Graphics CenterX="765.0" CenterY="249.0" Width="48.0" Height="20.0" ZOrder="32771" FontSize="10" Valign="Middle" />
    <Xref Database="Entrez Gene" ID="51316" />
  </DataNode>
  <DataNode TextLabel="TP53" GraphId="c07b2" Type="GeneProduct">
    <Graphics CenterX="608.0" CenterY="302.0" Width="50.0" Height="20.0" ZOrder="32772" FontSize="10" Valign="Middle" />
    <Xref Database="Entrez Gene" ID="7157" />
  </DataNode>
  <DataNode TextLabel="COL9A1" GraphId="bf037" Type="GeneProduct">
    <Graphics CenterX="725.5" CenterY="115.0" Width="67.0" Height="20.0" ZOrder="32773" FontSize="10" Valign="Middle" />
    <Xref Database="Entrez Gene" ID="1297" />
  </DataNode>
  <DataNode TextLabel="UBE2T" GraphId="fd66d" Type="GeneProduct">
    <Graphics CenterX="500.0" CenterY="164.0" Width="56.0" Height="20.0" ZOrder="32774" FontSize="10" Valign="Middle" />
    <Xref Database="Entrez Gene" ID="29089" />
  </DataNode>
  <DataNode TextLabel="RNF144B" GraphId="ae4bc" Type="GeneProduct">
    <Graphics CenterX="567.5" CenterY="68.0" Width="69.0" Height="22.0" ZOrder="32775" FontSize="10" Valign="Middle" />
    <Xref Database="Entrez Gene" ID="255488" />
  </DataNode>
  <DataNode TextLabel="FANCI" GraphId="a6380" Type="GeneProduct">
    <Graphics CenterX="415.0" CenterY="279.0" Width="52.0" Height="20.0" ZOrder="32776" FontSize="10" Valign="Middle" />
    <Xref Database="Entrez Gene" ID="55215" />
  </DataNode>
  <DataNode TextLabel="SNURF" GraphId="f881b" Type="GeneProduct">
    <Graphics CenterX="405.5" CenterY="114.0" Width="59.0" Height="20.0" ZOrder="32777" FontSize="10" Valign="Middle" />
    <Xref Database="Entrez Gene" ID="8926" />
  </DataNode>
  <DataNode TextLabel="RAD17" GraphId="a7284" Type="GeneProduct">
    <Graphics CenterX="261.0" CenterY="199.0" Width="60.0" Height="20.0" ZOrder="32778" FontSize="10" Valign="Middle" />
    <Xref Database="Entrez Gene" ID="5884" />
  </DataNode>
  <DataNode TextLabel="DSCC1" GraphId="b27f9" Type="GeneProduct">
    <Graphics CenterX="35.5" CenterY="293.0" Width="61.0" Height="20.0" ZOrder="32779" FontSize="10" Valign="Middle" />
    <Xref Database="Entrez Gene" ID="79075" />
  </DataNode>
  <DataNode TextLabel="RFC3" GraphId="f3d10" Type="GeneProduct">
    <Graphics CenterX="193.0" CenterY="290.0" Width="54.0" Height="20.0" ZOrder="32780" FontSize="10" Valign="Middle" />
    <Xref Database="Entrez Gene" ID="5983" />
  </DataNode>
  <DataNode TextLabel="CHTF18" GraphId="c63aa" Type="GeneProduct">
    <Graphics CenterX="111.5" CenterY="204.0" Width="63.0" Height="20.0" ZOrder="32781" FontSize="10" Valign="Middle" />
    <Xref Database="Entrez Gene" ID="63922" />
  </DataNode>
  <DataNode TextLabel="TOP2A" GraphId="d269d" Type="GeneProduct">
    <Graphics CenterX="724.5" CenterY="485.0" Width="53.0" Height="20.0" ZOrder="32782" FontSize="10" Valign="Middle" />
    <Xref Database="Entrez Gene" ID="7153" />
  </DataNode>
  <DataNode TextLabel="LBR" GraphId="e0fc9" Type="GeneProduct">
    <Graphics CenterX="825.0" CenterY="427.0" Width="52.0" Height="20.0" ZOrder="32783" FontSize="10" Valign="Middle" />
    <Xref Database="Entrez Gene" ID="3930" />
  </DataNode>
  <DataNode TextLabel="OTUD5" GraphId="cf965" Type="GeneProduct">
    <Graphics CenterX="880.0" CenterY="281.0" Width="48.0" Height="20.0" ZOrder="32784" FontSize="10" Valign="Middle" />
    <Xref Database="Entrez Gene" ID="55593" />
  </DataNode>
  <DataNode TextLabel="CACYBP" GraphId="bbc2a" Type="GeneProduct">
    <Graphics CenterX="930.5" CenterY="360.0" Width="65.0" Height="20.0" ZOrder="32785" FontSize="10" Valign="Middle" />
    <Xref Database="Entrez Gene" ID="27101" />
  </DataNode>
  <DataNode TextLabel="S100A6" GraphId="f370e" Type="GeneProduct">
    <Graphics CenterX="809.0" CenterY="343.0" Width="48.0" Height="20.0" ZOrder="32786" FontSize="10" Valign="Middle" />
    <Xref Database="Entrez Gene" ID="6277" />
  </DataNode>
  <DataNode TextLabel="AHCTF1" GraphId="fe338" Type="GeneProduct">
    <Graphics CenterX="938.5" CenterY="625.0" Width="67.0" Height="20.0" ZOrder="32787" FontSize="10" Valign="Middle" />
    <Xref Database="Entrez Gene" ID="25909" />
  </DataNode>
  <DataNode TextLabel="CTNNB1" GraphId="cb7d5" Type="GeneProduct">
    <Graphics CenterX="772.0" CenterY="583.0" Width="66.0" Height="20.0" ZOrder="32788" FontSize="10" Valign="Middle" />
    <Xref Database="Entrez Gene" ID="1499" />
  </DataNode>
  <DataNode TextLabel="MIRLET7E" GraphId="bf9f3" Type="GeneProduct">
    <Graphics CenterX="991.5" CenterY="511.0" Width="71.0" Height="20.0" ZOrder="32789" FontSize="10" Valign="Middle" />
    <Xref Database="Ensembl Human" ID="ENSG00000198972" />
  </DataNode>
  <DataNode TextLabel="FAM91A1" GraphId="e34c9" Type="GeneProduct">
    <Graphics CenterX="1112.5" CenterY="405.0" Width="59.0" Height="20.0" ZOrder="32790" FontSize="10" Valign="Middle" />
    <Xref Database="Entrez Gene" ID="157769" />
  </DataNode>
  <DataNode TextLabel="ATAD2" GraphId="a8a01" Type="GeneProduct">
    <Graphics CenterX="337.5" CenterY="411.0" Width="55.0" Height="20.0" ZOrder="32791" FontSize="10" Valign="Middle" />
    <Xref Database="Entrez Gene" ID="29028" />
  </DataNode>
  <DataNode TextLabel="CEBPZ" GraphId="b8a50" Type="GeneProduct">
    <Graphics CenterX="599.5" CenterY="603.0" Width="55.0" Height="20.0" ZOrder="32792" FontSize="10" Valign="Middle" />
    <Xref Database="Entrez Gene" ID="10153" />
  </DataNode>
  <DataNode TextLabel="RECCL4" GraphId="aaf8d" Type="GeneProduct">
    <Graphics CenterX="388.0" CenterY="581.0" Width="54.0" Height="20.0" ZOrder="32793" FontSize="10" Valign="Middle" />
    <Xref Database="" ID="" />
  </DataNode>
  <DataNode TextLabel="MYC" GraphId="eb44a" Type="GeneProduct">
    <Graphics CenterX="525.5" CenterY="482.0" Width="53.0" Height="20.0" ZOrder="32794" FontSize="10" Valign="Middle" />
    <Xref Database="Entrez Gene" ID="4609" />
  </DataNode>
  <DataNode TextLabel="BRIX1" GraphId="f27b2" Type="GeneProduct">
    <Graphics CenterX="760.0" CenterY="697.0" Width="56.0" Height="20.0" ZOrder="32795" FontSize="10" Valign="Middle" />
    <Xref Database="Entrez Gene" ID="55299" />
  </DataNode>
  <DataNode TextLabel="CHTF8" GraphId="a73b6" Type="GeneProduct">
    <Graphics CenterX="50.0" CenterY="400.0" Width="62.0" Height="20.0" ZOrder="32796" FontSize="10" Valign="Middle" />
    <Xref Database="Entrez Gene" ID="54921" />
  </DataNode>
  <DataNode TextLabel="RFC4" GraphId="c3f9e" Type="GeneProduct">
    <Graphics CenterX="176.0" CenterY="395.0" Width="54.0" Height="20.0" ZOrder="32797" FontSize="10" Valign="Middle" />
    <Xref Database="Entrez Gene" ID="5984" />
  </DataNode>
  <DataNode TextLabel="EGFR" GraphId="eb32f" Type="GeneProduct">
    <Graphics CenterX="667.0" CenterY="363.0" Width="56.0" Height="20.0" ZOrder="32845" FontSize="10" Valign="Middle" />
    <Xref Database="Entrez Gene" ID="1956" />
  </DataNode>
  <Interaction GraphId="id91626ab9">
    <Graphics ZOrder="12288" LineThickness="1.0">
      <Point X="95.75" Y="214.0" GraphRef="c63aa" RelX="-0.5" RelY="1.0" />
      <Point X="35.5" Y="283.0" GraphRef="b27f9" RelX="0.0" RelY="-1.0" />
    </Graphics>
    <Xref Database="" ID="" />
  </Interaction>
  <Interaction GraphId="id2761762e">
    <Graphics ZOrder="12288" LineThickness="1.0">
      <Point X="203.0" Y="395.0" GraphRef="c3f9e" RelX="1.0" RelY="0.0" />
      <Point X="499.0" Y="482.0" GraphRef="eb44a" RelX="-1.0" RelY="0.0" />
    </Graphics>
    <Xref Database="" ID="" />
  </Interaction>
  <Interaction GraphId="id8e229af7">
    <Graphics ZOrder="12288" LineStyle="Broken" LineThickness="1.0">
      <Point X="583.0" Y="302.0" GraphRef="c07b2" RelX="-1.0" RelY="0.0" />
      <Point X="351.25" Y="401.0" GraphRef="a8a01" RelX="0.5" RelY="-1.0" ArrowHead="Arrow" />
    </Graphics>
    <Xref Database="" ID="" />
  </Interaction>
  <Interaction GraphId="id949b59fb">
    <Graphics ZOrder="12288" LineStyle="Broken" LineThickness="1.0">
      <Point X="583.0" Y="302.0" GraphRef="c07b2" RelX="-1.0" RelY="0.0" />
      <Point X="291.0" Y="199.0" GraphRef="a7284" RelX="1.0" RelY="0.0" ArrowHead="Arrow" />
    </Graphics>
    <Xref Database="" ID="" />
  </Interaction>
  <Interaction GraphId="idfa0e84b1">
    <Graphics ZOrder="12288" LineThickness="1.0">
      <Point X="486.0" Y="174.0" GraphRef="fd66d" RelX="-0.5" RelY="1.0" />
      <Point X="428.0" Y="269.0" GraphRef="a6380" RelX="0.5" RelY="-1.0" ArrowHead="Arrow" />
    </Graphics>
    <Xref Database="" ID="" />
  </Interaction>
  <Interaction GraphId="idbcab8e49">
    <Graphics ConnectorType="Curved" ZOrder="12288" LineThickness="1.0">
      <Point X="374.5" Y="571.0" GraphRef="aaf8d" RelX="-0.5" RelY="-1.0" />
      <Point X="401.5" Y="571.0" GraphRef="aaf8d" RelX="0.5" RelY="-1.0" />
    </Graphics>
    <Xref Database="" ID="" />
  </Interaction>
  <Interaction GraphId="id68771f14">
    <Graphics ZOrder="12288" LineThickness="1.0">
      <Point X="538.75" Y="492.0" GraphRef="eb44a" RelX="0.5" RelY="1.0" />
      <Point X="585.75" Y="593.0" GraphRef="b8a50" RelX="-0.5" RelY="-1.0" />
    </Graphics>
    <Xref Database="" ID="" />
  </Interaction>
  <Interaction GraphId="id625c7540">
    <Graphics ZOrder="12288" LineThickness="1.0">
      <Point X="732.0" Y="697.0" GraphRef="f27b2" RelX="-1.0" RelY="0.0" />
      <Point X="555.0" Y="688.0" GraphRef="ec3f9" RelX="1.0" RelY="0.0" />
    </Graphics>
    <Xref Database="" ID="" />
  </Interaction>
  <Interaction GraphId="idf7245bf4">
    <Graphics ZOrder="12288" LineThickness="1.0">
      <Point X="799.0" Y="427.0" GraphRef="e0fc9" RelX="-1.0" RelY="0.0" />
      <Point X="552.0" Y="482.0" GraphRef="eb44a" RelX="1.0" RelY="0.0" />
    </Graphics>
    <Xref Database="" ID="" />
  </Interaction>
  <Interaction GraphId="id202d353f">
    <Graphics ZOrder="12288" LineStyle="Broken" LineThickness="1.0">
      <Point X="667.0" Y="373.0" GraphRef="eb32f" RelX="0.0" RelY="1.0" />
      <Point X="724.5" Y="475.0" GraphRef="d269d" RelX="0.0" RelY="-1.0" ArrowHead="TBar" />
    </Graphics>
    <Xref Database="" ID="" />
  </Interaction>
  <Interaction GraphId="id3d75a458">
    <Graphics ZOrder="12288" LineStyle="Broken" LineThickness="1.0">
      <Point X="639.0" Y="363.0" GraphRef="eb32f" RelX="-1.0" RelY="0.0" />
      <Point X="552.0" Y="482.0" GraphRef="eb44a" RelX="1.0" RelY="0.0" />
    </Graphics>
    <Xref Database="" ID="" />
  </Interaction>
  <Interaction GraphId="id4fb845da">
    <Graphics ZOrder="12288" LineThickness="1.0">
      <Point X="550.25" Y="79.0" GraphRef="ae4bc" RelX="-0.5" RelY="1.0" />
      <Point X="500.0" Y="154.0" GraphRef="fd66d" RelX="0.0" RelY="-1.0" />
    </Graphics>
    <Xref Database="" ID="" />
  </Interaction>
  <Interaction GraphId="id4b372be4">
    <Graphics ZOrder="12288" LineStyle="Broken" LineThickness="1.0">
      <Point X="608.0" Y="292.0" GraphRef="c07b2" RelX="0.0" RelY="-1.0" />
      <Point X="514.0" Y="174.0" GraphRef="fd66d" RelX="0.5" RelY="1.0" ArrowHead="Arrow" />
    </Graphics>
    <Xref Database="" ID="" />
  </Interaction>
  <Interaction GraphId="id273f5843">
    <Graphics ZOrder="12288" LineThickness="1.0">
      <Point X="620.5" Y="292.0" GraphRef="c07b2" RelX="0.5" RelY="-1.0" />
      <Point X="646.25" Y="200.0" GraphRef="cfd12" RelX="-0.5" RelY="1.0" />
    </Graphics>
    <Xref Database="" ID="" />
  </Interaction>
  <Interaction GraphId="idadd8535f">
    <Graphics ZOrder="12288" LineThickness="1.0">
      <Point X="620.5" Y="292.0" GraphRef="c07b2" RelX="0.5" RelY="-1.0" />
      <Point X="742.25" Y="125.0" GraphRef="bf037" RelX="0.5" RelY="1.0" ArrowHead="Arrow" />
    </Graphics>
    <Xref Database="" ID="" />
  </Interaction>
  <Interaction GraphId="id903e3cc0">
    <Graphics ConnectorType="Curved" ZOrder="12288" LineThickness="1.0">
      <Point X="620.5" Y="292.0" GraphRef="c07b2" RelX="0.5" RelY="-1.0" />
      <Point X="595.5" Y="292.0" GraphRef="c07b2" RelX="-0.5" RelY="-1.0" ArrowHead="Arrow" />
    </Graphics>
    <Xref Database="" ID="" />
  </Interaction>
  <Interaction GraphId="ida2e9c217">
    <Graphics ZOrder="12288" LineStyle="Broken" LineThickness="1.0">
      <Point X="620.5" Y="292.0" GraphRef="c07b2" RelX="0.5" RelY="-1.0" />
      <Point X="775.0" Y="168.0" GraphRef="ef456" RelX="-0.5" RelY="1.0" ArrowHead="Arrow" />
    </Graphics>
    <Xref Database="" ID="" />
  </Interaction>
  <Interaction GraphId="id1c8825eb">
    <Graphics ZOrder="12288" LineThickness="1.0">
      <Point X="856.0" Y="281.0" GraphRef="cf965" RelX="-1.0" RelY="0.0" />
      <Point X="633.0" Y="302.0" GraphRef="c07b2" RelX="1.0" RelY="0.0" />
    </Graphics>
    <Xref Database="" ID="" />
  </Interaction>
  <Interaction GraphId="id9474ec47">
    <Graphics ZOrder="12288" LineThickness="1.0">
      <Point X="633.0" Y="302.0" GraphRef="c07b2" RelX="1.0" RelY="0.0" />
      <Point X="812.0" Y="417.0" GraphRef="e0fc9" RelX="-0.5" RelY="-1.0" ArrowHead="Arrow" />
    </Graphics>
    <Xref Database="" ID="" />
  </Interaction>
  <Interaction GraphId="idf5e48621">
    <Graphics ZOrder="12288" LineThickness="1.0">
      <Point X="973.75" Y="501.0" GraphRef="bf9f3" RelX="-0.5" RelY="-1.0" />
      <Point X="851.0" Y="427.0" GraphRef="e0fc9" RelX="1.0" RelY="0.0" ArrowHead="Arrow" />
    </Graphics>
    <Xref Database="" ID="" />
  </Interaction>
  <Interaction GraphId="idf1fcc928">
    <Graphics ZOrder="12288" LineThickness="1.0">
      <Point X="805.0" Y="583.0" GraphRef="cb7d5" RelX="1.0" RelY="0.0" />
      <Point X="905.0" Y="625.0" GraphRef="fe338" RelX="-1.0" RelY="0.0" />
    </Graphics>
    <Xref Database="" ID="" />
  </Interaction>
  <Interaction GraphId="id3a663d3d">
    <Graphics ConnectorType="Curved" ZOrder="12288" LineThickness="1.0">
      <Point X="788.5" Y="573.0" GraphRef="cb7d5" RelX="0.5" RelY="-1.0" />
      <Point X="755.5" Y="573.0" GraphRef="cb7d5" RelX="-0.5" RelY="-1.0" ArrowHead="Arrow" />
    </Graphics>
    <Xref Database="" ID="" />
  </Interaction>
  <Interaction GraphId="id951fbd07">
    <Graphics ZOrder="12288" LineThickness="1.0">
      <Point X="667.0" Y="373.0" GraphRef="eb32f" RelX="0.0" RelY="1.0" />
      <Point X="755.5" Y="573.0" GraphRef="cb7d5" RelX="-0.5" RelY="-1.0" />
    </Graphics>
    <Xref Database="" ID="" />
  </Interaction>
  <Interaction GraphId="id278c0228">
    <Graphics ConnectorType="Curved" ZOrder="12288" LineThickness="1.0">
      <Point X="681.0" Y="353.0" GraphRef="eb32f" RelX="0.5" RelY="-1.0" />
      <Point X="653.0" Y="353.0" GraphRef="eb32f" RelX="-0.5" RelY="-1.0" ArrowHead="Arrow" />
    </Graphics>
    <Xref Database="" ID="" />
  </Interaction>
  <Interaction GraphId="idc02a8cf">
    <Graphics ZOrder="12288" LineThickness="1.0">
      <Point X="620.5" Y="312.0" GraphRef="c07b2" RelX="0.5" RelY="1.0" />
      <Point X="653.0" Y="353.0" GraphRef="eb32f" RelX="-0.5" RelY="-1.0" ArrowHead="Arrow" />
    </Graphics>
    <Xref Database="" ID="" />
  </Interaction>
  <Interaction GraphId="id48a03faa">
    <Graphics ZOrder="12288" LineThickness="1.0">
      <Point X="595.5" Y="312.0" GraphRef="c07b2" RelX="-0.5" RelY="1.0" ArrowHead="Arrow" />
      <Point X="512.25" Y="472.0" GraphRef="eb44a" RelX="-0.5" RelY="-1.0" ArrowHead="Arrow" />
    </Graphics>
    <Xref Database="" ID="" />
  </Interaction>
  <Interaction GraphId="id47fdfb4a">
    <Graphics ZOrder="12288" LineThickness="1.0">
      <Point X="538.75" Y="472.0" GraphRef="eb44a" RelX="0.5" RelY="-1.0" />
      <Point X="785.0" Y="343.0" GraphRef="f370e" RelX="-1.0" RelY="0.0" ArrowHead="Arrow" />
    </Graphics>
    <Xref Database="" ID="" />
  </Interaction>
  <Interaction GraphId="fd964">
    <Graphics ZOrder="32798" LineThickness="1.0">
      <Point X="127.25" Y="214.0" GraphRef="c63aa" RelX="0.5" RelY="1.0" />
      <Point X="179.5" Y="280.0" GraphRef="f3d10" RelX="-0.5" RelY="-1.0" />
    </Graphics>
    <Xref Database="" ID="" />
  </Interaction>
  <Interaction GraphId="de9d3">
    <Graphics ZOrder="32799" LineThickness="1.0">
      <Point X="111.5" Y="214.0" GraphRef="c63aa" RelX="0.0" RelY="1.0" />
      <Point X="65.5" Y="390.0" GraphRef="a73b6" RelX="0.5" RelY="-1.0" />
    </Graphics>
    <Xref Database="" ID="" />
  </Interaction>
  <Interaction GraphId="bad03">
    <Graphics ZOrder="32800" LineThickness="1.0">
      <Point X="35.5" Y="303.0" GraphRef="b27f9" RelX="0.0" RelY="1.0" />
      <Point X="50.0" Y="390.0" GraphRef="a73b6" RelX="0.0" RelY="-1.0" />
    </Graphics>
    <Xref Database="" ID="" />
  </Interaction>
  <Interaction GraphId="ddb55">
    <Graphics ZOrder="32801" LineThickness="1.0">
      <Point X="149.0" Y="395.0" GraphRef="c3f9e" RelX="-1.0" RelY="0.0" />
      <Point X="81.0" Y="400.0" GraphRef="a73b6" RelX="1.0" RelY="0.0" />
    </Graphics>
    <Xref Database="" ID="" />
  </Interaction>
  <Interaction GraphId="cffe3">
    <Graphics ZOrder="32802" LineThickness="1.0">
      <Point X="166.0" Y="290.0" GraphRef="f3d10" RelX="-1.0" RelY="0.0" />
      <Point X="66.0" Y="293.0" GraphRef="b27f9" RelX="1.0" RelY="0.0" />
    </Graphics>
    <Xref Database="" ID="" />
  </Interaction>
  <Interaction GraphId="c0baa">
    <Graphics ZOrder="32803" LineThickness="1.0">
      <Point X="179.5" Y="300.0" GraphRef="f3d10" RelX="-0.5" RelY="1.0" />
      <Point X="65.5" Y="390.0" GraphRef="a73b6" RelX="0.5" RelY="-1.0" />
    </Graphics>
    <Xref Database="" ID="" />
  </Interaction>
  <Interaction GraphId="bd6de">
    <Graphics ZOrder="32804" LineThickness="1.0">
      <Point X="127.25" Y="214.0" GraphRef="c63aa" RelX="0.5" RelY="1.0" />
      <Point X="176.0" Y="385.0" GraphRef="c3f9e" RelX="0.0" RelY="-1.0" />
    </Graphics>
    <Xref Database="" ID="" />
  </Interaction>
  <Interaction GraphId="f204c">
    <Graphics ZOrder="32805" LineThickness="1.0">
      <Point X="66.0" Y="293.0" GraphRef="b27f9" RelX="1.0" RelY="0.0" />
      <Point X="162.5" Y="385.0" GraphRef="c3f9e" RelX="-0.5" RelY="-1.0" />
    </Graphics>
    <Xref Database="" ID="" />
  </Interaction>
  <Interaction GraphId="d0f90">
    <Graphics ZOrder="32806" LineThickness="1.0">
      <Point X="193.0" Y="300.0" GraphRef="f3d10" RelX="0.0" RelY="1.0" />
      <Point X="189.5" Y="385.0" GraphRef="c3f9e" RelX="0.5" RelY="-1.0" />
    </Graphics>
    <Xref Database="" ID="" />
  </Interaction>
  <Interaction GraphId="f0450">
    <Graphics ZOrder="32807" LineThickness="1.0">
      <Point X="193.0" Y="280.0" GraphRef="f3d10" RelX="0.0" RelY="-1.0" />
      <Point X="246.0" Y="209.0" GraphRef="a7284" RelX="-0.5" RelY="1.0" />
    </Graphics>
    <Xref Database="" ID="" />
  </Interaction>
  <Interaction GraphId="ae94f">
    <Graphics ZOrder="32808" LineThickness="1.0">
      <Point X="261.0" Y="209.0" GraphRef="a7284" RelX="0.0" RelY="1.0" />
      <Point X="189.5" Y="385.0" GraphRef="c3f9e" RelX="0.5" RelY="-1.0" />
    </Graphics>
    <Xref Database="" ID="" />
  </Interaction>
  <Interaction GraphId="a671e">
    <Graphics ZOrder="32809" LineThickness="1.0">
      <Point X="176.0" Y="405.0" GraphRef="c3f9e" RelX="0.0" RelY="1.0" ArrowHead="Arrow" />
      <Point X="233.25" Y="517.0" GraphRef="a7e5a" RelX="-0.5" RelY="-1.0" />
    </Graphics>
    <Xref Database="" ID="" />
  </Interaction>
  <Interaction GraphId="bf9b4">
    <Graphics ZOrder="32810" LineThickness="1.0">
      <Point X="162.5" Y="405.0" GraphRef="c3f9e" RelX="-0.5" RelY="1.0" ArrowHead="Arrow" />
      <Point X="120.5" Y="555.0" GraphRef="bb13d" RelX="-0.5" RelY="-1.0" />
    </Graphics>
    <Xref Database="" ID="" />
  </Interaction>
  <Interaction GraphId="bec20">
    <Graphics ZOrder="32811" LineThickness="1.0">
      <Point X="220.0" Y="527.0" GraphRef="a7e5a" RelX="-1.0" RelY="0.0" ArrowHead="Arrow" />
      <Point X="161.0" Y="565.0" GraphRef="bb13d" RelX="1.0" RelY="0.0" />
    </Graphics>
    <Xref Database="" ID="" />
  </Interaction>
  <Interaction GraphId="c1f6a">
    <Graphics ZOrder="32812" LineThickness="1.0">
      <Point X="206.5" Y="300.0" GraphRef="f3d10" RelX="0.5" RelY="1.0" ArrowHead="Arrow" />
      <Point X="246.5" Y="517.0" GraphRef="a7e5a" RelX="0.0" RelY="-1.0" />
    </Graphics>
    <Xref Database="" ID="" />
  </Interaction>
  <Interaction GraphId="bc475">
    <Graphics ZOrder="32813" LineStyle="Broken" LineThickness="1.0">
      <Point X="365.0" Y="411.0" GraphRef="a8a01" RelX="1.0" RelY="0.0" />
      <Point X="499.0" Y="482.0" GraphRef="eb44a" RelX="-1.0" RelY="0.0" ArrowHead="Arrow" />
    </Graphics>
    <Xref Database="" ID="" />
  </Interaction>
  <Interaction GraphId="e39e3">
    <Graphics ZOrder="32814" LineThickness="1.0">
      <Point X="203.0" Y="395.0" GraphRef="c3f9e" RelX="1.0" RelY="0.0" ArrowHead="Arrow" />
      <Point X="583.0" Y="302.0" GraphRef="c07b2" RelX="-1.0" RelY="0.0" />
    </Graphics>
    <Xref Database="" ID="" />
  </Interaction>
  <Interaction GraphId="e9557">
    <Graphics ZOrder="32815" LineThickness="1.0">
      <Point X="583.0" Y="302.0" GraphRef="c07b2" RelX="-1.0" RelY="0.0" />
      <Point X="220.0" Y="290.0" GraphRef="f3d10" RelX="1.0" RelY="0.0" />
    </Graphics>
    <Xref Database="" ID="" />
  </Interaction>
  <Interaction GraphId="cf974">
    <Graphics ZOrder="32816" LineThickness="1.0">
      <Point X="415.0" Y="289.0" GraphRef="a6380" RelX="0.0" RelY="1.0" />
      <Point X="441.5" Y="378.0" GraphRef="cf29a" RelX="0.0" RelY="-1.0" />
    </Graphics>
    <Xref Database="" ID="" />
  </Interaction>
  <Interaction GraphId="e6a2e">
    <Graphics ZOrder="32817" LineThickness="1.0">
      <Point X="595.5" Y="312.0" GraphRef="c07b2" RelX="-0.5" RelY="1.0" />
      <Point X="455.75" Y="378.0" GraphRef="cf29a" RelX="0.5" RelY="-1.0" ArrowHead="Arrow" />
    </Graphics>
    <Xref Database="" ID="" />
  </Interaction>
  <Interaction GraphId="a4539">
    <Graphics ZOrder="32818" LineStyle="Broken" LineThickness="1.0">
      <Point X="583.0" Y="302.0" GraphRef="c07b2" RelX="-1.0" RelY="0.0" />
      <Point X="441.0" Y="279.0" GraphRef="a6380" RelX="1.0" RelY="0.0" ArrowHead="Arrow" />
    </Graphics>
    <Xref Database="" ID="" />
  </Interaction>
  <Interaction GraphId="f434f">
    <Graphics ConnectorType="Curved" ZOrder="32819" LineThickness="1.0">
      <Point X="427.25" Y="378.0" GraphRef="cf29a" RelX="-0.5" RelY="-1.0" />
      <Point X="455.75" Y="378.0" GraphRef="cf29a" RelX="0.5" RelY="-1.0" />
    </Graphics>
    <Xref Database="" ID="" />
  </Interaction>
  <Interaction GraphId="fa090">
    <Graphics ZOrder="32820" LineThickness="1.0">
      <Point X="512.25" Y="472.0" GraphRef="eb44a" RelX="-0.5" RelY="-1.0" />
      <Point X="441.5" Y="398.0" GraphRef="cf29a" RelX="0.0" RelY="1.0" ArrowHead="Arrow" />
    </Graphics>
    <Xref Database="" ID="" />
  </Interaction>
  <Interaction GraphId="cce59">
    <Graphics ZOrder="32821" LineStyle="Broken" LineThickness="1.0">
      <Point X="499.0" Y="482.0" GraphRef="eb44a" RelX="-1.0" RelY="0.0" />
      <Point X="273.0" Y="527.0" GraphRef="a7e5a" RelX="1.0" RelY="0.0" ArrowHead="Arrow" />
    </Graphics>
    <Xref Database="" ID="" />
  </Interaction>
  <Interaction GraphId="c9867">
    <Graphics ZOrder="32822" LineThickness="1.0">
      <Point X="499.0" Y="482.0" GraphRef="eb44a" RelX="-1.0" RelY="0.0" />
      <Point X="388.0" Y="571.0" GraphRef="aaf8d" RelX="0.0" RelY="-1.0" ArrowHead="Arrow" />
    </Graphics>
    <Xref Database="" ID="" />
  </Interaction>
  <Interaction GraphId="da50e">
    <Graphics ZOrder="32823" LineThickness="1.0">
      <Point X="374.5" Y="591.0" GraphRef="aaf8d" RelX="-0.5" RelY="1.0" />
      <Point X="340.5" Y="685.0" GraphRef="bb7c4" RelX="0.0" RelY="-1.0" ArrowHead="Arrow" />
    </Graphics>
    <Xref Database="" ID="" />
  </Interaction>
  <Interaction GraphId="fb84e">
    <Graphics ZOrder="32824" LineStyle="Broken" LineThickness="1.0">
      <Point X="512.25" Y="492.0" GraphRef="eb44a" RelX="-0.5" RelY="1.0" />
      <Point X="354.75" Y="685.0" GraphRef="bb7c4" RelX="0.5" RelY="-1.0" ArrowHead="Arrow" />
    </Graphics>
    <Xref Database="" ID="" />
  </Interaction>
  <Interaction GraphId="aa8e3">
    <Graphics ZOrder="32825" LineThickness="1.0">
      <Point X="525.5" Y="492.0" GraphRef="eb44a" RelX="0.0" RelY="1.0" />
      <Point X="525.5" Y="678.0" GraphRef="ec3f9" RelX="0.0" RelY="-1.0" ArrowHead="Arrow" />
    </Graphics>
    <Xref Database="" ID="" />
  </Interaction>
  <Interaction GraphId="c08ff">
    <Graphics ZOrder="32826" LineThickness="1.0">
      <Point X="608.0" Y="312.0" GraphRef="c07b2" RelX="0.0" RelY="1.0" />
      <Point X="599.5" Y="593.0" GraphRef="b8a50" RelX="0.0" RelY="-1.0" />
    </Graphics>
    <Xref Database="" ID="" />
  </Interaction>
  <Interaction GraphId="cf50a">
    <Graphics ZOrder="32827" LineThickness="1.0">
      <Point X="772.0" Y="593.0" GraphRef="cb7d5" RelX="0.0" RelY="1.0" />
      <Point X="760.0" Y="687.0" GraphRef="f27b2" RelX="0.0" RelY="-1.0" />
    </Graphics>
    <Xref Database="" ID="" />
  </Interaction>
  <Interaction GraphId="c7fbd">
    <Graphics ZOrder="32828" LineThickness="1.0">
      <Point X="739.0" Y="583.0" GraphRef="cb7d5" RelX="-1.0" RelY="0.0" ArrowHead="Arrow" />
      <Point X="552.0" Y="482.0" GraphRef="eb44a" RelX="1.0" RelY="0.0" ArrowHead="Arrow" />
    </Graphics>
    <Xref Database="" ID="" />
  </Interaction>
  <Interaction GraphId="efd4c">
    <Graphics ZOrder="32829" LineThickness="1.0">
      <Point X="755.5" Y="573.0" GraphRef="cb7d5" RelX="-0.5" RelY="-1.0" ArrowHead="Arrow" />
      <Point X="620.5" Y="312.0" GraphRef="c07b2" RelX="0.5" RelY="1.0" ArrowHead="Arrow" />
    </Graphics>
    <Xref Database="" ID="" />
  </Interaction>
  <Interaction GraphId="ed834">
    <Graphics ZOrder="32830" LineStyle="Broken" LineThickness="1.0">
      <Point X="698.0" Y="485.0" GraphRef="d269d" RelX="-1.0" RelY="0.0" />
      <Point X="552.0" Y="482.0" GraphRef="eb44a" RelX="1.0" RelY="0.0" ArrowHead="Arrow" />
    </Graphics>
    <Xref Database="" ID="" />
  </Interaction>
  <Interaction GraphId="e8a9c">
    <Graphics ConnectorType="Curved" ZOrder="32831" LineThickness="1.0">
      <Point X="737.75" Y="475.0" GraphRef="d269d" RelX="0.5" RelY="-1.0" />
      <Point X="711.25" Y="475.0" GraphRef="d269d" RelX="-0.5" RelY="-1.0" />
    </Graphics>
    <Xref Database="" ID="" />
  </Interaction>
  <Interaction GraphId="ebe42">
    <Graphics ZOrder="32832" LineThickness="1.0">
      <Point X="608.0" Y="292.0" GraphRef="c07b2" RelX="0.0" RelY="-1.0" />
      <Point X="584.75" Y="79.0" GraphRef="ae4bc" RelX="0.5" RelY="1.0" ArrowHead="Arrow" />
    </Graphics>
    <Xref Database="" ID="" />
  </Interaction>
  <Interaction GraphId="ee1a3">
    <Graphics ZOrder="32833" LineThickness="1.0">
      <Point X="435.0" Y="114.0" GraphRef="f881b" RelX="1.0" RelY="0.0" />
      <Point X="500.0" Y="154.0" GraphRef="fd66d" RelX="0.0" RelY="-1.0" />
    </Graphics>
    <Xref Database="" ID="" />
  </Interaction>
  <Interaction GraphId="f6c3a">
    <Graphics ZOrder="32834" LineThickness="1.0">
      <Point X="405.5" Y="124.0" GraphRef="f881b" RelX="0.0" RelY="1.0" />
      <Point X="595.5" Y="312.0" GraphRef="c07b2" RelX="-0.5" RelY="1.0" />
    </Graphics>
    <Xref Database="" ID="" />
  </Interaction>
  <Interaction GraphId="edae1">
    <Graphics ZOrder="32835" LineThickness="1.0">
      <Point X="708.75" Y="125.0" GraphRef="bf037" RelX="-0.5" RelY="1.0" />
      <Point X="658.5" Y="180.0" GraphRef="cfd12" RelX="0.0" RelY="-1.0" />
    </Graphics>
    <Xref Database="" ID="" />
  </Interaction>
  <Interaction GraphId="a168e">
    <Graphics ZOrder="32836" LineStyle="Broken" LineThickness="1.0">
      <Point X="741.0" Y="249.0" GraphRef="ec2f2" RelX="-1.0" RelY="0.0" />
      <Point X="633.0" Y="302.0" GraphRef="c07b2" RelX="1.0" RelY="0.0" ArrowHead="Arrow" />
    </Graphics>
    <Xref Database="" ID="" />
  </Interaction>
  <Interaction GraphId="dec61">
    <Graphics ZOrder="32837" LineThickness="1.0">
      <Point X="880.0" Y="291.0" GraphRef="cf965" RelX="0.0" RelY="1.0" />
      <Point X="930.5" Y="350.0" GraphRef="bbc2a" RelX="0.0" RelY="-1.0" />
    </Graphics>
    <Xref Database="" ID="" />
  </Interaction>
  <Interaction GraphId="bca0d">
    <Graphics ConnectorType="Curved" ZOrder="32838" LineThickness="1.0">
      <Point X="914.25" Y="350.0" GraphRef="bbc2a" RelX="-0.5" RelY="-1.0" />
      <Point X="946.75" Y="350.0" GraphRef="bbc2a" RelX="0.5" RelY="-1.0" />
    </Graphics>
    <Xref Database="" ID="" />
  </Interaction>
  <Interaction GraphId="e8a1f">
    <Graphics ZOrder="32839" LineThickness="1.0">
      <Point X="833.0" Y="343.0" GraphRef="f370e" RelX="1.0" RelY="0.0" />
      <Point X="898.0" Y="360.0" GraphRef="bbc2a" RelX="-1.0" RelY="0.0" />
    </Graphics>
    <Xref Database="" ID="" />
  </Interaction>
  <Interaction GraphId="aaec6">
    <Graphics ConnectorType="Curved" ZOrder="32840" LineThickness="1.0">
      <Point X="797.0" Y="333.0" GraphRef="f370e" RelX="-0.5" RelY="-1.0" />
      <Point X="821.0" Y="333.0" GraphRef="f370e" RelX="0.5" RelY="-1.0" />
    </Graphics>
    <Xref Database="" ID="" />
  </Interaction>
  <Interaction GraphId="d141b">
    <Graphics ZOrder="32841" LineThickness="1.0">
      <Point X="633.0" Y="302.0" GraphRef="c07b2" RelX="1.0" RelY="0.0" />
      <Point X="785.0" Y="343.0" GraphRef="f370e" RelX="-1.0" RelY="0.0" />
    </Graphics>
    <Xref Database="" ID="" />
  </Interaction>
  <Interaction GraphId="bb879">
    <Graphics ZOrder="32842" LineThickness="1.0">
      <Point X="1009.25" Y="501.0" GraphRef="bf9f3" RelX="0.5" RelY="-1.0" />
      <Point X="1097.75" Y="415.0" GraphRef="e34c9" RelX="-0.5" RelY="1.0" ArrowHead="Arrow" />
    </Graphics>
    <Xref Database="" ID="" />
  </Interaction>
  <Interaction GraphId="b2132">
    <Graphics ZOrder="32843" LineThickness="1.0">
      <Point X="991.5" Y="521.0" GraphRef="bf9f3" RelX="0.0" RelY="1.0" />
      <Point X="938.5" Y="615.0" GraphRef="fe338" RelX="0.0" RelY="-1.0" ArrowHead="Arrow" />
    </Graphics>
    <Xref Database="" ID="" />
  </Interaction>
  <Interaction GraphId="a037e">
    <Graphics ZOrder="32844" LineThickness="1.0">
      <Point X="805.0" Y="583.0" GraphRef="cb7d5" RelX="1.0" RelY="0.0" />
      <Point X="930.5" Y="370.0" GraphRef="bbc2a" RelX="0.0" RelY="1.0" />
    </Graphics>
    <Xref Database="" ID="" />
  </Interaction>
  <InfoBox CenterX="0.0" CenterY="0.0" />
  <Biopax>
    <bp:openControlledVocabulary xmlns:bp="http://www.biopax.org/release/biopax-level3.owl#">
      <bp:TERM xmlns:rdf="http://www.w3.org/1999/02/22-rdf-syntax-ns#" rdf:datatype="http://www.w3.org/2001/XMLSchema#string">stomach cancer</bp:TERM>
      <bp:ID xmlns:rdf="http://www.w3.org/1999/02/22-rdf-syntax-ns#" rdf:datatype="http://www.w3.org/2001/XMLSchema#string">DOID:10534</bp:ID>
      <bp:Ontology xmlns:rdf="http://www.w3.org/1999/02/22-rdf-syntax-ns#" rdf:datatype="http://www.w3.org/2001/XMLSchema#string">Disease</bp:Ontology>
    </bp:openControlledVocabulary>
    <bp:openControlledVocabulary xmlns:bp="http://www.biopax.org/release/biopax-level3.owl#">
      <bp:TERM xmlns:rdf="http://www.w3.org/1999/02/22-rdf-syntax-ns#" rdf:datatype="http://www.w3.org/2001/XMLSchema#string">gastric adenocarcinoma</bp:TERM>
      <bp:ID xmlns:rdf="http://www.w3.org/1999/02/22-rdf-syntax-ns#" rdf:datatype="http://www.w3.org/2001/XMLSchema#string">DOID:3717</bp:ID>
      <bp:Ontology xmlns:rdf="http://www.w3.org/1999/02/22-rdf-syntax-ns#" rdf:datatype="http://www.w3.org/2001/XMLSchema#string">Disease</bp:Ontology>
    </bp:openControlledVocabulary>
    <bp:PublicationXref xmlns:bp="http://www.biopax.org/release/biopax-level3.owl#" xmlns:rdf="http://www.w3.org/1999/02/22-rdf-syntax-ns#" rdf:id="d19">
      <bp:ID rdf:datatype="http://www.w3.org/2001/XMLSchema#string">22539939</bp:ID>
      <bp:DB rdf:datatype="http://www.w3.org/2001/XMLSchema#string">PubMed</bp:DB>
      <bp:TITLE rdf:datatype="http://www.w3.org/2001/XMLSchema#string">Integration of DNA copy number alterations and transcriptional expression analysis in human gastric cancer.</bp:TITLE>
      <bp:SOURCE rdf:datatype="http://www.w3.org/2001/XMLSchema#string">PLoS One</bp:SOURCE>
      <bp:YEAR rdf:datatype="http://www.w3.org/2001/XMLSchema#string">2012</bp:YEAR>
      <bp:AUTHORS rdf:datatype="http://www.w3.org/2001/XMLSchema#string">Fan B</bp:AUTHORS>
      <bp:AUTHORS rdf:datatype="http://www.w3.org/2001/XMLSchema#string">Dachrut S</bp:AUTHORS>
      <bp:AUTHORS rdf:datatype="http://www.w3.org/2001/XMLSchema#string">Coral H</bp:AUTHORS>
      <bp:AUTHORS rdf:datatype="http://www.w3.org/2001/XMLSchema#string">Yuen ST</bp:AUTHORS>
      <bp:AUTHORS rdf:datatype="http://www.w3.org/2001/XMLSchema#string">Chu KM</bp:AUTHORS>
      <bp:AUTHORS rdf:datatype="http://www.w3.org/2001/XMLSchema#string">Law S</bp:AUTHORS>
      <bp:AUTHORS rdf:datatype="http://www.w3.org/2001/XMLSchema#string">Zhang L</bp:AUTHORS>
      <bp:AUTHORS rdf:datatype="http://www.w3.org/2001/XMLSchema#string">Ji J</bp:AUTHORS>
      <bp:AUTHORS rdf:datatype="http://www.w3.org/2001/XMLSchema#string">Leung SY</bp:AUTHORS>
      <bp:AUTHORS rdf:datatype="http://www.w3.org/2001/XMLSchema#string">Chen X</bp:AUTHORS>
    </bp:PublicationXref>
  </Biopax>
</Pathway>
