# Supplementary material for: A network biology workflow to study transcriptomics data of the diabetic liver
Source: BMC Genomics. 2014 Nov 15;15(1):971. doi: 10.1186/1471-2164-15-971 (PMC4246458; doi:10.1186/1471-2164-15-971)
Supplement: Supplementary file 2 — Additional file 2: WikiPathways human pathway collection downloaded on 17 June 2014 ( http://wikipathways.org/index.php/Download_Pathways ). (ZIP 2 MB) [file 12864_2014_6667_MOESM2_ESM.zip › 2014-06-17-WikiPathways-HumanCollection/Hs_Glial_Cell_Differentiation_WP2276_63194.gpml]

<?xml version="1.0" encoding="UTF-8"?>
<Pathway xmlns="http://pathvisio.org/GPML/2013a" Name="Glial Cell Differentiation" Author="Nathan Salomonis" Organism="Homo sapiens">
  <Comment Source="WikiPathways-category">Cellular Process</Comment>
  <Graphics BoardWidth="896.0" BoardHeight="334.0" />
  <DataNode TextLabel="GAP43" GraphId="ec4c8" Type="GeneProduct">
    <Graphics CenterX="199.0" CenterY="53.0" Width="80.0" Height="20.0" ZOrder="32768" FontSize="10" Valign="Middle" />
    <Xref Database="Ensembl" ID="ENSG00000172020" />
  </DataNode>
  <DataNode TextLabel="MBP" GraphId="fa5dc" Type="GeneProduct">
    <Graphics CenterX="711.0" CenterY="72.0" Width="80.0" Height="20.0" ZOrder="32768" FontSize="10" Valign="Middle" />
    <Xref Database="Ensembl" ID="ENSG00000197971" />
  </DataNode>
  <DataNode TextLabel="PLP1" GraphId="a3e3b" Type="GeneProduct">
    <Graphics CenterX="711.0" CenterY="92.0" Width="80.0" Height="20.0" ZOrder="32768" FontSize="10" Valign="Middle" />
    <Xref Database="Ensembl" ID="ENSG00000123560" />
  </DataNode>
  <DataNode TextLabel="MAG" GraphId="fe21e" Type="GeneProduct">
    <Graphics CenterX="711.0" CenterY="112.0" Width="80.0" Height="20.0" ZOrder="32768" FontSize="10" Valign="Middle" />
    <Xref Database="Ensembl" ID="ENSG00000105695" />
  </DataNode>
  <DataNode TextLabel="CNP" GraphId="bff4c" Type="GeneProduct">
    <Graphics CenterX="711.0" CenterY="132.0" Width="80.0" Height="20.0" ZOrder="32768" FontSize="10" Valign="Middle" />
    <Xref Database="Ensembl" ID="ENSG00000173786" />
  </DataNode>
  <DataNode TextLabel="TPPP" GraphId="c4f8f" Type="GeneProduct">
    <Graphics CenterX="382.0" CenterY="224.0" Width="80.0" Height="20.0" ZOrder="32768" FontSize="10" Valign="Middle" />
    <Xref Database="Ensembl" ID="ENSG00000171368" />
  </DataNode>
  <DataNode TextLabel="miR-206" GraphId="d67cb" Type="GeneProduct">
    <Graphics CenterX="382.0" CenterY="294.0" Width="80.0" Height="20.0" ZOrder="32768" FontSize="10" Valign="Middle" />
    <Xref Database="Ensembl" ID="ENSG00000207604" />
  </DataNode>
  <DataNode TextLabel="MSN" GraphId="f5f1b" Type="GeneProduct">
    <Graphics CenterX="724.25" CenterY="221.75" Width="80.0" Height="20.0" ZOrder="32768" FontSize="10" Valign="Middle" />
    <Xref Database="Ensembl" ID="ENSG00000147065" />
  </DataNode>
  <Interaction GraphId="idfb49e1db">
    <BiopaxRef>c66</BiopaxRef>
    <Graphics ZOrder="12288" LineThickness="1.0">
      <Point X="382.0" Y="214.0" GraphRef="c4f8f" RelX="0.0" RelY="-1.0" />
      <Point X="382.0" Y="166.0" GraphRef="ea962" RelX="0.0" RelY="1.0" ArrowHead="Arrow" />
    </Graphics>
    <Xref Database="" ID="" />
  </Interaction>
  <Interaction GraphId="id52963094">
    <BiopaxRef>f35</BiopaxRef>
    <Graphics ZOrder="12288" LineThickness="1.0">
      <Point X="199.0" Y="63.0" GraphRef="ec4c8" RelX="0.0" RelY="1.0" />
      <Point X="199.0" Y="101.0" GraphRef="f9eff" RelX="0.0" RelY="-1.0" ArrowHead="Arrow" />
    </Graphics>
    <Xref Database="" ID="" />
  </Interaction>
  <Interaction GraphId="id6d85230c">
    <BiopaxRef>c66</BiopaxRef>
    <Graphics ZOrder="12288" LineThickness="1.0">
      <Point X="382.0" Y="284.0" GraphRef="d67cb" RelX="0.0" RelY="-1.0" />
      <Point X="382.0" Y="234.0" GraphRef="c4f8f" RelX="0.0" RelY="1.0" ArrowHead="TBar" />
    </Graphics>
    <Xref Database="" ID="" />
  </Interaction>
  <Interaction GraphId="id70c61468">
    <Graphics ZOrder="12288" LineThickness="1.0">
      <Point X="268.0" Y="167.0" />
      <Point X="496.0" Y="167.0" ArrowHead="Arrow" />
    </Graphics>
    <Xref Database="" ID="" />
  </Interaction>
  <Interaction GraphId="id92d85b32">
    <Graphics ZOrder="12288" LineThickness="1.0">
      <Point X="621.0" Y="174.0" />
      <Point X="782.0" Y="250.0" ArrowHead="Arrow" />
    </Graphics>
    <Xref Database="" ID="" />
  </Interaction>
  <Interaction GraphId="id36511c1d">
    <BiopaxRef>f35</BiopaxRef>
    <Graphics ZOrder="12288" LineThickness="1.0">
      <Point X="251.0" Y="51.0" />
      <Point X="413.0" Y="51.00000000000002" ArrowHead="Arrow" />
    </Graphics>
    <Xref Database="" ID="" />
  </Interaction>
  <Interaction GraphId="id7d16b712">
    <BiopaxRef>e0a</BiopaxRef>
    <Graphics ZOrder="12288" LineThickness="1.0">
      <Point X="381.0" Y="115.0" GraphRef="a4018" RelX="0.0" RelY="1.0" />
      <Point X="382.0" Y="146.0" GraphRef="ea962" RelX="0.0" RelY="-1.0" ArrowHead="mim-inhibition" />
    </Graphics>
    <Xref Database="" ID="" />
  </Interaction>
  <Interaction GraphId="a04b4">
    <Graphics ZOrder="32789" LineThickness="1.0">
      <Point X="624.0" Y="163.0" />
      <Point X="801.0" Y="162.99999999999997" ArrowHead="Arrow" />
    </Graphics>
    <Xref Database="" ID="" />
  </Interaction>
  <Label TextLabel="Myelin Proteins" GraphId="e8334">
    <BiopaxRef>e0a</BiopaxRef>
    <Graphics CenterX="710.5" CenterY="50.0" Width="123.0" Height="20.0" ZOrder="28672" FillColor="ffffff" FontSize="14" Valign="Middle" />
  </Label>
  <Label TextLabel="Downregulation" GraphId="dc08e">
    <Graphics CenterX="322.5" CenterY="43.0" Width="109.0" Height="20.0" ZOrder="28672" FillColor="ffffff" FontSize="12" Valign="Middle" />
  </Label>
  <Label TextLabel="Hypoxia" GraphId="a4018">
    <Graphics CenterX="381.0" CenterY="105.0" Width="80.0" Height="20.0" ZOrder="28672" FillColor="ffffff" FontSize="14" Valign="Middle" />
  </Label>
  <Label TextLabel="Neural Stem Cell" GraphId="f9eff">
    <Graphics CenterX="199.0" CenterY="111.0" Width="228.0" Height="20.0" ZOrder="32780" FillColor="ffffff" FontWeight="Bold" FontSize="18" Valign="Middle" />
  </Label>
  <Label TextLabel="Glial Cell Differentiation" GraphId="ea962">
    <Graphics CenterX="382.0" CenterY="156.0" Width="228.0" Height="20.0" ZOrder="32782" FillColor="ffffff" FontWeight="Bold" FontSize="14" Valign="Middle" />
  </Label>
  <Label TextLabel="Oligodendrocyte &#xA;Progenitor" GraphId="dabc9">
    <Graphics CenterX="559.0" CenterY="103.5" Width="196.0" Height="41.0" ZOrder="32783" FillColor="ffffff" FontWeight="Bold" FontSize="18" Valign="Middle" />
  </Label>
  <Label TextLabel="Axon Myelination" GraphId="d17af">
    <Graphics CenterX="708.0" CenterY="155.0" Width="228.0" Height="20.0" ZOrder="32790" FillColor="ffffff" FontWeight="Bold" FontSize="14" Valign="Middle" />
  </Label>
  <Label TextLabel="Filopodia Extension" GraphId="fca64">
    <Graphics CenterX="752.0" CenterY="199.0" Width="228.0" Height="20.0" ZOrder="32791" FillColor="ffffff" FontWeight="Bold" FontSize="14" Valign="Middle" />
  </Label>
  <Shape GraphId="ab013">
    <Attribute Key="org.pathvisio.CellularComponentProperty" Value="Nucleus" />
    <Attribute Key="org.pathvisio.DoubleLineProperty" Value="Double" />
    <Graphics CenterX="203.875" CenterY="168.125" Width="97.75" Height="73.75" ZOrder="16384" FontSize="10" Valign="Middle" ShapeType="Oval" LineThickness="3.0" Color="c0c0c0" Rotation="0.0" />
  </Shape>
  <Shape GraphId="b133b">
    <Attribute Key="org.pathvisio.CellularComponentProperty" Value="Nucleus" />
    <Attribute Key="org.pathvisio.DoubleLineProperty" Value="Double" />
    <Graphics CenterX="557.875" CenterY="168.125" Width="97.75" Height="73.75" ZOrder="32781" FontSize="10" Valign="Middle" ShapeType="Oval" LineThickness="3.0" Color="c0c0c0" Rotation="0.0" />
  </Shape>
  <InfoBox CenterX="0.0" CenterY="0.0" />
  <Biopax>
    <bp:PublicationXref xmlns:bp="http://www.biopax.org/release/biopax-level3.owl#" xmlns:rdf="http://www.w3.org/1999/02/22-rdf-syntax-ns#" rdf:id="f35">
      <bp:ID rdf:datatype="http://www.w3.org/2001/XMLSchema#string">12106454</bp:ID>
      <bp:DB rdf:datatype="http://www.w3.org/2001/XMLSchema#string">PubMed</bp:DB>
      <bp:TITLE rdf:datatype="http://www.w3.org/2001/XMLSchema#string">Down-regulation of GAP-43 During Oligodendrocyte Development and Lack of Expression by Astrocytes In Vivo: Implications for Macroglial Differentiation.</bp:TITLE>
      <bp:SOURCE rdf:datatype="http://www.w3.org/2001/XMLSchema#string">Eur J Neurosci</bp:SOURCE>
      <bp:YEAR rdf:datatype="http://www.w3.org/2001/XMLSchema#string">1991</bp:YEAR>
      <bp:AUTHORS rdf:datatype="http://www.w3.org/2001/XMLSchema#string">Curtis R</bp:AUTHORS>
      <bp:AUTHORS rdf:datatype="http://www.w3.org/2001/XMLSchema#string">Hardy R</bp:AUTHORS>
      <bp:AUTHORS rdf:datatype="http://www.w3.org/2001/XMLSchema#string">Reynolds R</bp:AUTHORS>
      <bp:AUTHORS rdf:datatype="http://www.w3.org/2001/XMLSchema#string">Spruce BA</bp:AUTHORS>
      <bp:AUTHORS rdf:datatype="http://www.w3.org/2001/XMLSchema#string">Wilkin GP</bp:AUTHORS>
    </bp:PublicationXref>
    <bp:PublicationXref xmlns:bp="http://www.biopax.org/release/biopax-level3.owl#" xmlns:rdf="http://www.w3.org/1999/02/22-rdf-syntax-ns#" rdf:id="e0a">
      <bp:ID rdf:datatype="http://www.w3.org/2001/XMLSchema#string">21953180</bp:ID>
      <bp:DB rdf:datatype="http://www.w3.org/2001/XMLSchema#string">PubMed</bp:DB>
      <bp:TITLE rdf:datatype="http://www.w3.org/2001/XMLSchema#string">Mouse intermittent hypoxia mimicking apnoea of prematurity: effects on myelinogenesis and axonal maturation.</bp:TITLE>
      <bp:SOURCE rdf:datatype="http://www.w3.org/2001/XMLSchema#string">J Pathol</bp:SOURCE>
      <bp:YEAR rdf:datatype="http://www.w3.org/2001/XMLSchema#string">2012</bp:YEAR>
      <bp:AUTHORS rdf:datatype="http://www.w3.org/2001/XMLSchema#string">Cai J</bp:AUTHORS>
      <bp:AUTHORS rdf:datatype="http://www.w3.org/2001/XMLSchema#string">Tuong CM</bp:AUTHORS>
      <bp:AUTHORS rdf:datatype="http://www.w3.org/2001/XMLSchema#string">Zhang Y</bp:AUTHORS>
      <bp:AUTHORS rdf:datatype="http://www.w3.org/2001/XMLSchema#string">Shields CB</bp:AUTHORS>
      <bp:AUTHORS rdf:datatype="http://www.w3.org/2001/XMLSchema#string">Guo G</bp:AUTHORS>
      <bp:AUTHORS rdf:datatype="http://www.w3.org/2001/XMLSchema#string">Fu H</bp:AUTHORS>
      <bp:AUTHORS rdf:datatype="http://www.w3.org/2001/XMLSchema#string">Gozal D</bp:AUTHORS>
    </bp:PublicationXref>
    <bp:PublicationXref xmlns:bp="http://www.biopax.org/release/biopax-level3.owl#" xmlns:rdf="http://www.w3.org/1999/02/22-rdf-syntax-ns#" rdf:id="c66">
      <bp:ID rdf:datatype="http://www.w3.org/2001/XMLSchema#string">19606501</bp:ID>
      <bp:DB rdf:datatype="http://www.w3.org/2001/XMLSchema#string">PubMed</bp:DB>
      <bp:TITLE rdf:datatype="http://www.w3.org/2001/XMLSchema#string">Tubulin polymerization-promoting protein (TPPP/p25) is critical for oligodendrocyte differentiation.</bp:TITLE>
      <bp:SOURCE rdf:datatype="http://www.w3.org/2001/XMLSchema#string">Glia</bp:SOURCE>
      <bp:YEAR rdf:datatype="http://www.w3.org/2001/XMLSchema#string">2010</bp:YEAR>
      <bp:ID rdf:datatype="http://www.w3.org/2001/XMLSchema#string">19606501</bp:ID>
      <bp:DB rdf:datatype="http://www.w3.org/2001/XMLSchema#string">PubMed</bp:DB>
      <bp:TITLE rdf:datatype="http://www.w3.org/2001/XMLSchema#string">Tubulin polymerization-promoting protein (TPPP/p25) is critical for oligodendrocyte differentiation.</bp:TITLE>
      <bp:SOURCE rdf:datatype="http://www.w3.org/2001/XMLSchema#string">Glia</bp:SOURCE>
      <bp:YEAR rdf:datatype="http://www.w3.org/2001/XMLSchema#string">2010</bp:YEAR>
      <bp:AUTHORS rdf:datatype="http://www.w3.org/2001/XMLSchema#string">Lehotzky A</bp:AUTHORS>
      <bp:AUTHORS rdf:datatype="http://www.w3.org/2001/XMLSchema#string">Lau P</bp:AUTHORS>
      <bp:AUTHORS rdf:datatype="http://www.w3.org/2001/XMLSchema#string">Tokési N</bp:AUTHORS>
      <bp:AUTHORS rdf:datatype="http://www.w3.org/2001/XMLSchema#string">Muja N</bp:AUTHORS>
      <bp:AUTHORS rdf:datatype="http://www.w3.org/2001/XMLSchema#string">Hudson LD</bp:AUTHORS>
      <bp:AUTHORS rdf:datatype="http://www.w3.org/2001/XMLSchema#string">Ovádi J</bp:AUTHORS>
    </bp:PublicationXref>
  </Biopax>
</Pathway>
