# Supplementary material for: A network biology workflow to study transcriptomics data of the diabetic liver
Source: BMC Genomics. 2014 Nov 15;15(1):971. doi: 10.1186/1471-2164-15-971 (PMC4246458; doi:10.1186/1471-2164-15-971)
Supplement: Supplementary file 2 — Additional file 2: WikiPathways human pathway collection downloaded on 17 June 2014 ( http://wikipathways.org/index.php/Download_Pathways ). (ZIP 2 MB) [file 12864_2014_6667_MOESM2_ESM.zip › 2014-06-17-WikiPathways-HumanCollection/Hs_Globo_Sphingolipid_Metabolism_WP1424_71392.gpml]

<?xml version="1.0" encoding="UTF-8"?>
<Pathway xmlns="http://pathvisio.org/GPML/2013a" Name="Globo Sphingolipid Metabolism" Last-Modified="10/17/2013" Organism="Homo sapiens">
  <Comment Source="GenMAPP notes"/>
  <Comment Source="GenMAPP remarks"/>
  <Comment Source="WikiPathways-category">Metabolic Process</Comment>
  <Graphics BoardWidth="948.6666666666666" BoardHeight="436.6666666666667"/>
  <DataNode TextLabel="A4GALT" GraphId="d0e64" Type="GeneProduct">
    <Comment Source="GenMAPP remarks">2.4.1.228</Comment>
    <Attribute Key="org.pathvisio.model.BackpageHead" Value="A4galT"/>
    <Graphics CenterX="535.0" CenterY="52.333333333333336" Width="66.66666666666667" Height="23.333333333333332" ZOrder="32768" FontSize="10" Valign="Middle"/>
    <Xref Database="Ensembl" ID="ENSG00000128274"/>
  </DataNode>
  <DataNode TextLabel="A3GALT2" GraphId="fd57d" Type="GeneProduct">
    <Attribute Key="org.pathvisio.model.BackpageHead" Value="A3GALT2"/>
    <Graphics CenterX="667.6666666666666" CenterY="52.333333333333336" Width="66.66666666666667" Height="23.333333333333332" ZOrder="32768" FontSize="10" Valign="Middle"/>
    <Xref Database="Ensembl" ID="ENSG00000128274"/>
  </DataNode>
  <DataNode TextLabel="A3GALT2" GraphId="b249e" Type="GeneProduct">
    <Attribute Key="org.pathvisio.model.BackpageHead" Value="A3GALT2"/>
    <Graphics CenterX="762.3333333333334" CenterY="52.333333333333336" Width="66.66666666666667" Height="23.333333333333332" ZOrder="32768" FontSize="10" Valign="Middle"/>
    <Xref Database="Ensembl" ID="ENSG00000184389"/>
  </DataNode>
  <DataNode TextLabel="A3GALT2" GraphId="c221e" Type="GeneProduct">
    <Attribute Key="org.pathvisio.model.BackpageHead" Value="A3GALT2"/>
    <Graphics CenterX="861.0" CenterY="52.333333333333336" Width="66.66666666666667" Height="23.333333333333332" ZOrder="32768" FontSize="10" Valign="Middle"/>
    <Xref Database="Ensembl" ID="ENSG00000184389"/>
  </DataNode>
  <DataNode TextLabel="Globoside Synthase" GraphId="e8918" Type="Protein">
    <Attribute Key="org.pathvisio.model.BackpageHead" Value="B3GALNT1"/>
    <Graphics CenterX="603.0" CenterY="89.33333333333333" Width="135.0" Height="20.0" ZOrder="32768" FontSize="10" Valign="Middle"/>
    <Xref Database="Uniprot-TrEMBL" ID="O75752"/>
  </DataNode>
  <DataNode TextLabel="B3GALT5" GraphId="b5db2" Type="GeneProduct">
    <Attribute Key="org.pathvisio.model.BackpageHead" Value="B3GALT5"/>
    <Graphics CenterX="603.0" CenterY="173.33333333333334" Width="66.66666666666667" Height="23.333333333333332" ZOrder="32768" FontSize="10" Valign="Middle"/>
    <Xref Database="Ensembl" ID="ENSG00000183778"/>
  </DataNode>
  <DataNode TextLabel="ST3GAL2" GraphId="d6aef" Type="GeneProduct">
    <Comment Source="GenMAPP remarks">2.4.99.4</Comment>
    <Attribute Key="org.pathvisio.model.BackpageHead" Value="ST3GAL2"/>
    <Graphics CenterX="606.0" CenterY="284.6666666666667" Width="66.66666666666667" Height="23.333333333333332" ZOrder="32768" FontSize="10" Valign="Middle"/>
    <Xref Database="Ensembl" ID="ENSG00000157350"/>
  </DataNode>
  <DataNode TextLabel="2.4.1.-" GraphId="bcf3a" Type="GeneProduct">
    <Comment Source="GenMAPP remarks">2.4.1.-</Comment>
    <Attribute Key="org.pathvisio.model.BackpageHead" Value="2.4.1.-"/>
    <Graphics CenterX="760.0" CenterY="223.33333333333334" Width="66.66666666666667" Height="23.333333333333332" ZOrder="32768" FontSize="10" Valign="Middle"/>
    <Xref Database="Enzyme Nomenclature" ID="2.4.1.-"/>
  </DataNode>
  <DataNode TextLabel="ST8SIA1" GraphId="d4430" Type="GeneProduct">
    <Comment Source="GenMAPP remarks">2.4.99.8</Comment>
    <Attribute Key="org.pathvisio.model.BackpageHead" Value="ST8Sia1"/>
    <Graphics CenterX="606.0" CenterY="370.0" Width="66.66666666666667" Height="23.333333333333332" ZOrder="32768" FontSize="10" Valign="Middle"/>
    <Xref Database="Ensembl" ID="ENSG00000111728"/>
  </DataNode>
  <DataNode TextLabel="FUT9" GraphId="b0141" Type="GeneProduct">
    <Comment Source="GenMAPP remarks">2.4.1.152</Comment>
    <Attribute Key="org.pathvisio.model.BackpageHead" Value="FUT9"/>
    <Graphics CenterX="853.6666666666666" CenterY="224.33333333333334" Width="66.66666666666667" Height="23.333333333333332" ZOrder="32768" FontSize="10" Valign="Middle"/>
    <Xref Database="Ensembl" ID="ENSG00000172461"/>
  </DataNode>
  <DataNode TextLabel="Forssman Antigen Synthase" GraphId="a3cfa" Type="GeneProduct">
    <Comment Source="GenMAPP remarks">2.4.1.88</Comment>
    <Attribute Key="org.pathvisio.model.BackpageHead" Value="A3GalNT"/>
    <Graphics CenterX="493.0" CenterY="132.0" Width="133.33333333333334" Height="23.333333333333332" ZOrder="32768" FontSize="10" Valign="Middle"/>
    <Xref Database="Uniprot-TrEMBL" ID="Q8N5D6"/>
  </DataNode>
  <DataNode TextLabel="GALNT2" GraphId="e0a06" Type="GeneProduct">
    <Attribute Key="org.pathvisio.model.BackpageHead" Value="GALNT2"/>
    <Graphics CenterX="670.6666666666666" CenterY="131.0" Width="66.66666666666667" Height="23.333333333333332" ZOrder="32768" FontSize="10" Valign="Middle"/>
    <Xref Database="Ensembl" ID="ENSG00000143641"/>
  </DataNode>
  <DataNode TextLabel="FUT1" GraphId="a705e" Type="GeneProduct">
    <Attribute Key="org.pathvisio.model.BackpageHead" Value="FUT1"/>
    <Graphics CenterX="483.3333333333333" CenterY="222.33333333333334" Width="46.666666666666664" Height="20.0" ZOrder="32768" FontSize="10" Valign="Middle"/>
    <Xref Database="Ensembl" ID="ENSG00000174951"/>
  </DataNode>
  <DataNode TextLabel="ST6GALNAC1" GraphId="d95d5" Type="GeneProduct">
    <Attribute Key="org.pathvisio.model.BackpageHead" Value="ST6GALNAC1"/>
    <Graphics CenterX="98.0" CenterY="327.3333333333333" Width="80.0" Height="23.333333333333332" ZOrder="32768" FontSize="10" Valign="Middle"/>
    <Xref Database="Ensembl" ID="ENSG00000070526"/>
  </DataNode>
  <DataNode TextLabel="ST6GAL2" GraphId="cae84" Type="GeneProduct">
    <Attribute Key="org.pathvisio.model.BackpageHead" Value="ST6GAL2"/>
    <Graphics CenterX="745.0" CenterY="327.3333333333333" Width="66.66666666666667" Height="23.333333333333332" ZOrder="32768" FontSize="10" Valign="Middle"/>
    <Xref Database="Ensembl" ID="ENSG00000144057"/>
  </DataNode>
  <DataNode TextLabel="FUT2" GraphId="af738" Type="GeneProduct">
    <Comment Source="GenMAPP remarks">2.4.1.69</Comment>
    <Attribute Key="org.pathvisio.model.BackpageHead" Value="FUT2"/>
    <Graphics CenterX="533.3333333333334" CenterY="221.33333333333334" Width="46.666666666666664" Height="20.0" ZOrder="32768" FontSize="10" Valign="Middle"/>
    <Xref Database="Ensembl" ID="ENSG00000176920"/>
  </DataNode>
  <DataNode TextLabel="ST3GAL1" GraphId="e0024" Type="GeneProduct">
    <Attribute Key="org.pathvisio.model.BackpageHead" Value="ST3GAL1"/>
    <Graphics CenterX="606.0" CenterY="261.3333333333333" Width="66.66666666666667" Height="23.333333333333332" ZOrder="32768" FontSize="10" Valign="Middle"/>
    <Xref Database="Ensembl" ID="ENSG00000008513"/>
  </DataNode>
  <DataNode TextLabel="GCNT1" GraphId="fe893" Type="GeneProduct">
    <Attribute Key="org.pathvisio.model.BackpageHead" Value="GCNT1"/>
    <Graphics CenterX="670.6666666666666" CenterY="223.33333333333334" Width="66.66666666666667" Height="23.333333333333332" ZOrder="32768" FontSize="10" Valign="Middle"/>
    <Xref Database="Ensembl" ID="ENSG00000187210"/>
  </DataNode>
  <DataNode TextLabel="ST6GALNAC2" GraphId="c027e" Type="GeneProduct">
    <Attribute Key="org.pathvisio.model.BackpageHead" Value="ST6GALNAC2"/>
    <Graphics CenterX="185.66666666666666" CenterY="327.3333333333333" Width="80.0" Height="23.333333333333332" ZOrder="32768" FontSize="10" Valign="Middle"/>
    <Xref Database="Ensembl" ID="ENSG00000070731"/>
  </DataNode>
  <DataNode TextLabel="ST6GALNAC3" GraphId="a0674" Type="GeneProduct">
    <Attribute Key="org.pathvisio.model.BackpageHead" Value="ST6GALNAC3"/>
    <Graphics CenterX="268.3333333333333" CenterY="327.3333333333333" Width="80.0" Height="23.333333333333332" ZOrder="32768" FontSize="10" Valign="Middle"/>
    <Xref Database="Ensembl" ID="ENSG00000184005"/>
  </DataNode>
  <DataNode TextLabel="ST6GALNAC4" GraphId="a5409" Type="GeneProduct">
    <Attribute Key="org.pathvisio.model.BackpageHead" Value="ST6GALNAC4"/>
    <Graphics CenterX="353.0" CenterY="327.3333333333333" Width="80.0" Height="23.333333333333332" ZOrder="32768" FontSize="10" Valign="Middle"/>
    <Xref Database="Ensembl" ID="ENSG00000136840"/>
  </DataNode>
  <DataNode TextLabel="ST6GALNAC5" GraphId="ac3ff" Type="GeneProduct">
    <Attribute Key="org.pathvisio.model.BackpageHead" Value="ST6GALNAC5"/>
    <Graphics CenterX="440.6666666666667" CenterY="327.3333333333333" Width="80.0" Height="23.333333333333332" ZOrder="32768" FontSize="10" Valign="Middle"/>
    <Xref Database="Ensembl" ID="ENSG00000117069"/>
  </DataNode>
  <DataNode TextLabel="ST6GALNAC6" GraphId="d5944" Type="GeneProduct">
    <Attribute Key="org.pathvisio.model.BackpageHead" Value="ST6GALNAC6"/>
    <Graphics CenterX="526.3333333333334" CenterY="327.3333333333333" Width="80.0" Height="23.333333333333332" ZOrder="32768" FontSize="10" Valign="Middle"/>
    <Xref Database="Ensembl" ID="ENSG00000160408"/>
  </DataNode>
  <DataNode TextLabel="ST6GAL1" GraphId="ed3e8" Type="GeneProduct">
    <Attribute Key="org.pathvisio.model.BackpageHead" Value="ST6GAL1"/>
    <Graphics CenterX="675.0" CenterY="327.3333333333333" Width="66.66666666666667" Height="23.333333333333332" ZOrder="32768" FontSize="10" Valign="Middle"/>
    <Xref Database="Ensembl" ID="ENSG00000073849"/>
  </DataNode>
  <DataNode TextLabel="ABO" GraphId="fe1ae" Type="GeneProduct">
    <Attribute Key="org.pathvisio.model.BackpageHead" Value="ABO"/>
    <Graphics CenterX="326.3333333333333" CenterY="203.33333333333334" Width="40.0" Height="20.0" ZOrder="32768" FontSize="10" Valign="Middle"/>
    <Xref Database="Ensembl" ID="ENSG00000175164"/>
  </DataNode>
  <DataNode TextLabel="ABO" GraphId="e5db1" Type="GeneProduct">
    <Attribute Key="org.pathvisio.model.BackpageHead" Value="ABO"/>
    <Graphics CenterX="326.3333333333333" CenterY="246.66666666666666" Width="40.0" Height="20.0" ZOrder="32768" FontSize="10" Valign="Middle"/>
    <Xref Database="Ensembl" ID="ENSG00000256062"/>
  </DataNode>
  <DataNode TextLabel="LacCer" GraphId="c75e4" Type="Metabolite">
    <Attribute Key="org.pathvisio.model.BackpageHead" Value="LacCer"/>
    <Graphics CenterX="465.48333333333335" CenterY="51.983333333333334" Width="40.0" Height="40.0" ZOrder="32768" FontSize="10" Valign="Middle" Color="0033ff"/>
    <Xref Database="HMDB" ID="HMDB06750"/>
  </DataNode>
  <DataNode TextLabel="Gb3" GraphId="f251f" Type="Metabolite">
    <Attribute Key="org.pathvisio.model.BackpageHead" Value="Gb3"/>
    <Graphics CenterX="604.9833333333333" CenterY="50.483333333333334" Width="40.0" Height="40.0" ZOrder="32768" FontSize="10" Valign="Middle" Color="0033ff"/>
    <Xref Database="HMDB" ID="HMDB04879"/>
  </DataNode>
  <DataNode TextLabel="Gb4" GraphId="aaa79" Type="Metabolite">
    <Attribute Key="org.pathvisio.model.BackpageHead" Value="Gb4"/>
    <Graphics CenterX="604.4833333333333" CenterY="133.98333333333332" Width="40.0" Height="40.0" ZOrder="32768" FontSize="10" Valign="Middle" Color="0033ff"/>
    <Xref Database="HMDB" ID="HMDB04960"/>
  </DataNode>
  <DataNode TextLabel="SSEA-3" GraphId="c12f5" Type="Metabolite">
    <Attribute Key="org.pathvisio.model.BackpageHead" Value="SSEA3"/>
    <Graphics CenterX="604.9833333333333" CenterY="221.98333333333332" Width="40.0" Height="40.0" ZOrder="32768" FontSize="10" Valign="Middle" Color="0000ff"/>
    <Xref Database="HMDB" ID="HMDB04962"/>
  </DataNode>
  <DataNode TextLabel="SSEA-4" GraphId="eb937" Type="Metabolite">
    <Attribute Key="org.pathvisio.model.BackpageHead" Value="SSEA-4"/>
    <Graphics CenterX="604.4833333333333" CenterY="332.48333333333335" Width="40.0" Height="40.0" ZOrder="32768" FontSize="10" Valign="Middle" Color="0000ff"/>
    <Xref Database="" ID=""/>
  </DataNode>
  <DataNode TextLabel="Globo H" GraphId="a7055" Type="Metabolite">
    <Attribute Key="org.pathvisio.model.BackpageHead" Value="Globo H"/>
    <Graphics CenterX="413.48333333333335" CenterY="223.48333333333332" Width="40.0" Height="40.0" ZOrder="32768" FontSize="10" Valign="Middle" Color="0000ff"/>
    <Xref Database="HMDB" ID="HMDB04963"/>
  </DataNode>
  <Interaction GraphId="ad81e">
    <Graphics ZOrder="12288" LineThickness="1.0">
      <Point X="493.0" Y="52.333333333333336"/>
      <Point X="579.6666666666666" Y="52.333333333333336" ArrowHead="Arrow"/>
    </Graphics>
    <Xref Database="" ID=""/>
  </Interaction>
  <Interaction GraphId="fc100">
    <Graphics ZOrder="12288" LineThickness="1.0">
      <Point X="631.0" Y="52.0"/>
      <Point X="714.0" Y="52.666666666666664" ArrowHead="Arrow"/>
    </Graphics>
    <Xref Database="" ID=""/>
  </Interaction>
  <Interaction GraphId="e724b">
    <Graphics ZOrder="12288" LineThickness="1.0">
      <Point X="726.6666666666666" Y="53.51553938389971"/>
      <Point X="809.0" Y="52.18220605056637" ArrowHead="Arrow"/>
    </Graphics>
    <Xref Database="" ID=""/>
  </Interaction>
  <Interaction GraphId="a108a">
    <Graphics ZOrder="12288" LineThickness="1.0">
      <Point X="823.3333333333334" Y="52.32122450190776"/>
      <Point X="906.0" Y="51.98789116857442" ArrowHead="Arrow"/>
    </Graphics>
    <Xref Database="" ID=""/>
  </Interaction>
  <Interaction GraphId="f6726">
    <Graphics ZOrder="12288" LineThickness="1.0">
      <Point X="605.0" Y="77.0"/>
      <Point X="604.0" Y="113.66666666666667" ArrowHead="Arrow"/>
    </Graphics>
    <Xref Database="" ID=""/>
  </Interaction>
  <Interaction GraphId="c0690">
    <Graphics ZOrder="12288" LineThickness="1.0">
      <Point X="604.0" Y="159.66666666666666"/>
      <Point X="605.0" Y="199.0" ArrowHead="Arrow"/>
    </Graphics>
    <Xref Database="" ID=""/>
  </Interaction>
  <Interaction GraphId="a5e06">
    <Graphics ZOrder="12288" LineThickness="1.0">
      <Point X="605.0" Y="245.66666666666666"/>
      <Point X="605.0" Y="309.0" ArrowHead="Arrow"/>
    </Graphics>
    <Xref Database="" ID=""/>
  </Interaction>
  <Interaction GraphId="c8815">
    <Graphics ZOrder="12288" LineThickness="1.0">
      <Point X="737.0" Y="224.33333333333334"/>
      <Point X="806.0" Y="222.0" ArrowHead="Arrow"/>
    </Graphics>
    <Xref Database="" ID=""/>
  </Interaction>
  <Interaction GraphId="cef9b">
    <Graphics ZOrder="12288" LineThickness="1.0">
      <Point X="606.0" Y="353.3333333333333"/>
      <Point X="606.0" Y="396.6666666666667" ArrowHead="Arrow"/>
    </Graphics>
    <Xref Database="" ID=""/>
  </Interaction>
  <Interaction GraphId="d225e">
    <Graphics ZOrder="12288" LineThickness="1.0">
      <Point X="822.0" Y="223.0"/>
      <Point X="901.6666666666666" Y="220.0" ArrowHead="Arrow"/>
    </Graphics>
    <Xref Database="" ID=""/>
  </Interaction>
  <Interaction GraphId="f8e9f">
    <Graphics ZOrder="12288" LineThickness="1.0">
      <Point X="634.0" Y="131.0"/>
      <Point X="717.3333333333334" Y="131.0" ArrowHead="Arrow"/>
    </Graphics>
    <Xref Database="" ID=""/>
  </Interaction>
  <Interaction GraphId="dbb9d">
    <Graphics ZOrder="12288" LineThickness="1.0">
      <Point X="566.6666666666666" Y="222.33333333333334"/>
      <Point X="440.0" Y="222.33333333333334" ArrowHead="Arrow"/>
    </Graphics>
    <Xref Database="" ID=""/>
  </Interaction>
  <Interaction GraphId="e2136">
    <Graphics ZOrder="12288" LineThickness="1.0">
      <Point X="575.0" Y="327.3333333333333"/>
      <Point X="42.0" Y="325.0" ArrowHead="Arrow"/>
    </Graphics>
    <Xref Database="" ID=""/>
  </Interaction>
  <Interaction GraphId="cf5e7">
    <Graphics ZOrder="12288" LineThickness="1.0">
      <Point X="638.3333333333334" Y="327.3333333333333"/>
      <Point X="791.6666666666666" Y="327.3333333333333" ArrowHead="Arrow"/>
    </Graphics>
    <Xref Database="" ID=""/>
  </Interaction>
  <Interaction GraphId="e449d">
    <Graphics ZOrder="12288" LineThickness="1.0">
      <Point X="573.0" Y="133.0"/>
      <Point X="401.0" Y="133.0" ArrowHead="Arrow"/>
    </Graphics>
    <Xref Database="" ID=""/>
  </Interaction>
  <Interaction GraphId="cabe6">
    <Graphics ZOrder="12288" LineThickness="1.0">
      <Point X="634.0" Y="222.0"/>
      <Point X="716.6666666666666" Y="223.33333333333334" ArrowHead="Arrow"/>
    </Graphics>
    <Xref Database="" ID=""/>
  </Interaction>
  <Interaction GraphId="a9b1c">
    <Graphics ZOrder="12288" LineThickness="1.0">
      <Point X="376.3333333333333" Y="223.33333333333334"/>
      <Point X="353.0" Y="223.33333333333334"/>
    </Graphics>
    <Xref Database="" ID=""/>
  </Interaction>
  <Interaction GraphId="f60e0">
    <Graphics ZOrder="12288" LineThickness="1.0">
      <Point X="353.0" Y="203.33333333333334"/>
      <Point X="353.0" Y="246.66666666666666"/>
    </Graphics>
    <Xref Database="" ID=""/>
  </Interaction>
  <Interaction GraphId="e31ae">
    <Graphics ZOrder="12288" LineThickness="1.0">
      <Point X="353.0" Y="203.33333333333334"/>
      <Point X="289.6666666666667" Y="203.33333333333334" ArrowHead="Arrow"/>
    </Graphics>
    <Xref Database="" ID=""/>
  </Interaction>
  <Interaction GraphId="c11f7">
    <Graphics ZOrder="12288" LineThickness="1.0">
      <Point X="353.0" Y="246.66666666666666"/>
      <Point X="286.3333333333333" Y="246.66666666666666" ArrowHead="Arrow"/>
    </Graphics>
    <Xref Database="" ID=""/>
  </Interaction>
  <Label TextLabel="Forssman Antigen" GraphId="c767b">
    <Graphics CenterX="340.6666666666667" CenterY="129.0" Width="144.3948" Height="18.391666666666666" ZOrder="28672" FillColor="ffffff" FontWeight="Bold" FontSize="12" Valign="Middle"/>
  </Label>
  <Label TextLabel="Type IV A Antigen" GraphId="d8b5d">
    <Graphics CenterX="231.0" CenterY="200.33333333333334" Width="140.20553333333334" Height="18.391666666666666" ZOrder="28672" FillColor="ffffff" FontWeight="Bold" FontSize="12" Valign="Middle"/>
  </Label>
  <Label TextLabel="Type IV B Antigen" GraphId="acf94">
    <Graphics CenterX="231.0" CenterY="244.66666666666666" Width="140.71646666666666" Height="18.391666666666666" ZOrder="28672" FillColor="ffffff" FontWeight="Bold" FontSize="12" Valign="Middle"/>
  </Label>
  <Label TextLabel="Para-Forssman Antigen" GraphId="a0454">
    <Graphics CenterX="796.6666666666666" CenterY="131.0" Width="144.3948" Height="18.391666666666666" ZOrder="28672" FillColor="ffffff" FontWeight="Bold" FontSize="12" Valign="Middle"/>
  </Label>
  <Shape GraphId="fd673">
    <Graphics CenterX="815.6666666666666" CenterY="52.333333333333336" Width="6.666666666666667" Height="6.666666666666667" ZOrder="16384" FontSize="10" Valign="Middle" ShapeType="Oval" Rotation="0.0"/>
  </Shape>
  <Shape GraphId="b252e">
    <Graphics CenterX="721.3333333333334" CenterY="223.33333333333334" Width="6.666666666666667" Height="6.666666666666667" ZOrder="16384" FontSize="10" Valign="Middle" ShapeType="Oval" Rotation="0.0"/>
  </Shape>
  <Shape GraphId="ba951">
    <Graphics CenterX="813.3333333333334" CenterY="223.33333333333334" Width="6.666666666666667" Height="6.666666666666667" ZOrder="16384" FontSize="10" Valign="Middle" ShapeType="Oval" Rotation="0.0"/>
  </Shape>
  <Shape GraphId="c2853">
    <Graphics CenterX="606.0" CenterY="403.3333333333333" Width="6.666666666666667" Height="6.666666666666667" ZOrder="16384" FontSize="10" Valign="Middle" ShapeType="Oval" Rotation="0.0"/>
  </Shape>
  <Shape GraphId="e565a">
    <Graphics CenterX="31.0" CenterY="326.3333333333333" Width="6.666666666666667" Height="6.666666666666667" ZOrder="16384" FontSize="10" Valign="Middle" ShapeType="Oval" Rotation="0.0"/>
  </Shape>
  <Shape GraphId="fe8fe">
    <Graphics CenterX="798.3333333333334" CenterY="327.3333333333333" Width="6.666666666666667" Height="6.666666666666667" ZOrder="16384" FontSize="10" Valign="Middle" ShapeType="Oval" Rotation="0.0"/>
  </Shape>
  <Shape GraphId="ba20d">
    <Graphics CenterX="720.5" CenterY="51.5" Width="7.0" Height="7.0" ZOrder="16384" FontSize="10" Valign="Middle" ShapeType="Oval" Rotation="0.0"/>
  </Shape>
  <Shape GraphId="ed77c">
    <Graphics CenterX="915.3333333333334" CenterY="52.333333333333336" Width="6.666666666666667" Height="6.666666666666667" ZOrder="16384" FontSize="10" Valign="Middle" ShapeType="Oval" Rotation="0.0"/>
  </Shape>
  <Shape GraphId="e2eef">
    <Graphics CenterX="909.3333333333334" CenterY="224.33333333333334" Width="6.666666666666667" Height="6.666666666666667" ZOrder="16384" FontSize="10" Valign="Middle" ShapeType="Oval" Rotation="0.0"/>
  </Shape>
  <InfoBox CenterX="0.0" CenterY="0.0"/>
  <Biopax/>
</Pathway>
