# Supplementary material for: A network biology workflow to study transcriptomics data of the diabetic liver
Source: BMC Genomics. 2014 Nov 15;15(1):971. doi: 10.1186/1471-2164-15-971 (PMC4246458; doi:10.1186/1471-2164-15-971)
Supplement: Supplementary file 2 — Additional file 2: WikiPathways human pathway collection downloaded on 17 June 2014 ( http://wikipathways.org/index.php/Download_Pathways ). (ZIP 2 MB) [file 12864_2014_6667_MOESM2_ESM.zip › 2014-06-17-WikiPathways-HumanCollection/Hs_Glucocorticoid_&_Mineralcorticoid_Metabolism_WP237_72079.gpml]

<?xml version="1.0" encoding="UTF-8"?>
<Pathway xmlns="http://pathvisio.org/GPML/2013a" Name="Glucocorticoid &amp; Mineralcorticoid Metabolism" Last-Modified="10/17/2013" Organism="Homo sapiens" License="CC BY 2.0">
  <Comment Source="GenMAPP notes"></Comment>
  <Comment Source="GenMAPP remarks"></Comment>
  <Comment Source="WikiPathways-category">Metabolic Process</Comment>
  <Graphics BoardWidth="1230.9999999999998" BoardHeight="1136.1666666666667" />
  <DataNode TextLabel="20b-Hydroxysteroid Dh" GraphId="d9b" Type="GeneProduct">
    <Comment Source="GenMAPP remarks">1.1.1.53, similiar SP:2BHD STREX</Comment>
    <Attribute Key="org.pathvisio.model.BackpageHead" Value="2b-Hydroxysteroid Dh" />
    <Graphics CenterX="243.33333333333334" CenterY="974.0" Width="186.66666666666666" Height="20.0" ZOrder="32768" FontSize="10" Valign="Middle" />
    <Xref Database="" ID="" />
  </DataNode>
  <DataNode TextLabel="3a-Hydroxysteroid Dh" GraphId="c9a" Type="GeneProduct">
    <Comment Source="GenMAPP remarks">SPs:DIDH RAT</Comment>
    <Attribute Key="org.pathvisio.model.BackpageHead" Value="3a-Hydroxysteroid Dh" />
    <Graphics CenterX="248.33333333333334" CenterY="875.3333333333334" Width="186.66666666666666" Height="20.0" ZOrder="32768" FontSize="10" Valign="Middle" />
    <Xref Database="" ID="" />
  </DataNode>
  <DataNode TextLabel="3-Oxo-5b-Steroid Dh" GraphId="b84" Type="GeneProduct">
    <Attribute Key="org.pathvisio.model.BackpageHead" Value="3-Oxo-5b-Steroid Dehydrog" />
    <Graphics CenterX="240.33333333333334" CenterY="789.0" Width="180.0" Height="20.0" ZOrder="32768" FontSize="10" Valign="Middle" />
    <Xref Database="Uniprot-TrEMBL" ID="3O5B" />
  </DataNode>
  <DataNode TextLabel="(R)20-hydroxysteroid Dh" GraphId="bbd" Type="GeneProduct">
    <Comment Source="GenMAPP remarks">1.1.1.53, similiar SP:2BHD STREX</Comment>
    <Attribute Key="org.pathvisio.model.BackpageHead" Value="20-beta-hydroxysteroid dehydrogenase" />
    <Graphics CenterX="930.6666666666666" CenterY="911.3333333333334" Width="180.0" Height="20.0" ZOrder="32768" FontSize="10" Valign="Middle" />
    <Xref Database="" ID="" />
  </DataNode>
  <DataNode TextLabel="3a-Hydroxysteroid Dh" GraphId="a58" Type="GeneProduct">
    <Comment Source="GenMAPP remarks">SPs:DIDH RAT</Comment>
    <Attribute Key="org.pathvisio.model.BackpageHead" Value="3a-Hydroxysteroid Dh" />
    <Graphics CenterX="924.6666666666666" CenterY="832.3333333333334" Width="180.0" Height="20.0" ZOrder="32768" FontSize="10" Valign="Middle" />
    <Xref Database="" ID="" />
  </DataNode>
  <DataNode TextLabel="Cortisone beta-reductase" GraphId="fbd" Type="GeneProduct">
    <Comment Source="GenMAPP remarks">1.3.1.3</Comment>
    <Attribute Key="org.pathvisio.model.BackpageHead" Value="Cortisone beta-reductase" />
    <Graphics CenterX="920.6666666666666" CenterY="750.3333333333334" Width="180.0" Height="20.0" ZOrder="32768" FontSize="10" Valign="Middle" />
    <Xref Database="" ID="" />
  </DataNode>
  <DataNode TextLabel="Corticosterone 18-Monooxy" GraphId="d42" Type="GeneProduct">
    <Comment Source="GenMAPP remarks">EC number: 1.14.15.5</Comment>
    <Attribute Key="org.pathvisio.model.BackpageHead" Value="Corticosterone 18-Monooxy" />
    <Graphics CenterX="373.3333333333333" CenterY="650.0" Width="180.0" Height="20.0" ZOrder="32768" FontSize="10" Valign="Middle" />
    <Xref Database="" ID="" />
  </DataNode>
  <DataNode TextLabel="HSD11B1" GraphId="c35" Type="GeneProduct">
    <Attribute Key="org.pathvisio.model.BackpageHead" Value="HSD11B1 | hydroxysteroid (11-beta) dehydrogenas..." />
    <Graphics CenterX="742.3333333333334" CenterY="644.6666666666666" Width="66.66666666666667" Height="20.0" ZOrder="32768" FontSize="10" Valign="Middle" />
    <Xref Database="Entrez Gene" ID="3290" />
  </DataNode>
  <DataNode TextLabel="CYP11B2" GraphId="e29" Type="GeneProduct">
    <Attribute Key="org.pathvisio.model.BackpageHead" Value="CYP11B2 | cytochrome P450 family 11 subfamily..." />
    <Graphics CenterX="578.0" CenterY="532.6666666666666" Width="166.66666666666666" Height="20.0" ZOrder="32768" FontSize="10" Valign="Middle" />
    <Xref Database="Entrez Gene" ID="1585" />
  </DataNode>
  <DataNode TextLabel="CYP21A2" GraphId="a1f" Type="GeneProduct">
    <Attribute Key="org.pathvisio.model.BackpageHead" Value="CYP21A2 | cytochrome P450 family 21 subfamily..." />
    <Graphics CenterX="573.0" CenterY="428.0" Width="166.66666666666666" Height="20.0" ZOrder="32768" FontSize="10" Valign="Middle" />
    <Xref Database="Entrez Gene" ID="1589" />
  </DataNode>
  <DataNode TextLabel="CYP17A1" GraphId="bb5" Type="GeneProduct">
    <Attribute Key="org.pathvisio.model.BackpageHead" Value="CYP17A1 | cytochrome P450 family 17 subfamily..." />
    <Graphics CenterX="579.0" CenterY="377.3333333333333" Width="166.66666666666666" Height="20.0" ZOrder="32768" FontSize="10" Valign="Middle" />
    <Xref Database="Entrez Gene" ID="1586" />
  </DataNode>
  <DataNode TextLabel="HSD3B1" GraphId="ed0" Type="GeneProduct" GroupRef="e7634">
    <Attribute Key="org.pathvisio.model.BackpageHead" Value="HSD3B1 | hydroxy-delta-5-steroid dehydrogenase..." />
    <Graphics CenterX="373.3333333333333" CenterY="320.0" Width="60.0" Height="20.0" ZOrder="32768" FontSize="10" Valign="Middle" />
    <Xref Database="Entrez Gene" ID="3283" />
  </DataNode>
  <DataNode TextLabel="3B-OH-delta-Steroid Dh" GraphId="ee8" Type="GeneProduct" GroupRef="e7634">
    <Attribute Key="org.pathvisio.model.BackpageHead" Value="3B-OH-delta-Steroid Dh" />
    <Graphics CenterX="373.3333333333333" CenterY="300.0" Width="166.66666666666666" Height="20.0" ZOrder="32768" FontSize="10" Valign="Middle" />
    <Xref Database="" ID="" />
  </DataNode>
  <DataNode TextLabel="HSD3B2" GraphId="f4a" Type="GeneProduct" GroupRef="bf14f">
    <Attribute Key="org.pathvisio.model.BackpageHead" Value="HSD3B2 | hydroxy-delta-5-steroid dehydrogenase..." />
    <Graphics CenterX="769.0" CenterY="320.0" Width="60.0" Height="20.0" ZOrder="32768" FontSize="10" Valign="Middle" />
    <Xref Database="Entrez Gene" ID="3284" />
  </DataNode>
  <DataNode TextLabel="CYP17A1" GraphId="fc8" Type="GeneProduct">
    <Attribute Key="org.pathvisio.model.BackpageHead" Value="CYP17A1 | cytochrome P450 family 17 subfamily..." />
    <Graphics CenterX="570.0" CenterY="240.0" Width="166.66666666666666" Height="20.0" ZOrder="32768" FontSize="10" Valign="Middle" />
    <Xref Database="Entrez Gene" ID="1586" />
  </DataNode>
  <DataNode TextLabel="CYP11A1" GraphId="fc7" Type="GeneProduct">
    <Attribute Key="org.pathvisio.model.BackpageHead" Value="CYP11A1 | cytochrome P450 family 11 subfamily..." />
    <Graphics CenterX="373.3333333333333" CenterY="183.33333333333334" Width="66.66666666666667" Height="20.0" ZOrder="32768" FontSize="10" Valign="Middle" />
    <Xref Database="Entrez Gene" ID="1583" />
  </DataNode>
  <DataNode TextLabel="HSD3B1" GraphId="f30" Type="GeneProduct" GroupRef="bf14f">
    <Attribute Key="org.pathvisio.model.BackpageHead" Value="HSD3B1 | hydroxy-delta-5-steroid dehydrogenase..." />
    <Graphics CenterX="769.0" CenterY="300.0" Width="60.0" Height="20.0" ZOrder="32768" FontSize="10" Valign="Middle" />
    <Xref Database="Entrez Gene" ID="3283" />
  </DataNode>
  <DataNode TextLabel="HSD11B2" GraphId="d9e" Type="GeneProduct">
    <Attribute Key="org.pathvisio.model.BackpageHead" Value="HSD11B2 | hydroxysteroid (11-beta) dehydrogenas..." />
    <Graphics CenterX="819.0" CenterY="645.3333333333334" Width="66.66666666666667" Height="20.0" ZOrder="32768" FontSize="10" Valign="Middle" />
    <Xref Database="Entrez Gene" ID="3291" />
  </DataNode>
  <DataNode TextLabel="Cholesterol" GraphId="c37" Type="Metabolite">
    <Graphics CenterX="373.6666666666667" CenterY="126.66666666666667" Width="77.33333333333333" Height="16.0" ZOrder="32768" FontSize="10" Valign="Middle" Color="009999" />
    <Xref Database="CAS" ID="57-88-5" />
  </DataNode>
  <DataNode TextLabel="Progesterone" GraphId="e56" Type="Metabolite">
    <Graphics CenterX="372.6666666666667" CenterY="371.3333333333333" Width="90.33333333333333" Height="16.0" ZOrder="32768" FontSize="10" Valign="Middle" Color="009999" />
    <Xref Database="CAS" ID="57-83-0" />
  </DataNode>
  <DataNode TextLabel="Pregnenolone" GraphId="ae4" Type="Metabolite">
    <Graphics CenterX="373.6666666666667" CenterY="241.0" Width="95.33333333333333" Height="16.0" ZOrder="32768" FontSize="10" Valign="Middle" Color="009999" />
    <Xref Database="CAS" ID="145-13-1" />
  </DataNode>
  <DataNode TextLabel="11-Deoxycorticosterone" GraphId="b51" Type="Metabolite">
    <Graphics CenterX="376.6666666666667" CenterY="485.1666666666667" Width="153.33333333333334" Height="17.666666666666668" ZOrder="32768" FontSize="10" Valign="Middle" Color="0000ff" />
    <Xref Database="CAS" ID="64-85-7" />
  </DataNode>
  <DataNode TextLabel="Cortisol" GraphId="f6d" Type="Metabolite">
    <Graphics CenterX="778.0" CenterY="591.0" Width="78.0" Height="16.0" ZOrder="32768" FontSize="10" Valign="Middle" Color="009999" />
    <Xref Database="CAS" ID="50-23-7" />
  </DataNode>
  <DataNode TextLabel="Aldosterone" GraphId="e27" Type="Metabolite">
    <Graphics CenterX="372.3333333333333" CenterY="753.3333333333334" Width="81.33333333333333" Height="16.0" ZOrder="32768" FontSize="10" Valign="Middle" Color="009999" />
    <Xref Database="CAS" ID="52-39-1" />
  </DataNode>
  <DataNode TextLabel="Cortisol" GraphId="bd7" Type="Metabolite">
    <Graphics CenterX="1080.0" CenterY="950.0" Width="53.333333333333336" Height="16.0" ZOrder="32768" FontSize="10" Valign="Middle" Color="0000ff" />
    <Xref Database="CAS" ID="50-23-7" />
  </DataNode>
  <DataNode TextLabel="Cortolone" GraphId="c75" Type="Metabolite">
    <Graphics CenterX="761.0" CenterY="949.0" Width="67.33333333333333" Height="16.0" ZOrder="32768" FontSize="10" Valign="Middle" Color="0000ff" />
    <Xref Database="CAS" ID="516-42-7" />
  </DataNode>
  <DataNode TextLabel="Corticosterone" GraphId="df5" Type="Metabolite">
    <Graphics CenterX="372.6666666666667" CenterY="590.6666666666666" Width="97.33333333333333" Height="16.0" ZOrder="32768" FontSize="10" Valign="Middle" Color="009999" />
    <Xref Database="CAS" ID="50-22-6" />
  </DataNode>
  <DataNode TextLabel="Pregnanediol" GraphId="fac" Type="Metabolite">
    <Graphics CenterX="243.33333333333334" CenterY="1026.6666666666667" Width="91.33333333333333" Height="16.0" ZOrder="32768" FontSize="10" Valign="Middle" Color="009999" />
    <Xref Database="CAS" ID="80-92-2" />
  </DataNode>
  <DataNode TextLabel="17a-OH-pregnenolone" GraphId="bccf4" Type="Metabolite">
    <Graphics CenterX="798.5" CenterY="239.0" Width="121.0" Height="20.0" ZOrder="32768" FontSize="10" Valign="Middle" Color="009999" />
    <Xref Database="HMDB" ID="HMDB00363" />
  </DataNode>
  <DataNode TextLabel="17-OH-progesterone" GraphId="cbc59" Type="Metabolite">
    <Graphics CenterX="795.5" CenterY="377.0" Width="107.0" Height="20.0" ZOrder="32768" FontSize="10" Valign="Middle" Color="009999" />
    <Xref Database="HMDB" ID="HMDB00374" />
  </DataNode>
  <DataNode TextLabel="Cortisone" GraphId="f7b22" Type="Metabolite">
    <Graphics CenterX="780.0" CenterY="725.0" Width="80.0" Height="20.0" ZOrder="32768" FontSize="10" Valign="Middle" Color="0000ff" />
    <Xref Database="HMDB" ID="HMDB02802" />
  </DataNode>
  <DataNode TextLabel="18-Hydroxycorticosterone" GraphId="b120e" Type="Metabolite">
    <Graphics CenterX="372.5" CenterY="706.0" Width="139.0" Height="20.0" ZOrder="32768" FontSize="10" Valign="Middle" Color="0000ff" />
    <Xref Database="HMDB" ID="HMDB00319" />
  </DataNode>
  <DataNode TextLabel="Cholesterol Biosynthesis" GraphId="def01" Type="Pathway">
    <Graphics CenterX="373.0" CenterY="69.0" Width="152.0" Height="20.0" ZOrder="32768" FontWeight="Bold" FontSize="12" Valign="Middle" ShapeType="None" Color="14961e" />
    <Xref Database="WikiPathways" ID="WP197" />
  </DataNode>
  <DataNode TextLabel="Steroid Hormone Signaling" GraphId="ae1be" Type="Pathway">
    <Graphics CenterX="211.0" CenterY="371.0" Width="168.0" Height="28.0" ZOrder="32768" FontWeight="Bold" FontSize="12" Valign="Middle" ShapeType="None" Color="14961e" />
    <Xref Database="WikiPathways" ID="WP496" />
  </DataNode>
  <DataNode TextLabel="Androgen Synthesis and Metabolism" GraphId="e33ae" Type="Pathway">
    <Graphics CenterX="991.5" CenterY="313.0" Width="225.0" Height="20.0" ZOrder="32768" FontWeight="Bold" FontSize="12" Valign="Middle" ShapeType="None" Color="14961e" />
    <Xref Database="WikiPathways" ID="WP496" />
  </DataNode>
  <Interaction GraphId="baa51" GroupRef="a332f">
    <Graphics ZOrder="12288" LineThickness="1.0">
      <Point X="260.0" Y="276.6666666666667" />
      <Point X="273.3333333333333" Y="283.3333333333333" />
    </Graphics>
    <Xref Database="" ID="" />
  </Interaction>
  <Interaction GraphId="bceb6" GroupRef="a332f">
    <Graphics ZOrder="12288" LineThickness="1.0">
      <Point X="260.0" Y="253.33333333333334" />
      <Point X="260.0" Y="270.0" />
    </Graphics>
    <Xref Database="" ID="" />
  </Interaction>
  <Interaction GraphId="dc3fa" GroupRef="a332f">
    <Graphics ZOrder="12288" LineThickness="1.0">
      <Point X="233.33333333333334" Y="263.3333333333333" />
      <Point X="233.33333333333334" Y="280.0" />
    </Graphics>
    <Xref Database="" ID="" />
  </Interaction>
  <Interaction GraphId="b4eec" GroupRef="a332f">
    <Graphics ZOrder="12288" LineThickness="1.0">
      <Point X="233.33333333333334" Y="263.3333333333333" />
      <Point X="246.66666666666666" Y="256.6666666666667" />
    </Graphics>
    <Xref Database="" ID="" />
  </Interaction>
  <Interaction GraphId="cb8fb" GroupRef="a332f">
    <Graphics ZOrder="12288" LineThickness="1.0">
      <Point X="233.33333333333334" Y="280.0" />
      <Point X="246.66666666666666" Y="286.6666666666667" />
    </Graphics>
    <Xref Database="" ID="" />
  </Interaction>
  <Interaction GraphId="a3a89" GroupRef="a332f">
    <Graphics ZOrder="12288" LineThickness="1.0">
      <Point X="260.0" Y="263.3333333333333" />
      <Point X="260.0" Y="280.0" />
    </Graphics>
    <Xref Database="" ID="" />
  </Interaction>
  <Interaction GraphId="ff98d" GroupRef="a332f">
    <Graphics ZOrder="12288" LineThickness="1.0">
      <Point X="246.66666666666666" Y="286.6666666666667" />
      <Point X="260.0" Y="280.0" />
    </Graphics>
    <Xref Database="" ID="" />
  </Interaction>
  <Interaction GraphId="a5c9f" GroupRef="a332f">
    <Graphics ZOrder="12288" LineThickness="1.0">
      <Point X="246.66666666666666" Y="256.6666666666667" />
      <Point X="260.0" Y="263.3333333333333" />
    </Graphics>
    <Xref Database="" ID="" />
  </Interaction>
  <Interaction GraphId="e6541" GroupRef="a332f">
    <Graphics ZOrder="12288" LineThickness="1.0">
      <Point X="260.0" Y="263.3333333333333" />
      <Point X="260.0" Y="280.0" />
    </Graphics>
    <Xref Database="" ID="" />
  </Interaction>
  <Interaction GraphId="ba6dc" GroupRef="a332f">
    <Graphics ZOrder="12288" LineThickness="1.0">
      <Point X="260.0" Y="263.3333333333333" />
      <Point X="273.3333333333333" Y="256.6666666666667" />
    </Graphics>
    <Xref Database="" ID="" />
  </Interaction>
  <Interaction GraphId="e0de0" GroupRef="a332f">
    <Graphics ZOrder="12288" LineThickness="1.0">
      <Point X="260.0" Y="280.0" />
      <Point X="273.3333333333333" Y="286.6666666666667" />
    </Graphics>
    <Xref Database="" ID="" />
  </Interaction>
  <Interaction GraphId="b113f" GroupRef="a332f">
    <Graphics ZOrder="12288" LineThickness="1.0">
      <Point X="286.6666666666667" Y="263.3333333333333" />
      <Point X="286.6666666666667" Y="280.0" />
    </Graphics>
    <Xref Database="" ID="" />
  </Interaction>
  <Interaction GraphId="cba1d" GroupRef="a332f">
    <Graphics ZOrder="12288" LineThickness="1.0">
      <Point X="273.3333333333333" Y="286.6666666666667" />
      <Point X="286.6666666666667" Y="280.0" />
    </Graphics>
    <Xref Database="" ID="" />
  </Interaction>
  <Interaction GraphId="bd28a" GroupRef="a332f">
    <Graphics ZOrder="12288" LineThickness="1.0">
      <Point X="273.3333333333333" Y="256.6666666666667" />
      <Point X="286.6666666666667" Y="263.3333333333333" />
    </Graphics>
    <Xref Database="" ID="" />
  </Interaction>
  <Interaction GraphId="f3141" GroupRef="a332f">
    <Graphics ZOrder="12288" LineThickness="1.0">
      <Point X="273.3333333333333" Y="240.0" />
      <Point X="273.3333333333333" Y="256.6666666666667" />
    </Graphics>
    <Xref Database="" ID="" />
  </Interaction>
  <Interaction GraphId="ab906" GroupRef="a332f">
    <Graphics ZOrder="12288" LineThickness="1.0">
      <Point X="273.3333333333333" Y="240.0" />
      <Point X="286.6666666666667" Y="233.33333333333334" />
    </Graphics>
    <Xref Database="" ID="" />
  </Interaction>
  <Interaction GraphId="ad10b" GroupRef="a332f">
    <Graphics ZOrder="12288" LineThickness="1.0">
      <Point X="273.3333333333333" Y="256.6666666666667" />
      <Point X="286.6666666666667" Y="263.3333333333333" />
    </Graphics>
    <Xref Database="" ID="" />
  </Interaction>
  <Interaction GraphId="dcc7d" GroupRef="a332f">
    <Graphics ZOrder="12288" LineThickness="1.0">
      <Point X="300.0" Y="240.0" />
      <Point X="300.0" Y="256.6666666666667" />
    </Graphics>
    <Xref Database="" ID="" />
  </Interaction>
  <Interaction GraphId="f73d5" GroupRef="a332f">
    <Graphics ZOrder="12288" LineThickness="1.0">
      <Point X="286.6666666666667" Y="263.3333333333333" />
      <Point X="300.0" Y="256.6666666666667" />
    </Graphics>
    <Xref Database="" ID="" />
  </Interaction>
  <Interaction GraphId="b2f35" GroupRef="a332f">
    <Graphics ZOrder="12288" LineThickness="1.0">
      <Point X="286.6666666666667" Y="233.33333333333334" />
      <Point X="300.0" Y="240.0" />
    </Graphics>
    <Xref Database="" ID="" />
  </Interaction>
  <Interaction GraphId="b4738" GroupRef="a332f">
    <Graphics ZOrder="12288" LineThickness="1.0">
      <Point X="300.0" Y="240.0" />
      <Point X="313.3333333333333" Y="236.66666666666666" />
    </Graphics>
    <Xref Database="" ID="" />
  </Interaction>
  <Interaction GraphId="fecbd" GroupRef="a332f">
    <Graphics ZOrder="12288" LineThickness="1.0">
      <Point X="300.0" Y="256.6666666666667" />
      <Point X="313.3333333333333" Y="260.0" />
    </Graphics>
    <Xref Database="" ID="" />
  </Interaction>
  <Interaction GraphId="afbe5" GroupRef="a332f">
    <Graphics ZOrder="12288" LineThickness="1.0">
      <Point X="313.3333333333333" Y="260.0" />
      <Point X="323.3333333333333" Y="246.66666666666666" />
    </Graphics>
    <Xref Database="" ID="" />
  </Interaction>
  <Interaction GraphId="f902e" GroupRef="a332f">
    <Graphics ZOrder="12288" LineThickness="1.0">
      <Point X="313.3333333333333" Y="236.66666666666666" />
      <Point X="323.3333333333333" Y="250.0" />
    </Graphics>
    <Xref Database="" ID="" />
  </Interaction>
  <Interaction GraphId="c7e30" GroupRef="a332f">
    <Graphics ZOrder="12288" LineThickness="1.0">
      <Point X="300.0" Y="230.0" />
      <Point X="300.0" Y="246.66666666666666" />
    </Graphics>
    <Xref Database="" ID="" />
  </Interaction>
  <Interaction GraphId="ff9a3" GroupRef="a332f">
    <Graphics ZOrder="12288" LineThickness="1.0">
      <Point X="220.0" Y="286.6666666666667" />
      <Point X="233.33333333333334" Y="280.0" />
    </Graphics>
    <Xref Database="" ID="" />
  </Interaction>
  <Interaction GraphId="b12d8" GroupRef="c0d30">
    <Graphics ZOrder="12288" LineThickness="1.0">
      <Point X="346.6666666666667" Y="433.3333333333333" />
      <Point X="346.6666666666667" Y="450.0" />
    </Graphics>
    <Xref Database="" ID="" />
  </Interaction>
  <Interaction GraphId="f012e" GroupRef="c0d30">
    <Graphics ZOrder="12288" LineThickness="1.0">
      <Point X="320.0" Y="443.3333333333333" />
      <Point X="320.0" Y="460.0" />
    </Graphics>
    <Xref Database="" ID="" />
  </Interaction>
  <Interaction GraphId="da857" GroupRef="c0d30">
    <Graphics ZOrder="12288" LineThickness="1.0">
      <Point X="320.0" Y="443.3333333333333" />
      <Point X="333.3333333333333" Y="436.6666666666667" />
    </Graphics>
    <Xref Database="" ID="" />
  </Interaction>
  <Interaction GraphId="f96f2" GroupRef="c0d30">
    <Graphics ZOrder="12288" LineThickness="1.0">
      <Point X="320.0" Y="460.0" />
      <Point X="333.3333333333333" Y="466.6666666666667" />
    </Graphics>
    <Xref Database="" ID="" />
  </Interaction>
  <Interaction GraphId="a52be" GroupRef="c0d30">
    <Graphics ZOrder="12288" LineThickness="1.0">
      <Point X="346.6666666666667" Y="443.3333333333333" />
      <Point X="346.6666666666667" Y="460.0" />
    </Graphics>
    <Xref Database="" ID="" />
  </Interaction>
  <Interaction GraphId="a2d92" GroupRef="c0d30">
    <Graphics ZOrder="12288" LineThickness="1.0">
      <Point X="333.3333333333333" Y="466.6666666666667" />
      <Point X="346.6666666666667" Y="460.0" />
    </Graphics>
    <Xref Database="" ID="" />
  </Interaction>
  <Interaction GraphId="dae8c" GroupRef="c0d30">
    <Graphics ZOrder="12288" LineThickness="1.0">
      <Point X="333.3333333333333" Y="436.6666666666667" />
      <Point X="346.6666666666667" Y="443.3333333333333" />
    </Graphics>
    <Xref Database="" ID="" />
  </Interaction>
  <Interaction GraphId="f915e" GroupRef="c0d30">
    <Graphics ZOrder="12288" LineThickness="1.0">
      <Point X="346.6666666666667" Y="443.3333333333333" />
      <Point X="346.6666666666667" Y="460.0" />
    </Graphics>
    <Xref Database="" ID="" />
  </Interaction>
  <Interaction GraphId="b8d92" GroupRef="c0d30">
    <Graphics ZOrder="12288" LineThickness="1.0">
      <Point X="346.6666666666667" Y="443.3333333333333" />
      <Point X="360.0" Y="436.6666666666667" />
    </Graphics>
    <Xref Database="" ID="" />
  </Interaction>
  <Interaction GraphId="e121f" GroupRef="c0d30">
    <Graphics ZOrder="12288" LineThickness="1.0">
      <Point X="346.6666666666667" Y="460.0" />
      <Point X="360.0" Y="466.6666666666667" />
    </Graphics>
    <Xref Database="" ID="" />
  </Interaction>
  <Interaction GraphId="abf01" GroupRef="c0d30">
    <Graphics ZOrder="12288" LineThickness="1.0">
      <Point X="373.3333333333333" Y="443.3333333333333" />
      <Point X="373.3333333333333" Y="460.0" />
    </Graphics>
    <Xref Database="" ID="" />
  </Interaction>
  <Interaction GraphId="cbc1b" GroupRef="c0d30">
    <Graphics ZOrder="12288" LineThickness="1.0">
      <Point X="360.0" Y="466.6666666666667" />
      <Point X="373.3333333333333" Y="460.0" />
    </Graphics>
    <Xref Database="" ID="" />
  </Interaction>
  <Interaction GraphId="d1824" GroupRef="c0d30">
    <Graphics ZOrder="12288" LineThickness="1.0">
      <Point X="360.0" Y="436.6666666666667" />
      <Point X="373.3333333333333" Y="443.3333333333333" />
    </Graphics>
    <Xref Database="" ID="" />
  </Interaction>
  <Interaction GraphId="a757c" GroupRef="c0d30">
    <Graphics ZOrder="12288" LineThickness="1.0">
      <Point X="360.0" Y="420.0" />
      <Point X="360.0" Y="436.6666666666667" />
    </Graphics>
    <Xref Database="" ID="" />
  </Interaction>
  <Interaction GraphId="ae168" GroupRef="c0d30">
    <Graphics ZOrder="12288" LineThickness="1.0">
      <Point X="360.0" Y="420.0" />
      <Point X="373.3333333333333" Y="413.3333333333333" />
    </Graphics>
    <Xref Database="" ID="" />
  </Interaction>
  <Interaction GraphId="cd6ff" GroupRef="c0d30">
    <Graphics ZOrder="12288" LineThickness="1.0">
      <Point X="360.0" Y="436.6666666666667" />
      <Point X="373.3333333333333" Y="443.3333333333333" />
    </Graphics>
    <Xref Database="" ID="" />
  </Interaction>
  <Interaction GraphId="af6b0" GroupRef="c0d30">
    <Graphics ZOrder="12288" LineThickness="1.0">
      <Point X="386.6666666666667" Y="420.0" />
      <Point X="386.6666666666667" Y="436.6666666666667" />
    </Graphics>
    <Xref Database="" ID="" />
  </Interaction>
  <Interaction GraphId="e8fad" GroupRef="c0d30">
    <Graphics ZOrder="12288" LineThickness="1.0">
      <Point X="373.3333333333333" Y="443.3333333333333" />
      <Point X="386.6666666666667" Y="436.6666666666667" />
    </Graphics>
    <Xref Database="" ID="" />
  </Interaction>
  <Interaction GraphId="d44cc" GroupRef="c0d30">
    <Graphics ZOrder="12288" LineThickness="1.0">
      <Point X="373.3333333333333" Y="413.3333333333333" />
      <Point X="386.6666666666667" Y="420.0" />
    </Graphics>
    <Xref Database="" ID="" />
  </Interaction>
  <Interaction GraphId="a14aa" GroupRef="c0d30">
    <Graphics ZOrder="12288" LineThickness="1.0">
      <Point X="386.6666666666667" Y="420.0" />
      <Point X="400.0" Y="416.6666666666667" />
    </Graphics>
    <Xref Database="" ID="" />
  </Interaction>
  <Interaction GraphId="ef65b" GroupRef="c0d30">
    <Graphics ZOrder="12288" LineThickness="1.0">
      <Point X="386.6666666666667" Y="436.6666666666667" />
      <Point X="400.0" Y="440.0" />
    </Graphics>
    <Xref Database="" ID="" />
  </Interaction>
  <Interaction GraphId="c8ef0" GroupRef="c0d30">
    <Graphics ZOrder="12288" LineThickness="1.0">
      <Point X="400.0" Y="440.0" />
      <Point X="410.0" Y="426.6666666666667" />
    </Graphics>
    <Xref Database="" ID="" />
  </Interaction>
  <Interaction GraphId="f7000" GroupRef="c0d30">
    <Graphics ZOrder="12288" LineThickness="1.0">
      <Point X="400.0" Y="416.6666666666667" />
      <Point X="410.0" Y="430.0" />
    </Graphics>
    <Xref Database="" ID="" />
  </Interaction>
  <Interaction GraphId="ae62c" GroupRef="c0d30">
    <Graphics ZOrder="12288" LineThickness="1.0">
      <Point X="386.6666666666667" Y="410.0" />
      <Point X="386.6666666666667" Y="426.6666666666667" />
    </Graphics>
    <Xref Database="" ID="" />
  </Interaction>
  <Interaction GraphId="a081d" GroupRef="c0d30">
    <Graphics ZOrder="12288" LineThickness="1.0">
      <Point X="306.6666666666667" Y="466.6666666666667" />
      <Point X="320.0" Y="460.0" />
    </Graphics>
    <Xref Database="" ID="" />
  </Interaction>
  <Interaction GraphId="e6829" GroupRef="c0d30">
    <Graphics ZOrder="12288" LineThickness="1.0">
      <Point X="310.0" Y="466.6666666666667" />
      <Point X="323.3333333333333" Y="460.0" />
    </Graphics>
    <Xref Database="" ID="" />
  </Interaction>
  <Interaction GraphId="ec5a6" GroupRef="c0d30">
    <Graphics ZOrder="12288" LineThickness="1.0">
      <Point X="333.3333333333333" Y="463.3333333333333" />
      <Point X="346.6666666666667" Y="456.6666666666667" />
    </Graphics>
    <Xref Database="" ID="" />
  </Interaction>
  <Interaction GraphId="d17e4" GroupRef="cf4e7">
    <Graphics ZOrder="12288" LineThickness="1.0">
      <Point X="470.6666666666667" Y="137.66666666666666" />
      <Point X="484.0" Y="144.33333333333334" />
    </Graphics>
    <Xref Database="" ID="" />
  </Interaction>
  <Interaction GraphId="b8578" GroupRef="cf4e7">
    <Graphics ZOrder="12288" LineThickness="1.0">
      <Point X="470.6666666666667" Y="114.33333333333333" />
      <Point X="470.6666666666667" Y="131.0" />
    </Graphics>
    <Xref Database="" ID="" />
  </Interaction>
  <Interaction GraphId="c4416" GroupRef="cf4e7">
    <Graphics ZOrder="12288" LineThickness="1.0">
      <Point X="444.0" Y="124.33333333333333" />
      <Point X="444.0" Y="141.0" />
    </Graphics>
    <Xref Database="" ID="" />
  </Interaction>
  <Interaction GraphId="f3ed9" GroupRef="cf4e7">
    <Graphics ZOrder="12288" LineThickness="1.0">
      <Point X="444.0" Y="124.33333333333333" />
      <Point X="457.3333333333333" Y="117.66666666666667" />
    </Graphics>
    <Xref Database="" ID="" />
  </Interaction>
  <Interaction GraphId="c0d0c" GroupRef="cf4e7">
    <Graphics ZOrder="12288" LineThickness="1.0">
      <Point X="444.0" Y="141.0" />
      <Point X="457.3333333333333" Y="147.66666666666666" />
    </Graphics>
    <Xref Database="" ID="" />
  </Interaction>
  <Interaction GraphId="ff146" GroupRef="cf4e7">
    <Graphics ZOrder="12288" LineThickness="1.0">
      <Point X="470.6666666666667" Y="124.33333333333333" />
      <Point X="470.6666666666667" Y="141.0" />
    </Graphics>
    <Xref Database="" ID="" />
  </Interaction>
  <Interaction GraphId="bcc1c" GroupRef="cf4e7">
    <Graphics ZOrder="12288" LineThickness="1.0">
      <Point X="457.3333333333333" Y="147.66666666666666" />
      <Point X="470.6666666666667" Y="141.0" />
    </Graphics>
    <Xref Database="" ID="" />
  </Interaction>
  <Interaction GraphId="c837f" GroupRef="cf4e7">
    <Graphics ZOrder="12288" LineThickness="1.0">
      <Point X="457.3333333333333" Y="117.66666666666667" />
      <Point X="470.6666666666667" Y="124.33333333333333" />
    </Graphics>
    <Xref Database="" ID="" />
  </Interaction>
  <Interaction GraphId="ca5c8" GroupRef="cf4e7">
    <Graphics ZOrder="12288" LineThickness="1.0">
      <Point X="470.6666666666667" Y="124.33333333333333" />
      <Point X="470.6666666666667" Y="141.0" />
    </Graphics>
    <Xref Database="" ID="" />
  </Interaction>
  <Interaction GraphId="f7b17" GroupRef="cf4e7">
    <Graphics ZOrder="12288" LineThickness="1.0">
      <Point X="470.6666666666667" Y="124.33333333333333" />
      <Point X="484.0" Y="117.66666666666667" />
    </Graphics>
    <Xref Database="" ID="" />
  </Interaction>
  <Interaction GraphId="b71e2" GroupRef="cf4e7">
    <Graphics ZOrder="12288" LineThickness="1.0">
      <Point X="470.6666666666667" Y="141.0" />
      <Point X="484.0" Y="147.66666666666666" />
    </Graphics>
    <Xref Database="" ID="" />
  </Interaction>
  <Interaction GraphId="e056e" GroupRef="cf4e7">
    <Graphics ZOrder="12288" LineThickness="1.0">
      <Point X="497.3333333333333" Y="124.33333333333333" />
      <Point X="497.3333333333333" Y="141.0" />
    </Graphics>
    <Xref Database="" ID="" />
  </Interaction>
  <Interaction GraphId="ff004" GroupRef="cf4e7">
    <Graphics ZOrder="12288" LineThickness="1.0">
      <Point X="484.0" Y="147.66666666666666" />
      <Point X="497.3333333333333" Y="141.0" />
    </Graphics>
    <Xref Database="" ID="" />
  </Interaction>
  <Interaction GraphId="befea" GroupRef="cf4e7">
    <Graphics ZOrder="12288" LineThickness="1.0">
      <Point X="484.0" Y="117.66666666666667" />
      <Point X="497.3333333333333" Y="124.33333333333333" />
    </Graphics>
    <Xref Database="" ID="" />
  </Interaction>
  <Interaction GraphId="f9382" GroupRef="cf4e7">
    <Graphics ZOrder="12288" LineThickness="1.0">
      <Point X="484.0" Y="101.0" />
      <Point X="484.0" Y="117.66666666666667" />
    </Graphics>
    <Xref Database="" ID="" />
  </Interaction>
  <Interaction GraphId="d0db9" GroupRef="cf4e7">
    <Graphics ZOrder="12288" LineThickness="1.0">
      <Point X="484.0" Y="101.0" />
      <Point X="497.3333333333333" Y="94.33333333333333" />
    </Graphics>
    <Xref Database="" ID="" />
  </Interaction>
  <Interaction GraphId="a3b30" GroupRef="cf4e7">
    <Graphics ZOrder="12288" LineThickness="1.0">
      <Point X="484.0" Y="117.66666666666667" />
      <Point X="497.3333333333333" Y="124.33333333333333" />
    </Graphics>
    <Xref Database="" ID="" />
  </Interaction>
  <Interaction GraphId="a1afc" GroupRef="cf4e7">
    <Graphics ZOrder="12288" LineThickness="1.0">
      <Point X="510.6666666666667" Y="101.0" />
      <Point X="510.6666666666667" Y="117.66666666666667" />
    </Graphics>
    <Xref Database="" ID="" />
  </Interaction>
  <Interaction GraphId="a7838" GroupRef="cf4e7">
    <Graphics ZOrder="12288" LineThickness="1.0">
      <Point X="497.3333333333333" Y="124.33333333333333" />
      <Point X="510.6666666666667" Y="117.66666666666667" />
    </Graphics>
    <Xref Database="" ID="" />
  </Interaction>
  <Interaction GraphId="fc069" GroupRef="cf4e7">
    <Graphics ZOrder="12288" LineThickness="1.0">
      <Point X="497.3333333333333" Y="94.33333333333333" />
      <Point X="510.6666666666667" Y="101.0" />
    </Graphics>
    <Xref Database="" ID="" />
  </Interaction>
  <Interaction GraphId="d78dd" GroupRef="cf4e7">
    <Graphics ZOrder="12288" LineThickness="1.0">
      <Point X="510.6666666666667" Y="101.0" />
      <Point X="524.0" Y="97.66666666666667" />
    </Graphics>
    <Xref Database="" ID="" />
  </Interaction>
  <Interaction GraphId="d2051" GroupRef="cf4e7">
    <Graphics ZOrder="12288" LineThickness="1.0">
      <Point X="510.6666666666667" Y="117.66666666666667" />
      <Point X="524.0" Y="121.0" />
    </Graphics>
    <Xref Database="" ID="" />
  </Interaction>
  <Interaction GraphId="fa087" GroupRef="cf4e7">
    <Graphics ZOrder="12288" LineThickness="1.0">
      <Point X="524.0" Y="121.0" />
      <Point X="534.0" Y="107.66666666666667" />
    </Graphics>
    <Xref Database="" ID="" />
  </Interaction>
  <Interaction GraphId="bd3fb" GroupRef="cf4e7">
    <Graphics ZOrder="12288" LineThickness="1.0">
      <Point X="524.0" Y="97.66666666666667" />
      <Point X="534.0" Y="111.0" />
    </Graphics>
    <Xref Database="" ID="" />
  </Interaction>
  <Interaction GraphId="f82e9" GroupRef="cf4e7">
    <Graphics ZOrder="12288" LineThickness="1.0">
      <Point X="510.6666666666667" Y="91.0" />
      <Point X="510.6666666666667" Y="107.66666666666667" />
    </Graphics>
    <Xref Database="" ID="" />
  </Interaction>
  <Interaction GraphId="c3460" GroupRef="cf4e7">
    <Graphics ZOrder="12288" LineThickness="1.0">
      <Point X="430.6666666666667" Y="147.66666666666666" />
      <Point X="444.0" Y="141.0" />
    </Graphics>
    <Xref Database="" ID="" />
  </Interaction>
  <Interaction GraphId="b7574" GroupRef="cf4e7">
    <Graphics ZOrder="12288" LineThickness="1.0">
      <Point X="524.0" Y="81.0" />
      <Point X="524.0" Y="97.66666666666667" />
    </Graphics>
    <Xref Database="" ID="" />
  </Interaction>
  <Interaction GraphId="da1c8" GroupRef="cf4e7">
    <Graphics ZOrder="12288" LineThickness="1.0">
      <Point X="524.0" Y="81.0" />
      <Point X="537.3333333333334" Y="74.33333333333333" />
    </Graphics>
    <Xref Database="" ID="" />
  </Interaction>
  <Interaction GraphId="b45ca" GroupRef="cf4e7">
    <Graphics ZOrder="12288" LineThickness="1.0">
      <Point X="550.6666666666666" Y="81.0" />
      <Point X="550.6666666666666" Y="97.66666666666667" />
    </Graphics>
    <Xref Database="" ID="" />
  </Interaction>
  <Interaction GraphId="d20a1" GroupRef="cf4e7">
    <Graphics ZOrder="12288" LineThickness="1.0">
      <Point X="537.3333333333334" Y="74.33333333333333" />
      <Point X="550.6666666666666" Y="81.0" />
    </Graphics>
    <Xref Database="" ID="" />
  </Interaction>
  <Interaction GraphId="f7271" GroupRef="cf4e7">
    <Graphics ZOrder="12288" LineThickness="1.0">
      <Point X="510.6666666666667" Y="74.33333333333333" />
      <Point X="524.0" Y="81.0" />
    </Graphics>
    <Xref Database="" ID="" />
  </Interaction>
  <Interaction GraphId="d0dc5" GroupRef="cf4e7">
    <Graphics ZOrder="12288" LineThickness="1.0">
      <Point X="564.0" Y="97.66666666666667" />
      <Point X="577.3333333333334" Y="91.0" />
    </Graphics>
    <Xref Database="" ID="" />
  </Interaction>
  <Interaction GraphId="bc826" GroupRef="cf4e7">
    <Graphics ZOrder="12288" LineThickness="1.0">
      <Point X="564.0" Y="97.66666666666667" />
      <Point X="577.3333333333334" Y="104.33333333333333" />
    </Graphics>
    <Xref Database="" ID="" />
  </Interaction>
  <Interaction GraphId="bff39" GroupRef="cf4e7">
    <Graphics ZOrder="12288" LineThickness="1.0">
      <Point X="550.6666666666666" Y="97.66666666666667" />
      <Point X="564.0" Y="97.66666666666667" />
    </Graphics>
    <Xref Database="" ID="" />
  </Interaction>
  <Interaction GraphId="f65d0">
    <Graphics ZOrder="12288" LineThickness="1.0">
      <Point X="373.66666666666663" Y="134.66666666666669" GraphRef="c37" RelX="0.0" RelY="1.0" />
      <Point X="373.33333333333337" Y="173.33333333333334" GraphRef="fc7" RelX="0.0" RelY="-1.0" ArrowHead="Arrow" />
    </Graphics>
    <Xref Database="" ID="" />
  </Interaction>
  <Interaction GraphId="d2cda">
    <Graphics ZOrder="12288" LineThickness="1.0">
      <Point X="373.0" Y="79.0" GraphRef="def01" RelX="0.0" RelY="1.0" />
      <Point X="373.66666666666663" Y="118.66666666666669" GraphRef="c37" RelX="0.0" RelY="-1.0" ArrowHead="Arrow" />
    </Graphics>
    <Xref Database="" ID="" />
  </Interaction>
  <Interaction GraphId="b10f4">
    <Graphics ZOrder="12288" LineThickness="1.0">
      <Point X="373.33333333333337" Y="193.33333333333334" GraphRef="fc7" RelX="0.0" RelY="1.0" />
      <Point X="373.66666666666663" Y="233.0" GraphRef="ae4" RelX="0.0" RelY="-1.0" ArrowHead="Arrow" />
    </Graphics>
    <Xref Database="" ID="" />
  </Interaction>
  <Interaction GraphId="b5b01">
    <Graphics ZOrder="12288" LineThickness="1.0">
      <Point X="374.0" Y="270.0" GraphRef="d6544" RelX="0.0" RelY="0.0" />
      <Point X="373.3333333333333" Y="290.0" GraphRef="ee8" RelX="0.0" RelY="-1.0" ArrowHead="Arrow" />
    </Graphics>
    <Xref Database="" ID="" />
  </Interaction>
  <Interaction GraphId="d8688">
    <Graphics ZOrder="12288" LineThickness="1.0">
      <Point X="374.0" Y="270.0" />
      <Point X="373.66666666666663" Y="249.0" GraphRef="ae4" RelX="0.0" RelY="1.0" ArrowHead="Arrow" />
      <Anchor Position="0.0" Shape="None" GraphId="d6544" />
    </Graphics>
    <Xref Database="" ID="" />
  </Interaction>
  <Interaction GraphId="fbe54">
    <Graphics ZOrder="12288" LineThickness="1.0">
      <Point X="373.0" Y="353.0" GraphRef="d5b58" RelX="0.0" RelY="0.0" />
      <Point X="372.66666666666663" Y="363.3333333333333" GraphRef="e56" RelX="0.0" RelY="-1.0" ArrowHead="Arrow" />
    </Graphics>
    <Xref Database="" ID="" />
  </Interaction>
  <Interaction GraphId="d61ec">
    <Graphics ZOrder="12288" LineThickness="1.0">
      <Point X="373.0" Y="353.0" />
      <Point X="373.3333333333333" Y="330.0" GraphRef="ed0" RelX="0.0" RelY="1.0" ArrowHead="Arrow" />
      <Anchor Position="0.0" Shape="None" GraphId="d5b58" />
    </Graphics>
    <Xref Database="" ID="" />
  </Interaction>
  <Interaction GraphId="f376f">
    <Graphics ZOrder="12288" LineThickness="1.0">
      <Point X="327.5" Y="371.3333333333333" GraphRef="e56" RelX="-1.0" RelY="0.0" />
      <Point X="295.0" Y="371.0" GraphRef="ae1be" RelX="1.0" RelY="0.0" ArrowHead="Arrow" />
    </Graphics>
    <Xref Database="" ID="" />
  </Interaction>
  <Interaction GraphId="d7c0f">
    <Graphics ZOrder="12288" LineThickness="1.0">
      <Point X="421.33333333333326" Y="241.0" GraphRef="ae4" RelX="1.0" RelY="0.0" />
      <Point X="486.66666666666663" Y="240.0" GraphRef="fc8" RelX="-1.0" RelY="0.0" ArrowHead="Arrow" />
    </Graphics>
    <Xref Database="" ID="" />
  </Interaction>
  <Interaction GraphId="cdc7c">
    <Graphics ZOrder="12288" LineThickness="1.0">
      <Point X="417.83333333333326" Y="371.3333333333333" GraphRef="e56" RelX="1.0" RelY="0.0" />
      <Point X="495.66666666666663" Y="377.3333333333333" GraphRef="bb5" RelX="-1.0" RelY="0.0" ArrowHead="Arrow" />
    </Graphics>
    <Xref Database="" ID="" />
  </Interaction>
  <Interaction GraphId="d453c">
    <Graphics ConnectorType="Curved" ZOrder="12288" LineThickness="1.0">
      <Point X="417.83333333333326" Y="371.3333333333333" GraphRef="e56" RelX="1.0" RelY="0.0" />
      <Point X="532.0" Y="428.25" />
      <Point X="453.33333333333337" Y="485.16666666666674" GraphRef="b51" RelX="1.0" RelY="0.0" ArrowHead="Arrow" />
      <Anchor Position="0.5466085825640689" Shape="None" GraphId="f2ba2" />
    </Graphics>
    <Xref Database="" ID="" />
  </Interaction>
  <Interaction GraphId="a24b4">
    <Graphics ZOrder="12288" LineThickness="1.0">
      <Point X="653.3333333333334" Y="240.0" GraphRef="fc8" RelX="1.0" RelY="0.0" />
      <Point X="738.0" Y="239.0" GraphRef="bccf4" RelX="-1.0" RelY="0.0" ArrowHead="Arrow" />
    </Graphics>
    <Xref Database="" ID="" />
  </Interaction>
  <Interaction GraphId="d1746" GroupRef="a14d1">
    <Graphics ZOrder="12288" LineThickness="1.0">
      <Point X="780.0" Y="199.33333333333334" />
      <Point X="793.3333333333334" Y="206.0" />
    </Graphics>
    <Xref Database="" ID="" />
  </Interaction>
  <Interaction GraphId="e477e" GroupRef="a14d1">
    <Graphics ZOrder="12288" LineThickness="1.0">
      <Point X="780.0" Y="176.0" />
      <Point X="780.0" Y="192.66666666666666" />
    </Graphics>
    <Xref Database="" ID="" />
  </Interaction>
  <Interaction GraphId="ee6e2" GroupRef="a14d1">
    <Graphics ZOrder="12288" LineThickness="1.0">
      <Point X="753.3333333333334" Y="186.0" />
      <Point X="753.3333333333334" Y="202.66666666666666" />
    </Graphics>
    <Xref Database="" ID="" />
  </Interaction>
  <Interaction GraphId="c2734" GroupRef="a14d1">
    <Graphics ZOrder="12288" LineThickness="1.0">
      <Point X="753.3333333333334" Y="186.0" />
      <Point X="766.6666666666666" Y="179.33333333333334" />
    </Graphics>
    <Xref Database="" ID="" />
  </Interaction>
  <Interaction GraphId="ba80e" GroupRef="a14d1">
    <Graphics ZOrder="12288" LineThickness="1.0">
      <Point X="753.3333333333334" Y="202.66666666666666" />
      <Point X="766.6666666666666" Y="209.33333333333334" />
    </Graphics>
    <Xref Database="" ID="" />
  </Interaction>
  <Interaction GraphId="e46fd" GroupRef="a14d1">
    <Graphics ZOrder="12288" LineThickness="1.0">
      <Point X="780.0" Y="186.0" />
      <Point X="780.0" Y="202.66666666666666" />
    </Graphics>
    <Xref Database="" ID="" />
  </Interaction>
  <Interaction GraphId="cb427" GroupRef="a14d1">
    <Graphics ZOrder="12288" LineThickness="1.0">
      <Point X="766.6666666666666" Y="209.33333333333334" />
      <Point X="780.0" Y="202.66666666666666" />
    </Graphics>
    <Xref Database="" ID="" />
  </Interaction>
  <Interaction GraphId="dd1fc" GroupRef="a14d1">
    <Graphics ZOrder="12288" LineThickness="1.0">
      <Point X="766.6666666666666" Y="179.33333333333334" />
      <Point X="780.0" Y="186.0" />
    </Graphics>
    <Xref Database="" ID="" />
  </Interaction>
  <Interaction GraphId="b22ff" GroupRef="a14d1">
    <Graphics ZOrder="12288" LineThickness="1.0">
      <Point X="780.0" Y="186.0" />
      <Point X="780.0" Y="202.66666666666666" />
    </Graphics>
    <Xref Database="" ID="" />
  </Interaction>
  <Interaction GraphId="f4048" GroupRef="a14d1">
    <Graphics ZOrder="12288" LineThickness="1.0">
      <Point X="780.0" Y="186.0" />
      <Point X="793.3333333333334" Y="179.33333333333334" />
    </Graphics>
    <Xref Database="" ID="" />
  </Interaction>
  <Interaction GraphId="b6bcf" GroupRef="a14d1">
    <Graphics ZOrder="12288" LineThickness="1.0">
      <Point X="780.0" Y="202.66666666666666" />
      <Point X="793.3333333333334" Y="209.33333333333334" />
    </Graphics>
    <Xref Database="" ID="" />
  </Interaction>
  <Interaction GraphId="e2fd4" GroupRef="a14d1">
    <Graphics ZOrder="12288" LineThickness="1.0">
      <Point X="806.6666666666666" Y="186.0" />
      <Point X="806.6666666666666" Y="202.66666666666666" />
    </Graphics>
    <Xref Database="" ID="" />
  </Interaction>
  <Interaction GraphId="acac7" GroupRef="a14d1">
    <Graphics ZOrder="12288" LineThickness="1.0">
      <Point X="793.3333333333334" Y="209.33333333333334" />
      <Point X="806.6666666666666" Y="202.66666666666666" />
    </Graphics>
    <Xref Database="" ID="" />
  </Interaction>
  <Interaction GraphId="ee810" GroupRef="a14d1">
    <Graphics ZOrder="12288" LineThickness="1.0">
      <Point X="793.3333333333334" Y="179.33333333333334" />
      <Point X="806.6666666666666" Y="186.0" />
    </Graphics>
    <Xref Database="" ID="" />
  </Interaction>
  <Interaction GraphId="f03eb" GroupRef="a14d1">
    <Graphics ZOrder="12288" LineThickness="1.0">
      <Point X="793.3333333333334" Y="162.66666666666666" />
      <Point X="793.3333333333334" Y="179.33333333333334" />
    </Graphics>
    <Xref Database="" ID="" />
  </Interaction>
  <Interaction GraphId="d18ec" GroupRef="a14d1">
    <Graphics ZOrder="12288" LineThickness="1.0">
      <Point X="793.3333333333334" Y="162.66666666666666" />
      <Point X="806.6666666666666" Y="156.0" />
    </Graphics>
    <Xref Database="" ID="" />
  </Interaction>
  <Interaction GraphId="e5904" GroupRef="a14d1">
    <Graphics ZOrder="12288" LineThickness="1.0">
      <Point X="793.3333333333334" Y="179.33333333333334" />
      <Point X="806.6666666666666" Y="186.0" />
    </Graphics>
    <Xref Database="" ID="" />
  </Interaction>
  <Interaction GraphId="debb5" GroupRef="a14d1">
    <Graphics ZOrder="12288" LineThickness="1.0">
      <Point X="820.0" Y="162.66666666666666" />
      <Point X="820.0" Y="179.33333333333334" />
    </Graphics>
    <Xref Database="" ID="" />
  </Interaction>
  <Interaction GraphId="c050e" GroupRef="a14d1">
    <Graphics ZOrder="12288" LineThickness="1.0">
      <Point X="806.6666666666666" Y="186.0" />
      <Point X="820.0" Y="179.33333333333334" />
    </Graphics>
    <Xref Database="" ID="" />
  </Interaction>
  <Interaction GraphId="c81aa" GroupRef="a14d1">
    <Graphics ZOrder="12288" LineThickness="1.0">
      <Point X="806.6666666666666" Y="156.0" />
      <Point X="820.0" Y="162.66666666666666" />
    </Graphics>
    <Xref Database="" ID="" />
  </Interaction>
  <Interaction GraphId="db0ee" GroupRef="a14d1">
    <Graphics ZOrder="12288" LineThickness="1.0">
      <Point X="820.0" Y="162.66666666666666" />
      <Point X="833.3333333333334" Y="159.33333333333334" />
    </Graphics>
    <Xref Database="" ID="" />
  </Interaction>
  <Interaction GraphId="e334c" GroupRef="a14d1">
    <Graphics ZOrder="12288" LineThickness="1.0">
      <Point X="820.0" Y="179.33333333333334" />
      <Point X="833.3333333333334" Y="182.66666666666666" />
    </Graphics>
    <Xref Database="" ID="" />
  </Interaction>
  <Interaction GraphId="cb9ad" GroupRef="a14d1">
    <Graphics ZOrder="12288" LineThickness="1.0">
      <Point X="833.3333333333334" Y="182.66666666666666" />
      <Point X="843.3333333333334" Y="169.33333333333334" />
    </Graphics>
    <Xref Database="" ID="" />
  </Interaction>
  <Interaction GraphId="acf14" GroupRef="a14d1">
    <Graphics ZOrder="12288" LineThickness="1.0">
      <Point X="833.3333333333334" Y="159.33333333333334" />
      <Point X="843.3333333333334" Y="172.66666666666666" />
    </Graphics>
    <Xref Database="" ID="" />
  </Interaction>
  <Interaction GraphId="a459d" GroupRef="a14d1">
    <Graphics ZOrder="12288" LineThickness="1.0">
      <Point X="820.0" Y="152.66666666666666" />
      <Point X="820.0" Y="169.33333333333334" />
    </Graphics>
    <Xref Database="" ID="" />
  </Interaction>
  <Interaction GraphId="b1270" GroupRef="a14d1">
    <Graphics ZOrder="12288" LineThickness="1.0">
      <Point X="740.0" Y="209.33333333333334" />
      <Point X="753.3333333333334" Y="202.66666666666666" />
    </Graphics>
    <Xref Database="" ID="" />
  </Interaction>
  <Interaction GraphId="e2bda" GroupRef="a14d1">
    <Graphics ZOrder="12288" LineThickness="1.0">
      <Point X="833.3333333333334" Y="159.33333333333334" />
      <Point X="846.6666666666666" Y="159.33333333333334" />
    </Graphics>
    <Xref Database="" ID="" />
  </Interaction>
  <Interaction GraphId="bd5bc" GroupRef="c0d30">
    <Graphics ZOrder="12288" LineThickness="1.0">
      <Point X="400.0" Y="410.0" />
      <Point X="400.0" Y="416.6666666666667" />
    </Graphics>
    <Xref Database="" ID="" />
  </Interaction>
  <Interaction GraphId="a6efe" GroupRef="c0d30">
    <Graphics ZOrder="12288" LineThickness="1.0">
      <Point X="400.0" Y="390.0" />
      <Point X="400.0" Y="396.6666666666667" />
    </Graphics>
    <Xref Database="" ID="" />
  </Interaction>
  <Interaction GraphId="e6b34">
    <Graphics ZOrder="12288" LineThickness="1.0">
      <Point X="662.3333333333334" Y="377.3333333333333" GraphRef="bb5" RelX="1.0" RelY="0.0" />
      <Point X="742.0" Y="377.0" GraphRef="cbc59" RelX="-1.0" RelY="0.0" ArrowHead="Arrow" />
    </Graphics>
    <Xref Database="" ID="" />
  </Interaction>
  <Interaction GraphId="f56a3">
    <Graphics ZOrder="12288" LineThickness="1.0">
      <Point X="768.1" Y="266.4" GraphRef="f28aa" RelX="0.0" RelY="0.0" />
      <Point X="769.0" Y="282.0" GraphRef="c2a76" RelX="0.0" RelY="-1.0" ArrowHead="Arrow" />
    </Graphics>
    <Xref Database="" ID="" />
  </Interaction>
  <Interaction GraphId="d6ff6">
    <Graphics ZOrder="12288" LineThickness="1.0">
      <Point X="768.0" Y="278.0" />
      <Point X="768.25" Y="249.0" GraphRef="bccf4" RelX="-0.5" RelY="1.0" ArrowHead="Arrow" />
      <Anchor Position="0.4" Shape="None" GraphId="f28aa" />
    </Graphics>
    <Xref Database="" ID="" />
  </Interaction>
  <Interaction GraphId="c1b5f">
    <Graphics ZOrder="12288" LineThickness="1.0">
      <Point X="769.0" Y="351.7142857142857" GraphRef="dbaf3" RelX="0.0" RelY="0.0" />
      <Point X="768.75" Y="367.0" GraphRef="cbc59" RelX="-0.5" RelY="-1.0" ArrowHead="Arrow" />
    </Graphics>
    <Xref Database="" ID="" />
  </Interaction>
  <Interaction GraphId="c259e">
    <Graphics ZOrder="12288" LineThickness="1.0">
      <Point X="769.0" Y="353.0" />
      <Point X="769.0" Y="338.0" GraphRef="c2a76" RelX="0.0" RelY="1.0" ArrowHead="Arrow" />
      <Anchor Position="0.08571428571428572" Shape="None" GraphId="dbaf3" />
    </Graphics>
    <Xref Database="" ID="" />
  </Interaction>
  <Interaction GraphId="f8dc8">
    <Graphics ZOrder="12288" LineStyle="Broken" LineThickness="1.0">
      <Point X="859.0" Y="239.0" GraphRef="bccf4" RelX="1.0" RelY="0.0" />
      <Point X="935.25" Y="303.0" GraphRef="e33ae" RelX="-0.5" RelY="-1.0" ArrowHead="Arrow" />
    </Graphics>
    <Xref Database="" ID="" />
  </Interaction>
  <Interaction GraphId="fc7a7">
    <Graphics ZOrder="12288" LineStyle="Broken" LineThickness="1.0">
      <Point X="849.0" Y="377.0" GraphRef="cbc59" RelX="1.0" RelY="0.0" />
      <Point X="935.25" Y="323.0" GraphRef="e33ae" RelX="-0.5" RelY="1.0" ArrowHead="Arrow" />
    </Graphics>
    <Xref Database="" ID="" />
  </Interaction>
  <Interaction GraphId="e89e9" GroupRef="a14d1">
    <Graphics ZOrder="12288" LineThickness="1.0">
      <Point X="833.3333333333334" Y="152.66666666666666" />
      <Point X="833.3333333333334" Y="159.33333333333334" />
    </Graphics>
    <Xref Database="" ID="" />
  </Interaction>
  <Interaction GraphId="f32d5" GroupRef="a14d1">
    <Graphics ZOrder="12288" LineThickness="1.0">
      <Point X="833.3333333333334" Y="132.66666666666666" />
      <Point X="833.3333333333334" Y="142.66666666666666" />
    </Graphics>
    <Xref Database="" ID="" />
  </Interaction>
  <Interaction GraphId="ea6b2" GroupRef="a332f">
    <Graphics ZOrder="12288" LineThickness="1.0">
      <Point X="313.3333333333333" Y="230.0" />
      <Point X="313.3333333333333" Y="236.66666666666666" />
    </Graphics>
    <Xref Database="" ID="" />
  </Interaction>
  <Interaction GraphId="e6c5f" GroupRef="a332f">
    <Graphics ZOrder="12288" LineThickness="1.0">
      <Point X="313.3333333333333" Y="210.0" />
      <Point X="313.3333333333333" Y="220.0" />
    </Graphics>
    <Xref Database="" ID="" />
  </Interaction>
  <Interaction GraphId="d2467">
    <Graphics ConnectorType="Curved" ZOrder="12288" LineThickness="1.0">
      <Point X="453.33333333333337" Y="485.16666666666674" GraphRef="b51" RelX="1.0" RelY="0.0" />
      <Point X="537.0" Y="537.9166666666666" />
      <Point X="421.33333333333326" Y="590.6666666666666" GraphRef="df5" RelX="1.0" RelY="0.0" ArrowHead="Arrow" />
      <Anchor Position="0.42262565614758096" Shape="None" GraphId="bc45d" />
    </Graphics>
    <Xref Database="" ID="" />
  </Interaction>
  <Interaction GraphId="f3078">
    <Graphics ConnectorType="Curved" ZOrder="12288" LineThickness="1.0">
      <Point X="722.0" Y="490.0" GraphRef="d33" RelX="-1.0" RelY="0.0" />
      <Point X="627.0" Y="540.5" />
      <Point X="739.0" Y="591.0" GraphRef="f6d" RelX="-1.0" RelY="0.0" ArrowHead="Arrow" />
      <Anchor Position="0.4519598906107566" Shape="None" GraphId="e967f" />
    </Graphics>
    <Xref Database="" ID="" />
  </Interaction>
  <Interaction GraphId="b6583" GroupRef="faa97">
    <Graphics ZOrder="12288" LineThickness="1.0">
      <Point X="343.3333333333333" Y="543.3333333333334" />
      <Point X="343.3333333333333" Y="560.0" />
    </Graphics>
    <Xref Database="" ID="" />
  </Interaction>
  <Interaction GraphId="bc7e5" GroupRef="faa97">
    <Graphics ZOrder="12288" LineThickness="1.0">
      <Point X="316.6666666666667" Y="553.3333333333334" />
      <Point X="316.6666666666667" Y="570.0" />
    </Graphics>
    <Xref Database="" ID="" />
  </Interaction>
  <Interaction GraphId="c52dd" GroupRef="faa97">
    <Graphics ZOrder="12288" LineThickness="1.0">
      <Point X="316.6666666666667" Y="553.3333333333334" />
      <Point X="330.0" Y="546.6666666666666" />
    </Graphics>
    <Xref Database="" ID="" />
  </Interaction>
  <Interaction GraphId="fb6ba" GroupRef="faa97">
    <Graphics ZOrder="12288" LineThickness="1.0">
      <Point X="316.6666666666667" Y="570.0" />
      <Point X="330.0" Y="576.6666666666666" />
    </Graphics>
    <Xref Database="" ID="" />
  </Interaction>
  <Interaction GraphId="af802" GroupRef="faa97">
    <Graphics ZOrder="12288" LineThickness="1.0">
      <Point X="343.3333333333333" Y="553.3333333333334" />
      <Point X="343.3333333333333" Y="570.0" />
    </Graphics>
    <Xref Database="" ID="" />
  </Interaction>
  <Interaction GraphId="b3385" GroupRef="faa97">
    <Graphics ZOrder="12288" LineThickness="1.0">
      <Point X="330.0" Y="576.6666666666666" />
      <Point X="343.3333333333333" Y="570.0" />
    </Graphics>
    <Xref Database="" ID="" />
  </Interaction>
  <Interaction GraphId="d3f96" GroupRef="faa97">
    <Graphics ZOrder="12288" LineThickness="1.0">
      <Point X="330.0" Y="546.6666666666666" />
      <Point X="343.3333333333333" Y="553.3333333333334" />
    </Graphics>
    <Xref Database="" ID="" />
  </Interaction>
  <Interaction GraphId="a966d" GroupRef="faa97">
    <Graphics ZOrder="12288" LineThickness="1.0">
      <Point X="343.3333333333333" Y="553.3333333333334" />
      <Point X="343.3333333333333" Y="570.0" />
    </Graphics>
    <Xref Database="" ID="" />
  </Interaction>
  <Interaction GraphId="cb02e" GroupRef="faa97">
    <Graphics ZOrder="12288" LineThickness="1.0">
      <Point X="343.3333333333333" Y="553.3333333333334" />
      <Point X="356.6666666666667" Y="546.6666666666666" />
    </Graphics>
    <Xref Database="" ID="" />
  </Interaction>
  <Interaction GraphId="d24b3" GroupRef="faa97">
    <Graphics ZOrder="12288" LineThickness="1.0">
      <Point X="343.3333333333333" Y="570.0" />
      <Point X="356.6666666666667" Y="576.6666666666666" />
    </Graphics>
    <Xref Database="" ID="" />
  </Interaction>
  <Interaction GraphId="f57ec" GroupRef="faa97">
    <Graphics ZOrder="12288" LineThickness="1.0">
      <Point X="370.0" Y="553.3333333333334" />
      <Point X="370.0" Y="570.0" />
    </Graphics>
    <Xref Database="" ID="" />
  </Interaction>
  <Interaction GraphId="c4255" GroupRef="faa97">
    <Graphics ZOrder="12288" LineThickness="1.0">
      <Point X="356.6666666666667" Y="576.6666666666666" />
      <Point X="370.0" Y="570.0" />
    </Graphics>
    <Xref Database="" ID="" />
  </Interaction>
  <Interaction GraphId="c44b4" GroupRef="faa97">
    <Graphics ZOrder="12288" LineThickness="1.0">
      <Point X="356.6666666666667" Y="546.6666666666666" />
      <Point X="370.0" Y="553.3333333333334" />
    </Graphics>
    <Xref Database="" ID="" />
  </Interaction>
  <Interaction GraphId="f2cf5" GroupRef="faa97">
    <Graphics ZOrder="12288" LineThickness="1.0">
      <Point X="356.6666666666667" Y="530.0" />
      <Point X="356.6666666666667" Y="546.6666666666666" />
    </Graphics>
    <Xref Database="" ID="" />
  </Interaction>
  <Interaction GraphId="ee6d0" GroupRef="faa97">
    <Graphics ZOrder="12288" LineThickness="1.0">
      <Point X="356.6666666666667" Y="530.0" />
      <Point X="370.0" Y="523.3333333333334" />
    </Graphics>
    <Xref Database="" ID="" />
  </Interaction>
  <Interaction GraphId="c73aa" GroupRef="faa97">
    <Graphics ZOrder="12288" LineThickness="1.0">
      <Point X="356.6666666666667" Y="546.6666666666666" />
      <Point X="370.0" Y="553.3333333333334" />
    </Graphics>
    <Xref Database="" ID="" />
  </Interaction>
  <Interaction GraphId="a516b" GroupRef="faa97">
    <Graphics ZOrder="12288" LineThickness="1.0">
      <Point X="383.3333333333333" Y="530.0" />
      <Point X="383.3333333333333" Y="546.6666666666666" />
    </Graphics>
    <Xref Database="" ID="" />
  </Interaction>
  <Interaction GraphId="b637b" GroupRef="faa97">
    <Graphics ZOrder="12288" LineThickness="1.0">
      <Point X="370.0" Y="553.3333333333334" />
      <Point X="383.3333333333333" Y="546.6666666666666" />
    </Graphics>
    <Xref Database="" ID="" />
  </Interaction>
  <Interaction GraphId="f9340" GroupRef="faa97">
    <Graphics ZOrder="12288" LineThickness="1.0">
      <Point X="370.0" Y="523.3333333333334" />
      <Point X="383.3333333333333" Y="530.0" />
    </Graphics>
    <Xref Database="" ID="" />
  </Interaction>
  <Interaction GraphId="d9247" GroupRef="faa97">
    <Graphics ZOrder="12288" LineThickness="1.0">
      <Point X="383.3333333333333" Y="530.0" />
      <Point X="396.6666666666667" Y="526.6666666666666" />
    </Graphics>
    <Xref Database="" ID="" />
  </Interaction>
  <Interaction GraphId="c6315" GroupRef="faa97">
    <Graphics ZOrder="12288" LineThickness="1.0">
      <Point X="383.3333333333333" Y="546.6666666666666" />
      <Point X="396.6666666666667" Y="550.0" />
    </Graphics>
    <Xref Database="" ID="" />
  </Interaction>
  <Interaction GraphId="f8fbe" GroupRef="faa97">
    <Graphics ZOrder="12288" LineThickness="1.0">
      <Point X="396.6666666666667" Y="550.0" />
      <Point X="406.6666666666667" Y="536.6666666666666" />
    </Graphics>
    <Xref Database="" ID="" />
  </Interaction>
  <Interaction GraphId="c2478" GroupRef="faa97">
    <Graphics ZOrder="12288" LineThickness="1.0">
      <Point X="396.6666666666667" Y="526.6666666666666" />
      <Point X="406.6666666666667" Y="540.0" />
    </Graphics>
    <Xref Database="" ID="" />
  </Interaction>
  <Interaction GraphId="bef4d" GroupRef="faa97">
    <Graphics ZOrder="12288" LineThickness="1.0">
      <Point X="383.3333333333333" Y="520.0" />
      <Point X="383.3333333333333" Y="536.6666666666666" />
    </Graphics>
    <Xref Database="" ID="" />
  </Interaction>
  <Interaction GraphId="fde82" GroupRef="faa97">
    <Graphics ZOrder="12288" LineThickness="1.0">
      <Point X="303.3333333333333" Y="576.6666666666666" />
      <Point X="316.6666666666667" Y="570.0" />
    </Graphics>
    <Xref Database="" ID="" />
  </Interaction>
  <Interaction GraphId="fa430" GroupRef="faa97">
    <Graphics ZOrder="12288" LineThickness="1.0">
      <Point X="306.6666666666667" Y="576.6666666666666" />
      <Point X="320.0" Y="570.0" />
    </Graphics>
    <Xref Database="" ID="" />
  </Interaction>
  <Interaction GraphId="cc76c" GroupRef="faa97">
    <Graphics ZOrder="12288" LineThickness="1.0">
      <Point X="330.0" Y="573.3333333333334" />
      <Point X="343.3333333333333" Y="566.6666666666666" />
    </Graphics>
    <Xref Database="" ID="" />
  </Interaction>
  <Interaction GraphId="f1d8a" GroupRef="faa97">
    <Graphics ZOrder="12288" LineThickness="1.0">
      <Point X="396.6666666666667" Y="520.0" />
      <Point X="396.6666666666667" Y="526.6666666666666" />
    </Graphics>
    <Xref Database="" ID="" />
  </Interaction>
  <Interaction GraphId="d0355" GroupRef="faa97">
    <Graphics ZOrder="12288" LineThickness="1.0">
      <Point X="396.6666666666667" Y="500.0" />
      <Point X="396.6666666666667" Y="506.6666666666667" />
    </Graphics>
    <Xref Database="" ID="" />
  </Interaction>
  <Interaction GraphId="e4b4e" GroupRef="faa97">
    <Graphics ZOrder="12288" LineThickness="1.0">
      <Point X="343.3333333333333" Y="523.3333333333334" />
      <Point X="356.6666666666667" Y="530.0" />
    </Graphics>
    <Xref Database="" ID="" />
  </Interaction>
  <Interaction GraphId="ec629" GroupRef="c55c6">
    <Graphics ZOrder="12288" LineThickness="1.0">
      <Point X="780.0" Y="463.0" />
      <Point X="793.3333333333334" Y="469.6666666666667" />
    </Graphics>
    <Xref Database="" ID="" />
  </Interaction>
  <Interaction GraphId="b2e0e" GroupRef="c55c6">
    <Graphics ZOrder="12288" LineThickness="1.0">
      <Point X="795.0" Y="446.6666666666667" />
      <Point X="795.0" Y="463.3333333333333" />
    </Graphics>
    <Xref Database="" ID="" />
  </Interaction>
  <Interaction GraphId="d9e95" GroupRef="c55c6">
    <Graphics ZOrder="12288" LineThickness="1.0">
      <Point X="768.3333333333334" Y="456.6666666666667" />
      <Point X="768.3333333333334" Y="473.3333333333333" />
    </Graphics>
    <Xref Database="" ID="" />
  </Interaction>
  <Interaction GraphId="d5d99" GroupRef="c55c6">
    <Graphics ZOrder="12288" LineThickness="1.0">
      <Point X="768.3333333333334" Y="456.6666666666667" />
      <Point X="781.6666666666666" Y="450.0" />
    </Graphics>
    <Xref Database="" ID="" />
  </Interaction>
  <Interaction GraphId="d7cdf" GroupRef="c55c6">
    <Graphics ZOrder="12288" LineThickness="1.0">
      <Point X="753.3333333333334" Y="466.3333333333333" />
      <Point X="766.6666666666666" Y="473.0" />
    </Graphics>
    <Xref Database="" ID="" />
  </Interaction>
  <Interaction GraphId="ec27e" GroupRef="c55c6">
    <Graphics ZOrder="12288" LineThickness="1.0">
      <Point X="795.0" Y="456.6666666666667" />
      <Point X="795.0" Y="473.3333333333333" />
    </Graphics>
    <Xref Database="" ID="" />
  </Interaction>
  <Interaction GraphId="cdbd7" GroupRef="c55c6">
    <Graphics ZOrder="12288" LineThickness="1.0">
      <Point X="766.6666666666666" Y="473.0" />
      <Point X="780.0" Y="466.3333333333333" />
    </Graphics>
    <Xref Database="" ID="" />
  </Interaction>
  <Interaction GraphId="ed78f" GroupRef="c55c6">
    <Graphics ZOrder="12288" LineThickness="1.0">
      <Point X="781.6666666666666" Y="450.0" />
      <Point X="795.0" Y="456.6666666666667" />
    </Graphics>
    <Xref Database="" ID="" />
  </Interaction>
  <Interaction GraphId="fb59d" GroupRef="c55c6">
    <Graphics ZOrder="12288" LineThickness="1.0">
      <Point X="795.0" Y="456.6666666666667" />
      <Point X="795.0" Y="473.3333333333333" />
    </Graphics>
    <Xref Database="" ID="" />
  </Interaction>
  <Interaction GraphId="e1643" GroupRef="c55c6">
    <Graphics ZOrder="12288" LineThickness="1.0">
      <Point X="795.0" Y="456.6666666666667" />
      <Point X="808.3333333333334" Y="450.0" />
    </Graphics>
    <Xref Database="" ID="" />
  </Interaction>
  <Interaction GraphId="f807f" GroupRef="c55c6">
    <Graphics ZOrder="12288" LineThickness="1.0">
      <Point X="780.0" Y="466.3333333333333" />
      <Point X="793.3333333333334" Y="473.0" />
    </Graphics>
    <Xref Database="" ID="" />
  </Interaction>
  <Interaction GraphId="a7fa6" GroupRef="c55c6">
    <Graphics ZOrder="12288" LineThickness="1.0">
      <Point X="821.6666666666666" Y="456.6666666666667" />
      <Point X="821.6666666666666" Y="473.3333333333333" />
    </Graphics>
    <Xref Database="" ID="" />
  </Interaction>
  <Interaction GraphId="a9a03" GroupRef="c55c6">
    <Graphics ZOrder="12288" LineThickness="1.0">
      <Point X="793.3333333333334" Y="473.0" />
      <Point X="806.6666666666666" Y="466.3333333333333" />
    </Graphics>
    <Xref Database="" ID="" />
  </Interaction>
  <Interaction GraphId="ac4c2" GroupRef="c55c6">
    <Graphics ZOrder="12288" LineThickness="1.0">
      <Point X="808.3333333333334" Y="450.0" />
      <Point X="821.6666666666666" Y="456.6666666666667" />
    </Graphics>
    <Xref Database="" ID="" />
  </Interaction>
  <Interaction GraphId="c2729" GroupRef="c55c6">
    <Graphics ZOrder="12288" LineThickness="1.0">
      <Point X="808.3333333333334" Y="433.3333333333333" />
      <Point X="808.3333333333334" Y="450.0" />
    </Graphics>
    <Xref Database="" ID="" />
  </Interaction>
  <Interaction GraphId="a0978" GroupRef="c55c6">
    <Graphics ZOrder="12288" LineThickness="1.0">
      <Point X="808.3333333333334" Y="433.3333333333333" />
      <Point X="821.6666666666666" Y="426.6666666666667" />
    </Graphics>
    <Xref Database="" ID="" />
  </Interaction>
  <Interaction GraphId="fc881" GroupRef="c55c6">
    <Graphics ZOrder="12288" LineThickness="1.0">
      <Point X="808.3333333333334" Y="450.0" />
      <Point X="821.6666666666666" Y="456.6666666666667" />
    </Graphics>
    <Xref Database="" ID="" />
  </Interaction>
  <Interaction GraphId="c8add" GroupRef="c55c6">
    <Graphics ZOrder="12288" LineThickness="1.0">
      <Point X="835.0" Y="433.3333333333333" />
      <Point X="835.0" Y="450.0" />
    </Graphics>
    <Xref Database="" ID="" />
  </Interaction>
  <Interaction GraphId="e0a6e" GroupRef="c55c6">
    <Graphics ZOrder="12288" LineThickness="1.0">
      <Point X="821.6666666666666" Y="456.6666666666667" />
      <Point X="835.0" Y="450.0" />
    </Graphics>
    <Xref Database="" ID="" />
  </Interaction>
  <Interaction GraphId="e05c8" GroupRef="c55c6">
    <Graphics ZOrder="12288" LineThickness="1.0">
      <Point X="821.6666666666666" Y="426.6666666666667" />
      <Point X="835.0" Y="433.3333333333333" />
    </Graphics>
    <Xref Database="" ID="" />
  </Interaction>
  <Interaction GraphId="e25bf" GroupRef="c55c6">
    <Graphics ZOrder="12288" LineThickness="1.0">
      <Point X="835.0" Y="433.3333333333333" />
      <Point X="848.3333333333334" Y="430.0" />
    </Graphics>
    <Xref Database="" ID="" />
  </Interaction>
  <Interaction GraphId="d93f8" GroupRef="c55c6">
    <Graphics ZOrder="12288" LineThickness="1.0">
      <Point X="835.0" Y="450.0" />
      <Point X="848.3333333333334" Y="453.3333333333333" />
    </Graphics>
    <Xref Database="" ID="" />
  </Interaction>
  <Interaction GraphId="fc649" GroupRef="c55c6">
    <Graphics ZOrder="12288" LineThickness="1.0">
      <Point X="848.3333333333334" Y="447.3333333333333" />
      <Point X="858.3333333333334" Y="434.0" />
    </Graphics>
    <Xref Database="" ID="" />
  </Interaction>
  <Interaction GraphId="e33dd" GroupRef="c55c6">
    <Graphics ZOrder="12288" LineThickness="1.0">
      <Point X="848.3333333333334" Y="424.0" />
      <Point X="858.3333333333334" Y="437.3333333333333" />
    </Graphics>
    <Xref Database="" ID="" />
  </Interaction>
  <Interaction GraphId="d6b7d" GroupRef="c55c6">
    <Graphics ZOrder="12288" LineThickness="1.0">
      <Point X="835.0" Y="423.3333333333333" />
      <Point X="835.0" Y="440.0" />
    </Graphics>
    <Xref Database="" ID="" />
  </Interaction>
  <Interaction GraphId="cb662" GroupRef="c55c6">
    <Graphics ZOrder="12288" LineThickness="1.0">
      <Point X="848.3333333333334" Y="424.0" />
      <Point X="861.6666666666666" Y="424.0" />
    </Graphics>
    <Xref Database="" ID="" />
  </Interaction>
  <Interaction GraphId="d823f" GroupRef="c55c6">
    <Graphics ZOrder="12288" LineThickness="1.0">
      <Point X="848.3333333333334" Y="417.3333333333333" />
      <Point X="848.3333333333334" Y="424.0" />
    </Graphics>
    <Xref Database="" ID="" />
  </Interaction>
  <Interaction GraphId="f527a" GroupRef="c55c6">
    <Graphics ZOrder="12288" LineThickness="1.0">
      <Point X="848.3333333333334" Y="397.3333333333333" />
      <Point X="848.3333333333334" Y="407.3333333333333" />
    </Graphics>
    <Xref Database="" ID="" />
  </Interaction>
  <Interaction GraphId="c35e9" GroupRef="c55c6">
    <Graphics ZOrder="12288" LineThickness="1.0">
      <Point X="740.0" Y="473.0" />
      <Point X="753.3333333333334" Y="466.3333333333333" />
    </Graphics>
    <Xref Database="" ID="" />
  </Interaction>
  <Interaction GraphId="d435e" GroupRef="c55c6">
    <Graphics ZOrder="12288" LineThickness="1.0">
      <Point X="743.3333333333334" Y="473.0" />
      <Point X="756.6666666666666" Y="466.3333333333333" />
    </Graphics>
    <Xref Database="" ID="" />
  </Interaction>
  <Interaction GraphId="ef80d" GroupRef="a5c16">
    <Graphics ZOrder="12288" LineThickness="1.0">
      <Point X="783.3333333333334" Y="546.6666666666666" />
      <Point X="783.3333333333334" Y="563.3333333333334" />
    </Graphics>
    <Xref Database="" ID="" />
  </Interaction>
  <Interaction GraphId="a35cb" GroupRef="a5c16">
    <Graphics ZOrder="12288" LineThickness="1.0">
      <Point X="756.6666666666666" Y="556.6666666666666" />
      <Point X="756.6666666666666" Y="573.3333333333334" />
    </Graphics>
    <Xref Database="" ID="" />
  </Interaction>
  <Interaction GraphId="b026c" GroupRef="a5c16">
    <Graphics ZOrder="12288" LineThickness="1.0">
      <Point X="756.6666666666666" Y="556.6666666666666" />
      <Point X="770.0" Y="550.0" />
    </Graphics>
    <Xref Database="" ID="" />
  </Interaction>
  <Interaction GraphId="fa738" GroupRef="a5c16">
    <Graphics ZOrder="12288" LineThickness="1.0">
      <Point X="756.6666666666666" Y="573.3333333333334" />
      <Point X="770.0" Y="580.0" />
    </Graphics>
    <Xref Database="" ID="" />
  </Interaction>
  <Interaction GraphId="bfd56" GroupRef="a5c16">
    <Graphics ZOrder="12288" LineThickness="1.0">
      <Point X="783.3333333333334" Y="556.6666666666666" />
      <Point X="783.3333333333334" Y="573.3333333333334" />
    </Graphics>
    <Xref Database="" ID="" />
  </Interaction>
  <Interaction GraphId="e1148" GroupRef="a5c16">
    <Graphics ZOrder="12288" LineThickness="1.0">
      <Point X="770.0" Y="580.0" />
      <Point X="783.3333333333334" Y="573.3333333333334" />
    </Graphics>
    <Xref Database="" ID="" />
  </Interaction>
  <Interaction GraphId="a7c21" GroupRef="a5c16">
    <Graphics ZOrder="12288" LineThickness="1.0">
      <Point X="770.0" Y="550.0" />
      <Point X="783.3333333333334" Y="556.6666666666666" />
    </Graphics>
    <Xref Database="" ID="" />
  </Interaction>
  <Interaction GraphId="f23f7" GroupRef="a5c16">
    <Graphics ZOrder="12288" LineThickness="1.0">
      <Point X="783.3333333333334" Y="556.6666666666666" />
      <Point X="783.3333333333334" Y="573.3333333333334" />
    </Graphics>
    <Xref Database="" ID="" />
  </Interaction>
  <Interaction GraphId="db6a1" GroupRef="a5c16">
    <Graphics ZOrder="12288" LineThickness="1.0">
      <Point X="783.3333333333334" Y="556.6666666666666" />
      <Point X="796.6666666666666" Y="550.0" />
    </Graphics>
    <Xref Database="" ID="" />
  </Interaction>
  <Interaction GraphId="a25e6" GroupRef="a5c16">
    <Graphics ZOrder="12288" LineThickness="1.0">
      <Point X="783.3333333333334" Y="573.3333333333334" />
      <Point X="796.6666666666666" Y="580.0" />
    </Graphics>
    <Xref Database="" ID="" />
  </Interaction>
  <Interaction GraphId="d02aa" GroupRef="a5c16">
    <Graphics ZOrder="12288" LineThickness="1.0">
      <Point X="810.0" Y="556.6666666666666" />
      <Point X="810.0" Y="573.3333333333334" />
    </Graphics>
    <Xref Database="" ID="" />
  </Interaction>
  <Interaction GraphId="cf152" GroupRef="a5c16">
    <Graphics ZOrder="12288" LineThickness="1.0">
      <Point X="796.6666666666666" Y="580.0" />
      <Point X="810.0" Y="573.3333333333334" />
    </Graphics>
    <Xref Database="" ID="" />
  </Interaction>
  <Interaction GraphId="d22b3" GroupRef="a5c16">
    <Graphics ZOrder="12288" LineThickness="1.0">
      <Point X="796.6666666666666" Y="550.0" />
      <Point X="810.0" Y="556.6666666666666" />
    </Graphics>
    <Xref Database="" ID="" />
  </Interaction>
  <Interaction GraphId="c44a5" GroupRef="a5c16">
    <Graphics ZOrder="12288" LineThickness="1.0">
      <Point X="796.6666666666666" Y="533.3333333333334" />
      <Point X="796.6666666666666" Y="550.0" />
    </Graphics>
    <Xref Database="" ID="" />
  </Interaction>
  <Interaction GraphId="ab690" GroupRef="a5c16">
    <Graphics ZOrder="12288" LineThickness="1.0">
      <Point X="796.6666666666666" Y="533.3333333333334" />
      <Point X="810.0" Y="526.6666666666666" />
    </Graphics>
    <Xref Database="" ID="" />
  </Interaction>
  <Interaction GraphId="cb11e" GroupRef="a5c16">
    <Graphics ZOrder="12288" LineThickness="1.0">
      <Point X="796.6666666666666" Y="550.0" />
      <Point X="810.0" Y="556.6666666666666" />
    </Graphics>
    <Xref Database="" ID="" />
  </Interaction>
  <Interaction GraphId="c1b7a" GroupRef="a5c16">
    <Graphics ZOrder="12288" LineThickness="1.0">
      <Point X="823.3333333333334" Y="533.3333333333334" />
      <Point X="823.3333333333334" Y="550.0" />
    </Graphics>
    <Xref Database="" ID="" />
  </Interaction>
  <Interaction GraphId="f51dc" GroupRef="a5c16">
    <Graphics ZOrder="12288" LineThickness="1.0">
      <Point X="810.0" Y="556.6666666666666" />
      <Point X="823.3333333333334" Y="550.0" />
    </Graphics>
    <Xref Database="" ID="" />
  </Interaction>
  <Interaction GraphId="c87be" GroupRef="a5c16">
    <Graphics ZOrder="12288" LineThickness="1.0">
      <Point X="810.0" Y="526.6666666666666" />
      <Point X="823.3333333333334" Y="533.3333333333334" />
    </Graphics>
    <Xref Database="" ID="" />
  </Interaction>
  <Interaction GraphId="bce59" GroupRef="a5c16">
    <Graphics ZOrder="12288" LineThickness="1.0">
      <Point X="823.3333333333334" Y="533.3333333333334" />
      <Point X="836.6666666666666" Y="530.0" />
    </Graphics>
    <Xref Database="" ID="" />
  </Interaction>
  <Interaction GraphId="c8373" GroupRef="a5c16">
    <Graphics ZOrder="12288" LineThickness="1.0">
      <Point X="823.3333333333334" Y="550.0" />
      <Point X="836.6666666666666" Y="553.3333333333334" />
    </Graphics>
    <Xref Database="" ID="" />
  </Interaction>
  <Interaction GraphId="bcc28" GroupRef="a5c16">
    <Graphics ZOrder="12288" LineThickness="1.0">
      <Point X="836.6666666666666" Y="553.3333333333334" />
      <Point X="846.6666666666666" Y="540.0" />
    </Graphics>
    <Xref Database="" ID="" />
  </Interaction>
  <Interaction GraphId="f73b0" GroupRef="a5c16">
    <Graphics ZOrder="12288" LineThickness="1.0">
      <Point X="836.6666666666666" Y="530.0" />
      <Point X="846.6666666666666" Y="543.3333333333334" />
    </Graphics>
    <Xref Database="" ID="" />
  </Interaction>
  <Interaction GraphId="b4972" GroupRef="a5c16">
    <Graphics ZOrder="12288" LineThickness="1.0">
      <Point X="823.3333333333334" Y="523.3333333333334" />
      <Point X="823.3333333333334" Y="540.0" />
    </Graphics>
    <Xref Database="" ID="" />
  </Interaction>
  <Interaction GraphId="d1ef4" GroupRef="a5c16">
    <Graphics ZOrder="12288" LineThickness="1.0">
      <Point X="743.3333333333334" Y="580.0" />
      <Point X="756.6666666666666" Y="573.3333333333334" />
    </Graphics>
    <Xref Database="" ID="" />
  </Interaction>
  <Interaction GraphId="f1a97" GroupRef="a5c16">
    <Graphics ZOrder="12288" LineThickness="1.0">
      <Point X="746.6666666666666" Y="580.0" />
      <Point X="760.0" Y="573.3333333333334" />
    </Graphics>
    <Xref Database="" ID="" />
  </Interaction>
  <Interaction GraphId="d6b6f" GroupRef="a5c16">
    <Graphics ZOrder="12288" LineThickness="1.0">
      <Point X="770.0" Y="576.6666666666666" />
      <Point X="783.3333333333334" Y="570.0" />
    </Graphics>
    <Xref Database="" ID="" />
  </Interaction>
  <Interaction GraphId="b9098" GroupRef="a5c16">
    <Graphics ZOrder="12288" LineThickness="1.0">
      <Point X="836.6666666666666" Y="523.3333333333334" />
      <Point X="836.6666666666666" Y="530.0" />
    </Graphics>
    <Xref Database="" ID="" />
  </Interaction>
  <Interaction GraphId="c6343" GroupRef="a5c16">
    <Graphics ZOrder="12288" LineThickness="1.0">
      <Point X="836.6666666666666" Y="503.3333333333333" />
      <Point X="836.6666666666666" Y="510.0" />
    </Graphics>
    <Xref Database="" ID="" />
  </Interaction>
  <Interaction GraphId="ee379" GroupRef="a5c16">
    <Graphics ZOrder="12288" LineThickness="1.0">
      <Point X="783.3333333333334" Y="526.6666666666666" />
      <Point X="796.6666666666666" Y="533.3333333333334" />
    </Graphics>
    <Xref Database="" ID="" />
  </Interaction>
  <Interaction GraphId="fd1bc" GroupRef="a5c16">
    <Graphics ZOrder="12288" LineThickness="1.0">
      <Point X="836.6666666666666" Y="530.0" />
      <Point X="850.0" Y="530.0" />
    </Graphics>
    <Xref Database="" ID="" />
  </Interaction>
  <Interaction GraphId="e7dec">
    <Graphics ConnectorType="Curved" ZOrder="12288" LineThickness="1.0">
      <Point X="742.0" Y="377.0" GraphRef="cbc59" RelX="-1.0" RelY="0.0" />
      <Point X="626.0" Y="433.5" />
      <Point X="722.0" Y="490.0" GraphRef="d33" RelX="-1.0" RelY="0.0" ArrowHead="Arrow" />
      <Anchor Position="0.5178829068266381" Shape="None" GraphId="be3a8" />
    </Graphics>
    <Xref Database="" ID="" />
  </Interaction>
  <Interaction GraphId="c1ec9">
    <Graphics ZOrder="12288" LineThickness="1.0">
      <Point X="800.0" Y="715.0" GraphRef="f7b22" RelX="0.5" RelY="-1.0" />
      <Point X="797.5" Y="599.0" GraphRef="f6d" RelX="0.5" RelY="1.0" ArrowHead="Arrow" />
      <Anchor Position="0.5739571717477182" Shape="None" GraphId="bbd89" />
    </Graphics>
    <Xref Database="" ID="" />
  </Interaction>
  <Interaction GraphId="bcd31">
    <Graphics ZOrder="12288" LineThickness="1.0">
      <Point X="372.66666666666663" Y="598.6666666666666" GraphRef="df5" RelX="0.0" RelY="1.0" />
      <Point X="373.3333333333333" Y="640.0" GraphRef="d42" RelX="0.0" RelY="-1.0" ArrowHead="Arrow" />
    </Graphics>
    <Xref Database="" ID="" />
  </Interaction>
  <Interaction GraphId="e2c54">
    <Graphics ZOrder="12288" LineThickness="1.0">
      <Point X="373.3333333333333" Y="660.0" GraphRef="d42" RelX="0.0" RelY="1.0" />
      <Point X="372.5" Y="696.0" GraphRef="b120e" RelX="0.0" RelY="-1.0" ArrowHead="Arrow" />
    </Graphics>
    <Xref Database="" ID="" />
  </Interaction>
  <Interaction GraphId="a88bc" GroupRef="dae1c">
    <Graphics ZOrder="12288" LineThickness="1.0">
      <Point X="467.33333333333326" Y="764.3333333333334" />
      <Point X="467.33333333333326" Y="781.0" />
    </Graphics>
    <Xref Database="" ID="" />
  </Interaction>
  <Interaction GraphId="c8262" GroupRef="dae1c">
    <Graphics ZOrder="12288" LineThickness="1.0">
      <Point X="440.66666666666674" Y="774.3333333333334" />
      <Point X="440.66666666666674" Y="791.0" />
    </Graphics>
    <Xref Database="" ID="" />
  </Interaction>
  <Interaction GraphId="d4b25" GroupRef="dae1c">
    <Graphics ZOrder="12288" LineThickness="1.0">
      <Point X="440.66666666666674" Y="774.3333333333334" />
      <Point X="454.0" Y="767.6666666666666" />
    </Graphics>
    <Xref Database="" ID="" />
  </Interaction>
  <Interaction GraphId="af507" GroupRef="dae1c">
    <Graphics ZOrder="12288" LineThickness="1.0">
      <Point X="440.66666666666674" Y="791.0" />
      <Point X="454.0" Y="797.6666666666666" />
    </Graphics>
    <Xref Database="" ID="" />
  </Interaction>
  <Interaction GraphId="a69be" GroupRef="dae1c">
    <Graphics ZOrder="12288" LineThickness="1.0">
      <Point X="467.33333333333326" Y="774.3333333333334" />
      <Point X="467.33333333333326" Y="791.0" />
    </Graphics>
    <Xref Database="" ID="" />
  </Interaction>
  <Interaction GraphId="a8872" GroupRef="dae1c">
    <Graphics ZOrder="12288" LineThickness="1.0">
      <Point X="454.0" Y="797.6666666666666" />
      <Point X="467.33333333333326" Y="791.0" />
    </Graphics>
    <Xref Database="" ID="" />
  </Interaction>
  <Interaction GraphId="a6f45" GroupRef="dae1c">
    <Graphics ZOrder="12288" LineThickness="1.0">
      <Point X="454.0" Y="767.6666666666666" />
      <Point X="467.33333333333326" Y="774.3333333333334" />
    </Graphics>
    <Xref Database="" ID="" />
  </Interaction>
  <Interaction GraphId="ed475" GroupRef="dae1c">
    <Graphics ZOrder="12288" LineThickness="1.0">
      <Point X="467.33333333333326" Y="774.3333333333334" />
      <Point X="467.33333333333326" Y="791.0" />
    </Graphics>
    <Xref Database="" ID="" />
  </Interaction>
  <Interaction GraphId="d307c" GroupRef="dae1c">
    <Graphics ZOrder="12288" LineThickness="1.0">
      <Point X="467.33333333333326" Y="774.3333333333334" />
      <Point X="480.66666666666674" Y="767.6666666666666" />
    </Graphics>
    <Xref Database="" ID="" />
  </Interaction>
  <Interaction GraphId="bb5ed" GroupRef="dae1c">
    <Graphics ZOrder="12288" LineThickness="1.0">
      <Point X="467.33333333333326" Y="791.0" />
      <Point X="480.66666666666674" Y="797.6666666666666" />
    </Graphics>
    <Xref Database="" ID="" />
  </Interaction>
  <Interaction GraphId="c9ea9" GroupRef="dae1c">
    <Graphics ZOrder="12288" LineThickness="1.0">
      <Point X="494.0" Y="774.3333333333334" />
      <Point X="494.0" Y="791.0" />
    </Graphics>
    <Xref Database="" ID="" />
  </Interaction>
  <Interaction GraphId="e632c" GroupRef="dae1c">
    <Graphics ZOrder="12288" LineThickness="1.0">
      <Point X="480.66666666666674" Y="797.6666666666666" />
      <Point X="494.0" Y="791.0" />
    </Graphics>
    <Xref Database="" ID="" />
  </Interaction>
  <Interaction GraphId="b4e7c" GroupRef="dae1c">
    <Graphics ZOrder="12288" LineThickness="1.0">
      <Point X="480.66666666666674" Y="767.6666666666666" />
      <Point X="494.0" Y="774.3333333333334" />
    </Graphics>
    <Xref Database="" ID="" />
  </Interaction>
  <Interaction GraphId="b6028" GroupRef="dae1c">
    <Graphics ZOrder="12288" LineThickness="1.0">
      <Point X="480.66666666666674" Y="751.0" />
      <Point X="480.66666666666674" Y="767.6666666666666" />
    </Graphics>
    <Xref Database="" ID="" />
  </Interaction>
  <Interaction GraphId="fbdad" GroupRef="dae1c">
    <Graphics ZOrder="12288" LineThickness="1.0">
      <Point X="480.66666666666674" Y="751.0" />
      <Point X="494.0" Y="744.3333333333334" />
    </Graphics>
    <Xref Database="" ID="" />
  </Interaction>
  <Interaction GraphId="c1364" GroupRef="dae1c">
    <Graphics ZOrder="12288" LineThickness="1.0">
      <Point X="480.66666666666674" Y="767.6666666666666" />
      <Point X="494.0" Y="774.3333333333334" />
    </Graphics>
    <Xref Database="" ID="" />
  </Interaction>
  <Interaction GraphId="a948f" GroupRef="dae1c">
    <Graphics ZOrder="12288" LineThickness="1.0">
      <Point X="507.33333333333337" Y="751.0" />
      <Point X="507.33333333333337" Y="767.6666666666666" />
    </Graphics>
    <Xref Database="" ID="" />
  </Interaction>
  <Interaction GraphId="f3a14" GroupRef="dae1c">
    <Graphics ZOrder="12288" LineThickness="1.0">
      <Point X="494.0" Y="774.3333333333334" />
      <Point X="507.33333333333337" Y="767.6666666666666" />
    </Graphics>
    <Xref Database="" ID="" />
  </Interaction>
  <Interaction GraphId="df354" GroupRef="dae1c">
    <Graphics ZOrder="12288" LineThickness="1.0">
      <Point X="494.0" Y="744.3333333333334" />
      <Point X="507.33333333333337" Y="751.0" />
    </Graphics>
    <Xref Database="" ID="" />
  </Interaction>
  <Interaction GraphId="ad464" GroupRef="dae1c">
    <Graphics ZOrder="12288" LineThickness="1.0">
      <Point X="507.33333333333337" Y="751.0" />
      <Point X="520.6666666666666" Y="747.6666666666666" />
    </Graphics>
    <Xref Database="" ID="" />
  </Interaction>
  <Interaction GraphId="ffb05" GroupRef="dae1c">
    <Graphics ZOrder="12288" LineThickness="1.0">
      <Point X="507.33333333333337" Y="767.6666666666666" />
      <Point X="520.6666666666666" Y="771.0" />
    </Graphics>
    <Xref Database="" ID="" />
  </Interaction>
  <Interaction GraphId="d96a2" GroupRef="dae1c">
    <Graphics ZOrder="12288" LineThickness="1.0">
      <Point X="520.6666666666666" Y="771.0" />
      <Point X="530.6666666666666" Y="757.6666666666666" />
    </Graphics>
    <Xref Database="" ID="" />
  </Interaction>
  <Interaction GraphId="d310a" GroupRef="dae1c">
    <Graphics ZOrder="12288" LineThickness="1.0">
      <Point X="520.6666666666666" Y="747.6666666666666" />
      <Point X="530.6666666666666" Y="761.0" />
    </Graphics>
    <Xref Database="" ID="" />
  </Interaction>
  <Interaction GraphId="cf59a" GroupRef="dae1c">
    <Graphics ZOrder="12288" LineThickness="1.0">
      <Point X="507.33333333333337" Y="741.0" />
      <Point X="507.33333333333337" Y="757.6666666666666" />
    </Graphics>
    <Xref Database="" ID="" />
  </Interaction>
  <Interaction GraphId="e4160" GroupRef="dae1c">
    <Graphics ZOrder="12288" LineThickness="1.0">
      <Point X="427.3333333333333" Y="797.6666666666666" />
      <Point X="440.66666666666674" Y="791.0" />
    </Graphics>
    <Xref Database="" ID="" />
  </Interaction>
  <Interaction GraphId="dabbc" GroupRef="dae1c">
    <Graphics ZOrder="12288" LineThickness="1.0">
      <Point X="430.6666666666667" Y="797.6666666666666" />
      <Point X="444.0" Y="791.0" />
    </Graphics>
    <Xref Database="" ID="" />
  </Interaction>
  <Interaction GraphId="be3fe" GroupRef="dae1c">
    <Graphics ZOrder="12288" LineThickness="1.0">
      <Point X="454.0" Y="794.3333333333334" />
      <Point X="467.33333333333326" Y="787.6666666666666" />
    </Graphics>
    <Xref Database="" ID="" />
  </Interaction>
  <Interaction GraphId="df29b" GroupRef="dae1c">
    <Graphics ZOrder="12288" LineThickness="1.0">
      <Point X="520.6666666666666" Y="741.0" />
      <Point X="520.6666666666666" Y="747.6666666666666" />
    </Graphics>
    <Xref Database="" ID="" />
  </Interaction>
  <Interaction GraphId="f3745" GroupRef="dae1c">
    <Graphics ZOrder="12288" LineThickness="1.0">
      <Point X="520.6666666666666" Y="721.0" />
      <Point X="520.6666666666666" Y="727.6666666666666" />
    </Graphics>
    <Xref Database="" ID="" />
  </Interaction>
  <Interaction GraphId="d9359" GroupRef="dae1c">
    <Graphics ZOrder="12288" LineThickness="1.0">
      <Point X="494.0" Y="724.3333333333334" />
      <Point X="504.0" Y="734.3333333333334" />
    </Graphics>
    <Xref Database="" ID="" />
  </Interaction>
  <Interaction GraphId="b61a2" GroupRef="dae1c">
    <Graphics ZOrder="12288" LineThickness="1.0">
      <Point X="494.0" Y="721.0" />
      <Point X="504.0" Y="731.0" />
    </Graphics>
    <Xref Database="" ID="" />
  </Interaction>
  <Interaction GraphId="a3987" GroupRef="dae1c">
    <Graphics ZOrder="12288" LineThickness="1.0">
      <Point X="507.33333333333337" Y="721.0" />
      <Point X="507.33333333333337" Y="727.6666666666666" />
    </Graphics>
    <Xref Database="" ID="" />
  </Interaction>
  <Interaction GraphId="fc8f2" GroupRef="dae1c">
    <Graphics ZOrder="12288" LineThickness="1.0">
      <Point X="467.33333333333326" Y="744.3333333333334" />
      <Point X="480.66666666666674" Y="751.0" />
    </Graphics>
    <Xref Database="" ID="" />
  </Interaction>
  <Interaction GraphId="bc510">
    <Graphics ZOrder="12288" LineThickness="1.0">
      <Point X="372.5" Y="716.0" GraphRef="b120e" RelX="0.0" RelY="1.0" />
      <Point X="372.33333333333326" Y="745.3333333333334" GraphRef="e27" RelX="0.0" RelY="-1.0" ArrowHead="Arrow" />
    </Graphics>
    <Xref Database="" ID="" />
  </Interaction>
  <Interaction GraphId="aa33f">
    <Graphics ConnectorType="Curved" ZOrder="12288" LineThickness="1.0">
      <Point X="331.66666666666663" Y="753.3333333333334" GraphRef="e27" RelX="-1.0" RelY="0.0" />
      <Point X="276.0" Y="791.2916666666666" />
      <Point X="339.5" Y="829.25" GraphRef="b5f" RelX="-1.0" RelY="-0.5" ArrowHead="Arrow" />
      <Anchor Position="0.4789653915340442" Shape="None" GraphId="e3f93" />
    </Graphics>
    <Xref Database="" ID="" />
  </Interaction>
  <Interaction GraphId="c7c00">
    <Graphics ConnectorType="Curved" ZOrder="12288" LineThickness="1.0">
      <Point X="339.5" Y="845.75" GraphRef="b5f" RelX="-1.0" RelY="0.5" />
      <Point X="272.0" Y="875.375" />
      <Point X="351.5" Y="905.0" GraphRef="dc7" RelX="-1.0" RelY="0.0" ArrowHead="Arrow" />
      <Anchor Position="0.4894053665794464" Shape="None" GraphId="f661e" />
    </Graphics>
    <Xref Database="" ID="" />
  </Interaction>
  <Interaction GraphId="abffb">
    <Graphics ConnectorType="Curved" ZOrder="12288" LineThickness="1.0">
      <Point X="820.0" Y="725.0" GraphRef="f7b22" RelX="1.0" RelY="0.0" />
      <Point X="866.0" Y="759.3333333333334" />
      <Point X="806.0" Y="796.6666666666665" GraphRef="cea" RelX="1.0" RelY="0.0" ArrowHead="Arrow" />
      <Anchor Position="0.4281447963800902" Shape="None" GraphId="af35e" />
    </Graphics>
    <Xref Database="" ID="" />
  </Interaction>
  <Interaction GraphId="b31a8">
    <Graphics ConnectorType="Curved" ZOrder="12288" LineThickness="1.0">
      <Point X="806.0" Y="803.8333333333331" GraphRef="cea" RelX="1.0" RelY="0.5" />
      <Point X="857.0" Y="838.5833333333334" />
      <Point X="800.6666666666667" Y="877.1666666666665" GraphRef="fba" RelX="1.0" RelY="0.0" ArrowHead="Arrow" />
      <Anchor Position="0.4553643660816236" Shape="None" GraphId="c6e3c" />
    </Graphics>
    <Xref Database="" ID="" />
  </Interaction>
  <Interaction GraphId="f1075">
    <Graphics ConnectorType="Curved" ZOrder="12288" LineThickness="1.0">
      <Point X="800.6666666666667" Y="885.0833333333331" GraphRef="fba" RelX="1.0" RelY="0.5" />
      <Point X="858.0" Y="917.5416666666666" />
      <Point X="794.6666666666667" Y="949.0" GraphRef="c75" RelX="1.0" RelY="0.0" ArrowHead="Arrow" />
      <Anchor Position="0.4713862379541259" Shape="None" GraphId="d7129" />
    </Graphics>
    <Xref Database="" ID="" />
  </Interaction>
  <Interaction GraphId="b0391">
    <Graphics ConnectorType="Curved" ZOrder="12288" LineThickness="1.0">
      <Point X="1062.1666666666665" Y="799.9166666666669" GraphRef="a70" RelX="-1.0" RelY="0.5" />
      <Point X="991.0" Y="836.625" />
      <Point X="1056.6666666666665" Y="878.6666666666665" GraphRef="c1a" RelX="-1.0" RelY="0.0" ArrowHead="Arrow" />
      <Anchor Position="0.4922186191972757" Shape="None" GraphId="cd573" />
    </Graphics>
    <Xref Database="" ID="" />
  </Interaction>
  <Interaction GraphId="eab19">
    <Graphics ConnectorType="Curved" ZOrder="12288" LineThickness="1.0">
      <Point X="1056.6666666666665" Y="885.3333333333331" GraphRef="c1a" RelX="-1.0" RelY="0.5" />
      <Point X="993.0" Y="917.6666666666666" />
      <Point X="1053.3333333333335" Y="950.0" GraphRef="bd7" RelX="-1.0" RelY="0.0" ArrowHead="Arrow" />
      <Anchor Position="0.5065719737121043" Shape="None" GraphId="fe8aa" />
    </Graphics>
    <Xref Database="" ID="" />
  </Interaction>
  <Interaction GraphId="ec451">
    <Graphics ConnectorType="Curved" ZOrder="12288" LineStyle="Broken" LineThickness="1.0">
      <Point X="817.0" Y="591.0" GraphRef="f6d" RelX="1.0" RelY="0.0" />
      <Point X="953.0" Y="688.375" />
      <Point X="1062.1666666666665" Y="785.7500000000001" GraphRef="a70" RelX="-1.0" RelY="-0.5" ArrowHead="Arrow" />
    </Graphics>
    <Xref Database="" ID="" />
  </Interaction>
  <Interaction GraphId="a5545">
    <Graphics ZOrder="12288" LineStyle="Broken" LineThickness="1.0">
      <Point X="761.0" Y="957.0" GraphRef="c75" RelX="0.0" RelY="1.0" />
      <Point X="704.6666666666669" Y="1007.6666666666667" GraphRef="dcb" RelX="0.5" RelY="-1.0" ArrowHead="Arrow" />
    </Graphics>
    <Xref Database="" ID="" />
  </Interaction>
  <Interaction GraphId="feb55">
    <Graphics ZOrder="12288" LineStyle="Broken" LineThickness="1.0">
      <Point X="736.6666666666666" Y="892.9999999999998" GraphRef="fba" RelX="-0.5" RelY="1.0" />
      <Point X="682.3333333333335" Y="1007.6666666666667" GraphRef="dcb" RelX="0.0" RelY="-1.0" ArrowHead="Arrow" />
    </Graphics>
    <Xref Database="" ID="" />
  </Interaction>
  <Interaction GraphId="d0c9f">
    <Graphics ConnectorType="Elbow" ZOrder="12288" LineStyle="Broken" LineThickness="1.0">
      <Point X="1066.6666666666667" Y="958.0" GraphRef="bd7" RelX="-0.5" RelY="1.0" />
      <Point X="727.0000000000002" Y="1014.0" GraphRef="dcb" RelX="1.0" RelY="-0.5" ArrowHead="Arrow" />
    </Graphics>
    <Xref Database="" ID="" />
  </Interaction>
  <Interaction GraphId="cb6c2">
    <Graphics ConnectorType="Elbow" ZOrder="12288" LineStyle="Broken" LineThickness="1.0">
      <Point X="1111.6666666666663" Y="891.9999999999998" GraphRef="c1a" RelX="0.5" RelY="1.0" />
      <Point X="727.0000000000002" Y="1026.6666666666667" GraphRef="dcb" RelX="1.0" RelY="0.5" ArrowHead="Arrow" />
    </Graphics>
    <Xref Database="" ID="" />
  </Interaction>
  <Interaction GraphId="d18be">
    <Graphics ZOrder="12288" LineStyle="Broken" LineThickness="1.0">
      <Point X="505.0" Y="912.0" GraphRef="dc7" RelX="1.0" RelY="0.5" />
      <Point X="660.0000000000001" Y="1007.6666666666667" GraphRef="dcb" RelX="-0.5" RelY="-1.0" ArrowHead="Arrow" />
    </Graphics>
    <Xref Database="" ID="" />
  </Interaction>
  <Interaction GraphId="c17b9">
    <Graphics ConnectorType="Curved" ZOrder="12288" LineThickness="1.0">
      <Point X="159.66666666666669" Y="851.0833333333331" GraphRef="f9a" RelX="1.0" RelY="0.5" />
      <Point X="215.0" Y="880.0416666666666" />
      <Point X="161.5" Y="906.0" GraphRef="b67" RelX="1.0" RelY="0.0" ArrowHead="Arrow" />
      <Anchor Position="0.4763513866636011" Shape="None" GraphId="dbb07" />
    </Graphics>
    <Xref Database="" ID="" />
  </Interaction>
  <Interaction GraphId="e8b47" GroupRef="ef6d9">
    <Graphics ZOrder="12288" LineThickness="1.0">
      <Point X="109.66666666666669" Y="1057.3333333333333" />
      <Point X="109.66666666666669" Y="1094.0" />
    </Graphics>
    <Xref Database="" ID="" />
  </Interaction>
  <Interaction GraphId="a6a68" GroupRef="ef6d9">
    <Graphics ZOrder="12288" LineThickness="1.0">
      <Point X="83.0" Y="1067.3333333333333" />
      <Point X="83.0" Y="1084.0" />
    </Graphics>
    <Xref Database="" ID="" />
  </Interaction>
  <Interaction GraphId="c493a" GroupRef="ef6d9">
    <Graphics ZOrder="12288" LineThickness="1.0">
      <Point X="83.0" Y="1067.3333333333333" />
      <Point X="96.33333333333331" Y="1060.6666666666667" />
    </Graphics>
    <Xref Database="" ID="" />
  </Interaction>
  <Interaction GraphId="f23b4" GroupRef="ef6d9">
    <Graphics ZOrder="12288" LineThickness="1.0">
      <Point X="83.0" Y="1084.0" />
      <Point X="96.33333333333331" Y="1090.6666666666667" />
    </Graphics>
    <Xref Database="" ID="" />
  </Interaction>
  <Interaction GraphId="d849f" GroupRef="ef6d9">
    <Graphics ZOrder="12288" LineThickness="1.0">
      <Point X="109.66666666666669" Y="1067.3333333333333" />
      <Point X="109.66666666666669" Y="1084.0" />
    </Graphics>
    <Xref Database="" ID="" />
  </Interaction>
  <Interaction GraphId="e906f" GroupRef="ef6d9">
    <Graphics ZOrder="12288" LineThickness="1.0">
      <Point X="96.33333333333331" Y="1090.6666666666667" />
      <Point X="109.66666666666669" Y="1084.0" />
    </Graphics>
    <Xref Database="" ID="" />
  </Interaction>
  <Interaction GraphId="bbde5" GroupRef="ef6d9">
    <Graphics ZOrder="12288" LineThickness="1.0">
      <Point X="96.33333333333331" Y="1060.6666666666667" />
      <Point X="109.66666666666669" Y="1067.3333333333333" />
    </Graphics>
    <Xref Database="" ID="" />
  </Interaction>
  <Interaction GraphId="bfed8" GroupRef="ef6d9">
    <Graphics ZOrder="12288" LineThickness="1.0">
      <Point X="109.66666666666669" Y="1067.3333333333333" />
      <Point X="109.66666666666669" Y="1084.0" />
    </Graphics>
    <Xref Database="" ID="" />
  </Interaction>
  <Interaction GraphId="a9d02" GroupRef="ef6d9">
    <Graphics ZOrder="12288" LineThickness="1.0">
      <Point X="109.66666666666669" Y="1067.3333333333333" />
      <Point X="123.0" Y="1060.6666666666667" />
    </Graphics>
    <Xref Database="" ID="" />
  </Interaction>
  <Interaction GraphId="a9f62" GroupRef="ef6d9">
    <Graphics ZOrder="12288" LineThickness="1.0">
      <Point X="109.66666666666669" Y="1084.0" />
      <Point X="123.0" Y="1090.6666666666667" />
    </Graphics>
    <Xref Database="" ID="" />
  </Interaction>
  <Interaction GraphId="ef058" GroupRef="ef6d9">
    <Graphics ZOrder="12288" LineThickness="1.0">
      <Point X="136.33333333333337" Y="1067.3333333333333" />
      <Point X="136.33333333333337" Y="1084.0" />
    </Graphics>
    <Xref Database="" ID="" />
  </Interaction>
  <Interaction GraphId="f737a" GroupRef="ef6d9">
    <Graphics ZOrder="12288" LineThickness="1.0">
      <Point X="123.0" Y="1090.6666666666667" />
      <Point X="136.33333333333337" Y="1084.0" />
    </Graphics>
    <Xref Database="" ID="" />
  </Interaction>
  <Interaction GraphId="f4b25" GroupRef="ef6d9">
    <Graphics ZOrder="12288" LineThickness="1.0">
      <Point X="123.0" Y="1060.6666666666667" />
      <Point X="136.33333333333337" Y="1067.3333333333333" />
    </Graphics>
    <Xref Database="" ID="" />
  </Interaction>
  <Interaction GraphId="db8b9" GroupRef="ef6d9">
    <Graphics ZOrder="12288" LineThickness="1.0">
      <Point X="123.0" Y="1044.0" />
      <Point X="123.0" Y="1060.6666666666667" />
    </Graphics>
    <Xref Database="" ID="" />
  </Interaction>
  <Interaction GraphId="c6488" GroupRef="ef6d9">
    <Graphics ZOrder="12288" LineThickness="1.0">
      <Point X="123.0" Y="1044.0" />
      <Point X="136.33333333333337" Y="1037.3333333333333" />
    </Graphics>
    <Xref Database="" ID="" />
  </Interaction>
  <Interaction GraphId="b1c51" GroupRef="ef6d9">
    <Graphics ZOrder="12288" LineThickness="1.0">
      <Point X="123.0" Y="1060.6666666666667" />
      <Point X="136.33333333333337" Y="1067.3333333333333" />
    </Graphics>
    <Xref Database="" ID="" />
  </Interaction>
  <Interaction GraphId="f26f1" GroupRef="ef6d9">
    <Graphics ZOrder="12288" LineThickness="1.0">
      <Point X="149.66666666666663" Y="1044.0" />
      <Point X="149.66666666666663" Y="1060.6666666666667" />
    </Graphics>
    <Xref Database="" ID="" />
  </Interaction>
  <Interaction GraphId="cd0d3" GroupRef="ef6d9">
    <Graphics ZOrder="12288" LineThickness="1.0">
      <Point X="136.33333333333337" Y="1067.3333333333333" />
      <Point X="149.66666666666663" Y="1060.6666666666667" />
    </Graphics>
    <Xref Database="" ID="" />
  </Interaction>
  <Interaction GraphId="facfc" GroupRef="ef6d9">
    <Graphics ZOrder="12288" LineThickness="1.0">
      <Point X="136.33333333333337" Y="1037.3333333333333" />
      <Point X="149.66666666666663" Y="1044.0" />
    </Graphics>
    <Xref Database="" ID="" />
  </Interaction>
  <Interaction GraphId="bb90e" GroupRef="ef6d9">
    <Graphics ZOrder="12288" LineThickness="1.0">
      <Point X="149.66666666666663" Y="1044.0" />
      <Point X="163.0" Y="1040.6666666666667" />
    </Graphics>
    <Xref Database="" ID="" />
  </Interaction>
  <Interaction GraphId="e074c" GroupRef="ef6d9">
    <Graphics ZOrder="12288" LineThickness="1.0">
      <Point X="149.66666666666663" Y="1060.6666666666667" />
      <Point X="163.0" Y="1064.0" />
    </Graphics>
    <Xref Database="" ID="" />
  </Interaction>
  <Interaction GraphId="f3f4f" GroupRef="ef6d9">
    <Graphics ZOrder="12288" LineThickness="1.0">
      <Point X="163.0" Y="1064.0" />
      <Point X="173.0" Y="1050.6666666666667" />
    </Graphics>
    <Xref Database="" ID="" />
  </Interaction>
  <Interaction GraphId="c6cc5" GroupRef="ef6d9">
    <Graphics ZOrder="12288" LineThickness="1.0">
      <Point X="163.0" Y="1040.6666666666667" />
      <Point X="173.0" Y="1054.0" />
    </Graphics>
    <Xref Database="" ID="" />
  </Interaction>
  <Interaction GraphId="cdfc0" GroupRef="ef6d9">
    <Graphics ZOrder="12288" LineThickness="1.0">
      <Point X="149.66666666666663" Y="1034.0" />
      <Point X="149.66666666666663" Y="1050.6666666666667" />
    </Graphics>
    <Xref Database="" ID="" />
  </Interaction>
  <Interaction GraphId="eac05" GroupRef="ef6d9">
    <Graphics ZOrder="12288" LineThickness="1.0">
      <Point X="69.66666666666669" Y="1090.6666666666667" />
      <Point X="83.0" Y="1084.0" />
    </Graphics>
    <Xref Database="" ID="" />
  </Interaction>
  <Interaction GraphId="fb70a" GroupRef="ef6d9">
    <Graphics ZOrder="12288" LineThickness="1.0">
      <Point X="163.0" Y="1034.0" />
      <Point X="163.0" Y="1040.6666666666667" />
    </Graphics>
    <Xref Database="" ID="" />
  </Interaction>
  <Interaction GraphId="c9e1b" GroupRef="ef6d9">
    <Graphics ZOrder="12288" LineThickness="1.0">
      <Point X="163.0" Y="1014.0" />
      <Point X="163.0" Y="1024.0" />
    </Graphics>
    <Xref Database="" ID="" />
  </Interaction>
  <Interaction GraphId="cca9e">
    <Graphics ZOrder="12288" LineThickness="1.0">
      <Point X="117.91666666666666" Y="915.0" GraphRef="b67" RelX="0.5" RelY="1.0" />
      <Point X="196.66666666666666" Y="964.0" GraphRef="d9b" RelX="-0.5" RelY="-1.0" ArrowHead="Arrow" />
    </Graphics>
    <Xref Database="" ID="" />
  </Interaction>
  <Interaction GraphId="f2ee5">
    <Graphics ZOrder="12288" LineThickness="1.0">
      <Point X="243.33333333333331" Y="984.0" GraphRef="d9b" RelX="0.0" RelY="1.0" />
      <Point X="243.33333333333334" Y="1018.6666666666667" GraphRef="fac" RelX="0.0" RelY="-1.0" ArrowHead="Arrow" />
    </Graphics>
    <Xref Database="" ID="" />
  </Interaction>
  <Interaction GraphId="b7d23" GroupRef="ef6d9">
    <Graphics ZOrder="12288" LineThickness="1.0">
      <Point X="156.33333333333337" Y="1027.3333333333335" />
      <Point X="146.33333333333337" Y="1017.3333333333335" />
    </Graphics>
    <Xref Database="" ID="" />
  </Interaction>
  <Interaction GraphId="ea83f">
    <Graphics ZOrder="12288" LineStyle="Broken" LineThickness="1.0">
      <Point X="289.0" Y="1026.6666666666667" GraphRef="fac" RelX="1.0" RelY="0.0" />
      <Point X="637.6666666666667" Y="1026.6666666666667" GraphRef="dcb" RelX="-1.0" RelY="0.5" ArrowHead="Arrow" />
    </Graphics>
    <Xref Database="" ID="" />
  </Interaction>
  <Interaction GraphId="fca10">
    <Graphics ZOrder="12288" LineThickness="1.0">
      <Point X="758.5" Y="599.0" GraphRef="f6d" RelX="-0.5" RelY="1.0" />
      <Point X="760.0" Y="715.0" GraphRef="f7b22" RelX="-0.5" RelY="-1.0" ArrowHead="Arrow" />
      <Anchor Position="0.4" Shape="None" GraphId="ea776" />
    </Graphics>
    <Xref Database="" ID="" />
  </Interaction>
  <Interaction GraphId="b3766">
    <Graphics ZOrder="12288" LineThickness="1.0">
      <Point X="742.3333333333333" Y="634.6666666666666" GraphRef="c35" RelX="0.0" RelY="-1.0" />
      <Point X="759.1" Y="645.4" GraphRef="ea776" RelX="0.0" RelY="0.0" ArrowHead="Arrow" />
    </Graphics>
    <Xref Database="" ID="" />
  </Interaction>
  <Interaction GraphId="b28d2">
    <Graphics ZOrder="12288" LineThickness="1.0">
      <Point X="835.6666666666666" Y="635.3333333333334" GraphRef="d9e" RelX="0.5" RelY="-1.0" />
      <Point X="798.5651070706307" Y="648.4209680772647" GraphRef="bbd89" RelX="0.0" RelY="0.0" ArrowHead="Arrow" />
    </Graphics>
    <Xref Database="" ID="" />
  </Interaction>
  <Interaction GraphId="a12d2">
    <Graphics ZOrder="12288" LineThickness="1.0">
      <Point X="875.6666666666666" Y="740.3333333333334" GraphRef="fbd" RelX="-0.5" RelY="-1.0" />
      <Point X="865.7264531650526" Y="756.6413579575751" GraphRef="af35e" RelX="0.0" RelY="0.0" ArrowHead="Arrow" />
    </Graphics>
    <Xref Database="" ID="" />
  </Interaction>
  <Interaction GraphId="e212f">
    <Graphics ZOrder="12288" LineThickness="1.0">
      <Point X="920.6666666666666" Y="740.3333333333334" GraphRef="fbd" RelX="0.0" RelY="-1.0" />
      <Point X="980.0" Y="753.0" ArrowHead="Arrow" />
    </Graphics>
    <Xref Database="" ID="" />
  </Interaction>
  <Interaction GraphId="d073e">
    <Graphics ZOrder="12288" LineThickness="1.0">
      <Point X="969.6666666666666" Y="822.3333333333334" GraphRef="a58" RelX="0.5" RelY="-1.0" />
      <Point X="991.3463700115989" Y="835.5216620922865" GraphRef="cd573" RelX="0.0" RelY="0.0" ArrowHead="Arrow" />
    </Graphics>
    <Xref Database="" ID="" />
  </Interaction>
  <Interaction GraphId="f3ab3">
    <Graphics ZOrder="12288" LineThickness="1.0">
      <Point X="879.6666666666666" Y="822.3333333333334" GraphRef="a58" RelX="-0.5" RelY="-1.0" />
      <Point X="856.7065803565188" Y="836.3500000616029" GraphRef="c6e3c" RelX="0.0" RelY="0.0" ArrowHead="Arrow" />
    </Graphics>
    <Xref Database="" ID="" />
  </Interaction>
  <Interaction GraphId="e20c2">
    <Graphics ZOrder="12288" LineThickness="1.0">
      <Point X="885.6666666666666" Y="901.3333333333334" GraphRef="bbd" RelX="-0.5" RelY="-1.0" />
      <Point X="857.8539970589696" Y="915.440648775805" GraphRef="d7129" RelX="0.0" RelY="0.0" ArrowHead="Arrow" />
    </Graphics>
    <Xref Database="" ID="" />
  </Interaction>
  <Interaction GraphId="acd88">
    <Graphics ZOrder="12288" LineThickness="1.0">
      <Point X="975.6666666666666" Y="901.3333333333334" GraphRef="bbd" RelX="0.5" RelY="-1.0" />
      <Point X="993.04830016373" Y="917.1841141101448" GraphRef="fe8aa" RelX="0.0" RelY="0.0" ArrowHead="Arrow" />
    </Graphics>
    <Xref Database="" ID="" />
  </Interaction>
  <Interaction GraphId="f8d70">
    <Graphics ZOrder="12288" LineThickness="1.0">
      <Point X="248.33333333333331" Y="865.3333333333334" GraphRef="c9a" RelX="0.0" RelY="-1.0" />
      <Point X="214.58563429110245" Y="874.5848997591786" GraphRef="dbb07" RelX="0.0" RelY="0.0" ArrowHead="Arrow" />
    </Graphics>
    <Xref Database="" ID="" />
  </Interaction>
  <Interaction GraphId="a46e2">
    <Graphics ZOrder="12288" LineThickness="1.0">
      <Point X="248.33333333333331" Y="865.3333333333334" GraphRef="c9a" RelX="0.0" RelY="-1.0" />
      <Point X="272.5029258312051" Y="879.0618275454616" GraphRef="f661e" RelX="0.0" RelY="0.0" ArrowHead="Arrow" />
    </Graphics>
    <Xref Database="" ID="" />
  </Interaction>
  <Interaction GraphId="b336e">
    <Graphics ZOrder="12288" LineThickness="1.0">
      <Point X="285.33333333333337" Y="779.0" GraphRef="b84" RelX="0.5" RelY="-1.0" />
      <Point X="276.0095856047767" Y="791.4043891581906" GraphRef="e3f93" RelX="0.0" RelY="0.0" ArrowHead="Arrow" />
    </Graphics>
    <Xref Database="" ID="" />
  </Interaction>
  <Interaction GraphId="e3fd1">
    <Graphics ConnectorType="Curved" ZOrder="12288" LineStyle="Broken" LineThickness="1.0">
      <Point X="181.0" Y="779.0" />
      <Point X="180.0" Y="808.125" />
      <Point X="159.66666666666669" Y="837.2499999999999" GraphRef="f9a" RelX="1.0" RelY="-0.5" ArrowHead="Arrow" />
      <Anchor Position="0.00442476856386264" Shape="None" GraphId="f4370" />
      <Anchor Position="0.2215120087631752" Shape="None" GraphId="a8538" />
    </Graphics>
    <Xref Database="" ID="" />
  </Interaction>
  <Interaction GraphId="bd435">
    <Graphics ConnectorType="Elbow" ZOrder="12288" LineStyle="Broken" LineThickness="1.0">
      <Point X="180.88576555257808" Y="779.276499462084" GraphRef="f4370" RelX="0.0" RelY="0.0" />
      <Point X="267.51216820957427" Y="419.0" />
      <Point X="350.0833333333333" Y="379.3333333333333" GraphRef="e56" RelX="-0.5" RelY="1.0" />
    </Graphics>
    <Xref Database="" ID="" />
  </Interaction>
  <Interaction GraphId="aa86a">
    <Graphics ZOrder="12288" LineThickness="1.0">
      <Point X="195.33333333333337" Y="779.0" GraphRef="b84" RelX="-0.5" RelY="-1.0" />
      <Point X="180.10065370107887" Y="794.1421317951351" GraphRef="a8538" RelX="0.0" RelY="0.0" ArrowHead="Arrow" />
    </Graphics>
    <Xref Database="" ID="" />
  </Interaction>
  <Interaction GraphId="f251e">
    <Graphics ZOrder="12288" LineThickness="1.0">
      <Point X="578.0" Y="522.6666666666666" GraphRef="e29" RelX="0.0" RelY="-1.0" />
      <Point X="536.6072632775814" Y="533.045542955013" GraphRef="bc45d" RelX="0.0" RelY="0.0" ArrowHead="Arrow" />
    </Graphics>
    <Xref Database="" ID="" />
  </Interaction>
  <Interaction GraphId="e2aaf">
    <Graphics ZOrder="12288" LineThickness="1.0">
      <Point X="578.0" Y="522.6666666666666" GraphRef="e29" RelX="0.0" RelY="-1.0" />
      <Point X="627.4199257892841" Y="536.1086508273246" GraphRef="e967f" RelX="0.0" RelY="0.0" ArrowHead="Arrow" />
    </Graphics>
    <Xref Database="" ID="" />
  </Interaction>
  <Interaction GraphId="e8fc5">
    <Graphics ZOrder="12288" LineThickness="1.0">
      <Point X="573.0" Y="418.0" GraphRef="a1f" RelX="0.0" RelY="-1.0" />
      <Point X="531.5879581092769" Y="424.208904082983" GraphRef="f2ba2" RelX="0.0" RelY="0.0" ArrowHead="Arrow" />
    </Graphics>
    <Xref Database="" ID="" />
  </Interaction>
  <Interaction GraphId="ce09d">
    <Graphics ZOrder="12288" LineThickness="1.0">
      <Point X="573.0" Y="418.0" GraphRef="a1f" RelX="0.0" RelY="-1.0" />
      <Point X="626.4369515451882" Y="429.3132079685083" GraphRef="be3a8" RelX="0.0" RelY="0.0" ArrowHead="Arrow" />
    </Graphics>
    <Xref Database="" ID="" />
  </Interaction>
  <Label TextLabel="HO" GraphId="f20" GroupRef="a332f">
    <Graphics CenterX="216.66666666666666" CenterY="286.6666666666667" Width="19.333333333333332" Height="11.0" ZOrder="28672" FillColor="ffffff" FontWeight="Bold" FontSize="7" Valign="Middle" />
  </Label>
  <Label TextLabel="O" GraphId="a41" GroupRef="c0d30">
    <Graphics CenterX="306.6666666666667" CenterY="466.6666666666667" Width="12.333333333333334" Height="11.0" ZOrder="28672" FillColor="ffffff" FontWeight="Bold" FontSize="7" Valign="Middle" />
  </Label>
  <Label TextLabel="HO" GraphId="a60" GroupRef="cf4e7">
    <Graphics CenterX="427.3333333333333" CenterY="147.66666666666666" Width="19.333333333333332" Height="11.0" ZOrder="28672" FillColor="ffffff" FontWeight="Bold" FontSize="7" Valign="Middle" />
  </Label>
  <Label TextLabel="HO" GraphId="df3" GroupRef="a14d1">
    <Graphics CenterX="736.6666666666666" CenterY="209.33333333333334" Width="19.333333333333332" Height="11.0" ZOrder="28672" FillColor="ffffff" FontWeight="Bold" FontSize="7" Valign="Middle" />
  </Label>
  <Label TextLabel="=O" GraphId="f0d" GroupRef="c0d30">
    <Graphics CenterX="410.0" CenterY="403.3333333333333" Width="17.333333333333332" Height="11.0" ZOrder="28672" FillColor="ffffff" FontWeight="Bold" FontSize="7" Valign="Middle" />
  </Label>
  <Label TextLabel="CH" GraphId="cc0" GroupRef="c0d30">
    <Graphics CenterX="403.3333333333333" CenterY="386.6666666666667" Width="19.333333333333332" Height="11.0" ZOrder="28672" FillColor="ffffff" FontWeight="Bold" FontSize="7" Valign="Middle" />
  </Label>
  <Label TextLabel="OH" GraphId="b92" GroupRef="a14d1">
    <Graphics CenterX="853.3333333333334" CenterY="159.33333333333334" Width="19.333333333333332" Height="11.0" ZOrder="28672" FillColor="ffffff" FontWeight="Bold" FontSize="7" Valign="Middle" />
  </Label>
  <Label TextLabel="Chemical structures shown&#xA;for metabolites in teal" GraphId="c27">
    <Graphics CenterX="727.5" CenterY="68.66666666666666" Width="215.0" Height="38.66666666666667" ZOrder="28672" FillColor="ffffff" FontWeight="Bold" FontSize="14" Valign="Middle" Color="009999" />
  </Label>
  <Label TextLabel="C" GraphId="f21" GroupRef="c0d30">
    <Graphics CenterX="400.0" CenterY="403.3333333333333" Width="12.333333333333334" Height="11.0" ZOrder="28672" FillColor="ffffff" FontWeight="Bold" FontSize="7" Valign="Middle" />
  </Label>
  <Label TextLabel="=O" GraphId="a6f" GroupRef="a14d1">
    <Graphics CenterX="843.3333333333334" CenterY="146.0" Width="17.333333333333332" Height="11.0" ZOrder="28672" FillColor="ffffff" FontWeight="Bold" FontSize="7" Valign="Middle" />
  </Label>
  <Label TextLabel="CH" GraphId="fa4" GroupRef="a14d1">
    <Graphics CenterX="836.6666666666666" CenterY="129.33333333333334" Width="19.333333333333332" Height="11.0" ZOrder="28672" FillColor="ffffff" FontWeight="Bold" FontSize="7" Valign="Middle" />
  </Label>
  <Label TextLabel="C" GraphId="c7c" GroupRef="a14d1">
    <Graphics CenterX="833.3333333333334" CenterY="146.0" Width="12.333333333333334" Height="11.0" ZOrder="28672" FillColor="ffffff" FontWeight="Bold" FontSize="7" Valign="Middle" />
  </Label>
  <Label TextLabel="=O" GraphId="e31" GroupRef="a332f">
    <Graphics CenterX="323.3333333333333" CenterY="223.33333333333334" Width="17.333333333333332" Height="11.0" ZOrder="28672" FillColor="ffffff" FontWeight="Bold" FontSize="7" Valign="Middle" />
  </Label>
  <Label TextLabel="CH" GraphId="c96" GroupRef="a332f">
    <Graphics CenterX="316.6666666666667" CenterY="206.66666666666666" Width="19.333333333333332" Height="11.0" ZOrder="28672" FillColor="ffffff" FontWeight="Bold" FontSize="7" Valign="Middle" />
  </Label>
  <Label TextLabel="C" GraphId="f6f" GroupRef="a332f">
    <Graphics CenterX="313.3333333333333" CenterY="223.33333333333334" Width="12.333333333333334" Height="11.0" ZOrder="28672" FillColor="ffffff" FontWeight="Bold" FontSize="7" Valign="Middle" />
  </Label>
  <Label TextLabel="O" GraphId="a10">
    <Graphics CenterX="303.3333333333333" CenterY="576.6666666666666" Width="12.333333333333334" Height="11.0" ZOrder="28672" FillColor="ffffff" FontWeight="Bold" FontSize="7" Valign="Middle" />
  </Label>
  <Label TextLabel="=O" GraphId="a1d" GroupRef="faa97">
    <Graphics CenterX="406.6666666666667" CenterY="513.3333333333334" Width="17.333333333333332" Height="11.0" ZOrder="28672" FillColor="ffffff" FontWeight="Bold" FontSize="7" Valign="Middle" />
  </Label>
  <Label TextLabel="CH" GraphId="fca" GroupRef="faa97">
    <Graphics CenterX="400.0" CenterY="496.6666666666667" Width="19.333333333333332" Height="11.0" ZOrder="28672" FillColor="ffffff" FontWeight="Bold" FontSize="7" Valign="Middle" />
  </Label>
  <Label TextLabel="C" GraphId="e47" GroupRef="faa97">
    <Graphics CenterX="396.6666666666667" CenterY="513.3333333333334" Width="12.333333333333334" Height="11.0" ZOrder="28672" FillColor="ffffff" FontWeight="Bold" FontSize="7" Valign="Middle" />
  </Label>
  <Label TextLabel="3" GraphId="bf0" GroupRef="a332f">
    <Graphics CenterX="326.6666666666667" CenterY="210.0" Width="8.333333333333334" Height="6.0" ZOrder="28672" FillColor="ffffff" FontWeight="Bold" FontSize="5" Valign="Middle" />
  </Label>
  <Label TextLabel="3" GraphId="ca6" GroupRef="a14d1">
    <Graphics CenterX="846.6666666666666" CenterY="132.66666666666666" Width="8.333333333333334" Height="6.0" ZOrder="28672" FillColor="ffffff" FontWeight="Bold" FontSize="5" Valign="Middle" />
  </Label>
  <Label TextLabel="3" GraphId="c29" GroupRef="c0d30">
    <Graphics CenterX="413.3333333333333" CenterY="390.0" Width="8.333333333333334" Height="6.0" ZOrder="28672" FillColor="ffffff" FontWeight="Bold" FontSize="5" Valign="Middle" />
  </Label>
  <Label TextLabel="2" GraphId="a37" GroupRef="faa97">
    <Graphics CenterX="410.0" CenterY="500.0" Width="8.333333333333334" Height="6.0" ZOrder="28672" FillColor="ffffff" FontWeight="Bold" FontSize="5" Valign="Middle" />
  </Label>
  <Label TextLabel="OH" GraphId="aa2" GroupRef="faa97">
    <Graphics CenterX="420.0" CenterY="496.6666666666667" Width="19.333333333333332" Height="11.0" ZOrder="28672" FillColor="ffffff" FontWeight="Bold" FontSize="7" Valign="Middle" />
  </Label>
  <Label TextLabel="HO" GraphId="a6e" GroupRef="faa97">
    <Graphics CenterX="340.0" CenterY="523.3333333333334" Width="19.333333333333332" Height="11.0" ZOrder="28672" FillColor="ffffff" FontWeight="Bold" FontSize="7" Valign="Middle" />
  </Label>
  <Label TextLabel="OH" GraphId="d9a" GroupRef="c55c6">
    <Graphics CenterX="853.3333333333334" CenterY="423.0" Width="19.333333333333332" Height="11.0" ZOrder="28672" FillColor="ffffff" FontWeight="Bold" FontSize="7" Valign="Middle" />
  </Label>
  <Label TextLabel="=O" GraphId="d86" GroupRef="c55c6">
    <Graphics CenterX="843.3333333333334" CenterY="409.6666666666667" Width="17.333333333333332" Height="11.0" ZOrder="28672" FillColor="ffffff" FontWeight="Bold" FontSize="7" Valign="Middle" />
  </Label>
  <Label TextLabel="CH" GraphId="e8c" GroupRef="c55c6">
    <Graphics CenterX="836.6666666666666" CenterY="393.0" Width="19.333333333333332" Height="11.0" ZOrder="28672" FillColor="ffffff" FontWeight="Bold" FontSize="7" Valign="Middle" />
  </Label>
  <Label TextLabel="C" GraphId="d3d" GroupRef="c55c6">
    <Graphics CenterX="833.3333333333334" CenterY="409.6666666666667" Width="12.333333333333334" Height="11.0" ZOrder="28672" FillColor="ffffff" FontWeight="Bold" FontSize="7" Valign="Middle" />
  </Label>
  <Label TextLabel="3" GraphId="e0a" GroupRef="c55c6">
    <Graphics CenterX="846.6666666666666" CenterY="396.3333333333333" Width="8.333333333333334" Height="6.0" ZOrder="28672" FillColor="ffffff" FontWeight="Bold" FontSize="5" Valign="Middle" />
  </Label>
  <Label TextLabel="O" GraphId="c7f" GroupRef="c55c6">
    <Graphics CenterX="740.0" CenterY="473.0" Width="12.333333333333334" Height="11.0" ZOrder="28672" FillColor="ffffff" FontWeight="Bold" FontSize="7" Valign="Middle" />
  </Label>
  <Label TextLabel="O" GraphId="d1d" GroupRef="a5c16">
    <Graphics CenterX="743.3333333333334" CenterY="580.0" Width="12.333333333333334" Height="11.0" ZOrder="28672" FillColor="ffffff" FontWeight="Bold" FontSize="7" Valign="Middle" />
  </Label>
  <Label TextLabel="=O" GraphId="da0" GroupRef="a5c16">
    <Graphics CenterX="846.6666666666666" CenterY="516.6666666666666" Width="17.333333333333332" Height="11.0" ZOrder="28672" FillColor="ffffff" FontWeight="Bold" FontSize="7" Valign="Middle" />
  </Label>
  <Label TextLabel="CH" GraphId="f7c" GroupRef="a5c16">
    <Graphics CenterX="840.0" CenterY="500.0" Width="19.333333333333332" Height="11.0" ZOrder="28672" FillColor="ffffff" FontWeight="Bold" FontSize="7" Valign="Middle" />
  </Label>
  <Label TextLabel="C" GraphId="dd9" GroupRef="a5c16">
    <Graphics CenterX="836.6666666666666" CenterY="516.6666666666666" Width="12.333333333333334" Height="11.0" ZOrder="28672" FillColor="ffffff" FontWeight="Bold" FontSize="7" Valign="Middle" />
  </Label>
  <Label TextLabel="2" GraphId="ff8" GroupRef="a5c16">
    <Graphics CenterX="850.0" CenterY="503.3333333333333" Width="8.333333333333334" Height="6.0" ZOrder="28672" FillColor="ffffff" FontWeight="Bold" FontSize="5" Valign="Middle" />
  </Label>
  <Label TextLabel="OH" GraphId="a12" GroupRef="a5c16">
    <Graphics CenterX="860.0" CenterY="500.0" Width="19.333333333333332" Height="11.0" ZOrder="28672" FillColor="ffffff" FontWeight="Bold" FontSize="7" Valign="Middle" />
  </Label>
  <Label TextLabel="HO" GraphId="f8d" GroupRef="a5c16">
    <Graphics CenterX="780.0" CenterY="526.6666666666666" Width="19.333333333333332" Height="11.0" ZOrder="28672" FillColor="ffffff" FontWeight="Bold" FontSize="7" Valign="Middle" />
  </Label>
  <Label TextLabel="OH" GraphId="d94" GroupRef="a5c16">
    <Graphics CenterX="856.6666666666666" CenterY="530.0" Width="19.333333333333332" Height="11.0" ZOrder="28672" FillColor="ffffff" FontWeight="Bold" FontSize="7" Valign="Middle" />
  </Label>
  <Label TextLabel="11-Deoxycortisol" GraphId="d33">
    <Graphics CenterX="776.6666666666666" CenterY="490.0" Width="109.33333333333333" Height="16.0" ZOrder="28672" FillColor="ffffff" FontWeight="Bold" FontSize="10" Valign="Middle" />
  </Label>
  <Label TextLabel="O" GraphId="f66" GroupRef="dae1c">
    <Graphics CenterX="427.3333333333333" CenterY="797.6666666666666" Width="12.333333333333334" Height="11.0" ZOrder="28672" FillColor="ffffff" FontWeight="Bold" FontSize="7" Valign="Middle" />
  </Label>
  <Label TextLabel="=O" GraphId="ec8" GroupRef="dae1c">
    <Graphics CenterX="530.6666666666666" CenterY="734.3333333333334" Width="17.333333333333332" Height="11.0" ZOrder="28672" FillColor="ffffff" FontWeight="Bold" FontSize="7" Valign="Middle" />
  </Label>
  <Label TextLabel="CH" GraphId="a03" GroupRef="dae1c">
    <Graphics CenterX="524.0" CenterY="717.6666666666666" Width="19.333333333333332" Height="11.0" ZOrder="28672" FillColor="ffffff" FontWeight="Bold" FontSize="7" Valign="Middle" />
  </Label>
  <Label TextLabel="C" GraphId="a8c" GroupRef="dae1c">
    <Graphics CenterX="520.6666666666666" CenterY="734.3333333333334" Width="12.333333333333334" Height="11.0" ZOrder="28672" FillColor="ffffff" FontWeight="Bold" FontSize="7" Valign="Middle" />
  </Label>
  <Label TextLabel="2" GraphId="f48" GroupRef="dae1c">
    <Graphics CenterX="534.0" CenterY="721.0" Width="8.333333333333334" Height="6.0" ZOrder="28672" FillColor="ffffff" FontWeight="Bold" FontSize="5" Valign="Middle" />
  </Label>
  <Label TextLabel="OH" GraphId="a25" GroupRef="dae1c">
    <Graphics CenterX="544.0" CenterY="717.6666666666666" Width="19.333333333333332" Height="11.0" ZOrder="28672" FillColor="ffffff" FontWeight="Bold" FontSize="7" Valign="Middle" />
  </Label>
  <Label TextLabel="C" GraphId="bee" GroupRef="dae1c">
    <Graphics CenterX="507.33333333333337" CenterY="734.3333333333334" Width="12.333333333333334" Height="11.0" ZOrder="28672" FillColor="ffffff" FontWeight="Bold" FontSize="7" Valign="Middle" />
  </Label>
  <Label TextLabel="O" GraphId="e1a" GroupRef="dae1c">
    <Graphics CenterX="493.9999999999999" CenterY="724.3333333333334" Width="12.333333333333334" Height="11.0" ZOrder="28672" FillColor="ffffff" FontWeight="Bold" FontSize="7" Valign="Middle" />
  </Label>
  <Label TextLabel="H" GraphId="e5c" GroupRef="dae1c">
    <Graphics CenterX="507.33333333333337" CenterY="717.6666666666666" Width="12.333333333333334" Height="11.0" ZOrder="28672" FillColor="ffffff" FontWeight="Bold" FontSize="7" Valign="Middle" />
  </Label>
  <Label TextLabel="HO" GraphId="aa5" GroupRef="dae1c">
    <Graphics CenterX="463.9999999999999" CenterY="744.3333333333334" Width="19.333333333333332" Height="11.0" ZOrder="28672" FillColor="ffffff" FontWeight="Bold" FontSize="7" Valign="Middle" />
  </Label>
  <Label TextLabel="3a,11b,21-Trihydroxy-20-Oxo-&#xA;5b-Pregnan-18-al" GraphId="dc7">
    <Graphics CenterX="428.25" CenterY="905.0" Width="153.5" Height="28.0" ZOrder="28672" FillColor="ffffff" FontWeight="Bold" FontSize="10" Valign="Middle" />
  </Label>
  <Label TextLabel="11b, 21-Dihydroxy-3,20-&#xA;5b-Pregnan-18-al" GraphId="b5f">
    <Graphics CenterX="414.6666666666667" CenterY="837.5" Width="150.33333333333334" Height="33.0" ZOrder="28672" FillColor="ffffff" FontWeight="Bold" FontSize="10" Valign="Middle" />
  </Label>
  <Label TextLabel="17a,21-Dihydroxy-5b-17a,21-Dihydroxy-5b-&#xA;Pregnane-3,11,20-trione" GraphId="cea">
    <Graphics CenterX="700.0" CenterY="796.6666666666666" Width="212.0" Height="28.666666666666668" ZOrder="28672" FillColor="ffffff" FontWeight="Bold" FontSize="10" Valign="Middle" />
  </Label>
  <Label TextLabel="Urocortisone" GraphId="fba">
    <Graphics CenterX="758.0" CenterY="877.1666666666666" Width="85.33333333333333" Height="31.666666666666668" ZOrder="28672" FillColor="ffffff" FontWeight="Bold" FontSize="10" Valign="Middle" />
  </Label>
  <Label TextLabel="Urocortisol" GraphId="c1a">
    <Graphics CenterX="1093.3333333333333" CenterY="878.6666666666666" Width="73.33333333333333" Height="26.666666666666668" ZOrder="28672" FillColor="ffffff" FontWeight="Bold" FontSize="10" Valign="Middle" />
  </Label>
  <Label TextLabel="11b,17a 21-Trihydroxy-5b&#xA;Pregnane 3,20-dione" GraphId="a70">
    <Graphics CenterX="1131.5833333333333" CenterY="792.8333333333334" Width="138.83333333333334" Height="28.333333333333332" ZOrder="28672" FillColor="ffffff" FontWeight="Bold" FontSize="10" Valign="Middle" />
  </Label>
  <Label TextLabel="Glucuronides" GraphId="dcb">
    <Graphics CenterX="682.3333333333334" CenterY="1020.3333333333334" Width="89.33333333333333" Height="25.333333333333332" ZOrder="28672" FillColor="ffffff" FontWeight="Bold" FontSize="10" Valign="Middle" ShapeType="Rectangle" />
  </Label>
  <Label TextLabel="3a-OH-5b-Pregnane-20-one" GraphId="b67">
    <Graphics CenterX="74.33333333333333" CenterY="906.0" Width="174.33333333333334" Height="18.0" ZOrder="28672" FillColor="ffffff" FontWeight="Bold" FontSize="10" Valign="Middle" />
  </Label>
  <Label TextLabel="5b-Pregnane-3,20-dione" GraphId="f9a">
    <Graphics CenterX="82.0" CenterY="844.1666666666666" Width="155.33333333333334" Height="27.666666666666668" ZOrder="28672" FillColor="ffffff" FontWeight="Bold" FontSize="10" Valign="Middle" />
  </Label>
  <Label TextLabel="HO" GraphId="d62" GroupRef="ef6d9">
    <Graphics CenterX="66.3333333333333" CenterY="1090.6666666666667" Width="19.333333333333332" Height="11.0" ZOrder="28672" FillColor="ffffff" FontWeight="Bold" FontSize="7" Valign="Middle" />
  </Label>
  <Label TextLabel="CH" GraphId="c11" GroupRef="ef6d9">
    <Graphics CenterX="166.33333333333334" CenterY="1010.6666666666665" Width="19.333333333333332" Height="11.0" ZOrder="28672" FillColor="ffffff" FontWeight="Bold" FontSize="7" Valign="Middle" />
  </Label>
  <Label TextLabel="C" GraphId="b41" GroupRef="ef6d9">
    <Graphics CenterX="163.00000000000003" CenterY="1027.3333333333335" Width="12.333333333333334" Height="11.0" ZOrder="28672" FillColor="ffffff" FontWeight="Bold" FontSize="7" Valign="Middle" />
  </Label>
  <Label TextLabel="3" GraphId="b0a" GroupRef="ef6d9">
    <Graphics CenterX="176.33333333333343" CenterY="1014.0" Width="8.333333333333334" Height="6.0" ZOrder="28672" FillColor="ffffff" FontWeight="Bold" FontSize="5" Valign="Middle" />
  </Label>
  <Label TextLabel="H" GraphId="c15" GroupRef="ef6d9">
    <Graphics CenterX="113.00000000000007" CenterY="1100.6666666666667" Width="12.333333333333334" Height="11.0" ZOrder="28672" FillColor="ffffff" FontWeight="Bold" FontSize="7" Valign="Middle" />
  </Label>
  <Label TextLabel="H" GraphId="a4e" GroupRef="ef6d9">
    <Graphics CenterX="146.33333333333337" CenterY="1017.3333333333335" Width="12.333333333333334" Height="11.0" ZOrder="28672" FillColor="ffffff" FontWeight="Bold" FontSize="7" Valign="Middle" />
  </Label>
  <Label TextLabel="-OH" GraphId="c0c" GroupRef="ef6d9">
    <Graphics CenterX="176.33333333333343" CenterY="1027.3333333333335" Width="22.333333333333332" Height="11.0" ZOrder="28672" FillColor="ffffff" FontWeight="Bold" FontSize="7" Valign="Middle" />
  </Label>
  <Label TextLabel="Glucocorticoids" GraphId="a2b">
    <Graphics CenterX="1006.6666666666666" CenterY="643.3333333333334" Width="116.33333333333333" Height="16.0" ZOrder="28672" FillColor="ffffff" FontWeight="Bold" FontSize="11" Valign="Middle" />
  </Label>
  <Label TextLabel="Progesterone Degradation" GraphId="a8a">
    <Graphics CenterX="110.0" CenterY="603.3333333333334" Width="192.33333333333334" Height="16.0" ZOrder="28672" FillColor="ffffff" FontWeight="Bold" FontSize="11" Valign="Middle" />
  </Label>
  <Shape GraphId="c32be">
    <Graphics CenterX="728.5" CenterY="65.5" Width="213.0" Height="51.0" ZOrder="16384" FontSize="10" Valign="Middle" ShapeType="Rectangle" Color="009999" Rotation="0.0" />
  </Shape>
  <Group GroupId="a14d1" GraphId="d260a" Style="Group" />
  <Group GroupId="bf14f" GraphId="c2a76" Style="Group" />
  <Group GroupId="c55c6" GraphId="c632b" Style="Group" />
  <Group GroupId="e7634" GraphId="ab376" Style="Complex" />
  <Group GroupId="cf4e7" Style="Group" />
  <Group GroupId="a332f" Style="Group" />
  <Group GroupId="c0d30" Style="Group" />
  <Group GroupId="faa97" Style="Group" />
  <Group GroupId="a5c16" Style="Group" />
  <Group GroupId="dae1c" Style="Group" />
  <Group GroupId="ef6d9" Style="Group" />
  <InfoBox CenterX="36.0" CenterY="3.0" />
  <Legend CenterX="979.9" CenterY="42.666666666666664" />
  <Biopax>
    <bp:openControlledVocabulary xmlns:bp="http://www.biopax.org/release/biopax-level3.owl#">
      <bp:TERM xmlns:rdf="http://www.w3.org/1999/02/22-rdf-syntax-ns#" rdf:datatype="http://www.w3.org/2001/XMLSchema#string">C21-steroid hormone biosynthetic pathway</bp:TERM>
      <bp:ID xmlns:rdf="http://www.w3.org/1999/02/22-rdf-syntax-ns#" rdf:datatype="http://www.w3.org/2001/XMLSchema#string">PW:0000070</bp:ID>
      <bp:Ontology xmlns:rdf="http://www.w3.org/1999/02/22-rdf-syntax-ns#" rdf:datatype="http://www.w3.org/2001/XMLSchema#string">Pathway Ontology</bp:Ontology>
    </bp:openControlledVocabulary>
  </Biopax>
</Pathway>
