# Supplementary material for: A network biology workflow to study transcriptomics data of the diabetic liver
Source: BMC Genomics. 2014 Nov 15;15(1):971. doi: 10.1186/1471-2164-15-971 (PMC4246458; doi:10.1186/1471-2164-15-971)
Supplement: Supplementary file 2 — Additional file 2: WikiPathways human pathway collection downloaded on 17 June 2014 ( http://wikipathways.org/index.php/Download_Pathways ). (ZIP 2 MB) [file 12864_2014_6667_MOESM2_ESM.zip › 2014-06-17-WikiPathways-HumanCollection/Hs_Glucose_Homeostasis_WP661_72077.gpml]

<?xml version="1.0" encoding="UTF-8"?>
<Pathway xmlns="http://pathvisio.org/GPML/2013a" Name="Glucose Homeostasis" Organism="Homo sapiens" License="CC BY 2.0">
  <Comment Source="WikiPathways-description">An organism-level overview of Glucose homeostasis. At this moment the focus is on metabolites that can be measured in the plasma, but it would be nice to show the interaction between the different organs (Adipose tissue, Liver, Intestine, Muscle) as well as the involvement of hormones other than insulin</Comment>
  <Comment Source="WikiPathways-category">Metabolic Process</Comment>
  <BiopaxRef>e75</BiopaxRef>
  <Graphics BoardWidth="764.0" BoardHeight="561.0" />
  <DataNode TextLabel="Insulin" GraphId="d26d2" Type="Protein">
    <Graphics CenterX="362.0" CenterY="360.0" Width="80.0" Height="20.0" ZOrder="32768" FontSize="10" Valign="Middle" Color="0000ff" />
    <Xref Database="" ID="" />
  </DataNode>
  <DataNode TextLabel="Glucose" GraphId="b4f4c" Type="Metabolite">
    <Graphics CenterX="362.0" CenterY="473.0" Width="80.0" Height="20.0" ZOrder="32768" FontSize="10" Valign="Middle" Color="0000ff" />
    <Xref Database="HMDB" ID="HMDB00122" />
  </DataNode>
  <DataNode TextLabel="Malate" GraphId="d11cf" Type="Metabolite">
    <Graphics CenterX="158.0" CenterY="200.0" Width="80.0" Height="20.0" ZOrder="32768" FontSize="10" Valign="Middle" Color="0000ff" />
    <Xref Database="HMDB" ID="HMDB00156" />
  </DataNode>
  <DataNode TextLabel="Glycerol" GraphId="a3695" Type="Metabolite">
    <Graphics CenterX="300.0" CenterY="239.0" Width="80.0" Height="20.0" ZOrder="32768" FontSize="10" Valign="Middle" Color="0000ff" />
    <Xref Database="HMDB" ID="HMDB00131" />
  </DataNode>
  <DataNode TextLabel="Isoleucine" GraphId="a87c1" Type="Metabolite">
    <Graphics CenterX="575.0" CenterY="239.0" Width="80.0" Height="20.0" ZOrder="32768" FontSize="10" Valign="Middle" Color="0000ff" />
    <Xref Database="HMDB" ID="HMDB00172" />
  </DataNode>
  <DataNode TextLabel="Lactate" GraphId="b58bf" Type="Metabolite">
    <Graphics CenterX="158.0" CenterY="239.0" Width="80.0" Height="20.0" ZOrder="32768" FontSize="10" Valign="Middle" Color="0000ff" />
    <Xref Database="HMDB" ID="HMDB00190" />
  </DataNode>
  <DataNode TextLabel="B-OH-butyrate" GraphId="c71cd" Type="Metabolite">
    <Graphics CenterX="433.0" CenterY="239.0" Width="80.0" Height="20.0" ZOrder="32768" FontSize="10" Valign="Middle" Color="0000ff" />
    <Xref Database="HMDB" ID="HMDB00011" />
  </DataNode>
  <DataNode TextLabel="Hypoxanthine" GraphId="c0de7" Type="Metabolite">
    <Graphics CenterX="239.0" CenterY="521.0" Width="80.0" Height="20.0" ZOrder="32768" FontSize="10" Valign="Middle" Color="0000ff" />
    <Xref Database="HMDB" ID="HMDB00157" />
  </DataNode>
  <DataNode TextLabel="Citrulline" GraphId="f042a" Type="Metabolite">
    <Graphics CenterX="694.0" CenterY="160.0" Width="80.0" Height="20.0" ZOrder="32768" FontSize="10" Valign="Middle" Color="0000ff" />
    <Xref Database="HMDB" ID="HMDB00904" />
  </DataNode>
  <DataNode TextLabel="Methionine" GraphId="a9475" Type="Metabolite">
    <Graphics CenterX="575.0" CenterY="101.0" Width="80.0" Height="20.0" ZOrder="32768" FontSize="10" Valign="Middle" Color="0000ff" />
    <Xref Database="HMDB" ID="HMDB00696" />
  </DataNode>
  <DataNode TextLabel="Tyrosine" GraphId="e0e6e" Type="Metabolite">
    <Graphics CenterX="575.0" CenterY="121.0" Width="80.0" Height="20.0" ZOrder="32768" FontSize="10" Valign="Middle" Color="0000ff" />
    <Xref Database="HMDB" ID="HMDB00158" />
  </DataNode>
  <DataNode TextLabel="Ornithine" GraphId="b5667" Type="Metabolite">
    <Graphics CenterX="694.0" CenterY="180.0" Width="80.0" Height="20.0" ZOrder="32768" FontSize="10" Valign="Middle" Color="0000ff" />
    <Xref Database="HMDB" ID="HMDB00214" />
  </DataNode>
  <DataNode TextLabel="Arginine" GraphId="b7e31" Type="Metabolite">
    <Graphics CenterX="694.0" CenterY="200.0" Width="80.0" Height="20.0" ZOrder="32768" FontSize="10" Valign="Middle" Color="0000ff" />
    <Xref Database="HMDB" ID="HMDB00517" />
  </DataNode>
  <DataNode TextLabel="Phenylalanine" GraphId="ece63" Type="Metabolite">
    <Graphics CenterX="575.0" CenterY="201.0" Width="80.0" Height="20.0" ZOrder="32768" FontSize="10" Valign="Middle" Color="0000ff" />
    <Xref Database="HMDB" ID="HMDB00159" />
  </DataNode>
  <DataNode TextLabel="Lysine" GraphId="f355c" Type="Metabolite">
    <Graphics CenterX="575.0" CenterY="181.0" Width="80.0" Height="20.0" ZOrder="32768" FontSize="10" Valign="Middle" Color="0000ff" />
    <Xref Database="HMDB" ID="HMDB00182" />
  </DataNode>
  <DataNode TextLabel="Histidine" GraphId="c1d43" Type="Metabolite">
    <Graphics CenterX="575.0" CenterY="161.0" Width="80.0" Height="20.0" ZOrder="32768" FontSize="10" Valign="Middle" Color="0000ff" />
    <Xref Database="HMDB" ID="HMDB00177" />
  </DataNode>
  <DataNode TextLabel="valine" GraphId="fb26b" Type="Metabolite">
    <Graphics CenterX="575.0" CenterY="141.0" Width="80.0" Height="20.0" ZOrder="32768" FontSize="10" Valign="Middle" Color="0000ff" />
    <Xref Database="HMDB" ID="HMDB00883" />
  </DataNode>
  <DataNode TextLabel="Pyruvate" GraphId="c9c56" Type="Metabolite">
    <Graphics CenterX="158.0" CenterY="180.0" Width="80.0" Height="20.0" ZOrder="32768" FontSize="10" Valign="Middle" Color="0000ff" />
    <Xref Database="HMDB" ID="HMDB00243" />
  </DataNode>
  <DataNode TextLabel="Hippuric acid" GraphId="f3575" Type="Metabolite">
    <Graphics CenterX="239.0" CenterY="473.0" Width="80.0" Height="20.0" ZOrder="32768" FontSize="10" Valign="Middle" Color="0000ff" />
    <Xref Database="HMDB" ID="HMDB00714" />
  </DataNode>
  <DataNode TextLabel="GCA" GraphId="b3e70" Type="Metabolite">
    <Graphics CenterX="644.5" CenterY="381.0" Width="80.0" Height="20.0" ZOrder="32768" FontSize="10" Valign="Middle" Color="0000ff" />
    <Xref Database="HMDB" ID="HMDB00138" />
  </DataNode>
  <DataNode TextLabel="GCDCA" GraphId="c88a9" Type="Metabolite">
    <Graphics CenterX="644.5" CenterY="401.0" Width="80.0" Height="20.0" ZOrder="32768" FontSize="10" Valign="Middle" Color="0000ff" />
    <Xref Database="HMDB" ID="HMDB00637" />
  </DataNode>
  <DataNode TextLabel="TCDCA" GraphId="cae3d" Type="Metabolite">
    <Graphics CenterX="644.5" CenterY="421.0" Width="80.0" Height="20.0" ZOrder="32768" FontSize="10" Valign="Middle" Color="0000ff" />
    <Xref Database="HMDB" ID="HMDB00951" />
  </DataNode>
  <DataNode TextLabel="Glycolysis" GraphId="b4868" Type="Pathway">
    <Graphics CenterX="162.0" CenterY="274.0" Width="80.0" Height="20.0" ZOrder="32768" FontWeight="Bold" FontSize="12" Valign="Middle" ShapeType="None" Color="14961e" />
    <Xref Database="WikiPathways" ID="WP534" />
  </DataNode>
  <DataNode TextLabel="Lipolysis" GraphId="cff47" Type="Pathway">
    <Graphics CenterX="297.0" CenterY="274.0" Width="80.0" Height="20.0" ZOrder="32768" FontWeight="Bold" FontSize="12" Valign="Middle" ShapeType="None" Color="14961e" />
    <Xref Database="" ID="" />
  </DataNode>
  <DataNode TextLabel="Ketogenesis" GraphId="d072b" Type="Pathway">
    <Graphics CenterX="437.5" CenterY="270.0" Width="93.0" Height="20.0" ZOrder="32768" FontWeight="Bold" FontSize="12" Valign="Middle" ShapeType="None" Color="14961e" />
    <Xref Database="" ID="" />
  </DataNode>
  <DataNode TextLabel="Proteolysis" GraphId="e9424" Type="Pathway">
    <Graphics CenterX="578.0" CenterY="268.0" Width="80.0" Height="20.0" ZOrder="32768" FontWeight="Bold" FontSize="12" Valign="Middle" ShapeType="None" Color="14961e" />
    <Xref Database="" ID="" />
  </DataNode>
  <Interaction GraphId="a1e20">
    <Graphics ZOrder="12288" LineThickness="1.0">
      <Point X="362.0" Y="463.0" GraphRef="b4f4c" RelX="0.0" RelY="-1.0" />
      <Point X="362.0" Y="370.0" GraphRef="d26d2" RelX="0.0" RelY="1.0" ArrowHead="Arrow" />
    </Graphics>
    <Xref Database="" ID="" />
  </Interaction>
  <Interaction GraphId="e55cf">
    <Graphics ZOrder="12288" LineThickness="1.0">
      <Point X="362.0" Y="350.0" GraphRef="d26d2" RelX="0.0" RelY="-1.0" />
      <Point X="162.0" Y="284.0" GraphRef="b4868" RelX="0.0" RelY="1.0" ArrowHead="Arrow" />
    </Graphics>
    <Xref Database="" ID="" />
  </Interaction>
  <Interaction GraphId="ead31">
    <Graphics ZOrder="12288" LineThickness="1.0">
      <Point X="362.0" Y="350.0" GraphRef="d26d2" RelX="0.0" RelY="-1.0" />
      <Point X="297.0" Y="284.0" GraphRef="cff47" RelX="0.0" RelY="1.0" ArrowHead="TBar" />
    </Graphics>
    <Xref Database="" ID="" />
  </Interaction>
  <Interaction GraphId="d965c">
    <Graphics ZOrder="12288" LineThickness="1.0">
      <Point X="362.0" Y="350.0" GraphRef="d26d2" RelX="0.0" RelY="-1.0" />
      <Point X="437.5" Y="280.0" GraphRef="d072b" RelX="0.0" RelY="1.0" ArrowHead="TBar" />
    </Graphics>
    <Xref Database="" ID="" />
  </Interaction>
  <Interaction GraphId="b155b">
    <Graphics ZOrder="12288" LineThickness="1.0">
      <Point X="362.0" Y="350.0" GraphRef="d26d2" RelX="0.0" RelY="-1.0" />
      <Point X="558.0" Y="278.0" GraphRef="e9424" RelX="-0.5" RelY="1.0" ArrowHead="TBar" />
    </Graphics>
    <Xref Database="" ID="" />
  </Interaction>
  <Interaction GraphId="df234">
    <Graphics ZOrder="12288" LineThickness="1.0">
      <Point X="76.0" Y="219.0" />
      <Point X="693.0" Y="218.99999999999994" />
    </Graphics>
    <Xref Database="" ID="" />
  </Interaction>
  <Interaction GraphId="abf77">
    <Graphics ZOrder="12288" LineThickness="1.0">
      <Point X="402.0" Y="360.0" GraphRef="d26d2" RelX="1.0" RelY="0.0" />
      <Point X="601.0" Y="359.0" GraphRef="a8c97" RelX="-1.0" RelY="0.0" ArrowHead="Arrow" />
    </Graphics>
    <Xref Database="" ID="" />
  </Interaction>
  <Label TextLabel="Bile salts" GraphId="a8c97">
    <Graphics CenterX="641.0" CenterY="359.0" Width="80.0" Height="20.0" ZOrder="28672" FillColor="ffffff" FontWeight="Bold" FontSize="12" Valign="Middle" Color="0000ff" />
  </Label>
  <InfoBox CenterX="0.0" CenterY="0.0" />
  <Biopax>
    <bp:openControlledVocabulary xmlns:bp="http://www.biopax.org/release/biopax-level3.owl#">
      <bp:TERM xmlns:rdf="http://www.w3.org/1999/02/22-rdf-syntax-ns#" rdf:datatype="http://www.w3.org/2001/XMLSchema#string">glucose homeostasis pathway</bp:TERM>
      <bp:ID xmlns:rdf="http://www.w3.org/1999/02/22-rdf-syntax-ns#" rdf:datatype="http://www.w3.org/2001/XMLSchema#string">PW:0000553</bp:ID>
      <bp:Ontology xmlns:rdf="http://www.w3.org/1999/02/22-rdf-syntax-ns#" rdf:datatype="http://www.w3.org/2001/XMLSchema#string">Pathway Ontology</bp:Ontology>
    </bp:openControlledVocabulary>
    <bp:PublicationXref xmlns:bp="http://www.biopax.org/release/biopax-level3.owl#" xmlns:rdf="http://www.w3.org/1999/02/22-rdf-syntax-ns#" rdf:id="e75">
      <bp:ID rdf:datatype="http://www.w3.org/2001/XMLSchema#string">18682704</bp:ID>
      <bp:DB rdf:datatype="http://www.w3.org/2001/XMLSchema#string">PubMed</bp:DB>
      <bp:TITLE rdf:datatype="http://www.w3.org/2001/XMLSchema#string">Metabolic profiling of the human response to a glucose challenge reveals distinct axes of insulin sensitivity.</bp:TITLE>
      <bp:SOURCE rdf:datatype="http://www.w3.org/2001/XMLSchema#string">Mol Syst Biol</bp:SOURCE>
      <bp:YEAR rdf:datatype="http://www.w3.org/2001/XMLSchema#string">2008</bp:YEAR>
      <bp:AUTHORS rdf:datatype="http://www.w3.org/2001/XMLSchema#string">Shaham O</bp:AUTHORS>
      <bp:AUTHORS rdf:datatype="http://www.w3.org/2001/XMLSchema#string">Wei R</bp:AUTHORS>
      <bp:AUTHORS rdf:datatype="http://www.w3.org/2001/XMLSchema#string">Wang TJ</bp:AUTHORS>
      <bp:AUTHORS rdf:datatype="http://www.w3.org/2001/XMLSchema#string">Ricciardi C</bp:AUTHORS>
      <bp:AUTHORS rdf:datatype="http://www.w3.org/2001/XMLSchema#string">Lewis GD</bp:AUTHORS>
      <bp:AUTHORS rdf:datatype="http://www.w3.org/2001/XMLSchema#string">Vasan RS</bp:AUTHORS>
      <bp:AUTHORS rdf:datatype="http://www.w3.org/2001/XMLSchema#string">Carr SA</bp:AUTHORS>
      <bp:AUTHORS rdf:datatype="http://www.w3.org/2001/XMLSchema#string">Thadhani R</bp:AUTHORS>
      <bp:AUTHORS rdf:datatype="http://www.w3.org/2001/XMLSchema#string">Gerszten RE</bp:AUTHORS>
      <bp:AUTHORS rdf:datatype="http://www.w3.org/2001/XMLSchema#string">Mootha VK</bp:AUTHORS>
    </bp:PublicationXref>
  </Biopax>
</Pathway>
