# Supplementary material for: A network biology workflow to study transcriptomics data of the diabetic liver
Source: BMC Genomics. 2014 Nov 15;15(1):971. doi: 10.1186/1471-2164-15-971 (PMC4246458; doi:10.1186/1471-2164-15-971)
Supplement: Supplementary file 2 — Additional file 2: WikiPathways human pathway collection downloaded on 17 June 2014 ( http://wikipathways.org/index.php/Download_Pathways ). (ZIP 2 MB) [file 12864_2014_6667_MOESM2_ESM.zip › 2014-06-17-WikiPathways-HumanCollection/Hs_Glutathione_metabolism_WP100_74146.gpml]

<?xml version="1.0" encoding="UTF-8"?>
<Pathway xmlns="http://pathvisio.org/GPML/2013a" Name="Glutathione metabolism" Organism="Homo sapiens" Last-Modified="10/16/2013">
  <Comment Source="GenMAPP notes">Converted from rat to human using ortholog information.  Link to original KEGG map:  http://www.genome.ad.jp/dbget-bin/show pathway?rno00480</Comment>
  <Comment Source="GenMAPP remarks">Adapted from KEGG by Sebastien Burel</Comment>
  <Comment Source="WikiPathways-category">Metabolic Process</Comment>
  <Graphics BoardWidth="1225.0" BoardHeight="976.6666666666666"/>
  <DataNode TextLabel="1.8.1.13" GraphId="b3d" Type="GeneProduct">
    <Graphics CenterX="835.6666666666666" CenterY="644.3333333333334" Width="55.0" Height="20.0" ZOrder="32768" FontSize="10" Valign="Middle"/>
    <Xref Database="Enzyme Nomenclature" ID="1.8.1.13"/>
  </DataNode>
  <DataNode TextLabel="ANPEP" GraphId="e5c" Type="GeneProduct">
    <Attribute Key="org.pathvisio.model.BackpageHead" Value="ANPEP | alanyl (membrane) aminopeptidase (amino..."/>
    <Graphics CenterX="850.6666666666666" CenterY="799.3333333333334" Width="55.0" Height="20.0" ZOrder="32768" FontSize="10" Valign="Middle"/>
    <Xref Database="Entrez Gene" ID="290"/>
  </DataNode>
  <DataNode TextLabel="GGT1" GraphId="c9b" Type="GeneProduct" GroupRef="b5967">
    <Attribute Key="org.pathvisio.model.BackpageHead" Value="GGT1 | gamma-glutamyltransferase 1"/>
    <Graphics CenterX="658.0" CenterY="775.3333333333334" Width="50.0" Height="20.0" ZOrder="32768" FontSize="10" Valign="Middle"/>
    <Xref Database="Entrez Gene" ID="2678"/>
  </DataNode>
  <DataNode TextLabel="GPX3" GraphId="d1b" Type="GeneProduct" GroupRef="eaf70">
    <Attribute Key="org.pathvisio.model.BackpageHead" Value="GPX3 | glutathione peroxidase 3 (plasma)"/>
    <Graphics CenterX="243.33333333333334" CenterY="885.3333333333334" Width="60.0" Height="20.0" ZOrder="32768" FontSize="10" Valign="Middle"/>
    <Xref Database="Entrez Gene" ID="2878"/>
  </DataNode>
  <DataNode TextLabel="1.8.4.4" GraphId="a57" Type="GeneProduct" GroupRef="eaf70">
    <Graphics CenterX="176.66666666666666" CenterY="905.3333333333334" Width="60.0" Height="20.0" ZOrder="32768" FontSize="10" Valign="Middle"/>
    <Xref Database="Enzyme Nomenclature" ID="1.8.4.4"/>
  </DataNode>
  <DataNode TextLabel="1.8.4.1" GraphId="aa1" Type="GeneProduct" GroupRef="eaf70">
    <Graphics CenterX="176.66666666666666" CenterY="885.3333333333334" Width="60.0" Height="20.0" ZOrder="32768" FontSize="10" Valign="Middle"/>
    <Xref Database="Enzyme Nomenclature" ID="1.8.4.1"/>
  </DataNode>
  <DataNode TextLabel="2.8.1.3" GraphId="fb3" Type="GeneProduct" GroupRef="eaf70">
    <Graphics CenterX="176.66666666666666" CenterY="865.3333333333334" Width="60.0" Height="20.0" ZOrder="32768" FontSize="10" Valign="Middle"/>
    <Xref Database="Enzyme Nomenclature" ID="2.8.1.3"/>
  </DataNode>
  <DataNode TextLabel="1.8.5.1" GraphId="cd4" Type="GeneProduct" GroupRef="eaf70">
    <Graphics CenterX="176.66666666666666" CenterY="845.3333333333334" Width="60.0" Height="20.0" ZOrder="32768" FontSize="10" Valign="Middle"/>
    <Xref Database="Enzyme Nomenclature" ID="1.8.5.1"/>
  </DataNode>
  <DataNode TextLabel="1.8.4.3" GraphId="c73" Type="GeneProduct" GroupRef="eaf70">
    <Graphics CenterX="176.66666666666666" CenterY="825.3333333333334" Width="60.0" Height="20.0" ZOrder="32768" FontSize="10" Valign="Middle"/>
    <Xref Database="Enzyme Nomenclature" ID="1.8.4.3"/>
  </DataNode>
  <DataNode TextLabel="1.8.3.3" GraphId="eca" Type="GeneProduct" GroupRef="eaf70">
    <Graphics CenterX="113.33333333333333" CenterY="905.3333333333334" Width="60.0" Height="20.0" ZOrder="32768" FontSize="10" Valign="Middle"/>
    <Xref Database="Enzyme Nomenclature" ID="1.8.3.3"/>
  </DataNode>
  <DataNode TextLabel="1.11.1.12" GraphId="e07" Type="GeneProduct" GroupRef="eaf70">
    <Graphics CenterX="113.33333333333333" CenterY="885.3333333333334" Width="60.0" Height="20.0" ZOrder="32768" FontSize="10" Valign="Middle"/>
    <Xref Database="Enzyme Nomenclature" ID="1.11.1.12"/>
  </DataNode>
  <DataNode TextLabel="1.8.4.7" GraphId="c92" Type="GeneProduct" GroupRef="eaf70">
    <Graphics CenterX="113.33333333333333" CenterY="865.3333333333334" Width="60.0" Height="20.0" ZOrder="32768" FontSize="10" Valign="Middle"/>
    <Xref Database="Enzyme Nomenclature" ID="1.8.4.7"/>
  </DataNode>
  <DataNode TextLabel="1.8.4.2" GraphId="d14" Type="GeneProduct" GroupRef="eaf70">
    <Graphics CenterX="113.33333333333333" CenterY="845.3333333333334" Width="60.0" Height="20.0" ZOrder="32768" FontSize="10" Valign="Middle"/>
    <Xref Database="Enzyme Nomenclature" ID="1.8.4.2"/>
  </DataNode>
  <DataNode TextLabel="1.5.4.1" GraphId="d89" Type="GeneProduct" GroupRef="eaf70">
    <Graphics CenterX="113.33333333333333" CenterY="825.3333333333334" Width="60.0" Height="20.0" ZOrder="32768" FontSize="10" Valign="Middle"/>
    <Xref Database="Enzyme Nomenclature" ID="1.5.4.1"/>
  </DataNode>
  <DataNode TextLabel="G6PD" GraphId="fbb" Type="GeneProduct" GroupRef="cdf06">
    <Attribute Key="org.pathvisio.model.BackpageHead" Value="G6PD | glucose-6-phosphate dehydrogenase"/>
    <Graphics CenterX="176.66666666666666" CenterY="743.3333333333334" Width="55.0" Height="20.0" ZOrder="32768" FontSize="10" Valign="Middle"/>
    <Xref Database="Entrez Gene" ID="2539"/>
  </DataNode>
  <DataNode TextLabel="1.1.1.43" GraphId="df5" Type="GeneProduct" GroupRef="cdf06">
    <Graphics CenterX="176.66666666666666" CenterY="723.3333333333334" Width="55.0" Height="20.0" ZOrder="32768" FontSize="10" Valign="Middle"/>
    <Xref Database="Enzyme Nomenclature" ID="1.1.1.43"/>
  </DataNode>
  <DataNode TextLabel="IDH1" GraphId="c78" Type="GeneProduct" GroupRef="cdf06">
    <Attribute Key="org.pathvisio.model.BackpageHead" Value="IDH1 | isocitrate dehydrogenase 1 (NADP+) solu..."/>
    <Graphics CenterX="176.66666666666666" CenterY="703.3333333333334" Width="55.0" Height="20.0" ZOrder="32768" FontSize="10" Valign="Middle"/>
    <Xref Database="Entrez Gene" ID="3417"/>
  </DataNode>
  <DataNode TextLabel="GSR" GraphId="af2" Type="GeneProduct">
    <Attribute Key="org.pathvisio.model.BackpageHead" Value="GSR | glutathione reductase"/>
    <Graphics CenterX="182.66666666666666" CenterY="641.3333333333334" Width="46.666666666666664" Height="20.0" ZOrder="32768" FontSize="10" Valign="Middle"/>
    <Xref Database="Entrez Gene" ID="2936"/>
  </DataNode>
  <DataNode TextLabel="GSS" GraphId="ba1" Type="GeneProduct">
    <Attribute Key="org.pathvisio.model.BackpageHead" Value="GSS | glutathione synthetase"/>
    <Graphics CenterX="570.6666666666666" CenterY="644.0" Width="46.666666666666664" Height="20.0" ZOrder="32768" FontSize="10" Valign="Middle"/>
    <Xref Database="Entrez Gene" ID="2937"/>
  </DataNode>
  <DataNode TextLabel="GCLC" GraphId="bae" Type="GeneProduct" GroupRef="effc5">
    <Attribute Key="org.pathvisio.model.BackpageHead" Value="GCLC | glutamate-cysteine ligase catalytic sub..."/>
    <Graphics CenterX="736.3333333333334" CenterY="371.3333333333333" Width="50.0" Height="20.0" ZOrder="32768" FontSize="10" Valign="Middle"/>
    <Xref Database="Entrez Gene" ID="2729"/>
  </DataNode>
  <DataNode TextLabel="GGT1" GraphId="a6d" Type="GeneProduct" GroupRef="e28d5">
    <Comment Source="GenMAPP remarks">(5-L-Glutamyl)-L-amino acid</Comment>
    <Attribute Key="org.pathvisio.model.BackpageHead" Value="GGT1 | gamma-glutamyltransferase 1"/>
    <Graphics CenterX="418.0" CenterY="565.0" Width="55.0" Height="20.0" ZOrder="32768" FontSize="10" Valign="Middle"/>
    <Xref Database="Entrez Gene" ID="2678"/>
  </DataNode>
  <DataNode TextLabel="3.4.11.4" GraphId="b2f" Type="GeneProduct" GroupRef="e28d5">
    <Graphics CenterX="418.0" CenterY="545.0" Width="55.0" Height="20.0" ZOrder="32768" FontSize="10" Valign="Middle"/>
    <Xref Database="Enzyme Nomenclature" ID="3.4.11.4"/>
  </DataNode>
  <DataNode TextLabel="ANPEP" GraphId="b16" Type="GeneProduct">
    <Attribute Key="org.pathvisio.model.BackpageHead" Value="ANPEP | alanyl (membrane) aminopeptidase (amino..."/>
    <Graphics CenterX="456.0" CenterY="412.0" Width="55.0" Height="20.0" ZOrder="32768" FontSize="10" Valign="Middle"/>
    <Xref Database="Entrez Gene" ID="290"/>
  </DataNode>
  <DataNode TextLabel="OPLAH" GraphId="ec0" Type="GeneProduct">
    <Attribute Key="org.pathvisio.model.BackpageHead" Value="OPLAH | 5-oxoprolinase (ATP-hydrolysing)"/>
    <Graphics CenterX="475.0" CenterY="159.66666666666666" Width="53.333333333333336" Height="20.0" ZOrder="32768" FontSize="10" Valign="Middle"/>
    <Xref Database="Entrez Gene" ID="26873"/>
  </DataNode>
  <DataNode TextLabel="2.3.2.4" GraphId="b31" Type="GeneProduct">
    <Graphics CenterX="598.6666666666666" CenterY="73.33333333333333" Width="46.666666666666664" Height="20.0" ZOrder="32768" FontSize="10" Valign="Middle"/>
    <Xref Database="Enzyme Nomenclature" ID="2.3.2.4"/>
  </DataNode>
  <DataNode TextLabel="GGT1" GraphId="d17" Type="GeneProduct" GroupRef="cc130">
    <Attribute Key="org.pathvisio.model.BackpageHead" Value="GGT1 | gamma-glutamyltransferase 1"/>
    <Graphics CenterX="250.33333333333334" CenterY="514.6666666666666" Width="50.0" Height="20.0" ZOrder="32768" FontSize="10" Valign="Middle"/>
    <Xref Database="Entrez Gene" ID="2678"/>
  </DataNode>
  <DataNode TextLabel="2.3.2.4" GraphId="ef1" Type="GeneProduct">
    <Graphics CenterX="204.33333333333334" CenterY="201.33333333333334" Width="46.666666666666664" Height="20.0" ZOrder="32768" FontSize="10" Valign="Middle"/>
    <Xref Database="Enzyme Nomenclature" ID="2.3.2.4"/>
  </DataNode>
  <DataNode TextLabel="2.3.1.80" GraphId="a03" Type="GeneProduct">
    <Graphics CenterX="1045.3333333333333" CenterY="856.3333333333334" Width="55.0" Height="20.0" ZOrder="32768" FontSize="10" Valign="Middle"/>
    <Xref Database="Enzyme Nomenclature" ID="2.3.1.80"/>
  </DataNode>
  <DataNode TextLabel="6.3.1.8" GraphId="de8" Type="GeneProduct">
    <Graphics CenterX="476.6666666666667" CenterY="892.6666666666666" Width="46.666666666666664" Height="20.0" ZOrder="32768" FontSize="10" Valign="Middle"/>
    <Xref Database="Enzyme Nomenclature" ID="6.3.1.8"/>
  </DataNode>
  <DataNode TextLabel="3.5.1.78" GraphId="fe1" Type="GeneProduct">
    <Graphics CenterX="473.3333333333333" CenterY="936.6666666666666" Width="55.0" Height="20.0" ZOrder="32768" FontSize="10" Valign="Middle"/>
    <Xref Database="Enzyme Nomenclature" ID="3.5.1.78"/>
  </DataNode>
  <DataNode TextLabel="GPX1" GraphId="ac2" Type="GeneProduct" GroupRef="eaf70">
    <Attribute Key="org.pathvisio.model.BackpageHead" Value="GPX1 | glutathione peroxidase 1"/>
    <Graphics CenterX="243.33333333333334" CenterY="845.3333333333334" Width="60.0" Height="20.0" ZOrder="32768" FontSize="10" Valign="Middle"/>
    <Xref Database="Entrez Gene" ID="2876"/>
  </DataNode>
  <DataNode TextLabel="GPX2" GraphId="b85" Type="GeneProduct" GroupRef="eaf70">
    <Attribute Key="org.pathvisio.model.BackpageHead" Value="GPX2 | glutathione peroxidase 2 (gastrointestin..."/>
    <Graphics CenterX="243.33333333333334" CenterY="825.3333333333334" Width="60.0" Height="20.0" ZOrder="32768" FontSize="10" Valign="Middle"/>
    <Xref Database="Entrez Gene" ID="2877"/>
  </DataNode>
  <DataNode TextLabel="GPX4" GraphId="f5d" Type="GeneProduct" GroupRef="eaf70">
    <Attribute Key="org.pathvisio.model.BackpageHead" Value="GPX4 | glutathione peroxidase 4 (phospholipid h..."/>
    <Graphics CenterX="243.33333333333334" CenterY="865.3333333333334" Width="60.0" Height="20.0" ZOrder="32768" FontSize="10" Valign="Middle"/>
    <Xref Database="Entrez Gene" ID="2879"/>
  </DataNode>
  <DataNode TextLabel="GSTA5" GraphId="bb7" Type="GeneProduct" GroupRef="e5049">
    <Attribute Key="org.pathvisio.model.BackpageHead" Value="GSTA5 | glutathione S-transferase A5"/>
    <Graphics CenterX="484.3333333333333" CenterY="714.6666666666666" Width="53.333333333333336" Height="20.0" ZOrder="32768" FontSize="10" Valign="Middle"/>
    <Xref Database="Entrez Gene" ID="221357"/>
  </DataNode>
  <DataNode TextLabel="GSTA1" GraphId="b5c" Type="GeneProduct" GroupRef="e5049">
    <Attribute Key="org.pathvisio.model.BackpageHead" Value="GSTA1 | glutathione S-transferase A1"/>
    <Graphics CenterX="484.3333333333333" CenterY="734.6666666666666" Width="53.333333333333336" Height="20.0" ZOrder="32768" FontSize="10" Valign="Middle"/>
    <Xref Database="Entrez Gene" ID="2938"/>
  </DataNode>
  <DataNode TextLabel="GSTM1" GraphId="fe8" Type="GeneProduct" GroupRef="e5049">
    <Attribute Key="org.pathvisio.model.BackpageHead" Value="GSTM1 | glutathione S-transferase M1"/>
    <Graphics CenterX="484.3333333333333" CenterY="794.6666666666666" Width="53.333333333333336" Height="20.0" ZOrder="32768" FontSize="10" Valign="Middle"/>
    <Xref Database="Entrez Gene" ID="2944"/>
  </DataNode>
  <DataNode TextLabel="GSTT1" GraphId="f4a" Type="GeneProduct" GroupRef="e5049">
    <Attribute Key="org.pathvisio.model.BackpageHead" Value="GSTT1 | glutathione S-transferase theta 1"/>
    <Graphics CenterX="484.3333333333333" CenterY="774.6666666666666" Width="53.333333333333336" Height="20.0" ZOrder="32768" FontSize="10" Valign="Middle"/>
    <Xref Database="Entrez Gene" ID="2952"/>
  </DataNode>
  <DataNode TextLabel="GSTT2" GraphId="de1" Type="GeneProduct" GroupRef="e5049">
    <Attribute Key="org.pathvisio.model.BackpageHead" Value="GSTT2 | glutathione S-transferase theta 2"/>
    <Graphics CenterX="484.3333333333333" CenterY="754.6666666666666" Width="53.333333333333336" Height="20.0" ZOrder="32768" FontSize="10" Valign="Middle"/>
    <Xref Database="Entrez Gene" ID="2953"/>
  </DataNode>
  <DataNode TextLabel="GSTM2" GraphId="b6c" Type="GeneProduct" GroupRef="e5049">
    <Attribute Key="org.pathvisio.model.BackpageHead" Value="GSTM2 | glutathione S-transferase M2 (muscle)"/>
    <Graphics CenterX="484.3333333333333" CenterY="814.6666666666666" Width="53.333333333333336" Height="20.0" ZOrder="32768" FontSize="10" Valign="Middle"/>
    <Xref Database="Entrez Gene" ID="2946"/>
  </DataNode>
  <DataNode TextLabel="GGTLA1" GraphId="a71" Type="GeneProduct" GroupRef="cc130">
    <Attribute Key="org.pathvisio.model.BackpageHead" Value="GGTLA1 | gamma-glutamyltransferase-like activit..."/>
    <Graphics CenterX="250.33333333333334" CenterY="494.6666666666667" Width="60.0" Height="20.0" ZOrder="32768" FontSize="10" Valign="Middle"/>
    <Xref Database="Entrez Gene" ID="2687"/>
  </DataNode>
  <DataNode TextLabel="GGTLA1" GraphId="a4b" Type="GeneProduct" GroupRef="e28d5">
    <Attribute Key="org.pathvisio.model.BackpageHead" Value="GGTLA1 | gamma-glutamyltransferase-like activit..."/>
    <Graphics CenterX="418.0" CenterY="585.0" Width="60.0" Height="20.0" ZOrder="32768" FontSize="10" Valign="Middle"/>
    <Xref Database="Entrez Gene" ID="2687"/>
  </DataNode>
  <DataNode TextLabel="GCLM" GraphId="cf9" Type="GeneProduct" GroupRef="effc5">
    <Attribute Key="org.pathvisio.model.BackpageHead" Value="GCLM | glutamate-cysteine ligase modifier subu..."/>
    <Graphics CenterX="736.3333333333334" CenterY="391.3333333333333" Width="46.666666666666664" Height="20.0" ZOrder="32768" FontSize="10" Valign="Middle"/>
    <Xref Database="Entrez Gene" ID="2730"/>
  </DataNode>
  <DataNode TextLabel="GGTLA1" GraphId="f40" Type="GeneProduct" GroupRef="b5967">
    <Attribute Key="org.pathvisio.model.BackpageHead" Value="GGTLA1 | gamma-glutamyltransferase-like activit..."/>
    <Graphics CenterX="658.0" CenterY="795.3333333333334" Width="60.0" Height="20.0" ZOrder="32768" FontSize="10" Valign="Middle"/>
    <Xref Database="Entrez Gene" ID="2687"/>
  </DataNode>
  <DataNode TextLabel="Oxidized glutathione" GraphId="fcb83" Type="Metabolite">
    <Graphics CenterX="62.0" CenterY="641.0" Width="116.0" Height="20.0" ZOrder="32768" FontSize="10" Valign="Middle" Color="0000ff"/>
    <Xref Database="KEGG Compound" ID="C00127"/>
  </DataNode>
  <DataNode TextLabel="NADPH" GraphId="bc94d" Type="Metabolite">
    <Graphics CenterX="100.0" CenterY="688.0" Width="80.0" Height="20.0" ZOrder="32768" FontSize="10" Valign="Middle" Color="0000ff"/>
    <Xref Database="HMDB" ID="HMDB00221"/>
  </DataNode>
  <DataNode TextLabel="NADP+" GraphId="e3c6d" Type="Metabolite">
    <Graphics CenterX="259.0" CenterY="692.0" Width="80.0" Height="20.0" ZOrder="32768" FontSize="10" Valign="Middle" Color="0000ff"/>
    <Xref Database="HMDB" ID="HMDB00217"/>
  </DataNode>
  <DataNode TextLabel="Glutathione (reduced)" GraphId="e3f7e" Type="Metabolite">
    <Graphics CenterX="416.0" CenterY="644.0" Width="118.0" Height="20.0" ZOrder="32768" FontSize="10" Valign="Middle" Color="0000ff"/>
    <Xref Database="KEGG Compound" ID="C00051"/>
  </DataNode>
  <DataNode TextLabel="Glycine" GraphId="b8fc9" Type="Metabolite">
    <Graphics CenterX="572.0" CenterY="454.0" Width="80.0" Height="20.0" ZOrder="32768" FontSize="10" Valign="Middle" Color="0000ff"/>
    <Xref Database="HMDB" ID="HMDB00123"/>
  </DataNode>
  <DataNode TextLabel="Cysteinyl-glycine" GraphId="af3b1" Type="Metabolite">
    <Graphics CenterX="416.0" CenterY="497.0" Width="108.0" Height="20.0" ZOrder="32768" FontSize="10" Valign="Middle" Color="0000ff"/>
    <Xref Database="KEGG Compound" ID="C01419"/>
  </DataNode>
  <DataNode TextLabel="(5-L-Glutamyl)-L-amino acid" GraphId="c0dd2" Type="Metabolite">
    <Graphics CenterX="191.0" CenterY="380.0" Width="160.0" Height="20.0" ZOrder="32768" FontSize="10" Valign="Middle" Color="0000ff"/>
    <Xref Database="KEGG Compound" ID="C03740"/>
  </DataNode>
  <DataNode TextLabel="L-Amino acid" GraphId="d5f53" Type="Metabolite">
    <Graphics CenterX="212.0" CenterY="104.0" Width="80.0" Height="20.0" ZOrder="32768" FontSize="10" Valign="Middle" Color="0000ff"/>
    <Xref Database="KEGG Compound" ID="C0151"/>
  </DataNode>
  <DataNode TextLabel="5-Oxoproline" GraphId="b8ac0" Type="Metabolite">
    <Graphics CenterX="309.0" CenterY="144.0" Width="80.0" Height="20.0" ZOrder="32768" FontSize="10" Valign="Middle" Color="0000ff"/>
    <Xref Database="KEGG Compound" ID="C01879"/>
  </DataNode>
  <DataNode TextLabel="L-Glutamate" GraphId="bd4e0" Type="Metabolite">
    <Graphics CenterX="716.0" CenterY="181.0" Width="80.0" Height="20.0" ZOrder="32768" FontSize="10" Valign="Middle" Color="0000ff"/>
    <Xref Database="KEGG Compound" ID="C00025"/>
  </DataNode>
  <DataNode TextLabel="L-Cysteine" GraphId="a50e6" Type="Metabolite">
    <Graphics CenterX="543.0" CenterY="301.0" Width="80.0" Height="20.0" ZOrder="32768" FontSize="10" Valign="Middle" Color="0000ff"/>
    <Xref Database="KEGG Compound" ID="C00097"/>
  </DataNode>
  <DataNode TextLabel="g-L-Glutamyl-L-cysteine" GraphId="a0316" Type="Metabolite">
    <Graphics CenterX="703.0" CenterY="644.0" Width="132.0" Height="20.0" ZOrder="32768" FontSize="10" Valign="Middle" Color="0000ff"/>
    <Xref Database="KEGG Compound" ID="C00669"/>
  </DataNode>
  <DataNode TextLabel="Bis-g-glutamylcystine" GraphId="d6534" Type="Metabolite">
    <Graphics CenterX="987.5" CenterY="644.5" Width="127.0" Height="23.0" ZOrder="32768" FontSize="10" Valign="Middle" Color="0000ff"/>
    <Xref Database="KEGG Compound" ID="C03646"/>
  </DataNode>
  <DataNode TextLabel="R-S-Glutathione" GraphId="ee42a" Type="Metabolite">
    <Graphics CenterX="576.0" CenterY="786.0" Width="80.0" Height="20.0" ZOrder="32768" FontSize="10" Valign="Middle" Color="0000ff"/>
    <Xref Database="KEGG Compound" ID="C02320"/>
  </DataNode>
  <DataNode TextLabel="L-Glutamate" GraphId="bb8fb" Type="Metabolite">
    <Graphics CenterX="740.0" CenterY="727.0" Width="80.0" Height="20.0" ZOrder="32768" FontSize="10" Valign="Middle" Color="0000ff"/>
    <Xref Database="KEGG Compound" ID="C00025"/>
  </DataNode>
  <DataNode TextLabel="Glycine" GraphId="b69a1" Type="Metabolite">
    <Graphics CenterX="916.0" CenterY="771.0" Width="80.0" Height="20.0" ZOrder="32768" FontSize="10" Valign="Middle" Color="0000ff"/>
    <Xref Database="HMDB" ID="HMDB00123"/>
  </DataNode>
  <DataNode TextLabel="Acetyl-CoA" GraphId="ea0e0" Type="Metabolite">
    <Graphics CenterX="1015.0" CenterY="792.0" Width="80.0" Height="20.0" ZOrder="32768" FontSize="10" Valign="Middle" Color="0000ff"/>
    <Xref Database="HMDB" ID="HMDB01206"/>
  </DataNode>
  <DataNode TextLabel="Glutamylcysteinyl-glycylspermidine" GraphId="e319c" Type="Metabolite">
    <Graphics CenterX="686.0" CenterY="891.0" Width="212.0" Height="20.0" ZOrder="32768" FontSize="10" Valign="Middle" Color="0000ff"/>
    <Xref Database="PubChem-compound" ID="440772"/>
  </DataNode>
  <DataNode TextLabel="R-S-Alanylglycine" GraphId="e6f61" Type="Metabolite">
    <Graphics CenterX="768.5" CenterY="786.0" Width="93.0" Height="20.0" ZOrder="32768" FontSize="10" Valign="Middle" Color="0000ff"/>
    <Xref Database="KEGG Compound" ID="C05729"/>
  </DataNode>
  <DataNode TextLabel="R-S-Alanine" GraphId="dca0d" Type="Metabolite">
    <Graphics CenterX="958.0" CenterY="821.0" Width="80.0" Height="20.0" ZOrder="32768" FontSize="10" Valign="Middle" Color="0000ff"/>
    <Xref Database="KEGG Compound" ID="C05726"/>
  </DataNode>
  <DataNode TextLabel="R-S-Mercapturonate" GraphId="d5223" Type="Metabolite">
    <Graphics CenterX="1133.5" CenterY="877.0" Width="123.0" Height="20.0" ZOrder="32768" FontSize="10" Valign="Middle" Color="0000ff"/>
    <Xref Database="PubChem-substance" ID="8030"/>
  </DataNode>
  <Interaction GraphId="b876c">
    <Graphics ZOrder="12288" LineThickness="1.0">
      <Point X="332.20000000000005" Y="644.0" GraphRef="c624f" RelX="-240.0" RelY="0.0"/>
      <Point X="572.0" Y="464.0" GraphRef="b8fc9" RelX="0.0" RelY="1.0"/>
    </Graphics>
    <Xref Database="" ID=""/>
  </Interaction>
  <Interaction GraphId="a11c1">
    <Graphics ZOrder="12288" LineThickness="1.0">
      <Point X="736.0" Y="330.0" GraphRef="f0f52" RelX="0.0" RelY="0.0"/>
      <Point X="583.0" Y="301.0" GraphRef="a50e6" RelX="1.0" RelY="0.0"/>
    </Graphics>
    <Xref Database="" ID=""/>
  </Interaction>
  <Interaction GraphId="da83c">
    <Graphics ZOrder="12288" LineThickness="1.0">
      <Point X="633.0" Y="901.0" GraphRef="e319c" RelX="-0.5" RelY="1.0"/>
      <Point X="500.8333333333333" Y="936.6666666666666" GraphRef="fe1" RelX="1.0" RelY="0.0"/>
    </Graphics>
    <Xref Database="" ID=""/>
  </Interaction>
  <Interaction GraphId="bfbdc">
    <Graphics ZOrder="12288" LineThickness="1.0">
      <Point X="436.33333333333326" Y="750.5" GraphRef="ac9" RelX="0.0" RelY="1.0"/>
      <Point X="449.6244343891403" Y="786.0" GraphRef="b6aa6" RelX="0.0" RelY="0.0"/>
    </Graphics>
    <Xref Database="" ID=""/>
  </Interaction>
  <Interaction GraphId="b05e5">
    <Graphics ZOrder="12288" LineStyle="Broken" LineThickness="1.0">
      <Point X="213.33333333333334" Y="54.166666666666664" GraphRef="aad" RelX="0.0" RelY="1.0" ArrowHead="Arrow"/>
      <Point X="212.0" Y="94.0" GraphRef="d5f53" RelX="0.0" RelY="-1.0" ArrowHead="Arrow"/>
    </Graphics>
    <Xref Database="" ID=""/>
  </Interaction>
  <Interaction GraphId="a6f10">
    <Graphics ConnectorType="Elbow" ZOrder="12288" LineThickness="1.0" Color="ff0000">
      <Point X="54.33333333333326" Y="865.3333333333335" GraphRef="e5598" RelX="-1.0" RelY="0.0"/>
      <Point X="33.0" Y="651.0" GraphRef="fcb83" RelX="-0.5" RelY="1.0" ArrowHead="Arrow"/>
    </Graphics>
    <Xref Database="" ID=""/>
  </Interaction>
  <Interaction GraphId="a6afb">
    <Graphics ConnectorType="Elbow" ZOrder="12288" LineThickness="1.0" Color="00ff00">
      <Point X="299.0" Y="865.3333333333335" GraphRef="e5598" RelX="1.0" RelY="0.0"/>
      <Point X="386.5" Y="654.0" GraphRef="e3f7e" RelX="-0.5" RelY="1.0" ArrowHead="Arrow"/>
    </Graphics>
    <Xref Database="" ID=""/>
  </Interaction>
  <Interaction GraphId="baad1">
    <Graphics ConnectorType="Curved" ZOrder="12288" LineThickness="1.0">
      <Point X="141.16666666666666" Y="723.3333333333334" GraphRef="ef08a" RelX="-1.0" RelY="0.0"/>
      <Point X="170.99999999999997" Y="651.3333333333334" GraphRef="af2" RelX="-0.5" RelY="1.0" ArrowHead="Arrow"/>
      <Anchor Position="0.4" Shape="None" GraphId="f9f30"/>
    </Graphics>
    <Xref Database="" ID=""/>
  </Interaction>
  <Interaction GraphId="e7cec">
    <Graphics ConnectorType="Curved" ZOrder="12288" LineThickness="1.0">
      <Point X="212.16666666666666" Y="723.3333333333334" GraphRef="ef08a" RelX="1.0" RelY="0.0"/>
      <Point X="194.3333333333333" Y="651.3333333333334" GraphRef="af2" RelX="0.5" RelY="1.0" ArrowHead="Arrow"/>
      <Anchor Position="0.4" Shape="None" GraphId="a404d"/>
    </Graphics>
    <Xref Database="" ID=""/>
  </Interaction>
  <Interaction GraphId="eebef">
    <Graphics ConnectorType="Elbow" ZOrder="12288" LineThickness="1.0" Color="ff0000">
      <Point X="416.0" Y="654.0" GraphRef="e3f7e" RelX="0.0" RelY="1.0"/>
      <Point X="445.8333333333333" Y="936.6666666666666" GraphRef="fe1" RelX="-1.0" RelY="0.0" ArrowHead="Arrow"/>
    </Graphics>
    <Xref Database="" ID=""/>
  </Interaction>
  <Interaction GraphId="f9474">
    <Graphics ZOrder="12288" LineThickness="1.0">
      <Point X="699.0" Y="786.0" GraphRef="da2f7" RelX="0.0" RelY="0.0"/>
      <Point X="740.0" Y="737.0" GraphRef="bb8fb" RelX="0.0" RelY="1.0" ArrowHead="Arrow"/>
    </Graphics>
    <Xref Database="" ID=""/>
  </Interaction>
  <Interaction GraphId="eb0e5">
    <Graphics ZOrder="12288" LineThickness="1.0">
      <Point X="890.4439749873247" Y="811.6363021801589" GraphRef="c8453" RelX="0.0" RelY="0.0"/>
      <Point X="916.0" Y="781.0" GraphRef="b69a1" RelX="0.0" RelY="1.0" ArrowHead="Arrow"/>
    </Graphics>
    <Xref Database="" ID=""/>
  </Interaction>
  <Interaction GraphId="d8159">
    <Graphics ZOrder="12288" LineThickness="1.0">
      <Point X="1015.0" Y="802.0" GraphRef="ea0e0" RelX="0.0" RelY="1.0"/>
      <Point X="1020.4955875522526" Y="838.0236878773803" GraphRef="ff2be" RelX="0.0" RelY="0.0" ArrowHead="Arrow"/>
    </Graphics>
    <Xref Database="" ID=""/>
  </Interaction>
  <Interaction GraphId="fb137">
    <Graphics ConnectorType="Elbow" ZOrder="12288" LineThickness="1.0" Color="ff0000">
      <Point X="416.0" Y="654.0" GraphRef="e3f7e" RelX="0.0" RelY="1.0"/>
      <Point X="580.0" Y="891.0" GraphRef="e319c" RelX="-1.0" RelY="0.0" ArrowHead="Arrow"/>
    </Graphics>
    <Xref Database="" ID=""/>
  </Interaction>
  <Interaction GraphId="def87">
    <Graphics ConnectorType="Elbow" ZOrder="12288" LineThickness="1.0" Color="ff0000">
      <Point X="416.0" Y="654.0" GraphRef="e3f7e" RelX="0.0" RelY="1.0"/>
      <Point X="536.0" Y="786.0" GraphRef="ee42a" RelX="-1.0" RelY="0.0" ArrowHead="Arrow"/>
      <Anchor Position="0.6572398190045249" Shape="None" GraphId="b6aa6"/>
      <Anchor Position="0.7978883861236801" Shape="None" GraphId="f1fea"/>
    </Graphics>
    <Xref Database="" ID=""/>
  </Interaction>
  <Interaction GraphId="ea330">
    <Graphics ZOrder="12288" LineThickness="1.0">
      <Point X="616.0" Y="786.0" GraphRef="ee42a" RelX="1.0" RelY="0.0"/>
      <Point X="722.0" Y="786.0" GraphRef="e6f61" RelX="-1.0" RelY="0.0" ArrowHead="Arrow"/>
      <Anchor Position="0.7830188679245284" Shape="None" GraphId="da2f7"/>
      <Anchor Position="0.4" Shape="None" GraphId="f659a"/>
    </Graphics>
    <Xref Database="" ID=""/>
  </Interaction>
  <Interaction GraphId="f840c">
    <Graphics ZOrder="12288" LineThickness="1.0">
      <Point X="815.0" Y="786.0" GraphRef="e6f61" RelX="1.0" RelY="0.0"/>
      <Point X="918.0" Y="821.0" GraphRef="dca0d" RelX="-1.0" RelY="0.0" ArrowHead="Arrow"/>
      <Anchor Position="0.7324657765759679" Shape="None" GraphId="c8453"/>
      <Anchor Position="0.4" Shape="None" GraphId="e297a"/>
    </Graphics>
    <Xref Database="" ID=""/>
  </Interaction>
  <Interaction GraphId="f04da">
    <Graphics ZOrder="12288" LineThickness="1.0">
      <Point X="998.0" Y="821.0" GraphRef="dca0d" RelX="1.0" RelY="0.0"/>
      <Point X="1072.0" Y="877.0" GraphRef="d5223" RelX="-1.0" RelY="0.0" ArrowHead="Arrow"/>
      <Anchor Position="0.3039944263817923" Shape="None" GraphId="ff2be"/>
      <Anchor Position="0.6528100325127721" Shape="None" GraphId="df47c"/>
    </Graphics>
    <Xref Database="" ID=""/>
  </Interaction>
  <Interaction GraphId="a6184">
    <Graphics ZOrder="12288" LineThickness="1.0">
      <Point X="458.3283677077195" Y="417.37576900412495" GraphRef="ad84b" RelX="0.0" RelY="0.0"/>
      <Point X="532.0" Y="454.0" GraphRef="b8fc9" RelX="-1.0" RelY="0.0" ArrowHead="Arrow"/>
    </Graphics>
    <Xref Database="" ID=""/>
  </Interaction>
  <Interaction GraphId="a4163">
    <Graphics ConnectorType="Elbow" ZOrder="12288" LineThickness="1.0">
      <Point X="445.5" Y="634.0" GraphRef="e3f7e" RelX="0.5" RelY="-1.0"/>
      <Point X="696.0" Y="191.0" GraphRef="bd4e0" RelX="-0.5" RelY="1.0" ArrowHead="Arrow"/>
    </Graphics>
    <Xref Database="" ID=""/>
  </Interaction>
  <Interaction GraphId="c0ae8">
    <Graphics ZOrder="12288" LineStyle="Broken" LineThickness="1.0">
      <Point X="481.9166666666667" Y="242.5" GraphRef="ddd" RelX="0.0" RelY="1.0"/>
      <Point X="523.0" Y="291.0" GraphRef="a50e6" RelX="-0.5" RelY="-1.0" ArrowHead="Arrow"/>
    </Graphics>
    <Xref Database="" ID=""/>
  </Interaction>
  <Interaction GraphId="da665">
    <Graphics ZOrder="12288" LineStyle="Broken" LineThickness="1.0">
      <Point X="622.1666666666665" Y="545.8333333333333" GraphRef="a0e" RelX="0.0" RelY="-1.0"/>
      <Point X="592.0" Y="464.0" GraphRef="b8fc9" RelX="0.5" RelY="1.0" ArrowHead="Arrow"/>
    </Graphics>
    <Xref Database="" ID=""/>
  </Interaction>
  <Interaction GraphId="aa67c">
    <Graphics ZOrder="12288" LineStyle="Broken" LineThickness="1.0">
      <Point X="798.0" Y="181.66666666666666" GraphRef="b8a" RelX="-1.0" RelY="0.0" ArrowHead="Arrow"/>
      <Point X="756.0" Y="181.0" GraphRef="bd4e0" RelX="1.0" RelY="0.0" ArrowHead="Arrow"/>
    </Graphics>
    <Xref Database="" ID=""/>
  </Interaction>
  <Interaction GraphId="dbac2">
    <Graphics ZOrder="12288" LineStyle="Broken" LineThickness="1.0">
      <Point X="503.0" Y="301.0" GraphRef="a50e6" RelX="-1.0" RelY="0.0" ArrowHead="Arrow"/>
      <Point X="459.9999999999999" Y="301.08333333333326" GraphRef="adf" RelX="1.0" RelY="0.0" ArrowHead="Arrow"/>
    </Graphics>
    <Xref Database="" ID=""/>
  </Interaction>
  <Interaction GraphId="f7431">
    <Graphics ConnectorType="Elbow" ZOrder="12288" LineThickness="1.0">
      <Point X="670.0" Y="634.0" GraphRef="a0316" RelX="-0.5" RelY="-1.0"/>
      <Point X="499.5" Y="75.0"/>
      <Point X="329.0" Y="134.0" GraphRef="b8ac0" RelX="0.5" RelY="-1.0" ArrowHead="Arrow"/>
      <Anchor Position="0.6590896060674728" Shape="None" GraphId="e1568"/>
    </Graphics>
    <Xref Database="" ID=""/>
  </Interaction>
  <Interaction GraphId="ba67d">
    <Graphics ConnectorType="Elbow" ZOrder="12288" LineThickness="1.0">
      <Point X="204.81485972384317" Y="201.59028146172147" GraphRef="a79e4" RelX="0.0" RelY="0.0"/>
      <Point X="309.0" Y="154.0" GraphRef="b8ac0" RelX="0.0" RelY="1.0" ArrowHead="Arrow"/>
    </Graphics>
    <Xref Database="" ID=""/>
  </Interaction>
  <Interaction GraphId="e9e63">
    <Graphics ZOrder="12288" LineThickness="1.0">
      <Point X="191.0" Y="370.0" GraphRef="c0dd2" RelX="0.0" RelY="-1.0"/>
      <Point X="212.0" Y="114.0" GraphRef="d5f53" RelX="0.0" RelY="1.0" ArrowHead="Arrow"/>
      <Anchor Position="0.6578504630401505" Shape="None" GraphId="a79e4"/>
    </Graphics>
    <Xref Database="" ID=""/>
  </Interaction>
  <Interaction GraphId="b5dfd">
    <Graphics ZOrder="12288" LineThickness="1.0">
      <Point X="357.0" Y="644.0" GraphRef="e3f7e" RelX="-1.0" RelY="0.0"/>
      <Point X="191.0" Y="390.0" GraphRef="c0dd2" RelX="0.0" RelY="1.0" ArrowHead="Arrow"/>
      <Anchor Position="0.5320401424971761" Shape="None" GraphId="d6e92"/>
    </Graphics>
    <Xref Database="" ID=""/>
  </Interaction>
  <Interaction GraphId="a159c">
    <Graphics ConnectorType="Elbow" ZOrder="12288" LineThickness="1.0">
      <Point X="172.0" Y="104.0" GraphRef="d5f53" RelX="-1.0" RelY="0.0"/>
      <Point X="84.0" Y="300.5"/>
      <Point X="362.0" Y="497.0" GraphRef="af3b1" RelX="-1.0" RelY="0.0" ArrowHead="Arrow"/>
      <Anchor Position="0.8500782172844236" Shape="None" GraphId="ba3c9"/>
    </Graphics>
    <Xref Database="" ID=""/>
  </Interaction>
  <Interaction GraphId="e2584">
    <Graphics ZOrder="12288" LineThickness="1.0">
      <Point X="349.0" Y="144.0" GraphRef="b8ac0" RelX="1.0" RelY="0.0"/>
      <Point X="676.0" Y="181.0" GraphRef="bd4e0" RelX="-1.0" RelY="0.0" ArrowHead="Arrow"/>
      <Anchor Position="0.4" Shape="None" GraphId="dea92"/>
    </Graphics>
    <Xref Database="" ID=""/>
  </Interaction>
  <Interaction GraphId="af9a0">
    <Graphics ZOrder="12288" LineThickness="1.0">
      <Point X="416.0" Y="634.0" GraphRef="e3f7e" RelX="0.0" RelY="-1.0"/>
      <Point X="416.0" Y="507.0" GraphRef="af3b1" RelX="0.0" RelY="1.0" ArrowHead="Arrow"/>
      <Anchor Position="0.5905511811023622" Shape="None" GraphId="b4ea5"/>
    </Graphics>
    <Xref Database="" ID=""/>
  </Interaction>
  <Interaction GraphId="d494f">
    <Graphics ZOrder="12288" LineThickness="1.0">
      <Point X="736.0" Y="191.0" GraphRef="bd4e0" RelX="0.5" RelY="1.0"/>
      <Point X="736.0" Y="634.0" GraphRef="a0316" RelX="0.5" RelY="-1.0" ArrowHead="Arrow"/>
      <Anchor Position="0.41986751592356686" Shape="None" GraphId="cc0f4"/>
      <Anchor Position="0.31376975169300225" Shape="None" GraphId="f0f52"/>
    </Graphics>
    <Xref Database="" ID=""/>
  </Interaction>
  <Interaction GraphId="ba0d1">
    <Graphics ZOrder="12288" LineThickness="1.0">
      <Point X="416.0" Y="487.0" GraphRef="af3b1" RelX="0.0" RelY="-1.0"/>
      <Point X="523.0" Y="311.0" GraphRef="a50e6" RelX="-0.5" RelY="1.0" ArrowHead="Arrow"/>
      <Anchor Position="0.39559222156747187" Shape="None" GraphId="ad84b"/>
    </Graphics>
    <Xref Database="" ID=""/>
  </Interaction>
  <Interaction GraphId="c59b5">
    <Graphics ZOrder="12288" LineThickness="1.0" Color="00ff00">
      <Point X="637.0" Y="644.0" GraphRef="a0316" RelX="-1.0" RelY="0.0"/>
      <Point X="475.0" Y="644.0" GraphRef="e3f7e" RelX="1.0" RelY="0.0" ArrowHead="Arrow"/>
      <Anchor Position="0.4" Shape="None" GraphId="c624f"/>
    </Graphics>
    <Xref Database="" ID=""/>
  </Interaction>
  <Interaction GraphId="b73ff">
    <Graphics ZOrder="12288" LineThickness="1.0">
      <Point X="769.0" Y="644.0" GraphRef="a0316" RelX="1.0" RelY="0.0"/>
      <Point X="924.0" Y="644.5" GraphRef="d6534" RelX="-1.0" RelY="0.0" ArrowHead="Arrow"/>
      <Anchor Position="0.4" Shape="None" GraphId="e1241"/>
    </Graphics>
    <Xref Database="" ID=""/>
  </Interaction>
  <Interaction GraphId="c674f">
    <Graphics ZOrder="12288" LineThickness="1.0" Color="00ff00">
      <Point X="120.0" Y="641.0" GraphRef="fcb83" RelX="1.0" RelY="0.0"/>
      <Point X="357.0" Y="644.0" GraphRef="e3f7e" RelX="-1.0" RelY="0.0" ArrowHead="Arrow"/>
      <Anchor Position="0.24906547046886682" Shape="None" GraphId="cbfcf"/>
    </Graphics>
    <Xref Database="" ID=""/>
  </Interaction>
  <Interaction GraphId="b53d1">
    <Graphics ZOrder="12288" LineThickness="1.0">
      <Point X="219.0" Y="692.0" GraphRef="e3c6d" RelX="-1.0" RelY="0.0"/>
      <Point X="231.77900591802162" Y="692.6059927993775" GraphRef="a404d" RelX="0.0" RelY="0.0"/>
    </Graphics>
    <Xref Database="" ID=""/>
  </Interaction>
  <Interaction GraphId="fdc35">
    <Graphics ZOrder="12288" LineThickness="1.0">
      <Point X="140.0" Y="688.0" GraphRef="bc94d" RelX="1.0" RelY="0.0"/>
      <Point X="122.52872094050639" Y="688.9885049192479" GraphRef="f9f30" RelX="0.0" RelY="0.0"/>
    </Graphics>
    <Xref Database="" ID=""/>
  </Interaction>
  <Interaction GraphId="bb624">
    <Graphics ZOrder="12288" LineThickness="1.0">
      <Point X="182.66666666666663" Y="631.3333333333334" GraphRef="af2" RelX="0.0" RelY="-1.0"/>
      <Point X="179.02851650112143" Y="641.7471964114065" GraphRef="cbfcf" RelX="0.0" RelY="0.0" ArrowHead="Arrow"/>
    </Graphics>
    <Xref Database="" ID=""/>
  </Interaction>
  <Interaction GraphId="b5e6d">
    <Graphics ZOrder="12288" LineThickness="1.0">
      <Point X="570.6666666666665" Y="634.0" GraphRef="ba1" RelX="0.0" RelY="-1.0"/>
      <Point X="332.20000000000005" Y="644.0" GraphRef="c624f" RelX="-240.0" RelY="0.0" ArrowHead="Arrow"/>
    </Graphics>
    <Xref Database="" ID=""/>
  </Interaction>
  <Interaction GraphId="fbd2d">
    <Graphics ZOrder="12288" LineThickness="1.0">
      <Point X="483.5" Y="412.0" GraphRef="b16" RelX="1.0" RelY="0.0"/>
      <Point X="458.3283677077195" Y="417.37576900412495" GraphRef="ad84b" RelX="0.0" RelY="0.0" ArrowHead="Arrow"/>
    </Graphics>
    <Xref Database="" ID=""/>
  </Interaction>
  <Interaction GraphId="a2b0f">
    <Graphics ZOrder="12288" LineThickness="1.0">
      <Point X="835.6666666666666" Y="654.3333333333334" GraphRef="b3d" RelX="0.0" RelY="1.0"/>
      <Point X="831.0" Y="644.2" GraphRef="e1241" RelX="0.0" RelY="0.0" ArrowHead="Arrow"/>
    </Graphics>
    <Xref Database="" ID=""/>
  </Interaction>
  <Interaction GraphId="bd52b">
    <Graphics ZOrder="12288" LineThickness="1.0">
      <Point X="449.66666666666663" Y="764.6666666666666" GraphRef="bc4ac" RelX="-1.0" RelY="0.0"/>
      <Point X="485.0678733031674" Y="786.0" GraphRef="f1fea" RelX="0.0" RelY="0.0" ArrowHead="Arrow"/>
    </Graphics>
    <Xref Database="" ID=""/>
  </Interaction>
  <Interaction GraphId="cc87b">
    <Graphics ZOrder="12288" LineThickness="1.0">
      <Point X="658.0" Y="813.3333333333334" GraphRef="cebfe" RelX="0.0" RelY="1.0"/>
      <Point X="658.4" Y="786.0" GraphRef="f659a" RelX="0.0" RelY="0.0" ArrowHead="Arrow"/>
    </Graphics>
    <Xref Database="" ID=""/>
  </Interaction>
  <Interaction GraphId="d3fae">
    <Graphics ZOrder="12288" LineThickness="1.0">
      <Point X="850.6666666666666" Y="809.3333333333334" GraphRef="e5c" RelX="0.0" RelY="1.0"/>
      <Point X="1034.7" Y="800.0" GraphRef="e297a" RelX="178.5" RelY="0.0" ArrowHead="Arrow"/>
    </Graphics>
    <Xref Database="" ID=""/>
  </Interaction>
  <Interaction GraphId="b79b9">
    <Graphics ZOrder="12288" LineThickness="1.0">
      <Point X="1045.3333333333333" Y="866.3333333333334" GraphRef="a03" RelX="0.0" RelY="1.0"/>
      <Point X="1046.3079424059451" Y="857.5573618207152" GraphRef="df47c" RelX="0.0" RelY="0.0" ArrowHead="Arrow"/>
    </Graphics>
    <Xref Database="" ID=""/>
  </Interaction>
  <Interaction GraphId="f5753">
    <Graphics ConnectorType="Elbow" ZOrder="12288" LineThickness="1.0">
      <Point X="670.0" Y="634.0" GraphRef="a0316" RelX="-0.5" RelY="-1.0"/>
      <Point X="602.0" Y="75.0"/>
      <Point X="543.0" Y="291.0" GraphRef="a50e6" RelX="0.0" RelY="-1.0" ArrowHead="Arrow"/>
      <Anchor Position="0.6827642656688493" Shape="None" GraphId="ac88c"/>
    </Graphics>
    <Xref Database="" ID=""/>
  </Interaction>
  <Interaction GraphId="b8d58">
    <Graphics ZOrder="12288" LineThickness="1.0">
      <Point X="598.6666666666665" Y="63.33333333333333" GraphRef="b31" RelX="0.0" RelY="-1.0"/>
      <Point X="613.146632366698" Y="75.0" GraphRef="ac88c" RelX="0.0" RelY="0.0" ArrowHead="Arrow"/>
    </Graphics>
    <Xref Database="" ID=""/>
  </Interaction>
  <Interaction GraphId="ed0e8">
    <Graphics ZOrder="12288" LineThickness="1.0">
      <Point X="598.6666666666665" Y="63.33333333333333" GraphRef="b31" RelX="0.0" RelY="-1.0"/>
      <Point X="596.9330677812936" Y="75.0" GraphRef="e1568" RelX="0.0" RelY="0.0" ArrowHead="Arrow"/>
    </Graphics>
    <Xref Database="" ID=""/>
  </Interaction>
  <Interaction GraphId="bf441">
    <Graphics ZOrder="12288" LineThickness="1.0">
      <Point X="769.3333333333334" Y="381.3333333333333" GraphRef="f2593" RelX="1.0" RelY="0.0"/>
      <Point X="736.0" Y="377.0013095541401" GraphRef="cc0f4" RelX="0.0" RelY="0.0" ArrowHead="Arrow"/>
    </Graphics>
    <Xref Database="" ID=""/>
  </Interaction>
  <Interaction GraphId="f6fa9">
    <Graphics ZOrder="12288" LineThickness="1.0">
      <Point X="475.0" Y="169.66666666666666" GraphRef="ec0" RelX="0.0" RelY="1.0"/>
      <Point X="479.8" Y="158.8" GraphRef="dea92" RelX="0.0" RelY="0.0" ArrowHead="Arrow"/>
    </Graphics>
    <Xref Database="" ID=""/>
  </Interaction>
  <Interaction GraphId="f11ea">
    <Graphics ZOrder="12288" LineThickness="1.0">
      <Point X="227.66666666666663" Y="201.33333333333334" GraphRef="ef1" RelX="1.0" RelY="0.0"/>
      <Point X="204.81485972384317" Y="201.59028146172147" GraphRef="a79e4" RelX="0.0" RelY="0.0" ArrowHead="Arrow"/>
    </Graphics>
    <Xref Database="" ID=""/>
  </Interaction>
  <Interaction GraphId="d90dc">
    <Graphics ZOrder="12288" LineThickness="1.0">
      <Point X="269.33333333333337" Y="532.6666666666666" GraphRef="e6d5a" RelX="0.5" RelY="1.0"/>
      <Point X="248.20936691887744" Y="497.0" GraphRef="ba3c9" RelX="0.0" RelY="0.0" ArrowHead="Arrow"/>
    </Graphics>
    <Xref Database="" ID=""/>
  </Interaction>
  <Interaction GraphId="a3f94">
    <Graphics ZOrder="12288" LineThickness="1.0">
      <Point X="269.33333333333337" Y="532.6666666666666" GraphRef="e6d5a" RelX="0.5" RelY="1.0"/>
      <Point X="268.68133634546876" Y="508.8618038057173" GraphRef="d6e92" RelX="0.0" RelY="0.0" ArrowHead="Arrow"/>
    </Graphics>
    <Xref Database="" ID=""/>
  </Interaction>
  <Interaction GraphId="da0a2">
    <Graphics ZOrder="12288" LineThickness="1.0">
      <Point X="456.0" Y="565.0" GraphRef="d989e" RelX="1.0" RelY="0.0"/>
      <Point X="416.0" Y="559.0" GraphRef="b4ea5" RelX="0.0" RelY="0.0" ArrowHead="Arrow"/>
    </Graphics>
    <Xref Database="" ID=""/>
  </Interaction>
  <Label TextLabel="Glutamate metabolism" GraphId="b8a">
    <Graphics CenterX="861.0" CenterY="181.66666666666666" Width="126.0" Height="15.0" ZOrder="28672" FillColor="ffffff" FontWeight="Bold" FontSize="9" Valign="Middle" Color="0000ff"/>
  </Label>
  <Label TextLabel="Taurine and hypotaurine&#10;metabolism" GraphId="adf">
    <Graphics CenterX="399.5833333333333" CenterY="301.0833333333333" Width="120.83333333333333" Height="27.833333333333332" ZOrder="28672" FillColor="ffffff" FontWeight="Bold" FontSize="9" Valign="Middle" Color="0000ff"/>
  </Label>
  <Label TextLabel="Cyanoamino&#10;acid metabolism" GraphId="a0e">
    <Graphics CenterX="622.1666666666666" CenterY="557.9166666666666" Width="79.66666666666667" Height="24.166666666666668" ZOrder="28672" FillColor="ffffff" FontWeight="Bold" FontSize="9" Valign="Middle" Color="0000ff"/>
  </Label>
  <Label TextLabel="Cysteine metabolism" GraphId="ddd">
    <Graphics CenterX="481.9166666666667" CenterY="235.0" Width="114.16666666666667" Height="15.0" ZOrder="28672" FillColor="ffffff" FontWeight="Bold" FontSize="9" Valign="Middle" Color="0000ff"/>
  </Label>
  <Label TextLabel="Amino acid metabolism" GraphId="aad">
    <Graphics CenterX="213.33333333333334" CenterY="46.666666666666664" Width="138.33333333333334" Height="15.0" ZOrder="28672" FillColor="ffffff" FontWeight="Bold" FontSize="9" Valign="Middle" Color="0000ff"/>
  </Label>
  <Label TextLabel="RX" GraphId="ac9">
    <Comment Source="GenMAPP remarks">RX</Comment>
    <Graphics CenterX="436.3333333333333" CenterY="743.0" Width="21.333333333333332" Height="15.0" ZOrder="28672" FillColor="ffffff" FontWeight="Bold" FontSize="9" Valign="Middle"/>
  </Label>
  <Label TextLabel="g-Glutamyl&#10;Cycle" GraphId="d75">
    <Graphics CenterX="490.0" CenterY="560.6666666666666" Width="79.33333333333333" Height="30.666666666666668" ZOrder="28672" FillColor="ffffff" FontWeight="Bold" FontSize="11" Valign="Middle" Color="0000ff"/>
  </Label>
  <Label TextLabel="glutathione recycling" GraphId="e44">
    <Graphics CenterX="180.0" CenterY="616.6666666666666" Width="139.33333333333334" Height="16.0" ZOrder="28672" FillColor="ffffff" FontWeight="Bold" FontSize="10" Valign="Middle" Color="008000"/>
  </Label>
  <Label TextLabel="Glutathione utilization" GraphId="dbe">
    <Graphics CenterX="90.0" CenterY="926.6666666666666" Width="146.33333333333334" Height="16.0" ZOrder="28672" FillColor="ffffff" FontWeight="Bold" FontSize="10" Valign="Middle" Color="ff0000"/>
  </Label>
  <Label TextLabel="Glutathione&#10;utilization" GraphId="d65">
    <Graphics CenterX="422.3333333333333" CenterY="684.6666666666666" Width="79.33333333333333" Height="32.666666666666664" ZOrder="28672" FillColor="ffffff" FontWeight="Bold" FontSize="10" Valign="Middle" Color="ff0000"/>
  </Label>
  <Shape GraphId="b05" GroupRef="eaf70">
    <Graphics CenterX="66.66666666666667" CenterY="865.3333333333334" Width="100.0" Height="8.666666666666666" ZOrder="16384" FillColor="000000" FontSize="10" Valign="Middle" ShapeType="Brace" Rotation="4.71238898038469"/>
  </Shape>
  <Shape GraphId="e66" GroupRef="eaf70">
    <Graphics CenterX="286.6666666666667" CenterY="865.3333333333334" Width="106.66666666666667" Height="8.666666666666666" ZOrder="16384" FillColor="000000" FontSize="10" Valign="Middle" ShapeType="Brace" Rotation="1.5707963267948966"/>
  </Shape>
  <Group GroupId="eaf70" GraphId="e5598"/>
  <Group GroupId="cdf06" GraphId="ef08a"/>
  <Group GroupId="e5049" GraphId="bc4ac"/>
  <Group GroupId="b5967" GraphId="cebfe"/>
  <Group GroupId="effc5" GraphId="f2593"/>
  <Group GroupId="cc130" GraphId="e6d5a"/>
  <Group GroupId="e28d5" GraphId="d989e"/>
  <InfoBox CenterX="851.6666666666666" CenterY="11.666666666666666"/>
  <Legend CenterX="826.6666666666666" CenterY="326.6666666666667"/>
  <Biopax>
    <bp:openControlledVocabulary xmlns:bp="http://www.biopax.org/release/biopax-level3.owl#">
      <bp:TERM xmlns:rdf="http://www.w3.org/1999/02/22-rdf-syntax-ns#" rdf:datatype="http://www.w3.org/2001/XMLSchema#string">glutathione metabolic pathway</bp:TERM>
      <bp:ID xmlns:rdf="http://www.w3.org/1999/02/22-rdf-syntax-ns#" rdf:datatype="http://www.w3.org/2001/XMLSchema#string">PW:0000134</bp:ID>
      <bp:Ontology xmlns:rdf="http://www.w3.org/1999/02/22-rdf-syntax-ns#" rdf:datatype="http://www.w3.org/2001/XMLSchema#string">Pathway Ontology</bp:Ontology>
    </bp:openControlledVocabulary>
  </Biopax>
</Pathway>
