# Supplementary material for: A network biology workflow to study transcriptomics data of the diabetic liver
Source: BMC Genomics. 2014 Nov 15;15(1):971. doi: 10.1186/1471-2164-15-971 (PMC4246458; doi:10.1186/1471-2164-15-971)
Supplement: Supplementary file 2 — Additional file 2: WikiPathways human pathway collection downloaded on 17 June 2014 ( http://wikipathways.org/index.php/Download_Pathways ). (ZIP 2 MB) [file 12864_2014_6667_MOESM2_ESM.zip › 2014-06-17-WikiPathways-HumanCollection/Hs_Glycerophospholipid_Biosynthetic_Pathway_WP2533_71989.gpml]

<?xml version="1.0" encoding="UTF-8"?>
<Pathway xmlns="http://pathvisio.org/GPML/2013a" Name="Glycerophospholipid Biosynthetic Pathway" Author="Arturo Manzo-Fontes, PhD" Organism="Homo sapiens">
  <Comment Source="WikiPathways-description">Glycerophospholipids or phosphoglycerides, in which the hydrophobic regions are composed of two fatty acids joined to glycerol; and sphingolipids, in which a single fatty acid is joined to a fatty amine, sphingosine, are glycerol-based phospholipids and the main component of biological membranes. The hydrophilic moieties in these amphipathic compounds may be as a simple as a single -OH at one end of the sterol ring system, or they may be more complex. Glycerophospholipds, as well as sphingolipids, contained polar or charged alcohols at their polar ends; some also contain phosphate groups.

In glycerophospholipids, two fatty acids are ester-linked to glycerol at C-1 and C-2, and a highly polar or charged (and therefore hydrophilic) head group is attached to C-3 through a phosphodiester bond. All glycerophospholipds are derivatives of phosphatidic acid and are named for their polar head groups (e.g., phosphatidylethanolamine and phosphatidylcholine). All have a negative charge on the phosphate group at pH 7.0. The head-goup alcohol may also contribute one or more charges at pH near 7.0. The fatty acids in glycerophospholipds can be any of a wide variety. They are different in different species, in different tissues of the same species, and in different types of glycerophospholipids in the same cell or tissue. In general, glycerophospholipids contain a saturated fatty acid at C-1 and an unsaturated fatty acid at C-2, and, in general terms, the fatty acyl groups are generally 16 or 18 carbons long.

Eukaryotic membranes contain significant amounts of two other types of glycerophospholipids: Plasmalogens and Alkylacylglycerophospholipids. Plasmalogens contain a hydrocarbon chain linked to glycerol C-1 via vinyl ether linkage whereas alkylacylglycerophospholipids the alkyl substituent at glycerol C-1 is attached via an ether linkage. About 20% of mammalian glycerophospholipids are plasmalogens, this percentage varies both from species to species and from tissue to tissue within a given organism. While plasmalogens comprise only about 0.8% of the phospholipids in human liver, they account for around 23% of those in human nervous tissue. The alkylacylglycerophospholipids are less abundant than the plasmalogens, e.g., about 59% of ethanolamine glycerophospholipids of human heart are plasmalogens, whereas only 3.6% are alkylacylglycerophospholipids. However, in bovine erythrocytes, 75% of the ethanolamine glycerophospholipids are of alkylacyl type.</Comment>
  <BiopaxRef>af6</BiopaxRef>
  <BiopaxRef>f0c</BiopaxRef>
  <BiopaxRef>ccc</BiopaxRef>
  <BiopaxRef>c09</BiopaxRef>
  <Graphics BoardWidth="5442.017248216658" BoardHeight="2367.176681425257" />
  <DataNode TextLabel="Shark liver oil" GraphId="fcd23">
    <Graphics CenterX="2592.426452547295" CenterY="399.84697354893706" Width="80.0" Height="20.0" ZOrder="32974" FontSize="10" Valign="Middle" />
    <Xref Database="" ID="" />
  </DataNode>
  <DataNode TextLabel="1-Alkenyl-2-acylglycerophosphocholine&#xA;(Plasmenylcholine)" GraphId="a67b8" Type="Metabolite">
    <BiopaxRef>bb5</BiopaxRef>
    <BiopaxRef>e51</BiopaxRef>
    <BiopaxRef>d83</BiopaxRef>
    <BiopaxRef>eb4</BiopaxRef>
    <BiopaxRef>add</BiopaxRef>
    <BiopaxRef>a91</BiopaxRef>
    <BiopaxRef>bf1</BiopaxRef>
    <BiopaxRef>f77</BiopaxRef>
    <BiopaxRef>f11</BiopaxRef>
    <BiopaxRef>d99</BiopaxRef>
    <Graphics CenterX="1075.5286343612336" CenterY="1411.5067399805664" Width="227.97356828193824" Height="29.927536231884005" ZOrder="32975" FontSize="10" Valign="Middle" Color="0000ff" />
    <Xref Database="PubChem-substance" ID="SID 4209" />
  </DataNode>
  <DataNode TextLabel="1-alkyl-2-acyl-sn-glycero-3-phosphoethanolamine&#xA;(Plasmanylethanolamine)" GraphId="fc768" Type="Metabolite">
    <BiopaxRef>fb4</BiopaxRef>
    <BiopaxRef>c98</BiopaxRef>
    <BiopaxRef>fdc</BiopaxRef>
    <Graphics CenterX="1075.6353521129172" CenterY="824.3322675888454" Width="237.46376811594166" Height="31.739130434782496" ZOrder="32976" FontSize="10" Valign="Middle" Color="0000ff" />
    <Xref Database="ChEBI" ID="CHEBI:36712" />
  </DataNode>
  <DataNode TextLabel="1-Alkyl-sn-glycerol 3-phosphate" GraphId="d0d9f" Type="Metabolite">
    <BiopaxRef>c0f</BiopaxRef>
    <Graphics CenterX="2590.5237187563184" CenterY="824.8662837700996" Width="155.03623188405797" Height="20.0" ZOrder="32977" FontSize="10" Valign="Middle" Color="0000ff" />
    <Xref Database="PubChem-substance" ID="SID 92741300" />
  </DataNode>
  <DataNode TextLabel="1-alkyl-2-acyl-sn-glycero-3-phosphocholine&#xA;(Plasmanylcholine)" GraphId="d6035" Type="Metabolite">
    <BiopaxRef>dcc</BiopaxRef>
    <BiopaxRef>e9a</BiopaxRef>
    <BiopaxRef>f5e</BiopaxRef>
    <Graphics CenterX="1690.6397022513977" CenterY="1257.3983886759418" Width="211.4996688199782" Height="30.75035349683972" ZOrder="32978" FontSize="10" Valign="Middle" Color="0000ff" />
    <Xref Database="ChEBI" ID="CHEBI:36702" />
  </DataNode>
  <DataNode TextLabel="1-alkyl-2-acyl-sn-glycerol 3-phosphate&#xA;(Plasmanic acid)" GraphId="bbe06" Type="Metabolite">
    <Graphics CenterX="2137.9473827989073" CenterY="824.8662837700996" Width="188.3478260869562" Height="26.28811777076764" ZOrder="32979" FontSize="10" Valign="Middle" Color="0000ff" />
    <Xref Database="ChEBI" ID="CHEBI:37296" />
  </DataNode>
  <DataNode TextLabel="1-alkenyl-2-acylglycerophosphoethanolamine&#xA;(Plasmenylethanolamine)" GraphId="f4bb2" Type="Metabolite">
    <BiopaxRef>add</BiopaxRef>
    <BiopaxRef>ce7</BiopaxRef>
    <BiopaxRef>aed</BiopaxRef>
    <BiopaxRef>bf1</BiopaxRef>
    <BiopaxRef>c4a</BiopaxRef>
    <BiopaxRef>ff1</BiopaxRef>
    <BiopaxRef>dbd</BiopaxRef>
    <BiopaxRef>db7</BiopaxRef>
    <BiopaxRef>d4f</BiopaxRef>
    <BiopaxRef>d1e</BiopaxRef>
    <Graphics CenterX="1075.6353521129108" CenterY="1081.1621059125607" Width="229.31159420289845" Height="30.797101449275317" ZOrder="32980" FontSize="10" Valign="Middle" Color="0000ff" />
    <Xref Database="PubChem-substance" ID="SID 7325" />
  </DataNode>
  <DataNode TextLabel="Acylglycerone-phosphate reductase&#xA;(1-alkyl-sn-glycerol-3-phosphate dehydrogenase)&#xA;EC 1.1.1.101" GraphId="eeb4e" Type="Protein">
    <BiopaxRef>e9e</BiopaxRef>
    <BiopaxRef>cb9</BiopaxRef>
    <Graphics CenterX="2781.745085911648" CenterY="717.8717000311975" Width="227.04064998003233" Height="40.805346009747154" ZOrder="32981" FontSize="10" Valign="Middle" />
    <Xref Database="Uniprot-TrEMBL" ID="P40471" />
  </DataNode>
  <DataNode TextLabel="Acyl-CoA:1-alkyl-sn-glycero-3-phosphate 2-O-acyltransferase&#xA;EC 2.3.1.-" GraphId="f9521" Type="Protein">
    <Graphics CenterX="2372.542926274694" CenterY="731.8577140172122" Width="289.33067879179987" Height="36.01119088950514" ZOrder="32982" FontSize="10" Valign="Middle" />
    <Xref Database="Enzyme Nomenclature" ID="EC 2.3.1.-" />
  </DataNode>
  <DataNode TextLabel="1-alkyl-2-acyl-sn-glycero-3-phosphate phosphatase&#xA;(Phosphatidate phosphatase)&#xA;EC 3.1.3.4" GraphId="fb76f" Type="Protein">
    <Graphics CenterX="1932.3463948926023" CenterY="729.1406322177452" Width="289.33067879179987" Height="39.76603386128032" ZOrder="32983" FontSize="10" Valign="Middle" />
    <Xref Database="Uniprot-TrEMBL" ID="Q92539" />
  </DataNode>
  <DataNode TextLabel="CDP-ethanolamine:1-alkyl-2-acyl-sn-glycerophosphoethanolamine transferase&#xA;(Ethanolaminephosphotransferase)&#xA;EC 2.7.8.1" GraphId="fb8e8" Type="Protein">
    <BiopaxRef>bba</BiopaxRef>
    <BiopaxRef>a48</BiopaxRef>
    <BiopaxRef>df4</BiopaxRef>
    <BiopaxRef>c4d</BiopaxRef>
    <BiopaxRef>e42</BiopaxRef>
    <BiopaxRef>b91</BiopaxRef>
    <BiopaxRef>dd4</BiopaxRef>
    <Graphics CenterX="1437.7458592016185" CenterY="607.3711619403208" Width="366.36409818891286" Height="46.64245729939164" ZOrder="32984" FontSize="10" Valign="Middle" />
    <Xref Database="Uniprot-TrEMBL" ID="Q92539" />
  </DataNode>
  <DataNode TextLabel="1-alkyl-2-acyl-sn-glycerophoethanolamine desaturase&#xA;(Plasmanylethanolamine desaturase)&#xA;EC 1.14.99.19" GraphId="c3f3e" Type="Protein">
    <BiopaxRef>aed</BiopaxRef>
    <BiopaxRef>f5b</BiopaxRef>
    <Graphics CenterX="851.6808897754872" CenterY="907.9188754853822" Width="255.92614198453086" Height="36.01119088950514" ZOrder="32985" FontSize="10" Valign="Middle" />
    <Xref Database="Enzyme Nomenclature" ID="EC 1.14.99.19" />
  </DataNode>
  <DataNode TextLabel="CDP-choline:1-alkyl-2-acyl-sn-glycerophosphocholine transferase&#xA;(Diacylglycerol cholinephosphotransferase)&#xA;EC 2.7.8.2" GraphId="b8b60" Type="Protein">
    <Graphics CenterX="2041.9508182975526" CenterY="1008.5186340515252" Width="313.6009732360081" Height="42.36143432004013" ZOrder="32986" FontSize="10" Valign="Middle" />
    <Xref Database="Uniprot-TrEMBL" ID="Q9Y6K0" />
  </DataNode>
  <DataNode TextLabel="Nitrogen group transferasa&#xA;EC 2.6.-.-" GraphId="e1bd3" Type="Protein">
    <Graphics CenterX="803.4549294195081" CenterY="1283.5582700502089" Width="134.83856556922677" Height="26.76150019089846" ZOrder="32987" FontSize="10" Valign="Middle" />
    <Xref Database="Enzyme Nomenclature" ID="EC 2.6.-.-" />
  </DataNode>
  <DataNode TextLabel="1-alkyl-2-acyl-sn-glycerol" GraphId="aea25" Type="Metabolite">
    <BiopaxRef>c39</BiopaxRef>
    <Graphics CenterX="1742.0988832618298" CenterY="824.8662837700996" Width="130.325870398599" Height="20.0" ZOrder="32988" FontSize="10" Valign="Middle" Color="0000ff" />
    <Xref Database="PubChem-compound" ID="CID 17756737" />
  </DataNode>
  <DataNode TextLabel="NADPH + H+" GraphId="b5f32" Type="Metabolite">
    <Graphics CenterX="2832.8009799778465" CenterY="890.7506032217933" Width="78.76439722503086" Height="20.0" ZOrder="32989" FontSize="10" Valign="Middle" Color="0000ff" />
    <Xref Database="PubChem-compound" ID="CID 5884" />
  </DataNode>
  <DataNode TextLabel="NADP&#xA;(Coenzyme II)" GraphId="cb2ac" Type="Metabolite">
    <Graphics CenterX="2731.4981326957045" CenterY="890.7506032217933" Width="78.76439722503086" Height="32.63951047538715" ZOrder="32990" FontSize="10" Valign="Middle" Color="0000ff" />
    <Xref Database="PubChem-compound" ID="CID 5886" />
  </DataNode>
  <DataNode TextLabel="Acyl-CoA" GraphId="ad528" Type="Metabolite">
    <Graphics CenterX="2430.9351516263523" CenterY="890.7506032217933" Width="62.398823432519045" Height="22.643004028536495" ZOrder="32991" FontSize="10" Valign="Middle" Color="0000ff" />
    <Xref Database="PubChem-substance" ID="SID 3342" />
  </DataNode>
  <DataNode TextLabel="CoA-SH" GraphId="bc7ca" Type="Metabolite">
    <Graphics CenterX="2316.1810532656973" CenterY="890.7506032217933" Width="59.020356322011224" Height="19.848611599125864" ZOrder="32992" FontSize="10" Valign="Middle" Color="0000ff" />
    <Xref Database="PubChem-compound" ID="CID 6816" />
  </DataNode>
  <DataNode TextLabel="Pi" GraphId="e6e13" Type="Metabolite">
    <Graphics CenterX="1862.2753583180559" CenterY="873.8933002497554" Width="30.36341973756031" Height="20.0" ZOrder="32993" FontSize="10" Valign="Middle" />
    <Xref Database="" ID="" />
  </DataNode>
  <DataNode TextLabel="Cytidine diphosphate ethanolamine&#xA;(CDP-ethanolamine)" GraphId="e13de" Type="Metabolite">
    <Graphics CenterX="1536.5832981403605" CenterY="739.3686200858398" Width="170.12151431969306" Height="31.739130434782496" ZOrder="32994" FontSize="10" Valign="Middle" Color="0000ff" />
    <Xref Database="PubChem-compound" ID="CID 123727" />
  </DataNode>
  <DataNode TextLabel="CMP" GraphId="c41ec" Type="Metabolite">
    <Graphics CenterX="1327.8012158409826" CenterY="689.3176646718281" Width="36.95249130938339" Height="40.127462340672125" ZOrder="32995" FontSize="10" Valign="Middle" Color="0000ff" />
    <Xref Database="PubChem-compound" ID="CID 6131" />
  </DataNode>
  <DataNode TextLabel="O2 + NADH + H+" GraphId="a5f9b" Type="Metabolite">
    <Graphics CenterX="1161.66288680004" CenterY="886.0066472741476" Width="98.72328673424215" Height="24.428771696685576" ZOrder="32996" FontSize="10" Valign="Middle" Color="0000ff" />
    <Xref Database="" ID="" />
  </DataNode>
  <DataNode TextLabel="2H2O" GraphId="e7f31" Type="Metabolite">
    <Graphics CenterX="1152.6628868000455" CenterY="930.4856967777216" Width="43.80844609274911" Height="28.616315164030844" ZOrder="32997" FontSize="10" Valign="Middle" Color="0000ff" />
    <Xref Database="" ID="" />
  </DataNode>
  <DataNode TextLabel="Cytochrome b" GraphId="a3327" Type="Metabolite">
    <Graphics CenterX="943.7688106400744" CenterY="967.0979550420126" Width="84.94002252960087" Height="27.055740035534242" ZOrder="32998" FontSize="10" Valign="Middle" Color="0000ff" />
    <Xref Database="ChEBI" ID="CHEBI:38551" />
  </DataNode>
  <DataNode TextLabel="Cytidine 5'-diphosphocholine&#xA;(CDP-choline)" GraphId="cbefb" Type="Metabolite">
    <Graphics CenterX="1945.606845013694" CenterY="948.1190567703145" Width="144.39094337976786" Height="31.739130434782496" ZOrder="32999" FontSize="10" Valign="Middle" Color="0000ff" />
    <Xref Database="PubChem-substance" ID="SID 3601" />
  </DataNode>
  <DataNode TextLabel="CMP" GraphId="dad31" Type="Metabolite">
    <Graphics CenterX="1944.5055234277916" CenterY="1082.0787478792824" Width="36.95249130938339" Height="40.127462340672125" ZOrder="33000" FontSize="10" Valign="Middle" Color="0000ff" />
    <Xref Database="PubChem-compound" ID="CID 6131" />
  </DataNode>
  <DataNode TextLabel="Choline" GraphId="aa492" Type="Metabolite">
    <Graphics CenterX="880.3493881197378" CenterY="1230.1546867832064" Width="58.79900514857078" Height="21.280210744828953" ZOrder="33001" FontSize="10" Valign="Middle" Color="0000ff" />
    <Xref Database="PubChem-compound" ID="CID 305" />
  </DataNode>
  <DataNode TextLabel="Ethanolamine" GraphId="af7df" Type="Metabolite">
    <Graphics CenterX="880.3493881197378" CenterY="1334.1252689004175" Width="83.42649727868492" Height="21.280210744828953" ZOrder="33002" FontSize="10" Valign="Middle" Color="0000ff" />
    <Xref Database="PubChem-compound" ID="CID 700" />
  </DataNode>
  <DataNode TextLabel="1-Alkyl-2-acetyl-sn-glycerol 3-phosphate" GraphId="ef2f6" Type="Metabolite">
    <BiopaxRef>f2e</BiopaxRef>
    <Graphics CenterX="2591.0007583666425" CenterY="1156.2723182031198" Width="200.16574433751893" Height="23.70423238298293" ZOrder="33003" FontSize="10" Valign="Middle" Color="0000ff" />
    <Xref Database="ChEBI" ID="CHEBI:17555" />
  </DataNode>
  <DataNode TextLabel="Alkylglycerophosphate 2-O-acetyltransferase&#xA;EC 2.3.1.105" GraphId="cc748" Type="Protein">
    <BiopaxRef>bcf</BiopaxRef>
    <BiopaxRef>dd8</BiopaxRef>
    <BiopaxRef>d20</BiopaxRef>
    <BiopaxRef>b17</BiopaxRef>
    <Graphics CenterX="2772.6682927239517" CenterY="1023.9086277940236" Width="217.5905363313466" Height="36.01119088950514" ZOrder="33004" FontSize="10" Valign="Middle" />
    <Xref Database="Enzyme Nomenclature" ID="EC 2.3.1.105" />
  </DataNode>
  <DataNode TextLabel="H2O" GraphId="b3e96" Type="Metabolite">
    <Graphics CenterX="2475.5931642183614" CenterY="1238.5906584163963" Width="43.80844609274911" Height="28.616315164030844" ZOrder="33005" FontSize="10" Valign="Middle" Color="0000ff" />
    <Xref Database="" ID="" />
  </DataNode>
  <DataNode TextLabel="Pi" GraphId="af109" Type="Metabolite">
    <Graphics CenterX="2368.6059679095088" CenterY="1238.0964418023048" Width="30.36341973756031" Height="20.0" ZOrder="33006" FontSize="10" Valign="Middle" />
    <Xref Database="" ID="" />
  </DataNode>
  <DataNode TextLabel="Acetyl-CoA" GraphId="ea61d" Type="Metabolite">
    <Graphics CenterX="2491.2108539212945" CenterY="995.613814338398" Width="62.398823432519045" Height="22.643004028536495" ZOrder="33007" FontSize="10" Valign="Middle" Color="0000ff" />
    <Xref Database="PubChem-compound" ID="CID 444493" />
  </DataNode>
  <DataNode TextLabel="CoA-SH" GraphId="d0a03" Type="Metabolite">
    <Graphics CenterX="2491.210853921295" CenterY="1051.1372002556336" Width="59.020356322011224" Height="19.848611599125864" ZOrder="33008" FontSize="10" Valign="Middle" Color="0000ff" />
    <Xref Database="PubChem-compound" ID="CID 6816" />
  </DataNode>
  <DataNode TextLabel="Alkylacetylglycerophosphatase&#xA;EC 3.1.3.59" GraphId="cb41a" Type="Protein">
    <BiopaxRef>a64</BiopaxRef>
    <Graphics CenterX="2418.0409648722357" CenterY="1300.4299791401304" Width="150.6097348657062" Height="36.01119088950514" ZOrder="33009" FontSize="10" Valign="Middle" />
    <Xref Database="Enzyme Nomenclature" ID="EC 3.1.3.59" />
  </DataNode>
  <DataNode TextLabel="1-Alkyl-2-acetyl-sn-glycerol" GraphId="cf5d0" Type="Metabolite">
    <BiopaxRef>f2e</BiopaxRef>
    <BiopaxRef>c86</BiopaxRef>
    <BiopaxRef>b3b</BiopaxRef>
    <BiopaxRef>aac</BiopaxRef>
    <Graphics CenterX="2277.980560637406" CenterY="1156.0768027728598" Width="136.74262019510613" Height="23.70423238298293" ZOrder="33010" FontSize="10" Valign="Middle" Color="0000ff" />
    <Xref Database="PubChem-substance" ID="SID 6564" />
  </DataNode>
  <DataNode TextLabel="Diacylglycerol cholinephosphotransferase&#xA;(Cholinephosphotransferase 1)&#xA;EC 2.7.8.2" GraphId="aa5c7" Type="Protein">
    <BiopaxRef>ec6</BiopaxRef>
    <BiopaxRef>aee</BiopaxRef>
    <BiopaxRef>e50</BiopaxRef>
    <Graphics CenterX="2111.3210837882607" CenterY="1300.4299791401304" Width="209.3097497842946" Height="44.634352518406345" ZOrder="33011" FontSize="10" Valign="Middle" />
    <Xref Database="Uniprot-TrEMBL" ID="P17898" />
  </DataNode>
  <DataNode TextLabel="1-alkyl-2-acetyl-sn-glycero-3-phosphocholine&#xA;(Platelet Activating Factor, PAF)" GraphId="a6496" Type="Metabolite">
    <BiopaxRef>edc</BiopaxRef>
    <BiopaxRef>faf</BiopaxRef>
    <BiopaxRef>a6f</BiopaxRef>
    <BiopaxRef>df0</BiopaxRef>
    <BiopaxRef>af7</BiopaxRef>
    <BiopaxRef>f21</BiopaxRef>
    <BiopaxRef>d05</BiopaxRef>
    <BiopaxRef>f2c</BiopaxRef>
    <BiopaxRef>daf</BiopaxRef>
    <BiopaxRef>d7b</BiopaxRef>
    <BiopaxRef>f1e</BiopaxRef>
    <BiopaxRef>d6e</BiopaxRef>
    <Graphics CenterX="1907.3536490975073" CenterY="1156.0729983159022" Width="215.41214400998896" Height="33.84519279550951" ZOrder="33012" FontSize="10" Valign="Middle" Color="0000ff" />
    <Xref Database="ChEBI" ID="CHEBI:36707" />
  </DataNode>
  <DataNode TextLabel="S-Adenosylmethionine&#xA;(AdoMet)" GraphId="c921d" Type="Metabolite">
    <Graphics CenterX="1268.9706283426701" CenterY="1230.1546867832064" Width="131.0572687224667" Height="28.554349995249666" ZOrder="33013" FontSize="10" Valign="Middle" Color="0000ff" />
    <Xref Database="PubChem-compound" ID="CID 34756" />
  </DataNode>
  <DataNode TextLabel="S-Adenosylhomocysteine&#xA;(AdoHcy)" GraphId="e4b89" Type="Metabolite">
    <Graphics CenterX="1268.9706283426701" CenterY="1334.1252689004175" Width="139.77973568282096" Height="27.364922682474177" ZOrder="33014" FontSize="10" Valign="Middle" Color="0000ff" />
    <Xref Database="PubChem-compound" ID="CID 439155" />
  </DataNode>
  <DataNode TextLabel="N-Methyltransferase&#xA;EC 2.1.1.-" GraphId="a0501" Type="Protein">
    <Graphics CenterX="1307.2252687442246" CenterY="1284.487027871697" Width="104.24266875564331" Height="29.23554798163883" ZOrder="33015" FontSize="10" Valign="Middle" />
    <Xref Database="Enzyme Nomenclature" ID="EC 2.1.1.-" />
  </DataNode>
  <DataNode TextLabel="Phospholipase C&#xA;EC 3.1.4.3" GraphId="e16f9" Type="Protein">
    <Graphics CenterX="1466.1910764908148" CenterY="887.9267989090425" Width="102.82558105209961" Height="29.23554798163883" ZOrder="33016" FontSize="10" Valign="Middle" />
    <Xref Database="Enzyme Nomenclature" ID="EC 3.1.4.3" />
  </DataNode>
  <DataNode TextLabel="H2O" GraphId="fa85f" Type="Metabolite">
    <Graphics CenterX="1554.922798694321" CenterY="1034.4149680609319" Width="43.80844609274911" Height="28.616315164030844" ZOrder="33017" FontSize="10" Valign="Middle" Color="0000ff" />
    <Xref Database="" ID="" />
  </DataNode>
  <DataNode TextLabel="Ethanolamine phosphate" GraphId="f8517" Type="Metabolite">
    <Graphics CenterX="1418.8384697523604" CenterY="1034.4149680609319" Width="131.0572687224667" Height="28.554349995249666" ZOrder="33018" FontSize="10" Valign="Middle" Color="0000ff" />
    <Xref Database="PubChem-compound" ID="CID 1015" />
  </DataNode>
  <DataNode TextLabel="Ethanolaminephosphotransferase&#xA;EC 2.7.8.1" GraphId="f02b8" Type="Protein">
    <BiopaxRef>bba</BiopaxRef>
    <BiopaxRef>fc6</BiopaxRef>
    <BiopaxRef>c23</BiopaxRef>
    <BiopaxRef>b7e</BiopaxRef>
    <BiopaxRef>d41</BiopaxRef>
    <BiopaxRef>d71</BiopaxRef>
    <BiopaxRef>b91</BiopaxRef>
    <Graphics CenterX="1479.8448582473286" CenterY="1203.8850991628083" Width="170.47983385295666" Height="29.16073968705549" ZOrder="33019" FontSize="10" Valign="Middle" />
    <Xref Database="Uniprot-TrEMBL" ID="Q9Y6K0" />
  </DataNode>
  <DataNode TextLabel="CMP" GraphId="dc309" Type="Metabolite">
    <Graphics CenterX="1392.4005092420716" CenterY="1149.3684032407157" Width="36.95249130938339" Height="40.127462340672125" ZOrder="33020" FontSize="10" Valign="Middle" Color="0000ff" />
    <Xref Database="PubChem-compound" ID="CID 6131" />
  </DataNode>
  <DataNode TextLabel="CDP-ethanolamine" GraphId="f21dc" Type="Metabolite">
    <Graphics CenterX="1572.8835980952153" CenterY="1149.3684032407157" Width="114.32090953644183" Height="23.025308056012456" ZOrder="33021" FontSize="10" Valign="Middle" Color="0000ff" />
    <Xref Database="PubChem-compound" ID="CID 123727" />
  </DataNode>
  <DataNode TextLabel="CDP-choline" GraphId="c90dc" Type="Metabolite">
    <Graphics CenterX="2185.692470802876" CenterY="1232.3306865322518" Width="75.92783372464976" Height="26.704265702016976" ZOrder="33022" FontSize="10" Valign="Middle" Color="0000ff" />
    <Xref Database="PubChem-substance" ID="SID 3601" />
  </DataNode>
  <DataNode TextLabel="CMP" GraphId="fb9f7" Type="Metabolite">
    <Graphics CenterX="2037.1046423705243" CenterY="1232.3306865322518" Width="36.95249130938339" Height="40.127462340672125" ZOrder="33023" FontSize="10" Valign="Middle" Color="0000ff" />
    <Xref Database="PubChem-compound" ID="CID 6131" />
  </DataNode>
  <DataNode TextLabel="1-alkyl-sn-glycero-3-phosphocholine&#xA;(Lyso PAF)" GraphId="ed751" Type="Metabolite">
    <BiopaxRef>afa</BiopaxRef>
    <BiopaxRef>d05</BiopaxRef>
    <Graphics CenterX="1690.6397022513977" CenterY="1429.292661803696" Width="183.83259911894396" Height="30.75035349683972" ZOrder="33024" FontSize="10" Valign="Middle" Color="0000ff" />
    <Xref Database="ChEBI" ID="CHEBI:36702" />
  </DataNode>
  <DataNode TextLabel="Phospholipase A2&#xA;EC 3.1.1.4" GraphId="c58e7" Type="Protein">
    <BiopaxRef>ede</BiopaxRef>
    <BiopaxRef>c29</BiopaxRef>
    <BiopaxRef>f20</BiopaxRef>
    <BiopaxRef>b76</BiopaxRef>
    <BiopaxRef>a12</BiopaxRef>
    <BiopaxRef>b41</BiopaxRef>
    <BiopaxRef>b84</BiopaxRef>
    <BiopaxRef>c08</BiopaxRef>
    <BiopaxRef>d2a</BiopaxRef>
    <BiopaxRef>c70</BiopaxRef>
    <Graphics CenterX="1559.9969011039032" CenterY="1341.7593980279837" Width="102.82558105209961" Height="29.23554798163883" ZOrder="33025" FontSize="10" Valign="Middle" />
    <Xref Database="Uniprot-TrEMBL" ID="P14555" />
  </DataNode>
  <DataNode TextLabel="Acyl group" GraphId="ef20e" Type="Metabolite">
    <Graphics CenterX="1776.9987528848778" CenterY="1372.038269787685" Width="76.13465282054935" Height="20.0" ZOrder="33026" FontSize="10" Valign="Middle" />
    <Xref Database="" ID="" />
  </DataNode>
  <DataNode TextLabel="1-Alkylglycerophosphocholine O-acetyltransferase&#xA;EC 2.3.1.67" GraphId="ed18f" Type="Protein">
    <BiopaxRef>e9b</BiopaxRef>
    <BiopaxRef>c20</BiopaxRef>
    <BiopaxRef>e76</BiopaxRef>
    <BiopaxRef>ad5</BiopaxRef>
    <BiopaxRef>caa</BiopaxRef>
    <BiopaxRef>f6a</BiopaxRef>
    <Graphics CenterX="2102.019685132634" CenterY="1412.5046490170669" Width="237.0106030785344" Height="29.23554798163883" ZOrder="33027" FontSize="10" Valign="Middle" />
    <Xref Database="Uniprot-TrEMBL" ID="P14555" />
  </DataNode>
  <DataNode TextLabel="Acetyl-CoA" GraphId="f2b72" Type="Metabolite">
    <Graphics CenterX="2001.2282249242328" CenterY="1459.2587139803236" Width="62.398823432519045" Height="22.643004028536495" ZOrder="33028" FontSize="10" Valign="Middle" Color="0000ff" />
    <Xref Database="PubChem-compound" ID="CID 444493" />
  </DataNode>
  <DataNode TextLabel="CoA-SH" GraphId="dea96" Type="Metabolite">
    <Graphics CenterX="2001.228224924233" CenterY="1367.2050073865441" Width="59.020356322011224" Height="19.848611599125864" ZOrder="33029" FontSize="10" Valign="Middle" Color="0000ff" />
    <Xref Database="PubChem-compound" ID="CID 6816" />
  </DataNode>
  <DataNode TextLabel="1-Alkyl-sn-glycerol" GraphId="df295" Type="Metabolite">
    <BiopaxRef>c39</BiopaxRef>
    <Graphics CenterX="2590.966026010143" CenterY="550.8515624241485" Width="102.06794797971361" Height="20.0" ZOrder="33030" FontSize="10" Valign="Middle" Color="0000ff" />
    <Xref Database="PubChem-substance" ID="SID 92741300" />
  </DataNode>
  <DataNode TextLabel="Alkylglycerol kinase&#xA;EC 2.7.1.93" GraphId="c0470" Type="Protein">
    <BiopaxRef>eda</BiopaxRef>
    <Graphics CenterX="2732.0132850009204" CenterY="627.788793224914" Width="111.77877303291824" Height="30.734428988330407" ZOrder="33031" FontSize="10" Valign="Middle" />
    <Xref Database="Enzyme Nomenclature" ID="EC 2.7.1.93" />
  </DataNode>
  <DataNode TextLabel="ATP" GraphId="e93a8" Type="Metabolite">
    <Graphics CenterX="2506.138107674058" CenterY="598.7406595741049" Width="39.170807574808656" Height="23.180167981468884" ZOrder="33032" FontSize="10" Valign="Middle" Color="0000ff" />
    <Xref Database="PubChem-compound" ID="CID 5957" />
  </DataNode>
  <DataNode TextLabel="ADP" GraphId="f8d5a" Type="Metabolite">
    <Graphics CenterX="2506.138107674059" CenterY="654.6903846152736" Width="38.21375429410466" Height="22.619438450032277" ZOrder="33033" FontSize="10" Valign="Middle" Color="0000ff" />
    <Xref Database="PubChem-compound" ID="CID 6022" />
  </DataNode>
  <DataNode TextLabel="Choline" GraphId="ebc54" Type="Metabolite">
    <Graphics CenterX="3904.1902494195456" CenterY="1681.9525133773416" Width="54.580801944106895" Height="20.0" ZOrder="33082" FontSize="10" Valign="Middle" Color="0000ff" />
    <Xref Database="PubChem-substance" ID="CID 305" />
  </DataNode>
  <DataNode TextLabel="Cytidine diphosphate choline&#xA;(CDP-choline)" GraphId="f3d07" Type="Metabolite">
    <BiopaxRef>da3</BiopaxRef>
    <BiopaxRef>a3f</BiopaxRef>
    <BiopaxRef>b11</BiopaxRef>
    <BiopaxRef>e4a</BiopaxRef>
    <BiopaxRef>e8a</BiopaxRef>
    <BiopaxRef>ead</BiopaxRef>
    <Graphics CenterX="3542.44484074819" CenterY="1966.8588724543179" Width="146.92588092345085" Height="33.08626974483587" ZOrder="33083" FontSize="10" Valign="Middle" Color="0000ff" />
    <Xref Database="PubChem-compound" ID="CID 25202509" />
  </DataNode>
  <DataNode TextLabel="triacyl-sn-glycerol&#xA;(Triacylglycerol; TAG)" GraphId="d1a0f" Type="Metabolite">
    <BiopaxRef>a16</BiopaxRef>
    <BiopaxRef>a73</BiopaxRef>
    <BiopaxRef>e82</BiopaxRef>
    <BiopaxRef>ebc</BiopaxRef>
    <BiopaxRef>e93</BiopaxRef>
    <BiopaxRef>fdd</BiopaxRef>
    <Graphics CenterX="3125.4021460070026" CenterY="1490.2527886212404" Width="115.75" Height="40.25" ZOrder="33084" FontSize="10" Valign="Middle" Color="0000ff" />
    <Xref Database="LIPID MAPS" ID="LMGL03010000" />
  </DataNode>
  <DataNode TextLabel="Adenosine triphosphate&#xA;(ATP)" GraphId="a5e6c" Type="Metabolite">
    <Graphics CenterX="3804.8129872871823" CenterY="1739.8113971865212" Width="127.48481166464153" Height="30.656136087484875" ZOrder="33085" FontSize="10" Valign="Middle" Color="0000ff" />
    <Xref Database="PubChem-compound" ID="CID 5957" />
  </DataNode>
  <DataNode TextLabel="sn-glycerol-3-phosphate&#xA;(glycerol-3-P)" GraphId="e090e" Type="Metabolite">
    <BiopaxRef>a0d</BiopaxRef>
    <BiopaxRef>cf8</BiopaxRef>
    <BiopaxRef>f45</BiopaxRef>
    <BiopaxRef>b55</BiopaxRef>
    <BiopaxRef>ae2</BiopaxRef>
    <Graphics CenterX="3708.04788993184" CenterY="1042.8691027520235" Width="128.0" Height="36.0" ZOrder="33086" FontSize="10" Valign="Middle" Color="0000ff" />
    <Xref Database="PubChem-compound" ID="CID 7048686" />
  </DataNode>
  <DataNode TextLabel="1,2-diacyl-sn-glycero-3-phosphate&#xA;(Phosphatidic acid; PA)" GraphId="ac6d5" Type="Metabolite">
    <BiopaxRef>f03</BiopaxRef>
    <BiopaxRef>a2f</BiopaxRef>
    <BiopaxRef>f64</BiopaxRef>
    <BiopaxRef>d44</BiopaxRef>
    <Graphics CenterX="3708.04788993184" CenterY="1480.567220326134" Width="164.0" Height="40.0" ZOrder="33087" FontSize="10" Valign="Middle" Color="0000ff" />
    <Xref Database="LIPID MAPS" ID="LMGP10010000" />
  </DataNode>
  <DataNode TextLabel="PPi" GraphId="eae1c" Type="Metabolite">
    <Graphics CenterX="3442.06949585191" CenterY="1827.2623026229326" Width="42.20750551876381" Height="20.0" ZOrder="33088" FontSize="10" Valign="Middle" />
    <Xref Database="" ID="" />
  </DataNode>
  <DataNode TextLabel="NAD+&#xA;(Coenzyme I)" GraphId="f1a03" Type="Metabolite">
    <Graphics CenterX="3600.752148067169" CenterY="966.7495125078618" Width="71.79498511128538" Height="28.616315164030844" ZOrder="33089" FontSize="10" Valign="Middle" Color="0000ff" />
    <Xref Database="PubChem-compound" ID="CID 5892" />
  </DataNode>
  <DataNode TextLabel="Glycerol-3-phosphate dehydrogenase (NAD+)&#xA;EC 1.1.1.8" GraphId="f1141" Type="Protein">
    <BiopaxRef>bea</BiopaxRef>
    <BiopaxRef>cf5</BiopaxRef>
    <BiopaxRef>c1d</BiopaxRef>
    <BiopaxRef>f1f</BiopaxRef>
    <BiopaxRef>ae5</BiopaxRef>
    <Graphics CenterX="3496.3384627266937" CenterY="915.572377251753" Width="213.56235162851826" Height="29.16073968705549" ZOrder="33090" FontSize="10" Valign="Middle" />
    <Xref Database="Uniprot-TrEMBL" ID="P21695" />
  </DataNode>
  <DataNode TextLabel="Pyrimidine Metabolism" GraphId="c1455" Type="Pathway">
    <Graphics CenterX="3949.8341228601753" CenterY="1194.2732296877373" Width="161.35922330097122" Height="34.27184466019417" ZOrder="33091" FontWeight="Bold" FontSize="12" Valign="Middle" ShapeType="None" Color="14961e" />
    <Xref Database="KEGG Pathway" ID="00240" />
  </DataNode>
  <DataNode TextLabel="Fatty acyl-CoA" GraphId="aa9ea" Type="Metabolite">
    <Graphics CenterX="3620.164690382085" CenterY="780.506038909425" Width="80.0" Height="20.0" ZOrder="33092" FontSize="10" Valign="Middle" Color="0000ff" />
    <Xref Database="PubChem-substance" ID="SID 24701368" />
  </DataNode>
  <DataNode TextLabel="Dihydroxyacetone phosphate" GraphId="a6555" Type="Metabolite">
    <BiopaxRef>f6b</BiopaxRef>
    <BiopaxRef>fd3</BiopaxRef>
    <Graphics CenterX="3709.0002708842217" CenterY="824.390093293909" Width="144.55563853622118" Height="20.0" ZOrder="33093" FontSize="10" Valign="Middle" Color="0000ff" />
    <Xref Database="PubChem-compound" ID="CID 668" />
  </DataNode>
  <DataNode TextLabel="1,2-diacyl-sn-glycerol&#xA;(1,2-diacylglycerol; 1,2-DAG)" GraphId="cb37c" Type="Metabolite">
    <BiopaxRef>ba1</BiopaxRef>
    <BiopaxRef>e55</BiopaxRef>
    <BiopaxRef>c07</BiopaxRef>
    <BiopaxRef>eeb</BiopaxRef>
    <Graphics CenterX="3124.7254422506007" CenterY="1799.8053961788326" Width="143.0" Height="39.0" ZOrder="33094" FontSize="10" Valign="Middle" Color="0000ff" />
    <Xref Database="LIPID MAPS" ID="LMGL02010000" />
  </DataNode>
  <DataNode TextLabel="Glycerol" GraphId="c722d" Type="Metabolite">
    <Graphics CenterX="3906.019860154752" CenterY="838.7381368341502" Width="52.69604182225546" Height="20.0" ZOrder="33095" FontSize="10" Valign="Middle" Color="0000ff" />
    <Xref Database="PubChem-compound" ID="CID 753" />
  </DataNode>
  <DataNode TextLabel="NADH + H+" GraphId="adbf0" Type="Metabolite">
    <Graphics CenterX="3600.7521480671685" CenterY="872.0223545843863" Width="66.65140436218593" Height="20.0" ZOrder="33096" FontSize="10" Valign="Middle" Color="0000ff" />
    <Xref Database="PubChem-compound" ID="CID 439153" />
  </DataNode>
  <DataNode TextLabel="Fatty acid Metabolism" GraphId="cc150" Type="Pathway">
    <Graphics CenterX="4033.959831789016" CenterY="1093.4574231336874" Width="144.23696072118463" Height="24.035281032743416" ZOrder="33097" FontWeight="Bold" FontSize="12" Valign="Middle" ShapeType="None" Color="14961e" />
    <Xref Database="KEGG Pathway" ID="00071" />
  </DataNode>
  <DataNode TextLabel="Phosphocholine&#xA;(Choline-P)" GraphId="dc4ef" Type="Metabolite">
    <BiopaxRef>a38</BiopaxRef>
    <BiopaxRef>e4a</BiopaxRef>
    <Graphics CenterX="3542.4448407481905" CenterY="1682.635760605084" Width="109.2588092345079" Height="31.871202916160442" ZOrder="33098" FontSize="10" Valign="Middle" Color="0000ff" />
    <Xref Database="PubChem-compound" ID="CID 1014" />
  </DataNode>
  <DataNode TextLabel="1,2-diacyl-sn-glycero-3-phosphocholine&#xA;(PC, Lecithin)" GraphId="f58af" Type="Metabolite">
    <BiopaxRef>c3e</BiopaxRef>
    <BiopaxRef>cd5</BiopaxRef>
    <BiopaxRef>e8c</BiopaxRef>
    <BiopaxRef>cb2</BiopaxRef>
    <BiopaxRef>e1b</BiopaxRef>
    <BiopaxRef>cab</BiopaxRef>
    <BiopaxRef>e4a</BiopaxRef>
    <Graphics CenterX="3199.769681512519" CenterY="1967.5498991363088" Width="187.02308626974482" Height="32.80680437424043" ZOrder="33099" FontSize="10" Valign="Middle" Color="0000ff" />
    <Xref Database="LIPID MAPS" ID="LMGP01010000" />
  </DataNode>
  <DataNode TextLabel="CoA-SH" GraphId="d3b5b" Type="Metabolite">
    <Graphics CenterX="3811.7023201034885" CenterY="1392.2438785487575" Width="59.020356322011224" Height="19.848611599125864" ZOrder="33100" FontSize="10" Valign="Middle" Color="0000ff" />
    <Xref Database="PubChem-compound" ID="CID 6816" />
  </DataNode>
  <DataNode TextLabel="2-acyl-sn-glycero-3-phosphate&#xA;(Lysophosphatidic acid; LPA)" GraphId="f29e8" Type="Metabolite">
    <BiopaxRef>ddc</BiopaxRef>
    <BiopaxRef>ca4</BiopaxRef>
    <BiopaxRef>ac8</BiopaxRef>
    <BiopaxRef>fbc</BiopaxRef>
    <BiopaxRef>ed4</BiopaxRef>
    <BiopaxRef>c4c</BiopaxRef>
    <BiopaxRef>ae6</BiopaxRef>
    <BiopaxRef>f4a</BiopaxRef>
    <BiopaxRef>ccd</BiopaxRef>
    <BiopaxRef>b32</BiopaxRef>
    <BiopaxRef>deb</BiopaxRef>
    <Graphics CenterX="3708.04788993184" CenterY="1272.0939513190017" Width="156.0" Height="38.0" ZOrder="33101" FontSize="10" Valign="Middle" Color="0000ff" />
    <Xref Database="LIPID MAPS" ID="LMGP10050000" />
  </DataNode>
  <DataNode TextLabel="Glycolysis" GraphId="c4146" Type="Pathway">
    <Graphics CenterX="3813.492050713291" CenterY="718.9013701399475" Width="72.86034353995524" Height="20.0" ZOrder="33102" FontWeight="Bold" FontSize="12" Valign="Middle" ShapeType="None" Color="14961e" />
    <Xref Database="KEGG Pathway" ID="00010" />
  </DataNode>
  <DataNode TextLabel="Adenosine diphosphate&#xA;(ADP)" GraphId="aa3b0" Type="Metabolite">
    <Graphics CenterX="3696.803278549308" CenterY="1815.0541156331215" Width="116.15894039735116" Height="29.86754966887385" ZOrder="33103" FontSize="10" Valign="Middle" Color="0000ff" />
    <Xref Database="PubChem-compound" ID="CID 6022" />
  </DataNode>
  <DataNode TextLabel="CTP" GraphId="d2bad" Type="Metabolite">
    <Graphics CenterX="3437.2151269198575" CenterY="1719.721173321188" Width="39.06822529721495" Height="34.301336573511634" ZOrder="33104" FontSize="10" Valign="Middle" Color="0000ff" />
    <Xref Database="PubChem-compound" ID="CID 6176" />
  </DataNode>
  <DataNode TextLabel="Pi" GraphId="b9d3a" Type="Metabolite">
    <Graphics CenterX="3394.220060466293" CenterY="1492.3684282973993" Width="30.36341973756031" Height="20.0" ZOrder="33105" FontSize="10" Valign="Middle" />
    <Xref Database="" ID="" />
  </DataNode>
  <DataNode TextLabel="ATP" GraphId="db1f2" Type="Metabolite">
    <Graphics CenterX="3998.089928671998" CenterY="898.8372776003779" Width="39.170807574808656" Height="23.180167981468884" ZOrder="33106" FontSize="10" Valign="Middle" Color="0000ff" />
    <Xref Database="PubChem-compound" ID="CID 5957" />
  </DataNode>
  <DataNode TextLabel="ADP" GraphId="a8d6b" Type="Metabolite">
    <Graphics CenterX="4017.9355736554608" CenterY="1039.7682245864848" Width="38.21375429410466" Height="22.619438450032277" ZOrder="33107" FontSize="10" Valign="Middle" Color="0000ff" />
    <Xref Database="PubChem-compound" ID="CID 6022" />
  </DataNode>
  <DataNode TextLabel="Glycerol kinase&#xA;EC 2.7.1.30" GraphId="c80b1" Type="Protein">
    <Graphics CenterX="4023.6716218327597" CenterY="966.6397349843277" Width="90.45712549544709" Height="29.16073968705549" ZOrder="33108" FontSize="10" Valign="Middle" />
    <Xref Database="Uniprot-TrEMBL" ID="P32189" />
  </DataNode>
  <DataNode TextLabel="Acyl-CoA" GraphId="f17d1" Type="Metabolite">
    <Graphics CenterX="3811.702320103488" CenterY="1321.0028039445697" Width="62.398823432519045" Height="22.643004028536495" ZOrder="33109" FontSize="10" Valign="Middle" Color="0000ff" />
    <Xref Database="PubChem-substance" ID="SID 3342" />
  </DataNode>
  <DataNode TextLabel="2-acylglycerol-3-phosphate O-acyltransferase&#xA;EC 2.3.1.52" GraphId="c566b" Type="Protein">
    <BiopaxRef>f01</BiopaxRef>
    <Graphics CenterX="3501.1566154689635" CenterY="1359.1456815258916" Width="213.5922330097085" Height="29.16073968705549" ZOrder="33110" FontSize="10" Valign="Middle" />
    <Xref Database="Enzyme Nomenclature" ID="EC 2.3.1.52" />
  </DataNode>
  <DataNode TextLabel="Glycerol-3-phosphate 2-O-acyltransferase&#xA;EC 2.3.1.198" GraphId="c5bed" Type="Protein">
    <BiopaxRef>cf2</BiopaxRef>
    <BiopaxRef>cec</BiopaxRef>
    <BiopaxRef>aaf</BiopaxRef>
    <BiopaxRef>d65</BiopaxRef>
    <BiopaxRef>b4d</BiopaxRef>
    <BiopaxRef>dfa</BiopaxRef>
    <BiopaxRef>c2a</BiopaxRef>
    <BiopaxRef>c53</BiopaxRef>
    <Graphics CenterX="3503.0648806824065" CenterY="1135.6594123981304" Width="195.2128454070209" Height="29.16073968705549" ZOrder="33111" FontSize="10" Valign="Middle" />
    <Xref Database="Uniprot-TrEMBL" ID="O80437" />
  </DataNode>
  <DataNode TextLabel="Acyl coenzyme A&#xA;(Acyl-CoA)" GraphId="f68d8" Type="Metabolite">
    <Graphics CenterX="3811.7023201034885" CenterY="1093.4574231336874" Width="89.32785660941016" Height="31.202389843166454" ZOrder="33112" FontSize="10" Valign="Middle" Color="0000ff" />
    <Xref Database="PubChem-substance" ID="SID 3342" />
  </DataNode>
  <DataNode TextLabel="Coenzyme A&#xA;(CoA-SH)" GraphId="ffcb2" Type="Metabolite">
    <Graphics CenterX="3811.702320103488" CenterY="1182.6437200688454" Width="74.35399551904396" Height="26.430171769977584" ZOrder="33113" FontSize="10" Valign="Middle" Color="0000ff" />
    <Xref Database="PubChem-compound" ID="CID 6816" />
  </DataNode>
  <DataNode TextLabel="Phosphatidate phosphatase&#xA;EC 3.1.3.4" GraphId="e51d0" Type="Protein">
    <BiopaxRef>a54</BiopaxRef>
    <BiopaxRef>a40</BiopaxRef>
    <BiopaxRef>e2e</BiopaxRef>
    <BiopaxRef>af5</BiopaxRef>
    <BiopaxRef>ba5</BiopaxRef>
    <BiopaxRef>acf</BiopaxRef>
    <Graphics CenterX="3580.5170834283153" CenterY="1600.5975760926756" Width="137.34377642834968" Height="29.16073968705549" ZOrder="33114" FontSize="10" Valign="Middle" />
    <Xref Database="Uniprot-TrEMBL" ID="Q14693" />
  </DataNode>
  <DataNode TextLabel="Acyl coenzyme A&#xA;(Acyl-CoA)" GraphId="fbf71" Type="Metabolite">
    <Graphics CenterX="3229.919174992638" CenterY="1662.9084487080027" Width="89.32785660941016" Height="31.202389843166454" ZOrder="33116" FontSize="10" Valign="Middle" Color="0000ff" />
    <Xref Database="PubChem-substance" ID="SID 3342" />
  </DataNode>
  <DataNode TextLabel="Coenzyme A&#xA;(CoA-SH)" GraphId="b96b1" Type="Metabolite">
    <Graphics CenterX="3229.919174992638" CenterY="1586.45393020829" Width="74.35399551904396" Height="26.430171769977584" ZOrder="33117" FontSize="10" Valign="Middle" Color="0000ff" />
    <Xref Database="PubChem-compound" ID="CID 6816" />
  </DataNode>
  <DataNode TextLabel="Phosphatidate cytidylyltransferase&#xA;EC 2.7.7.41" GraphId="e05e4" Type="Protein">
    <BiopaxRef>f70</BiopaxRef>
    <BiopaxRef>d0d</BiopaxRef>
    <BiopaxRef>bd3</BiopaxRef>
    <BiopaxRef>c7a</BiopaxRef>
    <Graphics CenterX="4098.140119201674" CenterY="1397.8075456698743" Width="166.56382561818162" Height="29.16073968705549" ZOrder="33118" FontSize="10" Valign="Middle" />
    <Xref Database="Uniprot-TrEMBL" ID="O95674" />
  </DataNode>
  <DataNode TextLabel="Cytidine triphosphate&#xA;(CTP)" GraphId="cc9ef" Type="Metabolite">
    <Graphics CenterX="3949.8341228601753" CenterY="1324.4803394670803" Width="111.68894289185903" Height="34.301336573511634" ZOrder="33119" FontSize="10" Valign="Middle" Color="0000ff" />
    <Xref Database="PubChem-compound" ID="CID 6176" />
  </DataNode>
  <DataNode TextLabel="PPi" GraphId="af0fe" Type="Metabolite">
    <Graphics CenterX="4246.688946546402" CenterY="1324.4803394670805" Width="42.20750551876381" Height="20.0" ZOrder="33120" FontSize="10" Valign="Middle" />
    <Xref Database="" ID="" />
  </DataNode>
  <DataNode TextLabel="Choline kinase&#xA;EC 2.7.1.32" GraphId="b3cce" Type="Protein">
    <BiopaxRef>da3</BiopaxRef>
    <BiopaxRef>ba0</BiopaxRef>
    <BiopaxRef>fb8</BiopaxRef>
    <BiopaxRef>e14</BiopaxRef>
    <BiopaxRef>e15</BiopaxRef>
    <BiopaxRef>dca</BiopaxRef>
    <Graphics CenterX="3765.66183325882" CenterY="1619.644521001499" Width="83.2090752792257" Height="29.16073968705549" ZOrder="33121" FontSize="10" Valign="Middle" />
    <Xref Database="Uniprot-TrEMBL" ID="Q9Y259" />
  </DataNode>
  <DataNode TextLabel="Choline-phosphate cytidylyltransferase&#xA;EC 2.7.7.15" GraphId="c6ea5" Type="Protein">
    <BiopaxRef>da3</BiopaxRef>
    <BiopaxRef>fb9</BiopaxRef>
    <BiopaxRef>d78</BiopaxRef>
    <BiopaxRef>d7c</BiopaxRef>
    <Graphics CenterX="3394.2584281393124" CenterY="1775.7574706746116" Width="190.64026059917674" Height="29.16073968705549" ZOrder="33122" FontSize="10" Valign="Middle" />
    <Xref Database="Uniprot-TrEMBL" ID="Q9Y259" />
  </DataNode>
  <DataNode TextLabel="Diacylglycerol cholinephosphotransferase&#xA;EC 2.7.8.2" GraphId="a0651" Type="Protein">
    <BiopaxRef>afd</BiopaxRef>
    <BiopaxRef>fc6</BiopaxRef>
    <BiopaxRef>f04</BiopaxRef>
    <BiopaxRef>aee</BiopaxRef>
    <BiopaxRef>a51</BiopaxRef>
    <BiopaxRef>ee3</BiopaxRef>
    <BiopaxRef>ea2</BiopaxRef>
    <BiopaxRef>de2</BiopaxRef>
    <BiopaxRef>fa4</BiopaxRef>
    <Graphics CenterX="3399.6000316844907" CenterY="2034.9707132711649" Width="190.64026059917674" Height="29.16073968705549" ZOrder="33123" FontSize="10" Valign="Middle" />
    <Xref Database="Uniprot-TrEMBL" ID="Q8WUD6" />
  </DataNode>
  <DataNode TextLabel="Phosphatidylethanolamine N-methyltransferase&#xA;EC 2.1.1.17" GraphId="ada4f" Type="Protein">
    <BiopaxRef>a6b</BiopaxRef>
    <BiopaxRef>c68</BiopaxRef>
    <BiopaxRef>fbe</BiopaxRef>
    <BiopaxRef>ed7</BiopaxRef>
    <BiopaxRef>c59</BiopaxRef>
    <BiopaxRef>bc6</BiopaxRef>
    <Graphics CenterX="2979.5978883369057" CenterY="2110.603915169912" Width="223.6432023410133" Height="33.836687673482054" ZOrder="33124" FontSize="10" Valign="Middle" />
    <Xref Database="Uniprot-TrEMBL" ID="Q9UBM1" />
  </DataNode>
  <DataNode TextLabel="3 (S-adenosylhomocysteine)" GraphId="cfeeb" Type="Metabolite">
    <Graphics CenterX="3157.566171588696" CenterY="2147.2783981341904" Width="159.9432221433642" Height="20.0" ZOrder="33125" FontSize="10" Valign="Middle" />
    <Xref Database="PubChem-compound" ID="CID 439155" />
  </DataNode>
  <DataNode TextLabel="CMP" GraphId="a876c" Type="Metabolite">
    <Graphics CenterX="3372.9672186594157" CenterY="1889.993721525957" Width="36.95249130938339" Height="40.127462340672125" ZOrder="33126" FontSize="10" Valign="Middle" Color="0000ff" />
    <Xref Database="PubChem-compound" ID="CID 6131" />
  </DataNode>
  <DataNode TextLabel="Alkyldihydroxyacetonephosphate synthase&#xA;(Alkyl-DHAP synthase)&#xA;EC 2.5.1.26" GraphId="d206d" Type="Protein">
    <BiopaxRef>ada</BiopaxRef>
    <BiopaxRef>ca3</BiopaxRef>
    <BiopaxRef>d90</BiopaxRef>
    <BiopaxRef>c43</BiopaxRef>
    <BiopaxRef>ce8</BiopaxRef>
    <BiopaxRef>fee</BiopaxRef>
    <BiopaxRef>d91</BiopaxRef>
    <BiopaxRef>a9c</BiopaxRef>
    <BiopaxRef>b96</BiopaxRef>
    <Graphics CenterX="3187.8035193860032" CenterY="717.8717000311976" Width="213.56235162851826" Height="41.7473749952527" ZOrder="33141" FontSize="10" Valign="Middle" />
    <Xref Database="Uniprot-TrEMBL" ID="O00116" />
  </DataNode>
  <DataNode TextLabel="1-Alkyldihydroxyacetone phosphate&#xA;(Octanoyl DHAP)" GraphId="e89be" Type="Metabolite">
    <BiopaxRef>d15</BiopaxRef>
    <BiopaxRef>a5b</BiopaxRef>
    <BiopaxRef>c74</BiopaxRef>
    <BiopaxRef>ec3</BiopaxRef>
    <Graphics CenterX="3004.238802737246" CenterY="824.6622021374461" Width="169.5289855072462" Height="31.739130434782638" ZOrder="33142" FontSize="10" Valign="Middle" Color="0000ff" />
    <Xref Database="PubChem-compound" ID="CID 53481029" />
  </DataNode>
  <DataNode TextLabel="1-Acyl dihydroxyacetone phosphate&#xA;(Acyl-DHAP)" GraphId="a7d88" Type="Metabolite">
    <BiopaxRef>aba</BiopaxRef>
    <BiopaxRef>d6a</BiopaxRef>
    <Graphics CenterX="3363.2878577308716" CenterY="824.390093293909" Width="177.57961783439507" Height="30.095541401273756" ZOrder="33143" FontSize="10" Valign="Middle" Color="0000ff" />
    <Xref Database="HMDB" ID="HMDB11750" />
  </DataNode>
  <DataNode TextLabel="Coenzyme A&#xA;(CoA-SH)" GraphId="aa728" Type="Metabolite">
    <Graphics CenterX="3478.312050952353" CenterY="771.9346103379963" Width="74.35399551904396" Height="26.430171769977584" ZOrder="33145" FontSize="10" Valign="Middle" Color="0000ff" />
    <Xref Database="PubChem-compound" ID="CID 6816" />
  </DataNode>
  <DataNode TextLabel="Dihydroxyacetone phosphate acyltransferase&#xA;EC 2.3.1.42" GraphId="fc6ca" Type="Protein">
    <BiopaxRef>fe9</BiopaxRef>
    <BiopaxRef>d17</BiopaxRef>
    <BiopaxRef>ce8</BiopaxRef>
    <BiopaxRef>ab7</BiopaxRef>
    <BiopaxRef>dfc</BiopaxRef>
    <BiopaxRef>d68</BiopaxRef>
    <BiopaxRef>b45</BiopaxRef>
    <Graphics CenterX="3547.898757481242" CenterY="717.8717000311975" Width="213.56235162851826" Height="30.73140151483858" ZOrder="33148" FontSize="10" Valign="Middle" />
    <Xref Database="Uniprot-TrEMBL" ID="O15228" />
  </DataNode>
  <DataNode TextLabel="1,2-diacyl-sn-glycero-3-phospho-(1'-sn-glycerol)&#xA;(PG)" GraphId="ee78f" Type="Metabolite">
    <BiopaxRef>d28</BiopaxRef>
    <BiopaxRef>c00</BiopaxRef>
    <BiopaxRef>c8d</BiopaxRef>
    <BiopaxRef>b7d</BiopaxRef>
    <Graphics CenterX="4401.914535952243" CenterY="2096.713830323419" Width="221.0" Height="34.0" ZOrder="33174" FontSize="10" Valign="Middle" Color="0000ff" />
    <Xref Database="GeneOntology" ID="GO:0006655" />
  </DataNode>
  <DataNode TextLabel="Cardiolipin&#xA;(DPG, CL)" GraphId="d6b61" Type="Metabolite">
    <BiopaxRef>bca</BiopaxRef>
    <BiopaxRef>b56</BiopaxRef>
    <BiopaxRef>a4f</BiopaxRef>
    <BiopaxRef>f76</BiopaxRef>
    <BiopaxRef>f9c</BiopaxRef>
    <BiopaxRef>eb7</BiopaxRef>
    <BiopaxRef>f95</BiopaxRef>
    <BiopaxRef>e16</BiopaxRef>
    <BiopaxRef>f42</BiopaxRef>
    <BiopaxRef>e98</BiopaxRef>
    <BiopaxRef>a6c</BiopaxRef>
    <BiopaxRef>d1b</BiopaxRef>
    <BiopaxRef>ea0</BiopaxRef>
    <BiopaxRef>b16</BiopaxRef>
    <BiopaxRef>e88</BiopaxRef>
    <BiopaxRef>d14</BiopaxRef>
    <Graphics CenterX="4402.344669609595" CenterY="2320.4490343250245" Width="61.0" Height="32.0" ZOrder="33175" FontSize="10" Valign="Middle" Color="0000ff" />
    <Xref Database="GeneOntology" ID="GO:0032049" />
  </DataNode>
  <DataNode TextLabel="Pi" GraphId="eeb26">
    <Graphics CenterX="4470.824303041807" CenterY="2010.7001988617865" Width="31.494532199271042" Height="20.0" ZOrder="33176" FontSize="10" Valign="Middle" />
    <Xref Database="" ID="" />
  </DataNode>
  <DataNode TextLabel="Inositol" GraphId="db5e7" Type="Metabolite">
    <Graphics CenterX="4498.840772470929" CenterY="1426.913161241734" Width="59.0" Height="20.0" ZOrder="33177" FontSize="10" Valign="Middle" Color="0000ff" />
    <Xref Database="PubChem-compound" ID="CID 892" />
  </DataNode>
  <DataNode TextLabel="Phosphatidylinositol2,4,5-triphosphate&#xA;[PIP3(3',4',5')]" GraphId="fd7cf" Type="Metabolite">
    <BiopaxRef>e12</BiopaxRef>
    <BiopaxRef>c50</BiopaxRef>
    <BiopaxRef>e0a</BiopaxRef>
    <BiopaxRef>dbb</BiopaxRef>
    <BiopaxRef>d9a</BiopaxRef>
    <Graphics CenterX="5083.559953205414" CenterY="2321.6239930188094" Width="192.0" Height="31.105376812894974" ZOrder="33178" FontSize="10" Valign="Middle" Color="0000ff" />
    <Xref Database="LIPID MAPS" ID="LMGP09010001" />
  </DataNode>
  <DataNode TextLabel="1,2-diacyl-sn-glycero-3-phospho-(1'-myo-inositol)&#xA;(PI)" GraphId="ea455" Type="Metabolite">
    <BiopaxRef>ae4</BiopaxRef>
    <BiopaxRef>e10</BiopaxRef>
    <BiopaxRef>b75</BiopaxRef>
    <BiopaxRef>ab1</BiopaxRef>
    <Graphics CenterX="5084.51472459175" CenterY="1655.1907967683592" Width="224.0" Height="36.0" ZOrder="33179" FontSize="10" Valign="Middle" Color="0000ff" />
    <Xref Database="GeneOntology" ID="GO:0006661" />
  </DataNode>
  <DataNode TextLabel="Cytidine monophosphate&#xA;(CMP)" GraphId="f8f34" Type="Metabolite">
    <Graphics CenterX="4894.027576165708" CenterY="1361.4979561586217" Width="125.74739281575887" Height="40.127462340672125" ZOrder="33180" FontSize="10" Valign="Middle" Color="0000ff" />
    <Xref Database="PubChem-compound" ID="CID 6131" />
  </DataNode>
  <DataNode TextLabel="1,2-diacyl-sn-glycero-3-phospho-(1'-sn-glycero-phosphate)&#xA;(PGP)" GraphId="b1e34">
    <Graphics CenterX="4402.628128185253" CenterY="1880.444307346858" Width="276.0" Height="28.0" ZOrder="33181" FontSize="10" Valign="Middle" />
    <Xref Database="" ID="" />
  </DataNode>
  <DataNode TextLabel="1,2-diacyl-sn-glycero-3-cytidine-5'-diphosphate&#xA;(CDP-DAG, CMP-PA)" GraphId="e6141" Type="Metabolite">
    <BiopaxRef>e29</BiopaxRef>
    <BiopaxRef>f52</BiopaxRef>
    <Graphics CenterX="4402.914535952243" CenterY="1655.1907967683592" Width="215.0" Height="32.0" ZOrder="33182" FontSize="10" Valign="Middle" Color="0000ff" />
    <Xref Database="LIPID MAPS" ID="LMGP13010000" />
  </DataNode>
  <DataNode TextLabel="1D-myo-Inositol-1-P" GraphId="efbc6" Type="Metabolite">
    <Graphics CenterX="4498.840772470929" CenterY="1361.4979561586215" Width="105.0" Height="22.30932251906782" ZOrder="33183" FontSize="10" Valign="Middle" Color="0000ff" />
    <Xref Database="PubChem-compound" ID="CID 5288642" />
  </DataNode>
  <DataNode TextLabel="Phosphatidylinositol-4,5-bisphosphate&#xA;[PIP2(4',5')]" GraphId="b3bc1" Type="Metabolite">
    <BiopaxRef>d58</BiopaxRef>
    <BiopaxRef>c85</BiopaxRef>
    <BiopaxRef>e52</BiopaxRef>
    <BiopaxRef>d7e</BiopaxRef>
    <BiopaxRef>a5f</BiopaxRef>
    <BiopaxRef>b42</BiopaxRef>
    <BiopaxRef>f61</BiopaxRef>
    <BiopaxRef>f99</BiopaxRef>
    <BiopaxRef>dbb</BiopaxRef>
    <BiopaxRef>a24</BiopaxRef>
    <Graphics CenterX="5084.717360612822" CenterY="2105.220499755621" Width="184.0" Height="25.91236333927192" ZOrder="33184" FontSize="10" Valign="Middle" Color="0000ff" />
    <Xref Database="GeneOntology" ID="GO:0005546" />
  </DataNode>
  <DataNode TextLabel="D-Glucose-6-P" GraphId="a9745" Type="Metabolite">
    <Graphics CenterX="4498.840772470929" CenterY="1300.3432948990858" Width="80.0" Height="20.0" ZOrder="33185" FontSize="10" Valign="Middle" Color="0000ff" />
    <Xref Database="PubChem-compound" ID="CID 44134741" />
  </DataNode>
  <DataNode TextLabel="Phosphatidylinositol-4-phosphate&#xA;(PIP)" GraphId="d8ac5" Type="Metabolite">
    <BiopaxRef>e18</BiopaxRef>
    <BiopaxRef>d58</BiopaxRef>
    <BiopaxRef>c97</BiopaxRef>
    <BiopaxRef>a95</BiopaxRef>
    <BiopaxRef>a63</BiopaxRef>
    <Graphics CenterX="5084.51472459175" CenterY="1877.5119743289176" Width="166.0" Height="34.0" ZOrder="33186" FontSize="10" Valign="Middle" Color="0000ff" />
    <Xref Database="GeneOntology" ID="GO:0016308" />
  </DataNode>
  <DataNode TextLabel="Glycerol-3-P" GraphId="db54c" Type="Metabolite">
    <Graphics CenterX="4571.255747039247" CenterY="1685.4054322741158" Width="79.10030974395646" Height="24.137879080889427" ZOrder="33187" FontSize="10" Valign="Middle" Color="0000ff" />
    <Xref Database="PubChem-compound" ID="CID 7048686" />
  </DataNode>
  <DataNode TextLabel="CMP" GraphId="ff4c3" Type="Metabolite">
    <Graphics CenterX="4571.255747039246" CenterY="1815.264201870198" Width="36.95249130938339" Height="40.127462340672125" ZOrder="33188" FontSize="10" Valign="Middle" Color="0000ff" />
    <Xref Database="PubChem-compound" ID="CID 6131" />
  </DataNode>
  <DataNode TextLabel="ATP" GraphId="f142f" Type="Metabolite">
    <Graphics CenterX="5197.5638213726015" CenterY="1701.8020581294354" Width="39.170807574808656" Height="23.180167981468884" ZOrder="33189" FontSize="10" Valign="Middle" Color="0000ff" />
    <Xref Database="PubChem-compound" ID="CID 5957" />
  </DataNode>
  <DataNode TextLabel="ADP" GraphId="db39c" Type="Metabolite">
    <Graphics CenterX="5197.5638213726015" CenterY="1802.14787091362" Width="38.21375429410466" Height="22.619438450032277" ZOrder="33190" FontSize="10" Valign="Middle" Color="0000ff" />
    <Xref Database="PubChem-compound" ID="CID 6022" />
  </DataNode>
  <DataNode TextLabel="ATP" GraphId="fd384" Type="Metabolite">
    <Graphics CenterX="5197.5638213726015" CenterY="1922.1989212997835" Width="39.170807574808656" Height="23.180167981468884" ZOrder="33191" FontSize="10" Valign="Middle" Color="0000ff" />
    <Xref Database="PubChem-compound" ID="CID 5957" />
  </DataNode>
  <DataNode TextLabel="ADP" GraphId="ac5de" Type="Metabolite">
    <Graphics CenterX="5197.5638213726015" CenterY="2025.643026196975" Width="38.21375429410466" Height="22.619438450032277" ZOrder="33192" FontSize="10" Valign="Middle" Color="0000ff" />
    <Xref Database="PubChem-compound" ID="CID 6022" />
  </DataNode>
  <DataNode TextLabel="ATP" GraphId="eff1f" Type="Metabolite">
    <Graphics CenterX="5197.5638213726015" CenterY="2142.9512812282537" Width="39.170807574808656" Height="23.180167981468884" ZOrder="33193" FontSize="10" Valign="Middle" Color="0000ff" />
    <Xref Database="PubChem-compound" ID="CID 5957" />
  </DataNode>
  <DataNode TextLabel="ADP" GraphId="d453d" Type="Metabolite">
    <Graphics CenterX="5197.5638213726015" CenterY="2246.459820042582" Width="38.21375429410466" Height="22.619438450032277" ZOrder="33194" FontSize="10" Valign="Middle" Color="0000ff" />
    <Xref Database="PubChem-compound" ID="CID 6022" />
  </DataNode>
  <DataNode TextLabel="CDP-diacylglycerol-glycerol-3-phosphate 3-phosphatidyltransferase&#xA;EC 2.7.8.5" GraphId="da16f" Type="Protein">
    <BiopaxRef>eb8</BiopaxRef>
    <BiopaxRef>fcb</BiopaxRef>
    <BiopaxRef>e87</BiopaxRef>
    <BiopaxRef>da4</BiopaxRef>
    <BiopaxRef>e77</BiopaxRef>
    <Graphics CenterX="4644.550987715412" CenterY="1748.6185747247894" Width="321.9586494251705" Height="29.16073968705549" ZOrder="33195" FontSize="10" Valign="Middle" />
    <Xref Database="Uniprot-TrEMBL" ID="Q32NB8" />
  </DataNode>
  <DataNode TextLabel="Phosphatidylglycerophosphatase&#xA;EC 3.1.3.27" GraphId="a0ab1" Type="Protein">
    <BiopaxRef>df8</BiopaxRef>
    <BiopaxRef>a06</BiopaxRef>
    <Graphics CenterX="4644.550987715413" CenterY="1968.4125908427848" Width="162.5985446416271" Height="29.16073968705549" ZOrder="33196" FontSize="10" Valign="Middle" />
    <Xref Database="Uniprot-TrEMBL" ID="Q8WUK0" />
  </DataNode>
  <DataNode TextLabel="H2O" GraphId="e8b46">
    <Graphics CenterX="4361.756140833011" CenterY="1939.5957985166585" Width="31.494532199271042" Height="20.0" ZOrder="33197" FontSize="10" Valign="Middle" />
    <Xref Database="" ID="" />
  </DataNode>
  <DataNode TextLabel="Cardiolipin synthase&#xA;EC 2.7.8.-" GraphId="de81f" Type="Protein">
    <BiopaxRef>f13</BiopaxRef>
    <BiopaxRef>c34</BiopaxRef>
    <Graphics CenterX="4644.550987715413" CenterY="2189.803767501506" Width="104.09463679764059" Height="29.16073968705549" ZOrder="33198" FontSize="10" Valign="Middle" />
    <Xref Database="Uniprot-TrEMBL" ID="Q9UJA2" />
  </DataNode>
  <DataNode TextLabel="CDP-DAG" GraphId="e159b" Type="Metabolite">
    <Graphics CenterX="4330.589649709606" CenterY="2156.172775818525" Width="63.6708745175808" Height="23.4232802438299" ZOrder="33199" FontSize="10" Valign="Middle" Color="0000ff" />
    <Xref Database="LIPID MAPS" ID="LMGP13010000" />
  </DataNode>
  <DataNode TextLabel="CMP" GraphId="e134d" Type="Metabolite">
    <Graphics CenterX="4483.253844089675" CenterY="2228.2414865643873" Width="36.95249130938339" Height="40.127462340672125" ZOrder="33200" FontSize="10" Valign="Middle" Color="0000ff" />
    <Xref Database="PubChem-compound" ID="CID 6131" />
  </DataNode>
  <DataNode TextLabel="CDP-diacylglyreol-inositol 3-phosphatidyltransferase&#xA;EC 2.7.8.11" GraphId="f0e9d" Type="Protein">
    <BiopaxRef>cf9</BiopaxRef>
    <BiopaxRef>eb5</BiopaxRef>
    <BiopaxRef>cad</BiopaxRef>
    <BiopaxRef>f07</BiopaxRef>
    <BiopaxRef>e1e</BiopaxRef>
    <Graphics CenterX="4695.119215824156" CenterY="1526.5687549626666" Width="246.27156933429396" Height="29.16073968705549" ZOrder="33201" FontSize="10" Valign="Middle" />
    <Xref Database="Uniprot-TrEMBL" ID="O14735" />
  </DataNode>
  <DataNode TextLabel="1-phosphatidylinositol 4-kinase&#xA;EC 2.7.1.67" GraphId="f3342" Type="Protein">
    <BiopaxRef>bbe</BiopaxRef>
    <BiopaxRef>c97</BiopaxRef>
    <BiopaxRef>dd7</BiopaxRef>
    <BiopaxRef>c7b</BiopaxRef>
    <BiopaxRef>b6e</BiopaxRef>
    <BiopaxRef>c6e</BiopaxRef>
    <BiopaxRef>c44</BiopaxRef>
    <BiopaxRef>c81</BiopaxRef>
    <Graphics CenterX="5303.170768597813" CenterY="1751.2441772918753" Width="155.59795040358554" Height="29.16073968705549" ZOrder="33202" FontSize="10" Valign="Middle" />
    <Xref Database="Uniprot-TrEMBL" ID="Q9BTU6" />
  </DataNode>
  <DataNode TextLabel="1-phosphatidylinositol 4-phosphate 5-kinase&#xA;EC 2.7.1.68" GraphId="c48b8" Type="Protein">
    <BiopaxRef>d7e</BiopaxRef>
    <BiopaxRef>bac</BiopaxRef>
    <BiopaxRef>fc8</BiopaxRef>
    <BiopaxRef>eea</BiopaxRef>
    <Graphics CenterX="5303.170768597812" CenterY="1973.615683836189" Width="206.22041920216344" Height="29.16073968705549" ZOrder="33203" FontSize="10" Valign="Middle" />
    <Xref Database="Uniprot-TrEMBL" ID="Q99755" />
  </DataNode>
  <DataNode TextLabel="Phosphatidylinositol-4,5-bisphosphate 3-kinase&#xA;EC 2.7.1.153" GraphId="aeb80" Type="Protein">
    <Graphics CenterX="5302.170768597812" CenterY="2193.4374603690635" Width="219.69295923769255" Height="29.16073968705549" ZOrder="33204" FontSize="10" Valign="Middle" />
    <Xref Database="Uniprot-TrEMBL" ID="Q42338" />
  </DataNode>
  <DataNode TextLabel="Glycolysis" GraphId="c5242" Type="Pathway">
    <Graphics CenterX="4742.169329578939" CenterY="1685.4054322741158" Width="72.86034353995524" Height="20.0" ZOrder="33209" FontWeight="Bold" FontSize="12" Valign="Middle" ShapeType="None" Color="14961e" />
    <Xref Database="KEGG Pathway" ID="00010" />
  </DataNode>
  <DataNode TextLabel="1,2-diacyl-sn-glycero-3-phosphoserine&#xA;(PS)" GraphId="ec2c0" Type="Metabolite">
    <BiopaxRef>fe2</BiopaxRef>
    <BiopaxRef>be2</BiopaxRef>
    <BiopaxRef>ad6</BiopaxRef>
    <BiopaxRef>f4b</BiopaxRef>
    <BiopaxRef>ee5</BiopaxRef>
    <BiopaxRef>a80</BiopaxRef>
    <BiopaxRef>ec0</BiopaxRef>
    <BiopaxRef>f1c</BiopaxRef>
    <Graphics CenterX="2705.6496081046735" CenterY="2270.993340903686" Width="182.9736211031177" Height="32.293694456199354" ZOrder="33228" FontSize="10" Valign="Middle" Color="0000ff" />
    <Xref Database="LIPID MAPS" ID="LMGP03010000" />
  </DataNode>
  <DataNode TextLabel="Phosphorylethanolamine" GraphId="fcb9a" Type="Metabolite">
    <BiopaxRef>de3</BiopaxRef>
    <Graphics CenterX="2704.76619322424" CenterY="1623.1144149180982" Width="133.8586326767092" Height="29.698725376593202" ZOrder="33229" FontSize="10" Valign="Middle" Color="0000ff" />
    <Xref Database="PubChem-compound" ID="CID 1015" />
  </DataNode>
  <DataNode TextLabel="1,2-diacyl-sn-glycero-3-phosphoethanolamine&#xA;(PE)" GraphId="c75fe" Type="Metabolite">
    <BiopaxRef>e86</BiopaxRef>
    <BiopaxRef>c3c</BiopaxRef>
    <BiopaxRef>d8b</BiopaxRef>
    <BiopaxRef>c9d</BiopaxRef>
    <BiopaxRef>f40</BiopaxRef>
    <BiopaxRef>a80</BiopaxRef>
    <BiopaxRef>a7d</BiopaxRef>
    <Graphics CenterX="2705.649608104672" CenterY="2055.250325881751" Width="215.52723059096184" Height="37.809965237543516" ZOrder="33230" FontSize="10" Valign="Middle" Color="0000ff" />
    <Xref Database="LIPID MAPS" ID="LMGP02010000" />
  </DataNode>
  <DataNode TextLabel="3 (S-adenosyl-methionine)" GraphId="f1b0f" Type="Metabolite">
    <Graphics CenterX="2801.915988894298" CenterY="2157.27839813419" Width="159.9432221433642" Height="20.0" ZOrder="33231" FontSize="10" Valign="Middle" />
    <Xref Database="PubChem-compound" ID="CID 34756" />
  </DataNode>
  <DataNode TextLabel="Ethanolamine" GraphId="b8c6c" Type="Metabolite">
    <Graphics CenterX="2320.5177515198234" CenterY="1623.1144149180998" Width="86.34994206257242" Height="22.746234067207354" ZOrder="33232" FontSize="10" Valign="Middle" Color="0000ff" />
    <Xref Database="PubChem-compound" ID="CID 700" />
  </DataNode>
  <DataNode TextLabel="Serine" GraphId="be70a" Type="Metabolite">
    <Graphics CenterX="2572.292350657971" CenterY="2103.6961854929928" Width="54.9019607843138" Height="20.19607843137237" ZOrder="33233" FontSize="10" Valign="Middle" Color="0000ff" />
    <Xref Database="PubChem-compound" ID="CID 5951" />
  </DataNode>
  <DataNode TextLabel="Cytidine diphosphate ethanolamine&#xA;(CDP-ethanolamine)" GraphId="bc6b1" Type="Metabolite">
    <BiopaxRef>fea</BiopaxRef>
    <BiopaxRef>c90</BiopaxRef>
    <BiopaxRef>cd1</BiopaxRef>
    <BiopaxRef>e92</BiopaxRef>
    <BiopaxRef>d9e</BiopaxRef>
    <Graphics CenterX="2705.6496081046757" CenterY="1846.0443512238317" Width="180.20857473928194" Height="34.333719582850385" ZOrder="33234" FontSize="10" Valign="Middle" Color="0000ff" />
    <Xref Database="PubChem-compound" ID="CID 123727" />
  </DataNode>
  <DataNode TextLabel="CMP" GraphId="e37af" Type="Metabolite">
    <Graphics CenterX="2802.4502463459535" CenterY="1990.2388460494922" Width="36.95249130938339" Height="40.127462340672125" ZOrder="33235" FontSize="10" Valign="Middle" Color="0000ff" />
    <Xref Database="PubChem-compound" ID="CID 6131" />
  </DataNode>
  <DataNode TextLabel="ATP" GraphId="d8611" Type="Metabolite">
    <Graphics CenterX="2419.471584860004" CenterY="1554.2446788724374" Width="39.170807574808656" Height="23.180167981468884" ZOrder="33236" FontSize="10" Valign="Middle" Color="0000ff" />
    <Xref Database="PubChem-compound" ID="CID 5957" />
  </DataNode>
  <DataNode TextLabel="ADP" GraphId="afdc9" Type="Metabolite">
    <Graphics CenterX="2533.979088741347" CenterY="1554.2446788724374" Width="38.21375429410466" Height="22.619438450032277" ZOrder="33237" FontSize="10" Valign="Middle" Color="0000ff" />
    <Xref Database="PubChem-compound" ID="CID 6022" />
  </DataNode>
  <DataNode TextLabel="CTP" GraphId="e306a" Type="Metabolite">
    <Graphics CenterX="2777.4178328653434" CenterY="1677.1568564329052" Width="39.90032416880246" Height="25.653549245329486" ZOrder="33238" FontSize="10" Valign="Middle" Color="0000ff" />
    <Xref Database="PubChem-compound" ID="CID 6176" />
  </DataNode>
  <DataNode TextLabel="PPi" GraphId="d7d37" Type="Metabolite">
    <Graphics CenterX="2778.9047570626535" CenterY="1775.6659667855486" Width="42.20750551876381" Height="20.0" ZOrder="33239" FontSize="10" Valign="Middle" />
    <Xref Database="" ID="" />
  </DataNode>
  <DataNode TextLabel="Ethanolamine" GraphId="f3aa4" Type="Metabolite">
    <Graphics CenterX="2572.292350657971" CenterY="2187.0496611816393" Width="86.34994206257242" Height="22.746234067207354" ZOrder="33240" FontSize="10" Valign="Middle" Color="0000ff" />
    <Xref Database="PubChem-compound" ID="CID 700" />
  </DataNode>
  <DataNode TextLabel="Diacylglycerol O-acyltransferase&#xA;EC 2.3.1.20" GraphId="d6983" Type="Protein">
    <BiopaxRef>b0f</BiopaxRef>
    <BiopaxRef>ea9</BiopaxRef>
    <BiopaxRef>aca</BiopaxRef>
    <BiopaxRef>adf</BiopaxRef>
    <BiopaxRef>c9f</BiopaxRef>
    <BiopaxRef>f74</BiopaxRef>
    <BiopaxRef>d47</BiopaxRef>
    <BiopaxRef>cb3</BiopaxRef>
    <Graphics CenterX="2971.8063260883787" CenterY="1625.8721848137764" Width="171.86693719129232" Height="29.16073968705549" ZOrder="33241" FontSize="10" Valign="Middle" />
    <Xref Database="Uniprot-TrEMBL" ID="Q86VF5" />
  </DataNode>
  <DataNode TextLabel="Ethanolamine kinase&#xA;EC 2.7.1.82" GraphId="b93f3" Type="Protein">
    <Graphics CenterX="2473.192662372691" CenterY="1506.5768231992809" Width="108.4338967292207" Height="29.16073968705549" ZOrder="33242" FontSize="10" Valign="Middle" />
    <Xref Database="Uniprot-TrEMBL" ID="Q9Y259" />
  </DataNode>
  <DataNode TextLabel="Ethanolamine-phosphate cytidylyltransferase&#xA;EC 2.7.7.14" GraphId="c605e" Type="Protein">
    <BiopaxRef>b67</BiopaxRef>
    <BiopaxRef>e8e</BiopaxRef>
    <BiopaxRef>cdc</BiopaxRef>
    <BiopaxRef>ec2</BiopaxRef>
    <Graphics CenterX="2498.969005436339" CenterY="1728.7832420973054" Width="214.7573662265441" Height="29.16073968705549" ZOrder="33243" FontSize="10" Valign="Middle" />
    <Xref Database="Uniprot-TrEMBL" ID="Q99447" />
  </DataNode>
  <DataNode TextLabel="Ethanolaminephosphotransferase&#xA;EC 2.7.8.1" GraphId="a5a98" Type="Protein">
    <BiopaxRef>fc6</BiopaxRef>
    <BiopaxRef>c23</BiopaxRef>
    <BiopaxRef>c4d</BiopaxRef>
    <BiopaxRef>d22</BiopaxRef>
    <BiopaxRef>d41</BiopaxRef>
    <BiopaxRef>b2b</BiopaxRef>
    <BiopaxRef>b2a</BiopaxRef>
    <BiopaxRef>d71</BiopaxRef>
    <Graphics CenterX="2498.969005436339" CenterY="1940.567732404857" Width="170.47983385295666" Height="29.16073968705549" ZOrder="33244" FontSize="10" Valign="Middle" />
    <Xref Database="Uniprot-TrEMBL" ID="Q9Y6K0" />
  </DataNode>
  <DataNode TextLabel="L-serine-phosphatidylethanolamine phosphatidyltransferase&#xA;EC 2.7.8.29" GraphId="e4a05" Type="Protein">
    <BiopaxRef>ad6</BiopaxRef>
    <BiopaxRef>a80</BiopaxRef>
    <Graphics CenterX="2342.378931307515" CenterY="2147.0919677541" Width="293.8061717333341" Height="33.836687673482054" ZOrder="33245" FontSize="10" Valign="Middle" />
    <Xref Database="Uniprot-TrEMBL" ID="P48651" />
  </DataNode>
  <DataNode TextLabel="Glycolysis" GraphId="a1236" Type="Pathway">
    <Graphics CenterX="2367.9342194035858" CenterY="2103.6961854929928" Width="72.86034353995524" Height="29.33641757756024" ZOrder="33247" FontWeight="Bold" FontSize="12" Valign="Middle" ShapeType="None" Color="14961e" />
    <Xref Database="KEGG Pathway" ID="00010" />
  </DataNode>
  <Interaction GraphId="id4ec9b181">
    <Graphics ZOrder="12288" LineThickness="1.0">
      <Point X="2979.5978883369057" Y="2093.6855713331715" GraphRef="ada4f" RelX="0.0" RelY="-1.0" />
      <Point X="2979.368932038835" Y="2055.250325881751" GraphRef="ebe91" RelX="0.0" RelY="0.0" ArrowHead="mim-catalysis" />
    </Graphics>
    <Xref Database="" ID="" />
  </Interaction>
  <Interaction GraphId="f038d">
    <Graphics ZOrder="32922" LineThickness="1.0">
      <Point X="2043.7734697554292" Y="824.8662837700995" GraphRef="bbe06" RelX="-1.0" RelY="0.0" />
      <Point X="1807.2618184611292" Y="824.8662837700996" GraphRef="aea25" RelX="1.0" RelY="0.0" ArrowHead="mim-conversion" />
      <Anchor Position="0.47183242412965565" Shape="None" GraphId="e54ad" />
      <Anchor Position="0.6194633858629576" Shape="None" GraphId="c0ffa" />
    </Graphics>
    <Xref Database="" ID="" />
  </Interaction>
  <Interaction GraphId="f60e8">
    <Graphics ConnectorType="Elbow" ZOrder="32923" LineThickness="1.0">
      <Point X="1774.6803508614794" Y="834.8662837700996" GraphRef="aea25" RelX="0.5" RelY="1.0" />
      <Point X="1732.6600265564387" Y="1121.2334801762115" />
      <Point X="1690.639702251398" Y="1242.023211927522" GraphRef="d6035" RelX="0.0" RelY="-1.0" ArrowHead="mim-conversion" />
      <Anchor Position="0.35182628600093857" Shape="None" GraphId="df92b" />
      <Anchor Position="0.35395091324294975" Shape="None" GraphId="f0abe" />
    </Graphics>
    <Xref Database="" ID="" />
  </Interaction>
  <Interaction GraphId="c0e9d">
    <Graphics ConnectorType="Curved" ZOrder="32924" LineThickness="1.0">
      <Point X="2525.7235114614623" Y="598.7406595741049" GraphRef="e93a8" RelX="1.0" RelY="0.0" />
      <Point X="2595.667215815486" Y="626.7155220946893" />
      <Point X="2525.2449848211113" Y="654.6903846152736" GraphRef="f8d5a" RelX="1.0" RelY="0.0" ArrowHead="mim-conversion" />
    </Graphics>
    <Xref Database="" ID="" />
  </Interaction>
  <Interaction GraphId="cf1c3">
    <Graphics ZOrder="32925" LineThickness="1.0">
      <Point X="2418.040964872236" Y="1282.4243836953779" GraphRef="cb41a" RelX="0.0" RelY="-1.0" />
      <Point X="2418.915909924405" Y="1156.1749405633918" GraphRef="ee72f" RelX="0.0" RelY="0.0" ArrowHead="mim-catalysis" />
    </Graphics>
    <Xref Database="" ID="" />
  </Interaction>
  <Interaction GraphId="dcf36">
    <Graphics ConnectorType="Curved" ZOrder="32926" LineThickness="1.0">
      <Point X="2522.410265637554" Y="995.613814338398" GraphRef="ea61d" RelX="1.0" RelY="0.0" />
      <Point X="2596.7507886435333" Y="1023.3755072970158" />
      <Point X="2520.7210320823006" Y="1051.1372002556336" GraphRef="d0a03" RelX="1.0" RelY="0.0" ArrowHead="mim-conversion" />
    </Graphics>
    <Xref Database="" ID="" />
  </Interaction>
  <Interaction GraphId="e1d3e">
    <Graphics ConnectorType="Curved" ZOrder="32927" LineThickness="1.0">
      <Point X="2832.8009799778465" Y="880.7506032217933" GraphRef="b5f32" RelX="0.0" RelY="-1.0" />
      <Point X="2782.1495563367753" Y="820.7255520504732" />
      <Point X="2731.4981326957045" Y="874.4308479840997" GraphRef="cb2ac" RelX="0.0" RelY="-1.0" ArrowHead="mim-conversion" />
    </Graphics>
    <Xref Database="" ID="" />
  </Interaction>
  <Interaction GraphId="e3947">
    <Graphics ZOrder="32928" LineThickness="1.0">
      <Point X="986.2388219048748" Y="967.0979550420126" GraphRef="a3327" RelX="1.0" RelY="0.0" />
      <Point X="1075.6353521129136" Y="967.9061364986437" GraphRef="a7a25" RelX="0.0" RelY="0.0" ArrowHead="mim-catalysis" />
    </Graphics>
    <Xref Database="" ID="" />
  </Interaction>
  <Interaction GraphId="e7c33">
    <Graphics ConnectorType="Curved" ZOrder="32929" LineThickness="1.0">
      <Point X="1970.0288132079736" Y="1459.2587139803236" GraphRef="f2b72" RelX="-1.0" RelY="0.0" />
      <Point X="1902.0922570016476" Y="1413.2318606834338" />
      <Point X="1971.7180467632274" Y="1367.2050073865441" GraphRef="dea96" RelX="-1.0" RelY="0.0" ArrowHead="mim-conversion" />
    </Graphics>
    <Xref Database="" ID="" />
  </Interaction>
  <Interaction GraphId="f3c5c">
    <Graphics ConnectorType="Curved" ZOrder="32930" LineThickness="1.0">
      <Point X="2418.915909924405" Y="1156.1749405633918" GraphRef="ee72f" RelX="0.0" RelY="0.0" />
      <Point X="2393.7609389169565" Y="1157.0" />
      <Point X="2368.6059679095088" Y="1228.0964418023048" GraphRef="af109" RelX="0.0" RelY="-1.0" ArrowHead="mim-conversion" />
    </Graphics>
    <Xref Database="" ID="" />
  </Interaction>
  <Interaction GraphId="cd593">
    <Graphics ZOrder="32931" LineThickness="1.0">
      <Point X="2111.3210837882607" Y="1278.1128028809271" GraphRef="aa5c7" RelX="0.0" RelY="-1.0" />
      <Point X="2111.9108362762713" Y="1156.0748922598252" GraphRef="dc9ef" RelX="0.0" RelY="0.0" ArrowHead="mim-catalysis" />
    </Graphics>
    <Xref Database="" ID="" />
  </Interaction>
  <Interaction GraphId="df7ba">
    <Graphics ConnectorType="Curved" ZOrder="32932" LineThickness="1.0">
      <Point X="1690.639702251398" Y="1320.5726872246698" GraphRef="e72db" RelX="0.0" RelY="0.0" />
      <Point X="1691.718061674009" Y="1346.3054785061775" />
      <Point X="1738.931426474603" Y="1372.038269787685" GraphRef="ef20e" RelX="-1.0" RelY="0.0" ArrowHead="mim-conversion" />
    </Graphics>
    <Xref Database="" ID="" />
  </Interaction>
  <Interaction GraphId="e7b79">
    <Graphics ConnectorType="Curved" ZOrder="32933" LineThickness="1.0">
      <Point X="1357.0031545741326" Y="983.5682819383261" GraphRef="d0ee9" RelX="0.0" RelY="0.0" />
      <Point X="1387.9208121632464" Y="983.7118822292324" />
      <Point X="1418.8384697523604" Y="1020.1377930633071" GraphRef="f8517" RelX="0.0" RelY="-1.0" ArrowHead="mim-conversion" />
    </Graphics>
    <Xref Database="" ID="" />
  </Interaction>
  <Interaction GraphId="dec26">
    <Graphics ZOrder="32934" LineThickness="1.0">
      <Point X="1983.5143835933668" Y="1412.5046490170669" GraphRef="ed18f" RelX="-1.0" RelY="0.0" />
      <Point X="1907.3536490975073" Y="1411.9823788546257" GraphRef="a4105" RelX="0.0" RelY="0.0" ArrowHead="mim-catalysis" />
    </Graphics>
    <Xref Database="" ID="" />
  </Interaction>
  <Interaction GraphId="fa5ad">
    <Graphics ZOrder="32935" LineThickness="1.0">
      <Point X="870.8742122041215" Y="1283.5582700502089" GraphRef="e1bd3" RelX="1.0" RelY="0.0" />
      <Point X="1018.4496955938448" Y="1283.8837706860377" GraphRef="bf3ee" RelX="0.0" RelY="0.0" ArrowHead="mim-catalysis" />
    </Graphics>
    <Xref Database="" ID="" />
  </Interaction>
  <Interaction GraphId="a9b8a">
    <Graphics ConnectorType="Curved" ZOrder="32936" LineThickness="1.0">
      <Point X="1932.1796039903318" Y="824.8662837700995" GraphRef="e54ad" RelX="0.0" RelY="0.0" />
      <Point X="1897.2274811541938" Y="824.6002317497104" />
      <Point X="1862.2753583180556" Y="863.8933002497554" GraphRef="e6e13" RelX="0.0" RelY="-1.0" ArrowHead="mim-conversion" />
    </Graphics>
    <Xref Database="" ID="" />
  </Interaction>
  <Interaction GraphId="b7cf1">
    <Graphics ZOrder="32937" LineThickness="1.0">
      <Point X="2919.474309983623" Y="824.662202137446" GraphRef="e89be" RelX="-1.0" RelY="0.0" />
      <Point X="2668.0418346983474" Y="824.8662837700996" GraphRef="d0d9f" RelX="1.0" RelY="0.0" ArrowHead="mim-conversion" />
      <Anchor Position="0.5522729265010516" Shape="None" GraphId="eeba7" />
    </Graphics>
    <Xref Database="" ID="" />
  </Interaction>
  <Interaction GraphId="c5907">
    <Graphics ConnectorType="Curved" ZOrder="32938" LineThickness="1.0">
      <Point X="1873.41137332381" Y="948.1190567703145" GraphRef="cbefb" RelX="-1.0" RelY="0.0" />
      <Point X="1765.5066079295157" Y="1015.0989023247985" />
      <Point X="1926.0292777730997" Y="1082.0787478792824" GraphRef="dad31" RelX="-1.0" RelY="0.0" ArrowHead="mim-conversion" />
    </Graphics>
    <Xref Database="" ID="" />
  </Interaction>
  <Interaction GraphId="ca351">
    <Graphics ZOrder="32939" LineThickness="1.0">
      <Point X="1885.1503316795488" Y="1008.5186340515252" GraphRef="b8b60" RelX="-1.0" RelY="0.0" />
      <Point X="1774.6803508614794" Y="1008.7261146496814" GraphRef="f0abe" RelX="0.0" RelY="0.0" ArrowHead="mim-catalysis" />
    </Graphics>
    <Xref Database="" ID="" />
  </Interaction>
  <Interaction GraphId="a534e">
    <Graphics ZOrder="32940" LineThickness="1.0">
      <Point X="1132.9632506636353" Y="1096.560656637198" GraphRef="f4bb2" RelX="0.5" RelY="1.0" />
      <Point X="1132.5220264317181" Y="1396.5429718646244" GraphRef="a67b8" RelX="0.5" RelY="-1.0" ArrowHead="mim-conversion" />
      <Anchor Position="0.6244356541999265" Shape="None" />
      <Anchor Position="0.6250841880261649" Shape="None" GraphId="d9433" />
    </Graphics>
    <Xref Database="" ID="" />
  </Interaction>
  <Interaction GraphId="f5785">
    <Graphics ZOrder="32941" LineThickness="1.0">
      <Point X="1075.6353521129172" Y="840.2018328062367" GraphRef="fc768" RelX="0.0" RelY="1.0" />
      <Point X="1075.6353521129108" Y="1065.763555187923" GraphRef="f4bb2" RelX="0.0" RelY="-1.0" ArrowHead="mim-conversion" />
      <Anchor Position="0.3009701222861273" Shape="None" GraphId="a5a08" />
      <Anchor Position="0.5661612366849685" Shape="None" GraphId="a7a25" />
    </Graphics>
    <Xref Database="" ID="" />
  </Interaction>
  <Interaction GraphId="d3546">
    <Graphics ZOrder="32942" LineThickness="1.0">
      <Point X="1437.7458592016183" Y="630.6923905900164" GraphRef="fb8e8" RelX="0.0" RelY="1.0" />
      <Point X="1438.023416037554" Y="824.6019003675668" GraphRef="c4a0d" RelX="0.0" RelY="0.0" ArrowHead="mim-catalysis" />
    </Graphics>
    <Xref Database="" ID="" />
  </Interaction>
  <Interaction GraphId="da6c4">
    <Graphics ConnectorType="Elbow" ZOrder="32943" LineThickness="1.0">
      <Point X="1190.29114921436" Y="1081.1621059125605" GraphRef="f4bb2" RelX="1.0" RelY="0.0" />
      <Point X="1742.0988832618298" Y="834.8662837700996" GraphRef="aea25" RelX="0.0" RelY="1.0" ArrowHead="mim-conversion" />
      <Anchor Position="0.364707671447702" Shape="None" GraphId="d4e0d" />
      <Anchor Position="0.3630763737434047" Shape="None" GraphId="a9258" />
    </Graphics>
    <Xref Database="" ID="" />
  </Interaction>
  <Interaction GraphId="a0277">
    <Graphics ConnectorType="Curved" ZOrder="32944" LineThickness="1.0">
      <Point X="2185.692470802876" Y="1218.9785536812433" GraphRef="c90dc" RelX="0.0" RelY="-1.0" />
      <Point X="2111.3985565867" Y="1152.0704845814978" />
      <Point X="2037.1046423705243" Y="1212.2669553619157" GraphRef="fb9f7" RelX="0.0" RelY="-1.0" ArrowHead="mim-conversion" />
    </Graphics>
    <Xref Database="" ID="" />
  </Interaction>
  <Interaction GraphId="d3190">
    <Graphics ConnectorType="Curved" ZOrder="32945" LineThickness="1.0">
      <Point X="1203.4419939814368" Y="1230.1546867832064" GraphRef="c921d" RelX="-1.0" RelY="0.0" />
      <Point X="1127.8414096916301" Y="1282.139977841812" />
      <Point X="1199.0807605012596" Y="1334.1252689004175" GraphRef="e4b89" RelX="-1.0" RelY="0.0" ArrowHead="mim-conversion" />
    </Graphics>
    <Xref Database="" ID="" />
  </Interaction>
  <Interaction GraphId="c38e2">
    <Graphics ZOrder="32946" LineThickness="1.0">
      <Point X="2781.745085911648" Y="738.2743730360711" GraphRef="eeb4e" RelX="0.0" RelY="1.0" />
      <Point X="2780.6149610404204" Y="824.7749108979567" GraphRef="eeba7" RelX="0.0" RelY="0.0" ArrowHead="mim-catalysis" />
    </Graphics>
    <Xref Database="" ID="" />
  </Interaction>
  <Interaction GraphId="bb3ef">
    <Graphics ConnectorType="Curved" ZOrder="32947" LineThickness="1.0">
      <Point X="1536.5832981403605" Y="755.238185303231" GraphRef="e13de" RelX="0.0" RelY="1.0" />
      <Point X="1432.1922569906715" Y="831.656050955414" />
      <Point X="1327.8012158409826" Y="709.3813958421641" GraphRef="c41ec" RelX="0.0" RelY="1.0" ArrowHead="mim-conversion" />
    </Graphics>
    <Xref Database="" ID="" />
  </Interaction>
  <Interaction GraphId="ccbb7">
    <Graphics ZOrder="32948" LineThickness="1.0">
      <Point X="1690.639702251398" Y="1272.773565424362" GraphRef="d6035" RelX="0.0" RelY="1.0" />
      <Point X="1690.6397022513977" Y="1413.9174850552763" GraphRef="ed751" RelX="0.0" RelY="-1.0" ArrowHead="mim-conversion" />
      <Anchor Position="0.4869089090920638" Shape="None" GraphId="fccba" />
      <Anchor Position="0.33865519623729184" Shape="None" GraphId="e72db" />
    </Graphics>
    <Xref Database="" ID="" />
  </Interaction>
  <Interaction GraphId="d84c2">
    <Graphics ConnectorType="Elbow" ZOrder="32949" LineThickness="1.0">
      <Point X="1132.9632506636353" Y="1065.763555187923" GraphRef="f4bb2" RelX="0.5" RelY="-1.0" />
      <Point X="1421.2403331629077" Y="983.5682819383261" />
      <Point X="1709.5174156621802" Y="834.8662837700996" GraphRef="aea25" RelX="-0.5" RelY="1.0" ArrowHead="mim-conversion" />
      <Anchor Position="0.5146981333403479" Shape="None" GraphId="b3008" />
      <Anchor Position="0.37926141851852724" Shape="None" GraphId="d0ee9" />
    </Graphics>
    <Xref Database="" ID="" />
  </Interaction>
  <Interaction GraphId="ed3c1">
    <Graphics ZOrder="32950" LineThickness="1.0">
      <Point X="2490.917886197883" Y="1156.27231820312" GraphRef="ef2f6" RelX="-1.0" RelY="0.0" />
      <Point X="2346.3518707349594" Y="1156.07680277286" GraphRef="cf5d0" RelX="1.0" RelY="0.0" ArrowHead="mim-conversion" />
      <Anchor Position="0.49805603372906393" Shape="None" GraphId="ee72f" />
    </Graphics>
    <Xref Database="" ID="" />
  </Interaction>
  <Interaction GraphId="a1665">
    <Graphics ZOrder="32951" LineThickness="1.0">
      <Point X="979.6439607677527" Y="907.9188754853822" GraphRef="c3f3e" RelX="1.0" RelY="0.0" />
      <Point X="1075.6353521129154" Y="908.0891719745223" GraphRef="a5a08" RelX="0.0" RelY="0.0" ArrowHead="mim-catalysis" />
    </Graphics>
    <Xref Database="" ID="" />
  </Interaction>
  <Interaction GraphId="fc363">
    <Graphics ConnectorType="Curved" ZOrder="32952" LineThickness="1.0">
      <Point X="909.7488906940232" Y="1230.1546867832067" GraphRef="aa492" RelX="1.0" RelY="0.0" />
      <Point X="1026.5198237885463" Y="1282.1399778418122" />
      <Point X="922.0626367590803" Y="1334.1252689004177" GraphRef="af7df" RelX="1.0" RelY="0.0" ArrowHead="mim-conversion" />
    </Graphics>
    <Xref Database="" ID="" />
  </Interaction>
  <Interaction GraphId="c8ede">
    <Graphics ZOrder="32953" LineThickness="1.0">
      <Point X="2513.0056028142894" Y="824.8662837700996" GraphRef="d0d9f" RelX="-1.0" RelY="0.0" />
      <Point X="2232.1212958423853" Y="824.8662837700995" GraphRef="bbe06" RelX="1.0" RelY="0.0" ArrowHead="mim-conversion" />
      <Anchor Position="0.49824171197831957" Shape="None" GraphId="fb01d" />
    </Graphics>
    <Xref Database="" ID="" />
  </Interaction>
  <Interaction GraphId="dead0">
    <Graphics ZOrder="32954" LineThickness="1.0">
      <Point X="1479.8448582473286" Y="1189.3047293192806" GraphRef="f02b8" RelX="0.0" RelY="-1.0" />
      <Point X="1480.0636942675158" Y="1081.1621059125605" GraphRef="a9258" RelX="0.0" RelY="0.0" ArrowHead="mim-catalysis" />
    </Graphics>
    <Xref Database="" ID="" />
  </Interaction>
  <Interaction GraphId="ed5c3">
    <Graphics ZOrder="32955" LineThickness="1.0">
      <Point X="1018.3074535621862" Y="1096.560656637198" GraphRef="f4bb2" RelX="-0.5" RelY="1.0" />
      <Point X="1018.535242290749" Y="1396.5429718646244" GraphRef="a67b8" RelX="-0.5" RelY="-1.0" ArrowHead="mim-conversion" />
      <Anchor Position="0.618251037513265" Shape="None" GraphId="d9499" />
      <Anchor Position="0.6244471908513137" Shape="None" GraphId="bf3ee" />
    </Graphics>
    <Xref Database="" ID="" />
  </Interaction>
  <Interaction GraphId="e2d9a">
    <Graphics ZOrder="32956" LineThickness="1.0">
      <Point X="2590.966026010143" Y="560.8515624241485" GraphRef="df295" RelX="0.0" RelY="1.0" />
      <Point X="2590.5237187563184" Y="814.8662837700996" GraphRef="d0d9f" RelX="0.0" RelY="-1.0" ArrowHead="mim-conversion" />
      <Anchor Position="0.26603513869339734" Shape="None" GraphId="ece8f" />
    </Graphics>
    <Xref Database="" ID="" />
  </Interaction>
  <Interaction GraphId="b5632">
    <Graphics ConnectorType="Curved" ZOrder="32957" LineThickness="1.0">
      <Point X="1392.4005092420716" Y="1129.3046720703796" GraphRef="dc309" RelX="0.0" RelY="-1.0" />
      <Point X="1482.6420536686435" Y="1077.1806167400882" />
      <Point X="1572.8835980952153" Y="1137.8557492127095" GraphRef="f21dc" RelX="0.0" RelY="-1.0" ArrowHead="mim-conversion" />
    </Graphics>
    <Xref Database="" ID="" />
  </Interaction>
  <Interaction GraphId="adbe3">
    <Graphics ZOrder="32958" LineThickness="1.0">
      <Point X="1611.409691629953" Y="1341.7593980279837" GraphRef="c58e7" RelX="1.0" RelY="0.0" />
      <Point X="1690.639702251398" Y="1341.4977973568284" GraphRef="fccba" RelX="0.0" RelY="0.0" ArrowHead="mim-catalysis" />
    </Graphics>
    <Xref Database="" ID="" />
  </Interaction>
  <Interaction GraphId="d355c">
    <Graphics ZOrder="32959" LineThickness="1.0">
      <Point X="2676.1238984844613" Y="627.788793224914" GraphRef="c0470" RelX="-1.0" RelY="0.0" />
      <Point X="2590.848356738527" Y="628.4284040475833" GraphRef="ece8f" RelX="0.0" RelY="0.0" ArrowHead="mim-catalysis" />
    </Graphics>
    <Xref Database="" ID="" />
  </Interaction>
  <Interaction GraphId="ebc4b">
    <Graphics ZOrder="32960" LineThickness="1.0">
      <Point X="2663.8730245582783" Y="1023.9086277940237" GraphRef="cc748" RelX="-1.0" RelY="0.0" />
      <Point X="2590.8152010011645" Y="1024.01089364572" GraphRef="caa80" RelX="0.0" RelY="0.0" ArrowHead="mim-catalysis" />
    </Graphics>
    <Xref Database="" ID="" />
  </Interaction>
  <Interaction GraphId="b196d">
    <Graphics ZOrder="32961" LineStyle="Broken" LineThickness="1.0" Color="330099">
      <Point X="2592.426452547295" Y="409.84697354893706" GraphRef="fcd23" RelX="0.0" RelY="1.0" />
      <Point X="2590.966026010143" Y="540.8515624241485" GraphRef="df295" RelX="0.0" RelY="-1.0" ArrowHead="Arrow" />
    </Graphics>
    <Xref Database="" ID="" />
  </Interaction>
  <Interaction GraphId="c6b4b">
    <Graphics ZOrder="32962" LineThickness="1.0">
      <Point X="1676.9359480625303" Y="824.8662837700996" GraphRef="aea25" RelX="-1.0" RelY="0.0" />
      <Point X="1194.3672361708882" Y="824.3322675888454" GraphRef="fc768" RelX="1.0" RelY="0.0" ArrowHead="mim-conversion" />
      <Anchor Position="0.49516966934403606" Shape="None" GraphId="b29ae" />
      <Anchor Position="0.4950850026899853" Shape="None" GraphId="c4a0d" />
    </Graphics>
    <Xref Database="" ID="" />
  </Interaction>
  <Interaction GraphId="b3b8a">
    <Graphics ZOrder="32963" LineThickness="1.0">
      <Point X="2209.6092505398537" Y="1156.07680277286" GraphRef="cf5d0" RelX="-1.0" RelY="0.0" />
      <Point X="2015.0597211025017" Y="1156.0729983159022" GraphRef="a6496" RelX="1.0" RelY="0.0" ArrowHead="mim-conversion" />
      <Anchor Position="0.5099456642882124" Shape="None" GraphId="b64a3" />
      <Anchor Position="0.502177592236443" Shape="None" GraphId="dc9ef" />
    </Graphics>
    <Xref Database="" ID="" />
  </Interaction>
  <Interaction GraphId="ea50d">
    <Graphics ConnectorType="Curved" ZOrder="32964" LineThickness="1.0">
      <Point X="1466.3617245005257" Y="983.5682819383261" GraphRef="b3008" RelX="0.0" RelY="0.0" />
      <Point X="1510.6422615974234" Y="983.7118822292324" />
      <Point X="1554.922798694321" Y="1020.1068104789165" GraphRef="fa85f" RelX="0.0" RelY="-1.0" ArrowHead="mim-conversion" />
    </Graphics>
    <Xref Database="" ID="" />
  </Interaction>
  <Interaction GraphId="a9923">
    <Graphics ZOrder="32965" LineThickness="1.0">
      <Point X="1466.1910764908148" Y="902.544572899862" GraphRef="e16f9" RelX="0.0" RelY="1.0" />
      <Point X="1466.3617245005257" Y="983.5682819383261" GraphRef="b3008" RelX="0.0" RelY="0.0" ArrowHead="mim-catalysis" />
    </Graphics>
    <Xref Database="" ID="" />
  </Interaction>
  <Interaction GraphId="a574e">
    <Graphics ConnectorType="Curved" ZOrder="32966" LineThickness="1.0">
      <Point X="1112.301243432919" Y="886.0066472741476" GraphRef="a5f9b" RelX="-1.0" RelY="0.0" />
      <Point X="1073.0" Y="908.2461720259346" />
      <Point X="1130.758663753671" Y="930.4856967777216" GraphRef="e7f31" RelX="-1.0" RelY="0.0" ArrowHead="mim-conversion" />
    </Graphics>
    <Xref Database="" ID="" />
  </Interaction>
  <Interaction GraphId="f846b">
    <Graphics ConnectorType="Curved" ZOrder="32967" LineThickness="1.0">
      <Point X="2430.9351516263523" Y="879.429101207525" GraphRef="ad528" RelX="0.0" RelY="-1.0" />
      <Point X="2373.558102446025" Y="820.1910828025477" />
      <Point X="2316.1810532656973" Y="880.8262974222304" GraphRef="bc7ca" RelX="0.0" RelY="-1.0" ArrowHead="mim-conversion" />
    </Graphics>
    <Xref Database="" ID="" />
  </Interaction>
  <Interaction GraphId="c20a5">
    <Graphics ZOrder="32968" LineThickness="1.0">
      <Point X="2590.5237187563184" Y="834.8662837700996" GraphRef="d0d9f" RelX="0.0" RelY="1.0" />
      <Point X="2591.0007583666425" Y="1144.4202020116286" GraphRef="ef2f6" RelX="0.0" RelY="-1.0" ArrowHead="mim-conversion" />
      <Anchor Position="0.6110231488914335" Shape="None" GraphId="caa80" />
      <Anchor Position="0.6110231488914335" Shape="None" />
    </Graphics>
    <Xref Database="" ID="" />
  </Interaction>
  <Interaction GraphId="feb9e">
    <Graphics ConnectorType="Curved" ZOrder="32969" LineThickness="1.0">
      <Point X="2475.5931642183614" Y="1224.282500834381" GraphRef="b3e96" RelX="0.0" RelY="-1.0" />
      <Point X="2447.2545370713833" Y="1156.8877551020407" />
      <Point X="2418.915909924405" Y="1156.1749405633918" GraphRef="ee72f" RelX="0.0" RelY="0.0" />
    </Graphics>
    <Xref Database="" ID="" />
  </Interaction>
  <Interaction GraphId="d56e8">
    <Graphics ZOrder="32970" LineThickness="1.0">
      <Point X="1255.1039343664029" Y="1284.487027871697" GraphRef="a0501" RelX="-1.0" RelY="0.0" />
      <Point X="1132.68744837289" Y="1284.074858573343" GraphRef="d9433" RelX="0.0" RelY="0.0" ArrowHead="mim-catalysis" />
    </Graphics>
    <Xref Database="" ID="" />
  </Interaction>
  <Interaction GraphId="a2692">
    <Graphics ZOrder="32971" LineThickness="1.0">
      <Point X="1932.3463948926023" Y="749.0236491483854" GraphRef="fb76f" RelX="0.0" RelY="1.0" />
      <Point X="1932.1796039903318" Y="824.8662837700995" GraphRef="e54ad" RelX="0.0" RelY="0.0" ArrowHead="mim-catalysis" />
    </Graphics>
    <Xref Database="" ID="" />
  </Interaction>
  <Interaction GraphId="e56d4">
    <Graphics ConnectorType="Elbow" ZOrder="32972" LineThickness="1.0">
      <Point X="1690.6397022513977" Y="1444.6678385521163" GraphRef="ed751" RelX="0.0" RelY="1.0" />
      <Point X="1907.3536490975073" Y="1172.9955947136568" GraphRef="a6496" RelX="0.0" RelY="1.0" ArrowHead="mim-conversion" />
      <Anchor Position="0.5477043337727255" Shape="None" GraphId="a4105" />
      <Anchor Position="0.5442234002647041" Shape="None" />
    </Graphics>
    <Xref Database="" ID="" />
  </Interaction>
  <Interaction GraphId="f5cf3">
    <Graphics ZOrder="32973" LineThickness="1.0">
      <Point X="2372.542926274694" Y="749.8633094619647" GraphRef="f9521" RelX="0.0" RelY="1.0" />
      <Point X="2373.057324840764" Y="824.8662837700996" GraphRef="fb01d" RelX="0.0" RelY="0.0" ArrowHead="mim-catalysis" />
    </Graphics>
    <Xref Database="" ID="" />
  </Interaction>
  <Interaction GraphId="eafa0">
    <Graphics ConnectorType="Curved" ZOrder="33038" LineThickness="1.0">
      <Point X="3534.132733225225" Y="1539.7427182355777" GraphRef="ac92d" RelX="0.0" RelY="0.0" />
      <Point X="3496.3592233009704" Y="1539.2888348459442" />
      <Point X="3445.2896418836317" Y="1538.8349514563106" />
      <Point X="3394.220060466293" Y="1502.3684282973993" GraphRef="b9d3a" RelX="0.0" RelY="1.0" ArrowHead="mim-conversion" />
    </Graphics>
    <Xref Database="" ID="" />
  </Interaction>
  <Interaction GraphId="a3e45">
    <Graphics ZOrder="33039" LineThickness="1.0">
      <Point X="3124.7254422506007" Y="1780.3053961788326" GraphRef="cb37c" RelX="0.0" RelY="-1.0" />
      <Point X="3125.4021460070026" Y="1510.3777886212404" GraphRef="d1a0f" RelX="0.0" RelY="1.0" ArrowHead="mim-conversion" />
      <Anchor Position="0.571867336332946" Shape="None" GraphId="a51f0" />
    </Graphics>
    <Xref Database="" ID="" />
  </Interaction>
  <Interaction GraphId="f7507">
    <Graphics ConnectorType="Curved" ZOrder="33040" LineThickness="1.0">
      <Point X="3620.164690382085" Y="790.506038909425" GraphRef="aa9ea" RelX="0.0" RelY="1.0" />
      <Point X="3549.238370667219" Y="826.6666666666666" />
      <Point X="3478.3120509523533" Y="785.1496962229853" GraphRef="aa728" RelX="0.0" RelY="1.0" ArrowHead="mim-conversion" />
    </Graphics>
    <Xref Database="" ID="" />
  </Interaction>
  <Interaction GraphId="b5b35">
    <Graphics ConnectorType="Curved" ZOrder="33041" LineThickness="1.0">
      <Point X="3248.4202682563287" Y="888.4798807749638" GraphRef="f3cd4" RelX="0.0" RelY="-1.0" />
      <Point X="3187.2520491803252" Y="819.047619047619" />
      <Point X="3126.083830104322" Y="889.7201937406869" GraphRef="c50e7" RelX="0.0" RelY="-1.0" ArrowHead="mim-conversion" />
    </Graphics>
    <Xref Database="" ID="" />
  </Interaction>
  <Interaction GraphId="f0c5f">
    <Graphics ZOrder="33042" LineThickness="1.0">
      <Point X="3542.4448407481905" Y="1698.571362063164" GraphRef="dc4ef" RelX="0.0" RelY="1.0" />
      <Point X="3542.44484074819" Y="1950.3157375819" GraphRef="f3d07" RelX="0.0" RelY="-1.0" ArrowHead="mim-conversion" />
      <Anchor Position="0.304568445764084" Shape="None" GraphId="e4944" />
    </Graphics>
    <Xref Database="" ID="" />
  </Interaction>
  <Interaction GraphId="fccbd">
    <Graphics ZOrder="33043" LineThickness="1.0">
      <Point X="4098.140119201674" Y="1412.387915513402" GraphRef="e05e4" RelX="0.0" RelY="1.0" />
      <Point X="4098.643978916891" Y="1480.567220326134" GraphRef="eb61b" RelX="0.0" RelY="0.0" ArrowHead="mim-catalysis" />
    </Graphics>
    <Xref Database="" ID="" />
  </Interaction>
  <Interaction GraphId="ea6dc">
    <Graphics ZOrder="33044" LineThickness="1.0">
      <Point X="3709.000270884221" Y="834.390093293909" GraphRef="a6555" RelX="0.0" RelY="1.0" />
      <Point X="3708.04788993184" Y="1024.8691027520235" GraphRef="e090e" RelX="0.0" RelY="-1.0" ArrowHead="mim-conversion" />
      <Anchor Position="0.42942117686522285" Shape="None" GraphId="a1560" />
    </Graphics>
    <Xref Database="" ID="" />
  </Interaction>
  <Interaction GraphId="ff95d">
    <Graphics ZOrder="33045" LineThickness="1.0">
      <Point X="3607.952731973818" Y="1359.1456815258916" GraphRef="c566b" RelX="1.0" RelY="0.0" />
      <Point X="3708.04788993184" Y="1358.8832589218546" GraphRef="af331" RelX="0.0" RelY="0.0" ArrowHead="mim-catalysis" />
    </Graphics>
    <Xref Database="" ID="" />
  </Interaction>
  <Interaction GraphId="a4aac">
    <Graphics ZOrder="33046" LineThickness="1.0">
      <Point X="3547.898757481242" Y="733.2374007886168" GraphRef="fc6ca" RelX="0.0" RelY="1.0" />
      <Point X="3548.9523809523807" Y="824.390093293909" GraphRef="b6172" RelX="0.0" RelY="0.0" ArrowHead="mim-catalysis" />
    </Graphics>
    <Xref Database="" ID="" />
  </Interaction>
  <Interaction GraphId="bd47e">
    <Graphics ConnectorType="Curved" ZOrder="33047" LineThickness="1.0">
      <Point X="3456.749239568465" Y="1719.721173321188" GraphRef="d2bad" RelX="1.0" RelY="0.0" />
      <Point X="3549.08888863945" Y="1773.4917379720603" />
      <Point X="3463.1732486112915" Y="1827.2623026229326" GraphRef="eae1c" RelX="1.0" RelY="0.0" ArrowHead="mim-conversion" />
    </Graphics>
    <Xref Database="" ID="" />
  </Interaction>
  <Interaction GraphId="e12b5">
    <Graphics ZOrder="33048" LineStyle="Broken" LineThickness="1.0" Color="330099">
      <Point X="3961.841351428424" Y="1093.4574231336874" GraphRef="cc150" RelX="-1.0" RelY="0.0" />
      <Point X="3856.3662484081933" Y="1093.4574231336874" GraphRef="f68d8" RelX="1.0" RelY="0.0" ArrowHead="Arrow" />
    </Graphics>
    <Xref Database="" ID="" />
  </Interaction>
  <Interaction GraphId="ac3b9">
    <Graphics ConnectorType="Curved" ZOrder="33049" LineThickness="1.0">
      <Point X="3196.2254422506007" Y="1799.8053961788326" GraphRef="cb37c" RelX="1.0" RelY="0.0" />
      <Point X="3425.594405594406" Y="1885.9266741133924" />
      <Point X="3399.280812126911" Y="1972.0479520479523" />
      <Point X="3372.9672186594153" Y="1910.057452696293" GraphRef="a876c" RelX="0.0" RelY="1.0" ArrowHead="mim-conversion" />
    </Graphics>
    <Xref Database="" ID="" />
  </Interaction>
  <Interaction GraphId="a67fc">
    <Graphics ZOrder="33050" LineThickness="1.0">
      <Point X="3978.443059085036" Y="966.6397349843278" GraphRef="c80b1" RelX="-1.0" RelY="0.0" />
      <Point X="3905.1819184123483" Y="965.8213891951489" ArrowHead="mim-catalysis" />
    </Graphics>
    <Xref Database="" ID="" />
  </Interaction>
  <Interaction GraphId="dd679">
    <Graphics ZOrder="33051" LineThickness="1.0">
      <Point X="3399.60003168449" Y="2020.3903434276372" GraphRef="a0651" RelX="0.0" RelY="-1.0" />
      <Point X="3398.625632670557" Y="1967.1355820229694" GraphRef="ec6e0" RelX="0.0" RelY="0.0" ArrowHead="mim-catalysis" />
    </Graphics>
    <Xref Database="" ID="" />
  </Interaction>
  <Interaction GraphId="bc7d8">
    <Graphics ConnectorType="Curved" ZOrder="33052" LineThickness="1.0">
      <Point X="3949.834122860175" Y="1341.631007753836" GraphRef="cc9ef" RelX="0.0" RelY="1.0" />
      <Point X="4098.261534703289" Y="1491.0" />
      <Point X="4246.688946546403" Y="1334.4803394670805" GraphRef="af0fe" RelX="0.0" RelY="1.0" ArrowHead="mim-conversion" />
    </Graphics>
    <Xref Database="" ID="" />
  </Interaction>
  <Interaction GraphId="e6ff4">
    <Graphics ZOrder="33053" LineThickness="1.0">
      <Point X="3626.04788993184" Y="1480.567220326134" GraphRef="ac6d5" RelX="-1.0" RelY="0.0" />
      <Point X="3160.4754422506007" Y="1780.3053961788326" GraphRef="cb37c" RelX="0.5" RelY="-1.0" ArrowHead="mim-conversion" />
      <Anchor Position="0.39652072382398457" Shape="None" GraphId="a4b19" />
      <Anchor Position="0.24410659616610358" Shape="None" GraphId="b2315" />
      <Anchor Position="0.19742396089887634" Shape="None" GraphId="ac92d" />
    </Graphics>
    <Xref Database="" ID="" />
  </Interaction>
  <Interaction GraphId="db012">
    <Graphics ConnectorType="Curved" ZOrder="33054" LineThickness="1.0">
      <Point X="3767.038391798783" Y="1093.4574231336874" GraphRef="f68d8" RelX="-1.0" RelY="0.0" />
      <Point X="3703.5198946808455" Y="1138.0505716012663" />
      <Point X="3774.525322343966" Y="1182.6437200688451" GraphRef="ffcb2" RelX="-1.0" RelY="0.0" ArrowHead="mim-conversion" />
    </Graphics>
    <Xref Database="" ID="" />
  </Interaction>
  <Interaction GraphId="a3385">
    <Graphics ConnectorType="Curved" ZOrder="33055" LineStyle="Broken" LineThickness="1.0" Color="330099">
      <Point X="3849.9222224832683" Y="718.9013701399475" GraphRef="c4146" RelX="1.0" RelY="0.0" />
      <Point X="4498.840772470929" Y="1290.3432948990858" GraphRef="a9745" RelX="0.0" RelY="-1.0" ArrowHead="Arrow" />
    </Graphics>
    <Xref Database="" ID="" />
  </Interaction>
  <Interaction GraphId="e834b">
    <Graphics ZOrder="33056" LineThickness="1.0">
      <Point X="3708.04788993184" Y="1060.8691027520235" GraphRef="e090e" RelX="0.0" RelY="1.0" />
      <Point X="3708.04788993184" Y="1253.0939513190017" GraphRef="f29e8" RelX="0.0" RelY="-1.0" ArrowHead="mim-conversion" />
      <Anchor Position="0.4" Shape="None" GraphId="f2b7e" />
      <Anchor Position="0.39045141503027697" Shape="None" GraphId="ac165" />
    </Graphics>
    <Xref Database="" ID="" />
  </Interaction>
  <Interaction GraphId="eb5bc">
    <Graphics ConnectorType="Curved" ZOrder="33057" LineThickness="1.0">
      <Point X="3634.0778502482617" Y="872.0223545843863" GraphRef="adbf0" RelX="1.0" RelY="0.0" />
      <Point X="3713.403918872484" Y="919.3859335461241" />
      <Point X="3636.6496406228116" Y="966.7495125078619" GraphRef="f1a03" RelX="1.0" RelY="0.0" ArrowHead="mim-conversion" />
    </Graphics>
    <Xref Database="" ID="" />
  </Interaction>
  <Interaction GraphId="ca45a">
    <Graphics ZOrder="33058" LineThickness="1.0">
      <Point X="3600.671303385917" Y="1135.6594123981304" GraphRef="c5bed" RelX="1.0" RelY="0.0" />
      <Point X="3708.04788993184" Y="1135.9235668789809" GraphRef="ac165" RelX="0.0" RelY="0.0" ArrowHead="mim-catalysis" />
    </Graphics>
    <Xref Database="" ID="" />
  </Interaction>
  <Interaction GraphId="f4db3">
    <Graphics ConnectorType="Elbow" ZOrder="33059" LineThickness="1.0">
      <Point X="2813.4132234001527" Y="2055.250325881751" GraphRef="c75fe" RelX="1.0" RelY="0.0" />
      <Point X="3199.769681512519" Y="1983.953301323429" GraphRef="f58af" RelX="0.0" RelY="1.0" ArrowHead="mim-conversion" />
      <Anchor Position="0.3626230650977" Shape="None" GraphId="ebe91" />
    </Graphics>
    <Xref Database="" ID="" />
  </Interaction>
  <Interaction GraphId="f9b41">
    <Graphics ZOrder="33060" LineThickness="1.0">
      <Point X="3187.8035193860032" Y="738.745387528824" GraphRef="d206d" RelX="0.0" RelY="1.0" />
      <Point X="3188.319391524776" Y="824.5165118278696" GraphRef="d3076" RelX="0.0" RelY="0.0" ArrowHead="mim-catalysis" />
    </Graphics>
    <Xref Database="" ID="" />
  </Interaction>
  <Interaction GraphId="f2dd1">
    <Graphics ZOrder="33061" LineThickness="1.0">
      <Point X="3489.5785584389005" Y="1775.7574706746116" GraphRef="c6ea5" RelX="1.0" RelY="0.0" />
      <Point X="3542.4448407481905" Y="1775.2447552447554" GraphRef="e4944" RelX="0.0" RelY="0.0" ArrowHead="mim-catalysis" />
    </Graphics>
    <Xref Database="" ID="" />
  </Interaction>
  <Interaction GraphId="ddcae">
    <Graphics ZOrder="33062" LineThickness="1.0">
      <Point X="3511.8451952141404" Y="1600.5975760926756" GraphRef="e51d0" RelX="-1.0" RelY="0.0" />
      <Point X="3441.4387659847707" Y="1599.4196187729267" GraphRef="a4b19" RelX="0.0" RelY="0.0" ArrowHead="mim-catalysis" />
    </Graphics>
    <Xref Database="" ID="" />
  </Interaction>
  <Interaction GraphId="c07c5">
    <Graphics ConnectorType="Curved" ZOrder="33064" LineThickness="1.0">
      <Point X="3185.2552466879324" Y="1662.9084487080027" GraphRef="fbf71" RelX="-1.0" RelY="0.0" />
      <Point X="3120.7281553398057" Y="1624.6811894581463" />
      <Point X="3192.7421772331163" Y="1586.4539302082899" GraphRef="b96b1" RelX="-1.0" RelY="0.0" ArrowHead="mim-conversion" />
    </Graphics>
    <Xref Database="" ID="" />
  </Interaction>
  <Interaction GraphId="b1585">
    <Graphics ConnectorType="Curved" ZOrder="33065" LineThickness="1.0">
      <Point X="3088.9754422506007" Y="1819.3053961788326" GraphRef="cb37c" RelX="-0.5" RelY="1.0" />
      <Point X="2893.1676953687" Y="1870.145631067961" />
      <Point X="2697.3599484867996" Y="1930.1922385587266" />
      <Point X="2783.9740006912616" Y="1990.2388460494922" GraphRef="e37af" RelX="-1.0" RelY="0.0" ArrowHead="mim-conversion" />
    </Graphics>
    <Xref Database="" ID="" />
  </Interaction>
  <Interaction GraphId="df6f9">
    <Graphics ConnectorType="Elbow" ZOrder="33066" LineThickness="1.0">
      <Point X="3906.0198601547527" Y="848.7381368341502" GraphRef="c722d" RelX="0.0" RelY="1.0" />
      <Point X="3773.1504257642546" Y="1048.3186940326773" ArrowHead="mim-conversion" />
      <Anchor Position="0.40125230110136756" Shape="None" />
    </Graphics>
    <Xref Database="" ID="" />
  </Interaction>
  <Interaction GraphId="be5dc">
    <Graphics ConnectorType="Elbow" ZOrder="33067" LineStyle="Broken" LineThickness="1.0" Color="ff3300">
      <Point X="3246.5254530799552" Y="1983.953301323429" GraphRef="f58af" RelX="0.5" RelY="1.0" />
      <Point X="3575.3578512497506" Y="2111.650485436893" />
      <Point X="3904.1902494195456" Y="1691.9525133773416" GraphRef="ebc54" RelX="0.0" RelY="1.0" ArrowHead="Arrow" />
    </Graphics>
    <Xref Database="" ID="" />
  </Interaction>
  <Interaction GraphId="a73ef">
    <Graphics ConnectorType="Curved" ZOrder="33068" LineThickness="1.0">
      <Point X="3804.8129872871823" Y="1724.4833291427788" GraphRef="a5e6c" RelX="0.0" RelY="-1.0" />
      <Point X="3750.808132918245" Y="1675.898876404494" />
      <Point X="3696.803278549308" Y="1800.1203407986845" GraphRef="aa3b0" RelX="0.0" RelY="-1.0" ArrowHead="mim-conversion" />
    </Graphics>
    <Xref Database="" ID="" />
  </Interaction>
  <Interaction GraphId="e21bf">
    <Graphics ZOrder="33069" LineThickness="1.0">
      <Point X="3057.7397946840256" Y="1625.8721848137764" GraphRef="d6983" RelX="1.0" RelY="0.0" />
      <Point X="3125.112427025261" Y="1625.9426142421476" GraphRef="a51f0" RelX="0.0" RelY="0.0" ArrowHead="mim-catalysis" />
    </Graphics>
    <Xref Database="" ID="" />
  </Interaction>
  <Interaction GraphId="e0f89">
    <Graphics ZOrder="33070" LineThickness="1.0">
      <Point X="3468.9819002864647" Y="1966.8588724543179" GraphRef="f3d07" RelX="-1.0" RelY="0.0" />
      <Point X="3293.2812246473914" Y="1967.5498991363088" GraphRef="f58af" RelX="1.0" RelY="0.0" ArrowHead="mim-conversion" />
      <Anchor Position="0.4004325388049983" Shape="None" GraphId="ec6e0" />
    </Graphics>
    <Xref Database="" ID="" />
  </Interaction>
  <Interaction GraphId="b3e2b">
    <Graphics ConnectorType="Curved" ZOrder="33071" LineThickness="1.0">
      <Point X="3780.5029083872287" Y="1321.0028039445697" GraphRef="f17d1" RelX="-1.0" RelY="0.0" />
      <Point X="3703.5198946808455" Y="1356.6233412466636" />
      <Point X="3782.192141942483" Y="1392.2438785487575" GraphRef="d3b5b" RelX="-1.0" RelY="0.0" ArrowHead="mim-conversion" />
    </Graphics>
    <Xref Database="" ID="" />
  </Interaction>
  <Interaction GraphId="b9a9f">
    <Graphics ZOrder="33072" LineThickness="1.0">
      <Point X="3708.04788993184" Y="1291.0939513190017" GraphRef="f29e8" RelX="0.0" RelY="1.0" />
      <Point X="3708.04788993184" Y="1460.567220326134" GraphRef="ac6d5" RelX="0.0" RelY="-1.0" ArrowHead="mim-conversion" />
      <Anchor Position="0.4" Shape="None" GraphId="b9854" />
      <Anchor Position="0.4" Shape="None" GraphId="af331" />
    </Graphics>
    <Xref Database="" ID="" />
  </Interaction>
  <Interaction GraphId="b05cd">
    <Graphics ZOrder="33073" LineThickness="1.0">
      <Point X="3765.66183325882" Y="1634.2248908450267" GraphRef="b3cce" RelX="0.0" RelY="1.0" />
      <Point X="3764.969607214673" Y="1682.2258122684384" GraphRef="a8ef0" RelX="0.0" RelY="0.0" ArrowHead="mim-catalysis" />
    </Graphics>
    <Xref Database="" ID="" />
  </Interaction>
  <Interaction GraphId="d563e">
    <Graphics ZOrder="33074" LineThickness="1.0">
      <Point X="3876.8998484474923" Y="1681.9525133773416" GraphRef="ebc54" RelX="-1.0" RelY="0.0" />
      <Point X="3597.0742453654443" Y="1682.6357606050838" GraphRef="dc4ef" RelX="1.0" RelY="0.0" ArrowHead="mim-conversion" />
      <Anchor Position="0.4" Shape="None" GraphId="a8ef0" />
    </Graphics>
    <Xref Database="" ID="" />
  </Interaction>
  <Interaction GraphId="d3182">
    <Graphics ConnectorType="Curved" ZOrder="33075" LineThickness="1.0">
      <Point X="2801.915988894298" Y="2147.27839813419" GraphRef="f1b0f" RelX="0.0" RelY="-1.0" />
      <Point X="2979.741080241497" Y="2048.5436893203882" />
      <Point X="3157.566171588696" Y="2137.2783981341904" GraphRef="cfeeb" RelX="0.0" RelY="-1.0" ArrowHead="mim-conversion" />
    </Graphics>
    <Xref Database="" ID="" />
  </Interaction>
  <Interaction GraphId="bea14">
    <Graphics ConnectorType="Curved" ZOrder="33076" LineThickness="1.0">
      <Point X="3978.5045248845945" Y="898.8372776003779" GraphRef="db1f2" RelX="-1.0" RelY="0.0" />
      <Point X="3899.6692392502755" Y="969.3027510934314" />
      <Point X="3998.8286965084085" Y="1039.7682245864848" GraphRef="a8d6b" RelX="-1.0" RelY="0.0" ArrowHead="mim-conversion" />
    </Graphics>
    <Xref Database="" ID="" />
  </Interaction>
  <Interaction GraphId="c3212">
    <Graphics ZOrder="33077" LineThickness="1.0">
      <Point X="3603.119638540952" Y="915.5723772517531" GraphRef="f1141" RelX="1.0" RelY="0.0" />
      <Point X="3708.5912983348258" Y="916.1858137035344" GraphRef="a1560" RelX="0.0" RelY="0.0" ArrowHead="mim-catalysis" />
    </Graphics>
    <Xref Database="" ID="" />
  </Interaction>
  <Interaction GraphId="da413">
    <Graphics ZOrder="33131" LineStyle="Broken" LineThickness="1.0" Color="330099">
      <Point X="3831.7071365982797" Y="728.9013701399475" GraphRef="c4146" RelX="0.5" RelY="1.0" />
      <Point X="3906.0198601547527" Y="828.7381368341502" GraphRef="c722d" RelX="0.0" RelY="-1.0" ArrowHead="Arrow" />
    </Graphics>
    <Xref Database="" ID="" />
  </Interaction>
  <Interaction GraphId="f2ea1">
    <Graphics ConnectorType="Segmented" ZOrder="33135" LineStyle="Broken" LineThickness="1.0" Color="330099">
      <Point X="3795.2769648283024" Y="728.9013701399475" GraphRef="c4146" RelX="-0.5" RelY="1.0" />
      <Point X="3709.000270884221" Y="814.390093293909" ArrowHead="Arrow" />
    </Graphics>
    <Xref Database="" ID="" />
  </Interaction>
  <Interaction GraphId="ac3f1">
    <Graphics ZOrder="33138" LineStyle="Broken" LineThickness="1.0" Color="330099">
      <Point X="3949.8341228601753" Y="1211.409152017834" GraphRef="c1455" RelX="0.0" RelY="1.0" />
      <Point X="3949.834122860175" Y="1307.3296711803246" GraphRef="cc9ef" RelX="0.0" RelY="-1.0" ArrowHead="Arrow" />
    </Graphics>
    <Xref Database="" ID="" />
  </Interaction>
  <Interaction GraphId="ae82b">
    <Graphics ZOrder="33144" LineThickness="1.0">
      <Point X="3636.7224516161104" Y="824.390093293909" GraphRef="a6555" RelX="-1.0" RelY="0.0" />
      <Point X="3452.0776666480688" Y="824.390093293909" GraphRef="a7d88" RelX="1.0" RelY="0.0" ArrowHead="Arrow" />
      <Anchor Position="0.4753455164136965" Shape="None" GraphId="b6172" />
    </Graphics>
    <Xref Database="" ID="" />
  </Interaction>
  <Interaction GraphId="e97b0">
    <Graphics ZOrder="33146" LineThickness="1.0">
      <Point X="3274.4980488136734" Y="824.390093293909" GraphRef="a7d88" RelX="-1.0" RelY="0.0" />
      <Point X="3089.003295490869" Y="824.662202137446" GraphRef="e89be" RelX="1.0" RelY="0.0" ArrowHead="Arrow" />
      <Anchor Position="0.4645881123059382" Shape="None" GraphId="d3076" />
    </Graphics>
    <Xref Database="" ID="" />
  </Interaction>
  <Interaction GraphId="fb139">
    <Graphics ZOrder="33149" LineThickness="1.0">
      <Point X="4402.914535952243" Y="1671.1907967683592" GraphRef="e6141" RelX="0.0" RelY="1.0" />
      <Point X="4402.628128185253" Y="1866.444307346858" GraphRef="b1e34" RelX="0.0" RelY="-1.0" ArrowHead="mim-conversion" />
      <Anchor Position="0.4" Shape="None" GraphId="b3702" />
      <Anchor Position="0.4" Shape="None" />
    </Graphics>
    <Xref Database="" ID="" />
  </Interaction>
  <Interaction GraphId="fe64e">
    <Graphics ZOrder="33150" LineThickness="1.0">
      <Point X="4592.503669316593" Y="2189.8037675015057" GraphRef="de81f" RelX="-1.0" RelY="0.0" />
      <Point X="4402.086589415184" Y="2190.0079119240613" GraphRef="b653c" RelX="0.0" RelY="0.0" ArrowHead="mim-catalysis" />
    </Graphics>
    <Xref Database="" ID="" />
  </Interaction>
  <Interaction GraphId="b521f">
    <Graphics ConnectorType="Curved" ZOrder="33151" LineThickness="1.0">
      <Point X="4498.840772470929" Y="1436.913161241734" GraphRef="db5e7" RelX="0.0" RelY="1.0" />
      <Point X="4696.434174318318" Y="1673.7273885118989" />
      <Point X="4894.027576165707" Y="1381.5616873289578" GraphRef="f8f34" RelX="0.0" RelY="1.0" ArrowHead="mim-conversion" />
    </Graphics>
    <Xref Database="" ID="" />
  </Interaction>
  <Interaction GraphId="af098">
    <Graphics ZOrder="33152" LineThickness="1.0">
      <Point X="4695.119215824156" Y="1541.1491248061943" GraphRef="f0e9d" RelX="0.0" RelY="1.0" />
      <Point X="4695.254611408045" Y="1655.1907967683592" GraphRef="e215f" RelX="0.0" RelY="0.0" ArrowHead="mim-catalysis" />
    </Graphics>
    <Xref Database="" ID="" />
  </Interaction>
  <Interaction GraphId="f25b1">
    <Graphics ConnectorType="Curved" ZOrder="33153" LineThickness="1.0">
      <Point X="4531.705592167267" Y="1685.4054322741158" GraphRef="db54c" RelX="-1.0" RelY="0.0" />
      <Point X="4391.60967997161" Y="1750.334817072157" />
      <Point X="4552.779501384553" Y="1815.264201870198" GraphRef="ff4c3" RelX="-1.0" RelY="0.0" ArrowHead="mim-conversion" />
    </Graphics>
    <Xref Database="" ID="" />
  </Interaction>
  <Interaction GraphId="c637c">
    <Graphics ZOrder="33154" LineThickness="1.0">
      <Point X="5084.51472459175" Y="1673.1907967683592" GraphRef="ea455" RelX="0.0" RelY="1.0" />
      <Point X="5084.51472459175" Y="1860.5119743289176" GraphRef="d8ac5" RelX="0.0" RelY="-1.0" ArrowHead="mim-conversion" />
      <Anchor Position="0.41445450064423656" Shape="None" GraphId="f6385" />
      <Anchor Position="0.4" Shape="None" />
    </Graphics>
    <Xref Database="" ID="" />
  </Interaction>
  <Interaction GraphId="e0cf5">
    <Graphics ConnectorType="Curved" ZOrder="33155" LineThickness="1.0">
      <Point X="4362.425086968398" Y="2156.172775818525" GraphRef="e159b" RelX="1.0" RelY="0.0" />
      <Point X="4464.777598434983" Y="2228.241486564387" GraphRef="e134d" RelX="-1.0" RelY="0.0" ArrowHead="mim-conversion" />
    </Graphics>
    <Xref Database="" ID="" />
  </Interaction>
  <Interaction GraphId="bbbc5">
    <Graphics ConnectorType="Curved" ZOrder="33156" LineThickness="1.0">
      <Point X="4377.503406932647" Y="1939.5957985166585" GraphRef="e8b46" RelX="1.0" RelY="0.0" />
      <Point X="4455.077036942172" Y="2010.7001988617865" GraphRef="eeb26" RelX="-1.0" RelY="0.0" ArrowHead="mim-conversion" />
    </Graphics>
    <Xref Database="" ID="" />
  </Interaction>
  <Interaction GraphId="bffe1">
    <Graphics ZOrder="33157" LineThickness="1.0">
      <Point X="5084.717360612822" Y="2118.176681425257" GraphRef="b3bc1" RelX="0.0" RelY="1.0" />
      <Point X="5083.559953205414" Y="2306.071304612362" GraphRef="fd7cf" RelX="0.0" RelY="-1.0" ArrowHead="mim-conversion" />
      <Anchor Position="0.4" Shape="None" GraphId="ac3e2" />
      <Anchor Position="0.4" Shape="None" />
    </Graphics>
    <Xref Database="" ID="" />
  </Interaction>
  <Interaction GraphId="e1d5a">
    <Graphics ConnectorType="Curved" ZOrder="33158" LineThickness="1.0">
      <Point X="5177.978417585197" Y="1922.1989212997835" GraphRef="fd384" RelX="-1.0" RelY="0.0" />
      <Point X="5077.133974459923" Y="1973.9209737483793" />
      <Point X="5178.456944225549" Y="2025.643026196975" GraphRef="ac5de" RelX="-1.0" RelY="0.0" ArrowHead="mim-conversion" />
    </Graphics>
    <Xref Database="" ID="" />
  </Interaction>
  <Interaction GraphId="c274f">
    <Graphics ZOrder="33159" LineThickness="1.0">
      <Point X="5200.06055899673" Y="1973.615683836189" GraphRef="c48b8" RelX="-1.0" RelY="0.0" />
      <Point X="5084.5957790001785" Y="1973.6129118317447" GraphRef="eaf3f" RelX="0.0" RelY="0.0" ArrowHead="mim-catalysis" />
    </Graphics>
    <Xref Database="" ID="" />
  </Interaction>
  <Interaction GraphId="d43f0">
    <Graphics ConnectorType="Curved" ZOrder="33160" LineThickness="1.0">
      <Point X="5177.978417585197" Y="1701.8020581294354" GraphRef="f142f" RelX="-1.0" RelY="0.0" />
      <Point X="5076.800773507995" Y="1751.9749645215277" />
      <Point X="5178.456944225549" Y="1802.14787091362" GraphRef="db39c" RelX="-1.0" RelY="0.0" ArrowHead="mim-conversion" />
    </Graphics>
    <Xref Database="" ID="" />
  </Interaction>
  <Interaction GraphId="eafca">
    <Graphics ZOrder="33161" LineThickness="1.0">
      <Point X="4402.628128185253" Y="1894.444307346858" GraphRef="b1e34" RelX="0.0" RelY="1.0" />
      <Point X="4401.914535952243" Y="2079.713830323419" GraphRef="ee78f" RelX="0.0" RelY="-1.0" ArrowHead="mim-conversion" />
      <Anchor Position="0.4" Shape="None" GraphId="d8be2" />
      <Anchor Position="0.4" Shape="None" />
      <Anchor Position="0.4" Shape="None" />
    </Graphics>
    <Xref Database="" ID="" />
  </Interaction>
  <Interaction GraphId="cdb70">
    <Graphics ZOrder="33162" LineThickness="1.0">
      <Point X="4563.251715394599" Y="1968.4125908427848" GraphRef="a0ab1" RelX="-1.0" RelY="0.0" />
      <Point X="4402.3426912920495" Y="1968.5521165374826" GraphRef="d8be2" RelX="0.0" RelY="0.0" ArrowHead="mim-catalysis" />
    </Graphics>
    <Xref Database="" ID="" />
  </Interaction>
  <Interaction GraphId="b9f01">
    <Graphics ZOrder="33163" LineThickness="1.0">
      <Point X="4401.914535952243" Y="2113.713830323419" GraphRef="ee78f" RelX="0.0" RelY="1.0" />
      <Point X="4402.344669609595" Y="2304.4490343250245" GraphRef="d6b61" RelX="0.0" RelY="-1.0" ArrowHead="mim-conversion" />
      <Anchor Position="0.4" Shape="None" GraphId="b653c" />
      <Anchor Position="0.4" Shape="None" />
    </Graphics>
    <Xref Database="" ID="" />
  </Interaction>
  <Interaction GraphId="c0f1d">
    <Graphics ConnectorType="Elbow" ZOrder="33164" LineThickness="1.0">
      <Point X="3790.04788993184" Y="1480.567220326134" GraphRef="ac6d5" RelX="1.0" RelY="0.0" />
      <Point X="4402.914535952243" Y="1639.1907967683592" GraphRef="e6141" RelX="0.0" RelY="-1.0" ArrowHead="mim-conversion" />
      <Anchor Position="0.4" Shape="None" GraphId="eb61b" />
      <Anchor Position="0.4" Shape="None" GraphId="db27d" />
      <Anchor Position="0.4" Shape="None" />
    </Graphics>
    <Xref Database="" ID="" />
  </Interaction>
  <Interaction GraphId="f41ca">
    <Graphics ZOrder="33165" LineThickness="1.0">
      <Point X="4510.414535952243" Y="1655.1907967683592" GraphRef="e6141" RelX="1.0" RelY="0.0" />
      <Point X="4972.51472459175" Y="1655.1907967683592" GraphRef="ea455" RelX="-1.0" RelY="0.0" ArrowHead="mim-conversion" />
      <Anchor Position="0.4" Shape="None" />
      <Anchor Position="0.4" Shape="None" GraphId="e215f" />
    </Graphics>
    <Xref Database="" ID="" />
  </Interaction>
  <Interaction GraphId="b214d">
    <Graphics ZOrder="33166" LineThickness="1.0">
      <Point X="4498.840772470929" Y="1310.3432948990858" GraphRef="a9745" RelX="0.0" RelY="1.0" />
      <Point X="4498.840772470929" Y="1350.3432948990876" GraphRef="efbc6" RelX="0.0" RelY="-1.0" ArrowHead="mim-conversion" />
    </Graphics>
    <Xref Database="" ID="" />
  </Interaction>
  <Interaction GraphId="ec343">
    <Graphics ZOrder="33167" LineThickness="1.0">
      <Point X="5084.51472459175" Y="1894.5119743289176" GraphRef="d8ac5" RelX="0.0" RelY="1.0" />
      <Point X="5084.717360612822" Y="2092.264318085985" GraphRef="b3bc1" RelX="0.0" RelY="-1.0" ArrowHead="mim-conversion" />
      <Anchor Position="0.4" Shape="None" GraphId="dc6b4" />
      <Anchor Position="0.4" Shape="None" GraphId="eaf3f" />
    </Graphics>
    <Xref Database="" ID="" />
  </Interaction>
  <Interaction GraphId="fa8f1">
    <Graphics ZOrder="33168" LineThickness="1.0">
      <Point X="4498.840772470929" Y="1372.6526174181554" GraphRef="efbc6" RelX="0.0" RelY="1.0" />
      <Point X="4498.840772470929" Y="1416.913161241734" GraphRef="db5e7" RelX="0.0" RelY="-1.0" ArrowHead="mim-conversion" />
    </Graphics>
    <Xref Database="" ID="" />
  </Interaction>
  <Interaction GraphId="fe82a">
    <Graphics ZOrder="33169" LineThickness="1.0">
      <Point X="4483.571663002826" Y="1748.6185747247894" GraphRef="da16f" RelX="-1.0" RelY="0.0" />
      <Point X="4402.799972845447" Y="1749.2922009997587" GraphRef="b3702" RelX="0.0" RelY="0.0" ArrowHead="mim-catalysis" />
    </Graphics>
    <Xref Database="" ID="" />
  </Interaction>
  <Interaction GraphId="ae36b">
    <Graphics ZOrder="33170" LineThickness="1.0">
      <Point X="5192.324288978965" Y="2193.437460369063" GraphRef="aeb80" RelX="-1.0" RelY="0.0" />
      <Point X="5084.254397649858" Y="2193.334530700099" GraphRef="ac3e2" RelX="0.0" RelY="0.0" ArrowHead="mim-catalysis" />
    </Graphics>
    <Xref Database="" ID="" />
  </Interaction>
  <Interaction GraphId="c9248">
    <Graphics ZOrder="33171" LineStyle="Broken" LineThickness="1.0" Color="330099">
      <Point X="4705.739157808961" Y="1685.4054322741158" GraphRef="c5242" RelX="-1.0" RelY="0.0" />
      <Point X="4610.805901911224" Y="1685.4054322741158" GraphRef="db54c" RelX="1.0" RelY="0.0" ArrowHead="Arrow" />
    </Graphics>
    <Xref Database="" ID="" />
  </Interaction>
  <Interaction GraphId="b498c">
    <Graphics ZOrder="33172" LineThickness="1.0">
      <Point X="5225.37179339602" Y="1751.2441772918753" GraphRef="f3342" RelX="-1.0" RelY="0.0" />
      <Point X="5084.51472459175" Y="1750.8269018743108" GraphRef="f6385" RelX="0.0" RelY="0.0" ArrowHead="mim-catalysis" />
    </Graphics>
    <Xref Database="" ID="" />
  </Interaction>
  <Interaction GraphId="b73ef">
    <Graphics ConnectorType="Curved" ZOrder="33173" LineThickness="1.0">
      <Point X="5177.978417585197" Y="2142.9512812282537" GraphRef="eff1f" RelX="-1.0" RelY="0.0" />
      <Point X="5077.133974459923" Y="2194.705550635418" />
      <Point X="5178.456944225549" Y="2246.459820042582" GraphRef="d453d" RelX="-1.0" RelY="0.0" ArrowHead="mim-conversion" />
    </Graphics>
    <Xref Database="" ID="" />
  </Interaction>
  <Interaction GraphId="a9e8e">
    <Graphics ZOrder="33212" LineThickness="1.0">
      <Point X="2473.192662372691" Y="1521.1571930428086" GraphRef="b93f3" RelX="0.0" RelY="1.0" />
      <Point X="2473.35038428502" Y="1623.114414918099" GraphRef="c2753" RelX="0.0" RelY="0.0" ArrowHead="mim-catalysis" />
    </Graphics>
    <Xref Database="" ID="" />
  </Interaction>
  <Interaction GraphId="a65a7">
    <Graphics ZOrder="33213" LineStyle="Broken" LineThickness="1.0" Color="330099">
      <Point X="2404.3643911735635" Y="2103.6961854929923" GraphRef="a1236" RelX="1.0" RelY="0.0" />
      <Point X="2544.841370265814" Y="2103.6961854929928" GraphRef="be70a" RelX="-1.0" RelY="0.0" ArrowHead="Arrow" />
    </Graphics>
    <Xref Database="" ID="" />
  </Interaction>
  <Interaction GraphId="ead63">
    <Graphics ZOrder="33214" LineThickness="1.0">
      <Point X="2705.6496081046757" Y="1863.2112110152568" GraphRef="bc6b1" RelX="0.0" RelY="1.0" />
      <Point X="2705.6496081046716" Y="2036.3453432629794" GraphRef="c75fe" RelX="0.0" RelY="-1.0" ArrowHead="mim-conversion" />
      <Anchor Position="0.40092191430528423" Shape="None" GraphId="cf413" />
      <Anchor Position="0.4535839212682674" Shape="None" GraphId="d0664" />
    </Graphics>
    <Xref Database="" ID="" />
  </Interaction>
  <Interaction GraphId="d4de7">
    <Graphics ZOrder="33215" LineThickness="1.0">
      <Point X="2363.69272255111" Y="1623.1144149180998" GraphRef="b8c6c" RelX="1.0" RelY="0.0" />
      <Point X="2637.8368768858854" Y="1623.1144149180982" GraphRef="fcb9a" RelX="-1.0" RelY="0.0" ArrowHead="mim-conversion" />
      <Anchor Position="0.4" Shape="None" GraphId="c2753" />
      <Anchor Position="0.4" Shape="None" />
    </Graphics>
    <Xref Database="" ID="" />
  </Interaction>
  <Interaction GraphId="e5851">
    <Graphics ZOrder="33216" LineThickness="1.0">
      <Point X="2584.2089223628172" Y="1940.567732404857" GraphRef="a5a98" RelX="1.0" RelY="0.0" />
      <Point X="2705.649608104674" Y="1941.7420696255576" GraphRef="d0664" RelX="0.0" RelY="0.0" ArrowHead="mim-catalysis" />
    </Graphics>
    <Xref Database="" ID="" />
  </Interaction>
  <Interaction GraphId="b4f9a">
    <Graphics ConnectorType="Curved" ZOrder="33217" LineThickness="1.0">
      <Point X="2599.743331050128" Y="2103.6961854929928" GraphRef="be70a" RelX="1.0" RelY="0.0" />
      <Point X="2713.310332930826" Y="2145.372923337316" />
      <Point X="2615.467321689257" Y="2187.0496611816393" GraphRef="f3aa4" RelX="1.0" RelY="0.0" ArrowHead="mim-conversion" />
    </Graphics>
    <Xref Database="" ID="" />
  </Interaction>
  <Interaction GraphId="fa41f">
    <Graphics ConnectorType="Curved" ZOrder="33219" LineThickness="1.0">
      <Point X="2419.4715848600044" Y="1565.8347628631718" GraphRef="d8611" RelX="0.0" RelY="1.0" />
      <Point X="2476.725336800676" Y="1627.5484244541158" />
      <Point X="2533.979088741347" Y="1565.5543980974535" GraphRef="afdc9" RelX="0.0" RelY="1.0" ArrowHead="mim-conversion" />
    </Graphics>
    <Xref Database="" ID="" />
  </Interaction>
  <Interaction GraphId="ca980">
    <Graphics ZOrder="33222" LineThickness="1.0">
      <Point X="2704.76619322424" Y="1637.9637776063948" GraphRef="fcb9a" RelX="0.0" RelY="1.0" />
      <Point X="2705.6496081046757" Y="1828.8774914324065" GraphRef="bc6b1" RelX="0.0" RelY="-1.0" ArrowHead="mim-conversion" />
      <Anchor Position="0.4" Shape="None" GraphId="a1382" />
      <Anchor Position="0.4787581156175183" Shape="None" GraphId="a33db" />
    </Graphics>
    <Xref Database="" ID="" />
  </Interaction>
  <Interaction GraphId="a6ba9">
    <Graphics ConnectorType="Curved" ZOrder="33223" LineThickness="1.0">
      <Point X="2757.467670780942" Y="1677.1568564329052" GraphRef="e306a" RelX="-1.0" RelY="0.0" />
      <Point X="2700.5795235028972" Y="1726.411411609227" />
      <Point X="2757.801004303272" Y="1775.6659667855486" GraphRef="d7d37" RelX="-1.0" RelY="0.0" ArrowHead="mim-conversion" />
    </Graphics>
    <Xref Database="" ID="" />
  </Interaction>
  <Interaction GraphId="dd065">
    <Graphics ZOrder="33224" LineThickness="1.0">
      <Point X="2705.6496081046716" Y="2074.1553085005226" GraphRef="c75fe" RelX="0.0" RelY="1.0" />
      <Point X="2705.6496081046735" Y="2254.8464936755863" GraphRef="ec2c0" RelX="0.0" RelY="-1.0" ArrowHead="mim-conversion" />
      <Anchor Position="0.4" Shape="None" GraphId="b1509" />
      <Anchor Position="0.4" Shape="None" />
    </Graphics>
    <Xref Database="" ID="" />
  </Interaction>
  <Interaction GraphId="c0c69">
    <Graphics ZOrder="33225" LineThickness="1.0">
      <Point X="2606.347688549611" Y="1728.7832420973054" GraphRef="c605e" RelX="1.0" RelY="0.0" />
      <Point X="2705.1891352677058" Y="1729.3652674832783" GraphRef="a33db" RelX="0.0" RelY="0.0" ArrowHead="mim-catalysis" />
    </Graphics>
    <Xref Database="" ID="" />
  </Interaction>
  <Interaction GraphId="a1259">
    <Graphics ConnectorType="Elbow" ZOrder="33226" LineStyle="Broken" LineThickness="1.0" Color="ff3300">
      <Point X="2597.8859928091906" Y="2055.250325881751" GraphRef="c75fe" RelX="-1.0" RelY="0.0" />
      <Point X="2320.517751519824" Y="1634.4875319517034" GraphRef="b8c6c" RelX="0.0" RelY="1.0" ArrowHead="Arrow" />
    </Graphics>
    <Xref Database="" ID="" />
  </Interaction>
  <Interaction GraphId="fd919">
    <Graphics ZOrder="33227" LineThickness="1.0">
      <Point X="2489.282017174182" Y="2147.0919677541006" GraphRef="e4a05" RelX="1.0" RelY="0.0" />
      <Point X="2705.6496081046726" Y="2146.431782570548" GraphRef="b1509" RelX="0.0" RelY="0.0" ArrowHead="mim-catalysis" />
    </Graphics>
    <Xref Database="" ID="" />
  </Interaction>
  <Interaction GraphId="fa3de">
    <Graphics ZOrder="33251" LineStyle="Broken" LineThickness="1.0" Color="ff3300">
      <Point X="1316.5429237256085" Y="1737.5392846054176" />
      <Point X="1435.9786910532143" Y="1737.772970593938" ArrowHead="Arrow" />
    </Graphics>
    <Xref Database="" ID="" />
  </Interaction>
  <Interaction GraphId="d2b91">
    <Graphics ZOrder="33252" LineThickness="1.0">
      <Point X="1316.5429237256085" Y="1703.4049719086704" />
      <Point X="1435.9786910532143" Y="1703.1908380290968" ArrowHead="Arrow" />
    </Graphics>
    <Xref Database="" ID="" />
  </Interaction>
  <Interaction GraphId="ab2bc">
    <Graphics ZOrder="33253" LineStyle="Broken" LineThickness="1.0" Color="330099">
      <Point X="1313.6225951519998" Y="1768.181519158408" />
      <Point X="1435.4971240755956" Y="1768.2826622843056" ArrowHead="Arrow" />
    </Graphics>
    <Xref Database="" ID="" />
  </Interaction>
  <Label TextLabel="R-CH2-CH2-OH&#xA;(Long chain fatty alcohol)" GraphId="ad990" GroupRef="a9871">
    <Graphics CenterX="3248.420268256328" CenterY="903.7555886736226" Width="105.57377049180322" Height="33.09985096870354" ZOrder="33081" FillColor="ffffff" FontSize="8" Valign="Middle" />
  </Label>
  <Label TextLabel="R'-COOH" GraphId="ea498" GroupRef="e3327">
    <Graphics CenterX="3126.083830104322" CenterY="900.7749627421771" Width="46.393442622950616" Height="20.0" ZOrder="33147" FillColor="ffffff" FontSize="8" Valign="Middle" />
  </Label>
  <Label TextLabel="Biosynthesis pathways" GraphId="b1f33">
    <Graphics CenterX="1519.5231353555976" CenterY="1703.404587636962" Width="131.4129742048034" Height="20.0" ZOrder="33255" FillColor="ffffff" FontWeight="Bold" FontSize="12" Valign="Middle" />
  </Label>
  <Label TextLabel="Degradation pathways" GraphId="edeab">
    <Graphics CenterX="1519.5231353555976" CenterY="1737.5389003337102" Width="131.4129742048034" Height="20.0" ZOrder="33256" FillColor="ffffff" FontWeight="Bold" FontSize="12" Valign="Middle" />
  </Label>
  <Label TextLabel="Pathway origin" GraphId="c15b5">
    <Graphics CenterX="1502.3710432596013" CenterY="1767.711810996533" Width="89.43174278186501" Height="20.0" ZOrder="33259" FillColor="ffffff" FontWeight="Bold" FontSize="12" Valign="Middle" />
  </Label>
  <Shape GraphId="f3cd4" GroupRef="a9871">
    <Graphics CenterX="3248.4202682563287" CenterY="900.774962742177" Width="99.85096870342822" Height="24.590163934426315" ZOrder="33079" FontSize="10" Valign="Middle" ShapeType="Rectangle" Rotation="0.0" />
  </Shape>
  <Shape GraphId="c50e7" GroupRef="e3327">
    <Graphics CenterX="3126.083830104322" CenterY="900.7749627421771" Width="51.17064083457552" Height="22.10953800298035" ZOrder="33080" FontSize="10" Valign="Middle" ShapeType="Rectangle" Rotation="0.0" />
  </Shape>
  <Shape GraphId="a6287">
    <Graphics CenterX="1449.4958225994478" CenterY="1739.0197736845416" Width="308.28626240884455" Height="124.91128459900631" ZOrder="33254" FontSize="10" Valign="Middle" ShapeType="Rectangle" Rotation="0.0" />
  </Shape>
  <Group GroupId="a9871" GraphId="ead2b" Style="Group" />
  <Group GroupId="e3327" GraphId="c42d4" Style="Group" />
  <InfoBox CenterX="0.0" CenterY="0.0" />
  <Biopax>
    <bp:PublicationXref xmlns:bp="http://www.biopax.org/release/biopax-level3.owl#" xmlns:rdf="http://www.w3.org/1999/02/22-rdf-syntax-ns#" rdf:id="cb3">
      <bp:ID rdf:datatype="http://www.w3.org/2001/XMLSchema#string">18508126</bp:ID>
      <bp:DB rdf:datatype="http://www.w3.org/2001/XMLSchema#string">PubMed</bp:DB>
      <bp:TITLE rdf:datatype="http://www.w3.org/2001/XMLSchema#string">Diacylglycerol acyltransferases: Potential roles as pharmacological targets.</bp:TITLE>
      <bp:SOURCE rdf:datatype="http://www.w3.org/2001/XMLSchema#string">Pharmacol Ther</bp:SOURCE>
      <bp:YEAR rdf:datatype="http://www.w3.org/2001/XMLSchema#string">2008</bp:YEAR>
      <bp:AUTHORS rdf:datatype="http://www.w3.org/2001/XMLSchema#string">Zammit VA</bp:AUTHORS>
      <bp:AUTHORS rdf:datatype="http://www.w3.org/2001/XMLSchema#string">Buckett LK</bp:AUTHORS>
      <bp:AUTHORS rdf:datatype="http://www.w3.org/2001/XMLSchema#string">Turnbull AV</bp:AUTHORS>
      <bp:AUTHORS rdf:datatype="http://www.w3.org/2001/XMLSchema#string">Wure H</bp:AUTHORS>
      <bp:AUTHORS rdf:datatype="http://www.w3.org/2001/XMLSchema#string">Proven A</bp:AUTHORS>
    </bp:PublicationXref>
    <bp:PublicationXref xmlns:bp="http://www.biopax.org/release/biopax-level3.owl#" xmlns:rdf="http://www.w3.org/1999/02/22-rdf-syntax-ns#" rdf:id="f04">
      <bp:ID rdf:datatype="http://www.w3.org/2001/XMLSchema#string">10893425</bp:ID>
      <bp:DB rdf:datatype="http://www.w3.org/2001/XMLSchema#string">PubMed</bp:DB>
      <bp:TITLE rdf:datatype="http://www.w3.org/2001/XMLSchema#string">Cloning, genomic organization, and characterization of a human cholinephosphotransferase.</bp:TITLE>
      <bp:SOURCE rdf:datatype="http://www.w3.org/2001/XMLSchema#string">J Biol Chem</bp:SOURCE>
      <bp:YEAR rdf:datatype="http://www.w3.org/2001/XMLSchema#string">2000</bp:YEAR>
      <bp:AUTHORS rdf:datatype="http://www.w3.org/2001/XMLSchema#string">Henneberry AL</bp:AUTHORS>
      <bp:AUTHORS rdf:datatype="http://www.w3.org/2001/XMLSchema#string">Wistow G</bp:AUTHORS>
      <bp:AUTHORS rdf:datatype="http://www.w3.org/2001/XMLSchema#string">McMaster CR</bp:AUTHORS>
    </bp:PublicationXref>
    <bp:PublicationXref xmlns:bp="http://www.biopax.org/release/biopax-level3.owl#" xmlns:rdf="http://www.w3.org/1999/02/22-rdf-syntax-ns#" rdf:id="eeb">
      <bp:ID rdf:datatype="http://www.w3.org/2001/XMLSchema#string">9547571</bp:ID>
      <bp:DB rdf:datatype="http://www.w3.org/2001/XMLSchema#string">PubMed</bp:DB>
      <bp:TITLE rdf:datatype="http://www.w3.org/2001/XMLSchema#string">DAG second messengers: molecular switches and growth control.</bp:TITLE>
      <bp:SOURCE rdf:datatype="http://www.w3.org/2001/XMLSchema#string">Adv Exp Med Biol</bp:SOURCE>
      <bp:YEAR rdf:datatype="http://www.w3.org/2001/XMLSchema#string">1997</bp:YEAR>
      <bp:AUTHORS rdf:datatype="http://www.w3.org/2001/XMLSchema#string">Quest AF</bp:AUTHORS>
      <bp:AUTHORS rdf:datatype="http://www.w3.org/2001/XMLSchema#string">Ghosh S</bp:AUTHORS>
      <bp:AUTHORS rdf:datatype="http://www.w3.org/2001/XMLSchema#string">Xie WQ</bp:AUTHORS>
      <bp:AUTHORS rdf:datatype="http://www.w3.org/2001/XMLSchema#string">Bell RM</bp:AUTHORS>
    </bp:PublicationXref>
    <bp:PublicationXref xmlns:bp="http://www.biopax.org/release/biopax-level3.owl#" xmlns:rdf="http://www.w3.org/1999/02/22-rdf-syntax-ns#" rdf:id="e52">
      <bp:ID rdf:datatype="http://www.w3.org/2001/XMLSchema#string">20559679</bp:ID>
      <bp:DB rdf:datatype="http://www.w3.org/2001/XMLSchema#string">PubMed</bp:DB>
      <bp:TITLE rdf:datatype="http://www.w3.org/2001/XMLSchema#string">One lipid, multiple functions: how various pools of PI(4,5)P(2) are created in the plasma membrane.</bp:TITLE>
      <bp:SOURCE rdf:datatype="http://www.w3.org/2001/XMLSchema#string">Cell Mol Life Sci</bp:SOURCE>
      <bp:YEAR rdf:datatype="http://www.w3.org/2001/XMLSchema#string">2010</bp:YEAR>
      <bp:AUTHORS rdf:datatype="http://www.w3.org/2001/XMLSchema#string">Kwiatkowska K</bp:AUTHORS>
    </bp:PublicationXref>
    <bp:PublicationXref xmlns:bp="http://www.biopax.org/release/biopax-level3.owl#" xmlns:rdf="http://www.w3.org/1999/02/22-rdf-syntax-ns#" rdf:id="b3b">
      <bp:ID rdf:datatype="http://www.w3.org/2001/XMLSchema#string">2833508</bp:ID>
      <bp:DB rdf:datatype="http://www.w3.org/2001/XMLSchema#string">PubMed</bp:DB>
      <bp:TITLE rdf:datatype="http://www.w3.org/2001/XMLSchema#string">Stimulation of the de novo pathway for the biosynthesis of platelet-activating factor (PAF) via cytidylyltransferase activation in cells with minimal endogenous PAF production.</bp:TITLE>
      <bp:SOURCE rdf:datatype="http://www.w3.org/2001/XMLSchema#string">J Biol Chem</bp:SOURCE>
      <bp:YEAR rdf:datatype="http://www.w3.org/2001/XMLSchema#string">1988</bp:YEAR>
      <bp:AUTHORS rdf:datatype="http://www.w3.org/2001/XMLSchema#string">Blank ML</bp:AUTHORS>
      <bp:AUTHORS rdf:datatype="http://www.w3.org/2001/XMLSchema#string">Lee YJ</bp:AUTHORS>
      <bp:AUTHORS rdf:datatype="http://www.w3.org/2001/XMLSchema#string">Cress EA</bp:AUTHORS>
      <bp:AUTHORS rdf:datatype="http://www.w3.org/2001/XMLSchema#string">Snyder F</bp:AUTHORS>
    </bp:PublicationXref>
    <bp:PublicationXref xmlns:bp="http://www.biopax.org/release/biopax-level3.owl#" xmlns:rdf="http://www.w3.org/1999/02/22-rdf-syntax-ns#" rdf:id="c7b">
      <bp:ID rdf:datatype="http://www.w3.org/2001/XMLSchema#string">18341203</bp:ID>
      <bp:DB rdf:datatype="http://www.w3.org/2001/XMLSchema#string">PubMed</bp:DB>
      <bp:TITLE rdf:datatype="http://www.w3.org/2001/XMLSchema#string">Type II phosphatidylinositol 4-kinase(s) in cell signaling cascades.</bp:TITLE>
      <bp:SOURCE rdf:datatype="http://www.w3.org/2001/XMLSchema#string">Indian J Biochem Biophys</bp:SOURCE>
      <bp:YEAR rdf:datatype="http://www.w3.org/2001/XMLSchema#string">2007</bp:YEAR>
      <bp:AUTHORS rdf:datatype="http://www.w3.org/2001/XMLSchema#string">Sinha RK</bp:AUTHORS>
      <bp:AUTHORS rdf:datatype="http://www.w3.org/2001/XMLSchema#string">Subrahmanyam G</bp:AUTHORS>
    </bp:PublicationXref>
    <bp:PublicationXref xmlns:bp="http://www.biopax.org/release/biopax-level3.owl#" xmlns:rdf="http://www.w3.org/1999/02/22-rdf-syntax-ns#" rdf:id="ea9">
      <bp:ID rdf:datatype="http://www.w3.org/2001/XMLSchema#string">6263342</bp:ID>
      <bp:DB rdf:datatype="http://www.w3.org/2001/XMLSchema#string">PubMed</bp:DB>
      <bp:TITLE rdf:datatype="http://www.w3.org/2001/XMLSchema#string">Regulation of triacylglycerol synthesis in the liver: a decrease in diacylglycerol acyltransferase activity after treatment of isolated rat hepatocytes with glucagon.</bp:TITLE>
      <bp:SOURCE rdf:datatype="http://www.w3.org/2001/XMLSchema#string">Biochim Biophys Acta</bp:SOURCE>
      <bp:YEAR rdf:datatype="http://www.w3.org/2001/XMLSchema#string">1981</bp:YEAR>
      <bp:AUTHORS rdf:datatype="http://www.w3.org/2001/XMLSchema#string">Haagsman HP</bp:AUTHORS>
      <bp:AUTHORS rdf:datatype="http://www.w3.org/2001/XMLSchema#string">de Haas CG</bp:AUTHORS>
      <bp:AUTHORS rdf:datatype="http://www.w3.org/2001/XMLSchema#string">Geelen MJ</bp:AUTHORS>
      <bp:AUTHORS rdf:datatype="http://www.w3.org/2001/XMLSchema#string">van Golde LM</bp:AUTHORS>
    </bp:PublicationXref>
    <bp:PublicationXref xmlns:bp="http://www.biopax.org/release/biopax-level3.owl#" xmlns:rdf="http://www.w3.org/1999/02/22-rdf-syntax-ns#" rdf:id="cd1">
      <bp:ID rdf:datatype="http://www.w3.org/2001/XMLSchema#string">11044454</bp:ID>
      <bp:DB rdf:datatype="http://www.w3.org/2001/XMLSchema#string">PubMed</bp:DB>
      <bp:TITLE rdf:datatype="http://www.w3.org/2001/XMLSchema#string">Overexpression of a mammalian ethanolamine-specific kinase accelerates the CDP-ethanolamine pathway.</bp:TITLE>
      <bp:SOURCE rdf:datatype="http://www.w3.org/2001/XMLSchema#string">J Biol Chem</bp:SOURCE>
      <bp:YEAR rdf:datatype="http://www.w3.org/2001/XMLSchema#string">2001</bp:YEAR>
      <bp:AUTHORS rdf:datatype="http://www.w3.org/2001/XMLSchema#string">Lykidis A</bp:AUTHORS>
      <bp:AUTHORS rdf:datatype="http://www.w3.org/2001/XMLSchema#string">Wang J</bp:AUTHORS>
      <bp:AUTHORS rdf:datatype="http://www.w3.org/2001/XMLSchema#string">Karim MA</bp:AUTHORS>
      <bp:AUTHORS rdf:datatype="http://www.w3.org/2001/XMLSchema#string">Jackowski S</bp:AUTHORS>
    </bp:PublicationXref>
    <bp:PublicationXref xmlns:bp="http://www.biopax.org/release/biopax-level3.owl#" xmlns:rdf="http://www.w3.org/1999/02/22-rdf-syntax-ns#" rdf:id="cab">
      <bp:ID rdf:datatype="http://www.w3.org/2001/XMLSchema#string">18295604</bp:ID>
      <bp:DB rdf:datatype="http://www.w3.org/2001/XMLSchema#string">PubMed</bp:DB>
      <bp:TITLE rdf:datatype="http://www.w3.org/2001/XMLSchema#string">Transcriptional regulation of phosphatidylcholine biosynthesis.</bp:TITLE>
      <bp:SOURCE rdf:datatype="http://www.w3.org/2001/XMLSchema#string">Prog Lipid Res</bp:SOURCE>
      <bp:YEAR rdf:datatype="http://www.w3.org/2001/XMLSchema#string">2008</bp:YEAR>
      <bp:AUTHORS rdf:datatype="http://www.w3.org/2001/XMLSchema#string">Sugimoto H</bp:AUTHORS>
      <bp:AUTHORS rdf:datatype="http://www.w3.org/2001/XMLSchema#string">Banchio C</bp:AUTHORS>
      <bp:AUTHORS rdf:datatype="http://www.w3.org/2001/XMLSchema#string">Vance DE</bp:AUTHORS>
    </bp:PublicationXref>
    <bp:PublicationXref xmlns:bp="http://www.biopax.org/release/biopax-level3.owl#" xmlns:rdf="http://www.w3.org/1999/02/22-rdf-syntax-ns#" rdf:id="ede">
      <bp:ID rdf:datatype="http://www.w3.org/2001/XMLSchema#string">7031820</bp:ID>
      <bp:DB rdf:datatype="http://www.w3.org/2001/XMLSchema#string">PubMed</bp:DB>
      <bp:TITLE rdf:datatype="http://www.w3.org/2001/XMLSchema#string">Structure and function of phospholipase A2.</bp:TITLE>
      <bp:SOURCE rdf:datatype="http://www.w3.org/2001/XMLSchema#string">Rev Physiol Biochem Pharmacol</bp:SOURCE>
      <bp:YEAR rdf:datatype="http://www.w3.org/2001/XMLSchema#string">1981</bp:YEAR>
      <bp:AUTHORS rdf:datatype="http://www.w3.org/2001/XMLSchema#string">Verheij HM</bp:AUTHORS>
      <bp:AUTHORS rdf:datatype="http://www.w3.org/2001/XMLSchema#string">Slotboom AJ</bp:AUTHORS>
      <bp:AUTHORS rdf:datatype="http://www.w3.org/2001/XMLSchema#string">de Haas GH</bp:AUTHORS>
    </bp:PublicationXref>
    <bp:PublicationXref xmlns:bp="http://www.biopax.org/release/biopax-level3.owl#" xmlns:rdf="http://www.w3.org/1999/02/22-rdf-syntax-ns#" rdf:id="cb9">
      <bp:ID rdf:datatype="http://www.w3.org/2001/XMLSchema#string">1495422</bp:ID>
      <bp:DB rdf:datatype="http://www.w3.org/2001/XMLSchema#string">PubMed</bp:DB>
      <bp:TITLE rdf:datatype="http://www.w3.org/2001/XMLSchema#string">Acyl/alkyldihydroxyacetone phosphate reductase from guinea pig liver peroxisomes.</bp:TITLE>
      <bp:SOURCE rdf:datatype="http://www.w3.org/2001/XMLSchema#string">Methods Enzymol</bp:SOURCE>
      <bp:YEAR rdf:datatype="http://www.w3.org/2001/XMLSchema#string">1992</bp:YEAR>
      <bp:AUTHORS rdf:datatype="http://www.w3.org/2001/XMLSchema#string">Hajra AK</bp:AUTHORS>
      <bp:AUTHORS rdf:datatype="http://www.w3.org/2001/XMLSchema#string">Datta SC</bp:AUTHORS>
      <bp:AUTHORS rdf:datatype="http://www.w3.org/2001/XMLSchema#string">Ghosh MK</bp:AUTHORS>
    </bp:PublicationXref>
    <bp:PublicationXref xmlns:bp="http://www.biopax.org/release/biopax-level3.owl#" xmlns:rdf="http://www.w3.org/1999/02/22-rdf-syntax-ns#" rdf:id="c85">
      <bp:ID rdf:datatype="http://www.w3.org/2001/XMLSchema#string">22374091</bp:ID>
      <bp:DB rdf:datatype="http://www.w3.org/2001/XMLSchema#string">PubMed</bp:DB>
      <bp:TITLE rdf:datatype="http://www.w3.org/2001/XMLSchema#string">Phosphatidylinositol 4, 5 bisphosphate and the actin cytoskeleton.</bp:TITLE>
      <bp:SOURCE rdf:datatype="http://www.w3.org/2001/XMLSchema#string">Subcell Biochem</bp:SOURCE>
      <bp:YEAR rdf:datatype="http://www.w3.org/2001/XMLSchema#string">2012</bp:YEAR>
      <bp:AUTHORS rdf:datatype="http://www.w3.org/2001/XMLSchema#string">Zhang L</bp:AUTHORS>
      <bp:AUTHORS rdf:datatype="http://www.w3.org/2001/XMLSchema#string">Mao YS</bp:AUTHORS>
      <bp:AUTHORS rdf:datatype="http://www.w3.org/2001/XMLSchema#string">Janmey PA</bp:AUTHORS>
      <bp:AUTHORS rdf:datatype="http://www.w3.org/2001/XMLSchema#string">Yin HL</bp:AUTHORS>
    </bp:PublicationXref>
    <bp:PublicationXref xmlns:bp="http://www.biopax.org/release/biopax-level3.owl#" xmlns:rdf="http://www.w3.org/1999/02/22-rdf-syntax-ns#" rdf:id="d44">
      <bp:ID rdf:datatype="http://www.w3.org/2001/XMLSchema#string">19362164</bp:ID>
      <bp:DB rdf:datatype="http://www.w3.org/2001/XMLSchema#string">PubMed</bp:DB>
      <bp:TITLE rdf:datatype="http://www.w3.org/2001/XMLSchema#string">Biophysics and function of phosphatidic acid: a molecular perspective.</bp:TITLE>
      <bp:SOURCE rdf:datatype="http://www.w3.org/2001/XMLSchema#string">Biochim Biophys Acta</bp:SOURCE>
      <bp:YEAR rdf:datatype="http://www.w3.org/2001/XMLSchema#string">2009</bp:YEAR>
      <bp:AUTHORS rdf:datatype="http://www.w3.org/2001/XMLSchema#string">Kooijman EE</bp:AUTHORS>
      <bp:AUTHORS rdf:datatype="http://www.w3.org/2001/XMLSchema#string">Burger KN</bp:AUTHORS>
    </bp:PublicationXref>
    <bp:PublicationXref xmlns:bp="http://www.biopax.org/release/biopax-level3.owl#" xmlns:rdf="http://www.w3.org/1999/02/22-rdf-syntax-ns#" rdf:id="ac8">
      <bp:ID rdf:datatype="http://www.w3.org/2001/XMLSchema#string">22892679</bp:ID>
      <bp:DB rdf:datatype="http://www.w3.org/2001/XMLSchema#string">PubMed</bp:DB>
      <bp:TITLE rdf:datatype="http://www.w3.org/2001/XMLSchema#string">Lysophosphatidic acid: a potential mediator of osteoblast-osteoclast signaling in bone.</bp:TITLE>
      <bp:SOURCE rdf:datatype="http://www.w3.org/2001/XMLSchema#string">Biochim Biophys Acta</bp:SOURCE>
      <bp:YEAR rdf:datatype="http://www.w3.org/2001/XMLSchema#string">2013</bp:YEAR>
      <bp:AUTHORS rdf:datatype="http://www.w3.org/2001/XMLSchema#string">Sims SM</bp:AUTHORS>
      <bp:AUTHORS rdf:datatype="http://www.w3.org/2001/XMLSchema#string">Panupinthu N</bp:AUTHORS>
      <bp:AUTHORS rdf:datatype="http://www.w3.org/2001/XMLSchema#string">Lapierre DM</bp:AUTHORS>
      <bp:AUTHORS rdf:datatype="http://www.w3.org/2001/XMLSchema#string">Pereverzev A</bp:AUTHORS>
      <bp:AUTHORS rdf:datatype="http://www.w3.org/2001/XMLSchema#string">Dixon SJ</bp:AUTHORS>
    </bp:PublicationXref>
    <bp:PublicationXref xmlns:bp="http://www.biopax.org/release/biopax-level3.owl#" xmlns:rdf="http://www.w3.org/1999/02/22-rdf-syntax-ns#" rdf:id="fe2">
      <bp:ID rdf:datatype="http://www.w3.org/2001/XMLSchema#string">23775696</bp:ID>
      <bp:DB rdf:datatype="http://www.w3.org/2001/XMLSchema#string">PubMed</bp:DB>
      <bp:TITLE rdf:datatype="http://www.w3.org/2001/XMLSchema#string">Phosphatidylserine-mediated cellular signaling.</bp:TITLE>
      <bp:SOURCE rdf:datatype="http://www.w3.org/2001/XMLSchema#string">Adv Exp Med Biol</bp:SOURCE>
      <bp:YEAR rdf:datatype="http://www.w3.org/2001/XMLSchema#string">2013</bp:YEAR>
      <bp:AUTHORS rdf:datatype="http://www.w3.org/2001/XMLSchema#string">Kay JG</bp:AUTHORS>
      <bp:AUTHORS rdf:datatype="http://www.w3.org/2001/XMLSchema#string">Grinstein S</bp:AUTHORS>
    </bp:PublicationXref>
    <bp:PublicationXref xmlns:bp="http://www.biopax.org/release/biopax-level3.owl#" xmlns:rdf="http://www.w3.org/1999/02/22-rdf-syntax-ns#" rdf:id="fc8">
      <bp:ID rdf:datatype="http://www.w3.org/2001/XMLSchema#string">15481814</bp:ID>
      <bp:DB rdf:datatype="http://www.w3.org/2001/XMLSchema#string">PubMed</bp:DB>
      <bp:TITLE rdf:datatype="http://www.w3.org/2001/XMLSchema#string">Phosphatidylinositol phosphate kinases.</bp:TITLE>
      <bp:SOURCE rdf:datatype="http://www.w3.org/2001/XMLSchema#string">J Endocrinol Invest</bp:SOURCE>
      <bp:YEAR rdf:datatype="http://www.w3.org/2001/XMLSchema#string">2004</bp:YEAR>
      <bp:AUTHORS rdf:datatype="http://www.w3.org/2001/XMLSchema#string">Giudici ML</bp:AUTHORS>
      <bp:AUTHORS rdf:datatype="http://www.w3.org/2001/XMLSchema#string">Hinchliffe KA</bp:AUTHORS>
      <bp:AUTHORS rdf:datatype="http://www.w3.org/2001/XMLSchema#string">Irvine RF</bp:AUTHORS>
    </bp:PublicationXref>
    <bp:PublicationXref xmlns:bp="http://www.biopax.org/release/biopax-level3.owl#" xmlns:rdf="http://www.w3.org/1999/02/22-rdf-syntax-ns#" rdf:id="c68">
      <bp:ID rdf:datatype="http://www.w3.org/2001/XMLSchema#string">17881348</bp:ID>
      <bp:DB rdf:datatype="http://www.w3.org/2001/XMLSchema#string">PubMed</bp:DB>
      <bp:TITLE rdf:datatype="http://www.w3.org/2001/XMLSchema#string">Hepatic phosphatidylethanolamine N-methyltransferase, unexpected roles in animal biochemistry and physiology.</bp:TITLE>
      <bp:SOURCE rdf:datatype="http://www.w3.org/2001/XMLSchema#string">J Biol Chem</bp:SOURCE>
      <bp:YEAR rdf:datatype="http://www.w3.org/2001/XMLSchema#string">2007</bp:YEAR>
      <bp:AUTHORS rdf:datatype="http://www.w3.org/2001/XMLSchema#string">Vance DE</bp:AUTHORS>
      <bp:AUTHORS rdf:datatype="http://www.w3.org/2001/XMLSchema#string">Li Z</bp:AUTHORS>
      <bp:AUTHORS rdf:datatype="http://www.w3.org/2001/XMLSchema#string">Jacobs RL</bp:AUTHORS>
    </bp:PublicationXref>
    <bp:PublicationXref xmlns:bp="http://www.biopax.org/release/biopax-level3.owl#" xmlns:rdf="http://www.w3.org/1999/02/22-rdf-syntax-ns#" rdf:id="e29">
      <bp:ID rdf:datatype="http://www.w3.org/2001/XMLSchema#string">9370329</bp:ID>
      <bp:DB rdf:datatype="http://www.w3.org/2001/XMLSchema#string">PubMed</bp:DB>
      <bp:TITLE rdf:datatype="http://www.w3.org/2001/XMLSchema#string">CDP-diacylglycerol synthase from mammalian tissues.</bp:TITLE>
      <bp:SOURCE rdf:datatype="http://www.w3.org/2001/XMLSchema#string">Biochim Biophys Acta</bp:SOURCE>
      <bp:YEAR rdf:datatype="http://www.w3.org/2001/XMLSchema#string">1997</bp:YEAR>
      <bp:AUTHORS rdf:datatype="http://www.w3.org/2001/XMLSchema#string">Heacock AM</bp:AUTHORS>
      <bp:AUTHORS rdf:datatype="http://www.w3.org/2001/XMLSchema#string">Agranoff BW</bp:AUTHORS>
    </bp:PublicationXref>
    <bp:PublicationXref xmlns:bp="http://www.biopax.org/release/biopax-level3.owl#" xmlns:rdf="http://www.w3.org/1999/02/22-rdf-syntax-ns#" rdf:id="fc6">
      <bp:ID rdf:datatype="http://www.w3.org/2001/XMLSchema#string">12216837</bp:ID>
      <bp:DB rdf:datatype="http://www.w3.org/2001/XMLSchema#string">PubMed</bp:DB>
      <bp:TITLE rdf:datatype="http://www.w3.org/2001/XMLSchema#string">PC and PE synthesis: mixed micellar analysis of the cholinephosphotransferase and ethanolaminephosphotransferase activities of human choline/ethanolamine phosphotransferase 1 (CEPT1).</bp:TITLE>
      <bp:SOURCE rdf:datatype="http://www.w3.org/2001/XMLSchema#string">Lipids</bp:SOURCE>
      <bp:YEAR rdf:datatype="http://www.w3.org/2001/XMLSchema#string">2002</bp:YEAR>
      <bp:AUTHORS rdf:datatype="http://www.w3.org/2001/XMLSchema#string">Wright MM</bp:AUTHORS>
      <bp:AUTHORS rdf:datatype="http://www.w3.org/2001/XMLSchema#string">McMaster CR</bp:AUTHORS>
    </bp:PublicationXref>
    <bp:PublicationXref xmlns:bp="http://www.biopax.org/release/biopax-level3.owl#" xmlns:rdf="http://www.w3.org/1999/02/22-rdf-syntax-ns#" rdf:id="d20">
      <bp:ID rdf:datatype="http://www.w3.org/2001/XMLSchema#string">8786821</bp:ID>
      <bp:DB rdf:datatype="http://www.w3.org/2001/XMLSchema#string">PubMed</bp:DB>
      <bp:TITLE rdf:datatype="http://www.w3.org/2001/XMLSchema#string">Enzymes of platelet activating factor synthesis in brain.</bp:TITLE>
      <bp:SOURCE rdf:datatype="http://www.w3.org/2001/XMLSchema#string">Neurochem Res</bp:SOURCE>
      <bp:YEAR rdf:datatype="http://www.w3.org/2001/XMLSchema#string">1995</bp:YEAR>
      <bp:AUTHORS rdf:datatype="http://www.w3.org/2001/XMLSchema#string">Baker RR</bp:AUTHORS>
    </bp:PublicationXref>
    <bp:PublicationXref xmlns:bp="http://www.biopax.org/release/biopax-level3.owl#" xmlns:rdf="http://www.w3.org/1999/02/22-rdf-syntax-ns#" rdf:id="eb8">
      <bp:ID rdf:datatype="http://www.w3.org/2001/XMLSchema#string">17558022</bp:ID>
      <bp:DB rdf:datatype="http://www.w3.org/2001/XMLSchema#string">PubMed</bp:DB>
      <bp:TITLE rdf:datatype="http://www.w3.org/2001/XMLSchema#string">De novo biosynthesis of the late endosome lipid, bis(monoacylglycero)phosphate.</bp:TITLE>
      <bp:SOURCE rdf:datatype="http://www.w3.org/2001/XMLSchema#string">J Lipid Res</bp:SOURCE>
      <bp:YEAR rdf:datatype="http://www.w3.org/2001/XMLSchema#string">2007</bp:YEAR>
      <bp:AUTHORS rdf:datatype="http://www.w3.org/2001/XMLSchema#string">Hullin-Matsuda F</bp:AUTHORS>
      <bp:AUTHORS rdf:datatype="http://www.w3.org/2001/XMLSchema#string">Kawasaki K</bp:AUTHORS>
      <bp:AUTHORS rdf:datatype="http://www.w3.org/2001/XMLSchema#string">Delton-Vandenbroucke I</bp:AUTHORS>
      <bp:AUTHORS rdf:datatype="http://www.w3.org/2001/XMLSchema#string">Xu Y</bp:AUTHORS>
      <bp:AUTHORS rdf:datatype="http://www.w3.org/2001/XMLSchema#string">Nishijima M</bp:AUTHORS>
      <bp:AUTHORS rdf:datatype="http://www.w3.org/2001/XMLSchema#string">Lagarde M</bp:AUTHORS>
      <bp:AUTHORS rdf:datatype="http://www.w3.org/2001/XMLSchema#string">Schlame M</bp:AUTHORS>
      <bp:AUTHORS rdf:datatype="http://www.w3.org/2001/XMLSchema#string">Kobayashi T</bp:AUTHORS>
    </bp:PublicationXref>
    <bp:openControlledVocabulary xmlns:bp="http://www.biopax.org/release/biopax-level3.owl#">
      <bp:TERM xmlns:rdf="http://www.w3.org/1999/02/22-rdf-syntax-ns#" rdf:datatype="http://www.w3.org/2001/XMLSchema#string">glycerolipid metabolic pathway</bp:TERM>
      <bp:ID xmlns:rdf="http://www.w3.org/1999/02/22-rdf-syntax-ns#" rdf:datatype="http://www.w3.org/2001/XMLSchema#string">PW:0001156</bp:ID>
      <bp:Ontology xmlns:rdf="http://www.w3.org/1999/02/22-rdf-syntax-ns#" rdf:datatype="http://www.w3.org/2001/XMLSchema#string">Pathway Ontology</bp:Ontology>
    </bp:openControlledVocabulary>
    <bp:PublicationXref xmlns:bp="http://www.biopax.org/release/biopax-level3.owl#" xmlns:rdf="http://www.w3.org/1999/02/22-rdf-syntax-ns#" rdf:id="ae5">
      <bp:ID rdf:datatype="http://www.w3.org/2001/XMLSchema#string">6354980</bp:ID>
      <bp:DB rdf:datatype="http://www.w3.org/2001/XMLSchema#string">PubMed</bp:DB>
      <bp:TITLE rdf:datatype="http://www.w3.org/2001/XMLSchema#string">The isozymes of membrane-associated enzymes: acetylcholinesterase, succinate dehydrogenase, and glycerol-3-phosphate dehydrogenase.</bp:TITLE>
      <bp:SOURCE rdf:datatype="http://www.w3.org/2001/XMLSchema#string">Isozymes Curr Top Biol Med Res</bp:SOURCE>
      <bp:YEAR rdf:datatype="http://www.w3.org/2001/XMLSchema#string">1983</bp:YEAR>
      <bp:AUTHORS rdf:datatype="http://www.w3.org/2001/XMLSchema#string">Edwards YH</bp:AUTHORS>
      <bp:AUTHORS rdf:datatype="http://www.w3.org/2001/XMLSchema#string">Shaw MA</bp:AUTHORS>
    </bp:PublicationXref>
    <bp:PublicationXref xmlns:bp="http://www.biopax.org/release/biopax-level3.owl#" xmlns:rdf="http://www.w3.org/1999/02/22-rdf-syntax-ns#" rdf:id="e82">
      <bp:ID rdf:datatype="http://www.w3.org/2001/XMLSchema#string">10759022</bp:ID>
      <bp:DB rdf:datatype="http://www.w3.org/2001/XMLSchema#string">PubMed</bp:DB>
      <bp:TITLE rdf:datatype="http://www.w3.org/2001/XMLSchema#string">Triglycerides and atherosclerosis: to feast or fast.</bp:TITLE>
      <bp:SOURCE rdf:datatype="http://www.w3.org/2001/XMLSchema#string">Neth J Med</bp:SOURCE>
      <bp:YEAR rdf:datatype="http://www.w3.org/2001/XMLSchema#string">2000</bp:YEAR>
      <bp:AUTHORS rdf:datatype="http://www.w3.org/2001/XMLSchema#string">Cabezas MC</bp:AUTHORS>
      <bp:AUTHORS rdf:datatype="http://www.w3.org/2001/XMLSchema#string">Erkelens DW</bp:AUTHORS>
    </bp:PublicationXref>
    <bp:PublicationXref xmlns:bp="http://www.biopax.org/release/biopax-level3.owl#" xmlns:rdf="http://www.w3.org/1999/02/22-rdf-syntax-ns#" rdf:id="c2a">
      <bp:ID rdf:datatype="http://www.w3.org/2001/XMLSchema#string">9370312</bp:ID>
      <bp:DB rdf:datatype="http://www.w3.org/2001/XMLSchema#string">PubMed</bp:DB>
      <bp:TITLE rdf:datatype="http://www.w3.org/2001/XMLSchema#string">Mammalian mitochondrial glycerol-3-phosphate acyltransferase.</bp:TITLE>
      <bp:SOURCE rdf:datatype="http://www.w3.org/2001/XMLSchema#string">Biochim Biophys Acta</bp:SOURCE>
      <bp:YEAR rdf:datatype="http://www.w3.org/2001/XMLSchema#string">1997</bp:YEAR>
      <bp:AUTHORS rdf:datatype="http://www.w3.org/2001/XMLSchema#string">Dircks LK</bp:AUTHORS>
      <bp:AUTHORS rdf:datatype="http://www.w3.org/2001/XMLSchema#string">Sul HS</bp:AUTHORS>
    </bp:PublicationXref>
    <bp:PublicationXref xmlns:bp="http://www.biopax.org/release/biopax-level3.owl#" xmlns:rdf="http://www.w3.org/1999/02/22-rdf-syntax-ns#" rdf:id="caa">
      <bp:ID rdf:datatype="http://www.w3.org/2001/XMLSchema#string">8440692</bp:ID>
      <bp:DB rdf:datatype="http://www.w3.org/2001/XMLSchema#string">PubMed</bp:DB>
      <bp:TITLE rdf:datatype="http://www.w3.org/2001/XMLSchema#string">Biosynthesis of platelet-activating factor (PAF) induced by chemotactic peptide is modulated at the lyso-PAF:acetyl-CoA acetyltransferase level by calcium transient and phosphatidic acid.</bp:TITLE>
      <bp:SOURCE rdf:datatype="http://www.w3.org/2001/XMLSchema#string">J Biol Chem</bp:SOURCE>
      <bp:YEAR rdf:datatype="http://www.w3.org/2001/XMLSchema#string">1993</bp:YEAR>
      <bp:AUTHORS rdf:datatype="http://www.w3.org/2001/XMLSchema#string">Garcia C</bp:AUTHORS>
      <bp:AUTHORS rdf:datatype="http://www.w3.org/2001/XMLSchema#string">Montero M</bp:AUTHORS>
      <bp:AUTHORS rdf:datatype="http://www.w3.org/2001/XMLSchema#string">Alvarez J</bp:AUTHORS>
      <bp:AUTHORS rdf:datatype="http://www.w3.org/2001/XMLSchema#string">Sanchez Crespo M</bp:AUTHORS>
    </bp:PublicationXref>
    <bp:PublicationXref xmlns:bp="http://www.biopax.org/release/biopax-level3.owl#" xmlns:rdf="http://www.w3.org/1999/02/22-rdf-syntax-ns#" rdf:id="c97">
      <bp:ID rdf:datatype="http://www.w3.org/2001/XMLSchema#string">22750097</bp:ID>
      <bp:DB rdf:datatype="http://www.w3.org/2001/XMLSchema#string">PubMed</bp:DB>
      <bp:TITLE rdf:datatype="http://www.w3.org/2001/XMLSchema#string">Phosphatidylinositol 4-kinases, phosphatidylinositol 4-phosphate and cancer.</bp:TITLE>
      <bp:SOURCE rdf:datatype="http://www.w3.org/2001/XMLSchema#string">Cancer Lett</bp:SOURCE>
      <bp:YEAR rdf:datatype="http://www.w3.org/2001/XMLSchema#string">2012</bp:YEAR>
      <bp:AUTHORS rdf:datatype="http://www.w3.org/2001/XMLSchema#string">Waugh MG</bp:AUTHORS>
    </bp:PublicationXref>
    <bp:PublicationXref xmlns:bp="http://www.biopax.org/release/biopax-level3.owl#" xmlns:rdf="http://www.w3.org/1999/02/22-rdf-syntax-ns#" rdf:id="f2e">
      <bp:ID rdf:datatype="http://www.w3.org/2001/XMLSchema#string">2160964</bp:ID>
      <bp:DB rdf:datatype="http://www.w3.org/2001/XMLSchema#string">PubMed</bp:DB>
      <bp:TITLE rdf:datatype="http://www.w3.org/2001/XMLSchema#string">Regulation of the synthesis of platelet-activating factor and its inactive storage precursor (1-alkyl-2-acyl-sn-glycero-3-phosphocholine) from 1-alkyl-2-acetyl-sn-glycerol by rabbit platelets.</bp:TITLE>
      <bp:SOURCE rdf:datatype="http://www.w3.org/2001/XMLSchema#string">J Biol Chem</bp:SOURCE>
      <bp:YEAR rdf:datatype="http://www.w3.org/2001/XMLSchema#string">1990</bp:YEAR>
      <bp:AUTHORS rdf:datatype="http://www.w3.org/2001/XMLSchema#string">Lee TC</bp:AUTHORS>
      <bp:AUTHORS rdf:datatype="http://www.w3.org/2001/XMLSchema#string">Malone B</bp:AUTHORS>
      <bp:AUTHORS rdf:datatype="http://www.w3.org/2001/XMLSchema#string">Blank ML</bp:AUTHORS>
      <bp:AUTHORS rdf:datatype="http://www.w3.org/2001/XMLSchema#string">Fitzgerald V</bp:AUTHORS>
      <bp:AUTHORS rdf:datatype="http://www.w3.org/2001/XMLSchema#string">Snyder F</bp:AUTHORS>
    </bp:PublicationXref>
    <bp:PublicationXref xmlns:bp="http://www.biopax.org/release/biopax-level3.owl#" xmlns:rdf="http://www.w3.org/1999/02/22-rdf-syntax-ns#" rdf:id="d05">
      <bp:ID rdf:datatype="http://www.w3.org/2001/XMLSchema#string">7743460</bp:ID>
      <bp:DB rdf:datatype="http://www.w3.org/2001/XMLSchema#string">PubMed</bp:DB>
      <bp:TITLE rdf:datatype="http://www.w3.org/2001/XMLSchema#string">Metabolic processing of PAF.</bp:TITLE>
      <bp:SOURCE rdf:datatype="http://www.w3.org/2001/XMLSchema#string">Clin Rev Allergy</bp:SOURCE>
      <bp:YEAR rdf:datatype="http://www.w3.org/2001/XMLSchema#string">1994</bp:YEAR>
      <bp:AUTHORS rdf:datatype="http://www.w3.org/2001/XMLSchema#string">Snyder F</bp:AUTHORS>
    </bp:PublicationXref>
    <bp:PublicationXref xmlns:bp="http://www.biopax.org/release/biopax-level3.owl#" xmlns:rdf="http://www.w3.org/1999/02/22-rdf-syntax-ns#" rdf:id="cf2">
      <bp:ID rdf:datatype="http://www.w3.org/2001/XMLSchema#string">22285183</bp:ID>
      <bp:DB rdf:datatype="http://www.w3.org/2001/XMLSchema#string">PubMed</bp:DB>
      <bp:TITLE rdf:datatype="http://www.w3.org/2001/XMLSchema#string">Membrane topology of murine glycerol-3-phosphate acyltransferase 2.</bp:TITLE>
      <bp:SOURCE rdf:datatype="http://www.w3.org/2001/XMLSchema#string">Biochem Biophys Res Commun</bp:SOURCE>
      <bp:YEAR rdf:datatype="http://www.w3.org/2001/XMLSchema#string">2012</bp:YEAR>
      <bp:AUTHORS rdf:datatype="http://www.w3.org/2001/XMLSchema#string">Nakagawa T</bp:AUTHORS>
      <bp:AUTHORS rdf:datatype="http://www.w3.org/2001/XMLSchema#string">Harada N</bp:AUTHORS>
      <bp:AUTHORS rdf:datatype="http://www.w3.org/2001/XMLSchema#string">Miyamoto A</bp:AUTHORS>
      <bp:AUTHORS rdf:datatype="http://www.w3.org/2001/XMLSchema#string">Kawanishi Y</bp:AUTHORS>
      <bp:AUTHORS rdf:datatype="http://www.w3.org/2001/XMLSchema#string">Yoshida M</bp:AUTHORS>
      <bp:AUTHORS rdf:datatype="http://www.w3.org/2001/XMLSchema#string">Shono M</bp:AUTHORS>
      <bp:AUTHORS rdf:datatype="http://www.w3.org/2001/XMLSchema#string">Mawatari K</bp:AUTHORS>
      <bp:AUTHORS rdf:datatype="http://www.w3.org/2001/XMLSchema#string">Takahashi A</bp:AUTHORS>
      <bp:AUTHORS rdf:datatype="http://www.w3.org/2001/XMLSchema#string">Sakaue H</bp:AUTHORS>
      <bp:AUTHORS rdf:datatype="http://www.w3.org/2001/XMLSchema#string">Nakaya Y</bp:AUTHORS>
    </bp:PublicationXref>
    <bp:PublicationXref xmlns:bp="http://www.biopax.org/release/biopax-level3.owl#" xmlns:rdf="http://www.w3.org/1999/02/22-rdf-syntax-ns#" rdf:id="f40">
      <bp:ID rdf:datatype="http://www.w3.org/2001/XMLSchema#string">14604010</bp:ID>
      <bp:DB rdf:datatype="http://www.w3.org/2001/XMLSchema#string">PubMed</bp:DB>
      <bp:TITLE rdf:datatype="http://www.w3.org/2001/XMLSchema#string">Molecular and cell biology of phosphatidylserine and phosphatidylethanolamine metabolism.</bp:TITLE>
      <bp:SOURCE rdf:datatype="http://www.w3.org/2001/XMLSchema#string">Prog Nucleic Acid Res Mol Biol</bp:SOURCE>
      <bp:YEAR rdf:datatype="http://www.w3.org/2001/XMLSchema#string">2003</bp:YEAR>
      <bp:AUTHORS rdf:datatype="http://www.w3.org/2001/XMLSchema#string">Vance JE</bp:AUTHORS>
    </bp:PublicationXref>
    <bp:PublicationXref xmlns:bp="http://www.biopax.org/release/biopax-level3.owl#" xmlns:rdf="http://www.w3.org/1999/02/22-rdf-syntax-ns#" rdf:id="d1e">
      <bp:ID rdf:datatype="http://www.w3.org/2001/XMLSchema#string">8499439</bp:ID>
      <bp:DB rdf:datatype="http://www.w3.org/2001/XMLSchema#string">PubMed</bp:DB>
      <bp:TITLE rdf:datatype="http://www.w3.org/2001/XMLSchema#string">Mass spectrometric identification and quantitation of arachidonate-containing phospholipids in pancreatic islets: prominence of plasmenylethanolamine molecular species.</bp:TITLE>
      <bp:SOURCE rdf:datatype="http://www.w3.org/2001/XMLSchema#string">Biochemistry</bp:SOURCE>
      <bp:YEAR rdf:datatype="http://www.w3.org/2001/XMLSchema#string">1993</bp:YEAR>
      <bp:AUTHORS rdf:datatype="http://www.w3.org/2001/XMLSchema#string">Ramanadham S</bp:AUTHORS>
      <bp:AUTHORS rdf:datatype="http://www.w3.org/2001/XMLSchema#string">Bohrer A</bp:AUTHORS>
      <bp:AUTHORS rdf:datatype="http://www.w3.org/2001/XMLSchema#string">Mueller M</bp:AUTHORS>
      <bp:AUTHORS rdf:datatype="http://www.w3.org/2001/XMLSchema#string">Jett P</bp:AUTHORS>
      <bp:AUTHORS rdf:datatype="http://www.w3.org/2001/XMLSchema#string">Gross RW</bp:AUTHORS>
      <bp:AUTHORS rdf:datatype="http://www.w3.org/2001/XMLSchema#string">Turk J</bp:AUTHORS>
    </bp:PublicationXref>
    <bp:PublicationXref xmlns:bp="http://www.biopax.org/release/biopax-level3.owl#" xmlns:rdf="http://www.w3.org/1999/02/22-rdf-syntax-ns#" rdf:id="e2e">
      <bp:ID rdf:datatype="http://www.w3.org/2001/XMLSchema#string">18791037</bp:ID>
      <bp:DB rdf:datatype="http://www.w3.org/2001/XMLSchema#string">PubMed</bp:DB>
      <bp:TITLE rdf:datatype="http://www.w3.org/2001/XMLSchema#string">Thematic Review Series: Glycerolipids. Multiple roles for lipins/phosphatidate phosphatase enzymes in lipid metabolism.</bp:TITLE>
      <bp:SOURCE rdf:datatype="http://www.w3.org/2001/XMLSchema#string">J Lipid Res</bp:SOURCE>
      <bp:YEAR rdf:datatype="http://www.w3.org/2001/XMLSchema#string">2008</bp:YEAR>
      <bp:AUTHORS rdf:datatype="http://www.w3.org/2001/XMLSchema#string">Reue K</bp:AUTHORS>
      <bp:AUTHORS rdf:datatype="http://www.w3.org/2001/XMLSchema#string">Brindley DN</bp:AUTHORS>
    </bp:PublicationXref>
    <bp:PublicationXref xmlns:bp="http://www.biopax.org/release/biopax-level3.owl#" xmlns:rdf="http://www.w3.org/1999/02/22-rdf-syntax-ns#" rdf:id="c86">
      <bp:ID rdf:datatype="http://www.w3.org/2001/XMLSchema#string">2543404</bp:ID>
      <bp:DB rdf:datatype="http://www.w3.org/2001/XMLSchema#string">PubMed</bp:DB>
      <bp:TITLE rdf:datatype="http://www.w3.org/2001/XMLSchema#string">The de novo biosynthesis of platelet-activating factor in rat brain.</bp:TITLE>
      <bp:SOURCE rdf:datatype="http://www.w3.org/2001/XMLSchema#string">Biochem Biophys Res Commun</bp:SOURCE>
      <bp:YEAR rdf:datatype="http://www.w3.org/2001/XMLSchema#string">1989</bp:YEAR>
      <bp:AUTHORS rdf:datatype="http://www.w3.org/2001/XMLSchema#string">Francescangeli E</bp:AUTHORS>
      <bp:AUTHORS rdf:datatype="http://www.w3.org/2001/XMLSchema#string">Goracci G</bp:AUTHORS>
    </bp:PublicationXref>
    <bp:PublicationXref xmlns:bp="http://www.biopax.org/release/biopax-level3.owl#" xmlns:rdf="http://www.w3.org/1999/02/22-rdf-syntax-ns#" rdf:id="d2a">
      <bp:ID rdf:datatype="http://www.w3.org/2001/XMLSchema#string">8866672</bp:ID>
      <bp:DB rdf:datatype="http://www.w3.org/2001/XMLSchema#string">PubMed</bp:DB>
      <bp:TITLE rdf:datatype="http://www.w3.org/2001/XMLSchema#string">Plasmalogens, phospholipases A2 and signal transduction.</bp:TITLE>
      <bp:SOURCE rdf:datatype="http://www.w3.org/2001/XMLSchema#string">Brain Res Brain Res Rev</bp:SOURCE>
      <bp:YEAR rdf:datatype="http://www.w3.org/2001/XMLSchema#string">1995</bp:YEAR>
      <bp:AUTHORS rdf:datatype="http://www.w3.org/2001/XMLSchema#string">Farooqui AA</bp:AUTHORS>
      <bp:AUTHORS rdf:datatype="http://www.w3.org/2001/XMLSchema#string">Yang HC</bp:AUTHORS>
      <bp:AUTHORS rdf:datatype="http://www.w3.org/2001/XMLSchema#string">Horrocks LA</bp:AUTHORS>
    </bp:PublicationXref>
    <bp:PublicationXref xmlns:bp="http://www.biopax.org/release/biopax-level3.owl#" xmlns:rdf="http://www.w3.org/1999/02/22-rdf-syntax-ns#" rdf:id="c9f">
      <bp:ID rdf:datatype="http://www.w3.org/2001/XMLSchema#string">7107629</bp:ID>
      <bp:DB rdf:datatype="http://www.w3.org/2001/XMLSchema#string">PubMed</bp:DB>
      <bp:TITLE rdf:datatype="http://www.w3.org/2001/XMLSchema#string">Regulation of triacylglycerol synthesis in the liver. Modulation of diacylglycerol acyltransferase activity in vitro.</bp:TITLE>
      <bp:SOURCE rdf:datatype="http://www.w3.org/2001/XMLSchema#string">J Biol Chem</bp:SOURCE>
      <bp:YEAR rdf:datatype="http://www.w3.org/2001/XMLSchema#string">1982</bp:YEAR>
      <bp:AUTHORS rdf:datatype="http://www.w3.org/2001/XMLSchema#string">Haagsman HP</bp:AUTHORS>
      <bp:AUTHORS rdf:datatype="http://www.w3.org/2001/XMLSchema#string">de Haas CG</bp:AUTHORS>
      <bp:AUTHORS rdf:datatype="http://www.w3.org/2001/XMLSchema#string">Geelen MJ</bp:AUTHORS>
      <bp:AUTHORS rdf:datatype="http://www.w3.org/2001/XMLSchema#string">van Golde LM</bp:AUTHORS>
    </bp:PublicationXref>
    <bp:PublicationXref xmlns:bp="http://www.biopax.org/release/biopax-level3.owl#" xmlns:rdf="http://www.w3.org/1999/02/22-rdf-syntax-ns#" rdf:id="d14">
      <bp:ID rdf:datatype="http://www.w3.org/2001/XMLSchema#string">15821158</bp:ID>
      <bp:DB rdf:datatype="http://www.w3.org/2001/XMLSchema#string">PubMed</bp:DB>
      <bp:TITLE rdf:datatype="http://www.w3.org/2001/XMLSchema#string">Role of mitochondria in toxic oxidative stress.</bp:TITLE>
      <bp:SOURCE rdf:datatype="http://www.w3.org/2001/XMLSchema#string">Mol Interv</bp:SOURCE>
      <bp:YEAR rdf:datatype="http://www.w3.org/2001/XMLSchema#string">2005</bp:YEAR>
      <bp:AUTHORS rdf:datatype="http://www.w3.org/2001/XMLSchema#string">Fariss MW</bp:AUTHORS>
      <bp:AUTHORS rdf:datatype="http://www.w3.org/2001/XMLSchema#string">Chan CB</bp:AUTHORS>
      <bp:AUTHORS rdf:datatype="http://www.w3.org/2001/XMLSchema#string">Patel M</bp:AUTHORS>
      <bp:AUTHORS rdf:datatype="http://www.w3.org/2001/XMLSchema#string">Van Houten B</bp:AUTHORS>
      <bp:AUTHORS rdf:datatype="http://www.w3.org/2001/XMLSchema#string">Orrenius S</bp:AUTHORS>
    </bp:PublicationXref>
    <bp:PublicationXref xmlns:bp="http://www.biopax.org/release/biopax-level3.owl#" xmlns:rdf="http://www.w3.org/1999/02/22-rdf-syntax-ns#" rdf:id="fdd">
      <bp:ID rdf:datatype="http://www.w3.org/2001/XMLSchema#string">12743757</bp:ID>
      <bp:DB rdf:datatype="http://www.w3.org/2001/XMLSchema#string">PubMed</bp:DB>
      <bp:TITLE rdf:datatype="http://www.w3.org/2001/XMLSchema#string">Triacylglycerol biosynthesis in yeast.</bp:TITLE>
      <bp:SOURCE rdf:datatype="http://www.w3.org/2001/XMLSchema#string">Appl Microbiol Biotechnol</bp:SOURCE>
      <bp:YEAR rdf:datatype="http://www.w3.org/2001/XMLSchema#string">2003</bp:YEAR>
      <bp:AUTHORS rdf:datatype="http://www.w3.org/2001/XMLSchema#string">Sorger D</bp:AUTHORS>
      <bp:AUTHORS rdf:datatype="http://www.w3.org/2001/XMLSchema#string">Daum G</bp:AUTHORS>
    </bp:PublicationXref>
    <bp:PublicationXref xmlns:bp="http://www.biopax.org/release/biopax-level3.owl#" xmlns:rdf="http://www.w3.org/1999/02/22-rdf-syntax-ns#" rdf:id="f76">
      <bp:ID rdf:datatype="http://www.w3.org/2001/XMLSchema#string">21704024</bp:ID>
      <bp:DB rdf:datatype="http://www.w3.org/2001/XMLSchema#string">PubMed</bp:DB>
      <bp:TITLE rdf:datatype="http://www.w3.org/2001/XMLSchema#string">Metabolism, function and mass spectrometric analysis of bis(monoacylglycero)phosphate and cardiolipin.</bp:TITLE>
      <bp:SOURCE rdf:datatype="http://www.w3.org/2001/XMLSchema#string">Chem Phys Lipids</bp:SOURCE>
      <bp:YEAR rdf:datatype="http://www.w3.org/2001/XMLSchema#string">2011</bp:YEAR>
      <bp:AUTHORS rdf:datatype="http://www.w3.org/2001/XMLSchema#string">Scherer M</bp:AUTHORS>
      <bp:AUTHORS rdf:datatype="http://www.w3.org/2001/XMLSchema#string">Schmitz G</bp:AUTHORS>
    </bp:PublicationXref>
    <bp:PublicationXref xmlns:bp="http://www.biopax.org/release/biopax-level3.owl#" xmlns:rdf="http://www.w3.org/1999/02/22-rdf-syntax-ns#" rdf:id="dca">
      <bp:ID rdf:datatype="http://www.w3.org/2001/XMLSchema#string">9370317</bp:ID>
      <bp:DB rdf:datatype="http://www.w3.org/2001/XMLSchema#string">PubMed</bp:DB>
      <bp:TITLE rdf:datatype="http://www.w3.org/2001/XMLSchema#string">Choline kinase from yeast.</bp:TITLE>
      <bp:SOURCE rdf:datatype="http://www.w3.org/2001/XMLSchema#string">Biochim Biophys Acta</bp:SOURCE>
      <bp:YEAR rdf:datatype="http://www.w3.org/2001/XMLSchema#string">1997</bp:YEAR>
      <bp:AUTHORS rdf:datatype="http://www.w3.org/2001/XMLSchema#string">Yamashita S</bp:AUTHORS>
      <bp:AUTHORS rdf:datatype="http://www.w3.org/2001/XMLSchema#string">Hosaka K</bp:AUTHORS>
    </bp:PublicationXref>
    <bp:PublicationXref xmlns:bp="http://www.biopax.org/release/biopax-level3.owl#" xmlns:rdf="http://www.w3.org/1999/02/22-rdf-syntax-ns#" rdf:id="b67">
      <bp:ID rdf:datatype="http://www.w3.org/2001/XMLSchema#string">17646670</bp:ID>
      <bp:DB rdf:datatype="http://www.w3.org/2001/XMLSchema#string">PubMed</bp:DB>
      <bp:TITLE rdf:datatype="http://www.w3.org/2001/XMLSchema#string">Alternative splicing of CTP:phosphoethanolamine cytidylyltransferase produces two isoforms that differ in catalytic properties.</bp:TITLE>
      <bp:SOURCE rdf:datatype="http://www.w3.org/2001/XMLSchema#string">J Lipid Res</bp:SOURCE>
      <bp:YEAR rdf:datatype="http://www.w3.org/2001/XMLSchema#string">2007</bp:YEAR>
      <bp:AUTHORS rdf:datatype="http://www.w3.org/2001/XMLSchema#string">Tie A</bp:AUTHORS>
      <bp:AUTHORS rdf:datatype="http://www.w3.org/2001/XMLSchema#string">Bakovic M</bp:AUTHORS>
    </bp:PublicationXref>
    <bp:PublicationXref xmlns:bp="http://www.biopax.org/release/biopax-level3.owl#" xmlns:rdf="http://www.w3.org/1999/02/22-rdf-syntax-ns#" rdf:id="e9b">
      <bp:ID rdf:datatype="http://www.w3.org/2001/XMLSchema#string">8391435</bp:ID>
      <bp:DB rdf:datatype="http://www.w3.org/2001/XMLSchema#string">PubMed</bp:DB>
      <bp:TITLE rdf:datatype="http://www.w3.org/2001/XMLSchema#string">Outer-membrane porins from gram-negative bacteria stimulate platelet-activating-factor biosynthesis by cultured human endothelial cells.</bp:TITLE>
      <bp:SOURCE rdf:datatype="http://www.w3.org/2001/XMLSchema#string">Eur J Biochem</bp:SOURCE>
      <bp:YEAR rdf:datatype="http://www.w3.org/2001/XMLSchema#string">1993</bp:YEAR>
      <bp:AUTHORS rdf:datatype="http://www.w3.org/2001/XMLSchema#string">Tufano MA</bp:AUTHORS>
      <bp:AUTHORS rdf:datatype="http://www.w3.org/2001/XMLSchema#string">Biancone L</bp:AUTHORS>
      <bp:AUTHORS rdf:datatype="http://www.w3.org/2001/XMLSchema#string">Rossano F</bp:AUTHORS>
      <bp:AUTHORS rdf:datatype="http://www.w3.org/2001/XMLSchema#string">Capasso C</bp:AUTHORS>
      <bp:AUTHORS rdf:datatype="http://www.w3.org/2001/XMLSchema#string">Baroni A</bp:AUTHORS>
      <bp:AUTHORS rdf:datatype="http://www.w3.org/2001/XMLSchema#string">De Martino A</bp:AUTHORS>
      <bp:AUTHORS rdf:datatype="http://www.w3.org/2001/XMLSchema#string">Iorio EL</bp:AUTHORS>
      <bp:AUTHORS rdf:datatype="http://www.w3.org/2001/XMLSchema#string">Silvestro L</bp:AUTHORS>
      <bp:AUTHORS rdf:datatype="http://www.w3.org/2001/XMLSchema#string">Camussi G</bp:AUTHORS>
    </bp:PublicationXref>
    <bp:PublicationXref xmlns:bp="http://www.biopax.org/release/biopax-level3.owl#" xmlns:rdf="http://www.w3.org/1999/02/22-rdf-syntax-ns#" rdf:id="e87">
      <bp:ID rdf:datatype="http://www.w3.org/2001/XMLSchema#string">11171073</bp:ID>
      <bp:DB rdf:datatype="http://www.w3.org/2001/XMLSchema#string">PubMed</bp:DB>
      <bp:TITLE rdf:datatype="http://www.w3.org/2001/XMLSchema#string">Purification of phosphatidylglycerophosphate synthase from Chinese hamster ovary cells.</bp:TITLE>
      <bp:SOURCE rdf:datatype="http://www.w3.org/2001/XMLSchema#string">Biochem J</bp:SOURCE>
      <bp:YEAR rdf:datatype="http://www.w3.org/2001/XMLSchema#string">2001</bp:YEAR>
      <bp:AUTHORS rdf:datatype="http://www.w3.org/2001/XMLSchema#string">Kawasaki K</bp:AUTHORS>
      <bp:AUTHORS rdf:datatype="http://www.w3.org/2001/XMLSchema#string">Kuge O</bp:AUTHORS>
      <bp:AUTHORS rdf:datatype="http://www.w3.org/2001/XMLSchema#string">Yamakawa Y</bp:AUTHORS>
      <bp:AUTHORS rdf:datatype="http://www.w3.org/2001/XMLSchema#string">Nishijima M</bp:AUTHORS>
    </bp:PublicationXref>
    <bp:PublicationXref xmlns:bp="http://www.biopax.org/release/biopax-level3.owl#" xmlns:rdf="http://www.w3.org/1999/02/22-rdf-syntax-ns#" rdf:id="b4d">
      <bp:ID rdf:datatype="http://www.w3.org/2001/XMLSchema#string">15878874</bp:ID>
      <bp:DB rdf:datatype="http://www.w3.org/2001/XMLSchema#string">PubMed</bp:DB>
      <bp:TITLE rdf:datatype="http://www.w3.org/2001/XMLSchema#string">Mitochondrial glycerol-3-phosphate acyltransferase-1 is essential in liver for the metabolism of excess acyl-CoAs.</bp:TITLE>
      <bp:SOURCE rdf:datatype="http://www.w3.org/2001/XMLSchema#string">J Biol Chem</bp:SOURCE>
      <bp:YEAR rdf:datatype="http://www.w3.org/2001/XMLSchema#string">2005</bp:YEAR>
      <bp:AUTHORS rdf:datatype="http://www.w3.org/2001/XMLSchema#string">Hammond LE</bp:AUTHORS>
      <bp:AUTHORS rdf:datatype="http://www.w3.org/2001/XMLSchema#string">Neschen S</bp:AUTHORS>
      <bp:AUTHORS rdf:datatype="http://www.w3.org/2001/XMLSchema#string">Romanelli AJ</bp:AUTHORS>
      <bp:AUTHORS rdf:datatype="http://www.w3.org/2001/XMLSchema#string">Cline GW</bp:AUTHORS>
      <bp:AUTHORS rdf:datatype="http://www.w3.org/2001/XMLSchema#string">Ilkayeva OR</bp:AUTHORS>
      <bp:AUTHORS rdf:datatype="http://www.w3.org/2001/XMLSchema#string">Shulman GI</bp:AUTHORS>
      <bp:AUTHORS rdf:datatype="http://www.w3.org/2001/XMLSchema#string">Muoio DM</bp:AUTHORS>
      <bp:AUTHORS rdf:datatype="http://www.w3.org/2001/XMLSchema#string">Coleman RA</bp:AUTHORS>
    </bp:PublicationXref>
    <bp:PublicationXref xmlns:bp="http://www.biopax.org/release/biopax-level3.owl#" xmlns:rdf="http://www.w3.org/1999/02/22-rdf-syntax-ns#" rdf:id="d90">
      <bp:ID rdf:datatype="http://www.w3.org/2001/XMLSchema#string">10692424</bp:ID>
      <bp:DB rdf:datatype="http://www.w3.org/2001/XMLSchema#string">PubMed</bp:DB>
      <bp:TITLE rdf:datatype="http://www.w3.org/2001/XMLSchema#string">Alkyl-dihydroxyacetonephosphate synthase. Presence and role of flavin adenine dinucleotide.</bp:TITLE>
      <bp:SOURCE rdf:datatype="http://www.w3.org/2001/XMLSchema#string">J Biol Chem</bp:SOURCE>
      <bp:YEAR rdf:datatype="http://www.w3.org/2001/XMLSchema#string">2000</bp:YEAR>
      <bp:AUTHORS rdf:datatype="http://www.w3.org/2001/XMLSchema#string">de Vet EC</bp:AUTHORS>
      <bp:AUTHORS rdf:datatype="http://www.w3.org/2001/XMLSchema#string">Hilkes YH</bp:AUTHORS>
      <bp:AUTHORS rdf:datatype="http://www.w3.org/2001/XMLSchema#string">Fraaije MW</bp:AUTHORS>
      <bp:AUTHORS rdf:datatype="http://www.w3.org/2001/XMLSchema#string">van den Bosch H</bp:AUTHORS>
    </bp:PublicationXref>
    <bp:PublicationXref xmlns:bp="http://www.biopax.org/release/biopax-level3.owl#" xmlns:rdf="http://www.w3.org/1999/02/22-rdf-syntax-ns#" rdf:id="d47">
      <bp:ID rdf:datatype="http://www.w3.org/2001/XMLSchema#string">17095752</bp:ID>
      <bp:DB rdf:datatype="http://www.w3.org/2001/XMLSchema#string">PubMed</bp:DB>
      <bp:TITLE rdf:datatype="http://www.w3.org/2001/XMLSchema#string">Regulation of triglyceride metabolism. I. Eukaryotic neutral lipid synthesis: "Many ways to skin ACAT or a DGAT".</bp:TITLE>
      <bp:SOURCE rdf:datatype="http://www.w3.org/2001/XMLSchema#string">Am J Physiol Gastrointest Liver Physiol</bp:SOURCE>
      <bp:YEAR rdf:datatype="http://www.w3.org/2001/XMLSchema#string">2007</bp:YEAR>
      <bp:AUTHORS rdf:datatype="http://www.w3.org/2001/XMLSchema#string">Turkish A</bp:AUTHORS>
      <bp:AUTHORS rdf:datatype="http://www.w3.org/2001/XMLSchema#string">Sturley SL</bp:AUTHORS>
    </bp:PublicationXref>
    <bp:PublicationXref xmlns:bp="http://www.biopax.org/release/biopax-level3.owl#" xmlns:rdf="http://www.w3.org/1999/02/22-rdf-syntax-ns#" rdf:id="fee">
      <bp:ID rdf:datatype="http://www.w3.org/2001/XMLSchema#string">9553082</bp:ID>
      <bp:DB rdf:datatype="http://www.w3.org/2001/XMLSchema#string">PubMed</bp:DB>
      <bp:TITLE rdf:datatype="http://www.w3.org/2001/XMLSchema#string">Alkyl-dihydroxyacetonephosphate synthase. Fate in peroxisome biogenesis disorders and identification of the point mutation underlying a single enzyme deficiency.</bp:TITLE>
      <bp:SOURCE rdf:datatype="http://www.w3.org/2001/XMLSchema#string">J Biol Chem</bp:SOURCE>
      <bp:YEAR rdf:datatype="http://www.w3.org/2001/XMLSchema#string">1998</bp:YEAR>
      <bp:AUTHORS rdf:datatype="http://www.w3.org/2001/XMLSchema#string">de Vet EC</bp:AUTHORS>
      <bp:AUTHORS rdf:datatype="http://www.w3.org/2001/XMLSchema#string">Ijlst L</bp:AUTHORS>
      <bp:AUTHORS rdf:datatype="http://www.w3.org/2001/XMLSchema#string">Oostheim W</bp:AUTHORS>
      <bp:AUTHORS rdf:datatype="http://www.w3.org/2001/XMLSchema#string">Wanders RJ</bp:AUTHORS>
      <bp:AUTHORS rdf:datatype="http://www.w3.org/2001/XMLSchema#string">van den Bosch H</bp:AUTHORS>
    </bp:PublicationXref>
    <bp:PublicationXref xmlns:bp="http://www.biopax.org/release/biopax-level3.owl#" xmlns:rdf="http://www.w3.org/1999/02/22-rdf-syntax-ns#" rdf:id="ccd">
      <bp:ID rdf:datatype="http://www.w3.org/2001/XMLSchema#string">11331091</bp:ID>
      <bp:DB rdf:datatype="http://www.w3.org/2001/XMLSchema#string">PubMed</bp:DB>
      <bp:TITLE rdf:datatype="http://www.w3.org/2001/XMLSchema#string">Lysophosphatidic acid synthesis and release(1).</bp:TITLE>
      <bp:SOURCE rdf:datatype="http://www.w3.org/2001/XMLSchema#string">Prostaglandins</bp:SOURCE>
      <bp:YEAR rdf:datatype="http://www.w3.org/2001/XMLSchema#string">2001</bp:YEAR>
      <bp:AUTHORS rdf:datatype="http://www.w3.org/2001/XMLSchema#string">Pagès C</bp:AUTHORS>
      <bp:AUTHORS rdf:datatype="http://www.w3.org/2001/XMLSchema#string">Simon M</bp:AUTHORS>
      <bp:AUTHORS rdf:datatype="http://www.w3.org/2001/XMLSchema#string">Valet P</bp:AUTHORS>
      <bp:AUTHORS rdf:datatype="http://www.w3.org/2001/XMLSchema#string">Saulnier-Blache JS</bp:AUTHORS>
    </bp:PublicationXref>
    <bp:PublicationXref xmlns:bp="http://www.biopax.org/release/biopax-level3.owl#" xmlns:rdf="http://www.w3.org/1999/02/22-rdf-syntax-ns#" rdf:id="f99">
      <bp:ID rdf:datatype="http://www.w3.org/2001/XMLSchema#string">15922587</bp:ID>
      <bp:DB rdf:datatype="http://www.w3.org/2001/XMLSchema#string">PubMed</bp:DB>
      <bp:TITLE rdf:datatype="http://www.w3.org/2001/XMLSchema#string">Regulation of ion channels by phosphatidylinositol 4,5-bisphosphate.</bp:TITLE>
      <bp:SOURCE rdf:datatype="http://www.w3.org/2001/XMLSchema#string">Curr Opin Neurobiol</bp:SOURCE>
      <bp:YEAR rdf:datatype="http://www.w3.org/2001/XMLSchema#string">2005</bp:YEAR>
      <bp:AUTHORS rdf:datatype="http://www.w3.org/2001/XMLSchema#string">Suh BC</bp:AUTHORS>
      <bp:AUTHORS rdf:datatype="http://www.w3.org/2001/XMLSchema#string">Hille B</bp:AUTHORS>
    </bp:PublicationXref>
    <bp:PublicationXref xmlns:bp="http://www.biopax.org/release/biopax-level3.owl#" xmlns:rdf="http://www.w3.org/1999/02/22-rdf-syntax-ns#" rdf:id="ec3">
      <bp:ID rdf:datatype="http://www.w3.org/2001/XMLSchema#string">5580660</bp:ID>
      <bp:DB rdf:datatype="http://www.w3.org/2001/XMLSchema#string">PubMed</bp:DB>
      <bp:TITLE rdf:datatype="http://www.w3.org/2001/XMLSchema#string">Synthesis and characterization of 1-O-alkyldihydroxyacetone phosphates and derivatives.</bp:TITLE>
      <bp:SOURCE rdf:datatype="http://www.w3.org/2001/XMLSchema#string">Biochemistry</bp:SOURCE>
      <bp:YEAR rdf:datatype="http://www.w3.org/2001/XMLSchema#string">1971</bp:YEAR>
      <bp:AUTHORS rdf:datatype="http://www.w3.org/2001/XMLSchema#string">Piantadosi C</bp:AUTHORS>
      <bp:AUTHORS rdf:datatype="http://www.w3.org/2001/XMLSchema#string">Ishaq KS</bp:AUTHORS>
      <bp:AUTHORS rdf:datatype="http://www.w3.org/2001/XMLSchema#string">Wykle RL</bp:AUTHORS>
      <bp:AUTHORS rdf:datatype="http://www.w3.org/2001/XMLSchema#string">Snyder F</bp:AUTHORS>
    </bp:PublicationXref>
    <bp:PublicationXref xmlns:bp="http://www.biopax.org/release/biopax-level3.owl#" xmlns:rdf="http://www.w3.org/1999/02/22-rdf-syntax-ns#" rdf:id="a91">
      <bp:ID rdf:datatype="http://www.w3.org/2001/XMLSchema#string">8037660</bp:ID>
      <bp:DB rdf:datatype="http://www.w3.org/2001/XMLSchema#string">PubMed</bp:DB>
      <bp:TITLE rdf:datatype="http://www.w3.org/2001/XMLSchema#string">Plasmenylcholine (1-O-alk-1'-enyl-2-acyl-sn-glycero-3-phosphocholine) biosynthesis in guinea-pig heart and liver: cholinephosphotransferase is a bifunctional enzyme for the synthesis of phosphatidylcholine and plasmenylcholine.</bp:TITLE>
      <bp:SOURCE rdf:datatype="http://www.w3.org/2001/XMLSchema#string">Biochem J</bp:SOURCE>
      <bp:YEAR rdf:datatype="http://www.w3.org/2001/XMLSchema#string">1994</bp:YEAR>
      <bp:AUTHORS rdf:datatype="http://www.w3.org/2001/XMLSchema#string">Xu YF</bp:AUTHORS>
      <bp:AUTHORS rdf:datatype="http://www.w3.org/2001/XMLSchema#string">O K</bp:AUTHORS>
      <bp:AUTHORS rdf:datatype="http://www.w3.org/2001/XMLSchema#string">Choy PC</bp:AUTHORS>
    </bp:PublicationXref>
    <bp:PublicationXref xmlns:bp="http://www.biopax.org/release/biopax-level3.owl#" xmlns:rdf="http://www.w3.org/1999/02/22-rdf-syntax-ns#" rdf:id="b45">
      <bp:ID rdf:datatype="http://www.w3.org/2001/XMLSchema#string">3818635</bp:ID>
      <bp:DB rdf:datatype="http://www.w3.org/2001/XMLSchema#string">PubMed</bp:DB>
      <bp:TITLE rdf:datatype="http://www.w3.org/2001/XMLSchema#string">Peroxisomal dihydroxyacetone phosphate acyltransferase. Effect of acetaldehyde on the intact and solubilized activity.</bp:TITLE>
      <bp:SOURCE rdf:datatype="http://www.w3.org/2001/XMLSchema#string">J Biol Chem</bp:SOURCE>
      <bp:YEAR rdf:datatype="http://www.w3.org/2001/XMLSchema#string">1987</bp:YEAR>
      <bp:AUTHORS rdf:datatype="http://www.w3.org/2001/XMLSchema#string">Dobrowsky RT</bp:AUTHORS>
      <bp:AUTHORS rdf:datatype="http://www.w3.org/2001/XMLSchema#string">Ballas LM</bp:AUTHORS>
    </bp:PublicationXref>
    <bp:PublicationXref xmlns:bp="http://www.biopax.org/release/biopax-level3.owl#" xmlns:rdf="http://www.w3.org/1999/02/22-rdf-syntax-ns#" rdf:id="a3f">
      <bp:ID rdf:datatype="http://www.w3.org/2001/XMLSchema#string">21703569</bp:ID>
      <bp:DB rdf:datatype="http://www.w3.org/2001/XMLSchema#string">PubMed</bp:DB>
      <bp:TITLE rdf:datatype="http://www.w3.org/2001/XMLSchema#string">CDP-choline as a biological supplement during neurorecovery: a focused review.</bp:TITLE>
      <bp:SOURCE rdf:datatype="http://www.w3.org/2001/XMLSchema#string">PM R</bp:SOURCE>
      <bp:YEAR rdf:datatype="http://www.w3.org/2001/XMLSchema#string">2011</bp:YEAR>
      <bp:AUTHORS rdf:datatype="http://www.w3.org/2001/XMLSchema#string">Arenth PM</bp:AUTHORS>
      <bp:AUTHORS rdf:datatype="http://www.w3.org/2001/XMLSchema#string">Russell KC</bp:AUTHORS>
      <bp:AUTHORS rdf:datatype="http://www.w3.org/2001/XMLSchema#string">Ricker JH</bp:AUTHORS>
      <bp:AUTHORS rdf:datatype="http://www.w3.org/2001/XMLSchema#string">Zafonte RD</bp:AUTHORS>
    </bp:PublicationXref>
    <bp:PublicationXref xmlns:bp="http://www.biopax.org/release/biopax-level3.owl#" xmlns:rdf="http://www.w3.org/1999/02/22-rdf-syntax-ns#" rdf:id="be2">
      <bp:ID rdf:datatype="http://www.w3.org/2001/XMLSchema#string">23240538</bp:ID>
      <bp:DB rdf:datatype="http://www.w3.org/2001/XMLSchema#string">PubMed</bp:DB>
      <bp:TITLE rdf:datatype="http://www.w3.org/2001/XMLSchema#string">[Emerging roles of intracellular phosphatidylserine (PS) in membrane traffic].</bp:TITLE>
      <bp:SOURCE rdf:datatype="http://www.w3.org/2001/XMLSchema#string">Seikagaku</bp:SOURCE>
      <bp:YEAR rdf:datatype="http://www.w3.org/2001/XMLSchema#string">2012</bp:YEAR>
      <bp:AUTHORS rdf:datatype="http://www.w3.org/2001/XMLSchema#string">Taguchi T</bp:AUTHORS>
      <bp:AUTHORS rdf:datatype="http://www.w3.org/2001/XMLSchema#string">Arai H</bp:AUTHORS>
    </bp:PublicationXref>
    <bp:PublicationXref xmlns:bp="http://www.biopax.org/release/biopax-level3.owl#" xmlns:rdf="http://www.w3.org/1999/02/22-rdf-syntax-ns#" rdf:id="a0d">
      <bp:ID rdf:datatype="http://www.w3.org/2001/XMLSchema#string">8699417</bp:ID>
      <bp:DB rdf:datatype="http://www.w3.org/2001/XMLSchema#string">PubMed</bp:DB>
      <bp:TITLE rdf:datatype="http://www.w3.org/2001/XMLSchema#string">Metabolism of glycerol 3-phosphate by mature boar spermatozoa.</bp:TITLE>
      <bp:SOURCE rdf:datatype="http://www.w3.org/2001/XMLSchema#string">J Reprod Fertil</bp:SOURCE>
      <bp:YEAR rdf:datatype="http://www.w3.org/2001/XMLSchema#string">1996</bp:YEAR>
      <bp:AUTHORS rdf:datatype="http://www.w3.org/2001/XMLSchema#string">Jones AR</bp:AUTHORS>
      <bp:AUTHORS rdf:datatype="http://www.w3.org/2001/XMLSchema#string">Gillan L</bp:AUTHORS>
    </bp:PublicationXref>
    <bp:PublicationXref xmlns:bp="http://www.biopax.org/release/biopax-level3.owl#" xmlns:rdf="http://www.w3.org/1999/02/22-rdf-syntax-ns#" rdf:id="cec">
      <bp:ID rdf:datatype="http://www.w3.org/2001/XMLSchema#string">22215515</bp:ID>
      <bp:DB rdf:datatype="http://www.w3.org/2001/XMLSchema#string">PubMed</bp:DB>
      <bp:TITLE rdf:datatype="http://www.w3.org/2001/XMLSchema#string">Mice deficient in glycerol-3-phosphate acyltransferase-1 have a reduced susceptibility to liver cancer.</bp:TITLE>
      <bp:SOURCE rdf:datatype="http://www.w3.org/2001/XMLSchema#string">Toxicol Pathol</bp:SOURCE>
      <bp:YEAR rdf:datatype="http://www.w3.org/2001/XMLSchema#string">2012</bp:YEAR>
      <bp:AUTHORS rdf:datatype="http://www.w3.org/2001/XMLSchema#string">Ellis JM</bp:AUTHORS>
      <bp:AUTHORS rdf:datatype="http://www.w3.org/2001/XMLSchema#string">Paul DS</bp:AUTHORS>
      <bp:AUTHORS rdf:datatype="http://www.w3.org/2001/XMLSchema#string">Depetrillo MA</bp:AUTHORS>
      <bp:AUTHORS rdf:datatype="http://www.w3.org/2001/XMLSchema#string">Singh BP</bp:AUTHORS>
      <bp:AUTHORS rdf:datatype="http://www.w3.org/2001/XMLSchema#string">Malarkey DE</bp:AUTHORS>
      <bp:AUTHORS rdf:datatype="http://www.w3.org/2001/XMLSchema#string">Coleman RA</bp:AUTHORS>
    </bp:PublicationXref>
    <bp:PublicationXref xmlns:bp="http://www.biopax.org/release/biopax-level3.owl#" xmlns:rdf="http://www.w3.org/1999/02/22-rdf-syntax-ns#" rdf:id="aca">
      <bp:ID rdf:datatype="http://www.w3.org/2001/XMLSchema#string">6268930</bp:ID>
      <bp:DB rdf:datatype="http://www.w3.org/2001/XMLSchema#string">PubMed</bp:DB>
      <bp:TITLE rdf:datatype="http://www.w3.org/2001/XMLSchema#string">Glycerolipid acyltransferases from rat liver: 1-acylglycerophosphate acyltransferase, 1-acylglycerophosphorylcholine acyltransferase, and diacylglycerol acyltransferase.</bp:TITLE>
      <bp:SOURCE rdf:datatype="http://www.w3.org/2001/XMLSchema#string">Methods Enzymol</bp:SOURCE>
      <bp:YEAR rdf:datatype="http://www.w3.org/2001/XMLSchema#string">1981</bp:YEAR>
      <bp:AUTHORS rdf:datatype="http://www.w3.org/2001/XMLSchema#string">Yamashita S</bp:AUTHORS>
      <bp:AUTHORS rdf:datatype="http://www.w3.org/2001/XMLSchema#string">Hosaka K</bp:AUTHORS>
      <bp:AUTHORS rdf:datatype="http://www.w3.org/2001/XMLSchema#string">Miki Y</bp:AUTHORS>
      <bp:AUTHORS rdf:datatype="http://www.w3.org/2001/XMLSchema#string">Numa S</bp:AUTHORS>
    </bp:PublicationXref>
    <bp:PublicationXref xmlns:bp="http://www.biopax.org/release/biopax-level3.owl#" xmlns:rdf="http://www.w3.org/1999/02/22-rdf-syntax-ns#" rdf:id="e0a">
      <bp:ID rdf:datatype="http://www.w3.org/2001/XMLSchema#string">17917066</bp:ID>
      <bp:DB rdf:datatype="http://www.w3.org/2001/XMLSchema#string">PubMed</bp:DB>
      <bp:TITLE rdf:datatype="http://www.w3.org/2001/XMLSchema#string">PIP3 pathway in regulatory T cells and autoimmunity.</bp:TITLE>
      <bp:SOURCE rdf:datatype="http://www.w3.org/2001/XMLSchema#string">Immunol Res</bp:SOURCE>
      <bp:YEAR rdf:datatype="http://www.w3.org/2001/XMLSchema#string">2007</bp:YEAR>
      <bp:AUTHORS rdf:datatype="http://www.w3.org/2001/XMLSchema#string">Kashiwada M</bp:AUTHORS>
      <bp:AUTHORS rdf:datatype="http://www.w3.org/2001/XMLSchema#string">Lu P</bp:AUTHORS>
      <bp:AUTHORS rdf:datatype="http://www.w3.org/2001/XMLSchema#string">Rothman PB</bp:AUTHORS>
    </bp:PublicationXref>
    <bp:PublicationXref xmlns:bp="http://www.biopax.org/release/biopax-level3.owl#" xmlns:rdf="http://www.w3.org/1999/02/22-rdf-syntax-ns#" rdf:id="f52">
      <bp:ID rdf:datatype="http://www.w3.org/2001/XMLSchema#string">330281</bp:ID>
      <bp:DB rdf:datatype="http://www.w3.org/2001/XMLSchema#string">PubMed</bp:DB>
      <bp:TITLE rdf:datatype="http://www.w3.org/2001/XMLSchema#string">The biosynthesis of cytidine diphosphate diacylglycerol in the mammalian cerebral cortex.</bp:TITLE>
      <bp:SOURCE rdf:datatype="http://www.w3.org/2001/XMLSchema#string">Biochem Soc Trans</bp:SOURCE>
      <bp:YEAR rdf:datatype="http://www.w3.org/2001/XMLSchema#string">1977</bp:YEAR>
      <bp:AUTHORS rdf:datatype="http://www.w3.org/2001/XMLSchema#string">Thompson RJ</bp:AUTHORS>
    </bp:PublicationXref>
    <bp:PublicationXref xmlns:bp="http://www.biopax.org/release/biopax-level3.owl#" xmlns:rdf="http://www.w3.org/1999/02/22-rdf-syntax-ns#" rdf:id="d1b">
      <bp:ID rdf:datatype="http://www.w3.org/2001/XMLSchema#string">19328771</bp:ID>
      <bp:DB rdf:datatype="http://www.w3.org/2001/XMLSchema#string">PubMed</bp:DB>
      <bp:TITLE rdf:datatype="http://www.w3.org/2001/XMLSchema#string">The physicochemical properties of cardiolipin bilayers and cardiolipin-containing lipid membranes.</bp:TITLE>
      <bp:SOURCE rdf:datatype="http://www.w3.org/2001/XMLSchema#string">Biochim Biophys Acta</bp:SOURCE>
      <bp:YEAR rdf:datatype="http://www.w3.org/2001/XMLSchema#string">2009</bp:YEAR>
      <bp:AUTHORS rdf:datatype="http://www.w3.org/2001/XMLSchema#string">Lewis RN</bp:AUTHORS>
      <bp:AUTHORS rdf:datatype="http://www.w3.org/2001/XMLSchema#string">McElhaney RN</bp:AUTHORS>
    </bp:PublicationXref>
    <bp:PublicationXref xmlns:bp="http://www.biopax.org/release/biopax-level3.owl#" xmlns:rdf="http://www.w3.org/1999/02/22-rdf-syntax-ns#" rdf:id="df8">
      <bp:ID rdf:datatype="http://www.w3.org/2001/XMLSchema#string">16838328</bp:ID>
      <bp:DB rdf:datatype="http://www.w3.org/2001/XMLSchema#string">PubMed</bp:DB>
      <bp:TITLE rdf:datatype="http://www.w3.org/2001/XMLSchema#string">Crystal structure of phosphatidylglycerophosphatase (PGPase), a putative membrane-bound lipid phosphatase, reveals a novel binuclear metal binding site and two "proton wires".</bp:TITLE>
      <bp:SOURCE rdf:datatype="http://www.w3.org/2001/XMLSchema#string">Proteins</bp:SOURCE>
      <bp:YEAR rdf:datatype="http://www.w3.org/2001/XMLSchema#string">2006</bp:YEAR>
      <bp:AUTHORS rdf:datatype="http://www.w3.org/2001/XMLSchema#string">Kumaran D</bp:AUTHORS>
      <bp:AUTHORS rdf:datatype="http://www.w3.org/2001/XMLSchema#string">Bonanno JB</bp:AUTHORS>
      <bp:AUTHORS rdf:datatype="http://www.w3.org/2001/XMLSchema#string">Burley SK</bp:AUTHORS>
      <bp:AUTHORS rdf:datatype="http://www.w3.org/2001/XMLSchema#string">Swaminathan S</bp:AUTHORS>
    </bp:PublicationXref>
    <bp:PublicationXref xmlns:bp="http://www.biopax.org/release/biopax-level3.owl#" xmlns:rdf="http://www.w3.org/1999/02/22-rdf-syntax-ns#" rdf:id="a64">
      <bp:ID rdf:datatype="http://www.w3.org/2001/XMLSchema#string">1323036</bp:ID>
      <bp:DB rdf:datatype="http://www.w3.org/2001/XMLSchema#string">PubMed</bp:DB>
      <bp:TITLE rdf:datatype="http://www.w3.org/2001/XMLSchema#string">1-alkyl-2-acetyl-sn-glycero-3-phosphate phosphatase.</bp:TITLE>
      <bp:SOURCE rdf:datatype="http://www.w3.org/2001/XMLSchema#string">Methods Enzymol</bp:SOURCE>
      <bp:YEAR rdf:datatype="http://www.w3.org/2001/XMLSchema#string">1992</bp:YEAR>
      <bp:AUTHORS rdf:datatype="http://www.w3.org/2001/XMLSchema#string">Snyder F</bp:AUTHORS>
      <bp:AUTHORS rdf:datatype="http://www.w3.org/2001/XMLSchema#string">Lee TC</bp:AUTHORS>
    </bp:PublicationXref>
    <bp:PublicationXref xmlns:bp="http://www.biopax.org/release/biopax-level3.owl#" xmlns:rdf="http://www.w3.org/1999/02/22-rdf-syntax-ns#" rdf:id="cb2">
      <bp:ID rdf:datatype="http://www.w3.org/2001/XMLSchema#string">21818839</bp:ID>
      <bp:DB rdf:datatype="http://www.w3.org/2001/XMLSchema#string">PubMed</bp:DB>
      <bp:TITLE rdf:datatype="http://www.w3.org/2001/XMLSchema#string">Role of phosphatidylcholine during neuronal differentiation.</bp:TITLE>
      <bp:SOURCE rdf:datatype="http://www.w3.org/2001/XMLSchema#string">IUBMB Life</bp:SOURCE>
      <bp:YEAR rdf:datatype="http://www.w3.org/2001/XMLSchema#string">2011</bp:YEAR>
      <bp:AUTHORS rdf:datatype="http://www.w3.org/2001/XMLSchema#string">Paoletti L</bp:AUTHORS>
      <bp:AUTHORS rdf:datatype="http://www.w3.org/2001/XMLSchema#string">Elena C</bp:AUTHORS>
      <bp:AUTHORS rdf:datatype="http://www.w3.org/2001/XMLSchema#string">Domizi P</bp:AUTHORS>
      <bp:AUTHORS rdf:datatype="http://www.w3.org/2001/XMLSchema#string">Banchio C</bp:AUTHORS>
    </bp:PublicationXref>
    <bp:PublicationXref xmlns:bp="http://www.biopax.org/release/biopax-level3.owl#" xmlns:rdf="http://www.w3.org/1999/02/22-rdf-syntax-ns#" rdf:id="f77">
      <bp:ID rdf:datatype="http://www.w3.org/2001/XMLSchema#string">1897971</bp:ID>
      <bp:DB rdf:datatype="http://www.w3.org/2001/XMLSchema#string">PubMed</bp:DB>
      <bp:TITLE rdf:datatype="http://www.w3.org/2001/XMLSchema#string">Biosynthesis of choline plasmalogens in neonatal rat myocytes.</bp:TITLE>
      <bp:SOURCE rdf:datatype="http://www.w3.org/2001/XMLSchema#string">Arch Biochem Biophys</bp:SOURCE>
      <bp:YEAR rdf:datatype="http://www.w3.org/2001/XMLSchema#string">1991</bp:YEAR>
      <bp:AUTHORS rdf:datatype="http://www.w3.org/2001/XMLSchema#string">Lee TC</bp:AUTHORS>
      <bp:AUTHORS rdf:datatype="http://www.w3.org/2001/XMLSchema#string">Qian CG</bp:AUTHORS>
      <bp:AUTHORS rdf:datatype="http://www.w3.org/2001/XMLSchema#string">Snyder F</bp:AUTHORS>
    </bp:PublicationXref>
    <bp:PublicationXref xmlns:bp="http://www.biopax.org/release/biopax-level3.owl#" xmlns:rdf="http://www.w3.org/1999/02/22-rdf-syntax-ns#" rdf:id="e55">
      <bp:ID rdf:datatype="http://www.w3.org/2001/XMLSchema#string">16339116</bp:ID>
      <bp:DB rdf:datatype="http://www.w3.org/2001/XMLSchema#string">PubMed</bp:DB>
      <bp:TITLE rdf:datatype="http://www.w3.org/2001/XMLSchema#string">Diacylglycerol: efficacy and mechanism of action of an anti-obesity agent.</bp:TITLE>
      <bp:SOURCE rdf:datatype="http://www.w3.org/2001/XMLSchema#string">Obes Res</bp:SOURCE>
      <bp:YEAR rdf:datatype="http://www.w3.org/2001/XMLSchema#string">2005</bp:YEAR>
      <bp:AUTHORS rdf:datatype="http://www.w3.org/2001/XMLSchema#string">Rudkowska I</bp:AUTHORS>
      <bp:AUTHORS rdf:datatype="http://www.w3.org/2001/XMLSchema#string">Roynette CE</bp:AUTHORS>
      <bp:AUTHORS rdf:datatype="http://www.w3.org/2001/XMLSchema#string">Demonty I</bp:AUTHORS>
      <bp:AUTHORS rdf:datatype="http://www.w3.org/2001/XMLSchema#string">Vanstone CA</bp:AUTHORS>
      <bp:AUTHORS rdf:datatype="http://www.w3.org/2001/XMLSchema#string">Jew S</bp:AUTHORS>
      <bp:AUTHORS rdf:datatype="http://www.w3.org/2001/XMLSchema#string">Jones PJ</bp:AUTHORS>
    </bp:PublicationXref>
    <bp:PublicationXref xmlns:bp="http://www.biopax.org/release/biopax-level3.owl#" xmlns:rdf="http://www.w3.org/1999/02/22-rdf-syntax-ns#" rdf:id="ea0">
      <bp:ID rdf:datatype="http://www.w3.org/2001/XMLSchema#string">18425414</bp:ID>
      <bp:DB rdf:datatype="http://www.w3.org/2001/XMLSchema#string">PubMed</bp:DB>
      <bp:TITLE rdf:datatype="http://www.w3.org/2001/XMLSchema#string">Cardiolipin, the heart of mitochondrial metabolism.</bp:TITLE>
      <bp:SOURCE rdf:datatype="http://www.w3.org/2001/XMLSchema#string">Cell Mol Life Sci</bp:SOURCE>
      <bp:YEAR rdf:datatype="http://www.w3.org/2001/XMLSchema#string">2008</bp:YEAR>
      <bp:AUTHORS rdf:datatype="http://www.w3.org/2001/XMLSchema#string">Houtkooper RH</bp:AUTHORS>
      <bp:AUTHORS rdf:datatype="http://www.w3.org/2001/XMLSchema#string">Vaz FM</bp:AUTHORS>
    </bp:PublicationXref>
    <bp:PublicationXref xmlns:bp="http://www.biopax.org/release/biopax-level3.owl#" xmlns:rdf="http://www.w3.org/1999/02/22-rdf-syntax-ns#" rdf:id="e14">
      <bp:ID rdf:datatype="http://www.w3.org/2001/XMLSchema#string">16015482</bp:ID>
      <bp:DB rdf:datatype="http://www.w3.org/2001/XMLSchema#string">PubMed</bp:DB>
      <bp:TITLE rdf:datatype="http://www.w3.org/2001/XMLSchema#string">Choline kinase: a novel target for antitumor drugs.</bp:TITLE>
      <bp:SOURCE rdf:datatype="http://www.w3.org/2001/XMLSchema#string">IDrugs</bp:SOURCE>
      <bp:YEAR rdf:datatype="http://www.w3.org/2001/XMLSchema#string">2001</bp:YEAR>
      <bp:AUTHORS rdf:datatype="http://www.w3.org/2001/XMLSchema#string">Lacal JC</bp:AUTHORS>
    </bp:PublicationXref>
    <bp:PublicationXref xmlns:bp="http://www.biopax.org/release/biopax-level3.owl#" xmlns:rdf="http://www.w3.org/1999/02/22-rdf-syntax-ns#" rdf:id="d58">
      <bp:ID rdf:datatype="http://www.w3.org/2001/XMLSchema#string">22981911</bp:ID>
      <bp:DB rdf:datatype="http://www.w3.org/2001/XMLSchema#string">PubMed</bp:DB>
      <bp:TITLE rdf:datatype="http://www.w3.org/2001/XMLSchema#string">Signal transduction pathways involving phosphatidylinositol 4-phosphate and phosphatidylinositol 4,5-bisphosphate: convergences and divergences among eukaryotic kingdoms.</bp:TITLE>
      <bp:SOURCE rdf:datatype="http://www.w3.org/2001/XMLSchema#string">Prog Lipid Res</bp:SOURCE>
      <bp:YEAR rdf:datatype="http://www.w3.org/2001/XMLSchema#string">2013</bp:YEAR>
      <bp:AUTHORS rdf:datatype="http://www.w3.org/2001/XMLSchema#string">Delage E</bp:AUTHORS>
      <bp:AUTHORS rdf:datatype="http://www.w3.org/2001/XMLSchema#string">Puyaubert J</bp:AUTHORS>
      <bp:AUTHORS rdf:datatype="http://www.w3.org/2001/XMLSchema#string">Zachowski A</bp:AUTHORS>
      <bp:AUTHORS rdf:datatype="http://www.w3.org/2001/XMLSchema#string">Ruelland E</bp:AUTHORS>
    </bp:PublicationXref>
    <bp:PublicationXref xmlns:bp="http://www.biopax.org/release/biopax-level3.owl#" xmlns:rdf="http://www.w3.org/1999/02/22-rdf-syntax-ns#" rdf:id="f2c">
      <bp:ID rdf:datatype="http://www.w3.org/2001/XMLSchema#string">8391253</bp:ID>
      <bp:DB rdf:datatype="http://www.w3.org/2001/XMLSchema#string">PubMed</bp:DB>
      <bp:TITLE rdf:datatype="http://www.w3.org/2001/XMLSchema#string">Platelet-activating factor: receptors and signal transduction.</bp:TITLE>
      <bp:SOURCE rdf:datatype="http://www.w3.org/2001/XMLSchema#string">Biochem J</bp:SOURCE>
      <bp:YEAR rdf:datatype="http://www.w3.org/2001/XMLSchema#string">1993</bp:YEAR>
      <bp:AUTHORS rdf:datatype="http://www.w3.org/2001/XMLSchema#string">Chao W</bp:AUTHORS>
      <bp:AUTHORS rdf:datatype="http://www.w3.org/2001/XMLSchema#string">Olson MS</bp:AUTHORS>
    </bp:PublicationXref>
    <bp:PublicationXref xmlns:bp="http://www.biopax.org/release/biopax-level3.owl#" xmlns:rdf="http://www.w3.org/1999/02/22-rdf-syntax-ns#" rdf:id="b11">
      <bp:ID rdf:datatype="http://www.w3.org/2001/XMLSchema#string">19401146</bp:ID>
      <bp:DB rdf:datatype="http://www.w3.org/2001/XMLSchema#string">PubMed</bp:DB>
      <bp:TITLE rdf:datatype="http://www.w3.org/2001/XMLSchema#string">Citicoline (CDP-choline): What role in the treatment of complications of infectious diseases.</bp:TITLE>
      <bp:SOURCE rdf:datatype="http://www.w3.org/2001/XMLSchema#string">Int J Biochem Cell Biol</bp:SOURCE>
      <bp:YEAR rdf:datatype="http://www.w3.org/2001/XMLSchema#string">2009</bp:YEAR>
      <bp:AUTHORS rdf:datatype="http://www.w3.org/2001/XMLSchema#string">Jambou R</bp:AUTHORS>
      <bp:AUTHORS rdf:datatype="http://www.w3.org/2001/XMLSchema#string">El-Assaad F</bp:AUTHORS>
      <bp:AUTHORS rdf:datatype="http://www.w3.org/2001/XMLSchema#string">Combes V</bp:AUTHORS>
      <bp:AUTHORS rdf:datatype="http://www.w3.org/2001/XMLSchema#string">Grau GE</bp:AUTHORS>
    </bp:PublicationXref>
    <bp:PublicationXref xmlns:bp="http://www.biopax.org/release/biopax-level3.owl#" xmlns:rdf="http://www.w3.org/1999/02/22-rdf-syntax-ns#" rdf:id="ccc">
      <bp:ID rdf:datatype="http://www.w3.org/2001/XMLSchema#string">2694177 </bp:ID>
      <bp:DB rdf:datatype="http://www.w3.org/2001/XMLSchema#string">PubMed</bp:DB>
      <bp:TITLE rdf:datatype="http://www.w3.org/2001/XMLSchema#string">The metabolism of glycerophospholipid and its regulation in monocytes and macrophages.</bp:TITLE>
      <bp:SOURCE rdf:datatype="http://www.w3.org/2001/XMLSchema#string">Prog Lipid Res</bp:SOURCE>
      <bp:YEAR rdf:datatype="http://www.w3.org/2001/XMLSchema#string">1989</bp:YEAR>
      <bp:AUTHORS rdf:datatype="http://www.w3.org/2001/XMLSchema#string">Nakagawa Y</bp:AUTHORS>
      <bp:AUTHORS rdf:datatype="http://www.w3.org/2001/XMLSchema#string">Waku K</bp:AUTHORS>
    </bp:PublicationXref>
    <bp:PublicationXref xmlns:bp="http://www.biopax.org/release/biopax-level3.owl#" xmlns:rdf="http://www.w3.org/1999/02/22-rdf-syntax-ns#" rdf:id="c39">
      <bp:ID rdf:datatype="http://www.w3.org/2001/XMLSchema#string">993673</bp:ID>
      <bp:DB rdf:datatype="http://www.w3.org/2001/XMLSchema#string">PubMed</bp:DB>
      <bp:TITLE rdf:datatype="http://www.w3.org/2001/XMLSchema#string">Metabolism of glycerol monoethers in cultured liver cells and implications for monoglyceride pathways.</bp:TITLE>
      <bp:SOURCE rdf:datatype="http://www.w3.org/2001/XMLSchema#string">J Lipid Res</bp:SOURCE>
      <bp:YEAR rdf:datatype="http://www.w3.org/2001/XMLSchema#string">1976</bp:YEAR>
      <bp:AUTHORS rdf:datatype="http://www.w3.org/2001/XMLSchema#string">Mackenzie CG</bp:AUTHORS>
      <bp:AUTHORS rdf:datatype="http://www.w3.org/2001/XMLSchema#string">Reiss OK</bp:AUTHORS>
      <bp:AUTHORS rdf:datatype="http://www.w3.org/2001/XMLSchema#string">Moritz E</bp:AUTHORS>
      <bp:AUTHORS rdf:datatype="http://www.w3.org/2001/XMLSchema#string">Mackenzie JB</bp:AUTHORS>
    </bp:PublicationXref>
    <bp:PublicationXref xmlns:bp="http://www.biopax.org/release/biopax-level3.owl#" xmlns:rdf="http://www.w3.org/1999/02/22-rdf-syntax-ns#" rdf:id="bea">
      <bp:ID rdf:datatype="http://www.w3.org/2001/XMLSchema#string">23143232</bp:ID>
      <bp:DB rdf:datatype="http://www.w3.org/2001/XMLSchema#string">PubMed</bp:DB>
      <bp:TITLE rdf:datatype="http://www.w3.org/2001/XMLSchema#string">Structure of glycerol-3-phosphate dehydrogenase (GPD1) from Saccharomyces cerevisiae at 2.45 Å resolution.</bp:TITLE>
      <bp:SOURCE rdf:datatype="http://www.w3.org/2001/XMLSchema#string">Acta Crystallogr Sect F Struct Biol Cryst Commun</bp:SOURCE>
      <bp:YEAR rdf:datatype="http://www.w3.org/2001/XMLSchema#string">2012</bp:YEAR>
      <bp:AUTHORS rdf:datatype="http://www.w3.org/2001/XMLSchema#string">Alarcon DA</bp:AUTHORS>
      <bp:AUTHORS rdf:datatype="http://www.w3.org/2001/XMLSchema#string">Nandi M</bp:AUTHORS>
      <bp:AUTHORS rdf:datatype="http://www.w3.org/2001/XMLSchema#string">Carpena X</bp:AUTHORS>
      <bp:AUTHORS rdf:datatype="http://www.w3.org/2001/XMLSchema#string">Fita I</bp:AUTHORS>
      <bp:AUTHORS rdf:datatype="http://www.w3.org/2001/XMLSchema#string">Loewen PC</bp:AUTHORS>
    </bp:PublicationXref>
    <bp:PublicationXref xmlns:bp="http://www.biopax.org/release/biopax-level3.owl#" xmlns:rdf="http://www.w3.org/1999/02/22-rdf-syntax-ns#" rdf:id="c08">
      <bp:ID rdf:datatype="http://www.w3.org/2001/XMLSchema#string">8777586</bp:ID>
      <bp:DB rdf:datatype="http://www.w3.org/2001/XMLSchema#string">PubMed</bp:DB>
      <bp:TITLE rdf:datatype="http://www.w3.org/2001/XMLSchema#string">Cytosolic phospholipase A2.</bp:TITLE>
      <bp:SOURCE rdf:datatype="http://www.w3.org/2001/XMLSchema#string">J Lipid Mediat Cell Signal</bp:SOURCE>
      <bp:YEAR rdf:datatype="http://www.w3.org/2001/XMLSchema#string">1995</bp:YEAR>
      <bp:AUTHORS rdf:datatype="http://www.w3.org/2001/XMLSchema#string">Clark JD</bp:AUTHORS>
      <bp:AUTHORS rdf:datatype="http://www.w3.org/2001/XMLSchema#string">Schievella AR</bp:AUTHORS>
      <bp:AUTHORS rdf:datatype="http://www.w3.org/2001/XMLSchema#string">Nalefski EA</bp:AUTHORS>
      <bp:AUTHORS rdf:datatype="http://www.w3.org/2001/XMLSchema#string">Lin LL</bp:AUTHORS>
    </bp:PublicationXref>
    <bp:PublicationXref xmlns:bp="http://www.biopax.org/release/biopax-level3.owl#" xmlns:rdf="http://www.w3.org/1999/02/22-rdf-syntax-ns#" rdf:id="faf">
      <bp:ID rdf:datatype="http://www.w3.org/2001/XMLSchema#string">16246718</bp:ID>
      <bp:DB rdf:datatype="http://www.w3.org/2001/XMLSchema#string">PubMed</bp:DB>
      <bp:TITLE rdf:datatype="http://www.w3.org/2001/XMLSchema#string">From transcription to mRNA: PAF provides a new path.</bp:TITLE>
      <bp:SOURCE rdf:datatype="http://www.w3.org/2001/XMLSchema#string">Mol Cell</bp:SOURCE>
      <bp:YEAR rdf:datatype="http://www.w3.org/2001/XMLSchema#string">2005</bp:YEAR>
      <bp:AUTHORS rdf:datatype="http://www.w3.org/2001/XMLSchema#string">Rosonina E</bp:AUTHORS>
      <bp:AUTHORS rdf:datatype="http://www.w3.org/2001/XMLSchema#string">Manley JL</bp:AUTHORS>
    </bp:PublicationXref>
    <bp:PublicationXref xmlns:bp="http://www.biopax.org/release/biopax-level3.owl#" xmlns:rdf="http://www.w3.org/1999/02/22-rdf-syntax-ns#" rdf:id="cdc">
      <bp:ID rdf:datatype="http://www.w3.org/2001/XMLSchema#string">9083101</bp:ID>
      <bp:DB rdf:datatype="http://www.w3.org/2001/XMLSchema#string">PubMed</bp:DB>
      <bp:TITLE rdf:datatype="http://www.w3.org/2001/XMLSchema#string">Cloning of a human cDNA for CTP-phosphoethanolamine cytidylyltransferase by complementation in vivo of a yeast mutant.</bp:TITLE>
      <bp:SOURCE rdf:datatype="http://www.w3.org/2001/XMLSchema#string">J Biol Chem</bp:SOURCE>
      <bp:YEAR rdf:datatype="http://www.w3.org/2001/XMLSchema#string">1997</bp:YEAR>
      <bp:AUTHORS rdf:datatype="http://www.w3.org/2001/XMLSchema#string">Nakashima A</bp:AUTHORS>
      <bp:AUTHORS rdf:datatype="http://www.w3.org/2001/XMLSchema#string">Hosaka K</bp:AUTHORS>
      <bp:AUTHORS rdf:datatype="http://www.w3.org/2001/XMLSchema#string">Nikawa J</bp:AUTHORS>
    </bp:PublicationXref>
    <bp:PublicationXref xmlns:bp="http://www.biopax.org/release/biopax-level3.owl#" xmlns:rdf="http://www.w3.org/1999/02/22-rdf-syntax-ns#" rdf:id="a38">
      <bp:ID rdf:datatype="http://www.w3.org/2001/XMLSchema#string">21303393</bp:ID>
      <bp:DB rdf:datatype="http://www.w3.org/2001/XMLSchema#string">PubMed</bp:DB>
      <bp:TITLE rdf:datatype="http://www.w3.org/2001/XMLSchema#string">Phosphoethanolamine methyltransferases in phosphocholine biosynthesis: functions and potential for antiparasite therapy.</bp:TITLE>
      <bp:SOURCE rdf:datatype="http://www.w3.org/2001/XMLSchema#string">FEMS Microbiol Rev</bp:SOURCE>
      <bp:YEAR rdf:datatype="http://www.w3.org/2001/XMLSchema#string">2011</bp:YEAR>
      <bp:AUTHORS rdf:datatype="http://www.w3.org/2001/XMLSchema#string">Bobenchik AM</bp:AUTHORS>
      <bp:AUTHORS rdf:datatype="http://www.w3.org/2001/XMLSchema#string">Augagneur Y</bp:AUTHORS>
      <bp:AUTHORS rdf:datatype="http://www.w3.org/2001/XMLSchema#string">Hao B</bp:AUTHORS>
      <bp:AUTHORS rdf:datatype="http://www.w3.org/2001/XMLSchema#string">Hoch JC</bp:AUTHORS>
      <bp:AUTHORS rdf:datatype="http://www.w3.org/2001/XMLSchema#string">Ben Mamoun C</bp:AUTHORS>
    </bp:PublicationXref>
    <bp:PublicationXref xmlns:bp="http://www.biopax.org/release/biopax-level3.owl#" xmlns:rdf="http://www.w3.org/1999/02/22-rdf-syntax-ns#" rdf:id="c43">
      <bp:ID rdf:datatype="http://www.w3.org/2001/XMLSchema#string">10553003</bp:ID>
      <bp:DB rdf:datatype="http://www.w3.org/2001/XMLSchema#string">PubMed</bp:DB>
      <bp:TITLE rdf:datatype="http://www.w3.org/2001/XMLSchema#string">Ether lipid biosynthesis: alkyl-dihydroxyacetonephosphate synthase protein deficiency leads to reduced dihydroxyacetonephosphate acyltransferase activities.</bp:TITLE>
      <bp:SOURCE rdf:datatype="http://www.w3.org/2001/XMLSchema#string">J Lipid Res</bp:SOURCE>
      <bp:YEAR rdf:datatype="http://www.w3.org/2001/XMLSchema#string">1999</bp:YEAR>
      <bp:AUTHORS rdf:datatype="http://www.w3.org/2001/XMLSchema#string">de Vet EC</bp:AUTHORS>
      <bp:AUTHORS rdf:datatype="http://www.w3.org/2001/XMLSchema#string">Ijlst L</bp:AUTHORS>
      <bp:AUTHORS rdf:datatype="http://www.w3.org/2001/XMLSchema#string">Oostheim W</bp:AUTHORS>
      <bp:AUTHORS rdf:datatype="http://www.w3.org/2001/XMLSchema#string">Dekker C</bp:AUTHORS>
      <bp:AUTHORS rdf:datatype="http://www.w3.org/2001/XMLSchema#string">Moser HW</bp:AUTHORS>
      <bp:AUTHORS rdf:datatype="http://www.w3.org/2001/XMLSchema#string">van Den Bosch H</bp:AUTHORS>
      <bp:AUTHORS rdf:datatype="http://www.w3.org/2001/XMLSchema#string">Wanders RJ</bp:AUTHORS>
    </bp:PublicationXref>
    <bp:PublicationXref xmlns:bp="http://www.biopax.org/release/biopax-level3.owl#" xmlns:rdf="http://www.w3.org/1999/02/22-rdf-syntax-ns#" rdf:id="fa4">
      <bp:ID rdf:datatype="http://www.w3.org/2001/XMLSchema#string">2153142</bp:ID>
      <bp:DB rdf:datatype="http://www.w3.org/2001/XMLSchema#string">PubMed</bp:DB>
      <bp:TITLE rdf:datatype="http://www.w3.org/2001/XMLSchema#string">The sn-1,2-diacylglycerol cholinephosphotransferase of Saccharomyces cerevisiae. Nucleotide sequence, transcriptional mapping, and gene product analysis of the CPT1 gene.</bp:TITLE>
      <bp:SOURCE rdf:datatype="http://www.w3.org/2001/XMLSchema#string">J Biol Chem</bp:SOURCE>
      <bp:YEAR rdf:datatype="http://www.w3.org/2001/XMLSchema#string">1990</bp:YEAR>
      <bp:AUTHORS rdf:datatype="http://www.w3.org/2001/XMLSchema#string">Hjelmstad RH</bp:AUTHORS>
      <bp:AUTHORS rdf:datatype="http://www.w3.org/2001/XMLSchema#string">Bell RM</bp:AUTHORS>
    </bp:PublicationXref>
    <bp:PublicationXref xmlns:bp="http://www.biopax.org/release/biopax-level3.owl#" xmlns:rdf="http://www.w3.org/1999/02/22-rdf-syntax-ns#" rdf:id="f6b">
      <bp:ID rdf:datatype="http://www.w3.org/2001/XMLSchema#string">17318530</bp:ID>
      <bp:DB rdf:datatype="http://www.w3.org/2001/XMLSchema#string">PubMed</bp:DB>
      <bp:TITLE rdf:datatype="http://www.w3.org/2001/XMLSchema#string">Chemical and enzymatic routes to dihydroxyacetone phosphate.</bp:TITLE>
      <bp:SOURCE rdf:datatype="http://www.w3.org/2001/XMLSchema#string">Appl Microbiol Biotechnol</bp:SOURCE>
      <bp:YEAR rdf:datatype="http://www.w3.org/2001/XMLSchema#string">2007</bp:YEAR>
      <bp:AUTHORS rdf:datatype="http://www.w3.org/2001/XMLSchema#string">Schümperli M</bp:AUTHORS>
      <bp:AUTHORS rdf:datatype="http://www.w3.org/2001/XMLSchema#string">Pellaux R</bp:AUTHORS>
      <bp:AUTHORS rdf:datatype="http://www.w3.org/2001/XMLSchema#string">Panke S</bp:AUTHORS>
    </bp:PublicationXref>
    <bp:PublicationXref xmlns:bp="http://www.biopax.org/release/biopax-level3.owl#" xmlns:rdf="http://www.w3.org/1999/02/22-rdf-syntax-ns#" rdf:id="f1e">
      <bp:ID rdf:datatype="http://www.w3.org/2001/XMLSchema#string">1718687</bp:ID>
      <bp:DB rdf:datatype="http://www.w3.org/2001/XMLSchema#string">PubMed</bp:DB>
      <bp:TITLE rdf:datatype="http://www.w3.org/2001/XMLSchema#string">Platelet activating factor (PAF). A review of its effects, antagonists and possible future clinical implications (Part I).</bp:TITLE>
      <bp:SOURCE rdf:datatype="http://www.w3.org/2001/XMLSchema#string">Drugs</bp:SOURCE>
      <bp:YEAR rdf:datatype="http://www.w3.org/2001/XMLSchema#string">1991</bp:YEAR>
      <bp:AUTHORS rdf:datatype="http://www.w3.org/2001/XMLSchema#string">Koltai M</bp:AUTHORS>
      <bp:AUTHORS rdf:datatype="http://www.w3.org/2001/XMLSchema#string">Hosford D</bp:AUTHORS>
      <bp:AUTHORS rdf:datatype="http://www.w3.org/2001/XMLSchema#string">Guinot P</bp:AUTHORS>
      <bp:AUTHORS rdf:datatype="http://www.w3.org/2001/XMLSchema#string">Esanu A</bp:AUTHORS>
      <bp:AUTHORS rdf:datatype="http://www.w3.org/2001/XMLSchema#string">Braquet P</bp:AUTHORS>
    </bp:PublicationXref>
    <bp:PublicationXref xmlns:bp="http://www.biopax.org/release/biopax-level3.owl#" xmlns:rdf="http://www.w3.org/1999/02/22-rdf-syntax-ns#" rdf:id="d71">
      <bp:ID rdf:datatype="http://www.w3.org/2001/XMLSchema#string">192727</bp:ID>
      <bp:DB rdf:datatype="http://www.w3.org/2001/XMLSchema#string">PubMed</bp:DB>
      <bp:TITLE rdf:datatype="http://www.w3.org/2001/XMLSchema#string">Phospholipid synthesis in isolated fat cells. Studies of microsomal diacylglycerol cholinephosphotransferase and diacylglycerol ethanolaminephosphotransferase activities.</bp:TITLE>
      <bp:SOURCE rdf:datatype="http://www.w3.org/2001/XMLSchema#string">J Biol Chem</bp:SOURCE>
      <bp:YEAR rdf:datatype="http://www.w3.org/2001/XMLSchema#string">1977</bp:YEAR>
      <bp:AUTHORS rdf:datatype="http://www.w3.org/2001/XMLSchema#string">Coleman R</bp:AUTHORS>
      <bp:AUTHORS rdf:datatype="http://www.w3.org/2001/XMLSchema#string">Bell RM</bp:AUTHORS>
    </bp:PublicationXref>
    <bp:PublicationXref xmlns:bp="http://www.biopax.org/release/biopax-level3.owl#" xmlns:rdf="http://www.w3.org/1999/02/22-rdf-syntax-ns#" rdf:id="a06">
      <bp:ID rdf:datatype="http://www.w3.org/2001/XMLSchema#string">6251897</bp:ID>
      <bp:DB rdf:datatype="http://www.w3.org/2001/XMLSchema#string">PubMed</bp:DB>
      <bp:TITLE rdf:datatype="http://www.w3.org/2001/XMLSchema#string">Partial purification and properties of mammalian phosphatidylglycerophosphatase.</bp:TITLE>
      <bp:SOURCE rdf:datatype="http://www.w3.org/2001/XMLSchema#string">Biochim Biophys Acta</bp:SOURCE>
      <bp:YEAR rdf:datatype="http://www.w3.org/2001/XMLSchema#string">1980</bp:YEAR>
      <bp:AUTHORS rdf:datatype="http://www.w3.org/2001/XMLSchema#string">MacDonald PM</bp:AUTHORS>
      <bp:AUTHORS rdf:datatype="http://www.w3.org/2001/XMLSchema#string">McMurray WC</bp:AUTHORS>
    </bp:PublicationXref>
    <bp:PublicationXref xmlns:bp="http://www.biopax.org/release/biopax-level3.owl#" xmlns:rdf="http://www.w3.org/1999/02/22-rdf-syntax-ns#" rdf:id="b17">
      <bp:ID rdf:datatype="http://www.w3.org/2001/XMLSchema#string">3037250</bp:ID>
      <bp:DB rdf:datatype="http://www.w3.org/2001/XMLSchema#string">PubMed</bp:DB>
      <bp:TITLE rdf:datatype="http://www.w3.org/2001/XMLSchema#string">Measurement of key enzyme activities involved in the metabolism of platelet activating factor.</bp:TITLE>
      <bp:SOURCE rdf:datatype="http://www.w3.org/2001/XMLSchema#string">Methods Enzymol</bp:SOURCE>
      <bp:YEAR rdf:datatype="http://www.w3.org/2001/XMLSchema#string">1987</bp:YEAR>
      <bp:AUTHORS rdf:datatype="http://www.w3.org/2001/XMLSchema#string">Snyder F</bp:AUTHORS>
      <bp:AUTHORS rdf:datatype="http://www.w3.org/2001/XMLSchema#string">Blank M</bp:AUTHORS>
      <bp:AUTHORS rdf:datatype="http://www.w3.org/2001/XMLSchema#string">Lee TC</bp:AUTHORS>
      <bp:AUTHORS rdf:datatype="http://www.w3.org/2001/XMLSchema#string">Robinson M</bp:AUTHORS>
      <bp:AUTHORS rdf:datatype="http://www.w3.org/2001/XMLSchema#string">Woodard D</bp:AUTHORS>
    </bp:PublicationXref>
    <bp:PublicationXref xmlns:bp="http://www.biopax.org/release/biopax-level3.owl#" xmlns:rdf="http://www.w3.org/1999/02/22-rdf-syntax-ns#" rdf:id="ad5">
      <bp:ID rdf:datatype="http://www.w3.org/2001/XMLSchema#string">8765148</bp:ID>
      <bp:DB rdf:datatype="http://www.w3.org/2001/XMLSchema#string">PubMed</bp:DB>
      <bp:TITLE rdf:datatype="http://www.w3.org/2001/XMLSchema#string">Alkylglycerophosphate acetyltransferase and lyso platelet activating factor acetyltransferase, two key enzymes in the synthesis of platelet activating factor, are found in neuronal nuclei isolated from cerebral cortex.</bp:TITLE>
      <bp:SOURCE rdf:datatype="http://www.w3.org/2001/XMLSchema#string">Biochim Biophys Acta</bp:SOURCE>
      <bp:YEAR rdf:datatype="http://www.w3.org/2001/XMLSchema#string">1996</bp:YEAR>
      <bp:AUTHORS rdf:datatype="http://www.w3.org/2001/XMLSchema#string">Baker RR</bp:AUTHORS>
      <bp:AUTHORS rdf:datatype="http://www.w3.org/2001/XMLSchema#string">Chang HY</bp:AUTHORS>
    </bp:PublicationXref>
    <bp:PublicationXref xmlns:bp="http://www.biopax.org/release/biopax-level3.owl#" xmlns:rdf="http://www.w3.org/1999/02/22-rdf-syntax-ns#" rdf:id="f13">
      <bp:ID rdf:datatype="http://www.w3.org/2001/XMLSchema#string">9370335</bp:ID>
      <bp:DB rdf:datatype="http://www.w3.org/2001/XMLSchema#string">PubMed</bp:DB>
      <bp:TITLE rdf:datatype="http://www.w3.org/2001/XMLSchema#string">Cardiolipin synthase from mammalian mitochondria.</bp:TITLE>
      <bp:SOURCE rdf:datatype="http://www.w3.org/2001/XMLSchema#string">Biochim Biophys Acta</bp:SOURCE>
      <bp:YEAR rdf:datatype="http://www.w3.org/2001/XMLSchema#string">1997</bp:YEAR>
      <bp:AUTHORS rdf:datatype="http://www.w3.org/2001/XMLSchema#string">Schlame M</bp:AUTHORS>
      <bp:AUTHORS rdf:datatype="http://www.w3.org/2001/XMLSchema#string">Hostetler KY</bp:AUTHORS>
    </bp:PublicationXref>
    <bp:PublicationXref xmlns:bp="http://www.biopax.org/release/biopax-level3.owl#" xmlns:rdf="http://www.w3.org/1999/02/22-rdf-syntax-ns#" rdf:id="ddc">
      <bp:ID rdf:datatype="http://www.w3.org/2001/XMLSchema#string">23611148</bp:ID>
      <bp:DB rdf:datatype="http://www.w3.org/2001/XMLSchema#string">PubMed</bp:DB>
      <bp:TITLE rdf:datatype="http://www.w3.org/2001/XMLSchema#string">Lysophosphatidic acid (LPA) signalling in cell migration and cancer invasion: A focussed review and analysis of LPA receptor gene expression on the basis of more than 1700 cancer microarrays.</bp:TITLE>
      <bp:SOURCE rdf:datatype="http://www.w3.org/2001/XMLSchema#string">Biol Cell</bp:SOURCE>
      <bp:YEAR rdf:datatype="http://www.w3.org/2001/XMLSchema#string">2013</bp:YEAR>
      <bp:AUTHORS rdf:datatype="http://www.w3.org/2001/XMLSchema#string">Willier S</bp:AUTHORS>
      <bp:AUTHORS rdf:datatype="http://www.w3.org/2001/XMLSchema#string">Butt E</bp:AUTHORS>
      <bp:AUTHORS rdf:datatype="http://www.w3.org/2001/XMLSchema#string">Grunewald TG</bp:AUTHORS>
    </bp:PublicationXref>
    <bp:PublicationXref xmlns:bp="http://www.biopax.org/release/biopax-level3.owl#" xmlns:rdf="http://www.w3.org/1999/02/22-rdf-syntax-ns#" rdf:id="edc">
      <bp:ID rdf:datatype="http://www.w3.org/2001/XMLSchema#string">20167241</bp:ID>
      <bp:DB rdf:datatype="http://www.w3.org/2001/XMLSchema#string">PubMed</bp:DB>
      <bp:TITLE rdf:datatype="http://www.w3.org/2001/XMLSchema#string">The platelet activating factor (PAF) signaling cascade in systemic inflammatory responses.</bp:TITLE>
      <bp:SOURCE rdf:datatype="http://www.w3.org/2001/XMLSchema#string">Biochimie</bp:SOURCE>
      <bp:YEAR rdf:datatype="http://www.w3.org/2001/XMLSchema#string">2010</bp:YEAR>
      <bp:AUTHORS rdf:datatype="http://www.w3.org/2001/XMLSchema#string">Yost CC</bp:AUTHORS>
      <bp:AUTHORS rdf:datatype="http://www.w3.org/2001/XMLSchema#string">Weyrich AS</bp:AUTHORS>
      <bp:AUTHORS rdf:datatype="http://www.w3.org/2001/XMLSchema#string">Zimmerman GA</bp:AUTHORS>
    </bp:PublicationXref>
    <bp:PublicationXref xmlns:bp="http://www.biopax.org/release/biopax-level3.owl#" xmlns:rdf="http://www.w3.org/1999/02/22-rdf-syntax-ns#" rdf:id="d7c">
      <bp:ID rdf:datatype="http://www.w3.org/2001/XMLSchema#string">9370319</bp:ID>
      <bp:DB rdf:datatype="http://www.w3.org/2001/XMLSchema#string">PubMed</bp:DB>
      <bp:TITLE rdf:datatype="http://www.w3.org/2001/XMLSchema#string">CTP:phosphocholine cytidylyltransferase.</bp:TITLE>
      <bp:SOURCE rdf:datatype="http://www.w3.org/2001/XMLSchema#string">Biochim Biophys Acta</bp:SOURCE>
      <bp:YEAR rdf:datatype="http://www.w3.org/2001/XMLSchema#string">1997</bp:YEAR>
      <bp:AUTHORS rdf:datatype="http://www.w3.org/2001/XMLSchema#string">Kent C</bp:AUTHORS>
    </bp:PublicationXref>
    <bp:PublicationXref xmlns:bp="http://www.biopax.org/release/biopax-level3.owl#" xmlns:rdf="http://www.w3.org/1999/02/22-rdf-syntax-ns#" rdf:id="ae6">
      <bp:ID rdf:datatype="http://www.w3.org/2001/XMLSchema#string">15361348</bp:ID>
      <bp:DB rdf:datatype="http://www.w3.org/2001/XMLSchema#string">PubMed</bp:DB>
      <bp:TITLE rdf:datatype="http://www.w3.org/2001/XMLSchema#string">[Lysophosphatidic acid: a "bioactive" phospholipid].</bp:TITLE>
      <bp:SOURCE rdf:datatype="http://www.w3.org/2001/XMLSchema#string">Med Sci (Paris)</bp:SOURCE>
      <bp:YEAR rdf:datatype="http://www.w3.org/2001/XMLSchema#string">2004</bp:YEAR>
      <bp:AUTHORS rdf:datatype="http://www.w3.org/2001/XMLSchema#string">Saulnier-Blache JS</bp:AUTHORS>
    </bp:PublicationXref>
    <bp:PublicationXref xmlns:bp="http://www.biopax.org/release/biopax-level3.owl#" xmlns:rdf="http://www.w3.org/1999/02/22-rdf-syntax-ns#" rdf:id="e18">
      <bp:ID rdf:datatype="http://www.w3.org/2001/XMLSchema#string">23712958</bp:ID>
      <bp:DB rdf:datatype="http://www.w3.org/2001/XMLSchema#string">PubMed</bp:DB>
      <bp:TITLE rdf:datatype="http://www.w3.org/2001/XMLSchema#string">Phosphatidylinositol-4-phosphate: The Golgi and beyond.</bp:TITLE>
      <bp:SOURCE rdf:datatype="http://www.w3.org/2001/XMLSchema#string">Bioessays</bp:SOURCE>
      <bp:YEAR rdf:datatype="http://www.w3.org/2001/XMLSchema#string">2013</bp:YEAR>
      <bp:AUTHORS rdf:datatype="http://www.w3.org/2001/XMLSchema#string">De Matteis MA</bp:AUTHORS>
      <bp:AUTHORS rdf:datatype="http://www.w3.org/2001/XMLSchema#string">Wilson C</bp:AUTHORS>
      <bp:AUTHORS rdf:datatype="http://www.w3.org/2001/XMLSchema#string">D'Angelo G</bp:AUTHORS>
    </bp:PublicationXref>
    <bp:PublicationXref xmlns:bp="http://www.biopax.org/release/biopax-level3.owl#" xmlns:rdf="http://www.w3.org/1999/02/22-rdf-syntax-ns#" rdf:id="e8c">
      <bp:ID rdf:datatype="http://www.w3.org/2001/XMLSchema#string">21979151</bp:ID>
      <bp:DB rdf:datatype="http://www.w3.org/2001/XMLSchema#string">PubMed</bp:DB>
      <bp:TITLE rdf:datatype="http://www.w3.org/2001/XMLSchema#string">Phosphatidylcholine biosynthesis and lipoprotein metabolism.</bp:TITLE>
      <bp:SOURCE rdf:datatype="http://www.w3.org/2001/XMLSchema#string">Biochim Biophys Acta</bp:SOURCE>
      <bp:YEAR rdf:datatype="http://www.w3.org/2001/XMLSchema#string">2012</bp:YEAR>
      <bp:AUTHORS rdf:datatype="http://www.w3.org/2001/XMLSchema#string">Cole LK</bp:AUTHORS>
      <bp:AUTHORS rdf:datatype="http://www.w3.org/2001/XMLSchema#string">Vance JE</bp:AUTHORS>
      <bp:AUTHORS rdf:datatype="http://www.w3.org/2001/XMLSchema#string">Vance DE</bp:AUTHORS>
    </bp:PublicationXref>
    <bp:PublicationXref xmlns:bp="http://www.biopax.org/release/biopax-level3.owl#" xmlns:rdf="http://www.w3.org/1999/02/22-rdf-syntax-ns#" rdf:id="e12">
      <bp:ID rdf:datatype="http://www.w3.org/2001/XMLSchema#string">23765576</bp:ID>
      <bp:DB rdf:datatype="http://www.w3.org/2001/XMLSchema#string">PubMed</bp:DB>
      <bp:TITLE rdf:datatype="http://www.w3.org/2001/XMLSchema#string">Phosphatidylinositol-3,4,5-trisphosphate: Tool of choice for class I PI 3-kinases.</bp:TITLE>
      <bp:SOURCE rdf:datatype="http://www.w3.org/2001/XMLSchema#string">Bioessays</bp:SOURCE>
      <bp:YEAR rdf:datatype="http://www.w3.org/2001/XMLSchema#string">2013</bp:YEAR>
      <bp:AUTHORS rdf:datatype="http://www.w3.org/2001/XMLSchema#string">Salamon RS</bp:AUTHORS>
      <bp:AUTHORS rdf:datatype="http://www.w3.org/2001/XMLSchema#string">Backer JM</bp:AUTHORS>
    </bp:PublicationXref>
    <bp:PublicationXref xmlns:bp="http://www.biopax.org/release/biopax-level3.owl#" xmlns:rdf="http://www.w3.org/1999/02/22-rdf-syntax-ns#" rdf:id="fb9">
      <bp:ID rdf:datatype="http://www.w3.org/2001/XMLSchema#string">15536089</bp:ID>
      <bp:DB rdf:datatype="http://www.w3.org/2001/XMLSchema#string">PubMed</bp:DB>
      <bp:TITLE rdf:datatype="http://www.w3.org/2001/XMLSchema#string">CTP: Phosphocholine cytidylyltransferase: paving the way from gene to membrane.</bp:TITLE>
      <bp:SOURCE rdf:datatype="http://www.w3.org/2001/XMLSchema#string">J Biol Chem</bp:SOURCE>
      <bp:YEAR rdf:datatype="http://www.w3.org/2001/XMLSchema#string">2005</bp:YEAR>
      <bp:AUTHORS rdf:datatype="http://www.w3.org/2001/XMLSchema#string">Jackowski S</bp:AUTHORS>
      <bp:AUTHORS rdf:datatype="http://www.w3.org/2001/XMLSchema#string">Fagone P</bp:AUTHORS>
    </bp:PublicationXref>
    <bp:PublicationXref xmlns:bp="http://www.biopax.org/release/biopax-level3.owl#" xmlns:rdf="http://www.w3.org/1999/02/22-rdf-syntax-ns#" rdf:id="f64">
      <bp:ID rdf:datatype="http://www.w3.org/2001/XMLSchema#string">19540930</bp:ID>
      <bp:DB rdf:datatype="http://www.w3.org/2001/XMLSchema#string">PubMed</bp:DB>
      <bp:TITLE rdf:datatype="http://www.w3.org/2001/XMLSchema#string">Phosphatidic acid signaling regulation of Ras superfamily of small guanosine triphosphatases.</bp:TITLE>
      <bp:SOURCE rdf:datatype="http://www.w3.org/2001/XMLSchema#string">Biochim Biophys Acta</bp:SOURCE>
      <bp:YEAR rdf:datatype="http://www.w3.org/2001/XMLSchema#string">2009</bp:YEAR>
      <bp:AUTHORS rdf:datatype="http://www.w3.org/2001/XMLSchema#string">Zhang Y</bp:AUTHORS>
      <bp:AUTHORS rdf:datatype="http://www.w3.org/2001/XMLSchema#string">Du G</bp:AUTHORS>
    </bp:PublicationXref>
    <bp:PublicationXref xmlns:bp="http://www.biopax.org/release/biopax-level3.owl#" xmlns:rdf="http://www.w3.org/1999/02/22-rdf-syntax-ns#" rdf:id="ec6">
      <bp:ID rdf:datatype="http://www.w3.org/2001/XMLSchema#string">9370322</bp:ID>
      <bp:DB rdf:datatype="http://www.w3.org/2001/XMLSchema#string">PubMed</bp:DB>
      <bp:TITLE rdf:datatype="http://www.w3.org/2001/XMLSchema#string">CDP-choline:alkylacetylglycerol cholinephosphotransferase catalyzes the final step in the de novo synthesis of platelet-activating factor.</bp:TITLE>
      <bp:SOURCE rdf:datatype="http://www.w3.org/2001/XMLSchema#string">Biochim Biophys Acta</bp:SOURCE>
      <bp:YEAR rdf:datatype="http://www.w3.org/2001/XMLSchema#string">1997</bp:YEAR>
      <bp:AUTHORS rdf:datatype="http://www.w3.org/2001/XMLSchema#string">Snyder F</bp:AUTHORS>
    </bp:PublicationXref>
    <bp:PublicationXref xmlns:bp="http://www.biopax.org/release/biopax-level3.owl#" xmlns:rdf="http://www.w3.org/1999/02/22-rdf-syntax-ns#" rdf:id="c29">
      <bp:ID rdf:datatype="http://www.w3.org/2001/XMLSchema#string">3300655</bp:ID>
      <bp:DB rdf:datatype="http://www.w3.org/2001/XMLSchema#string">PubMed</bp:DB>
      <bp:TITLE rdf:datatype="http://www.w3.org/2001/XMLSchema#string">Phospholipase A2: function and pharmacological regulation.</bp:TITLE>
      <bp:SOURCE rdf:datatype="http://www.w3.org/2001/XMLSchema#string">Biochem Pharmacol</bp:SOURCE>
      <bp:YEAR rdf:datatype="http://www.w3.org/2001/XMLSchema#string">1987</bp:YEAR>
      <bp:AUTHORS rdf:datatype="http://www.w3.org/2001/XMLSchema#string">Chang J</bp:AUTHORS>
      <bp:AUTHORS rdf:datatype="http://www.w3.org/2001/XMLSchema#string">Musser JH</bp:AUTHORS>
      <bp:AUTHORS rdf:datatype="http://www.w3.org/2001/XMLSchema#string">McGregor H</bp:AUTHORS>
    </bp:PublicationXref>
    <bp:PublicationXref xmlns:bp="http://www.biopax.org/release/biopax-level3.owl#" xmlns:rdf="http://www.w3.org/1999/02/22-rdf-syntax-ns#" rdf:id="c59">
      <bp:ID rdf:datatype="http://www.w3.org/2001/XMLSchema#string">9370326</bp:ID>
      <bp:DB rdf:datatype="http://www.w3.org/2001/XMLSchema#string">PubMed</bp:DB>
      <bp:TITLE rdf:datatype="http://www.w3.org/2001/XMLSchema#string">Phosphatidylethanolamine N-methyltransferase from liver.</bp:TITLE>
      <bp:SOURCE rdf:datatype="http://www.w3.org/2001/XMLSchema#string">Biochim Biophys Acta</bp:SOURCE>
      <bp:YEAR rdf:datatype="http://www.w3.org/2001/XMLSchema#string">1997</bp:YEAR>
      <bp:AUTHORS rdf:datatype="http://www.w3.org/2001/XMLSchema#string">Vance DE</bp:AUTHORS>
      <bp:AUTHORS rdf:datatype="http://www.w3.org/2001/XMLSchema#string">Walkey CJ</bp:AUTHORS>
      <bp:AUTHORS rdf:datatype="http://www.w3.org/2001/XMLSchema#string">Cui Z</bp:AUTHORS>
    </bp:PublicationXref>
    <bp:PublicationXref xmlns:bp="http://www.biopax.org/release/biopax-level3.owl#" xmlns:rdf="http://www.w3.org/1999/02/22-rdf-syntax-ns#" rdf:id="a40">
      <bp:ID rdf:datatype="http://www.w3.org/2001/XMLSchema#string">19250975</bp:ID>
      <bp:DB rdf:datatype="http://www.w3.org/2001/XMLSchema#string">PubMed</bp:DB>
      <bp:TITLE rdf:datatype="http://www.w3.org/2001/XMLSchema#string">Phosphatidate degradation: phosphatidate phosphatases (lipins) and lipid phosphate phosphatases.</bp:TITLE>
      <bp:SOURCE rdf:datatype="http://www.w3.org/2001/XMLSchema#string">Biochim Biophys Acta</bp:SOURCE>
      <bp:YEAR rdf:datatype="http://www.w3.org/2001/XMLSchema#string">2009</bp:YEAR>
      <bp:AUTHORS rdf:datatype="http://www.w3.org/2001/XMLSchema#string">Brindley DN</bp:AUTHORS>
      <bp:AUTHORS rdf:datatype="http://www.w3.org/2001/XMLSchema#string">Pilquil C</bp:AUTHORS>
      <bp:AUTHORS rdf:datatype="http://www.w3.org/2001/XMLSchema#string">Sariahmetoglu M</bp:AUTHORS>
      <bp:AUTHORS rdf:datatype="http://www.w3.org/2001/XMLSchema#string">Reue K</bp:AUTHORS>
    </bp:PublicationXref>
    <bp:PublicationXref xmlns:bp="http://www.biopax.org/release/biopax-level3.owl#" xmlns:rdf="http://www.w3.org/1999/02/22-rdf-syntax-ns#" rdf:id="e1e">
      <bp:ID rdf:datatype="http://www.w3.org/2001/XMLSchema#string">6288375</bp:ID>
      <bp:DB rdf:datatype="http://www.w3.org/2001/XMLSchema#string">PubMed</bp:DB>
      <bp:TITLE rdf:datatype="http://www.w3.org/2001/XMLSchema#string">Yeast mutant defective in synthesis of phosphatidylinositol. Isolation and characterization of a CDPdiacylglycerol--inositol 3-phosphatidyltransferase Km mutant.</bp:TITLE>
      <bp:SOURCE rdf:datatype="http://www.w3.org/2001/XMLSchema#string">Eur J Biochem</bp:SOURCE>
      <bp:YEAR rdf:datatype="http://www.w3.org/2001/XMLSchema#string">1982</bp:YEAR>
      <bp:AUTHORS rdf:datatype="http://www.w3.org/2001/XMLSchema#string">Nikawa J</bp:AUTHORS>
      <bp:AUTHORS rdf:datatype="http://www.w3.org/2001/XMLSchema#string">Yamashita S</bp:AUTHORS>
    </bp:PublicationXref>
    <bp:PublicationXref xmlns:bp="http://www.biopax.org/release/biopax-level3.owl#" xmlns:rdf="http://www.w3.org/1999/02/22-rdf-syntax-ns#" rdf:id="e15">
      <bp:ID rdf:datatype="http://www.w3.org/2001/XMLSchema#string">9370318</bp:ID>
      <bp:DB rdf:datatype="http://www.w3.org/2001/XMLSchema#string">PubMed</bp:DB>
      <bp:TITLE rdf:datatype="http://www.w3.org/2001/XMLSchema#string">Choline/ethanolamine kinase from mammalian tissues.</bp:TITLE>
      <bp:SOURCE rdf:datatype="http://www.w3.org/2001/XMLSchema#string">Biochim Biophys Acta</bp:SOURCE>
      <bp:YEAR rdf:datatype="http://www.w3.org/2001/XMLSchema#string">1997</bp:YEAR>
      <bp:AUTHORS rdf:datatype="http://www.w3.org/2001/XMLSchema#string">Ishidate K</bp:AUTHORS>
    </bp:PublicationXref>
    <bp:PublicationXref xmlns:bp="http://www.biopax.org/release/biopax-level3.owl#" xmlns:rdf="http://www.w3.org/1999/02/22-rdf-syntax-ns#" rdf:id="d7e">
      <bp:ID rdf:datatype="http://www.w3.org/2001/XMLSchema#string">20178759</bp:ID>
      <bp:DB rdf:datatype="http://www.w3.org/2001/XMLSchema#string">PubMed</bp:DB>
      <bp:TITLE rdf:datatype="http://www.w3.org/2001/XMLSchema#string">Lipid kinases: charging PtdIns(4,5)P2 synthesis.</bp:TITLE>
      <bp:SOURCE rdf:datatype="http://www.w3.org/2001/XMLSchema#string">Curr Biol</bp:SOURCE>
      <bp:YEAR rdf:datatype="http://www.w3.org/2001/XMLSchema#string">2010</bp:YEAR>
      <bp:AUTHORS rdf:datatype="http://www.w3.org/2001/XMLSchema#string">Divecha N</bp:AUTHORS>
    </bp:PublicationXref>
    <bp:PublicationXref xmlns:bp="http://www.biopax.org/release/biopax-level3.owl#" xmlns:rdf="http://www.w3.org/1999/02/22-rdf-syntax-ns#" rdf:id="b41">
      <bp:ID rdf:datatype="http://www.w3.org/2001/XMLSchema#string">8488570</bp:ID>
      <bp:DB rdf:datatype="http://www.w3.org/2001/XMLSchema#string">PubMed</bp:DB>
      <bp:TITLE rdf:datatype="http://www.w3.org/2001/XMLSchema#string">Phospholipase A2 enzymes: regulation and inhibition.</bp:TITLE>
      <bp:SOURCE rdf:datatype="http://www.w3.org/2001/XMLSchema#string">Trends Pharmacol Sci</bp:SOURCE>
      <bp:YEAR rdf:datatype="http://www.w3.org/2001/XMLSchema#string">1993</bp:YEAR>
      <bp:AUTHORS rdf:datatype="http://www.w3.org/2001/XMLSchema#string">Glaser KB</bp:AUTHORS>
      <bp:AUTHORS rdf:datatype="http://www.w3.org/2001/XMLSchema#string">Mobilio D</bp:AUTHORS>
      <bp:AUTHORS rdf:datatype="http://www.w3.org/2001/XMLSchema#string">Chang JY</bp:AUTHORS>
      <bp:AUTHORS rdf:datatype="http://www.w3.org/2001/XMLSchema#string">Senko N</bp:AUTHORS>
    </bp:PublicationXref>
    <bp:PublicationXref xmlns:bp="http://www.biopax.org/release/biopax-level3.owl#" xmlns:rdf="http://www.w3.org/1999/02/22-rdf-syntax-ns#" rdf:id="c3c">
      <bp:ID rdf:datatype="http://www.w3.org/2001/XMLSchema#string">1329260</bp:ID>
      <bp:DB rdf:datatype="http://www.w3.org/2001/XMLSchema#string">PubMed</bp:DB>
      <bp:TITLE rdf:datatype="http://www.w3.org/2001/XMLSchema#string">Glycerophospholipid metabolism: back to the future.</bp:TITLE>
      <bp:SOURCE rdf:datatype="http://www.w3.org/2001/XMLSchema#string">Thromb Res</bp:SOURCE>
      <bp:YEAR rdf:datatype="http://www.w3.org/2001/XMLSchema#string">1992</bp:YEAR>
      <bp:AUTHORS rdf:datatype="http://www.w3.org/2001/XMLSchema#string">Holmsen H</bp:AUTHORS>
      <bp:AUTHORS rdf:datatype="http://www.w3.org/2001/XMLSchema#string">Hindenes JO</bp:AUTHORS>
      <bp:AUTHORS rdf:datatype="http://www.w3.org/2001/XMLSchema#string">Fukami M</bp:AUTHORS>
    </bp:PublicationXref>
    <bp:PublicationXref xmlns:bp="http://www.biopax.org/release/biopax-level3.owl#" xmlns:rdf="http://www.w3.org/1999/02/22-rdf-syntax-ns#" rdf:id="c98">
      <bp:ID rdf:datatype="http://www.w3.org/2001/XMLSchema#string">476064</bp:ID>
      <bp:DB rdf:datatype="http://www.w3.org/2001/XMLSchema#string">PubMed</bp:DB>
      <bp:TITLE rdf:datatype="http://www.w3.org/2001/XMLSchema#string">Biosynthesis of plasmalogens by the microsomal fraction of fischer R-3259 sarcoma. Influence of specific 2-acyl chains on the desaturation of 1-alkyl-2-acyl-sn-glycero-3-phosphoethanolamine.</bp:TITLE>
      <bp:SOURCE rdf:datatype="http://www.w3.org/2001/XMLSchema#string">Biochemistry</bp:SOURCE>
      <bp:YEAR rdf:datatype="http://www.w3.org/2001/XMLSchema#string">1979</bp:YEAR>
      <bp:AUTHORS rdf:datatype="http://www.w3.org/2001/XMLSchema#string">Wykle RL</bp:AUTHORS>
      <bp:AUTHORS rdf:datatype="http://www.w3.org/2001/XMLSchema#string">Schremmer JM</bp:AUTHORS>
    </bp:PublicationXref>
    <bp:PublicationXref xmlns:bp="http://www.biopax.org/release/biopax-level3.owl#" xmlns:rdf="http://www.w3.org/1999/02/22-rdf-syntax-ns#" rdf:id="f4a">
      <bp:ID rdf:datatype="http://www.w3.org/2001/XMLSchema#string">15273989</bp:ID>
      <bp:DB rdf:datatype="http://www.w3.org/2001/XMLSchema#string">PubMed</bp:DB>
      <bp:TITLE rdf:datatype="http://www.w3.org/2001/XMLSchema#string">The ins and outs of lysophosphatidic acid signaling.</bp:TITLE>
      <bp:SOURCE rdf:datatype="http://www.w3.org/2001/XMLSchema#string">Bioessays</bp:SOURCE>
      <bp:YEAR rdf:datatype="http://www.w3.org/2001/XMLSchema#string">2004</bp:YEAR>
      <bp:AUTHORS rdf:datatype="http://www.w3.org/2001/XMLSchema#string">Moolenaar WH</bp:AUTHORS>
      <bp:AUTHORS rdf:datatype="http://www.w3.org/2001/XMLSchema#string">van Meeteren LA</bp:AUTHORS>
      <bp:AUTHORS rdf:datatype="http://www.w3.org/2001/XMLSchema#string">Giepmans BN</bp:AUTHORS>
    </bp:PublicationXref>
    <bp:PublicationXref xmlns:bp="http://www.biopax.org/release/biopax-level3.owl#" xmlns:rdf="http://www.w3.org/1999/02/22-rdf-syntax-ns#" rdf:id="a7d">
      <bp:ID rdf:datatype="http://www.w3.org/2001/XMLSchema#string">20503434</bp:ID>
      <bp:DB rdf:datatype="http://www.w3.org/2001/XMLSchema#string">PubMed</bp:DB>
      <bp:TITLE rdf:datatype="http://www.w3.org/2001/XMLSchema#string">The Kennedy pathway--De novo synthesis of phosphatidylethanolamine and phosphatidylcholine.</bp:TITLE>
      <bp:SOURCE rdf:datatype="http://www.w3.org/2001/XMLSchema#string">IUBMB Life</bp:SOURCE>
      <bp:YEAR rdf:datatype="http://www.w3.org/2001/XMLSchema#string">2010</bp:YEAR>
      <bp:AUTHORS rdf:datatype="http://www.w3.org/2001/XMLSchema#string">Gibellini F</bp:AUTHORS>
      <bp:AUTHORS rdf:datatype="http://www.w3.org/2001/XMLSchema#string">Smith TK</bp:AUTHORS>
    </bp:PublicationXref>
    <bp:PublicationXref xmlns:bp="http://www.biopax.org/release/biopax-level3.owl#" xmlns:rdf="http://www.w3.org/1999/02/22-rdf-syntax-ns#" rdf:id="c53">
      <bp:ID rdf:datatype="http://www.w3.org/2001/XMLSchema#string">9299423</bp:ID>
      <bp:DB rdf:datatype="http://www.w3.org/2001/XMLSchema#string">PubMed</bp:DB>
      <bp:TITLE rdf:datatype="http://www.w3.org/2001/XMLSchema#string">cDNA cloning and expression of murine 1-acyl-sn-glycerol-3-phosphate acyltransferase.</bp:TITLE>
      <bp:SOURCE rdf:datatype="http://www.w3.org/2001/XMLSchema#string">Biochem Biophys Res Commun</bp:SOURCE>
      <bp:YEAR rdf:datatype="http://www.w3.org/2001/XMLSchema#string">1997</bp:YEAR>
      <bp:AUTHORS rdf:datatype="http://www.w3.org/2001/XMLSchema#string">Kume K</bp:AUTHORS>
      <bp:AUTHORS rdf:datatype="http://www.w3.org/2001/XMLSchema#string">Shimizu T</bp:AUTHORS>
    </bp:PublicationXref>
    <bp:PublicationXref xmlns:bp="http://www.biopax.org/release/biopax-level3.owl#" xmlns:rdf="http://www.w3.org/1999/02/22-rdf-syntax-ns#" rdf:id="c23">
      <bp:ID rdf:datatype="http://www.w3.org/2001/XMLSchema#string">10191259</bp:ID>
      <bp:DB rdf:datatype="http://www.w3.org/2001/XMLSchema#string">PubMed</bp:DB>
      <bp:TITLE rdf:datatype="http://www.w3.org/2001/XMLSchema#string">Cloning and expression of a human choline/ethanolaminephosphotransferase: synthesis of phosphatidylcholine and phosphatidylethanolamine.</bp:TITLE>
      <bp:SOURCE rdf:datatype="http://www.w3.org/2001/XMLSchema#string">Biochem J</bp:SOURCE>
      <bp:YEAR rdf:datatype="http://www.w3.org/2001/XMLSchema#string">1999</bp:YEAR>
      <bp:AUTHORS rdf:datatype="http://www.w3.org/2001/XMLSchema#string">Henneberry AL</bp:AUTHORS>
      <bp:AUTHORS rdf:datatype="http://www.w3.org/2001/XMLSchema#string">McMaster CR</bp:AUTHORS>
    </bp:PublicationXref>
    <bp:PublicationXref xmlns:bp="http://www.biopax.org/release/biopax-level3.owl#" xmlns:rdf="http://www.w3.org/1999/02/22-rdf-syntax-ns#" rdf:id="daf">
      <bp:ID rdf:datatype="http://www.w3.org/2001/XMLSchema#string">1628249</bp:ID>
      <bp:DB rdf:datatype="http://www.w3.org/2001/XMLSchema#string">PubMed</bp:DB>
      <bp:TITLE rdf:datatype="http://www.w3.org/2001/XMLSchema#string">An update on PAF.</bp:TITLE>
      <bp:SOURCE rdf:datatype="http://www.w3.org/2001/XMLSchema#string">Clin Exp Allergy</bp:SOURCE>
      <bp:YEAR rdf:datatype="http://www.w3.org/2001/XMLSchema#string">1992</bp:YEAR>
      <bp:AUTHORS rdf:datatype="http://www.w3.org/2001/XMLSchema#string">Spencer DA</bp:AUTHORS>
    </bp:PublicationXref>
    <bp:PublicationXref xmlns:bp="http://www.biopax.org/release/biopax-level3.owl#" xmlns:rdf="http://www.w3.org/1999/02/22-rdf-syntax-ns#" rdf:id="af6">
      <bp:ID rdf:datatype="http://www.w3.org/2001/XMLSchema#string">7301041 </bp:ID>
      <bp:DB rdf:datatype="http://www.w3.org/2001/XMLSchema#string">PubMed</bp:DB>
      <bp:TITLE rdf:datatype="http://www.w3.org/2001/XMLSchema#string">Glycerophospholipid metabolism in neuronal and glial cell-enriched fractions.</bp:TITLE>
      <bp:SOURCE rdf:datatype="http://www.w3.org/2001/XMLSchema#string">Neurochem Res</bp:SOURCE>
      <bp:YEAR rdf:datatype="http://www.w3.org/2001/XMLSchema#string">1981</bp:YEAR>
      <bp:AUTHORS rdf:datatype="http://www.w3.org/2001/XMLSchema#string">Arienti G</bp:AUTHORS>
      <bp:AUTHORS rdf:datatype="http://www.w3.org/2001/XMLSchema#string">Goracci G</bp:AUTHORS>
      <bp:AUTHORS rdf:datatype="http://www.w3.org/2001/XMLSchema#string">Porcellati G</bp:AUTHORS>
    </bp:PublicationXref>
    <bp:PublicationXref xmlns:bp="http://www.biopax.org/release/biopax-level3.owl#" xmlns:rdf="http://www.w3.org/1999/02/22-rdf-syntax-ns#" rdf:id="c4a">
      <bp:ID rdf:datatype="http://www.w3.org/2001/XMLSchema#string">1989575</bp:ID>
      <bp:DB rdf:datatype="http://www.w3.org/2001/XMLSchema#string">PubMed</bp:DB>
      <bp:TITLE rdf:datatype="http://www.w3.org/2001/XMLSchema#string">Synthesis of phosphatidylethanolamine and ethanolamine plasmalogen by the CDP-ethanolamine and decarboxylase pathways in rat heart, kidney and liver.</bp:TITLE>
      <bp:SOURCE rdf:datatype="http://www.w3.org/2001/XMLSchema#string">Biochem J</bp:SOURCE>
      <bp:YEAR rdf:datatype="http://www.w3.org/2001/XMLSchema#string">1991</bp:YEAR>
      <bp:AUTHORS rdf:datatype="http://www.w3.org/2001/XMLSchema#string">Arthur G</bp:AUTHORS>
      <bp:AUTHORS rdf:datatype="http://www.w3.org/2001/XMLSchema#string">Page L</bp:AUTHORS>
    </bp:PublicationXref>
    <bp:PublicationXref xmlns:bp="http://www.biopax.org/release/biopax-level3.owl#" xmlns:rdf="http://www.w3.org/1999/02/22-rdf-syntax-ns#" rdf:id="c20">
      <bp:ID rdf:datatype="http://www.w3.org/2001/XMLSchema#string">18955040</bp:ID>
      <bp:DB rdf:datatype="http://www.w3.org/2001/XMLSchema#string">PubMed</bp:DB>
      <bp:TITLE rdf:datatype="http://www.w3.org/2001/XMLSchema#string">Platelet activating factor (PAF) and activity of its biosynthetic and catabolic enzymes in blood and leukocytes of male patients with newly diagnosed heart failure.</bp:TITLE>
      <bp:SOURCE rdf:datatype="http://www.w3.org/2001/XMLSchema#string">Clin Biochem</bp:SOURCE>
      <bp:YEAR rdf:datatype="http://www.w3.org/2001/XMLSchema#string">2009</bp:YEAR>
      <bp:AUTHORS rdf:datatype="http://www.w3.org/2001/XMLSchema#string">Detopoulou P</bp:AUTHORS>
      <bp:AUTHORS rdf:datatype="http://www.w3.org/2001/XMLSchema#string">Nomikos T</bp:AUTHORS>
      <bp:AUTHORS rdf:datatype="http://www.w3.org/2001/XMLSchema#string">Fragopoulou E</bp:AUTHORS>
      <bp:AUTHORS rdf:datatype="http://www.w3.org/2001/XMLSchema#string">Antonopoulou S</bp:AUTHORS>
      <bp:AUTHORS rdf:datatype="http://www.w3.org/2001/XMLSchema#string">Kotroyiannis I</bp:AUTHORS>
      <bp:AUTHORS rdf:datatype="http://www.w3.org/2001/XMLSchema#string">Vassiliadou C</bp:AUTHORS>
      <bp:AUTHORS rdf:datatype="http://www.w3.org/2001/XMLSchema#string">Panagiotakos DB</bp:AUTHORS>
      <bp:AUTHORS rdf:datatype="http://www.w3.org/2001/XMLSchema#string">Chrysohoou C</bp:AUTHORS>
      <bp:AUTHORS rdf:datatype="http://www.w3.org/2001/XMLSchema#string">Pitsavos C</bp:AUTHORS>
      <bp:AUTHORS rdf:datatype="http://www.w3.org/2001/XMLSchema#string">Stefanadis C</bp:AUTHORS>
    </bp:PublicationXref>
    <bp:PublicationXref xmlns:bp="http://www.biopax.org/release/biopax-level3.owl#" xmlns:rdf="http://www.w3.org/1999/02/22-rdf-syntax-ns#" rdf:id="a48">
      <bp:ID rdf:datatype="http://www.w3.org/2001/XMLSchema#string">14759225</bp:ID>
      <bp:DB rdf:datatype="http://www.w3.org/2001/XMLSchema#string">PubMed</bp:DB>
      <bp:TITLE rdf:datatype="http://www.w3.org/2001/XMLSchema#string">Control of the CDPethanolamine pathway in mammalian cells: effect of CTP:phosphoethanolamine cytidylyltransferase overexpression and the amount of intracellular diacylglycerol.</bp:TITLE>
      <bp:SOURCE rdf:datatype="http://www.w3.org/2001/XMLSchema#string">Biochem J</bp:SOURCE>
      <bp:YEAR rdf:datatype="http://www.w3.org/2001/XMLSchema#string">2004</bp:YEAR>
      <bp:AUTHORS rdf:datatype="http://www.w3.org/2001/XMLSchema#string">Bleijerveld OB</bp:AUTHORS>
      <bp:AUTHORS rdf:datatype="http://www.w3.org/2001/XMLSchema#string">Klein W</bp:AUTHORS>
      <bp:AUTHORS rdf:datatype="http://www.w3.org/2001/XMLSchema#string">Vaandrager AB</bp:AUTHORS>
      <bp:AUTHORS rdf:datatype="http://www.w3.org/2001/XMLSchema#string">Helms JB</bp:AUTHORS>
      <bp:AUTHORS rdf:datatype="http://www.w3.org/2001/XMLSchema#string">Houweling M</bp:AUTHORS>
    </bp:PublicationXref>
    <bp:PublicationXref xmlns:bp="http://www.biopax.org/release/biopax-level3.owl#" xmlns:rdf="http://www.w3.org/1999/02/22-rdf-syntax-ns#" rdf:id="fbc">
      <bp:ID rdf:datatype="http://www.w3.org/2001/XMLSchema#string">22809994</bp:ID>
      <bp:DB rdf:datatype="http://www.w3.org/2001/XMLSchema#string">PubMed</bp:DB>
      <bp:TITLE rdf:datatype="http://www.w3.org/2001/XMLSchema#string">Lysophosphatidic acid (LPA) and its receptors: role in airway inflammation and remodeling.</bp:TITLE>
      <bp:SOURCE rdf:datatype="http://www.w3.org/2001/XMLSchema#string">Biochim Biophys Acta</bp:SOURCE>
      <bp:YEAR rdf:datatype="http://www.w3.org/2001/XMLSchema#string">2013</bp:YEAR>
      <bp:AUTHORS rdf:datatype="http://www.w3.org/2001/XMLSchema#string">Zhao Y</bp:AUTHORS>
      <bp:AUTHORS rdf:datatype="http://www.w3.org/2001/XMLSchema#string">Natarajan V</bp:AUTHORS>
    </bp:PublicationXref>
    <bp:PublicationXref xmlns:bp="http://www.biopax.org/release/biopax-level3.owl#" xmlns:rdf="http://www.w3.org/1999/02/22-rdf-syntax-ns#" rdf:id="e50">
      <bp:ID rdf:datatype="http://www.w3.org/2001/XMLSchema#string">3071807</bp:ID>
      <bp:DB rdf:datatype="http://www.w3.org/2001/XMLSchema#string">PubMed</bp:DB>
      <bp:TITLE rdf:datatype="http://www.w3.org/2001/XMLSchema#string">Metabolism of platelet activating factor and related ether lipids: enzymatic pathways, subcellular sites, regulation, and membrane processing.</bp:TITLE>
      <bp:SOURCE rdf:datatype="http://www.w3.org/2001/XMLSchema#string">Prog Clin Biol Res</bp:SOURCE>
      <bp:YEAR rdf:datatype="http://www.w3.org/2001/XMLSchema#string">1988</bp:YEAR>
      <bp:AUTHORS rdf:datatype="http://www.w3.org/2001/XMLSchema#string">Snyder F</bp:AUTHORS>
    </bp:PublicationXref>
    <bp:PublicationXref xmlns:bp="http://www.biopax.org/release/biopax-level3.owl#" xmlns:rdf="http://www.w3.org/1999/02/22-rdf-syntax-ns#" rdf:id="f03">
      <bp:ID rdf:datatype="http://www.w3.org/2001/XMLSchema#string">22609101</bp:ID>
      <bp:DB rdf:datatype="http://www.w3.org/2001/XMLSchema#string">PubMed</bp:DB>
      <bp:TITLE rdf:datatype="http://www.w3.org/2001/XMLSchema#string">Mitochondria: signaling with phosphatidic acid.</bp:TITLE>
      <bp:SOURCE rdf:datatype="http://www.w3.org/2001/XMLSchema#string">Int J Biochem Cell Biol</bp:SOURCE>
      <bp:YEAR rdf:datatype="http://www.w3.org/2001/XMLSchema#string">2012</bp:YEAR>
      <bp:AUTHORS rdf:datatype="http://www.w3.org/2001/XMLSchema#string">Yang CY</bp:AUTHORS>
      <bp:AUTHORS rdf:datatype="http://www.w3.org/2001/XMLSchema#string">Frohman MA</bp:AUTHORS>
    </bp:PublicationXref>
    <bp:PublicationXref xmlns:bp="http://www.biopax.org/release/biopax-level3.owl#" xmlns:rdf="http://www.w3.org/1999/02/22-rdf-syntax-ns#" rdf:id="c34">
      <bp:ID rdf:datatype="http://www.w3.org/2001/XMLSchema#string">9370334</bp:ID>
      <bp:DB rdf:datatype="http://www.w3.org/2001/XMLSchema#string">PubMed</bp:DB>
      <bp:TITLE rdf:datatype="http://www.w3.org/2001/XMLSchema#string">Cardiolipin synthase from yeast.</bp:TITLE>
      <bp:SOURCE rdf:datatype="http://www.w3.org/2001/XMLSchema#string">Biochim Biophys Acta</bp:SOURCE>
      <bp:YEAR rdf:datatype="http://www.w3.org/2001/XMLSchema#string">1997</bp:YEAR>
      <bp:AUTHORS rdf:datatype="http://www.w3.org/2001/XMLSchema#string">Schlame M</bp:AUTHORS>
      <bp:AUTHORS rdf:datatype="http://www.w3.org/2001/XMLSchema#string">Greenberg ML</bp:AUTHORS>
    </bp:PublicationXref>
    <bp:PublicationXref xmlns:bp="http://www.biopax.org/release/biopax-level3.owl#" xmlns:rdf="http://www.w3.org/1999/02/22-rdf-syntax-ns#" rdf:id="dd4">
      <bp:ID rdf:datatype="http://www.w3.org/2001/XMLSchema#string">5581578</bp:ID>
      <bp:DB rdf:datatype="http://www.w3.org/2001/XMLSchema#string">PubMed</bp:DB>
      <bp:TITLE rdf:datatype="http://www.w3.org/2001/XMLSchema#string">Studies on the CDP-ethanolamine-1,2-diglyceride ethanolaminephosphotransferase of rat brain.</bp:TITLE>
      <bp:SOURCE rdf:datatype="http://www.w3.org/2001/XMLSchema#string">J Neurochem</bp:SOURCE>
      <bp:YEAR rdf:datatype="http://www.w3.org/2001/XMLSchema#string">1971</bp:YEAR>
      <bp:AUTHORS rdf:datatype="http://www.w3.org/2001/XMLSchema#string">Ansell GB</bp:AUTHORS>
      <bp:AUTHORS rdf:datatype="http://www.w3.org/2001/XMLSchema#string">Metcalfe RF</bp:AUTHORS>
    </bp:PublicationXref>
    <bp:PublicationXref xmlns:bp="http://www.biopax.org/release/biopax-level3.owl#" xmlns:rdf="http://www.w3.org/1999/02/22-rdf-syntax-ns#" rdf:id="a12">
      <bp:ID rdf:datatype="http://www.w3.org/2001/XMLSchema#string">2083674</bp:ID>
      <bp:DB rdf:datatype="http://www.w3.org/2001/XMLSchema#string">PubMed</bp:DB>
      <bp:TITLE rdf:datatype="http://www.w3.org/2001/XMLSchema#string">Structural and enzymological properties of cellular phospholipases A2.</bp:TITLE>
      <bp:SOURCE rdf:datatype="http://www.w3.org/2001/XMLSchema#string">Biochem Soc Trans</bp:SOURCE>
      <bp:YEAR rdf:datatype="http://www.w3.org/2001/XMLSchema#string">1990</bp:YEAR>
      <bp:AUTHORS rdf:datatype="http://www.w3.org/2001/XMLSchema#string">van den Bosch H</bp:AUTHORS>
      <bp:AUTHORS rdf:datatype="http://www.w3.org/2001/XMLSchema#string">Aarsman AJ</bp:AUTHORS>
      <bp:AUTHORS rdf:datatype="http://www.w3.org/2001/XMLSchema#string">van Schaik RH</bp:AUTHORS>
      <bp:AUTHORS rdf:datatype="http://www.w3.org/2001/XMLSchema#string">Schalkwijk CG</bp:AUTHORS>
      <bp:AUTHORS rdf:datatype="http://www.w3.org/2001/XMLSchema#string">Neijs FW</bp:AUTHORS>
      <bp:AUTHORS rdf:datatype="http://www.w3.org/2001/XMLSchema#string">Sturk A</bp:AUTHORS>
    </bp:PublicationXref>
    <bp:PublicationXref xmlns:bp="http://www.biopax.org/release/biopax-level3.owl#" xmlns:rdf="http://www.w3.org/1999/02/22-rdf-syntax-ns#" rdf:id="f20">
      <bp:ID rdf:datatype="http://www.w3.org/2001/XMLSchema#string">2505652</bp:ID>
      <bp:DB rdf:datatype="http://www.w3.org/2001/XMLSchema#string">PubMed</bp:DB>
      <bp:TITLE rdf:datatype="http://www.w3.org/2001/XMLSchema#string">The relationship between phospholipases A2 and C in signal transduction.</bp:TITLE>
      <bp:SOURCE rdf:datatype="http://www.w3.org/2001/XMLSchema#string">Ann N Y Acad Sci</bp:SOURCE>
      <bp:YEAR rdf:datatype="http://www.w3.org/2001/XMLSchema#string">1989</bp:YEAR>
      <bp:AUTHORS rdf:datatype="http://www.w3.org/2001/XMLSchema#string">Lapetina EG</bp:AUTHORS>
      <bp:AUTHORS rdf:datatype="http://www.w3.org/2001/XMLSchema#string">Crouch MF</bp:AUTHORS>
    </bp:PublicationXref>
    <bp:PublicationXref xmlns:bp="http://www.biopax.org/release/biopax-level3.owl#" xmlns:rdf="http://www.w3.org/1999/02/22-rdf-syntax-ns#" rdf:id="de3">
      <bp:ID rdf:datatype="http://www.w3.org/2001/XMLSchema#string">8200054</bp:ID>
      <bp:DB rdf:datatype="http://www.w3.org/2001/XMLSchema#string">PubMed</bp:DB>
      <bp:TITLE rdf:datatype="http://www.w3.org/2001/XMLSchema#string">Phases and phase transitions of the hydrated phosphatidylethanolamines.</bp:TITLE>
      <bp:SOURCE rdf:datatype="http://www.w3.org/2001/XMLSchema#string">Chem Phys Lipids</bp:SOURCE>
      <bp:YEAR rdf:datatype="http://www.w3.org/2001/XMLSchema#string">1994</bp:YEAR>
      <bp:AUTHORS rdf:datatype="http://www.w3.org/2001/XMLSchema#string">Koynova R</bp:AUTHORS>
      <bp:AUTHORS rdf:datatype="http://www.w3.org/2001/XMLSchema#string">Caffrey M</bp:AUTHORS>
    </bp:PublicationXref>
    <bp:PublicationXref xmlns:bp="http://www.biopax.org/release/biopax-level3.owl#" xmlns:rdf="http://www.w3.org/1999/02/22-rdf-syntax-ns#" rdf:id="cf8">
      <bp:ID rdf:datatype="http://www.w3.org/2001/XMLSchema#string">7492326</bp:ID>
      <bp:DB rdf:datatype="http://www.w3.org/2001/XMLSchema#string">PubMed</bp:DB>
      <bp:TITLE rdf:datatype="http://www.w3.org/2001/XMLSchema#string">Glycerol 3-phosphate-induced ATP production in intact mitochondria from pancreatic B-cells.</bp:TITLE>
      <bp:SOURCE rdf:datatype="http://www.w3.org/2001/XMLSchema#string">Biochem J</bp:SOURCE>
      <bp:YEAR rdf:datatype="http://www.w3.org/2001/XMLSchema#string">1995</bp:YEAR>
      <bp:AUTHORS rdf:datatype="http://www.w3.org/2001/XMLSchema#string">Idahl LA</bp:AUTHORS>
      <bp:AUTHORS rdf:datatype="http://www.w3.org/2001/XMLSchema#string">Lembert N</bp:AUTHORS>
    </bp:PublicationXref>
    <bp:PublicationXref xmlns:bp="http://www.biopax.org/release/biopax-level3.owl#" xmlns:rdf="http://www.w3.org/1999/02/22-rdf-syntax-ns#" rdf:id="c6e">
      <bp:ID rdf:datatype="http://www.w3.org/2001/XMLSchema#string">10427554</bp:ID>
      <bp:DB rdf:datatype="http://www.w3.org/2001/XMLSchema#string">PubMed</bp:DB>
      <bp:TITLE rdf:datatype="http://www.w3.org/2001/XMLSchema#string">Phosphatidylinositol 4-kinases. Assays and product analysis.</bp:TITLE>
      <bp:SOURCE rdf:datatype="http://www.w3.org/2001/XMLSchema#string">Methods Mol Biol</bp:SOURCE>
      <bp:YEAR rdf:datatype="http://www.w3.org/2001/XMLSchema#string">1998</bp:YEAR>
      <bp:AUTHORS rdf:datatype="http://www.w3.org/2001/XMLSchema#string">Meyers RE</bp:AUTHORS>
      <bp:AUTHORS rdf:datatype="http://www.w3.org/2001/XMLSchema#string">Cantley LC</bp:AUTHORS>
    </bp:PublicationXref>
    <bp:PublicationXref xmlns:bp="http://www.biopax.org/release/biopax-level3.owl#" xmlns:rdf="http://www.w3.org/1999/02/22-rdf-syntax-ns#" rdf:id="d83">
      <bp:ID rdf:datatype="http://www.w3.org/2001/XMLSchema#string">14626658</bp:ID>
      <bp:DB rdf:datatype="http://www.w3.org/2001/XMLSchema#string">PubMed</bp:DB>
      <bp:TITLE rdf:datatype="http://www.w3.org/2001/XMLSchema#string">Structural characterization of plasmenylcholine photooxidation products.</bp:TITLE>
      <bp:SOURCE rdf:datatype="http://www.w3.org/2001/XMLSchema#string">Photochem Photobiol</bp:SOURCE>
      <bp:YEAR rdf:datatype="http://www.w3.org/2001/XMLSchema#string">2003</bp:YEAR>
      <bp:AUTHORS rdf:datatype="http://www.w3.org/2001/XMLSchema#string">Thompson DH</bp:AUTHORS>
      <bp:AUTHORS rdf:datatype="http://www.w3.org/2001/XMLSchema#string">Inerowicz HD</bp:AUTHORS>
      <bp:AUTHORS rdf:datatype="http://www.w3.org/2001/XMLSchema#string">Grove J</bp:AUTHORS>
      <bp:AUTHORS rdf:datatype="http://www.w3.org/2001/XMLSchema#string">Sarna T</bp:AUTHORS>
    </bp:PublicationXref>
    <bp:PublicationXref xmlns:bp="http://www.biopax.org/release/biopax-level3.owl#" xmlns:rdf="http://www.w3.org/1999/02/22-rdf-syntax-ns#" rdf:id="c1d">
      <bp:ID rdf:datatype="http://www.w3.org/2001/XMLSchema#string">23220394</bp:ID>
      <bp:DB rdf:datatype="http://www.w3.org/2001/XMLSchema#string">PubMed</bp:DB>
      <bp:TITLE rdf:datatype="http://www.w3.org/2001/XMLSchema#string">The function and the role of the mitochondrial glycerol-3-phosphate dehydrogenase in mammalian tissues.</bp:TITLE>
      <bp:SOURCE rdf:datatype="http://www.w3.org/2001/XMLSchema#string">Biochim Biophys Acta</bp:SOURCE>
      <bp:YEAR rdf:datatype="http://www.w3.org/2001/XMLSchema#string">2013</bp:YEAR>
      <bp:AUTHORS rdf:datatype="http://www.w3.org/2001/XMLSchema#string">Mráček T</bp:AUTHORS>
      <bp:AUTHORS rdf:datatype="http://www.w3.org/2001/XMLSchema#string">Drahota Z</bp:AUTHORS>
      <bp:AUTHORS rdf:datatype="http://www.w3.org/2001/XMLSchema#string">Houštěk J</bp:AUTHORS>
    </bp:PublicationXref>
    <bp:PublicationXref xmlns:bp="http://www.biopax.org/release/biopax-level3.owl#" xmlns:rdf="http://www.w3.org/1999/02/22-rdf-syntax-ns#" rdf:id="db7">
      <bp:ID rdf:datatype="http://www.w3.org/2001/XMLSchema#string">9590628</bp:ID>
      <bp:DB rdf:datatype="http://www.w3.org/2001/XMLSchema#string">PubMed</bp:DB>
      <bp:TITLE rdf:datatype="http://www.w3.org/2001/XMLSchema#string">Chronic dietary n-3 polyunsaturated fatty acids deficiency affects the fatty acid composition of plasmenylethanolamine and phosphatidylethanolamine differently in rat frontal cortex, striatum, and cerebellum.</bp:TITLE>
      <bp:SOURCE rdf:datatype="http://www.w3.org/2001/XMLSchema#string">Lipids</bp:SOURCE>
      <bp:YEAR rdf:datatype="http://www.w3.org/2001/XMLSchema#string">1998</bp:YEAR>
      <bp:AUTHORS rdf:datatype="http://www.w3.org/2001/XMLSchema#string">Favrelière S</bp:AUTHORS>
      <bp:AUTHORS rdf:datatype="http://www.w3.org/2001/XMLSchema#string">Barrier L</bp:AUTHORS>
      <bp:AUTHORS rdf:datatype="http://www.w3.org/2001/XMLSchema#string">Durand G</bp:AUTHORS>
      <bp:AUTHORS rdf:datatype="http://www.w3.org/2001/XMLSchema#string">Chalon S</bp:AUTHORS>
      <bp:AUTHORS rdf:datatype="http://www.w3.org/2001/XMLSchema#string">Tallineau C</bp:AUTHORS>
    </bp:PublicationXref>
    <bp:PublicationXref xmlns:bp="http://www.biopax.org/release/biopax-level3.owl#" xmlns:rdf="http://www.w3.org/1999/02/22-rdf-syntax-ns#" rdf:id="dbb">
      <bp:ID rdf:datatype="http://www.w3.org/2001/XMLSchema#string">11740936</bp:ID>
      <bp:DB rdf:datatype="http://www.w3.org/2001/XMLSchema#string">PubMed</bp:DB>
      <bp:TITLE rdf:datatype="http://www.w3.org/2001/XMLSchema#string">PIP3, PIP2, and cell movement--similar messages, different meanings?</bp:TITLE>
      <bp:SOURCE rdf:datatype="http://www.w3.org/2001/XMLSchema#string">Dev Cell</bp:SOURCE>
      <bp:YEAR rdf:datatype="http://www.w3.org/2001/XMLSchema#string">2001</bp:YEAR>
      <bp:AUTHORS rdf:datatype="http://www.w3.org/2001/XMLSchema#string">Insall RH</bp:AUTHORS>
      <bp:AUTHORS rdf:datatype="http://www.w3.org/2001/XMLSchema#string">Weiner OD</bp:AUTHORS>
    </bp:PublicationXref>
    <bp:PublicationXref xmlns:bp="http://www.biopax.org/release/biopax-level3.owl#" xmlns:rdf="http://www.w3.org/1999/02/22-rdf-syntax-ns#" rdf:id="afd">
      <bp:ID rdf:datatype="http://www.w3.org/2001/XMLSchema#string">18854196</bp:ID>
      <bp:DB rdf:datatype="http://www.w3.org/2001/XMLSchema#string">PubMed</bp:DB>
      <bp:TITLE rdf:datatype="http://www.w3.org/2001/XMLSchema#string">Breast cancer is associated with an increase in the activity and expression of cholinephosphotransferase in rats.</bp:TITLE>
      <bp:SOURCE rdf:datatype="http://www.w3.org/2001/XMLSchema#string">Life Sci</bp:SOURCE>
      <bp:YEAR rdf:datatype="http://www.w3.org/2001/XMLSchema#string">2008</bp:YEAR>
      <bp:AUTHORS rdf:datatype="http://www.w3.org/2001/XMLSchema#string">Sinha Roy S</bp:AUTHORS>
      <bp:AUTHORS rdf:datatype="http://www.w3.org/2001/XMLSchema#string">Mukhopadhyay S</bp:AUTHORS>
      <bp:AUTHORS rdf:datatype="http://www.w3.org/2001/XMLSchema#string">Mukherjee S</bp:AUTHORS>
      <bp:AUTHORS rdf:datatype="http://www.w3.org/2001/XMLSchema#string">Das SK</bp:AUTHORS>
    </bp:PublicationXref>
    <bp:PublicationXref xmlns:bp="http://www.biopax.org/release/biopax-level3.owl#" xmlns:rdf="http://www.w3.org/1999/02/22-rdf-syntax-ns#" rdf:id="a80">
      <bp:ID rdf:datatype="http://www.w3.org/2001/XMLSchema#string">18204094</bp:ID>
      <bp:DB rdf:datatype="http://www.w3.org/2001/XMLSchema#string">PubMed</bp:DB>
      <bp:TITLE rdf:datatype="http://www.w3.org/2001/XMLSchema#string">Phosphatidylserine and phosphatidylethanolamine in mammalian cells: two metabolically related aminophospholipids.</bp:TITLE>
      <bp:SOURCE rdf:datatype="http://www.w3.org/2001/XMLSchema#string">J Lipid Res</bp:SOURCE>
      <bp:YEAR rdf:datatype="http://www.w3.org/2001/XMLSchema#string">2008</bp:YEAR>
      <bp:AUTHORS rdf:datatype="http://www.w3.org/2001/XMLSchema#string">Vance JE</bp:AUTHORS>
    </bp:PublicationXref>
    <bp:PublicationXref xmlns:bp="http://www.biopax.org/release/biopax-level3.owl#" xmlns:rdf="http://www.w3.org/1999/02/22-rdf-syntax-ns#" rdf:id="acf">
      <bp:ID rdf:datatype="http://www.w3.org/2001/XMLSchema#string">8869881</bp:ID>
      <bp:DB rdf:datatype="http://www.w3.org/2001/XMLSchema#string">PubMed</bp:DB>
      <bp:TITLE rdf:datatype="http://www.w3.org/2001/XMLSchema#string">Phosphatidate phosphatases of mammals, yeast, and higher plants.</bp:TITLE>
      <bp:SOURCE rdf:datatype="http://www.w3.org/2001/XMLSchema#string">Lipids</bp:SOURCE>
      <bp:YEAR rdf:datatype="http://www.w3.org/2001/XMLSchema#string">1996</bp:YEAR>
      <bp:AUTHORS rdf:datatype="http://www.w3.org/2001/XMLSchema#string">Kocsis MG</bp:AUTHORS>
      <bp:AUTHORS rdf:datatype="http://www.w3.org/2001/XMLSchema#string">Weselake RJ</bp:AUTHORS>
    </bp:PublicationXref>
    <bp:PublicationXref xmlns:bp="http://www.biopax.org/release/biopax-level3.owl#" xmlns:rdf="http://www.w3.org/1999/02/22-rdf-syntax-ns#" rdf:id="b55">
      <bp:ID rdf:datatype="http://www.w3.org/2001/XMLSchema#string">6705975</bp:ID>
      <bp:DB rdf:datatype="http://www.w3.org/2001/XMLSchema#string">PubMed</bp:DB>
      <bp:TITLE rdf:datatype="http://www.w3.org/2001/XMLSchema#string">Inhibition of the glycerol 3-phosphate oxidation by free fatty acids.</bp:TITLE>
      <bp:SOURCE rdf:datatype="http://www.w3.org/2001/XMLSchema#string">Int J Biochem</bp:SOURCE>
      <bp:YEAR rdf:datatype="http://www.w3.org/2001/XMLSchema#string">1984</bp:YEAR>
      <bp:AUTHORS rdf:datatype="http://www.w3.org/2001/XMLSchema#string">Rauchová H</bp:AUTHORS>
      <bp:AUTHORS rdf:datatype="http://www.w3.org/2001/XMLSchema#string">Drahota Z</bp:AUTHORS>
    </bp:PublicationXref>
    <bp:PublicationXref xmlns:bp="http://www.biopax.org/release/biopax-level3.owl#" xmlns:rdf="http://www.w3.org/1999/02/22-rdf-syntax-ns#" rdf:id="a6f">
      <bp:ID rdf:datatype="http://www.w3.org/2001/XMLSchema#string">12038971</bp:ID>
      <bp:DB rdf:datatype="http://www.w3.org/2001/XMLSchema#string">PubMed</bp:DB>
      <bp:TITLE rdf:datatype="http://www.w3.org/2001/XMLSchema#string">Platelet-activating factor receptor.</bp:TITLE>
      <bp:SOURCE rdf:datatype="http://www.w3.org/2001/XMLSchema#string">J Biochem</bp:SOURCE>
      <bp:YEAR rdf:datatype="http://www.w3.org/2001/XMLSchema#string">2002</bp:YEAR>
      <bp:AUTHORS rdf:datatype="http://www.w3.org/2001/XMLSchema#string">Honda Z</bp:AUTHORS>
      <bp:AUTHORS rdf:datatype="http://www.w3.org/2001/XMLSchema#string">Ishii S</bp:AUTHORS>
      <bp:AUTHORS rdf:datatype="http://www.w3.org/2001/XMLSchema#string">Shimizu T</bp:AUTHORS>
    </bp:PublicationXref>
    <bp:PublicationXref xmlns:bp="http://www.biopax.org/release/biopax-level3.owl#" xmlns:rdf="http://www.w3.org/1999/02/22-rdf-syntax-ns#" rdf:id="ad6">
      <bp:ID rdf:datatype="http://www.w3.org/2001/XMLSchema#string">22960354</bp:ID>
      <bp:DB rdf:datatype="http://www.w3.org/2001/XMLSchema#string">PubMed</bp:DB>
      <bp:TITLE rdf:datatype="http://www.w3.org/2001/XMLSchema#string">Formation and function of phosphatidylserine and phosphatidylethanolamine in mammalian cells.</bp:TITLE>
      <bp:SOURCE rdf:datatype="http://www.w3.org/2001/XMLSchema#string">Biochim Biophys Acta</bp:SOURCE>
      <bp:YEAR rdf:datatype="http://www.w3.org/2001/XMLSchema#string">2013</bp:YEAR>
      <bp:AUTHORS rdf:datatype="http://www.w3.org/2001/XMLSchema#string">Vance JE</bp:AUTHORS>
      <bp:AUTHORS rdf:datatype="http://www.w3.org/2001/XMLSchema#string">Tasseva G</bp:AUTHORS>
    </bp:PublicationXref>
    <bp:PublicationXref xmlns:bp="http://www.biopax.org/release/biopax-level3.owl#" xmlns:rdf="http://www.w3.org/1999/02/22-rdf-syntax-ns#" rdf:id="ca3">
      <bp:ID rdf:datatype="http://www.w3.org/2001/XMLSchema#string">11330037</bp:ID>
      <bp:DB rdf:datatype="http://www.w3.org/2001/XMLSchema#string">PubMed</bp:DB>
      <bp:TITLE rdf:datatype="http://www.w3.org/2001/XMLSchema#string">Alkyl-dihydroxyacetonephosphate synthase.</bp:TITLE>
      <bp:SOURCE rdf:datatype="http://www.w3.org/2001/XMLSchema#string">Cell Biochem Biophys</bp:SOURCE>
      <bp:YEAR rdf:datatype="http://www.w3.org/2001/XMLSchema#string">2000</bp:YEAR>
      <bp:AUTHORS rdf:datatype="http://www.w3.org/2001/XMLSchema#string">de Vet EC</bp:AUTHORS>
      <bp:AUTHORS rdf:datatype="http://www.w3.org/2001/XMLSchema#string">van den Bosch H</bp:AUTHORS>
    </bp:PublicationXref>
    <bp:PublicationXref xmlns:bp="http://www.biopax.org/release/biopax-level3.owl#" xmlns:rdf="http://www.w3.org/1999/02/22-rdf-syntax-ns#" rdf:id="fbe">
      <bp:ID rdf:datatype="http://www.w3.org/2001/XMLSchema#string">17063928</bp:ID>
      <bp:DB rdf:datatype="http://www.w3.org/2001/XMLSchema#string">PubMed</bp:DB>
      <bp:TITLE rdf:datatype="http://www.w3.org/2001/XMLSchema#string">Phosphatidylethanolamine N-methyltransferase and regulation of homocysteine.</bp:TITLE>
      <bp:SOURCE rdf:datatype="http://www.w3.org/2001/XMLSchema#string">Nutr Rev</bp:SOURCE>
      <bp:YEAR rdf:datatype="http://www.w3.org/2001/XMLSchema#string">2006</bp:YEAR>
      <bp:AUTHORS rdf:datatype="http://www.w3.org/2001/XMLSchema#string">Hartz CS</bp:AUTHORS>
      <bp:AUTHORS rdf:datatype="http://www.w3.org/2001/XMLSchema#string">Schalinske KL</bp:AUTHORS>
    </bp:PublicationXref>
    <bp:PublicationXref xmlns:bp="http://www.biopax.org/release/biopax-level3.owl#" xmlns:rdf="http://www.w3.org/1999/02/22-rdf-syntax-ns#" rdf:id="e10">
      <bp:ID rdf:datatype="http://www.w3.org/2001/XMLSchema#string">2163656</bp:ID>
      <bp:DB rdf:datatype="http://www.w3.org/2001/XMLSchema#string">PubMed</bp:DB>
      <bp:TITLE rdf:datatype="http://www.w3.org/2001/XMLSchema#string">Inositol lipids and phosphates.</bp:TITLE>
      <bp:SOURCE rdf:datatype="http://www.w3.org/2001/XMLSchema#string">Curr Opin Cell Biol</bp:SOURCE>
      <bp:YEAR rdf:datatype="http://www.w3.org/2001/XMLSchema#string">1990</bp:YEAR>
      <bp:AUTHORS rdf:datatype="http://www.w3.org/2001/XMLSchema#string">Downes CP</bp:AUTHORS>
      <bp:AUTHORS rdf:datatype="http://www.w3.org/2001/XMLSchema#string">Carter AN</bp:AUTHORS>
    </bp:PublicationXref>
    <bp:PublicationXref xmlns:bp="http://www.biopax.org/release/biopax-level3.owl#" xmlns:rdf="http://www.w3.org/1999/02/22-rdf-syntax-ns#" rdf:id="d78">
      <bp:ID rdf:datatype="http://www.w3.org/2001/XMLSchema#string">10208837</bp:ID>
      <bp:DB rdf:datatype="http://www.w3.org/2001/XMLSchema#string">PubMed</bp:DB>
      <bp:TITLE rdf:datatype="http://www.w3.org/2001/XMLSchema#string">CTP:phosphocholine cytidylyltransferase: insights into regulatory mechanisms and novel functions.</bp:TITLE>
      <bp:SOURCE rdf:datatype="http://www.w3.org/2001/XMLSchema#string">Biochem Biophys Res Commun</bp:SOURCE>
      <bp:YEAR rdf:datatype="http://www.w3.org/2001/XMLSchema#string">1999</bp:YEAR>
      <bp:AUTHORS rdf:datatype="http://www.w3.org/2001/XMLSchema#string">Clement JM</bp:AUTHORS>
      <bp:AUTHORS rdf:datatype="http://www.w3.org/2001/XMLSchema#string">Kent C</bp:AUTHORS>
    </bp:PublicationXref>
    <bp:PublicationXref xmlns:bp="http://www.biopax.org/release/biopax-level3.owl#" xmlns:rdf="http://www.w3.org/1999/02/22-rdf-syntax-ns#" rdf:id="c50">
      <bp:ID rdf:datatype="http://www.w3.org/2001/XMLSchema#string">22103853</bp:ID>
      <bp:DB rdf:datatype="http://www.w3.org/2001/XMLSchema#string">PubMed</bp:DB>
      <bp:TITLE rdf:datatype="http://www.w3.org/2001/XMLSchema#string">PIP3 regulation as promising targeted therapy of mast-cell-mediated diseases.</bp:TITLE>
      <bp:SOURCE rdf:datatype="http://www.w3.org/2001/XMLSchema#string">Curr Pharm Des</bp:SOURCE>
      <bp:YEAR rdf:datatype="http://www.w3.org/2001/XMLSchema#string">2011</bp:YEAR>
      <bp:AUTHORS rdf:datatype="http://www.w3.org/2001/XMLSchema#string">Shenker BJ</bp:AUTHORS>
      <bp:AUTHORS rdf:datatype="http://www.w3.org/2001/XMLSchema#string">Ali H</bp:AUTHORS>
      <bp:AUTHORS rdf:datatype="http://www.w3.org/2001/XMLSchema#string">Boesze-Battaglia K</bp:AUTHORS>
    </bp:PublicationXref>
    <bp:PublicationXref xmlns:bp="http://www.biopax.org/release/biopax-level3.owl#" xmlns:rdf="http://www.w3.org/1999/02/22-rdf-syntax-ns#" rdf:id="d99">
      <bp:ID rdf:datatype="http://www.w3.org/2001/XMLSchema#string">3753461</bp:ID>
      <bp:DB rdf:datatype="http://www.w3.org/2001/XMLSchema#string">PubMed</bp:DB>
      <bp:TITLE rdf:datatype="http://www.w3.org/2001/XMLSchema#string">The catabolism of plasmenylcholine in the guinea pig heart.</bp:TITLE>
      <bp:SOURCE rdf:datatype="http://www.w3.org/2001/XMLSchema#string">Biochem J</bp:SOURCE>
      <bp:YEAR rdf:datatype="http://www.w3.org/2001/XMLSchema#string">1986</bp:YEAR>
      <bp:AUTHORS rdf:datatype="http://www.w3.org/2001/XMLSchema#string">Arthur G</bp:AUTHORS>
      <bp:AUTHORS rdf:datatype="http://www.w3.org/2001/XMLSchema#string">Page L</bp:AUTHORS>
      <bp:AUTHORS rdf:datatype="http://www.w3.org/2001/XMLSchema#string">Mock T</bp:AUTHORS>
      <bp:AUTHORS rdf:datatype="http://www.w3.org/2001/XMLSchema#string">Choy PC</bp:AUTHORS>
    </bp:PublicationXref>
    <bp:PublicationXref xmlns:bp="http://www.biopax.org/release/biopax-level3.owl#" xmlns:rdf="http://www.w3.org/1999/02/22-rdf-syntax-ns#" rdf:id="da3">
      <bp:ID rdf:datatype="http://www.w3.org/2001/XMLSchema#string">23010477</bp:ID>
      <bp:DB rdf:datatype="http://www.w3.org/2001/XMLSchema#string">PubMed</bp:DB>
      <bp:TITLE rdf:datatype="http://www.w3.org/2001/XMLSchema#string">Phosphatidylcholine and the CDP-choline cycle.</bp:TITLE>
      <bp:SOURCE rdf:datatype="http://www.w3.org/2001/XMLSchema#string">Biochim Biophys Acta</bp:SOURCE>
      <bp:YEAR rdf:datatype="http://www.w3.org/2001/XMLSchema#string">2013</bp:YEAR>
      <bp:AUTHORS rdf:datatype="http://www.w3.org/2001/XMLSchema#string">Fagone P</bp:AUTHORS>
      <bp:AUTHORS rdf:datatype="http://www.w3.org/2001/XMLSchema#string">Jackowski S</bp:AUTHORS>
    </bp:PublicationXref>
    <bp:PublicationXref xmlns:bp="http://www.biopax.org/release/biopax-level3.owl#" xmlns:rdf="http://www.w3.org/1999/02/22-rdf-syntax-ns#" rdf:id="a63">
      <bp:ID rdf:datatype="http://www.w3.org/2001/XMLSchema#string">6297743</bp:ID>
      <bp:DB rdf:datatype="http://www.w3.org/2001/XMLSchema#string">PubMed</bp:DB>
      <bp:TITLE rdf:datatype="http://www.w3.org/2001/XMLSchema#string">Phosphatidylinositol 4-phosphate and phosphatidylinositol 4,5-bisphosphate: lipids in search of a function.</bp:TITLE>
      <bp:SOURCE rdf:datatype="http://www.w3.org/2001/XMLSchema#string">Cell Calcium</bp:SOURCE>
      <bp:YEAR rdf:datatype="http://www.w3.org/2001/XMLSchema#string">1982</bp:YEAR>
      <bp:AUTHORS rdf:datatype="http://www.w3.org/2001/XMLSchema#string">Downes P</bp:AUTHORS>
      <bp:AUTHORS rdf:datatype="http://www.w3.org/2001/XMLSchema#string">Michell RH</bp:AUTHORS>
    </bp:PublicationXref>
    <bp:PublicationXref xmlns:bp="http://www.biopax.org/release/biopax-level3.owl#" xmlns:rdf="http://www.w3.org/1999/02/22-rdf-syntax-ns#" rdf:id="bf1">
      <bp:ID rdf:datatype="http://www.w3.org/2001/XMLSchema#string">8382961</bp:ID>
      <bp:DB rdf:datatype="http://www.w3.org/2001/XMLSchema#string">PubMed</bp:DB>
      <bp:TITLE rdf:datatype="http://www.w3.org/2001/XMLSchema#string">Evidence for biosynthesis of plasmenylcholine from plasmenylethanolamine in HL-60 cells.</bp:TITLE>
      <bp:SOURCE rdf:datatype="http://www.w3.org/2001/XMLSchema#string">Biochim Biophys Acta</bp:SOURCE>
      <bp:YEAR rdf:datatype="http://www.w3.org/2001/XMLSchema#string">1993</bp:YEAR>
      <bp:AUTHORS rdf:datatype="http://www.w3.org/2001/XMLSchema#string">Blank ML</bp:AUTHORS>
      <bp:AUTHORS rdf:datatype="http://www.w3.org/2001/XMLSchema#string">Fitzgerald V</bp:AUTHORS>
      <bp:AUTHORS rdf:datatype="http://www.w3.org/2001/XMLSchema#string">Lee TC</bp:AUTHORS>
      <bp:AUTHORS rdf:datatype="http://www.w3.org/2001/XMLSchema#string">Snyder F</bp:AUTHORS>
    </bp:PublicationXref>
    <bp:PublicationXref xmlns:bp="http://www.biopax.org/release/biopax-level3.owl#" xmlns:rdf="http://www.w3.org/1999/02/22-rdf-syntax-ns#" rdf:id="a6b">
      <bp:ID rdf:datatype="http://www.w3.org/2001/XMLSchema#string">22877991</bp:ID>
      <bp:DB rdf:datatype="http://www.w3.org/2001/XMLSchema#string">PubMed</bp:DB>
      <bp:TITLE rdf:datatype="http://www.w3.org/2001/XMLSchema#string">Physiological roles of phosphatidylethanolamine N-methyltransferase.</bp:TITLE>
      <bp:SOURCE rdf:datatype="http://www.w3.org/2001/XMLSchema#string">Biochim Biophys Acta</bp:SOURCE>
      <bp:YEAR rdf:datatype="http://www.w3.org/2001/XMLSchema#string">2013</bp:YEAR>
      <bp:AUTHORS rdf:datatype="http://www.w3.org/2001/XMLSchema#string">Vance DE</bp:AUTHORS>
    </bp:PublicationXref>
    <bp:PublicationXref xmlns:bp="http://www.biopax.org/release/biopax-level3.owl#" xmlns:rdf="http://www.w3.org/1999/02/22-rdf-syntax-ns#" rdf:id="af5">
      <bp:ID rdf:datatype="http://www.w3.org/2001/XMLSchema#string">17079146</bp:ID>
      <bp:DB rdf:datatype="http://www.w3.org/2001/XMLSchema#string">PubMed</bp:DB>
      <bp:TITLE rdf:datatype="http://www.w3.org/2001/XMLSchema#string">Roles of phosphatidate phosphatase enzymes in lipid metabolism.</bp:TITLE>
      <bp:SOURCE rdf:datatype="http://www.w3.org/2001/XMLSchema#string">Trends Biochem Sci</bp:SOURCE>
      <bp:YEAR rdf:datatype="http://www.w3.org/2001/XMLSchema#string">2006</bp:YEAR>
      <bp:AUTHORS rdf:datatype="http://www.w3.org/2001/XMLSchema#string">Carman GM</bp:AUTHORS>
      <bp:AUTHORS rdf:datatype="http://www.w3.org/2001/XMLSchema#string">Han GS</bp:AUTHORS>
    </bp:PublicationXref>
    <bp:PublicationXref xmlns:bp="http://www.biopax.org/release/biopax-level3.owl#" xmlns:rdf="http://www.w3.org/1999/02/22-rdf-syntax-ns#" rdf:id="c7a">
      <bp:ID rdf:datatype="http://www.w3.org/2001/XMLSchema#string">205412</bp:ID>
      <bp:DB rdf:datatype="http://www.w3.org/2001/XMLSchema#string">PubMed</bp:DB>
      <bp:TITLE rdf:datatype="http://www.w3.org/2001/XMLSchema#string">The influence of exogenous and of membrane-bound phosphatidate concentration on the activity of CTP: phosphatidate cytidylyltransferase and phosphatidate phosphohydrolase.</bp:TITLE>
      <bp:SOURCE rdf:datatype="http://www.w3.org/2001/XMLSchema#string">Eur J Biochem</bp:SOURCE>
      <bp:YEAR rdf:datatype="http://www.w3.org/2001/XMLSchema#string">1978</bp:YEAR>
      <bp:AUTHORS rdf:datatype="http://www.w3.org/2001/XMLSchema#string">van Heusden GP</bp:AUTHORS>
      <bp:AUTHORS rdf:datatype="http://www.w3.org/2001/XMLSchema#string">van den Bosch H</bp:AUTHORS>
    </bp:PublicationXref>
    <bp:PublicationXref xmlns:bp="http://www.biopax.org/release/biopax-level3.owl#" xmlns:rdf="http://www.w3.org/1999/02/22-rdf-syntax-ns#" rdf:id="adf">
      <bp:ID rdf:datatype="http://www.w3.org/2001/XMLSchema#string">7378426</bp:ID>
      <bp:DB rdf:datatype="http://www.w3.org/2001/XMLSchema#string">PubMed</bp:DB>
      <bp:TITLE rdf:datatype="http://www.w3.org/2001/XMLSchema#string">Solubilization, partial purification and characterization of rat liver microsomal diacylglycerol acyltransferase.</bp:TITLE>
      <bp:SOURCE rdf:datatype="http://www.w3.org/2001/XMLSchema#string">Biochim Biophys Acta</bp:SOURCE>
      <bp:YEAR rdf:datatype="http://www.w3.org/2001/XMLSchema#string">1980</bp:YEAR>
      <bp:AUTHORS rdf:datatype="http://www.w3.org/2001/XMLSchema#string">Polokoff MA</bp:AUTHORS>
      <bp:AUTHORS rdf:datatype="http://www.w3.org/2001/XMLSchema#string">Bell RM</bp:AUTHORS>
    </bp:PublicationXref>
    <bp:PublicationXref xmlns:bp="http://www.biopax.org/release/biopax-level3.owl#" xmlns:rdf="http://www.w3.org/1999/02/22-rdf-syntax-ns#" rdf:id="df0">
      <bp:ID rdf:datatype="http://www.w3.org/2001/XMLSchema#string">10729607</bp:ID>
      <bp:DB rdf:datatype="http://www.w3.org/2001/XMLSchema#string">PubMed</bp:DB>
      <bp:TITLE rdf:datatype="http://www.w3.org/2001/XMLSchema#string">Platelet-activating factor (PAF) receptor and genetically engineered PAF receptor mutant mice.</bp:TITLE>
      <bp:SOURCE rdf:datatype="http://www.w3.org/2001/XMLSchema#string">Prog Lipid Res</bp:SOURCE>
      <bp:YEAR rdf:datatype="http://www.w3.org/2001/XMLSchema#string">2000</bp:YEAR>
      <bp:AUTHORS rdf:datatype="http://www.w3.org/2001/XMLSchema#string">Ishii S</bp:AUTHORS>
      <bp:AUTHORS rdf:datatype="http://www.w3.org/2001/XMLSchema#string">Shimizu T</bp:AUTHORS>
    </bp:PublicationXref>
    <bp:PublicationXref xmlns:bp="http://www.biopax.org/release/biopax-level3.owl#" xmlns:rdf="http://www.w3.org/1999/02/22-rdf-syntax-ns#" rdf:id="e4a">
      <bp:ID rdf:datatype="http://www.w3.org/2001/XMLSchema#string">18204095</bp:ID>
      <bp:DB rdf:datatype="http://www.w3.org/2001/XMLSchema#string">PubMed</bp:DB>
      <bp:TITLE rdf:datatype="http://www.w3.org/2001/XMLSchema#string">Phosphatidylcholine and choline homeostasis.</bp:TITLE>
      <bp:SOURCE rdf:datatype="http://www.w3.org/2001/XMLSchema#string">J Lipid Res</bp:SOURCE>
      <bp:YEAR rdf:datatype="http://www.w3.org/2001/XMLSchema#string">2008</bp:YEAR>
      <bp:AUTHORS rdf:datatype="http://www.w3.org/2001/XMLSchema#string">Li Z</bp:AUTHORS>
      <bp:AUTHORS rdf:datatype="http://www.w3.org/2001/XMLSchema#string">Vance DE</bp:AUTHORS>
    </bp:PublicationXref>
    <bp:PublicationXref xmlns:bp="http://www.biopax.org/release/biopax-level3.owl#" xmlns:rdf="http://www.w3.org/1999/02/22-rdf-syntax-ns#" rdf:id="d9e">
      <bp:ID rdf:datatype="http://www.w3.org/2001/XMLSchema#string">2499328</bp:ID>
      <bp:DB rdf:datatype="http://www.w3.org/2001/XMLSchema#string">PubMed</bp:DB>
      <bp:TITLE rdf:datatype="http://www.w3.org/2001/XMLSchema#string">Biosynthesis of phosphatidylethanolamine via the CDP-ethanolamine route is an important pathway in isolated rat hepatocytes.</bp:TITLE>
      <bp:SOURCE rdf:datatype="http://www.w3.org/2001/XMLSchema#string">Biochem Biophys Res Commun</bp:SOURCE>
      <bp:YEAR rdf:datatype="http://www.w3.org/2001/XMLSchema#string">1989</bp:YEAR>
      <bp:AUTHORS rdf:datatype="http://www.w3.org/2001/XMLSchema#string">Tijburg LB</bp:AUTHORS>
      <bp:AUTHORS rdf:datatype="http://www.w3.org/2001/XMLSchema#string">Geelen MJ</bp:AUTHORS>
      <bp:AUTHORS rdf:datatype="http://www.w3.org/2001/XMLSchema#string">Van Golde LM</bp:AUTHORS>
    </bp:PublicationXref>
    <bp:PublicationXref xmlns:bp="http://www.biopax.org/release/biopax-level3.owl#" xmlns:rdf="http://www.w3.org/1999/02/22-rdf-syntax-ns#" rdf:id="b42">
      <bp:ID rdf:datatype="http://www.w3.org/2001/XMLSchema#string">17928411</bp:ID>
      <bp:DB rdf:datatype="http://www.w3.org/2001/XMLSchema#string">PubMed</bp:DB>
      <bp:TITLE rdf:datatype="http://www.w3.org/2001/XMLSchema#string">Complex roles of PIP2 in the regulation of ion channels and transporters.</bp:TITLE>
      <bp:SOURCE rdf:datatype="http://www.w3.org/2001/XMLSchema#string">Am J Physiol Renal Physiol</bp:SOURCE>
      <bp:YEAR rdf:datatype="http://www.w3.org/2001/XMLSchema#string">2007</bp:YEAR>
      <bp:AUTHORS rdf:datatype="http://www.w3.org/2001/XMLSchema#string">Huang CL</bp:AUTHORS>
    </bp:PublicationXref>
    <bp:PublicationXref xmlns:bp="http://www.biopax.org/release/biopax-level3.owl#" xmlns:rdf="http://www.w3.org/1999/02/22-rdf-syntax-ns#" rdf:id="fcb">
      <bp:ID rdf:datatype="http://www.w3.org/2001/XMLSchema#string">12824553</bp:ID>
      <bp:DB rdf:datatype="http://www.w3.org/2001/XMLSchema#string">PubMed</bp:DB>
      <bp:TITLE rdf:datatype="http://www.w3.org/2001/XMLSchema#string">Purification of phosphatidylglycerophosphate synthase from cultured mammalian cells.</bp:TITLE>
      <bp:SOURCE rdf:datatype="http://www.w3.org/2001/XMLSchema#string">Methods Mol Biol</bp:SOURCE>
      <bp:YEAR rdf:datatype="http://www.w3.org/2001/XMLSchema#string">2003</bp:YEAR>
      <bp:AUTHORS rdf:datatype="http://www.w3.org/2001/XMLSchema#string">Kawasaki K</bp:AUTHORS>
      <bp:AUTHORS rdf:datatype="http://www.w3.org/2001/XMLSchema#string">Nishijima M</bp:AUTHORS>
    </bp:PublicationXref>
    <bp:PublicationXref xmlns:bp="http://www.biopax.org/release/biopax-level3.owl#" xmlns:rdf="http://www.w3.org/1999/02/22-rdf-syntax-ns#" rdf:id="fdc">
      <bp:ID rdf:datatype="http://www.w3.org/2001/XMLSchema#string">6712967</bp:ID>
      <bp:DB rdf:datatype="http://www.w3.org/2001/XMLSchema#string">PubMed</bp:DB>
      <bp:TITLE rdf:datatype="http://www.w3.org/2001/XMLSchema#string">Studies on ether phospholipids. II. Comparative composition of various tissues from human, rat and guinea pig.</bp:TITLE>
      <bp:SOURCE rdf:datatype="http://www.w3.org/2001/XMLSchema#string">Biochim Biophys Acta</bp:SOURCE>
      <bp:YEAR rdf:datatype="http://www.w3.org/2001/XMLSchema#string">1984</bp:YEAR>
      <bp:AUTHORS rdf:datatype="http://www.w3.org/2001/XMLSchema#string">Diagne A</bp:AUTHORS>
      <bp:AUTHORS rdf:datatype="http://www.w3.org/2001/XMLSchema#string">Fauvel J</bp:AUTHORS>
      <bp:AUTHORS rdf:datatype="http://www.w3.org/2001/XMLSchema#string">Record M</bp:AUTHORS>
      <bp:AUTHORS rdf:datatype="http://www.w3.org/2001/XMLSchema#string">Chap H</bp:AUTHORS>
      <bp:AUTHORS rdf:datatype="http://www.w3.org/2001/XMLSchema#string">Douste-Blazy L</bp:AUTHORS>
    </bp:PublicationXref>
    <bp:PublicationXref xmlns:bp="http://www.biopax.org/release/biopax-level3.owl#" xmlns:rdf="http://www.w3.org/1999/02/22-rdf-syntax-ns#" rdf:id="c90">
      <bp:ID rdf:datatype="http://www.w3.org/2001/XMLSchema#string">17673461</bp:ID>
      <bp:DB rdf:datatype="http://www.w3.org/2001/XMLSchema#string">PubMed</bp:DB>
      <bp:TITLE rdf:datatype="http://www.w3.org/2001/XMLSchema#string">The CDP-ethanolamine pathway and phosphatidylserine decarboxylation generate different phosphatidylethanolamine molecular species.</bp:TITLE>
      <bp:SOURCE rdf:datatype="http://www.w3.org/2001/XMLSchema#string">J Biol Chem</bp:SOURCE>
      <bp:YEAR rdf:datatype="http://www.w3.org/2001/XMLSchema#string">2007</bp:YEAR>
      <bp:AUTHORS rdf:datatype="http://www.w3.org/2001/XMLSchema#string">Bleijerveld OB</bp:AUTHORS>
      <bp:AUTHORS rdf:datatype="http://www.w3.org/2001/XMLSchema#string">Brouwers JF</bp:AUTHORS>
      <bp:AUTHORS rdf:datatype="http://www.w3.org/2001/XMLSchema#string">Vaandrager AB</bp:AUTHORS>
      <bp:AUTHORS rdf:datatype="http://www.w3.org/2001/XMLSchema#string">Helms JB</bp:AUTHORS>
      <bp:AUTHORS rdf:datatype="http://www.w3.org/2001/XMLSchema#string">Houweling M</bp:AUTHORS>
    </bp:PublicationXref>
    <bp:PublicationXref xmlns:bp="http://www.biopax.org/release/biopax-level3.owl#" xmlns:rdf="http://www.w3.org/1999/02/22-rdf-syntax-ns#" rdf:id="b56">
      <bp:ID rdf:datatype="http://www.w3.org/2001/XMLSchema#string">22468920</bp:ID>
      <bp:DB rdf:datatype="http://www.w3.org/2001/XMLSchema#string">PubMed</bp:DB>
      <bp:TITLE rdf:datatype="http://www.w3.org/2001/XMLSchema#string">Free radical oxidation of cardiolipin: chemical mechanisms, detection and implication in apoptosis, mitochondrial dysfunction and human diseases.</bp:TITLE>
      <bp:SOURCE rdf:datatype="http://www.w3.org/2001/XMLSchema#string">Free Radic Res</bp:SOURCE>
      <bp:YEAR rdf:datatype="http://www.w3.org/2001/XMLSchema#string">2012</bp:YEAR>
      <bp:AUTHORS rdf:datatype="http://www.w3.org/2001/XMLSchema#string">Yin H</bp:AUTHORS>
      <bp:AUTHORS rdf:datatype="http://www.w3.org/2001/XMLSchema#string">Zhu M</bp:AUTHORS>
    </bp:PublicationXref>
    <bp:PublicationXref xmlns:bp="http://www.biopax.org/release/biopax-level3.owl#" xmlns:rdf="http://www.w3.org/1999/02/22-rdf-syntax-ns#" rdf:id="fe9">
      <bp:ID rdf:datatype="http://www.w3.org/2001/XMLSchema#string">15893598</bp:ID>
      <bp:DB rdf:datatype="http://www.w3.org/2001/XMLSchema#string">PubMed</bp:DB>
      <bp:TITLE rdf:datatype="http://www.w3.org/2001/XMLSchema#string">In situ hybridization of dihydroxyacetone phosphate acyltransferase, the regulating enzyme involved in plasmalogen biosynthesis.</bp:TITLE>
      <bp:SOURCE rdf:datatype="http://www.w3.org/2001/XMLSchema#string">Brain Res Mol Brain Res</bp:SOURCE>
      <bp:YEAR rdf:datatype="http://www.w3.org/2001/XMLSchema#string">2005</bp:YEAR>
      <bp:AUTHORS rdf:datatype="http://www.w3.org/2001/XMLSchema#string">André A</bp:AUTHORS>
      <bp:AUTHORS rdf:datatype="http://www.w3.org/2001/XMLSchema#string">Tessier C</bp:AUTHORS>
      <bp:AUTHORS rdf:datatype="http://www.w3.org/2001/XMLSchema#string">Brétillon L</bp:AUTHORS>
      <bp:AUTHORS rdf:datatype="http://www.w3.org/2001/XMLSchema#string">Sébédio JL</bp:AUTHORS>
      <bp:AUTHORS rdf:datatype="http://www.w3.org/2001/XMLSchema#string">Chardigny JM</bp:AUTHORS>
    </bp:PublicationXref>
    <bp:PublicationXref xmlns:bp="http://www.biopax.org/release/biopax-level3.owl#" xmlns:rdf="http://www.w3.org/1999/02/22-rdf-syntax-ns#" rdf:id="d17">
      <bp:ID rdf:datatype="http://www.w3.org/2001/XMLSchema#string">10395968</bp:ID>
      <bp:DB rdf:datatype="http://www.w3.org/2001/XMLSchema#string">PubMed</bp:DB>
      <bp:TITLE rdf:datatype="http://www.w3.org/2001/XMLSchema#string">Identification and characterization of the mouse cDNA encoding acyl-CoA:dihydroxyacetone phosphate acyltransferase.</bp:TITLE>
      <bp:SOURCE rdf:datatype="http://www.w3.org/2001/XMLSchema#string">Biochim Biophys Acta</bp:SOURCE>
      <bp:YEAR rdf:datatype="http://www.w3.org/2001/XMLSchema#string">1999</bp:YEAR>
      <bp:AUTHORS rdf:datatype="http://www.w3.org/2001/XMLSchema#string">Ofman R</bp:AUTHORS>
      <bp:AUTHORS rdf:datatype="http://www.w3.org/2001/XMLSchema#string">Hogenhout EM</bp:AUTHORS>
      <bp:AUTHORS rdf:datatype="http://www.w3.org/2001/XMLSchema#string">Wanders RJ</bp:AUTHORS>
    </bp:PublicationXref>
    <bp:PublicationXref xmlns:bp="http://www.biopax.org/release/biopax-level3.owl#" xmlns:rdf="http://www.w3.org/1999/02/22-rdf-syntax-ns#" rdf:id="e93">
      <bp:ID rdf:datatype="http://www.w3.org/2001/XMLSchema#string">11286640</bp:ID>
      <bp:DB rdf:datatype="http://www.w3.org/2001/XMLSchema#string">PubMed</bp:DB>
      <bp:TITLE rdf:datatype="http://www.w3.org/2001/XMLSchema#string">Genetic determinants of plasma triglycerides: impact of rare and common mutations.</bp:TITLE>
      <bp:SOURCE rdf:datatype="http://www.w3.org/2001/XMLSchema#string">Curr Atheroscler Rep</bp:SOURCE>
      <bp:YEAR rdf:datatype="http://www.w3.org/2001/XMLSchema#string">2001</bp:YEAR>
      <bp:AUTHORS rdf:datatype="http://www.w3.org/2001/XMLSchema#string">Talmud PJ</bp:AUTHORS>
    </bp:PublicationXref>
    <bp:PublicationXref xmlns:bp="http://www.biopax.org/release/biopax-level3.owl#" xmlns:rdf="http://www.w3.org/1999/02/22-rdf-syntax-ns#" rdf:id="ec0">
      <bp:ID rdf:datatype="http://www.w3.org/2001/XMLSchema#string">17940275</bp:ID>
      <bp:DB rdf:datatype="http://www.w3.org/2001/XMLSchema#string">PubMed</bp:DB>
      <bp:TITLE rdf:datatype="http://www.w3.org/2001/XMLSchema#string">P.S. to PS (phosphatidylserine)--pertinent proteins in apoptotic cell clearance.</bp:TITLE>
      <bp:SOURCE rdf:datatype="http://www.w3.org/2001/XMLSchema#string">Sci STKE</bp:SOURCE>
      <bp:YEAR rdf:datatype="http://www.w3.org/2001/XMLSchema#string">2007</bp:YEAR>
      <bp:AUTHORS rdf:datatype="http://www.w3.org/2001/XMLSchema#string">Schlegel RA</bp:AUTHORS>
      <bp:AUTHORS rdf:datatype="http://www.w3.org/2001/XMLSchema#string">Williamson P</bp:AUTHORS>
    </bp:PublicationXref>
    <bp:PublicationXref xmlns:bp="http://www.biopax.org/release/biopax-level3.owl#" xmlns:rdf="http://www.w3.org/1999/02/22-rdf-syntax-ns#" rdf:id="ba5">
      <bp:ID rdf:datatype="http://www.w3.org/2001/XMLSchema#string">9370315</bp:ID>
      <bp:DB rdf:datatype="http://www.w3.org/2001/XMLSchema#string">PubMed</bp:DB>
      <bp:TITLE rdf:datatype="http://www.w3.org/2001/XMLSchema#string">Phosphatidate phosphatases and diacylglycerol pyrophosphate phosphatases in Saccharomyces cerevisiae and Escherichia coli.</bp:TITLE>
      <bp:SOURCE rdf:datatype="http://www.w3.org/2001/XMLSchema#string">Biochim Biophys Acta</bp:SOURCE>
      <bp:YEAR rdf:datatype="http://www.w3.org/2001/XMLSchema#string">1997</bp:YEAR>
      <bp:AUTHORS rdf:datatype="http://www.w3.org/2001/XMLSchema#string">Carman GM</bp:AUTHORS>
    </bp:PublicationXref>
    <bp:PublicationXref xmlns:bp="http://www.biopax.org/release/biopax-level3.owl#" xmlns:rdf="http://www.w3.org/1999/02/22-rdf-syntax-ns#" rdf:id="dfc">
      <bp:ID rdf:datatype="http://www.w3.org/2001/XMLSchema#string">8468530</bp:ID>
      <bp:DB rdf:datatype="http://www.w3.org/2001/XMLSchema#string">PubMed</bp:DB>
      <bp:TITLE rdf:datatype="http://www.w3.org/2001/XMLSchema#string">Exclusive localization in peroxisomes of dihydroxyacetone phosphate acyltransferase and alkyl-dihydroxyacetone phosphate synthase in rat liver.</bp:TITLE>
      <bp:SOURCE rdf:datatype="http://www.w3.org/2001/XMLSchema#string">J Lipid Res</bp:SOURCE>
      <bp:YEAR rdf:datatype="http://www.w3.org/2001/XMLSchema#string">1993</bp:YEAR>
      <bp:AUTHORS rdf:datatype="http://www.w3.org/2001/XMLSchema#string">Singh H</bp:AUTHORS>
      <bp:AUTHORS rdf:datatype="http://www.w3.org/2001/XMLSchema#string">Beckman K</bp:AUTHORS>
      <bp:AUTHORS rdf:datatype="http://www.w3.org/2001/XMLSchema#string">Poulos A</bp:AUTHORS>
    </bp:PublicationXref>
    <bp:PublicationXref xmlns:bp="http://www.biopax.org/release/biopax-level3.owl#" xmlns:rdf="http://www.w3.org/1999/02/22-rdf-syntax-ns#" rdf:id="d41">
      <bp:ID rdf:datatype="http://www.w3.org/2001/XMLSchema#string">1333282</bp:ID>
      <bp:DB rdf:datatype="http://www.w3.org/2001/XMLSchema#string">PubMed</bp:DB>
      <bp:TITLE rdf:datatype="http://www.w3.org/2001/XMLSchema#string">Reversibility of the reactions catalyzed by cholinephosphotransferase and ethanolaminephosphotransferase solubilized from rat-brain microsomes.</bp:TITLE>
      <bp:SOURCE rdf:datatype="http://www.w3.org/2001/XMLSchema#string">Biochim Biophys Acta</bp:SOURCE>
      <bp:YEAR rdf:datatype="http://www.w3.org/2001/XMLSchema#string">1992</bp:YEAR>
      <bp:AUTHORS rdf:datatype="http://www.w3.org/2001/XMLSchema#string">Roberti R</bp:AUTHORS>
      <bp:AUTHORS rdf:datatype="http://www.w3.org/2001/XMLSchema#string">Mancini A</bp:AUTHORS>
      <bp:AUTHORS rdf:datatype="http://www.w3.org/2001/XMLSchema#string">Freysz L</bp:AUTHORS>
      <bp:AUTHORS rdf:datatype="http://www.w3.org/2001/XMLSchema#string">Binaglia L</bp:AUTHORS>
    </bp:PublicationXref>
    <bp:PublicationXref xmlns:bp="http://www.biopax.org/release/biopax-level3.owl#" xmlns:rdf="http://www.w3.org/1999/02/22-rdf-syntax-ns#" rdf:id="f1c">
      <bp:ID rdf:datatype="http://www.w3.org/2001/XMLSchema#string">15979148</bp:ID>
      <bp:DB rdf:datatype="http://www.w3.org/2001/XMLSchema#string">PubMed</bp:DB>
      <bp:TITLE rdf:datatype="http://www.w3.org/2001/XMLSchema#string">Metabolism and functions of phosphatidylserine.</bp:TITLE>
      <bp:SOURCE rdf:datatype="http://www.w3.org/2001/XMLSchema#string">Prog Lipid Res</bp:SOURCE>
      <bp:YEAR rdf:datatype="http://www.w3.org/2001/XMLSchema#string">2005</bp:YEAR>
      <bp:AUTHORS rdf:datatype="http://www.w3.org/2001/XMLSchema#string">Vance JE</bp:AUTHORS>
      <bp:AUTHORS rdf:datatype="http://www.w3.org/2001/XMLSchema#string">Steenbergen R</bp:AUTHORS>
    </bp:PublicationXref>
    <bp:PublicationXref xmlns:bp="http://www.biopax.org/release/biopax-level3.owl#" xmlns:rdf="http://www.w3.org/1999/02/22-rdf-syntax-ns#" rdf:id="dd8">
      <bp:ID rdf:datatype="http://www.w3.org/2001/XMLSchema#string">8883840</bp:ID>
      <bp:DB rdf:datatype="http://www.w3.org/2001/XMLSchema#string">PubMed</bp:DB>
      <bp:TITLE rdf:datatype="http://www.w3.org/2001/XMLSchema#string">Activities of enzymes in platelet activating factor biosynthetic pathways in the gerbil model of cerebral ischemia.</bp:TITLE>
      <bp:SOURCE rdf:datatype="http://www.w3.org/2001/XMLSchema#string">Biochem Cell Biol</bp:SOURCE>
      <bp:YEAR rdf:datatype="http://www.w3.org/2001/XMLSchema#string">1996</bp:YEAR>
      <bp:AUTHORS rdf:datatype="http://www.w3.org/2001/XMLSchema#string">Siegel A</bp:AUTHORS>
      <bp:AUTHORS rdf:datatype="http://www.w3.org/2001/XMLSchema#string">Baker RR</bp:AUTHORS>
    </bp:PublicationXref>
    <bp:PublicationXref xmlns:bp="http://www.biopax.org/release/biopax-level3.owl#" xmlns:rdf="http://www.w3.org/1999/02/22-rdf-syntax-ns#" rdf:id="fea">
      <bp:ID rdf:datatype="http://www.w3.org/2001/XMLSchema#string">19666474</bp:ID>
      <bp:DB rdf:datatype="http://www.w3.org/2001/XMLSchema#string">PubMed</bp:DB>
      <bp:TITLE rdf:datatype="http://www.w3.org/2001/XMLSchema#string">Elimination of the CDP-ethanolamine pathway disrupts hepatic lipid homeostasis.</bp:TITLE>
      <bp:SOURCE rdf:datatype="http://www.w3.org/2001/XMLSchema#string">J Biol Chem</bp:SOURCE>
      <bp:YEAR rdf:datatype="http://www.w3.org/2001/XMLSchema#string">2009</bp:YEAR>
      <bp:AUTHORS rdf:datatype="http://www.w3.org/2001/XMLSchema#string">Leonardi R</bp:AUTHORS>
      <bp:AUTHORS rdf:datatype="http://www.w3.org/2001/XMLSchema#string">Frank MW</bp:AUTHORS>
      <bp:AUTHORS rdf:datatype="http://www.w3.org/2001/XMLSchema#string">Jackson PD</bp:AUTHORS>
      <bp:AUTHORS rdf:datatype="http://www.w3.org/2001/XMLSchema#string">Rock CO</bp:AUTHORS>
      <bp:AUTHORS rdf:datatype="http://www.w3.org/2001/XMLSchema#string">Jackowski S</bp:AUTHORS>
    </bp:PublicationXref>
    <bp:PublicationXref xmlns:bp="http://www.biopax.org/release/biopax-level3.owl#" xmlns:rdf="http://www.w3.org/1999/02/22-rdf-syntax-ns#" rdf:id="df4">
      <bp:ID rdf:datatype="http://www.w3.org/2001/XMLSchema#string">12216837</bp:ID>
      <bp:DB rdf:datatype="http://www.w3.org/2001/XMLSchema#string">PubMed</bp:DB>
      <bp:TITLE rdf:datatype="http://www.w3.org/2001/XMLSchema#string">PC and PE synthesis: mixed micellar analysis of the cholinephosphotransferase and ethanolaminephosphotransferase activities of human choline/ethanolamine phosphotransferase 1 (CEPT1).</bp:TITLE>
      <bp:SOURCE rdf:datatype="http://www.w3.org/2001/XMLSchema#string">Lipids</bp:SOURCE>
      <bp:YEAR rdf:datatype="http://www.w3.org/2001/XMLSchema#string">2002</bp:YEAR>
      <bp:AUTHORS rdf:datatype="http://www.w3.org/2001/XMLSchema#string">Wright MM</bp:AUTHORS>
      <bp:AUTHORS rdf:datatype="http://www.w3.org/2001/XMLSchema#string">McMaster CR</bp:AUTHORS>
    </bp:PublicationXref>
    <bp:PublicationXref xmlns:bp="http://www.biopax.org/release/biopax-level3.owl#" xmlns:rdf="http://www.w3.org/1999/02/22-rdf-syntax-ns#" rdf:id="cd5">
      <bp:ID rdf:datatype="http://www.w3.org/2001/XMLSchema#string">23295697</bp:ID>
      <bp:DB rdf:datatype="http://www.w3.org/2001/XMLSchema#string">PubMed</bp:DB>
      <bp:TITLE rdf:datatype="http://www.w3.org/2001/XMLSchema#string">Mucosal protection by phosphatidylcholine.</bp:TITLE>
      <bp:SOURCE rdf:datatype="http://www.w3.org/2001/XMLSchema#string">Dig Dis</bp:SOURCE>
      <bp:YEAR rdf:datatype="http://www.w3.org/2001/XMLSchema#string">2012</bp:YEAR>
      <bp:AUTHORS rdf:datatype="http://www.w3.org/2001/XMLSchema#string">Stremmel W</bp:AUTHORS>
      <bp:AUTHORS rdf:datatype="http://www.w3.org/2001/XMLSchema#string">Ehehalt R</bp:AUTHORS>
      <bp:AUTHORS rdf:datatype="http://www.w3.org/2001/XMLSchema#string">Staffer S</bp:AUTHORS>
      <bp:AUTHORS rdf:datatype="http://www.w3.org/2001/XMLSchema#string">Stoffels S</bp:AUTHORS>
      <bp:AUTHORS rdf:datatype="http://www.w3.org/2001/XMLSchema#string">Mohr A</bp:AUTHORS>
      <bp:AUTHORS rdf:datatype="http://www.w3.org/2001/XMLSchema#string">Karner M</bp:AUTHORS>
      <bp:AUTHORS rdf:datatype="http://www.w3.org/2001/XMLSchema#string">Braun A</bp:AUTHORS>
    </bp:PublicationXref>
    <bp:PublicationXref xmlns:bp="http://www.biopax.org/release/biopax-level3.owl#" xmlns:rdf="http://www.w3.org/1999/02/22-rdf-syntax-ns#" rdf:id="f74">
      <bp:ID rdf:datatype="http://www.w3.org/2001/XMLSchema#string">1495442</bp:ID>
      <bp:DB rdf:datatype="http://www.w3.org/2001/XMLSchema#string">PubMed</bp:DB>
      <bp:TITLE rdf:datatype="http://www.w3.org/2001/XMLSchema#string">Diacylglycerol acyltransferase and monoacylglycerol acyltransferase from liver and intestine.</bp:TITLE>
      <bp:SOURCE rdf:datatype="http://www.w3.org/2001/XMLSchema#string">Methods Enzymol</bp:SOURCE>
      <bp:YEAR rdf:datatype="http://www.w3.org/2001/XMLSchema#string">1992</bp:YEAR>
      <bp:AUTHORS rdf:datatype="http://www.w3.org/2001/XMLSchema#string">Coleman RA</bp:AUTHORS>
    </bp:PublicationXref>
    <bp:PublicationXref xmlns:bp="http://www.biopax.org/release/biopax-level3.owl#" xmlns:rdf="http://www.w3.org/1999/02/22-rdf-syntax-ns#" rdf:id="b7d">
      <bp:ID rdf:datatype="http://www.w3.org/2001/XMLSchema#string">15134747</bp:ID>
      <bp:DB rdf:datatype="http://www.w3.org/2001/XMLSchema#string">PubMed</bp:DB>
      <bp:TITLE rdf:datatype="http://www.w3.org/2001/XMLSchema#string">Phosphatidylglycerol and sulfoquinovosyldiacylglycerol: anionic membrane lipids and phosphate regulation.</bp:TITLE>
      <bp:SOURCE rdf:datatype="http://www.w3.org/2001/XMLSchema#string">Curr Opin Plant Biol</bp:SOURCE>
      <bp:YEAR rdf:datatype="http://www.w3.org/2001/XMLSchema#string">2004</bp:YEAR>
      <bp:AUTHORS rdf:datatype="http://www.w3.org/2001/XMLSchema#string">Frentzen M</bp:AUTHORS>
    </bp:PublicationXref>
    <bp:PublicationXref xmlns:bp="http://www.biopax.org/release/biopax-level3.owl#" xmlns:rdf="http://www.w3.org/1999/02/22-rdf-syntax-ns#" rdf:id="b2a">
      <bp:ID rdf:datatype="http://www.w3.org/2001/XMLSchema#string">2833930</bp:ID>
      <bp:DB rdf:datatype="http://www.w3.org/2001/XMLSchema#string">PubMed</bp:DB>
      <bp:TITLE rdf:datatype="http://www.w3.org/2001/XMLSchema#string">Ethanolaminephosphotransferase in rat lung: selectivity for endogenous and exogenous diacylglycerol.</bp:TITLE>
      <bp:SOURCE rdf:datatype="http://www.w3.org/2001/XMLSchema#string">Biochim Biophys Acta</bp:SOURCE>
      <bp:YEAR rdf:datatype="http://www.w3.org/2001/XMLSchema#string">1988</bp:YEAR>
      <bp:AUTHORS rdf:datatype="http://www.w3.org/2001/XMLSchema#string">Ide H</bp:AUTHORS>
      <bp:AUTHORS rdf:datatype="http://www.w3.org/2001/XMLSchema#string">Miller JC</bp:AUTHORS>
      <bp:AUTHORS rdf:datatype="http://www.w3.org/2001/XMLSchema#string">Weinhold PA</bp:AUTHORS>
    </bp:PublicationXref>
    <bp:PublicationXref xmlns:bp="http://www.biopax.org/release/biopax-level3.owl#" xmlns:rdf="http://www.w3.org/1999/02/22-rdf-syntax-ns#" rdf:id="f61">
      <bp:ID rdf:datatype="http://www.w3.org/2001/XMLSchema#string">17412762</bp:ID>
      <bp:DB rdf:datatype="http://www.w3.org/2001/XMLSchema#string">PubMed</bp:DB>
      <bp:TITLE rdf:datatype="http://www.w3.org/2001/XMLSchema#string">Target-specific PIP(2) signalling: how might it work?</bp:TITLE>
      <bp:SOURCE rdf:datatype="http://www.w3.org/2001/XMLSchema#string">J Physiol</bp:SOURCE>
      <bp:YEAR rdf:datatype="http://www.w3.org/2001/XMLSchema#string">2007</bp:YEAR>
      <bp:AUTHORS rdf:datatype="http://www.w3.org/2001/XMLSchema#string">Gamper N</bp:AUTHORS>
      <bp:AUTHORS rdf:datatype="http://www.w3.org/2001/XMLSchema#string">Shapiro MS</bp:AUTHORS>
    </bp:PublicationXref>
    <bp:PublicationXref xmlns:bp="http://www.biopax.org/release/biopax-level3.owl#" xmlns:rdf="http://www.w3.org/1999/02/22-rdf-syntax-ns#" rdf:id="aba">
      <bp:ID rdf:datatype="http://www.w3.org/2001/XMLSchema#string">16717392</bp:ID>
      <bp:DB rdf:datatype="http://www.w3.org/2001/XMLSchema#string">PubMed</bp:DB>
      <bp:TITLE rdf:datatype="http://www.w3.org/2001/XMLSchema#string">Facile syntheses of acyl dihydroxyacetone phosphates and lysophosphatidic acids having different acyl groups.</bp:TITLE>
      <bp:SOURCE rdf:datatype="http://www.w3.org/2001/XMLSchema#string">J Lipid Res</bp:SOURCE>
      <bp:YEAR rdf:datatype="http://www.w3.org/2001/XMLSchema#string">2006</bp:YEAR>
      <bp:AUTHORS rdf:datatype="http://www.w3.org/2001/XMLSchema#string">Das AK</bp:AUTHORS>
      <bp:AUTHORS rdf:datatype="http://www.w3.org/2001/XMLSchema#string">Milam JE</bp:AUTHORS>
      <bp:AUTHORS rdf:datatype="http://www.w3.org/2001/XMLSchema#string">Reddy RC</bp:AUTHORS>
      <bp:AUTHORS rdf:datatype="http://www.w3.org/2001/XMLSchema#string">Hajra AK</bp:AUTHORS>
    </bp:PublicationXref>
    <bp:PublicationXref xmlns:bp="http://www.biopax.org/release/biopax-level3.owl#" xmlns:rdf="http://www.w3.org/1999/02/22-rdf-syntax-ns#" rdf:id="d28">
      <bp:ID rdf:datatype="http://www.w3.org/2001/XMLSchema#string">6145585</bp:ID>
      <bp:DB rdf:datatype="http://www.w3.org/2001/XMLSchema#string">PubMed</bp:DB>
      <bp:TITLE rdf:datatype="http://www.w3.org/2001/XMLSchema#string">Lung surfactant.</bp:TITLE>
      <bp:SOURCE rdf:datatype="http://www.w3.org/2001/XMLSchema#string">Environ Health Perspect</bp:SOURCE>
      <bp:YEAR rdf:datatype="http://www.w3.org/2001/XMLSchema#string">1984</bp:YEAR>
      <bp:AUTHORS rdf:datatype="http://www.w3.org/2001/XMLSchema#string">Rooney SA</bp:AUTHORS>
    </bp:PublicationXref>
    <bp:PublicationXref xmlns:bp="http://www.biopax.org/release/biopax-level3.owl#" xmlns:rdf="http://www.w3.org/1999/02/22-rdf-syntax-ns#" rdf:id="e92">
      <bp:ID rdf:datatype="http://www.w3.org/2001/XMLSchema#string">7961445</bp:ID>
      <bp:DB rdf:datatype="http://www.w3.org/2001/XMLSchema#string">PubMed</bp:DB>
      <bp:TITLE rdf:datatype="http://www.w3.org/2001/XMLSchema#string">Functional redundancy of CDP-ethanolamine and CDP-choline pathway enzymes in phospholipid biosynthesis: ethanolamine-dependent effects on steady-state membrane phospholipid composition in Saccharomyces cerevisiae.</bp:TITLE>
      <bp:SOURCE rdf:datatype="http://www.w3.org/2001/XMLSchema#string">J Bacteriol</bp:SOURCE>
      <bp:YEAR rdf:datatype="http://www.w3.org/2001/XMLSchema#string">1994</bp:YEAR>
      <bp:AUTHORS rdf:datatype="http://www.w3.org/2001/XMLSchema#string">McGee TP</bp:AUTHORS>
      <bp:AUTHORS rdf:datatype="http://www.w3.org/2001/XMLSchema#string">Skinner HB</bp:AUTHORS>
      <bp:AUTHORS rdf:datatype="http://www.w3.org/2001/XMLSchema#string">Bankaitis VA</bp:AUTHORS>
    </bp:PublicationXref>
    <bp:PublicationXref xmlns:bp="http://www.biopax.org/release/biopax-level3.owl#" xmlns:rdf="http://www.w3.org/1999/02/22-rdf-syntax-ns#" rdf:id="b0f">
      <bp:ID rdf:datatype="http://www.w3.org/2001/XMLSchema#string">880944</bp:ID>
      <bp:DB rdf:datatype="http://www.w3.org/2001/XMLSchema#string">PubMed</bp:DB>
      <bp:TITLE rdf:datatype="http://www.w3.org/2001/XMLSchema#string">Diacylglycerol acyltransferase from rat liver microsomes. Separation and acyl-donor specificity.</bp:TITLE>
      <bp:SOURCE rdf:datatype="http://www.w3.org/2001/XMLSchema#string">Eur J Biochem</bp:SOURCE>
      <bp:YEAR rdf:datatype="http://www.w3.org/2001/XMLSchema#string">1977</bp:YEAR>
      <bp:AUTHORS rdf:datatype="http://www.w3.org/2001/XMLSchema#string">Hosaka K</bp:AUTHORS>
      <bp:AUTHORS rdf:datatype="http://www.w3.org/2001/XMLSchema#string">Schiele U</bp:AUTHORS>
      <bp:AUTHORS rdf:datatype="http://www.w3.org/2001/XMLSchema#string">Numa S</bp:AUTHORS>
    </bp:PublicationXref>
    <bp:PublicationXref xmlns:bp="http://www.biopax.org/release/biopax-level3.owl#" xmlns:rdf="http://www.w3.org/1999/02/22-rdf-syntax-ns#" rdf:id="ae4">
      <bp:ID rdf:datatype="http://www.w3.org/2001/XMLSchema#string">2988417</bp:ID>
      <bp:DB rdf:datatype="http://www.w3.org/2001/XMLSchema#string">PubMed</bp:DB>
      <bp:TITLE rdf:datatype="http://www.w3.org/2001/XMLSchema#string">Phosphatidylinositol turnover in receptor mechanism and signal transduction.</bp:TITLE>
      <bp:SOURCE rdf:datatype="http://www.w3.org/2001/XMLSchema#string">Annu Rev Pharmacol Toxicol</bp:SOURCE>
      <bp:YEAR rdf:datatype="http://www.w3.org/2001/XMLSchema#string">1985</bp:YEAR>
      <bp:AUTHORS rdf:datatype="http://www.w3.org/2001/XMLSchema#string">Hirasawa K</bp:AUTHORS>
      <bp:AUTHORS rdf:datatype="http://www.w3.org/2001/XMLSchema#string">Nishizuka Y</bp:AUTHORS>
    </bp:PublicationXref>
    <bp:PublicationXref xmlns:bp="http://www.biopax.org/release/biopax-level3.owl#" xmlns:rdf="http://www.w3.org/1999/02/22-rdf-syntax-ns#" rdf:id="a9c">
      <bp:ID rdf:datatype="http://www.w3.org/2001/XMLSchema#string">1495418</bp:ID>
      <bp:DB rdf:datatype="http://www.w3.org/2001/XMLSchema#string">PubMed</bp:DB>
      <bp:TITLE rdf:datatype="http://www.w3.org/2001/XMLSchema#string">Alkyldihydroxyacetonephosphate synthase.</bp:TITLE>
      <bp:SOURCE rdf:datatype="http://www.w3.org/2001/XMLSchema#string">Methods Enzymol</bp:SOURCE>
      <bp:YEAR rdf:datatype="http://www.w3.org/2001/XMLSchema#string">1992</bp:YEAR>
      <bp:AUTHORS rdf:datatype="http://www.w3.org/2001/XMLSchema#string">Brown A</bp:AUTHORS>
      <bp:AUTHORS rdf:datatype="http://www.w3.org/2001/XMLSchema#string">Snyder F</bp:AUTHORS>
    </bp:PublicationXref>
    <bp:PublicationXref xmlns:bp="http://www.biopax.org/release/biopax-level3.owl#" xmlns:rdf="http://www.w3.org/1999/02/22-rdf-syntax-ns#" rdf:id="b96">
      <bp:ID rdf:datatype="http://www.w3.org/2001/XMLSchema#string">3707712</bp:ID>
      <bp:DB rdf:datatype="http://www.w3.org/2001/XMLSchema#string">PubMed</bp:DB>
      <bp:TITLE rdf:datatype="http://www.w3.org/2001/XMLSchema#string">Distribution of alkylglycerone-phosphate synthase in subcellular fractions of rat liver.</bp:TITLE>
      <bp:SOURCE rdf:datatype="http://www.w3.org/2001/XMLSchema#string">Biol Chem Hoppe Seyler</bp:SOURCE>
      <bp:YEAR rdf:datatype="http://www.w3.org/2001/XMLSchema#string">1986</bp:YEAR>
      <bp:AUTHORS rdf:datatype="http://www.w3.org/2001/XMLSchema#string">Rabert U</bp:AUTHORS>
      <bp:AUTHORS rdf:datatype="http://www.w3.org/2001/XMLSchema#string">Völkl A</bp:AUTHORS>
      <bp:AUTHORS rdf:datatype="http://www.w3.org/2001/XMLSchema#string">Debuch H</bp:AUTHORS>
    </bp:PublicationXref>
    <bp:PublicationXref xmlns:bp="http://www.biopax.org/release/biopax-level3.owl#" xmlns:rdf="http://www.w3.org/1999/02/22-rdf-syntax-ns#" rdf:id="eea">
      <bp:ID rdf:datatype="http://www.w3.org/2001/XMLSchema#string">9561269</bp:ID>
      <bp:DB rdf:datatype="http://www.w3.org/2001/XMLSchema#string">PubMed</bp:DB>
      <bp:TITLE rdf:datatype="http://www.w3.org/2001/XMLSchema#string">Phosphoinositide 4- and 5-kinases and the cellular roles of phosphatidylinositol 4,5-bisphosphate.</bp:TITLE>
      <bp:SOURCE rdf:datatype="http://www.w3.org/2001/XMLSchema#string">Adv Cancer Res</bp:SOURCE>
      <bp:YEAR rdf:datatype="http://www.w3.org/2001/XMLSchema#string">1998</bp:YEAR>
      <bp:AUTHORS rdf:datatype="http://www.w3.org/2001/XMLSchema#string">Hsuan JJ</bp:AUTHORS>
      <bp:AUTHORS rdf:datatype="http://www.w3.org/2001/XMLSchema#string">Minogue S</bp:AUTHORS>
      <bp:AUTHORS rdf:datatype="http://www.w3.org/2001/XMLSchema#string">dos Santos M</bp:AUTHORS>
    </bp:PublicationXref>
    <bp:PublicationXref xmlns:bp="http://www.biopax.org/release/biopax-level3.owl#" xmlns:rdf="http://www.w3.org/1999/02/22-rdf-syntax-ns#" rdf:id="bba">
      <bp:ID rdf:datatype="http://www.w3.org/2001/XMLSchema#string">17132865</bp:ID>
      <bp:DB rdf:datatype="http://www.w3.org/2001/XMLSchema#string">PubMed</bp:DB>
      <bp:TITLE rdf:datatype="http://www.w3.org/2001/XMLSchema#string">Identification and characterization of human ethanolaminephosphotransferase1.</bp:TITLE>
      <bp:SOURCE rdf:datatype="http://www.w3.org/2001/XMLSchema#string">J Lipid Res</bp:SOURCE>
      <bp:YEAR rdf:datatype="http://www.w3.org/2001/XMLSchema#string">2007</bp:YEAR>
      <bp:AUTHORS rdf:datatype="http://www.w3.org/2001/XMLSchema#string">Horibata Y</bp:AUTHORS>
      <bp:AUTHORS rdf:datatype="http://www.w3.org/2001/XMLSchema#string">Hirabayashi Y</bp:AUTHORS>
    </bp:PublicationXref>
    <bp:PublicationXref xmlns:bp="http://www.biopax.org/release/biopax-level3.owl#" xmlns:rdf="http://www.w3.org/1999/02/22-rdf-syntax-ns#" rdf:id="ebc">
      <bp:ID rdf:datatype="http://www.w3.org/2001/XMLSchema#string">10882337</bp:ID>
      <bp:DB rdf:datatype="http://www.w3.org/2001/XMLSchema#string">PubMed</bp:DB>
      <bp:TITLE rdf:datatype="http://www.w3.org/2001/XMLSchema#string">Triglyceride synthesis: insights from the cloning of diacylglycerol acyltransferase.</bp:TITLE>
      <bp:SOURCE rdf:datatype="http://www.w3.org/2001/XMLSchema#string">Curr Opin Lipidol</bp:SOURCE>
      <bp:YEAR rdf:datatype="http://www.w3.org/2001/XMLSchema#string">2000</bp:YEAR>
      <bp:AUTHORS rdf:datatype="http://www.w3.org/2001/XMLSchema#string">Farese RV Jr</bp:AUTHORS>
      <bp:AUTHORS rdf:datatype="http://www.w3.org/2001/XMLSchema#string">Cases S</bp:AUTHORS>
      <bp:AUTHORS rdf:datatype="http://www.w3.org/2001/XMLSchema#string">Smith SJ</bp:AUTHORS>
    </bp:PublicationXref>
    <bp:PublicationXref xmlns:bp="http://www.biopax.org/release/biopax-level3.owl#" xmlns:rdf="http://www.w3.org/1999/02/22-rdf-syntax-ns#" rdf:id="c4d">
      <bp:ID rdf:datatype="http://www.w3.org/2001/XMLSchema#string">9370323</bp:ID>
      <bp:DB rdf:datatype="http://www.w3.org/2001/XMLSchema#string">PubMed</bp:DB>
      <bp:TITLE rdf:datatype="http://www.w3.org/2001/XMLSchema#string">CDP-ethanolamine:1,2-diacylglycerol ethanolaminephosphotransferase.</bp:TITLE>
      <bp:SOURCE rdf:datatype="http://www.w3.org/2001/XMLSchema#string">Biochim Biophys Acta</bp:SOURCE>
      <bp:YEAR rdf:datatype="http://www.w3.org/2001/XMLSchema#string">1997</bp:YEAR>
      <bp:AUTHORS rdf:datatype="http://www.w3.org/2001/XMLSchema#string">McMaster CR</bp:AUTHORS>
      <bp:AUTHORS rdf:datatype="http://www.w3.org/2001/XMLSchema#string">Bell RM</bp:AUTHORS>
    </bp:PublicationXref>
    <bp:PublicationXref xmlns:bp="http://www.biopax.org/release/biopax-level3.owl#" xmlns:rdf="http://www.w3.org/1999/02/22-rdf-syntax-ns#" rdf:id="e8e">
      <bp:ID rdf:datatype="http://www.w3.org/2001/XMLSchema#string">17012796</bp:ID>
      <bp:DB rdf:datatype="http://www.w3.org/2001/XMLSchema#string">PubMed</bp:DB>
      <bp:TITLE rdf:datatype="http://www.w3.org/2001/XMLSchema#string">Crystallization and preliminary X-ray analysis of CTP:phosphoethanolamine cytidylyltransferase (ECT) from Saccharomyces cerevisiae.</bp:TITLE>
      <bp:SOURCE rdf:datatype="http://www.w3.org/2001/XMLSchema#string">Acta Crystallogr Sect F Struct Biol Cryst Commun</bp:SOURCE>
      <bp:YEAR rdf:datatype="http://www.w3.org/2001/XMLSchema#string">2006</bp:YEAR>
      <bp:AUTHORS rdf:datatype="http://www.w3.org/2001/XMLSchema#string">Ohtsuka J</bp:AUTHORS>
      <bp:AUTHORS rdf:datatype="http://www.w3.org/2001/XMLSchema#string">Nagata K</bp:AUTHORS>
      <bp:AUTHORS rdf:datatype="http://www.w3.org/2001/XMLSchema#string">Lee WC</bp:AUTHORS>
      <bp:AUTHORS rdf:datatype="http://www.w3.org/2001/XMLSchema#string">Ono Y</bp:AUTHORS>
      <bp:AUTHORS rdf:datatype="http://www.w3.org/2001/XMLSchema#string">Fukuda R</bp:AUTHORS>
      <bp:AUTHORS rdf:datatype="http://www.w3.org/2001/XMLSchema#string">Ohta A</bp:AUTHORS>
      <bp:AUTHORS rdf:datatype="http://www.w3.org/2001/XMLSchema#string">Tanokura M</bp:AUTHORS>
    </bp:PublicationXref>
    <bp:PublicationXref xmlns:bp="http://www.biopax.org/release/biopax-level3.owl#" xmlns:rdf="http://www.w3.org/1999/02/22-rdf-syntax-ns#" rdf:id="da4">
      <bp:ID rdf:datatype="http://www.w3.org/2001/XMLSchema#string">9468529</bp:ID>
      <bp:DB rdf:datatype="http://www.w3.org/2001/XMLSchema#string">PubMed</bp:DB>
      <bp:TITLE rdf:datatype="http://www.w3.org/2001/XMLSchema#string">Purification and characterization of phosphatidylglycerolphosphate synthase from Schizosaccharomyces pombe.</bp:TITLE>
      <bp:SOURCE rdf:datatype="http://www.w3.org/2001/XMLSchema#string">J Biol Chem</bp:SOURCE>
      <bp:YEAR rdf:datatype="http://www.w3.org/2001/XMLSchema#string">1998</bp:YEAR>
      <bp:AUTHORS rdf:datatype="http://www.w3.org/2001/XMLSchema#string">Jiang F</bp:AUTHORS>
      <bp:AUTHORS rdf:datatype="http://www.w3.org/2001/XMLSchema#string">Kelly BL</bp:AUTHORS>
      <bp:AUTHORS rdf:datatype="http://www.w3.org/2001/XMLSchema#string">Hagopian K</bp:AUTHORS>
      <bp:AUTHORS rdf:datatype="http://www.w3.org/2001/XMLSchema#string">Greenberg ML</bp:AUTHORS>
    </bp:PublicationXref>
    <bp:PublicationXref xmlns:bp="http://www.biopax.org/release/biopax-level3.owl#" xmlns:rdf="http://www.w3.org/1999/02/22-rdf-syntax-ns#" rdf:id="eb4">
      <bp:ID rdf:datatype="http://www.w3.org/2001/XMLSchema#string">12919045</bp:ID>
      <bp:DB rdf:datatype="http://www.w3.org/2001/XMLSchema#string">PubMed</bp:DB>
      <bp:TITLE rdf:datatype="http://www.w3.org/2001/XMLSchema#string">Direct synthesis of plasmenylcholine from allyl-substituted glycerols.</bp:TITLE>
      <bp:SOURCE rdf:datatype="http://www.w3.org/2001/XMLSchema#string">J Org Chem</bp:SOURCE>
      <bp:YEAR rdf:datatype="http://www.w3.org/2001/XMLSchema#string">2003</bp:YEAR>
      <bp:AUTHORS rdf:datatype="http://www.w3.org/2001/XMLSchema#string">Shin J</bp:AUTHORS>
      <bp:AUTHORS rdf:datatype="http://www.w3.org/2001/XMLSchema#string">Thompson DH</bp:AUTHORS>
    </bp:PublicationXref>
    <bp:PublicationXref xmlns:bp="http://www.biopax.org/release/biopax-level3.owl#" xmlns:rdf="http://www.w3.org/1999/02/22-rdf-syntax-ns#" rdf:id="d6a">
      <bp:ID rdf:datatype="http://www.w3.org/2001/XMLSchema#string">5277094</bp:ID>
      <bp:DB rdf:datatype="http://www.w3.org/2001/XMLSchema#string">PubMed</bp:DB>
      <bp:TITLE rdf:datatype="http://www.w3.org/2001/XMLSchema#string">The acyl dihydroxyacetone phosphate pathway for glycerolipid biosynthesis in mouse liver and Ehrlich ascites tumor cells.</bp:TITLE>
      <bp:SOURCE rdf:datatype="http://www.w3.org/2001/XMLSchema#string">Proc Natl Acad Sci U S A</bp:SOURCE>
      <bp:YEAR rdf:datatype="http://www.w3.org/2001/XMLSchema#string">1971</bp:YEAR>
      <bp:AUTHORS rdf:datatype="http://www.w3.org/2001/XMLSchema#string">Agranoff BW</bp:AUTHORS>
      <bp:AUTHORS rdf:datatype="http://www.w3.org/2001/XMLSchema#string">Hajra AK</bp:AUTHORS>
    </bp:PublicationXref>
    <bp:PublicationXref xmlns:bp="http://www.biopax.org/release/biopax-level3.owl#" xmlns:rdf="http://www.w3.org/1999/02/22-rdf-syntax-ns#" rdf:id="de2">
      <bp:ID rdf:datatype="http://www.w3.org/2001/XMLSchema#string">1323041</bp:ID>
      <bp:DB rdf:datatype="http://www.w3.org/2001/XMLSchema#string">PubMed</bp:DB>
      <bp:TITLE rdf:datatype="http://www.w3.org/2001/XMLSchema#string">Cholinephosphotransferase from mammalian sources.</bp:TITLE>
      <bp:SOURCE rdf:datatype="http://www.w3.org/2001/XMLSchema#string">Methods Enzymol</bp:SOURCE>
      <bp:YEAR rdf:datatype="http://www.w3.org/2001/XMLSchema#string">1992</bp:YEAR>
      <bp:AUTHORS rdf:datatype="http://www.w3.org/2001/XMLSchema#string">Cornell RB</bp:AUTHORS>
    </bp:PublicationXref>
    <bp:PublicationXref xmlns:bp="http://www.biopax.org/release/biopax-level3.owl#" xmlns:rdf="http://www.w3.org/1999/02/22-rdf-syntax-ns#" rdf:id="bca">
      <bp:ID rdf:datatype="http://www.w3.org/2001/XMLSchema#string">23775697</bp:ID>
      <bp:DB rdf:datatype="http://www.w3.org/2001/XMLSchema#string">PubMed</bp:DB>
      <bp:TITLE rdf:datatype="http://www.w3.org/2001/XMLSchema#string">Cardiolipin-mediated cellular signaling.</bp:TITLE>
      <bp:SOURCE rdf:datatype="http://www.w3.org/2001/XMLSchema#string">Adv Exp Med Biol</bp:SOURCE>
      <bp:YEAR rdf:datatype="http://www.w3.org/2001/XMLSchema#string">2013</bp:YEAR>
      <bp:AUTHORS rdf:datatype="http://www.w3.org/2001/XMLSchema#string">Patil VA</bp:AUTHORS>
      <bp:AUTHORS rdf:datatype="http://www.w3.org/2001/XMLSchema#string">Greenberg ML</bp:AUTHORS>
    </bp:PublicationXref>
    <bp:PublicationXref xmlns:bp="http://www.biopax.org/release/biopax-level3.owl#" xmlns:rdf="http://www.w3.org/1999/02/22-rdf-syntax-ns#" rdf:id="e77">
      <bp:ID rdf:datatype="http://www.w3.org/2001/XMLSchema#string">6264966</bp:ID>
      <bp:DB rdf:datatype="http://www.w3.org/2001/XMLSchema#string">PubMed</bp:DB>
      <bp:TITLE rdf:datatype="http://www.w3.org/2001/XMLSchema#string">Optimal assay and subcellular location of phosphatidylglycerol synthesis in lung.</bp:TITLE>
      <bp:SOURCE rdf:datatype="http://www.w3.org/2001/XMLSchema#string">Biochim Biophys Acta</bp:SOURCE>
      <bp:YEAR rdf:datatype="http://www.w3.org/2001/XMLSchema#string">1981</bp:YEAR>
      <bp:AUTHORS rdf:datatype="http://www.w3.org/2001/XMLSchema#string">Mavis RD</bp:AUTHORS>
      <bp:AUTHORS rdf:datatype="http://www.w3.org/2001/XMLSchema#string">Vang MJ</bp:AUTHORS>
    </bp:PublicationXref>
    <bp:PublicationXref xmlns:bp="http://www.biopax.org/release/biopax-level3.owl#" xmlns:rdf="http://www.w3.org/1999/02/22-rdf-syntax-ns#" rdf:id="fb4">
      <bp:ID rdf:datatype="http://www.w3.org/2001/XMLSchema#string">23394527</bp:ID>
      <bp:DB rdf:datatype="http://www.w3.org/2001/XMLSchema#string">PubMed</bp:DB>
      <bp:TITLE rdf:datatype="http://www.w3.org/2001/XMLSchema#string">Biosynthetic pathways of bioactive N-acylethanolamines in brain.</bp:TITLE>
      <bp:SOURCE rdf:datatype="http://www.w3.org/2001/XMLSchema#string">CNS Neurol Disord Drug Targets</bp:SOURCE>
      <bp:YEAR rdf:datatype="http://www.w3.org/2001/XMLSchema#string">2013</bp:YEAR>
      <bp:AUTHORS rdf:datatype="http://www.w3.org/2001/XMLSchema#string">Tsuboi K</bp:AUTHORS>
      <bp:AUTHORS rdf:datatype="http://www.w3.org/2001/XMLSchema#string">Ikematsu N</bp:AUTHORS>
      <bp:AUTHORS rdf:datatype="http://www.w3.org/2001/XMLSchema#string">Uyama T</bp:AUTHORS>
      <bp:AUTHORS rdf:datatype="http://www.w3.org/2001/XMLSchema#string">Deutsch DG</bp:AUTHORS>
      <bp:AUTHORS rdf:datatype="http://www.w3.org/2001/XMLSchema#string">Tokumura A</bp:AUTHORS>
      <bp:AUTHORS rdf:datatype="http://www.w3.org/2001/XMLSchema#string">Ueda N</bp:AUTHORS>
    </bp:PublicationXref>
    <bp:PublicationXref xmlns:bp="http://www.biopax.org/release/biopax-level3.owl#" xmlns:rdf="http://www.w3.org/1999/02/22-rdf-syntax-ns#" rdf:id="d68">
      <bp:ID rdf:datatype="http://www.w3.org/2001/XMLSchema#string">1495441</bp:ID>
      <bp:DB rdf:datatype="http://www.w3.org/2001/XMLSchema#string">PubMed</bp:DB>
      <bp:TITLE rdf:datatype="http://www.w3.org/2001/XMLSchema#string">Dihydroxyacetone phosphate acyltransferase.</bp:TITLE>
      <bp:SOURCE rdf:datatype="http://www.w3.org/2001/XMLSchema#string">Methods Enzymol</bp:SOURCE>
      <bp:YEAR rdf:datatype="http://www.w3.org/2001/XMLSchema#string">1992</bp:YEAR>
      <bp:AUTHORS rdf:datatype="http://www.w3.org/2001/XMLSchema#string">Webber KO</bp:AUTHORS>
      <bp:AUTHORS rdf:datatype="http://www.w3.org/2001/XMLSchema#string">Hajra AK</bp:AUTHORS>
    </bp:PublicationXref>
    <bp:PublicationXref xmlns:bp="http://www.biopax.org/release/biopax-level3.owl#" xmlns:rdf="http://www.w3.org/1999/02/22-rdf-syntax-ns#" rdf:id="f95">
      <bp:ID rdf:datatype="http://www.w3.org/2001/XMLSchema#string">20153716</bp:ID>
      <bp:DB rdf:datatype="http://www.w3.org/2001/XMLSchema#string">PubMed</bp:DB>
      <bp:TITLE rdf:datatype="http://www.w3.org/2001/XMLSchema#string">Cholesterol and peroxidized cardiolipin in mitochondrial membrane properties, permeabilization and cell death.</bp:TITLE>
      <bp:SOURCE rdf:datatype="http://www.w3.org/2001/XMLSchema#string">Biochim Biophys Acta</bp:SOURCE>
      <bp:YEAR rdf:datatype="http://www.w3.org/2001/XMLSchema#string">2010</bp:YEAR>
      <bp:AUTHORS rdf:datatype="http://www.w3.org/2001/XMLSchema#string">Montero J</bp:AUTHORS>
      <bp:AUTHORS rdf:datatype="http://www.w3.org/2001/XMLSchema#string">Mari M</bp:AUTHORS>
      <bp:AUTHORS rdf:datatype="http://www.w3.org/2001/XMLSchema#string">Colell A</bp:AUTHORS>
      <bp:AUTHORS rdf:datatype="http://www.w3.org/2001/XMLSchema#string">Morales A</bp:AUTHORS>
      <bp:AUTHORS rdf:datatype="http://www.w3.org/2001/XMLSchema#string">Basañez G</bp:AUTHORS>
      <bp:AUTHORS rdf:datatype="http://www.w3.org/2001/XMLSchema#string">Garcia-Ruiz C</bp:AUTHORS>
      <bp:AUTHORS rdf:datatype="http://www.w3.org/2001/XMLSchema#string">Fernández-Checa JC</bp:AUTHORS>
    </bp:PublicationXref>
    <bp:PublicationXref xmlns:bp="http://www.biopax.org/release/biopax-level3.owl#" xmlns:rdf="http://www.w3.org/1999/02/22-rdf-syntax-ns#" rdf:id="c81">
      <bp:ID rdf:datatype="http://www.w3.org/2001/XMLSchema#string">9654085</bp:ID>
      <bp:DB rdf:datatype="http://www.w3.org/2001/XMLSchema#string">PubMed</bp:DB>
      <bp:TITLE rdf:datatype="http://www.w3.org/2001/XMLSchema#string">Phosphatidylinositol 4-kinases.</bp:TITLE>
      <bp:SOURCE rdf:datatype="http://www.w3.org/2001/XMLSchema#string">Eur J Biochem</bp:SOURCE>
      <bp:YEAR rdf:datatype="http://www.w3.org/2001/XMLSchema#string">1998</bp:YEAR>
      <bp:AUTHORS rdf:datatype="http://www.w3.org/2001/XMLSchema#string">Gehrmann T</bp:AUTHORS>
      <bp:AUTHORS rdf:datatype="http://www.w3.org/2001/XMLSchema#string">Heilmeyer LM Jr</bp:AUTHORS>
    </bp:PublicationXref>
    <bp:PublicationXref xmlns:bp="http://www.biopax.org/release/biopax-level3.owl#" xmlns:rdf="http://www.w3.org/1999/02/22-rdf-syntax-ns#" rdf:id="a95">
      <bp:ID rdf:datatype="http://www.w3.org/2001/XMLSchema#string">18525025</bp:ID>
      <bp:DB rdf:datatype="http://www.w3.org/2001/XMLSchema#string">PubMed</bp:DB>
      <bp:TITLE rdf:datatype="http://www.w3.org/2001/XMLSchema#string">The multiple roles of PtdIns(4)P -- not just the precursor of PtdIns(4,5)P2.</bp:TITLE>
      <bp:SOURCE rdf:datatype="http://www.w3.org/2001/XMLSchema#string">J Cell Sci</bp:SOURCE>
      <bp:YEAR rdf:datatype="http://www.w3.org/2001/XMLSchema#string">2008</bp:YEAR>
      <bp:AUTHORS rdf:datatype="http://www.w3.org/2001/XMLSchema#string">D'Angelo G</bp:AUTHORS>
      <bp:AUTHORS rdf:datatype="http://www.w3.org/2001/XMLSchema#string">Vicinanza M</bp:AUTHORS>
      <bp:AUTHORS rdf:datatype="http://www.w3.org/2001/XMLSchema#string">Di Campli A</bp:AUTHORS>
      <bp:AUTHORS rdf:datatype="http://www.w3.org/2001/XMLSchema#string">De Matteis MA</bp:AUTHORS>
    </bp:PublicationXref>
    <bp:PublicationXref xmlns:bp="http://www.biopax.org/release/biopax-level3.owl#" xmlns:rdf="http://www.w3.org/1999/02/22-rdf-syntax-ns#" rdf:id="d6e">
      <bp:ID rdf:datatype="http://www.w3.org/2001/XMLSchema#string">1717219</bp:ID>
      <bp:DB rdf:datatype="http://www.w3.org/2001/XMLSchema#string">PubMed</bp:DB>
      <bp:TITLE rdf:datatype="http://www.w3.org/2001/XMLSchema#string">PAF. A review of its effects, antagonists and possible future clinical implications (Part II).</bp:TITLE>
      <bp:SOURCE rdf:datatype="http://www.w3.org/2001/XMLSchema#string">Drugs</bp:SOURCE>
      <bp:YEAR rdf:datatype="http://www.w3.org/2001/XMLSchema#string">1991</bp:YEAR>
      <bp:AUTHORS rdf:datatype="http://www.w3.org/2001/XMLSchema#string">Koltai M</bp:AUTHORS>
      <bp:AUTHORS rdf:datatype="http://www.w3.org/2001/XMLSchema#string">Hosford D</bp:AUTHORS>
      <bp:AUTHORS rdf:datatype="http://www.w3.org/2001/XMLSchema#string">Guinot P</bp:AUTHORS>
      <bp:AUTHORS rdf:datatype="http://www.w3.org/2001/XMLSchema#string">Esanu A</bp:AUTHORS>
      <bp:AUTHORS rdf:datatype="http://www.w3.org/2001/XMLSchema#string">Braquet P</bp:AUTHORS>
    </bp:PublicationXref>
    <bp:PublicationXref xmlns:bp="http://www.biopax.org/release/biopax-level3.owl#" xmlns:rdf="http://www.w3.org/1999/02/22-rdf-syntax-ns#" rdf:id="f4b">
      <bp:ID rdf:datatype="http://www.w3.org/2001/XMLSchema#string">22319379</bp:ID>
      <bp:DB rdf:datatype="http://www.w3.org/2001/XMLSchema#string">PubMed</bp:DB>
      <bp:TITLE rdf:datatype="http://www.w3.org/2001/XMLSchema#string">Sensing phosphatidylserine in cellular membranes.</bp:TITLE>
      <bp:SOURCE rdf:datatype="http://www.w3.org/2001/XMLSchema#string">Sensors (Basel)</bp:SOURCE>
      <bp:YEAR rdf:datatype="http://www.w3.org/2001/XMLSchema#string">2011</bp:YEAR>
      <bp:AUTHORS rdf:datatype="http://www.w3.org/2001/XMLSchema#string">Kay JG</bp:AUTHORS>
      <bp:AUTHORS rdf:datatype="http://www.w3.org/2001/XMLSchema#string">Grinstein S</bp:AUTHORS>
    </bp:PublicationXref>
    <bp:PublicationXref xmlns:bp="http://www.biopax.org/release/biopax-level3.owl#" xmlns:rdf="http://www.w3.org/1999/02/22-rdf-syntax-ns#" rdf:id="b32">
      <bp:ID rdf:datatype="http://www.w3.org/2001/XMLSchema#string">11324699</bp:ID>
      <bp:DB rdf:datatype="http://www.w3.org/2001/XMLSchema#string">PubMed</bp:DB>
      <bp:TITLE rdf:datatype="http://www.w3.org/2001/XMLSchema#string">Lysophosphatidic acid synthesis and release.</bp:TITLE>
      <bp:SOURCE rdf:datatype="http://www.w3.org/2001/XMLSchema#string">Prostaglandins Other Lipid Mediat</bp:SOURCE>
      <bp:YEAR rdf:datatype="http://www.w3.org/2001/XMLSchema#string">2001</bp:YEAR>
      <bp:AUTHORS rdf:datatype="http://www.w3.org/2001/XMLSchema#string">Pagès C</bp:AUTHORS>
      <bp:AUTHORS rdf:datatype="http://www.w3.org/2001/XMLSchema#string">Simon MF</bp:AUTHORS>
      <bp:AUTHORS rdf:datatype="http://www.w3.org/2001/XMLSchema#string">Valet P</bp:AUTHORS>
      <bp:AUTHORS rdf:datatype="http://www.w3.org/2001/XMLSchema#string">Saulnier-Blache JS</bp:AUTHORS>
    </bp:PublicationXref>
    <bp:PublicationXref xmlns:bp="http://www.biopax.org/release/biopax-level3.owl#" xmlns:rdf="http://www.w3.org/1999/02/22-rdf-syntax-ns#" rdf:id="d7b">
      <bp:ID rdf:datatype="http://www.w3.org/2001/XMLSchema#string">1819750</bp:ID>
      <bp:DB rdf:datatype="http://www.w3.org/2001/XMLSchema#string">PubMed</bp:DB>
      <bp:TITLE rdf:datatype="http://www.w3.org/2001/XMLSchema#string">Platelet-activating factor (PAF): an introduction.</bp:TITLE>
      <bp:SOURCE rdf:datatype="http://www.w3.org/2001/XMLSchema#string">Lipids</bp:SOURCE>
      <bp:YEAR rdf:datatype="http://www.w3.org/2001/XMLSchema#string">1991</bp:YEAR>
      <bp:AUTHORS rdf:datatype="http://www.w3.org/2001/XMLSchema#string">Nojima S</bp:AUTHORS>
    </bp:PublicationXref>
    <bp:PublicationXref xmlns:bp="http://www.biopax.org/release/biopax-level3.owl#" xmlns:rdf="http://www.w3.org/1999/02/22-rdf-syntax-ns#" rdf:id="f0c">
      <bp:ID rdf:datatype="http://www.w3.org/2001/XMLSchema#string">270675 </bp:ID>
      <bp:DB rdf:datatype="http://www.w3.org/2001/XMLSchema#string">PubMed</bp:DB>
      <bp:TITLE rdf:datatype="http://www.w3.org/2001/XMLSchema#string">Glycerophospholipid synthesis: improved general method and new analogs containing photoactivable groups.</bp:TITLE>
      <bp:SOURCE rdf:datatype="http://www.w3.org/2001/XMLSchema#string">Proc Natl Acad Sci U S A</bp:SOURCE>
      <bp:YEAR rdf:datatype="http://www.w3.org/2001/XMLSchema#string">1977</bp:YEAR>
      <bp:AUTHORS rdf:datatype="http://www.w3.org/2001/XMLSchema#string">Gupta CM</bp:AUTHORS>
      <bp:AUTHORS rdf:datatype="http://www.w3.org/2001/XMLSchema#string">Radhakrishnan R</bp:AUTHORS>
      <bp:AUTHORS rdf:datatype="http://www.w3.org/2001/XMLSchema#string">Khorana HG</bp:AUTHORS>
    </bp:PublicationXref>
    <bp:PublicationXref xmlns:bp="http://www.biopax.org/release/biopax-level3.owl#" xmlns:rdf="http://www.w3.org/1999/02/22-rdf-syntax-ns#" rdf:id="ada">
      <bp:ID rdf:datatype="http://www.w3.org/2001/XMLSchema#string">21214572</bp:ID>
      <bp:DB rdf:datatype="http://www.w3.org/2001/XMLSchema#string">PubMed</bp:DB>
      <bp:TITLE rdf:datatype="http://www.w3.org/2001/XMLSchema#string">Plasmalogen synthesis is regulated via alkyl-dihydroxyacetonephosphate-synthase by amyloid precursor protein processing and is affected in Alzheimer's disease.</bp:TITLE>
      <bp:SOURCE rdf:datatype="http://www.w3.org/2001/XMLSchema#string">J Neurochem</bp:SOURCE>
      <bp:YEAR rdf:datatype="http://www.w3.org/2001/XMLSchema#string">2011</bp:YEAR>
      <bp:AUTHORS rdf:datatype="http://www.w3.org/2001/XMLSchema#string">Grimm MO</bp:AUTHORS>
      <bp:AUTHORS rdf:datatype="http://www.w3.org/2001/XMLSchema#string">Kuchenbecker J</bp:AUTHORS>
      <bp:AUTHORS rdf:datatype="http://www.w3.org/2001/XMLSchema#string">Rothhaar TL</bp:AUTHORS>
      <bp:AUTHORS rdf:datatype="http://www.w3.org/2001/XMLSchema#string">Grösgen S</bp:AUTHORS>
      <bp:AUTHORS rdf:datatype="http://www.w3.org/2001/XMLSchema#string">Hundsdörfer B</bp:AUTHORS>
      <bp:AUTHORS rdf:datatype="http://www.w3.org/2001/XMLSchema#string">Burg VK</bp:AUTHORS>
      <bp:AUTHORS rdf:datatype="http://www.w3.org/2001/XMLSchema#string">Friess P</bp:AUTHORS>
      <bp:AUTHORS rdf:datatype="http://www.w3.org/2001/XMLSchema#string">Müller U</bp:AUTHORS>
      <bp:AUTHORS rdf:datatype="http://www.w3.org/2001/XMLSchema#string">Grimm HS</bp:AUTHORS>
      <bp:AUTHORS rdf:datatype="http://www.w3.org/2001/XMLSchema#string">Riemenschneider M</bp:AUTHORS>
      <bp:AUTHORS rdf:datatype="http://www.w3.org/2001/XMLSchema#string">Hartmann T</bp:AUTHORS>
    </bp:PublicationXref>
    <bp:PublicationXref xmlns:bp="http://www.biopax.org/release/biopax-level3.owl#" xmlns:rdf="http://www.w3.org/1999/02/22-rdf-syntax-ns#" rdf:id="e8a">
      <bp:ID rdf:datatype="http://www.w3.org/2001/XMLSchema#string">17171187</bp:ID>
      <bp:DB rdf:datatype="http://www.w3.org/2001/XMLSchema#string">PubMed</bp:DB>
      <bp:TITLE rdf:datatype="http://www.w3.org/2001/XMLSchema#string">Citicoline: pharmacological and clinical review, 2006 update.</bp:TITLE>
      <bp:SOURCE rdf:datatype="http://www.w3.org/2001/XMLSchema#string">Methods Find Exp Clin Pharmacol</bp:SOURCE>
      <bp:YEAR rdf:datatype="http://www.w3.org/2001/XMLSchema#string">2006</bp:YEAR>
      <bp:AUTHORS rdf:datatype="http://www.w3.org/2001/XMLSchema#string">Secades JJ</bp:AUTHORS>
      <bp:AUTHORS rdf:datatype="http://www.w3.org/2001/XMLSchema#string">Lorenzo JL</bp:AUTHORS>
    </bp:PublicationXref>
    <bp:PublicationXref xmlns:bp="http://www.biopax.org/release/biopax-level3.owl#" xmlns:rdf="http://www.w3.org/1999/02/22-rdf-syntax-ns#" rdf:id="dbd">
      <bp:ID rdf:datatype="http://www.w3.org/2001/XMLSchema#string">479108</bp:ID>
      <bp:DB rdf:datatype="http://www.w3.org/2001/XMLSchema#string">PubMed</bp:DB>
      <bp:TITLE rdf:datatype="http://www.w3.org/2001/XMLSchema#string">Plasmenylethanolamine: growth factor for cholesterol-reducing Eubacterium.</bp:TITLE>
      <bp:SOURCE rdf:datatype="http://www.w3.org/2001/XMLSchema#string">J Bacteriol</bp:SOURCE>
      <bp:YEAR rdf:datatype="http://www.w3.org/2001/XMLSchema#string">1979</bp:YEAR>
      <bp:AUTHORS rdf:datatype="http://www.w3.org/2001/XMLSchema#string">Mott GE</bp:AUTHORS>
      <bp:AUTHORS rdf:datatype="http://www.w3.org/2001/XMLSchema#string">Brinkley AW</bp:AUTHORS>
    </bp:PublicationXref>
    <bp:PublicationXref xmlns:bp="http://www.biopax.org/release/biopax-level3.owl#" xmlns:rdf="http://www.w3.org/1999/02/22-rdf-syntax-ns#" rdf:id="d22">
      <bp:ID rdf:datatype="http://www.w3.org/2001/XMLSchema#string">8405660</bp:ID>
      <bp:DB rdf:datatype="http://www.w3.org/2001/XMLSchema#string">PubMed</bp:DB>
      <bp:TITLE rdf:datatype="http://www.w3.org/2001/XMLSchema#string">Phosphatidylethanolamine: ceramide-ethanolaminephosphotransferase activity in synaptic plasma membrane vesicles. Influence of some cations and phospholipid environment on transferase activity. Further proof of its location.</bp:TITLE>
      <bp:SOURCE rdf:datatype="http://www.w3.org/2001/XMLSchema#string">Int J Biochem</bp:SOURCE>
      <bp:YEAR rdf:datatype="http://www.w3.org/2001/XMLSchema#string">1993</bp:YEAR>
      <bp:AUTHORS rdf:datatype="http://www.w3.org/2001/XMLSchema#string">Maurice A</bp:AUTHORS>
      <bp:AUTHORS rdf:datatype="http://www.w3.org/2001/XMLSchema#string">Malgat M</bp:AUTHORS>
    </bp:PublicationXref>
    <bp:PublicationXref xmlns:bp="http://www.biopax.org/release/biopax-level3.owl#" xmlns:rdf="http://www.w3.org/1999/02/22-rdf-syntax-ns#" rdf:id="f1f">
      <bp:ID rdf:datatype="http://www.w3.org/2001/XMLSchema#string">2118266</bp:ID>
      <bp:DB rdf:datatype="http://www.w3.org/2001/XMLSchema#string">PubMed</bp:DB>
      <bp:TITLE rdf:datatype="http://www.w3.org/2001/XMLSchema#string">Molecular structure, developmental regulation, and evolution of the gene encoding glycerol-3-phosphate dehydrogenase isozymes in Drosophila melanogaster.</bp:TITLE>
      <bp:SOURCE rdf:datatype="http://www.w3.org/2001/XMLSchema#string">Prog Clin Biol Res</bp:SOURCE>
      <bp:YEAR rdf:datatype="http://www.w3.org/2001/XMLSchema#string">1990</bp:YEAR>
      <bp:AUTHORS rdf:datatype="http://www.w3.org/2001/XMLSchema#string">Bewley GC</bp:AUTHORS>
      <bp:AUTHORS rdf:datatype="http://www.w3.org/2001/XMLSchema#string">Cook JL</bp:AUTHORS>
    </bp:PublicationXref>
    <bp:PublicationXref xmlns:bp="http://www.biopax.org/release/biopax-level3.owl#" xmlns:rdf="http://www.w3.org/1999/02/22-rdf-syntax-ns#" rdf:id="eb5">
      <bp:ID rdf:datatype="http://www.w3.org/2001/XMLSchema#string">9370330</bp:ID>
      <bp:DB rdf:datatype="http://www.w3.org/2001/XMLSchema#string">PubMed</bp:DB>
      <bp:TITLE rdf:datatype="http://www.w3.org/2001/XMLSchema#string">Phosphatidylinositol synthase from yeast.</bp:TITLE>
      <bp:SOURCE rdf:datatype="http://www.w3.org/2001/XMLSchema#string">Biochim Biophys Acta</bp:SOURCE>
      <bp:YEAR rdf:datatype="http://www.w3.org/2001/XMLSchema#string">1997</bp:YEAR>
      <bp:AUTHORS rdf:datatype="http://www.w3.org/2001/XMLSchema#string">Nikawa J</bp:AUTHORS>
      <bp:AUTHORS rdf:datatype="http://www.w3.org/2001/XMLSchema#string">Yamashita S</bp:AUTHORS>
    </bp:PublicationXref>
    <bp:PublicationXref xmlns:bp="http://www.biopax.org/release/biopax-level3.owl#" xmlns:rdf="http://www.w3.org/1999/02/22-rdf-syntax-ns#" rdf:id="cf5">
      <bp:ID rdf:datatype="http://www.w3.org/2001/XMLSchema#string">3440872</bp:ID>
      <bp:DB rdf:datatype="http://www.w3.org/2001/XMLSchema#string">PubMed</bp:DB>
      <bp:TITLE rdf:datatype="http://www.w3.org/2001/XMLSchema#string">Histochemical demonstration of cytosolic alpha-glycerophosphate dehydrogenase (EC 1.1.1.8) and mitochondrial alpha-glycerophosphate dehydrogenase (EC 1.1.99.5).</bp:TITLE>
      <bp:SOURCE rdf:datatype="http://www.w3.org/2001/XMLSchema#string">J Neurol Sci</bp:SOURCE>
      <bp:YEAR rdf:datatype="http://www.w3.org/2001/XMLSchema#string">1987</bp:YEAR>
      <bp:AUTHORS rdf:datatype="http://www.w3.org/2001/XMLSchema#string">Lake BD</bp:AUTHORS>
    </bp:PublicationXref>
    <bp:PublicationXref xmlns:bp="http://www.biopax.org/release/biopax-level3.owl#" xmlns:rdf="http://www.w3.org/1999/02/22-rdf-syntax-ns#" rdf:id="d4f">
      <bp:ID rdf:datatype="http://www.w3.org/2001/XMLSchema#string">7951064</bp:ID>
      <bp:DB rdf:datatype="http://www.w3.org/2001/XMLSchema#string">PubMed</bp:DB>
      <bp:TITLE rdf:datatype="http://www.w3.org/2001/XMLSchema#string">Plasmenylethanolamine in human intestinal mucosa detected by an improved method for analysis of phospholipid.</bp:TITLE>
      <bp:SOURCE rdf:datatype="http://www.w3.org/2001/XMLSchema#string">Biochem Mol Biol Int</bp:SOURCE>
      <bp:YEAR rdf:datatype="http://www.w3.org/2001/XMLSchema#string">1994</bp:YEAR>
      <bp:AUTHORS rdf:datatype="http://www.w3.org/2001/XMLSchema#string">Nakanishi K</bp:AUTHORS>
      <bp:AUTHORS rdf:datatype="http://www.w3.org/2001/XMLSchema#string">Yasugi E</bp:AUTHORS>
      <bp:AUTHORS rdf:datatype="http://www.w3.org/2001/XMLSchema#string">Morita H</bp:AUTHORS>
      <bp:AUTHORS rdf:datatype="http://www.w3.org/2001/XMLSchema#string">Dohi T</bp:AUTHORS>
      <bp:AUTHORS rdf:datatype="http://www.w3.org/2001/XMLSchema#string">Oshima M</bp:AUTHORS>
    </bp:PublicationXref>
    <bp:PublicationXref xmlns:bp="http://www.biopax.org/release/biopax-level3.owl#" xmlns:rdf="http://www.w3.org/1999/02/22-rdf-syntax-ns#" rdf:id="e76">
      <bp:ID rdf:datatype="http://www.w3.org/2001/XMLSchema#string">17182612</bp:ID>
      <bp:DB rdf:datatype="http://www.w3.org/2001/XMLSchema#string">PubMed</bp:DB>
      <bp:TITLE rdf:datatype="http://www.w3.org/2001/XMLSchema#string">A single enzyme catalyzes both platelet-activating factor production and membrane biogenesis of inflammatory cells. Cloning and characterization of acetyl-CoA:LYSO-PAF acetyltransferase.</bp:TITLE>
      <bp:SOURCE rdf:datatype="http://www.w3.org/2001/XMLSchema#string">J Biol Chem</bp:SOURCE>
      <bp:YEAR rdf:datatype="http://www.w3.org/2001/XMLSchema#string">2007</bp:YEAR>
      <bp:AUTHORS rdf:datatype="http://www.w3.org/2001/XMLSchema#string">Shindou H</bp:AUTHORS>
      <bp:AUTHORS rdf:datatype="http://www.w3.org/2001/XMLSchema#string">Hishikawa D</bp:AUTHORS>
      <bp:AUTHORS rdf:datatype="http://www.w3.org/2001/XMLSchema#string">Nakanishi H</bp:AUTHORS>
      <bp:AUTHORS rdf:datatype="http://www.w3.org/2001/XMLSchema#string">Harayama T</bp:AUTHORS>
      <bp:AUTHORS rdf:datatype="http://www.w3.org/2001/XMLSchema#string">Ishii S</bp:AUTHORS>
      <bp:AUTHORS rdf:datatype="http://www.w3.org/2001/XMLSchema#string">Taguchi R</bp:AUTHORS>
      <bp:AUTHORS rdf:datatype="http://www.w3.org/2001/XMLSchema#string">Shimizu T</bp:AUTHORS>
    </bp:PublicationXref>
    <bp:PublicationXref xmlns:bp="http://www.biopax.org/release/biopax-level3.owl#" xmlns:rdf="http://www.w3.org/1999/02/22-rdf-syntax-ns#" rdf:id="a2f">
      <bp:ID rdf:datatype="http://www.w3.org/2001/XMLSchema#string">22136116</bp:ID>
      <bp:DB rdf:datatype="http://www.w3.org/2001/XMLSchema#string">PubMed</bp:DB>
      <bp:TITLE rdf:datatype="http://www.w3.org/2001/XMLSchema#string">Putting the pH into phosphatidic acid signaling.</bp:TITLE>
      <bp:SOURCE rdf:datatype="http://www.w3.org/2001/XMLSchema#string">BMC Biol</bp:SOURCE>
      <bp:YEAR rdf:datatype="http://www.w3.org/2001/XMLSchema#string">2011</bp:YEAR>
      <bp:AUTHORS rdf:datatype="http://www.w3.org/2001/XMLSchema#string">Shin JJ</bp:AUTHORS>
      <bp:AUTHORS rdf:datatype="http://www.w3.org/2001/XMLSchema#string">Loewen CJ</bp:AUTHORS>
    </bp:PublicationXref>
    <bp:PublicationXref xmlns:bp="http://www.biopax.org/release/biopax-level3.owl#" xmlns:rdf="http://www.w3.org/1999/02/22-rdf-syntax-ns#" rdf:id="bac">
      <bp:ID rdf:datatype="http://www.w3.org/2001/XMLSchema#string">19889969</bp:ID>
      <bp:DB rdf:datatype="http://www.w3.org/2001/XMLSchema#string">PubMed</bp:DB>
      <bp:TITLE rdf:datatype="http://www.w3.org/2001/XMLSchema#string">PIP5K-driven PtdIns(4,5)P2 synthesis: regulation and cellular functions.</bp:TITLE>
      <bp:SOURCE rdf:datatype="http://www.w3.org/2001/XMLSchema#string">J Cell Sci</bp:SOURCE>
      <bp:YEAR rdf:datatype="http://www.w3.org/2001/XMLSchema#string">2009</bp:YEAR>
      <bp:AUTHORS rdf:datatype="http://www.w3.org/2001/XMLSchema#string">van den Bout I</bp:AUTHORS>
      <bp:AUTHORS rdf:datatype="http://www.w3.org/2001/XMLSchema#string">Divecha N</bp:AUTHORS>
    </bp:PublicationXref>
    <bp:PublicationXref xmlns:bp="http://www.biopax.org/release/biopax-level3.owl#" xmlns:rdf="http://www.w3.org/1999/02/22-rdf-syntax-ns#" rdf:id="d8b">
      <bp:ID rdf:datatype="http://www.w3.org/2001/XMLSchema#string">1550861</bp:ID>
      <bp:DB rdf:datatype="http://www.w3.org/2001/XMLSchema#string">PubMed</bp:DB>
      <bp:TITLE rdf:datatype="http://www.w3.org/2001/XMLSchema#string">Cardiolipins and biomembrane function.</bp:TITLE>
      <bp:SOURCE rdf:datatype="http://www.w3.org/2001/XMLSchema#string">Biochim Biophys Acta</bp:SOURCE>
      <bp:YEAR rdf:datatype="http://www.w3.org/2001/XMLSchema#string">1992</bp:YEAR>
      <bp:AUTHORS rdf:datatype="http://www.w3.org/2001/XMLSchema#string">Hoch FL</bp:AUTHORS>
    </bp:PublicationXref>
    <bp:PublicationXref xmlns:bp="http://www.biopax.org/release/biopax-level3.owl#" xmlns:rdf="http://www.w3.org/1999/02/22-rdf-syntax-ns#" rdf:id="b76">
      <bp:ID rdf:datatype="http://www.w3.org/2001/XMLSchema#string">2096696</bp:ID>
      <bp:DB rdf:datatype="http://www.w3.org/2001/XMLSchema#string">PubMed</bp:DB>
      <bp:TITLE rdf:datatype="http://www.w3.org/2001/XMLSchema#string">Comparative anatomy of phospholipase A2 structures.</bp:TITLE>
      <bp:SOURCE rdf:datatype="http://www.w3.org/2001/XMLSchema#string">Adv Exp Med Biol</bp:SOURCE>
      <bp:YEAR rdf:datatype="http://www.w3.org/2001/XMLSchema#string">1990</bp:YEAR>
      <bp:AUTHORS rdf:datatype="http://www.w3.org/2001/XMLSchema#string">Ward KB</bp:AUTHORS>
      <bp:AUTHORS rdf:datatype="http://www.w3.org/2001/XMLSchema#string">Pattabiraman N</bp:AUTHORS>
    </bp:PublicationXref>
    <bp:PublicationXref xmlns:bp="http://www.biopax.org/release/biopax-level3.owl#" xmlns:rdf="http://www.w3.org/1999/02/22-rdf-syntax-ns#" rdf:id="a6c">
      <bp:ID rdf:datatype="http://www.w3.org/2001/XMLSchema#string">19413994</bp:ID>
      <bp:DB rdf:datatype="http://www.w3.org/2001/XMLSchema#string">PubMed</bp:DB>
      <bp:TITLE rdf:datatype="http://www.w3.org/2001/XMLSchema#string">The role of cardiolipin in the structural organization of mitochondrial membranes.</bp:TITLE>
      <bp:SOURCE rdf:datatype="http://www.w3.org/2001/XMLSchema#string">Biochim Biophys Acta</bp:SOURCE>
      <bp:YEAR rdf:datatype="http://www.w3.org/2001/XMLSchema#string">2009</bp:YEAR>
      <bp:AUTHORS rdf:datatype="http://www.w3.org/2001/XMLSchema#string">Schlame M</bp:AUTHORS>
      <bp:AUTHORS rdf:datatype="http://www.w3.org/2001/XMLSchema#string">Ren M</bp:AUTHORS>
    </bp:PublicationXref>
    <bp:PublicationXref xmlns:bp="http://www.biopax.org/release/biopax-level3.owl#" xmlns:rdf="http://www.w3.org/1999/02/22-rdf-syntax-ns#" rdf:id="ed4">
      <bp:ID rdf:datatype="http://www.w3.org/2001/XMLSchema#string">21077828</bp:ID>
      <bp:DB rdf:datatype="http://www.w3.org/2001/XMLSchema#string">PubMed</bp:DB>
      <bp:TITLE rdf:datatype="http://www.w3.org/2001/XMLSchema#string">Lysophosphatidic acid is a lipid mediator with wide range of biological activities. Biosynthetic pathways and mechanism of action.</bp:TITLE>
      <bp:SOURCE rdf:datatype="http://www.w3.org/2001/XMLSchema#string">Biochemistry (Mosc)</bp:SOURCE>
      <bp:YEAR rdf:datatype="http://www.w3.org/2001/XMLSchema#string">2010</bp:YEAR>
      <bp:AUTHORS rdf:datatype="http://www.w3.org/2001/XMLSchema#string">Berdichevets IN</bp:AUTHORS>
      <bp:AUTHORS rdf:datatype="http://www.w3.org/2001/XMLSchema#string">Tyazhelova TV</bp:AUTHORS>
      <bp:AUTHORS rdf:datatype="http://www.w3.org/2001/XMLSchema#string">Shimshilashvili KhR</bp:AUTHORS>
      <bp:AUTHORS rdf:datatype="http://www.w3.org/2001/XMLSchema#string">Rogaev EI</bp:AUTHORS>
    </bp:PublicationXref>
    <bp:PublicationXref xmlns:bp="http://www.biopax.org/release/biopax-level3.owl#" xmlns:rdf="http://www.w3.org/1999/02/22-rdf-syntax-ns#" rdf:id="ab1">
      <bp:ID rdf:datatype="http://www.w3.org/2001/XMLSchema#string">1362247</bp:ID>
      <bp:DB rdf:datatype="http://www.w3.org/2001/XMLSchema#string">PubMed</bp:DB>
      <bp:TITLE rdf:datatype="http://www.w3.org/2001/XMLSchema#string">Occurrence and functions of the phosphatidylinositol cycle in the myocardium.</bp:TITLE>
      <bp:SOURCE rdf:datatype="http://www.w3.org/2001/XMLSchema#string">Mol Cell Biochem</bp:SOURCE>
      <bp:YEAR rdf:datatype="http://www.w3.org/2001/XMLSchema#string">1992</bp:YEAR>
      <bp:AUTHORS rdf:datatype="http://www.w3.org/2001/XMLSchema#string">Lamers JM</bp:AUTHORS>
      <bp:AUTHORS rdf:datatype="http://www.w3.org/2001/XMLSchema#string">Dekkers DH</bp:AUTHORS>
      <bp:AUTHORS rdf:datatype="http://www.w3.org/2001/XMLSchema#string">Bezstarosti K</bp:AUTHORS>
      <bp:AUTHORS rdf:datatype="http://www.w3.org/2001/XMLSchema#string">Meij JT</bp:AUTHORS>
      <bp:AUTHORS rdf:datatype="http://www.w3.org/2001/XMLSchema#string">van Heugten HA</bp:AUTHORS>
    </bp:PublicationXref>
    <bp:PublicationXref xmlns:bp="http://www.biopax.org/release/biopax-level3.owl#" xmlns:rdf="http://www.w3.org/1999/02/22-rdf-syntax-ns#" rdf:id="f70">
      <bp:ID rdf:datatype="http://www.w3.org/2001/XMLSchema#string">1323038</bp:ID>
      <bp:DB rdf:datatype="http://www.w3.org/2001/XMLSchema#string">PubMed</bp:DB>
      <bp:TITLE rdf:datatype="http://www.w3.org/2001/XMLSchema#string">CDPdiacylglycerol synthase from yeast.</bp:TITLE>
      <bp:SOURCE rdf:datatype="http://www.w3.org/2001/XMLSchema#string">Methods Enzymol</bp:SOURCE>
      <bp:YEAR rdf:datatype="http://www.w3.org/2001/XMLSchema#string">1992</bp:YEAR>
      <bp:AUTHORS rdf:datatype="http://www.w3.org/2001/XMLSchema#string">Carman GM</bp:AUTHORS>
      <bp:AUTHORS rdf:datatype="http://www.w3.org/2001/XMLSchema#string">Kelley MJ</bp:AUTHORS>
    </bp:PublicationXref>
    <bp:PublicationXref xmlns:bp="http://www.biopax.org/release/biopax-level3.owl#" xmlns:rdf="http://www.w3.org/1999/02/22-rdf-syntax-ns#" rdf:id="a24">
      <bp:ID rdf:datatype="http://www.w3.org/2001/XMLSchema#string">10358924</bp:ID>
      <bp:DB rdf:datatype="http://www.w3.org/2001/XMLSchema#string">PubMed</bp:DB>
      <bp:TITLE rdf:datatype="http://www.w3.org/2001/XMLSchema#string">Regulation of phosphatidylinositol 4,5-bisphosphate levels and its roles in cytoskeletal re-organization and malignant transformation.</bp:TITLE>
      <bp:SOURCE rdf:datatype="http://www.w3.org/2001/XMLSchema#string">Chem Phys Lipids</bp:SOURCE>
      <bp:YEAR rdf:datatype="http://www.w3.org/2001/XMLSchema#string">1999</bp:YEAR>
      <bp:AUTHORS rdf:datatype="http://www.w3.org/2001/XMLSchema#string">Takenawa T</bp:AUTHORS>
      <bp:AUTHORS rdf:datatype="http://www.w3.org/2001/XMLSchema#string">Itoh T</bp:AUTHORS>
      <bp:AUTHORS rdf:datatype="http://www.w3.org/2001/XMLSchema#string">Fukami K</bp:AUTHORS>
    </bp:PublicationXref>
    <bp:PublicationXref xmlns:bp="http://www.biopax.org/release/biopax-level3.owl#" xmlns:rdf="http://www.w3.org/1999/02/22-rdf-syntax-ns#" rdf:id="d15">
      <bp:ID rdf:datatype="http://www.w3.org/2001/XMLSchema#string">4092051</bp:ID>
      <bp:DB rdf:datatype="http://www.w3.org/2001/XMLSchema#string">PubMed</bp:DB>
      <bp:TITLE rdf:datatype="http://www.w3.org/2001/XMLSchema#string">Alkyldihydroxyacetonephosphate synthase mechanism: 18O studies of fatty acid release from acyldihydroxyacetone phosphate.</bp:TITLE>
      <bp:SOURCE rdf:datatype="http://www.w3.org/2001/XMLSchema#string">Biochemistry</bp:SOURCE>
      <bp:YEAR rdf:datatype="http://www.w3.org/2001/XMLSchema#string">1985</bp:YEAR>
      <bp:AUTHORS rdf:datatype="http://www.w3.org/2001/XMLSchema#string">Brown AJ</bp:AUTHORS>
      <bp:AUTHORS rdf:datatype="http://www.w3.org/2001/XMLSchema#string">Glish GL</bp:AUTHORS>
      <bp:AUTHORS rdf:datatype="http://www.w3.org/2001/XMLSchema#string">McBay EH</bp:AUTHORS>
      <bp:AUTHORS rdf:datatype="http://www.w3.org/2001/XMLSchema#string">Snyder F</bp:AUTHORS>
    </bp:PublicationXref>
    <bp:PublicationXref xmlns:bp="http://www.biopax.org/release/biopax-level3.owl#" xmlns:rdf="http://www.w3.org/1999/02/22-rdf-syntax-ns#" rdf:id="eda">
      <bp:ID rdf:datatype="http://www.w3.org/2001/XMLSchema#string">1323034</bp:ID>
      <bp:DB rdf:datatype="http://www.w3.org/2001/XMLSchema#string">PubMed</bp:DB>
      <bp:TITLE rdf:datatype="http://www.w3.org/2001/XMLSchema#string">Alkylglycerol phosphotransferase.</bp:TITLE>
      <bp:SOURCE rdf:datatype="http://www.w3.org/2001/XMLSchema#string">Methods Enzymol</bp:SOURCE>
      <bp:YEAR rdf:datatype="http://www.w3.org/2001/XMLSchema#string">1992</bp:YEAR>
      <bp:AUTHORS rdf:datatype="http://www.w3.org/2001/XMLSchema#string">Snyder F</bp:AUTHORS>
    </bp:PublicationXref>
    <bp:PublicationXref xmlns:bp="http://www.biopax.org/release/biopax-level3.owl#" xmlns:rdf="http://www.w3.org/1999/02/22-rdf-syntax-ns#" rdf:id="d91">
      <bp:ID rdf:datatype="http://www.w3.org/2001/XMLSchema#string">9370314</bp:ID>
      <bp:DB rdf:datatype="http://www.w3.org/2001/XMLSchema#string">PubMed</bp:DB>
      <bp:TITLE rdf:datatype="http://www.w3.org/2001/XMLSchema#string">Alkyl-dihydroxyacetonephosphate synthase.</bp:TITLE>
      <bp:SOURCE rdf:datatype="http://www.w3.org/2001/XMLSchema#string">Biochim Biophys Acta</bp:SOURCE>
      <bp:YEAR rdf:datatype="http://www.w3.org/2001/XMLSchema#string">1997</bp:YEAR>
      <bp:AUTHORS rdf:datatype="http://www.w3.org/2001/XMLSchema#string">van den Bosch H</bp:AUTHORS>
      <bp:AUTHORS rdf:datatype="http://www.w3.org/2001/XMLSchema#string">de Vet EC</bp:AUTHORS>
    </bp:PublicationXref>
    <bp:PublicationXref xmlns:bp="http://www.biopax.org/release/biopax-level3.owl#" xmlns:rdf="http://www.w3.org/1999/02/22-rdf-syntax-ns#" rdf:id="e42">
      <bp:ID rdf:datatype="http://www.w3.org/2001/XMLSchema#string">8063717</bp:ID>
      <bp:DB rdf:datatype="http://www.w3.org/2001/XMLSchema#string">PubMed</bp:DB>
      <bp:TITLE rdf:datatype="http://www.w3.org/2001/XMLSchema#string">Chimeric enzymes. Structure-function analysis of segments of sn-1,2-diacylglycerol choline- and ethanolaminephosphotransferases.</bp:TITLE>
      <bp:SOURCE rdf:datatype="http://www.w3.org/2001/XMLSchema#string">J Biol Chem</bp:SOURCE>
      <bp:YEAR rdf:datatype="http://www.w3.org/2001/XMLSchema#string">1994</bp:YEAR>
      <bp:AUTHORS rdf:datatype="http://www.w3.org/2001/XMLSchema#string">Hjelmstad RH</bp:AUTHORS>
      <bp:AUTHORS rdf:datatype="http://www.w3.org/2001/XMLSchema#string">Morash SC</bp:AUTHORS>
      <bp:AUTHORS rdf:datatype="http://www.w3.org/2001/XMLSchema#string">McMaster CR</bp:AUTHORS>
      <bp:AUTHORS rdf:datatype="http://www.w3.org/2001/XMLSchema#string">Bell RM</bp:AUTHORS>
    </bp:PublicationXref>
    <bp:PublicationXref xmlns:bp="http://www.biopax.org/release/biopax-level3.owl#" xmlns:rdf="http://www.w3.org/1999/02/22-rdf-syntax-ns#" rdf:id="c00">
      <bp:ID rdf:datatype="http://www.w3.org/2001/XMLSchema#string">5334818</bp:ID>
      <bp:DB rdf:datatype="http://www.w3.org/2001/XMLSchema#string">PubMed</bp:DB>
      <bp:TITLE rdf:datatype="http://www.w3.org/2001/XMLSchema#string">Phosphatidylglycerols and lipoamino acids.</bp:TITLE>
      <bp:SOURCE rdf:datatype="http://www.w3.org/2001/XMLSchema#string">Adv Lipid Res</bp:SOURCE>
      <bp:YEAR rdf:datatype="http://www.w3.org/2001/XMLSchema#string">1964</bp:YEAR>
      <bp:AUTHORS rdf:datatype="http://www.w3.org/2001/XMLSchema#string">Macfarlane MG</bp:AUTHORS>
    </bp:PublicationXref>
    <bp:PublicationXref xmlns:bp="http://www.biopax.org/release/biopax-level3.owl#" xmlns:rdf="http://www.w3.org/1999/02/22-rdf-syntax-ns#" rdf:id="d9a">
      <bp:ID rdf:datatype="http://www.w3.org/2001/XMLSchema#string">10761925</bp:ID>
      <bp:DB rdf:datatype="http://www.w3.org/2001/XMLSchema#string">PubMed</bp:DB>
      <bp:TITLE rdf:datatype="http://www.w3.org/2001/XMLSchema#string">PIP2 and PIP3: complex roles at the cell surface.</bp:TITLE>
      <bp:SOURCE rdf:datatype="http://www.w3.org/2001/XMLSchema#string">Cell</bp:SOURCE>
      <bp:YEAR rdf:datatype="http://www.w3.org/2001/XMLSchema#string">2000</bp:YEAR>
      <bp:AUTHORS rdf:datatype="http://www.w3.org/2001/XMLSchema#string">Czech MP</bp:AUTHORS>
    </bp:PublicationXref>
    <bp:PublicationXref xmlns:bp="http://www.biopax.org/release/biopax-level3.owl#" xmlns:rdf="http://www.w3.org/1999/02/22-rdf-syntax-ns#" rdf:id="a5b">
      <bp:ID rdf:datatype="http://www.w3.org/2001/XMLSchema#string">6388643</bp:ID>
      <bp:DB rdf:datatype="http://www.w3.org/2001/XMLSchema#string">PubMed</bp:DB>
      <bp:TITLE rdf:datatype="http://www.w3.org/2001/XMLSchema#string">Estimation of acyldihydroxyacetone phosphate and lysophosphatidate in animal tissues.</bp:TITLE>
      <bp:SOURCE rdf:datatype="http://www.w3.org/2001/XMLSchema#string">Biochim Biophys Acta</bp:SOURCE>
      <bp:YEAR rdf:datatype="http://www.w3.org/2001/XMLSchema#string">1984</bp:YEAR>
      <bp:AUTHORS rdf:datatype="http://www.w3.org/2001/XMLSchema#string">Das AK</bp:AUTHORS>
      <bp:AUTHORS rdf:datatype="http://www.w3.org/2001/XMLSchema#string">Hajra AK</bp:AUTHORS>
    </bp:PublicationXref>
    <bp:PublicationXref xmlns:bp="http://www.biopax.org/release/biopax-level3.owl#" xmlns:rdf="http://www.w3.org/1999/02/22-rdf-syntax-ns#" rdf:id="bcf">
      <bp:ID rdf:datatype="http://www.w3.org/2001/XMLSchema#string">10905630</bp:ID>
      <bp:DB rdf:datatype="http://www.w3.org/2001/XMLSchema#string">PubMed</bp:DB>
      <bp:TITLE rdf:datatype="http://www.w3.org/2001/XMLSchema#string">Lipid acetylation reactions and the metabolism of platelet-activating factor.</bp:TITLE>
      <bp:SOURCE rdf:datatype="http://www.w3.org/2001/XMLSchema#string">Neurochem Res</bp:SOURCE>
      <bp:YEAR rdf:datatype="http://www.w3.org/2001/XMLSchema#string">2000</bp:YEAR>
      <bp:AUTHORS rdf:datatype="http://www.w3.org/2001/XMLSchema#string">Baker RR</bp:AUTHORS>
    </bp:PublicationXref>
    <bp:PublicationXref xmlns:bp="http://www.biopax.org/release/biopax-level3.owl#" xmlns:rdf="http://www.w3.org/1999/02/22-rdf-syntax-ns#" rdf:id="ff1">
      <bp:ID rdf:datatype="http://www.w3.org/2001/XMLSchema#string">2498871</bp:ID>
      <bp:DB rdf:datatype="http://www.w3.org/2001/XMLSchema#string">PubMed</bp:DB>
      <bp:TITLE rdf:datatype="http://www.w3.org/2001/XMLSchema#string">Plasmenylethanolamine is the major storage depot for arachidonic acid in rabbit vascular smooth muscle and is rapidly hydrolyzed after angiotensin II stimulation.</bp:TITLE>
      <bp:SOURCE rdf:datatype="http://www.w3.org/2001/XMLSchema#string">Proc Natl Acad Sci U S A</bp:SOURCE>
      <bp:YEAR rdf:datatype="http://www.w3.org/2001/XMLSchema#string">1989</bp:YEAR>
      <bp:AUTHORS rdf:datatype="http://www.w3.org/2001/XMLSchema#string">Ford DA</bp:AUTHORS>
      <bp:AUTHORS rdf:datatype="http://www.w3.org/2001/XMLSchema#string">Gross RW</bp:AUTHORS>
    </bp:PublicationXref>
    <bp:PublicationXref xmlns:bp="http://www.biopax.org/release/biopax-level3.owl#" xmlns:rdf="http://www.w3.org/1999/02/22-rdf-syntax-ns#" rdf:id="ee5">
      <bp:ID rdf:datatype="http://www.w3.org/2001/XMLSchema#string">20192774</bp:ID>
      <bp:DB rdf:datatype="http://www.w3.org/2001/XMLSchema#string">PubMed</bp:DB>
      <bp:TITLE rdf:datatype="http://www.w3.org/2001/XMLSchema#string">The distribution and function of phosphatidylserine in cellular membranes.</bp:TITLE>
      <bp:SOURCE rdf:datatype="http://www.w3.org/2001/XMLSchema#string">Annu Rev Biophys</bp:SOURCE>
      <bp:YEAR rdf:datatype="http://www.w3.org/2001/XMLSchema#string">2010</bp:YEAR>
      <bp:AUTHORS rdf:datatype="http://www.w3.org/2001/XMLSchema#string">Leventis PA</bp:AUTHORS>
      <bp:AUTHORS rdf:datatype="http://www.w3.org/2001/XMLSchema#string">Grinstein S</bp:AUTHORS>
    </bp:PublicationXref>
    <bp:PublicationXref xmlns:bp="http://www.biopax.org/release/biopax-level3.owl#" xmlns:rdf="http://www.w3.org/1999/02/22-rdf-syntax-ns#" rdf:id="afa">
      <bp:ID rdf:datatype="http://www.w3.org/2001/XMLSchema#string">9131118</bp:ID>
      <bp:DB rdf:datatype="http://www.w3.org/2001/XMLSchema#string">PubMed</bp:DB>
      <bp:TITLE rdf:datatype="http://www.w3.org/2001/XMLSchema#string">Biosynthesis of platelet-activating factor and enzyme inhibitors.</bp:TITLE>
      <bp:SOURCE rdf:datatype="http://www.w3.org/2001/XMLSchema#string">Adv Exp Med Biol</bp:SOURCE>
      <bp:YEAR rdf:datatype="http://www.w3.org/2001/XMLSchema#string">1996</bp:YEAR>
      <bp:AUTHORS rdf:datatype="http://www.w3.org/2001/XMLSchema#string">Snyder F</bp:AUTHORS>
      <bp:AUTHORS rdf:datatype="http://www.w3.org/2001/XMLSchema#string">Fitzgerald V</bp:AUTHORS>
      <bp:AUTHORS rdf:datatype="http://www.w3.org/2001/XMLSchema#string">Blank ML</bp:AUTHORS>
    </bp:PublicationXref>
    <bp:PublicationXref xmlns:bp="http://www.biopax.org/release/biopax-level3.owl#" xmlns:rdf="http://www.w3.org/1999/02/22-rdf-syntax-ns#" rdf:id="e51">
      <bp:ID rdf:datatype="http://www.w3.org/2001/XMLSchema#string">15172163</bp:ID>
      <bp:DB rdf:datatype="http://www.w3.org/2001/XMLSchema#string">PubMed</bp:DB>
      <bp:TITLE rdf:datatype="http://www.w3.org/2001/XMLSchema#string">Preparation of plasmenylcholine lipids and plasmenyl-type liposome dispersions.</bp:TITLE>
      <bp:SOURCE rdf:datatype="http://www.w3.org/2001/XMLSchema#string">Methods Enzymol</bp:SOURCE>
      <bp:YEAR rdf:datatype="http://www.w3.org/2001/XMLSchema#string">2004</bp:YEAR>
      <bp:AUTHORS rdf:datatype="http://www.w3.org/2001/XMLSchema#string">Thompson DH</bp:AUTHORS>
      <bp:AUTHORS rdf:datatype="http://www.w3.org/2001/XMLSchema#string">Shin J</bp:AUTHORS>
      <bp:AUTHORS rdf:datatype="http://www.w3.org/2001/XMLSchema#string">Boomer J</bp:AUTHORS>
      <bp:AUTHORS rdf:datatype="http://www.w3.org/2001/XMLSchema#string">Kim JM</bp:AUTHORS>
    </bp:PublicationXref>
    <bp:PublicationXref xmlns:bp="http://www.biopax.org/release/biopax-level3.owl#" xmlns:rdf="http://www.w3.org/1999/02/22-rdf-syntax-ns#" rdf:id="f21">
      <bp:ID rdf:datatype="http://www.w3.org/2001/XMLSchema#string">9131163</bp:ID>
      <bp:DB rdf:datatype="http://www.w3.org/2001/XMLSchema#string">PubMed</bp:DB>
      <bp:TITLE rdf:datatype="http://www.w3.org/2001/XMLSchema#string">Platelet-activating factor (PAF): signalling and adhesion in cell-cell interactions.</bp:TITLE>
      <bp:SOURCE rdf:datatype="http://www.w3.org/2001/XMLSchema#string">Adv Exp Med Biol</bp:SOURCE>
      <bp:YEAR rdf:datatype="http://www.w3.org/2001/XMLSchema#string">1996</bp:YEAR>
      <bp:AUTHORS rdf:datatype="http://www.w3.org/2001/XMLSchema#string">Zimmerman GA</bp:AUTHORS>
      <bp:AUTHORS rdf:datatype="http://www.w3.org/2001/XMLSchema#string">Elstad MR</bp:AUTHORS>
      <bp:AUTHORS rdf:datatype="http://www.w3.org/2001/XMLSchema#string">Lorant DE</bp:AUTHORS>
      <bp:AUTHORS rdf:datatype="http://www.w3.org/2001/XMLSchema#string">Mclntyre TM</bp:AUTHORS>
      <bp:AUTHORS rdf:datatype="http://www.w3.org/2001/XMLSchema#string">Prescott SM</bp:AUTHORS>
      <bp:AUTHORS rdf:datatype="http://www.w3.org/2001/XMLSchema#string">Topham MK</bp:AUTHORS>
      <bp:AUTHORS rdf:datatype="http://www.w3.org/2001/XMLSchema#string">Weyrich AS</bp:AUTHORS>
      <bp:AUTHORS rdf:datatype="http://www.w3.org/2001/XMLSchema#string">Whatley RE</bp:AUTHORS>
    </bp:PublicationXref>
    <bp:PublicationXref xmlns:bp="http://www.biopax.org/release/biopax-level3.owl#" xmlns:rdf="http://www.w3.org/1999/02/22-rdf-syntax-ns#" rdf:id="f01">
      <bp:ID rdf:datatype="http://www.w3.org/2001/XMLSchema#string">16495223</bp:ID>
      <bp:DB rdf:datatype="http://www.w3.org/2001/XMLSchema#string">PubMed</bp:DB>
      <bp:TITLE rdf:datatype="http://www.w3.org/2001/XMLSchema#string">A regulatory role for 1-acylglycerol-3-phosphate-O-acyltransferase 2 in adipocyte differentiation.</bp:TITLE>
      <bp:SOURCE rdf:datatype="http://www.w3.org/2001/XMLSchema#string">J Biol Chem</bp:SOURCE>
      <bp:YEAR rdf:datatype="http://www.w3.org/2001/XMLSchema#string">2006</bp:YEAR>
      <bp:AUTHORS rdf:datatype="http://www.w3.org/2001/XMLSchema#string">Gale SE</bp:AUTHORS>
      <bp:AUTHORS rdf:datatype="http://www.w3.org/2001/XMLSchema#string">Frolov A</bp:AUTHORS>
      <bp:AUTHORS rdf:datatype="http://www.w3.org/2001/XMLSchema#string">Han X</bp:AUTHORS>
      <bp:AUTHORS rdf:datatype="http://www.w3.org/2001/XMLSchema#string">Bickel PE</bp:AUTHORS>
      <bp:AUTHORS rdf:datatype="http://www.w3.org/2001/XMLSchema#string">Cao L</bp:AUTHORS>
      <bp:AUTHORS rdf:datatype="http://www.w3.org/2001/XMLSchema#string">Bowcock A</bp:AUTHORS>
      <bp:AUTHORS rdf:datatype="http://www.w3.org/2001/XMLSchema#string">Schaffer JE</bp:AUTHORS>
      <bp:AUTHORS rdf:datatype="http://www.w3.org/2001/XMLSchema#string">Ory DS</bp:AUTHORS>
    </bp:PublicationXref>
    <bp:PublicationXref xmlns:bp="http://www.biopax.org/release/biopax-level3.owl#" xmlns:rdf="http://www.w3.org/1999/02/22-rdf-syntax-ns#" rdf:id="bbe">
      <bp:ID rdf:datatype="http://www.w3.org/2001/XMLSchema#string">23054682</bp:ID>
      <bp:DB rdf:datatype="http://www.w3.org/2001/XMLSchema#string">PubMed</bp:DB>
      <bp:TITLE rdf:datatype="http://www.w3.org/2001/XMLSchema#string">Phosphatidylinositol 4-kinases and PI4P metabolism in the nervous system: roles in psychiatric and neurological diseases.</bp:TITLE>
      <bp:SOURCE rdf:datatype="http://www.w3.org/2001/XMLSchema#string">Mol Neurobiol</bp:SOURCE>
      <bp:YEAR rdf:datatype="http://www.w3.org/2001/XMLSchema#string">2013</bp:YEAR>
      <bp:AUTHORS rdf:datatype="http://www.w3.org/2001/XMLSchema#string">Clayton EL</bp:AUTHORS>
      <bp:AUTHORS rdf:datatype="http://www.w3.org/2001/XMLSchema#string">Minogue S</bp:AUTHORS>
      <bp:AUTHORS rdf:datatype="http://www.w3.org/2001/XMLSchema#string">Waugh MG</bp:AUTHORS>
    </bp:PublicationXref>
    <bp:PublicationXref xmlns:bp="http://www.biopax.org/release/biopax-level3.owl#" xmlns:rdf="http://www.w3.org/1999/02/22-rdf-syntax-ns#" rdf:id="aaf">
      <bp:ID rdf:datatype="http://www.w3.org/2001/XMLSchema#string">19657568</bp:ID>
      <bp:DB rdf:datatype="http://www.w3.org/2001/XMLSchema#string">PubMed</bp:DB>
      <bp:TITLE rdf:datatype="http://www.w3.org/2001/XMLSchema#string">Glycerol-3-phosphate acyltransferase 4 gene is involved in mouse spermatogenesis.</bp:TITLE>
      <bp:SOURCE rdf:datatype="http://www.w3.org/2001/XMLSchema#string">Acta Biochim Biophys Sin (Shanghai)</bp:SOURCE>
      <bp:YEAR rdf:datatype="http://www.w3.org/2001/XMLSchema#string">2009</bp:YEAR>
      <bp:AUTHORS rdf:datatype="http://www.w3.org/2001/XMLSchema#string">Qiu Q</bp:AUTHORS>
      <bp:AUTHORS rdf:datatype="http://www.w3.org/2001/XMLSchema#string">Liu G</bp:AUTHORS>
      <bp:AUTHORS rdf:datatype="http://www.w3.org/2001/XMLSchema#string">Li W</bp:AUTHORS>
      <bp:AUTHORS rdf:datatype="http://www.w3.org/2001/XMLSchema#string">Shi Q</bp:AUTHORS>
      <bp:AUTHORS rdf:datatype="http://www.w3.org/2001/XMLSchema#string">Zhu F</bp:AUTHORS>
      <bp:AUTHORS rdf:datatype="http://www.w3.org/2001/XMLSchema#string">Lu G</bp:AUTHORS>
    </bp:PublicationXref>
    <bp:PublicationXref xmlns:bp="http://www.biopax.org/release/biopax-level3.owl#" xmlns:rdf="http://www.w3.org/1999/02/22-rdf-syntax-ns#" rdf:id="a51">
      <bp:ID rdf:datatype="http://www.w3.org/2001/XMLSchema#string">8274015</bp:ID>
      <bp:DB rdf:datatype="http://www.w3.org/2001/XMLSchema#string">PubMed</bp:DB>
      <bp:TITLE rdf:datatype="http://www.w3.org/2001/XMLSchema#string">sn-1,2-diacylglycerol cholinephosphotransferase from pig liver: mixed micellar assay and kinetic analysis of the partially pure enzyme.</bp:TITLE>
      <bp:SOURCE rdf:datatype="http://www.w3.org/2001/XMLSchema#string">Arch Biochem Biophys</bp:SOURCE>
      <bp:YEAR rdf:datatype="http://www.w3.org/2001/XMLSchema#string">1993</bp:YEAR>
      <bp:AUTHORS rdf:datatype="http://www.w3.org/2001/XMLSchema#string">Bru R</bp:AUTHORS>
      <bp:AUTHORS rdf:datatype="http://www.w3.org/2001/XMLSchema#string">Blöchliger E</bp:AUTHORS>
      <bp:AUTHORS rdf:datatype="http://www.w3.org/2001/XMLSchema#string">Luisi PL</bp:AUTHORS>
    </bp:PublicationXref>
    <bp:PublicationXref xmlns:bp="http://www.biopax.org/release/biopax-level3.owl#" xmlns:rdf="http://www.w3.org/1999/02/22-rdf-syntax-ns#" rdf:id="ce8">
      <bp:ID rdf:datatype="http://www.w3.org/2001/XMLSchema#string">10215861</bp:ID>
      <bp:DB rdf:datatype="http://www.w3.org/2001/XMLSchema#string">PubMed</bp:DB>
      <bp:TITLE rdf:datatype="http://www.w3.org/2001/XMLSchema#string">Alkyl-dihydroxyacetone phosphate synthase and dihydroxyacetone phosphate acyltransferase form a protein complex in peroxisomes.</bp:TITLE>
      <bp:SOURCE rdf:datatype="http://www.w3.org/2001/XMLSchema#string">Eur J Biochem</bp:SOURCE>
      <bp:YEAR rdf:datatype="http://www.w3.org/2001/XMLSchema#string">1999</bp:YEAR>
      <bp:AUTHORS rdf:datatype="http://www.w3.org/2001/XMLSchema#string">Biermann J</bp:AUTHORS>
      <bp:AUTHORS rdf:datatype="http://www.w3.org/2001/XMLSchema#string">Just WW</bp:AUTHORS>
      <bp:AUTHORS rdf:datatype="http://www.w3.org/2001/XMLSchema#string">Wanders RJ</bp:AUTHORS>
      <bp:AUTHORS rdf:datatype="http://www.w3.org/2001/XMLSchema#string">Van Den Bosch H</bp:AUTHORS>
    </bp:PublicationXref>
    <bp:PublicationXref xmlns:bp="http://www.biopax.org/release/biopax-level3.owl#" xmlns:rdf="http://www.w3.org/1999/02/22-rdf-syntax-ns#" rdf:id="c07">
      <bp:ID rdf:datatype="http://www.w3.org/2001/XMLSchema#string">10396601</bp:ID>
      <bp:DB rdf:datatype="http://www.w3.org/2001/XMLSchema#string">PubMed</bp:DB>
      <bp:TITLE rdf:datatype="http://www.w3.org/2001/XMLSchema#string">Structure and functional properties of diacylglycerols in membranes.</bp:TITLE>
      <bp:SOURCE rdf:datatype="http://www.w3.org/2001/XMLSchema#string">Prog Lipid Res</bp:SOURCE>
      <bp:YEAR rdf:datatype="http://www.w3.org/2001/XMLSchema#string">1999</bp:YEAR>
      <bp:AUTHORS rdf:datatype="http://www.w3.org/2001/XMLSchema#string">Goñi FM</bp:AUTHORS>
      <bp:AUTHORS rdf:datatype="http://www.w3.org/2001/XMLSchema#string">Alonso A</bp:AUTHORS>
    </bp:PublicationXref>
    <bp:PublicationXref xmlns:bp="http://www.biopax.org/release/biopax-level3.owl#" xmlns:rdf="http://www.w3.org/1999/02/22-rdf-syntax-ns#" rdf:id="c44">
      <bp:ID rdf:datatype="http://www.w3.org/2001/XMLSchema#string">9838049</bp:ID>
      <bp:DB rdf:datatype="http://www.w3.org/2001/XMLSchema#string">PubMed</bp:DB>
      <bp:TITLE rdf:datatype="http://www.w3.org/2001/XMLSchema#string">Phosphatidylinositol 4-kinases.</bp:TITLE>
      <bp:SOURCE rdf:datatype="http://www.w3.org/2001/XMLSchema#string">Biochim Biophys Acta</bp:SOURCE>
      <bp:YEAR rdf:datatype="http://www.w3.org/2001/XMLSchema#string">1998</bp:YEAR>
      <bp:AUTHORS rdf:datatype="http://www.w3.org/2001/XMLSchema#string">Balla T</bp:AUTHORS>
    </bp:PublicationXref>
    <bp:PublicationXref xmlns:bp="http://www.biopax.org/release/biopax-level3.owl#" xmlns:rdf="http://www.w3.org/1999/02/22-rdf-syntax-ns#" rdf:id="f6a">
      <bp:ID rdf:datatype="http://www.w3.org/2001/XMLSchema#string">2832400</bp:ID>
      <bp:DB rdf:datatype="http://www.w3.org/2001/XMLSchema#string">PubMed</bp:DB>
      <bp:TITLE rdf:datatype="http://www.w3.org/2001/XMLSchema#string">Modulation of acetyl-CoA:1-alkyl-2-lyso-sn-glycero-3-phosphocholine (lyso-PAF) acetyltransferase in human polymorphonuclears. The role of cyclic AMP-dependent and phospholipid sensitive, calcium-dependent protein kinases.</bp:TITLE>
      <bp:SOURCE rdf:datatype="http://www.w3.org/2001/XMLSchema#string">J Biol Chem</bp:SOURCE>
      <bp:YEAR rdf:datatype="http://www.w3.org/2001/XMLSchema#string">1988</bp:YEAR>
      <bp:AUTHORS rdf:datatype="http://www.w3.org/2001/XMLSchema#string">Nieto ML</bp:AUTHORS>
      <bp:AUTHORS rdf:datatype="http://www.w3.org/2001/XMLSchema#string">Velasco S</bp:AUTHORS>
      <bp:AUTHORS rdf:datatype="http://www.w3.org/2001/XMLSchema#string">Sanchez Crespo M</bp:AUTHORS>
    </bp:PublicationXref>
    <bp:PublicationXref xmlns:bp="http://www.biopax.org/release/biopax-level3.owl#" xmlns:rdf="http://www.w3.org/1999/02/22-rdf-syntax-ns#" rdf:id="f11">
      <bp:ID rdf:datatype="http://www.w3.org/2001/XMLSchema#string">2364071</bp:ID>
      <bp:DB rdf:datatype="http://www.w3.org/2001/XMLSchema#string">PubMed</bp:DB>
      <bp:TITLE rdf:datatype="http://www.w3.org/2001/XMLSchema#string">Plasmenylcholine and phosphatidylcholine membrane bilayers possess distinct conformational motifs.</bp:TITLE>
      <bp:SOURCE rdf:datatype="http://www.w3.org/2001/XMLSchema#string">Biochemistry</bp:SOURCE>
      <bp:YEAR rdf:datatype="http://www.w3.org/2001/XMLSchema#string">1990</bp:YEAR>
      <bp:AUTHORS rdf:datatype="http://www.w3.org/2001/XMLSchema#string">Han XL</bp:AUTHORS>
      <bp:AUTHORS rdf:datatype="http://www.w3.org/2001/XMLSchema#string">Gross RW</bp:AUTHORS>
    </bp:PublicationXref>
    <bp:PublicationXref xmlns:bp="http://www.biopax.org/release/biopax-level3.owl#" xmlns:rdf="http://www.w3.org/1999/02/22-rdf-syntax-ns#" rdf:id="f42">
      <bp:ID rdf:datatype="http://www.w3.org/2001/XMLSchema#string">19450542</bp:ID>
      <bp:DB rdf:datatype="http://www.w3.org/2001/XMLSchema#string">PubMed</bp:DB>
      <bp:TITLE rdf:datatype="http://www.w3.org/2001/XMLSchema#string">Cardiolipin acts as a mitochondrial signalling platform to launch apoptosis.</bp:TITLE>
      <bp:SOURCE rdf:datatype="http://www.w3.org/2001/XMLSchema#string">Biochim Biophys Acta</bp:SOURCE>
      <bp:YEAR rdf:datatype="http://www.w3.org/2001/XMLSchema#string">2009</bp:YEAR>
      <bp:AUTHORS rdf:datatype="http://www.w3.org/2001/XMLSchema#string">Schug ZT</bp:AUTHORS>
      <bp:AUTHORS rdf:datatype="http://www.w3.org/2001/XMLSchema#string">Gottlieb E</bp:AUTHORS>
    </bp:PublicationXref>
    <bp:PublicationXref xmlns:bp="http://www.biopax.org/release/biopax-level3.owl#" xmlns:rdf="http://www.w3.org/1999/02/22-rdf-syntax-ns#" rdf:id="f5b">
      <bp:ID rdf:datatype="http://www.w3.org/2001/XMLSchema#string">639820</bp:ID>
      <bp:DB rdf:datatype="http://www.w3.org/2001/XMLSchema#string">PubMed</bp:DB>
      <bp:TITLE rdf:datatype="http://www.w3.org/2001/XMLSchema#string">Isolation of soluble proteins capable of stimulating aerobic plasmalogen biosynthesis.</bp:TITLE>
      <bp:SOURCE rdf:datatype="http://www.w3.org/2001/XMLSchema#string">Eur J Biochem</bp:SOURCE>
      <bp:YEAR rdf:datatype="http://www.w3.org/2001/XMLSchema#string">1978</bp:YEAR>
      <bp:AUTHORS rdf:datatype="http://www.w3.org/2001/XMLSchema#string">Paltauf F</bp:AUTHORS>
    </bp:PublicationXref>
    <bp:PublicationXref xmlns:bp="http://www.biopax.org/release/biopax-level3.owl#" xmlns:rdf="http://www.w3.org/1999/02/22-rdf-syntax-ns#" rdf:id="f9c">
      <bp:ID rdf:datatype="http://www.w3.org/2001/XMLSchema#string">21554199</bp:ID>
      <bp:DB rdf:datatype="http://www.w3.org/2001/XMLSchema#string">PubMed</bp:DB>
      <bp:TITLE rdf:datatype="http://www.w3.org/2001/XMLSchema#string">Cholesterol, cardiolipin, and mitochondria permeabilisation.</bp:TITLE>
      <bp:SOURCE rdf:datatype="http://www.w3.org/2001/XMLSchema#string">Anticancer Agents Med Chem</bp:SOURCE>
      <bp:YEAR rdf:datatype="http://www.w3.org/2001/XMLSchema#string">2012</bp:YEAR>
      <bp:AUTHORS rdf:datatype="http://www.w3.org/2001/XMLSchema#string">Lucken-Ardjomande Hasler S</bp:AUTHORS>
    </bp:PublicationXref>
    <bp:PublicationXref xmlns:bp="http://www.biopax.org/release/biopax-level3.owl#" xmlns:rdf="http://www.w3.org/1999/02/22-rdf-syntax-ns#" rdf:id="aee">
      <bp:ID rdf:datatype="http://www.w3.org/2001/XMLSchema#string">9370321</bp:ID>
      <bp:DB rdf:datatype="http://www.w3.org/2001/XMLSchema#string">PubMed</bp:DB>
      <bp:TITLE rdf:datatype="http://www.w3.org/2001/XMLSchema#string">CDP-choline:1,2-diacylglycerol cholinephosphotransferase.</bp:TITLE>
      <bp:SOURCE rdf:datatype="http://www.w3.org/2001/XMLSchema#string">Biochim Biophys Acta</bp:SOURCE>
      <bp:YEAR rdf:datatype="http://www.w3.org/2001/XMLSchema#string">1997</bp:YEAR>
      <bp:AUTHORS rdf:datatype="http://www.w3.org/2001/XMLSchema#string">McMaster CR</bp:AUTHORS>
      <bp:AUTHORS rdf:datatype="http://www.w3.org/2001/XMLSchema#string">Bell RM</bp:AUTHORS>
    </bp:PublicationXref>
    <bp:PublicationXref xmlns:bp="http://www.biopax.org/release/biopax-level3.owl#" xmlns:rdf="http://www.w3.org/1999/02/22-rdf-syntax-ns#" rdf:id="b84">
      <bp:ID rdf:datatype="http://www.w3.org/2001/XMLSchema#string">7537411</bp:ID>
      <bp:DB rdf:datatype="http://www.w3.org/2001/XMLSchema#string">PubMed</bp:DB>
      <bp:TITLE rdf:datatype="http://www.w3.org/2001/XMLSchema#string">Phospholipase A2 and G proteins.</bp:TITLE>
      <bp:SOURCE rdf:datatype="http://www.w3.org/2001/XMLSchema#string">Trends Neurosci</bp:SOURCE>
      <bp:YEAR rdf:datatype="http://www.w3.org/2001/XMLSchema#string">1995</bp:YEAR>
      <bp:AUTHORS rdf:datatype="http://www.w3.org/2001/XMLSchema#string">Axelrod J</bp:AUTHORS>
    </bp:PublicationXref>
    <bp:PublicationXref xmlns:bp="http://www.biopax.org/release/biopax-level3.owl#" xmlns:rdf="http://www.w3.org/1999/02/22-rdf-syntax-ns#" rdf:id="c0f">
      <bp:ID rdf:datatype="http://www.w3.org/2001/XMLSchema#string">4369816</bp:ID>
      <bp:DB rdf:datatype="http://www.w3.org/2001/XMLSchema#string">PubMed</bp:DB>
      <bp:TITLE rdf:datatype="http://www.w3.org/2001/XMLSchema#string">Biosynthesis of 1-alkyl-sn-glycero-3-phosphate via adenosine triphosphate:1-alkyl-sn-glycerol phosphotransferase.</bp:TITLE>
      <bp:SOURCE rdf:datatype="http://www.w3.org/2001/XMLSchema#string">J Biol Chem</bp:SOURCE>
      <bp:YEAR rdf:datatype="http://www.w3.org/2001/XMLSchema#string">1974</bp:YEAR>
      <bp:AUTHORS rdf:datatype="http://www.w3.org/2001/XMLSchema#string">Rock CO</bp:AUTHORS>
      <bp:AUTHORS rdf:datatype="http://www.w3.org/2001/XMLSchema#string">Snyder F</bp:AUTHORS>
    </bp:PublicationXref>
    <bp:PublicationXref xmlns:bp="http://www.biopax.org/release/biopax-level3.owl#" xmlns:rdf="http://www.w3.org/1999/02/22-rdf-syntax-ns#" rdf:id="a54">
      <bp:ID rdf:datatype="http://www.w3.org/2001/XMLSchema#string">22910056</bp:ID>
      <bp:DB rdf:datatype="http://www.w3.org/2001/XMLSchema#string">PubMed</bp:DB>
      <bp:TITLE rdf:datatype="http://www.w3.org/2001/XMLSchema#string">Phosphatidate phosphatase, a key regulator of lipid homeostasis.</bp:TITLE>
      <bp:SOURCE rdf:datatype="http://www.w3.org/2001/XMLSchema#string">Biochim Biophys Acta</bp:SOURCE>
      <bp:YEAR rdf:datatype="http://www.w3.org/2001/XMLSchema#string">2013</bp:YEAR>
      <bp:AUTHORS rdf:datatype="http://www.w3.org/2001/XMLSchema#string">Pascual F</bp:AUTHORS>
      <bp:AUTHORS rdf:datatype="http://www.w3.org/2001/XMLSchema#string">Carman GM</bp:AUTHORS>
    </bp:PublicationXref>
    <bp:PublicationXref xmlns:bp="http://www.biopax.org/release/biopax-level3.owl#" xmlns:rdf="http://www.w3.org/1999/02/22-rdf-syntax-ns#" rdf:id="ba1">
      <bp:ID rdf:datatype="http://www.w3.org/2001/XMLSchema#string">17157506</bp:ID>
      <bp:DB rdf:datatype="http://www.w3.org/2001/XMLSchema#string">PubMed</bp:DB>
      <bp:TITLE rdf:datatype="http://www.w3.org/2001/XMLSchema#string">Diacylglycerol, when simplicity becomes complex.</bp:TITLE>
      <bp:SOURCE rdf:datatype="http://www.w3.org/2001/XMLSchema#string">Trends Biochem Sci</bp:SOURCE>
      <bp:YEAR rdf:datatype="http://www.w3.org/2001/XMLSchema#string">2007</bp:YEAR>
      <bp:AUTHORS rdf:datatype="http://www.w3.org/2001/XMLSchema#string">Carrasco S</bp:AUTHORS>
      <bp:AUTHORS rdf:datatype="http://www.w3.org/2001/XMLSchema#string">Mérida I</bp:AUTHORS>
    </bp:PublicationXref>
    <bp:PublicationXref xmlns:bp="http://www.biopax.org/release/biopax-level3.owl#" xmlns:rdf="http://www.w3.org/1999/02/22-rdf-syntax-ns#" rdf:id="c70">
      <bp:ID rdf:datatype="http://www.w3.org/2001/XMLSchema#string">23022039</bp:ID>
      <bp:DB rdf:datatype="http://www.w3.org/2001/XMLSchema#string">PubMed</bp:DB>
      <bp:TITLE rdf:datatype="http://www.w3.org/2001/XMLSchema#string">Emerging roles of secreted phospholipase A(2) enzymes: an update.</bp:TITLE>
      <bp:SOURCE rdf:datatype="http://www.w3.org/2001/XMLSchema#string">Biochimie</bp:SOURCE>
      <bp:YEAR rdf:datatype="http://www.w3.org/2001/XMLSchema#string">2013</bp:YEAR>
      <bp:AUTHORS rdf:datatype="http://www.w3.org/2001/XMLSchema#string">Murakami M</bp:AUTHORS>
      <bp:AUTHORS rdf:datatype="http://www.w3.org/2001/XMLSchema#string">Lambeau G</bp:AUTHORS>
    </bp:PublicationXref>
    <bp:PublicationXref xmlns:bp="http://www.biopax.org/release/biopax-level3.owl#" xmlns:rdf="http://www.w3.org/1999/02/22-rdf-syntax-ns#" rdf:id="bd3">
      <bp:ID rdf:datatype="http://www.w3.org/2001/XMLSchema#string">6257301</bp:ID>
      <bp:DB rdf:datatype="http://www.w3.org/2001/XMLSchema#string">PubMed</bp:DB>
      <bp:TITLE rdf:datatype="http://www.w3.org/2001/XMLSchema#string">The stimulation of rat liver microsomal CTP: phosphatidate cytidylyltransferase activity by guanosine triphosphate.</bp:TITLE>
      <bp:SOURCE rdf:datatype="http://www.w3.org/2001/XMLSchema#string">Biochim Biophys Acta</bp:SOURCE>
      <bp:YEAR rdf:datatype="http://www.w3.org/2001/XMLSchema#string">1980</bp:YEAR>
      <bp:AUTHORS rdf:datatype="http://www.w3.org/2001/XMLSchema#string">Liteplo RG</bp:AUTHORS>
      <bp:AUTHORS rdf:datatype="http://www.w3.org/2001/XMLSchema#string">Sribney M</bp:AUTHORS>
    </bp:PublicationXref>
    <bp:PublicationXref xmlns:bp="http://www.biopax.org/release/biopax-level3.owl#" xmlns:rdf="http://www.w3.org/1999/02/22-rdf-syntax-ns#" rdf:id="bb5">
      <bp:ID rdf:datatype="http://www.w3.org/2001/XMLSchema#string">16859663</bp:ID>
      <bp:DB rdf:datatype="http://www.w3.org/2001/XMLSchema#string">PubMed</bp:DB>
      <bp:TITLE rdf:datatype="http://www.w3.org/2001/XMLSchema#string">Selective plasmenylcholine oxidation by hypochlorous acid: formation of lysophosphatidylcholine chlorohydrins.</bp:TITLE>
      <bp:SOURCE rdf:datatype="http://www.w3.org/2001/XMLSchema#string">Chem Phys Lipids</bp:SOURCE>
      <bp:YEAR rdf:datatype="http://www.w3.org/2001/XMLSchema#string">2006</bp:YEAR>
      <bp:AUTHORS rdf:datatype="http://www.w3.org/2001/XMLSchema#string">Messner MC</bp:AUTHORS>
      <bp:AUTHORS rdf:datatype="http://www.w3.org/2001/XMLSchema#string">Albert CJ</bp:AUTHORS>
      <bp:AUTHORS rdf:datatype="http://www.w3.org/2001/XMLSchema#string">Hsu FF</bp:AUTHORS>
      <bp:AUTHORS rdf:datatype="http://www.w3.org/2001/XMLSchema#string">Ford DA</bp:AUTHORS>
    </bp:PublicationXref>
    <bp:PublicationXref xmlns:bp="http://www.biopax.org/release/biopax-level3.owl#" xmlns:rdf="http://www.w3.org/1999/02/22-rdf-syntax-ns#" rdf:id="deb">
      <bp:ID rdf:datatype="http://www.w3.org/2001/XMLSchema#string">7768880</bp:ID>
      <bp:DB rdf:datatype="http://www.w3.org/2001/XMLSchema#string">PubMed</bp:DB>
      <bp:TITLE rdf:datatype="http://www.w3.org/2001/XMLSchema#string">Lysophosphatidic acid, a multifunctional phospholipid messenger.</bp:TITLE>
      <bp:SOURCE rdf:datatype="http://www.w3.org/2001/XMLSchema#string">J Biol Chem</bp:SOURCE>
      <bp:YEAR rdf:datatype="http://www.w3.org/2001/XMLSchema#string">1995</bp:YEAR>
      <bp:AUTHORS rdf:datatype="http://www.w3.org/2001/XMLSchema#string">Moolenaar WH</bp:AUTHORS>
    </bp:PublicationXref>
    <bp:PublicationXref xmlns:bp="http://www.biopax.org/release/biopax-level3.owl#" xmlns:rdf="http://www.w3.org/1999/02/22-rdf-syntax-ns#" rdf:id="dfa">
      <bp:ID rdf:datatype="http://www.w3.org/2001/XMLSchema#string">12573444</bp:ID>
      <bp:DB rdf:datatype="http://www.w3.org/2001/XMLSchema#string">PubMed</bp:DB>
      <bp:TITLE rdf:datatype="http://www.w3.org/2001/XMLSchema#string">Aging and acyl-CoA binding protein alter mitochondrial glycerol-3-phosphate acyltransferase activity.</bp:TITLE>
      <bp:SOURCE rdf:datatype="http://www.w3.org/2001/XMLSchema#string">Biochim Biophys Acta</bp:SOURCE>
      <bp:YEAR rdf:datatype="http://www.w3.org/2001/XMLSchema#string">2003</bp:YEAR>
      <bp:AUTHORS rdf:datatype="http://www.w3.org/2001/XMLSchema#string">Kannan L</bp:AUTHORS>
      <bp:AUTHORS rdf:datatype="http://www.w3.org/2001/XMLSchema#string">Knudsen J</bp:AUTHORS>
      <bp:AUTHORS rdf:datatype="http://www.w3.org/2001/XMLSchema#string">Jolly CA</bp:AUTHORS>
    </bp:PublicationXref>
    <bp:PublicationXref xmlns:bp="http://www.biopax.org/release/biopax-level3.owl#" xmlns:rdf="http://www.w3.org/1999/02/22-rdf-syntax-ns#" rdf:id="d0d">
      <bp:ID rdf:datatype="http://www.w3.org/2001/XMLSchema#string">6113006</bp:ID>
      <bp:DB rdf:datatype="http://www.w3.org/2001/XMLSchema#string">PubMed</bp:DB>
      <bp:TITLE rdf:datatype="http://www.w3.org/2001/XMLSchema#string">Changes in CTP:phosphatidate cytidylyltransferase activity during rabbit lung development.</bp:TITLE>
      <bp:SOURCE rdf:datatype="http://www.w3.org/2001/XMLSchema#string">Biochim Biophys Acta</bp:SOURCE>
      <bp:YEAR rdf:datatype="http://www.w3.org/2001/XMLSchema#string">1980</bp:YEAR>
      <bp:AUTHORS rdf:datatype="http://www.w3.org/2001/XMLSchema#string">Longmuir KJ</bp:AUTHORS>
      <bp:AUTHORS rdf:datatype="http://www.w3.org/2001/XMLSchema#string">Johnston JM</bp:AUTHORS>
    </bp:PublicationXref>
    <bp:PublicationXref xmlns:bp="http://www.biopax.org/release/biopax-level3.owl#" xmlns:rdf="http://www.w3.org/1999/02/22-rdf-syntax-ns#" rdf:id="ead">
      <bp:ID rdf:datatype="http://www.w3.org/2001/XMLSchema#string">8709678</bp:ID>
      <bp:DB rdf:datatype="http://www.w3.org/2001/XMLSchema#string">PubMed</bp:DB>
      <bp:TITLE rdf:datatype="http://www.w3.org/2001/XMLSchema#string">CDP-choline: pharmacological and clinical review.</bp:TITLE>
      <bp:SOURCE rdf:datatype="http://www.w3.org/2001/XMLSchema#string">Methods Find Exp Clin Pharmacol</bp:SOURCE>
      <bp:YEAR rdf:datatype="http://www.w3.org/2001/XMLSchema#string">1995</bp:YEAR>
      <bp:AUTHORS rdf:datatype="http://www.w3.org/2001/XMLSchema#string">Secades JJ</bp:AUTHORS>
      <bp:AUTHORS rdf:datatype="http://www.w3.org/2001/XMLSchema#string">Frontera G</bp:AUTHORS>
    </bp:PublicationXref>
    <bp:PublicationXref xmlns:bp="http://www.biopax.org/release/biopax-level3.owl#" xmlns:rdf="http://www.w3.org/1999/02/22-rdf-syntax-ns#" rdf:id="e86">
      <bp:ID rdf:datatype="http://www.w3.org/2001/XMLSchema#string">2663077</bp:ID>
      <bp:DB rdf:datatype="http://www.w3.org/2001/XMLSchema#string">PubMed</bp:DB>
      <bp:TITLE rdf:datatype="http://www.w3.org/2001/XMLSchema#string">Regulation of the biosynthesis of triacylglycerol, phosphatidylcholine and phosphatidylethanolamine in the liver.</bp:TITLE>
      <bp:SOURCE rdf:datatype="http://www.w3.org/2001/XMLSchema#string">Biochim Biophys Acta</bp:SOURCE>
      <bp:YEAR rdf:datatype="http://www.w3.org/2001/XMLSchema#string">1989</bp:YEAR>
      <bp:AUTHORS rdf:datatype="http://www.w3.org/2001/XMLSchema#string">Tijburg LB</bp:AUTHORS>
      <bp:AUTHORS rdf:datatype="http://www.w3.org/2001/XMLSchema#string">Geelen MJ</bp:AUTHORS>
      <bp:AUTHORS rdf:datatype="http://www.w3.org/2001/XMLSchema#string">van Golde LM</bp:AUTHORS>
    </bp:PublicationXref>
    <bp:PublicationXref xmlns:bp="http://www.biopax.org/release/biopax-level3.owl#" xmlns:rdf="http://www.w3.org/1999/02/22-rdf-syntax-ns#" rdf:id="c3e">
      <bp:ID rdf:datatype="http://www.w3.org/2001/XMLSchema#string">23350810</bp:ID>
      <bp:DB rdf:datatype="http://www.w3.org/2001/XMLSchema#string">PubMed</bp:DB>
      <bp:TITLE rdf:datatype="http://www.w3.org/2001/XMLSchema#string">The role of phosphatidylcholine and choline metabolites to cell proliferation and survival.</bp:TITLE>
      <bp:SOURCE rdf:datatype="http://www.w3.org/2001/XMLSchema#string">Crit Rev Biochem Mol Biol</bp:SOURCE>
      <bp:YEAR rdf:datatype="http://www.w3.org/2001/XMLSchema#string">2013</bp:YEAR>
      <bp:AUTHORS rdf:datatype="http://www.w3.org/2001/XMLSchema#string">Ridgway ND</bp:AUTHORS>
    </bp:PublicationXref>
    <bp:PublicationXref xmlns:bp="http://www.biopax.org/release/biopax-level3.owl#" xmlns:rdf="http://www.w3.org/1999/02/22-rdf-syntax-ns#" rdf:id="b75">
      <bp:ID rdf:datatype="http://www.w3.org/2001/XMLSchema#string">2143679</bp:ID>
      <bp:DB rdf:datatype="http://www.w3.org/2001/XMLSchema#string">PubMed</bp:DB>
      <bp:TITLE rdf:datatype="http://www.w3.org/2001/XMLSchema#string">Structure, biosynthesis, and function of glycosylphosphatidylinositols.</bp:TITLE>
      <bp:SOURCE rdf:datatype="http://www.w3.org/2001/XMLSchema#string">Biochemistry</bp:SOURCE>
      <bp:YEAR rdf:datatype="http://www.w3.org/2001/XMLSchema#string">1990</bp:YEAR>
      <bp:AUTHORS rdf:datatype="http://www.w3.org/2001/XMLSchema#string">Thomas JR</bp:AUTHORS>
      <bp:AUTHORS rdf:datatype="http://www.w3.org/2001/XMLSchema#string">Dwek RA</bp:AUTHORS>
      <bp:AUTHORS rdf:datatype="http://www.w3.org/2001/XMLSchema#string">Rademacher TW</bp:AUTHORS>
    </bp:PublicationXref>
    <bp:PublicationXref xmlns:bp="http://www.biopax.org/release/biopax-level3.owl#" xmlns:rdf="http://www.w3.org/1999/02/22-rdf-syntax-ns#" rdf:id="ea2">
      <bp:ID rdf:datatype="http://www.w3.org/2001/XMLSchema#string">1311951</bp:ID>
      <bp:DB rdf:datatype="http://www.w3.org/2001/XMLSchema#string">PubMed</bp:DB>
      <bp:TITLE rdf:datatype="http://www.w3.org/2001/XMLSchema#string">CDP-choline: 1,2-diacylglycerol cholinephosphotransferase from rat liver microsomes. II. Photoaffinity labeling by radioactive CDP-choline analogs.</bp:TITLE>
      <bp:SOURCE rdf:datatype="http://www.w3.org/2001/XMLSchema#string">Biochim Biophys Acta</bp:SOURCE>
      <bp:YEAR rdf:datatype="http://www.w3.org/2001/XMLSchema#string">1992</bp:YEAR>
      <bp:AUTHORS rdf:datatype="http://www.w3.org/2001/XMLSchema#string">Ishidate K</bp:AUTHORS>
      <bp:AUTHORS rdf:datatype="http://www.w3.org/2001/XMLSchema#string">Matsuo R</bp:AUTHORS>
      <bp:AUTHORS rdf:datatype="http://www.w3.org/2001/XMLSchema#string">Nakazawa Y</bp:AUTHORS>
    </bp:PublicationXref>
    <bp:PublicationXref xmlns:bp="http://www.biopax.org/release/biopax-level3.owl#" xmlns:rdf="http://www.w3.org/1999/02/22-rdf-syntax-ns#" rdf:id="e98">
      <bp:ID rdf:datatype="http://www.w3.org/2001/XMLSchema#string">19422785</bp:ID>
      <bp:DB rdf:datatype="http://www.w3.org/2001/XMLSchema#string">PubMed</bp:DB>
      <bp:TITLE rdf:datatype="http://www.w3.org/2001/XMLSchema#string">Cardiolipin, a critical determinant of mitochondrial carrier protein assembly and function.</bp:TITLE>
      <bp:SOURCE rdf:datatype="http://www.w3.org/2001/XMLSchema#string">Biochim Biophys Acta</bp:SOURCE>
      <bp:YEAR rdf:datatype="http://www.w3.org/2001/XMLSchema#string">2009</bp:YEAR>
      <bp:AUTHORS rdf:datatype="http://www.w3.org/2001/XMLSchema#string">Claypool SM</bp:AUTHORS>
    </bp:PublicationXref>
    <bp:PublicationXref xmlns:bp="http://www.biopax.org/release/biopax-level3.owl#" xmlns:rdf="http://www.w3.org/1999/02/22-rdf-syntax-ns#" rdf:id="a73">
      <bp:ID rdf:datatype="http://www.w3.org/2001/XMLSchema#string">10601694</bp:ID>
      <bp:DB rdf:datatype="http://www.w3.org/2001/XMLSchema#string">PubMed</bp:DB>
      <bp:TITLE rdf:datatype="http://www.w3.org/2001/XMLSchema#string">Mobilisation of triacylglycerol stores.</bp:TITLE>
      <bp:SOURCE rdf:datatype="http://www.w3.org/2001/XMLSchema#string">Biochim Biophys Acta</bp:SOURCE>
      <bp:YEAR rdf:datatype="http://www.w3.org/2001/XMLSchema#string">2000</bp:YEAR>
      <bp:AUTHORS rdf:datatype="http://www.w3.org/2001/XMLSchema#string">Gibbons GF</bp:AUTHORS>
      <bp:AUTHORS rdf:datatype="http://www.w3.org/2001/XMLSchema#string">Islam K</bp:AUTHORS>
      <bp:AUTHORS rdf:datatype="http://www.w3.org/2001/XMLSchema#string">Pease RJ</bp:AUTHORS>
    </bp:PublicationXref>
    <bp:PublicationXref xmlns:bp="http://www.biopax.org/release/biopax-level3.owl#" xmlns:rdf="http://www.w3.org/1999/02/22-rdf-syntax-ns#" rdf:id="c74">
      <bp:ID rdf:datatype="http://www.w3.org/2001/XMLSchema#string">236033</bp:ID>
      <bp:DB rdf:datatype="http://www.w3.org/2001/XMLSchema#string">PubMed</bp:DB>
      <bp:TITLE rdf:datatype="http://www.w3.org/2001/XMLSchema#string">Metabolism of alkyldihydroxyacetone phosphate in rat brain.</bp:TITLE>
      <bp:SOURCE rdf:datatype="http://www.w3.org/2001/XMLSchema#string">Biochim Biophys Acta</bp:SOURCE>
      <bp:YEAR rdf:datatype="http://www.w3.org/2001/XMLSchema#string">1975</bp:YEAR>
      <bp:AUTHORS rdf:datatype="http://www.w3.org/2001/XMLSchema#string">El-Bassiouni EA</bp:AUTHORS>
      <bp:AUTHORS rdf:datatype="http://www.w3.org/2001/XMLSchema#string">Piantadosi C</bp:AUTHORS>
      <bp:AUTHORS rdf:datatype="http://www.w3.org/2001/XMLSchema#string">Snyder F</bp:AUTHORS>
    </bp:PublicationXref>
    <bp:PublicationXref xmlns:bp="http://www.biopax.org/release/biopax-level3.owl#" xmlns:rdf="http://www.w3.org/1999/02/22-rdf-syntax-ns#" rdf:id="ca4">
      <bp:ID rdf:datatype="http://www.w3.org/2001/XMLSchema#string">22960381</bp:ID>
      <bp:DB rdf:datatype="http://www.w3.org/2001/XMLSchema#string">PubMed</bp:DB>
      <bp:TITLE rdf:datatype="http://www.w3.org/2001/XMLSchema#string">Lysophosphatidic acid: chemical signature of neuropathic pain.</bp:TITLE>
      <bp:SOURCE rdf:datatype="http://www.w3.org/2001/XMLSchema#string">Biochim Biophys Acta</bp:SOURCE>
      <bp:YEAR rdf:datatype="http://www.w3.org/2001/XMLSchema#string">2013</bp:YEAR>
      <bp:AUTHORS rdf:datatype="http://www.w3.org/2001/XMLSchema#string">Ueda H</bp:AUTHORS>
      <bp:AUTHORS rdf:datatype="http://www.w3.org/2001/XMLSchema#string">Matsunaga H</bp:AUTHORS>
      <bp:AUTHORS rdf:datatype="http://www.w3.org/2001/XMLSchema#string">Olaposi OI</bp:AUTHORS>
      <bp:AUTHORS rdf:datatype="http://www.w3.org/2001/XMLSchema#string">Nagai J</bp:AUTHORS>
    </bp:PublicationXref>
    <bp:PublicationXref xmlns:bp="http://www.biopax.org/release/biopax-level3.owl#" xmlns:rdf="http://www.w3.org/1999/02/22-rdf-syntax-ns#" rdf:id="ec2">
      <bp:ID rdf:datatype="http://www.w3.org/2001/XMLSchema#string">1323040</bp:ID>
      <bp:DB rdf:datatype="http://www.w3.org/2001/XMLSchema#string">PubMed</bp:DB>
      <bp:TITLE rdf:datatype="http://www.w3.org/2001/XMLSchema#string">Ethanolamine-phosphate cytidylyltransferase.</bp:TITLE>
      <bp:SOURCE rdf:datatype="http://www.w3.org/2001/XMLSchema#string">Methods Enzymol</bp:SOURCE>
      <bp:YEAR rdf:datatype="http://www.w3.org/2001/XMLSchema#string">1992</bp:YEAR>
      <bp:AUTHORS rdf:datatype="http://www.w3.org/2001/XMLSchema#string">Tijburg LB</bp:AUTHORS>
      <bp:AUTHORS rdf:datatype="http://www.w3.org/2001/XMLSchema#string">Vermeulen PS</bp:AUTHORS>
      <bp:AUTHORS rdf:datatype="http://www.w3.org/2001/XMLSchema#string">van Golde LM</bp:AUTHORS>
    </bp:PublicationXref>
    <bp:PublicationXref xmlns:bp="http://www.biopax.org/release/biopax-level3.owl#" xmlns:rdf="http://www.w3.org/1999/02/22-rdf-syntax-ns#" rdf:id="eb7">
      <bp:ID rdf:datatype="http://www.w3.org/2001/XMLSchema#string">20176101</bp:ID>
      <bp:DB rdf:datatype="http://www.w3.org/2001/XMLSchema#string">PubMed</bp:DB>
      <bp:TITLE rdf:datatype="http://www.w3.org/2001/XMLSchema#string">Oxidative stress, mitochondrial bioenergetics, and cardiolipin in aging.</bp:TITLE>
      <bp:SOURCE rdf:datatype="http://www.w3.org/2001/XMLSchema#string">Free Radic Biol Med</bp:SOURCE>
      <bp:YEAR rdf:datatype="http://www.w3.org/2001/XMLSchema#string">2010</bp:YEAR>
      <bp:AUTHORS rdf:datatype="http://www.w3.org/2001/XMLSchema#string">Paradies G</bp:AUTHORS>
      <bp:AUTHORS rdf:datatype="http://www.w3.org/2001/XMLSchema#string">Petrosillo G</bp:AUTHORS>
      <bp:AUTHORS rdf:datatype="http://www.w3.org/2001/XMLSchema#string">Paradies V</bp:AUTHORS>
      <bp:AUTHORS rdf:datatype="http://www.w3.org/2001/XMLSchema#string">Ruggiero FM</bp:AUTHORS>
    </bp:PublicationXref>
    <bp:PublicationXref xmlns:bp="http://www.biopax.org/release/biopax-level3.owl#" xmlns:rdf="http://www.w3.org/1999/02/22-rdf-syntax-ns#" rdf:id="a16">
      <bp:ID rdf:datatype="http://www.w3.org/2001/XMLSchema#string">677084</bp:ID>
      <bp:DB rdf:datatype="http://www.w3.org/2001/XMLSchema#string">PubMed</bp:DB>
      <bp:TITLE rdf:datatype="http://www.w3.org/2001/XMLSchema#string">Triglycerides in clinical medicine. A review.</bp:TITLE>
      <bp:SOURCE rdf:datatype="http://www.w3.org/2001/XMLSchema#string">Am J Clin Nutr</bp:SOURCE>
      <bp:YEAR rdf:datatype="http://www.w3.org/2001/XMLSchema#string">1978</bp:YEAR>
      <bp:AUTHORS rdf:datatype="http://www.w3.org/2001/XMLSchema#string">Tzagournis M</bp:AUTHORS>
    </bp:PublicationXref>
    <bp:PublicationXref xmlns:bp="http://www.biopax.org/release/biopax-level3.owl#" xmlns:rdf="http://www.w3.org/1999/02/22-rdf-syntax-ns#" rdf:id="e16">
      <bp:ID rdf:datatype="http://www.w3.org/2001/XMLSchema#string">19539604</bp:ID>
      <bp:DB rdf:datatype="http://www.w3.org/2001/XMLSchema#string">PubMed</bp:DB>
      <bp:TITLE rdf:datatype="http://www.w3.org/2001/XMLSchema#string">Cardiolipin and mitochondrial carriers.</bp:TITLE>
      <bp:SOURCE rdf:datatype="http://www.w3.org/2001/XMLSchema#string">Biochim Biophys Acta</bp:SOURCE>
      <bp:YEAR rdf:datatype="http://www.w3.org/2001/XMLSchema#string">2009</bp:YEAR>
      <bp:AUTHORS rdf:datatype="http://www.w3.org/2001/XMLSchema#string">Klingenberg M</bp:AUTHORS>
    </bp:PublicationXref>
    <bp:PublicationXref xmlns:bp="http://www.biopax.org/release/biopax-level3.owl#" xmlns:rdf="http://www.w3.org/1999/02/22-rdf-syntax-ns#" rdf:id="dd7">
      <bp:ID rdf:datatype="http://www.w3.org/2001/XMLSchema#string">21282087</bp:ID>
      <bp:DB rdf:datatype="http://www.w3.org/2001/XMLSchema#string">PubMed</bp:DB>
      <bp:TITLE rdf:datatype="http://www.w3.org/2001/XMLSchema#string">Coordination of Golgi functions by phosphatidylinositol 4-kinases.</bp:TITLE>
      <bp:SOURCE rdf:datatype="http://www.w3.org/2001/XMLSchema#string">Trends Cell Biol</bp:SOURCE>
      <bp:YEAR rdf:datatype="http://www.w3.org/2001/XMLSchema#string">2011</bp:YEAR>
      <bp:AUTHORS rdf:datatype="http://www.w3.org/2001/XMLSchema#string">Graham TR</bp:AUTHORS>
      <bp:AUTHORS rdf:datatype="http://www.w3.org/2001/XMLSchema#string">Burd CG</bp:AUTHORS>
    </bp:PublicationXref>
    <bp:PublicationXref xmlns:bp="http://www.biopax.org/release/biopax-level3.owl#" xmlns:rdf="http://www.w3.org/1999/02/22-rdf-syntax-ns#" rdf:id="c8d">
      <bp:ID rdf:datatype="http://www.w3.org/2001/XMLSchema#string">10396999</bp:ID>
      <bp:DB rdf:datatype="http://www.w3.org/2001/XMLSchema#string">PubMed</bp:DB>
      <bp:TITLE rdf:datatype="http://www.w3.org/2001/XMLSchema#string">[Biosynthesis and function of phosphatidylglycerol and cardiolipin in animal cells].</bp:TITLE>
      <bp:SOURCE rdf:datatype="http://www.w3.org/2001/XMLSchema#string">Tanpakushitsu Kakusan Koso</bp:SOURCE>
      <bp:YEAR rdf:datatype="http://www.w3.org/2001/XMLSchema#string">1999</bp:YEAR>
      <bp:AUTHORS rdf:datatype="http://www.w3.org/2001/XMLSchema#string">Kawasaki K</bp:AUTHORS>
      <bp:AUTHORS rdf:datatype="http://www.w3.org/2001/XMLSchema#string">Nishijima M</bp:AUTHORS>
    </bp:PublicationXref>
    <bp:PublicationXref xmlns:bp="http://www.biopax.org/release/biopax-level3.owl#" xmlns:rdf="http://www.w3.org/1999/02/22-rdf-syntax-ns#" rdf:id="b16">
      <bp:ID rdf:datatype="http://www.w3.org/2001/XMLSchema#string">17294083</bp:ID>
      <bp:DB rdf:datatype="http://www.w3.org/2001/XMLSchema#string">PubMed</bp:DB>
      <bp:TITLE rdf:datatype="http://www.w3.org/2001/XMLSchema#string">Cardiolipin: setting the beat of apoptosis.</bp:TITLE>
      <bp:SOURCE rdf:datatype="http://www.w3.org/2001/XMLSchema#string">Apoptosis</bp:SOURCE>
      <bp:YEAR rdf:datatype="http://www.w3.org/2001/XMLSchema#string">2007</bp:YEAR>
      <bp:AUTHORS rdf:datatype="http://www.w3.org/2001/XMLSchema#string">Gonzalvez F</bp:AUTHORS>
      <bp:AUTHORS rdf:datatype="http://www.w3.org/2001/XMLSchema#string">Gottlieb E</bp:AUTHORS>
    </bp:PublicationXref>
    <bp:PublicationXref xmlns:bp="http://www.biopax.org/release/biopax-level3.owl#" xmlns:rdf="http://www.w3.org/1999/02/22-rdf-syntax-ns#" rdf:id="ab7">
      <bp:ID rdf:datatype="http://www.w3.org/2001/XMLSchema#string">9370313</bp:ID>
      <bp:DB rdf:datatype="http://www.w3.org/2001/XMLSchema#string">PubMed</bp:DB>
      <bp:TITLE rdf:datatype="http://www.w3.org/2001/XMLSchema#string">Dihydroxyacetone phosphate acyltransferase.</bp:TITLE>
      <bp:SOURCE rdf:datatype="http://www.w3.org/2001/XMLSchema#string">Biochim Biophys Acta</bp:SOURCE>
      <bp:YEAR rdf:datatype="http://www.w3.org/2001/XMLSchema#string">1997</bp:YEAR>
      <bp:AUTHORS rdf:datatype="http://www.w3.org/2001/XMLSchema#string">Hajra AK</bp:AUTHORS>
    </bp:PublicationXref>
    <bp:PublicationXref xmlns:bp="http://www.biopax.org/release/biopax-level3.owl#" xmlns:rdf="http://www.w3.org/1999/02/22-rdf-syntax-ns#" rdf:id="ce7">
      <bp:ID rdf:datatype="http://www.w3.org/2001/XMLSchema#string">9458812</bp:ID>
      <bp:DB rdf:datatype="http://www.w3.org/2001/XMLSchema#string">PubMed</bp:DB>
      <bp:TITLE rdf:datatype="http://www.w3.org/2001/XMLSchema#string">Plasmalogens effectively reduce the surface tension of surfactant-like phospholipid mixtures.</bp:TITLE>
      <bp:SOURCE rdf:datatype="http://www.w3.org/2001/XMLSchema#string">Am J Physiol</bp:SOURCE>
      <bp:YEAR rdf:datatype="http://www.w3.org/2001/XMLSchema#string">1998</bp:YEAR>
      <bp:AUTHORS rdf:datatype="http://www.w3.org/2001/XMLSchema#string">Rüdiger M</bp:AUTHORS>
      <bp:AUTHORS rdf:datatype="http://www.w3.org/2001/XMLSchema#string">Kolleck I</bp:AUTHORS>
      <bp:AUTHORS rdf:datatype="http://www.w3.org/2001/XMLSchema#string">Putz G</bp:AUTHORS>
      <bp:AUTHORS rdf:datatype="http://www.w3.org/2001/XMLSchema#string">Wauer RR</bp:AUTHORS>
      <bp:AUTHORS rdf:datatype="http://www.w3.org/2001/XMLSchema#string">Stevens P</bp:AUTHORS>
      <bp:AUTHORS rdf:datatype="http://www.w3.org/2001/XMLSchema#string">Rüstow B</bp:AUTHORS>
    </bp:PublicationXref>
    <bp:PublicationXref xmlns:bp="http://www.biopax.org/release/biopax-level3.owl#" xmlns:rdf="http://www.w3.org/1999/02/22-rdf-syntax-ns#" rdf:id="a5f">
      <bp:ID rdf:datatype="http://www.w3.org/2001/XMLSchema#string">19324408</bp:ID>
      <bp:DB rdf:datatype="http://www.w3.org/2001/XMLSchema#string">PubMed</bp:DB>
      <bp:TITLE rdf:datatype="http://www.w3.org/2001/XMLSchema#string">Role of phosphoinositol 4,5-bisphosphate and diacylglycerol in regulating native TRPC channel proteins in vascular smooth muscle.</bp:TITLE>
      <bp:SOURCE rdf:datatype="http://www.w3.org/2001/XMLSchema#string">Cell Calcium</bp:SOURCE>
      <bp:YEAR rdf:datatype="http://www.w3.org/2001/XMLSchema#string">2009</bp:YEAR>
      <bp:AUTHORS rdf:datatype="http://www.w3.org/2001/XMLSchema#string">Large WA</bp:AUTHORS>
      <bp:AUTHORS rdf:datatype="http://www.w3.org/2001/XMLSchema#string">Saleh SN</bp:AUTHORS>
      <bp:AUTHORS rdf:datatype="http://www.w3.org/2001/XMLSchema#string">Albert AP</bp:AUTHORS>
    </bp:PublicationXref>
    <bp:PublicationXref xmlns:bp="http://www.biopax.org/release/biopax-level3.owl#" xmlns:rdf="http://www.w3.org/1999/02/22-rdf-syntax-ns#" rdf:id="a4f">
      <bp:ID rdf:datatype="http://www.w3.org/2001/XMLSchema#string">22014644</bp:ID>
      <bp:DB rdf:datatype="http://www.w3.org/2001/XMLSchema#string">PubMed</bp:DB>
      <bp:TITLE rdf:datatype="http://www.w3.org/2001/XMLSchema#string">The complexity of cardiolipin in health and disease.</bp:TITLE>
      <bp:SOURCE rdf:datatype="http://www.w3.org/2001/XMLSchema#string">Trends Biochem Sci</bp:SOURCE>
      <bp:YEAR rdf:datatype="http://www.w3.org/2001/XMLSchema#string">2012</bp:YEAR>
      <bp:AUTHORS rdf:datatype="http://www.w3.org/2001/XMLSchema#string">Claypool SM</bp:AUTHORS>
      <bp:AUTHORS rdf:datatype="http://www.w3.org/2001/XMLSchema#string">Koehler CM</bp:AUTHORS>
    </bp:PublicationXref>
    <bp:PublicationXref xmlns:bp="http://www.biopax.org/release/biopax-level3.owl#" xmlns:rdf="http://www.w3.org/1999/02/22-rdf-syntax-ns#" rdf:id="d65">
      <bp:ID rdf:datatype="http://www.w3.org/2001/XMLSchema#string">19318427</bp:ID>
      <bp:DB rdf:datatype="http://www.w3.org/2001/XMLSchema#string">PubMed</bp:DB>
      <bp:TITLE rdf:datatype="http://www.w3.org/2001/XMLSchema#string">Functional characterization of the human 1-acylglycerol-3-phosphate-O-acyltransferase isoform 10/glycerol-3-phosphate acyltransferase isoform 3.</bp:TITLE>
      <bp:SOURCE rdf:datatype="http://www.w3.org/2001/XMLSchema#string">J Mol Endocrinol</bp:SOURCE>
      <bp:YEAR rdf:datatype="http://www.w3.org/2001/XMLSchema#string">2009</bp:YEAR>
      <bp:AUTHORS rdf:datatype="http://www.w3.org/2001/XMLSchema#string">Sukumaran S</bp:AUTHORS>
      <bp:AUTHORS rdf:datatype="http://www.w3.org/2001/XMLSchema#string">Barnes RI</bp:AUTHORS>
      <bp:AUTHORS rdf:datatype="http://www.w3.org/2001/XMLSchema#string">Garg A</bp:AUTHORS>
      <bp:AUTHORS rdf:datatype="http://www.w3.org/2001/XMLSchema#string">Agarwal AK</bp:AUTHORS>
    </bp:PublicationXref>
    <bp:PublicationXref xmlns:bp="http://www.biopax.org/release/biopax-level3.owl#" xmlns:rdf="http://www.w3.org/1999/02/22-rdf-syntax-ns#" rdf:id="ed7">
      <bp:ID rdf:datatype="http://www.w3.org/2001/XMLSchema#string">9765874</bp:ID>
      <bp:DB rdf:datatype="http://www.w3.org/2001/XMLSchema#string">PubMed</bp:DB>
      <bp:TITLE rdf:datatype="http://www.w3.org/2001/XMLSchema#string">Why has phosphatidylethanolamine N-methyltransferase survived in evolution?</bp:TITLE>
      <bp:SOURCE rdf:datatype="http://www.w3.org/2001/XMLSchema#string">Biochem Soc Trans</bp:SOURCE>
      <bp:YEAR rdf:datatype="http://www.w3.org/2001/XMLSchema#string">1998</bp:YEAR>
      <bp:AUTHORS rdf:datatype="http://www.w3.org/2001/XMLSchema#string">Vance DE</bp:AUTHORS>
      <bp:AUTHORS rdf:datatype="http://www.w3.org/2001/XMLSchema#string">Walkey CJ</bp:AUTHORS>
[truncated: 26,937 more chars]
