# Supplementary material for: A network biology workflow to study transcriptomics data of the diabetic liver
Source: BMC Genomics. 2014 Nov 15;15(1):971. doi: 10.1186/1471-2164-15-971 (PMC4246458; doi:10.1186/1471-2164-15-971)
Supplement: Supplementary file 2 — Additional file 2: WikiPathways human pathway collection downloaded on 17 June 2014 ( http://wikipathways.org/index.php/Download_Pathways ). (ZIP 2 MB) [file 12864_2014_6667_MOESM2_ESM.zip › 2014-06-17-WikiPathways-HumanCollection/Hs_Glycogen_Metabolism_WP500_63201.gpml]

<?xml version="1.0" encoding="UTF-8"?>
<Pathway xmlns="http://pathvisio.org/GPML/2013a" Name="Glycogen Metabolism" Organism="Homo sapiens" License="CC BY 2.0">
  <Comment Source="GenMAPP notes"></Comment>
  <Comment Source="GenMAPP remarks"></Comment>
  <Comment Source="WikiPathways-category">Metabolic Process</Comment>
  <Comment Source="WikiPathways-description">Glycogen is a very large, branched polymer of glucose residues. Within skeletal muscle and liver glucose is stored as glycogen. In the liver, glycogen synthesis and degradation are regulated to maintain blood-glucose levels as required to meet the needs of the organism as a whole. In contrast, in muscle, these processes are regulated to meet the energy needs of the muscle itself. 

Glycogen synthesis
Glycogen synthesis is, unlike its breakdown, endergonic. This means that glycogen synthesis requires the input of energy. Energy for glycogen synthesis comes from UTP, which reacts with glucose-1-phosphate, forming UDP-glucose, in reaction catalyzed by UDP-glucose pyrophosphorylase. Glycogen is synthesized from monomers of UDP-glucose by the enzyme glycogen synthase, which progressively lengthens the glycogen chain with (a1-&gt;4) bonded glucose. As glycogen synthase can only lengthen an existing chain, the protein glycogenin is needed to initiate the synthesis of glycogen. The glycogen-branching enzyme, amylo (a1-&gt;4) to (a1-&gt;6) transglycosylase, catalyzes the transfer of a terminal fragment of 6-7 glucose residues from a nonreducing end to the C-6 hydroxyl group of a glucose residue deeper into the interior of the glycogen molecule. The branching enzyme can act upon only a branch having at least 11 residues, and the enzyme may transfer to the same glucose chain or adjacent glucose chains.

Glycogen degradation
Glycogen degradation consists of three steps: (1) the release of glucose 1-phosphate from glycogen, (2) the remodeling of the glycogen substrate to permit further degradation, and (3) the conversion of glucose 1-phosphate into glucose 6-phosphate for further metabolism.

Information partly derived from "Biochemistry" by Stryer and [http://en.wikipedia.org/wiki/Glycogen Wikipedia].</Comment>
  <BiopaxRef>d7e</BiopaxRef>
  <Graphics BoardWidth="932.9999999999998" BoardHeight="603.3333333333346" />
  <DataNode TextLabel="GSK3B" GraphId="ea5" Type="GeneProduct" GroupRef="bb15b">
    <Attribute Key="org.pathvisio.model.BackpageHead" Value="GSK3B | glycogen synthase kinase 3 beta" />
    <Graphics CenterX="692.6666666666665" CenterY="392.99999999999966" Width="60.0" Height="20.0" ZOrder="32768" FontSize="10" Valign="Middle" />
    <Xref Database="Entrez Gene" ID="2932" />
  </DataNode>
  <DataNode TextLabel="GBE1" GraphId="f01" Type="GeneProduct">
    <Attribute Key="org.pathvisio.model.BackpageHead" Value="GBE1 | glucan (14-alpha-) branching enzyme 1 ..." />
    <Graphics CenterX="802.9999999999999" CenterY="365.6666666666663" Width="60.0" Height="20.0" ZOrder="32768" FontSize="10" Valign="Middle" />
    <Xref Database="Entrez Gene" ID="2632" />
  </DataNode>
  <DataNode TextLabel="GYS1" GraphId="bdb" Type="GeneProduct" GroupRef="cc4d3">
    <Attribute Key="org.pathvisio.model.BackpageHead" Value="GYS1 | glycogen synthase 1 (muscle)" />
    <Graphics CenterX="711.3333333333331" CenterY="272.333333333333" Width="60.0" Height="20.0" ZOrder="32768" FontSize="10" Valign="Middle" />
    <Xref Database="Entrez Gene" ID="2997" />
  </DataNode>
  <DataNode TextLabel="GYS2" GraphId="a3c" Type="GeneProduct" GroupRef="cc4d3">
    <Attribute Key="org.pathvisio.model.BackpageHead" Value="GYS2 | glycogen synthase 2 (liver)" />
    <Graphics CenterX="711.3333333333331" CenterY="292.333333333333" Width="60.0" Height="20.0" ZOrder="32768" FontSize="10" Valign="Middle" />
    <Xref Database="Entrez Gene" ID="2998" />
  </DataNode>
  <DataNode TextLabel="AGL" GraphId="df1" Type="GeneProduct">
    <Attribute Key="org.pathvisio.model.BackpageHead" Value="AGL | amylo-1 6-glucosidase 4-alpha-glucanotr..." />
    <Graphics CenterX="137.33333333333337" CenterY="370.00000000000017" Width="60.0" Height="20.0" ZOrder="32768" FontSize="10" Valign="Middle" />
    <Xref Database="Entrez Gene" ID="178" />
  </DataNode>
  <DataNode TextLabel="PYGM" GraphId="a03" Type="GeneProduct" GroupRef="f11a0">
    <Attribute Key="org.pathvisio.model.BackpageHead" Value="PYGM | phosphorylase glycogen; muscle (McArdle..." />
    <Graphics CenterX="343.3333333333334" CenterY="283.9999999999994" Width="60.0" Height="20.0" ZOrder="32768" FontSize="10" Valign="Middle" />
    <Xref Database="Entrez Gene" ID="5837" />
  </DataNode>
  <DataNode TextLabel="PYGB" GraphId="b4d" Type="GeneProduct" GroupRef="f11a0">
    <Attribute Key="org.pathvisio.model.BackpageHead" Value="PYGB | phosphorylase glycogen; brain" />
    <Graphics CenterX="343.3333333333334" CenterY="303.99999999999943" Width="60.0" Height="20.0" ZOrder="32768" FontSize="10" Valign="Middle" />
    <Xref Database="Entrez Gene" ID="5834" />
  </DataNode>
  <DataNode TextLabel="PYGL" GraphId="fd9" Type="GeneProduct" GroupRef="f11a0">
    <Attribute Key="org.pathvisio.model.BackpageHead" Value="PYGL | phosphorylase glycogen; liver (Hers dis..." />
    <Graphics CenterX="343.3333333333334" CenterY="263.9999999999993" Width="60.0" Height="20.0" ZOrder="32768" FontSize="10" Valign="Middle" />
    <Xref Database="Entrez Gene" ID="5836" />
  </DataNode>
  <DataNode TextLabel="PGM1" GraphId="f0d" Type="GeneProduct">
    <Attribute Key="org.pathvisio.model.BackpageHead" Value="PGM1 | phosphoglucomutase 1" />
    <Graphics CenterX="333.00000000000006" CenterY="374.00000000000017" Width="60.0" Height="20.0" ZOrder="32768" FontSize="10" Valign="Middle" />
    <Xref Database="Entrez Gene" ID="5236" />
  </DataNode>
  <DataNode TextLabel="UGP2" GraphId="b6f" Type="GeneProduct" GroupRef="ed3d3">
    <Attribute Key="org.pathvisio.model.BackpageHead" Value="UGP2 | UDP-glucose pyrophosphorylase 2" />
    <Graphics CenterX="800.9999999999998" CenterY="149.00000000000023" Width="60.0" Height="20.0" ZOrder="32768" FontSize="10" Valign="Middle" />
    <Xref Database="Entrez Gene" ID="7360" />
  </DataNode>
  <DataNode TextLabel="UGP2" GraphId="ced" Type="GeneProduct" GroupRef="ed3d3">
    <Attribute Key="org.pathvisio.model.BackpageHead" Value="UGP2 | UDP-glucose pyrophosphorylase 2" />
    <Graphics CenterX="800.9999999999998" CenterY="169.00000000000009" Width="60.0" Height="20.0" ZOrder="32768" FontSize="10" Valign="Middle" />
    <Xref Database="Entrez Gene" ID="7360" />
  </DataNode>
  <DataNode TextLabel="GYG" GraphId="c04" Type="GeneProduct" GroupRef="e77a5">
    <Attribute Key="org.pathvisio.model.BackpageHead" Value="GYG | glycogenin" />
    <Graphics CenterX="872.9999999999998" CenterY="215.33333333333312" Width="60.0" Height="20.0" ZOrder="32768" FontSize="10" Valign="Middle" />
    <Xref Database="Entrez Gene" ID="2992" />
  </DataNode>
  <DataNode TextLabel="GYG2" GraphId="d29" Type="GeneProduct" GroupRef="e77a5">
    <Attribute Key="org.pathvisio.model.BackpageHead" Value="GYG2 | glycogenin 2" />
    <Graphics CenterX="872.9999999999998" CenterY="235.33333333333306" Width="60.0" Height="20.0" ZOrder="32768" FontSize="10" Valign="Middle" />
    <Xref Database="Entrez Gene" ID="8908" />
  </DataNode>
  <DataNode TextLabel="PHKA1" GraphId="b13" Type="GeneProduct" GroupRef="ddfca">
    <Attribute Key="org.pathvisio.model.BackpageHead" Value="PHKA1 | phosphorylase kinase alpha 1 (muscle)" />
    <Graphics CenterX="491.3333333333334" CenterY="123.00000000000027" Width="60.0" Height="20.0" ZOrder="32768" FontSize="10" Valign="Middle" />
    <Xref Database="Entrez Gene" ID="5255" />
  </DataNode>
  <DataNode TextLabel="PHKA2" GraphId="e17" Type="GeneProduct" GroupRef="ddfca">
    <Attribute Key="org.pathvisio.model.BackpageHead" Value="PHKA2 | phosphorylase kinase alpha 2 (liver)" />
    <Graphics CenterX="491.3333333333334" CenterY="143.0000000000004" Width="60.0" Height="20.0" ZOrder="32768" FontSize="10" Valign="Middle" />
    <Xref Database="Entrez Gene" ID="5256" />
  </DataNode>
  <DataNode TextLabel="PHKB" GraphId="a31" Type="GeneProduct" GroupRef="ddfca">
    <Attribute Key="org.pathvisio.model.BackpageHead" Value="PHKB | phosphorylase kinase beta" />
    <Graphics CenterX="491.3333333333334" CenterY="163.00000000000045" Width="60.0" Height="20.0" ZOrder="32768" FontSize="10" Valign="Middle" />
    <Xref Database="Entrez Gene" ID="5257" />
  </DataNode>
  <DataNode TextLabel="PHKG1" GraphId="eb4" Type="GeneProduct" GroupRef="ddfca">
    <Attribute Key="org.pathvisio.model.BackpageHead" Value="PHKG1 | phosphorylase kinase gamma 1 (muscle)" />
    <Graphics CenterX="491.3333333333334" CenterY="183.0000000000003" Width="60.0" Height="20.0" ZOrder="32768" FontSize="10" Valign="Middle" />
    <Xref Database="Entrez Gene" ID="5260" />
  </DataNode>
  <DataNode TextLabel="PHKG2" GraphId="a9b" Type="GeneProduct" GroupRef="ddfca">
    <Attribute Key="org.pathvisio.model.BackpageHead" Value="PHKG2 | phosphorylase kinase gamma 2 (testis)" />
    <Graphics CenterX="551.3333333333333" CenterY="123.00000000000027" Width="60.0" Height="20.0" ZOrder="32768" FontSize="10" Valign="Middle" />
    <Xref Database="Entrez Gene" ID="5261" />
  </DataNode>
  <DataNode TextLabel="CALM2" GraphId="df8" Type="GeneProduct" GroupRef="ddfca">
    <Attribute Key="org.pathvisio.model.BackpageHead" Value="CALM2 | calmodulin 2 (phosphorylase kinase del..." />
    <Graphics CenterX="551.3333333333333" CenterY="163.00000000000034" Width="60.0" Height="20.0" ZOrder="32768" FontSize="10" Valign="Middle" />
    <Xref Database="Entrez Gene" ID="805" />
  </DataNode>
  <DataNode TextLabel="GSK3A" GraphId="bf3" Type="GeneProduct" GroupRef="bb15b">
    <Attribute Key="org.pathvisio.model.BackpageHead" Value="GSK3A | glycogen synthase kinase 3 alpha" />
    <Graphics CenterX="692.6666666666665" CenterY="372.99999999999966" Width="60.0" Height="20.0" ZOrder="32768" FontSize="10" Valign="Middle" />
    <Xref Database="Entrez Gene" ID="2931" />
  </DataNode>
  <DataNode TextLabel="PPP2CB" GraphId="a2e" Type="GeneProduct" GroupRef="af47d">
    <Attribute Key="org.pathvisio.model.BackpageHead" Value="PPP2CB | protein phosphatase 2 (formerly 2A) c..." />
    <Graphics CenterX="492.3333333333334" CenterY="443.3333333333329" Width="66.66666666666667" Height="20.0" ZOrder="32768" FontSize="10" Valign="Middle" />
    <Xref Database="Entrez Gene" ID="5516" />
  </DataNode>
  <DataNode TextLabel="PPP2R5B" GraphId="a4f" Type="GeneProduct" GroupRef="af47d">
    <Attribute Key="org.pathvisio.model.BackpageHead" Value="PPP2R5B | protein phosphatase 2 regulatory sub..." />
    <Graphics CenterX="559.3333333333334" CenterY="463.3333333333334" Width="66.66666666666667" Height="20.0" ZOrder="32768" FontSize="10" Valign="Middle" />
    <Xref Database="Entrez Gene" ID="5526" />
  </DataNode>
  <DataNode TextLabel="PPP2R5D" GraphId="d4b" Type="GeneProduct" GroupRef="af47d">
    <Attribute Key="org.pathvisio.model.BackpageHead" Value="PPP2R5D | protein phosphatase 2 regulatory sub..." />
    <Graphics CenterX="559.3333333333334" CenterY="503.33333333333417" Width="66.66666666666667" Height="20.0" ZOrder="32768" FontSize="10" Valign="Middle" />
    <Xref Database="Entrez Gene" ID="5528" />
  </DataNode>
  <DataNode TextLabel="PPP2R5A" GraphId="df7" Type="GeneProduct" GroupRef="af47d">
    <Attribute Key="org.pathvisio.model.BackpageHead" Value="PPP2R5A | protein phosphatase 2 regulatory sub..." />
    <Graphics CenterX="559.3333333333334" CenterY="443.3333333333329" Width="66.66666666666667" Height="20.0" ZOrder="32768" FontSize="10" Valign="Middle" />
    <Xref Database="Entrez Gene" ID="5525" />
  </DataNode>
  <DataNode TextLabel="PPP2R5E" GraphId="c42" Type="GeneProduct" GroupRef="af47d">
    <Attribute Key="org.pathvisio.model.BackpageHead" Value="PPP2R5E | protein phosphatase 2 regulatory sub..." />
    <Graphics CenterX="559.3333333333334" CenterY="523.3333333333347" Width="66.66666666666667" Height="20.0" ZOrder="32768" FontSize="10" Valign="Middle" />
    <Xref Database="Entrez Gene" ID="5529" />
  </DataNode>
  <DataNode TextLabel="PPP2R5C" GraphId="ac1" Type="GeneProduct" GroupRef="af47d">
    <Attribute Key="org.pathvisio.model.BackpageHead" Value="PPP2R5C | protein phosphatase 2 regulatory sub..." />
    <Graphics CenterX="559.3333333333334" CenterY="483.33333333333366" Width="66.66666666666667" Height="20.0" ZOrder="32768" FontSize="10" Valign="Middle" />
    <Xref Database="Entrez Gene" ID="5527" />
  </DataNode>
  <DataNode TextLabel="PPP2R1A" GraphId="c15" Type="GeneProduct" GroupRef="af47d">
    <Attribute Key="org.pathvisio.model.BackpageHead" Value="PPP2R1A | protein phosphatase 2 (formerly 2A) ..." />
    <Graphics CenterX="492.3333333333334" CenterY="463.3333333333334" Width="66.66666666666667" Height="20.0" ZOrder="32768" FontSize="10" Valign="Middle" />
    <Xref Database="Entrez Gene" ID="5518" />
  </DataNode>
  <DataNode TextLabel="PPP2R2A" GraphId="e1e" Type="GeneProduct" GroupRef="af47d">
    <Attribute Key="org.pathvisio.model.BackpageHead" Value="PPP2R2A | protein phosphatase 2 (formerly 2A) ..." />
    <Graphics CenterX="492.3333333333334" CenterY="503.33333333333417" Width="66.66666666666667" Height="20.0" ZOrder="32768" FontSize="10" Valign="Middle" />
    <Xref Database="Entrez Gene" ID="5520" />
  </DataNode>
  <DataNode TextLabel="PPP2R2B" GraphId="d5a" Type="GeneProduct" GroupRef="af47d">
    <Attribute Key="org.pathvisio.model.BackpageHead" Value="PPP2R2B | protein phosphatase 2 (formerly 2A) ..." />
    <Graphics CenterX="492.3333333333334" CenterY="523.3333333333347" Width="66.66666666666667" Height="20.0" ZOrder="32768" FontSize="10" Valign="Middle" />
    <Xref Database="Entrez Gene" ID="5521" />
  </DataNode>
  <DataNode TextLabel="PPP2R2C" GraphId="b42" Type="GeneProduct" GroupRef="af47d">
    <Attribute Key="org.pathvisio.model.BackpageHead" Value="PPP2R2C | protein phosphatase 2 (formerly 2A) ..." />
    <Graphics CenterX="492.3333333333334" CenterY="543.3333333333347" Width="66.66666666666667" Height="20.0" ZOrder="32768" FontSize="10" Valign="Middle" />
    <Xref Database="Entrez Gene" ID="5522" />
  </DataNode>
  <DataNode TextLabel="PPP2R3A" GraphId="bf6" Type="GeneProduct" GroupRef="af47d">
    <Attribute Key="org.pathvisio.model.BackpageHead" Value="PPP2R3A | protein phosphatase 2 (formerly 2A) ..." />
    <Graphics CenterX="559.3333333333334" CenterY="423.33333333333246" Width="66.66666666666667" Height="20.0" ZOrder="32768" FontSize="10" Valign="Middle" />
    <Xref Database="Entrez Gene" ID="5523" />
  </DataNode>
  <DataNode TextLabel="PPP2R3B" GraphId="df9" Type="GeneProduct" GroupRef="af47d">
    <Attribute Key="org.pathvisio.model.BackpageHead" Value="PPP2R3B | protein phosphatase 2 (formerly 2A) ..." />
    <Graphics CenterX="559.3333333333334" CenterY="543.3333333333347" Width="66.66666666666667" Height="20.0" ZOrder="32768" FontSize="10" Valign="Middle" />
    <Xref Database="Entrez Gene" ID="28227" />
  </DataNode>
  <DataNode TextLabel="PPP2CA" GraphId="c65" Type="GeneProduct" GroupRef="af47d">
    <Attribute Key="org.pathvisio.model.BackpageHead" Value="PPP2CA | protein phosphatase 2 (formerly 2A) c..." />
    <Graphics CenterX="492.3333333333334" CenterY="423.33333333333246" Width="66.66666666666667" Height="20.0" ZOrder="32768" FontSize="10" Valign="Middle" />
    <Xref Database="Entrez Gene" ID="5515" />
  </DataNode>
  <DataNode TextLabel="PPP2R4" GraphId="f57" Type="GeneProduct" GroupRef="af47d">
    <Attribute Key="org.pathvisio.model.BackpageHead" Value="PPP2R4 | protein phosphatase 2A regulatory sub..." />
    <Graphics CenterX="559.3333333333334" CenterY="563.3333333333346" Width="66.66666666666667" Height="20.0" ZOrder="32768" FontSize="10" Valign="Middle" />
    <Xref Database="Entrez Gene" ID="5524" />
  </DataNode>
  <DataNode TextLabel="CALM1" GraphId="af6" Type="GeneProduct" GroupRef="ddfca">
    <Attribute Key="org.pathvisio.model.BackpageHead" Value="CALM1 | calmodulin 1 (phosphorylase kinase del..." />
    <Graphics CenterX="551.3333333333333" CenterY="143.0000000000004" Width="60.0" Height="20.0" ZOrder="32768" FontSize="10" Valign="Middle" />
    <Xref Database="Entrez Gene" ID="801" />
  </DataNode>
  <DataNode TextLabel="CALM3" GraphId="c2a" Type="GeneProduct" GroupRef="ddfca">
    <Attribute Key="org.pathvisio.model.BackpageHead" Value="CALM3 | calmodulin 3 (phosphorylase kinase del..." />
    <Graphics CenterX="551.3333333333333" CenterY="183.0000000000002" Width="60.0" Height="20.0" ZOrder="32768" FontSize="10" Valign="Middle" />
    <Xref Database="Entrez Gene" ID="808" />
  </DataNode>
  <DataNode TextLabel="PPP2R1B" GraphId="edd" Type="GeneProduct" GroupRef="af47d">
    <Attribute Key="org.pathvisio.model.BackpageHead" Value="PPP2R1B | protein phosphatase 2 (formerly 2A) ..." />
    <Graphics CenterX="492.3333333333334" CenterY="483.33333333333366" Width="66.66666666666667" Height="20.0" ZOrder="32768" FontSize="10" Valign="Middle" />
    <Xref Database="Entrez Gene" ID="5519" />
  </DataNode>
  <DataNode TextLabel="Glycogen" GraphId="aa2" Type="Metabolite">
    <Graphics CenterX="268.6666666666667" CenterY="228.66666666666637" Width="78.33333333333333" Height="19.0" ZOrder="32768" FontSize="10" Valign="Middle" Color="0000ff" />
    <Xref Database="CAS" ID="9005-79-2" />
  </DataNode>
  <DataNode TextLabel="Glucose" GraphId="dcc" Type="Metabolite">
    <Graphics CenterX="76.33333333333331" CenterY="419.66666666666686" Width="68.33333333333333" Height="19.0" ZOrder="32768" FontSize="10" Valign="Middle" Color="0000ff" />
    <Xref Database="CAS" ID="50-99-7" />
  </DataNode>
  <DataNode TextLabel="Glucose-6-phosphate" GraphId="f2c" Type="Metabolite">
    <Graphics CenterX="268.6666666666666" CenterY="419.66666666666686" Width="169.33333333333334" Height="19.0" ZOrder="32768" FontSize="10" Valign="Middle" Color="0000ff" />
    <Xref Database="CAS" ID="56-73-5" />
  </DataNode>
  <DataNode TextLabel="Glucose-1-phosphate" GraphId="b9f" Type="Metabolite">
    <Graphics CenterX="728.9999999999999" CenterY="110.33333333333347" Width="169.33333333333334" Height="19.0" ZOrder="32768" FontSize="10" Valign="Middle" Color="0000ff" />
    <Xref Database="CAS" ID="59-56-3" />
  </DataNode>
  <DataNode TextLabel="Glycogen (n+1)" GraphId="e3e" Type="Metabolite">
    <Graphics CenterX="801.9999999999999" CenterY="331.3333333333329" Width="120.33333333333333" Height="19.0" ZOrder="32768" FontSize="10" Valign="Middle" Color="0000ff" />
    <Xref Database="CAS" ID="9005-79-2" />
  </DataNode>
  <DataNode TextLabel="Glycogen" GraphId="da6" Type="Metabolite">
    <Graphics CenterX="801.9999999999999" CenterY="407.9999999999995" Width="78.33333333333333" Height="19.0" ZOrder="32768" FontSize="10" Valign="Middle" Color="0000ff" />
    <Xref Database="CAS" ID="9005-79-2" />
  </DataNode>
  <DataNode TextLabel="cAMP" GraphId="afdba" Type="Metabolite">
    <Graphics CenterX="521.0000000000002" CenterY="39.99999999999993" Width="56.0" Height="20.0" ZOrder="32768" FontSize="10" Valign="Middle" Color="0000ff" />
    <Xref Database="HMDB" ID="HMDB00058" />
  </DataNode>
  <DataNode TextLabel="UDP-glucose" GraphId="d1c90" Type="Metabolite">
    <Graphics CenterX="727.9999999999999" CenterY="210.99999999999974" Width="80.0" Height="20.0" ZOrder="32768" FontSize="10" Valign="Middle" Color="0000ff" />
    <Xref Database="HMDB" ID="HMDB00286" />
  </DataNode>
  <DataNode TextLabel="Glycogen (n+1)" GraphId="b8494" Type="Metabolite">
    <Graphics CenterX="75.33333333333334" CenterY="335.3333333333335" Width="120.33333333333333" Height="19.0" ZOrder="32768" FontSize="10" Valign="Middle" Color="0000ff" />
    <Xref Database="CAS" ID="9005-79-2" />
  </DataNode>
  <DataNode TextLabel="Glucose 1-phosphate" GraphId="d5dd2" Type="Metabolite">
    <Graphics CenterX="268.66666666666663" CenterY="340.00000000000017" Width="123.0" Height="20.0" ZOrder="32768" FontSize="10" Valign="Middle" Color="0000ff" />
    <Xref Database="HMDB" ID="HMDB01586" />
  </DataNode>
  <DataNode TextLabel="Glycolysis" GraphId="e609e" Type="Pathway">
    <Graphics CenterX="267.9999999999999" CenterY="499.99999999999994" Width="80.0" Height="20.0" ZOrder="32768" FontWeight="Bold" FontSize="12" Valign="Middle" ShapeType="None" Color="14961e" />
    <Xref Database="WikiPathways" ID="WP534" />
  </DataNode>
  <Interaction GraphId="f08e5">
    <Graphics ZOrder="12288" LineThickness="1.0">
      <Point X="268.6666666666667" Y="238.16666666666637" GraphRef="aa2" RelX="0.0" RelY="1.0" />
      <Point X="268.66666666666663" Y="330.00000000000017" GraphRef="d5dd2" RelX="0.0" RelY="-1.0" ArrowHead="Arrow" />
      <Anchor Position="0.5099818511796732" Shape="None" GraphId="c16c9" />
    </Graphics>
    <Xref Database="" ID="" />
  </Interaction>
  <Interaction GraphId="ce527">
    <Graphics ZOrder="12288" LineThickness="1.0">
      <Point X="75.33333333333334" Y="344.8333333333335" GraphRef="b8494" RelX="0.0" RelY="1.0" />
      <Point X="76.33333333333331" Y="410.16666666666686" GraphRef="dcc" RelX="0.0" RelY="-1.0" ArrowHead="Arrow" />
      <Anchor Position="0.4" Shape="None" GraphId="eae25" />
    </Graphics>
    <Xref Database="" ID="" />
  </Interaction>
  <Interaction GraphId="a4db7">
    <Graphics ConnectorType="Elbow" ZOrder="12288" LineThickness="1.0">
      <Point X="75.33333333333334" Y="325.8333333333335" GraphRef="b8494" RelX="0.0" RelY="-1.0" />
      <Point X="229.5" Y="228.66666666666637" GraphRef="aa2" RelX="-1.0" RelY="0.0" ArrowHead="Arrow" />
    </Graphics>
    <Xref Database="" ID="" />
  </Interaction>
  <Interaction GraphId="a5a44">
    <Graphics ZOrder="12288" LineThickness="1.0">
      <Point X="268.66666666666663" Y="350.00000000000017" GraphRef="d5dd2" RelX="0.0" RelY="1.0" />
      <Point X="268.6666666666666" Y="410.16666666666686" GraphRef="f2c" RelX="0.0" RelY="-1.0" ArrowHead="Arrow" />
      <Anchor Position="0.4" Shape="None" GraphId="aacbf" />
    </Graphics>
    <Xref Database="" ID="" />
  </Interaction>
  <Interaction GraphId="c82b7">
    <Graphics ZOrder="12288" LineStyle="Broken" LineThickness="1.0">
      <Point X="268.6666666666666" Y="429.16666666666686" GraphRef="f2c" RelX="0.0" RelY="1.0" />
      <Point X="267.9999999999999" Y="489.99999999999994" GraphRef="e609e" RelX="0.0" RelY="-1.0" ArrowHead="Arrow" />
    </Graphics>
    <Xref Database="" ID="" />
  </Interaction>
  <Interaction GraphId="e99d7">
    <Graphics ZOrder="12288" LineStyle="Broken" LineThickness="1.0">
      <Point X="76.33333333333331" Y="429.16666666666686" GraphRef="dcc" RelX="0.0" RelY="1.0" />
      <Point X="247.9999999999999" Y="489.99999999999994" GraphRef="e609e" RelX="-0.5" RelY="-1.0" ArrowHead="Arrow" />
    </Graphics>
    <Xref Database="" ID="" />
  </Interaction>
  <Interaction GraphId="dfd99">
    <Graphics ZOrder="12288" LineThickness="1.0">
      <Point X="729.0" Y="119.83333333333347" GraphRef="b9f" RelX="0.0" RelY="1.0" />
      <Point X="727.9999999999999" Y="200.99999999999974" GraphRef="d1c90" RelX="0.0" RelY="-1.0" ArrowHead="Arrow" />
      <Anchor Position="0.494824453036391" Shape="None" GraphId="ecec7" />
    </Graphics>
    <Xref Database="" ID="" />
  </Interaction>
  <Interaction GraphId="d0c9e">
    <Graphics ConnectorType="Elbow" ZOrder="12288" LineThickness="1.0">
      <Point X="767.9999999999999" Y="210.99999999999974" GraphRef="d1c90" RelX="1.0" RelY="0.0" />
      <Point X="802.0" Y="321.8333333333329" GraphRef="e3e" RelX="0.0" RelY="-1.0" ArrowHead="Arrow" />
      <Anchor Position="0.7209930535031136" Shape="None" GraphId="b3764" />
      <Anchor Position="0.4348949344929429" Shape="None" GraphId="aba40" />
    </Graphics>
    <Xref Database="" ID="" />
  </Interaction>
  <Interaction GraphId="f23be">
    <Graphics ZOrder="12288" LineThickness="1.0">
      <Point X="802.0" Y="340.8333333333329" GraphRef="e3e" RelX="0.0" RelY="1.0" />
      <Point X="802.0" Y="398.4999999999995" GraphRef="da6" RelX="0.0" RelY="-1.0" ArrowHead="Arrow" />
      <Anchor Position="0.4" Shape="None" GraphId="e0566" />
    </Graphics>
    <Xref Database="" ID="" />
  </Interaction>
  <Interaction GraphId="cb7a2">
    <Graphics ZOrder="12288" LineThickness="1.0">
      <Point X="692.6666666666665" Y="354.99999999999966" GraphRef="af3bf" RelX="0.0" RelY="-1.0" />
      <Point X="692.3333333333331" Y="310.333333333333" GraphRef="e2798" RelX="-0.5" RelY="1.0" ArrowHead="TBar" />
    </Graphics>
    <Xref Database="" ID="" />
  </Interaction>
  <Interaction GraphId="e7e9d">
    <Graphics ZOrder="12288" LineThickness="1.0">
      <Point X="487.3333333333334" Y="201.0000000000003" GraphRef="f88ec" RelX="-0.5" RelY="1.0" />
      <Point X="381.3333333333334" Y="283.9999999999994" GraphRef="a9287" RelX="1.0" RelY="0.0" ArrowHead="Arrow" />
    </Graphics>
    <Xref Database="" ID="" />
  </Interaction>
  <Interaction GraphId="f99e1">
    <Graphics ZOrder="12288" LineThickness="1.0">
      <Point X="555.3333333333334" Y="201.0000000000003" GraphRef="f88ec" RelX="0.5" RelY="1.0" />
      <Point X="673.3333333333331" Y="282.333333333333" GraphRef="e2798" RelX="-1.0" RelY="0.0" ArrowHead="TBar" />
    </Graphics>
    <Xref Database="" ID="" />
  </Interaction>
  <Interaction GraphId="c6ab1">
    <Graphics ZOrder="12288" LineThickness="1.0">
      <Point X="488.41666666666674" Y="405.33333333333246" GraphRef="f80c3" RelX="-0.5" RelY="-1.0" />
      <Point X="381.3333333333334" Y="302.99999999999943" GraphRef="a9287" RelX="1.0" RelY="0.5" ArrowHead="TBar" />
    </Graphics>
    <Xref Database="" ID="" />
  </Interaction>
  <Interaction GraphId="f9baf">
    <Graphics ZOrder="12288" LineThickness="1.0">
      <Point X="563.25" Y="405.33333333333246" GraphRef="f80c3" RelX="0.5" RelY="-1.0" />
      <Point X="673.3333333333331" Y="296.333333333333" GraphRef="e2798" RelX="-1.0" RelY="0.5" ArrowHead="Arrow" />
    </Graphics>
    <Xref Database="" ID="" />
  </Interaction>
  <Interaction GraphId="e8d28">
    <Graphics ZOrder="12288" LineStyle="Broken" LineThickness="1.0">
      <Point X="521.0000000000002" Y="49.99999999999993" GraphRef="afdba" RelX="0.0" RelY="1.0" />
      <Point X="521.3333333333334" Y="105.00000000000026" GraphRef="f88ec" RelX="0.0" RelY="-1.0" ArrowHead="Arrow" />
    </Graphics>
    <Xref Database="" ID="" />
  </Interaction>
  <Interaction GraphId="ef204">
    <Graphics ZOrder="12288" LineThickness="1.0">
      <Point X="762.9999999999998" Y="159.00000000000017" GraphRef="dea4e" RelX="-1.0" RelY="0.0" />
      <Point X="728.5051755469635" Y="159.99658477145368" GraphRef="ecec7" RelX="0.0" RelY="0.0" ArrowHead="mim-catalysis" />
    </Graphics>
    <Xref Database="" ID="" />
  </Interaction>
  <Interaction GraphId="b3d0e">
    <Graphics ZOrder="12288" LineThickness="1.0">
      <Point X="749.3333333333331" Y="282.333333333333" GraphRef="e2798" RelX="1.0" RelY="0.0" />
      <Point X="802.0" Y="281.4238272490339" GraphRef="b3764" RelX="0.0" RelY="0.0" ArrowHead="mim-catalysis" />
    </Graphics>
    <Xref Database="" ID="" />
  </Interaction>
  <Interaction GraphId="fd333">
    <Graphics ZOrder="12288" LineThickness="1.0">
      <Point X="802.9999999999999" Y="355.6666666666663" GraphRef="f01" RelX="0.0" RelY="-1.0" />
      <Point X="802.0" Y="363.8999999999995" GraphRef="e0566" RelX="0.0" RelY="0.0" ArrowHead="Arrow" />
    </Graphics>
    <Xref Database="" ID="" />
  </Interaction>
  <Interaction GraphId="f1a41">
    <Graphics ZOrder="12288" LineThickness="1.0">
      <Point X="305.3333333333334" Y="283.9999999999994" GraphRef="a9287" RelX="-1.0" RelY="0.0" />
      <Point X="268.66666666666663" Y="284.99999999999994" GraphRef="c16c9" RelX="0.0" RelY="0.0" ArrowHead="mim-catalysis" />
    </Graphics>
    <Xref Database="" ID="" />
  </Interaction>
  <Interaction GraphId="ffbe5">
    <Graphics ZOrder="12288" LineThickness="1.0">
      <Point X="303.00000000000006" Y="374.00000000000017" GraphRef="f0d" RelX="-1.0" RelY="0.0" />
      <Point X="268.66666666666663" Y="374.06666666666683" GraphRef="aacbf" RelX="0.0" RelY="0.0" ArrowHead="mim-catalysis" />
    </Graphics>
    <Xref Database="" ID="" />
  </Interaction>
  <Interaction GraphId="a4e9b">
    <Graphics ZOrder="12288" LineThickness="1.0">
      <Point X="107.33333333333337" Y="370.00000000000017" GraphRef="df1" RelX="-1.0" RelY="0.0" />
      <Point X="75.73333333333333" Y="370.9666666666668" GraphRef="eae25" RelX="0.0" RelY="0.0" ArrowHead="mim-catalysis" />
    </Graphics>
    <Xref Database="" ID="" />
  </Interaction>
  <Interaction GraphId="a54eb">
    <Graphics ZOrder="12288" LineThickness="1.0">
      <Point X="834.9999999999998" Y="239.3333333333331" GraphRef="dfe4e" RelX="-1.0" RelY="0.5" />
      <Point X="802.0" Y="239.9872830123942" GraphRef="aba40" RelX="0.0" RelY="0.0" ArrowHead="mim-catalysis" />
    </Graphics>
    <Xref Database="" ID="" />
  </Interaction>
  <Label TextLabel="Degradation" GraphId="f20">
    <Graphics CenterX="187.99999999999986" CenterY="185.9999999999998" Width="111.33333333333333" Height="21.0" ZOrder="28672" FillColor="ffffff" FontWeight="Bold" FontSize="14" Valign="Middle" Color="660066" />
  </Label>
  <Label TextLabel="Synthesis" GraphId="ee7">
    <Graphics CenterX="790.6666666666665" CenterY="66.66666666666669" Width="92.33333333333333" Height="21.0" ZOrder="28672" FillColor="ffffff" FontWeight="Bold" FontSize="14" Valign="Middle" Color="660066" />
  </Label>
  <Label TextLabel="Ser/Thr protein &#xA;phosphatase 2A" GraphId="f30">
    <Graphics CenterX="521.8333333333335" CenterY="377.0833333333326" Width="129.0" Height="34.83333333333326" ZOrder="28672" FillColor="ffffff" FontWeight="Bold" FontSize="12" Valign="Middle" />
  </Label>
  <Label TextLabel="Phosphorylase &#xA;Kinase" GraphId="a8f">
    <Graphics CenterX="469.75" CenterY="89.91666666666663" Width="97.16666666666674" Height="31.5" ZOrder="28672" FillColor="ffffff" FontWeight="Bold" FontSize="12" Valign="Middle" />
  </Label>
  <Group GroupId="ddfca" GraphId="f88ec" />
  <Group GroupId="ed3d3" GraphId="dea4e" />
  <Group GroupId="e77a5" GraphId="dfe4e" />
  <Group GroupId="cc4d3" GraphId="e2798" />
  <Group GroupId="bb15b" GraphId="af3bf" />
  <Group GroupId="f11a0" GraphId="a9287" />
  <Group GroupId="af47d" GraphId="f80c3" />
  <InfoBox CenterX="18.333333333333332" CenterY="15.0" />
  <Biopax>
    <bp:openControlledVocabulary xmlns:bp="http://www.biopax.org/release/biopax-level3.owl#">
      <bp:TERM xmlns:rdf="http://www.w3.org/1999/02/22-rdf-syntax-ns#" rdf:datatype="http://www.w3.org/2001/XMLSchema#string">glycogen metabolic pathway</bp:TERM>
      <bp:ID xmlns:rdf="http://www.w3.org/1999/02/22-rdf-syntax-ns#" rdf:datatype="http://www.w3.org/2001/XMLSchema#string">PW:0000533</bp:ID>
      <bp:Ontology xmlns:rdf="http://www.w3.org/1999/02/22-rdf-syntax-ns#" rdf:datatype="http://www.w3.org/2001/XMLSchema#string">Pathway Ontology</bp:Ontology>
    </bp:openControlledVocabulary>
    <bp:PublicationXref xmlns:bp="http://www.biopax.org/release/biopax-level3.owl#" xmlns:rdf="http://www.w3.org/1999/02/22-rdf-syntax-ns#" rdf:id="d7e">
      <bp:ID rdf:datatype="http://www.w3.org/2001/XMLSchema#string">5083874</bp:ID>
      <bp:DB rdf:datatype="http://www.w3.org/2001/XMLSchema#string">PubMed</bp:DB>
      <bp:TITLE rdf:datatype="http://www.w3.org/2001/XMLSchema#string">Glycogen metabolism in the normal red blood cell.</bp:TITLE>
      <bp:SOURCE rdf:datatype="http://www.w3.org/2001/XMLSchema#string">Blood</bp:SOURCE>
      <bp:YEAR rdf:datatype="http://www.w3.org/2001/XMLSchema#string">1972</bp:YEAR>
      <bp:AUTHORS rdf:datatype="http://www.w3.org/2001/XMLSchema#string">Moses SW</bp:AUTHORS>
      <bp:AUTHORS rdf:datatype="http://www.w3.org/2001/XMLSchema#string">Bashan N</bp:AUTHORS>
      <bp:AUTHORS rdf:datatype="http://www.w3.org/2001/XMLSchema#string">Gutman A</bp:AUTHORS>
    </bp:PublicationXref>
  </Biopax>
</Pathway>
