# Supplementary material for: A network biology workflow to study transcriptomics data of the diabetic liver
Source: BMC Genomics. 2014 Nov 15;15(1):971. doi: 10.1186/1471-2164-15-971 (PMC4246458; doi:10.1186/1471-2164-15-971)
Supplement: Supplementary file 2 — Additional file 2: WikiPathways human pathway collection downloaded on 17 June 2014 ( http://wikipathways.org/index.php/Download_Pathways ). (ZIP 2 MB) [file 12864_2014_6667_MOESM2_ESM.zip › 2014-06-17-WikiPathways-HumanCollection/Hs_GPCRs,_Class_A_Rhodopsin-like_WP455_74420.gpml]

<?xml version="1.0" encoding="UTF-8"?>
<Pathway xmlns="http://pathvisio.org/GPML/2013a" Name="GPCRs, Class A Rhodopsin-like" Last-Modified="10/16/2013" Organism="Homo sapiens">
  <Comment Source="WikiPathways-category">Molecular Function</Comment>
  <Comment Source="WikiPathways-description">This pathway was created using the GPCRDB (Horn et al., 1998), http://www.cmbi.kun.nl/7tm/. The groupings are based on the GPCR phylogenetic tree available from the GPCRDB and the training sets used by Karchin et al. (Bioinformatics, 2002, pg. 147-159). The labels indicate children and grandchildren of the various classes of GPCRs as described by these references.</Comment>
  <Graphics BoardWidth="1904.6666666666667" BoardHeight="821.3333333333334" />
  <DataNode TextLabel="Opioid" GraphId="c68" Type="Metabolite">
    <Graphics CenterX="645.6844305120169" CenterY="102.37199582027166" Width="37.333333333333336" Height="12.0" ZOrder="28672" FontWeight="Bold" FontSize="8" Valign="Middle" />
    <Xref Database="ChEBI" ID="CHEBI:60598" />
  </DataNode>
  <DataNode TextLabel="Somatostatin" GraphId="c69" Type="Metabolite">
    <Graphics CenterX="643.2122704881326" CenterY="241.5600835945665" Width="69.33333333333333" Height="12.0" ZOrder="28672" FontWeight="Bold" FontSize="8" Valign="Middle" />
    <Xref Database="ChEBI" ID="CHEBI:64628" />
  </DataNode>
  <DataNode TextLabel="CHRM1" GraphId="ed4" Type="GeneProduct" GroupRef="b7860">
    <Attribute Key="org.pathvisio.model.BackpageHead" Value="CHRM1 | cholinergic receptor muscarinic 1" />
    <Graphics CenterX="84.25" CenterY="153.33333333333334" Width="60.0" Height="20.0" ZOrder="32768" FontSize="10" Valign="Middle" />
    <Xref Database="Entrez Gene" ID="1128" />
  </DataNode>
  <DataNode TextLabel="CHRM2" GraphId="b29" Type="GeneProduct" GroupRef="b7860">
    <Attribute Key="org.pathvisio.model.BackpageHead" Value="CHRM2 | cholinergic receptor muscarinic 2" />
    <Graphics CenterX="84.25" CenterY="173.33333333333334" Width="60.0" Height="20.0" ZOrder="32768" FontSize="10" Valign="Middle" />
    <Xref Database="Entrez Gene" ID="1129" />
  </DataNode>
  <DataNode TextLabel="CHRM3" GraphId="e2d" Type="GeneProduct" GroupRef="b7860">
    <Attribute Key="org.pathvisio.model.BackpageHead" Value="CHRM3 | cholinergic receptor muscarinic 3" />
    <Graphics CenterX="84.25" CenterY="193.33333333333334" Width="60.0" Height="20.0" ZOrder="32768" FontSize="10" Valign="Middle" />
    <Xref Database="Entrez Gene" ID="1131" />
  </DataNode>
  <DataNode TextLabel="CHRM4" GraphId="c36" Type="GeneProduct" GroupRef="b7860">
    <Attribute Key="org.pathvisio.model.BackpageHead" Value="CHRM4 | cholinergic receptor muscarinic 4" />
    <Graphics CenterX="84.25" CenterY="213.33333333333334" Width="60.0" Height="20.0" ZOrder="32768" FontSize="10" Valign="Middle" />
    <Xref Database="Entrez Gene" ID="1132" />
  </DataNode>
  <DataNode TextLabel="CHRM5" GraphId="fec" Type="GeneProduct" GroupRef="b7860">
    <Attribute Key="org.pathvisio.model.BackpageHead" Value="CHRM5 | cholinergic receptor muscarinic 5" />
    <Graphics CenterX="84.25" CenterY="233.33333333333334" Width="60.0" Height="20.0" ZOrder="32768" FontSize="10" Valign="Middle" />
    <Xref Database="Entrez Gene" ID="1133" />
  </DataNode>
  <DataNode TextLabel="ADRA1B" GraphId="c58" Type="GeneProduct" GroupRef="eac6d">
    <Attribute Key="org.pathvisio.model.BackpageHead" Value="ADRA1B | adrenergic alpha-1B- receptor" />
    <Graphics CenterX="84.25" CenterY="298.3333333333333" Width="60.0" Height="20.0" ZOrder="32768" FontSize="10" Valign="Middle" />
    <Xref Database="Entrez Gene" ID="147" />
  </DataNode>
  <DataNode TextLabel="ADRA1A" GraphId="def" Type="GeneProduct" GroupRef="eac6d">
    <Attribute Key="org.pathvisio.model.BackpageHead" Value="ADRA1A | adrenergic alpha-1A- receptor" />
    <Graphics CenterX="84.25" CenterY="318.3333333333333" Width="60.0" Height="20.0" ZOrder="32768" FontSize="10" Valign="Middle" />
    <Xref Database="Entrez Gene" ID="148" />
  </DataNode>
  <DataNode TextLabel="ADRA1D" GraphId="e73" Type="GeneProduct" GroupRef="eac6d">
    <Attribute Key="org.pathvisio.model.BackpageHead" Value="ADRA1D | adrenergic alpha-1D- receptor" />
    <Graphics CenterX="84.25" CenterY="338.3333333333333" Width="60.0" Height="20.0" ZOrder="32768" FontSize="10" Valign="Middle" />
    <Xref Database="Entrez Gene" ID="146" />
  </DataNode>
  <DataNode TextLabel="ADRA2C" GraphId="c05" Type="GeneProduct" GroupRef="eac6d">
    <Attribute Key="org.pathvisio.model.BackpageHead" Value="ADRA2C | adrenergic alpha-2C- receptor" />
    <Graphics CenterX="84.25" CenterY="358.3333333333333" Width="60.0" Height="20.0" ZOrder="32768" FontSize="10" Valign="Middle" />
    <Xref Database="Entrez Gene" ID="152" />
  </DataNode>
  <DataNode TextLabel="ADRA2B" GraphId="ea2" Type="GeneProduct" GroupRef="eac6d">
    <Attribute Key="org.pathvisio.model.BackpageHead" Value="ADRA2B | adrenergic alpha-2B- receptor" />
    <Graphics CenterX="84.25" CenterY="378.3333333333333" Width="60.0" Height="20.0" ZOrder="32768" FontSize="10" Valign="Middle" />
    <Xref Database="Entrez Gene" ID="151" />
  </DataNode>
  <DataNode TextLabel="ADRA2A" GraphId="b7f" Type="GeneProduct" GroupRef="eac6d">
    <Attribute Key="org.pathvisio.model.BackpageHead" Value="ADRA2A | adrenergic alpha-2A- receptor" />
    <Graphics CenterX="84.25" CenterY="398.3333333333333" Width="60.0" Height="20.0" ZOrder="32768" FontSize="10" Valign="Middle" />
    <Xref Database="Entrez Gene" ID="150" />
  </DataNode>
  <DataNode TextLabel="ADRB1" GraphId="c99" Type="GeneProduct" GroupRef="c2aa6">
    <Attribute Key="org.pathvisio.model.BackpageHead" Value="ADRB1 | adrenergic beta-1- receptor" />
    <Graphics CenterX="84.25" CenterY="454.0" Width="60.0" Height="20.0" ZOrder="32768" FontSize="10" Valign="Middle" />
    <Xref Database="Entrez Gene" ID="153" />
  </DataNode>
  <DataNode TextLabel="ADRB2" GraphId="e6e" Type="GeneProduct" GroupRef="c2aa6">
    <Attribute Key="org.pathvisio.model.BackpageHead" Value="ADRB2 | adrenergic beta-2- receptor surface..." />
    <Graphics CenterX="84.25" CenterY="474.0" Width="60.0" Height="20.0" ZOrder="32768" FontSize="10" Valign="Middle" />
    <Xref Database="Entrez Gene" ID="154" />
  </DataNode>
  <DataNode TextLabel="ADRB3" GraphId="de8" Type="GeneProduct" GroupRef="c2aa6">
    <Attribute Key="org.pathvisio.model.BackpageHead" Value="ADRB3 | adrenergic beta-3- receptor" />
    <Graphics CenterX="84.25" CenterY="494.0" Width="60.0" Height="20.0" ZOrder="32768" FontSize="10" Valign="Middle" />
    <Xref Database="Entrez Gene" ID="155" />
  </DataNode>
  <DataNode TextLabel="DRD1" GraphId="f2d" Type="GeneProduct" GroupRef="a7296">
    <Attribute Key="org.pathvisio.model.BackpageHead" Value="DRD1 | dopamine receptor D1" />
    <Graphics CenterX="84.25" CenterY="678.0" Width="60.0" Height="20.0" ZOrder="32768" FontSize="10" Valign="Middle" />
    <Xref Database="Entrez Gene" ID="1812" />
  </DataNode>
  <DataNode TextLabel="DRD5" GraphId="e5b" Type="GeneProduct" GroupRef="a7296">
    <Attribute Key="org.pathvisio.model.BackpageHead" Value="DRD5 | dopamine receptor D5" />
    <Graphics CenterX="84.25" CenterY="698.0" Width="60.0" Height="20.0" ZOrder="32768" FontSize="10" Valign="Middle" />
    <Xref Database="Entrez Gene" ID="1816" />
  </DataNode>
  <DataNode TextLabel="DRD2" GraphId="a19" Type="GeneProduct" GroupRef="a7296">
    <Attribute Key="org.pathvisio.model.BackpageHead" Value="DRD2 | dopamine receptor D2" />
    <Graphics CenterX="84.25" CenterY="718.0" Width="60.0" Height="20.0" ZOrder="32768" FontSize="10" Valign="Middle" />
    <Xref Database="Entrez Gene" ID="1813" />
  </DataNode>
  <DataNode TextLabel="DRD3" GraphId="d3b" Type="GeneProduct" GroupRef="a7296">
    <Attribute Key="org.pathvisio.model.BackpageHead" Value="DRD3 | dopamine receptor D3" />
    <Graphics CenterX="84.25" CenterY="738.0" Width="60.0" Height="20.0" ZOrder="32768" FontSize="10" Valign="Middle" />
    <Xref Database="Entrez Gene" ID="1814" />
  </DataNode>
  <DataNode TextLabel="DRD4" GraphId="b11" Type="GeneProduct" GroupRef="a7296">
    <Attribute Key="org.pathvisio.model.BackpageHead" Value="DRD4 | dopamine receptor D4" />
    <Graphics CenterX="84.25" CenterY="758.0" Width="60.0" Height="20.0" ZOrder="32768" FontSize="10" Valign="Middle" />
    <Xref Database="Entrez Gene" ID="1815" />
  </DataNode>
  <DataNode TextLabel="HRH1" GraphId="ed5" Type="GeneProduct" GroupRef="b0570">
    <Attribute Key="org.pathvisio.model.BackpageHead" Value="HRH1 | histamine receptor H1" />
    <Graphics CenterX="218.66666666666666" CenterY="188.66666666666666" Width="60.0" Height="20.0" ZOrder="32768" FontSize="10" Valign="Middle" />
    <Xref Database="Entrez Gene" ID="3269" />
  </DataNode>
  <DataNode TextLabel="HRH2" GraphId="f17" Type="GeneProduct" GroupRef="b0570">
    <Attribute Key="org.pathvisio.model.BackpageHead" Value="HRH2 | histamine receptor H2" />
    <Graphics CenterX="218.66666666666666" CenterY="208.66666666666666" Width="60.0" Height="20.0" ZOrder="32768" FontSize="10" Valign="Middle" />
    <Xref Database="Entrez Gene" ID="3274" />
  </DataNode>
  <DataNode TextLabel="HRH3" GraphId="db2" Type="GeneProduct" GroupRef="b0570">
    <Attribute Key="org.pathvisio.model.BackpageHead" Value="HRH3 | histamine receptor H3" />
    <Graphics CenterX="218.66666666666666" CenterY="228.66666666666666" Width="60.0" Height="20.0" ZOrder="32768" FontSize="10" Valign="Middle" />
    <Xref Database="Entrez Gene" ID="11255" />
  </DataNode>
  <DataNode TextLabel="HTR1E" GraphId="d08" Type="GeneProduct" GroupRef="a0f38">
    <Attribute Key="org.pathvisio.model.BackpageHead" Value="HTR1E | 5-hydroxytryptamine (serotonin) recepto..." />
    <Graphics CenterX="217.66666666666666" CenterY="317.6666666666667" Width="60.0" Height="20.0" ZOrder="32768" FontSize="10" Valign="Middle" />
    <Xref Database="Entrez Gene" ID="3354" />
  </DataNode>
  <DataNode TextLabel="HTR1F" GraphId="a55" Type="GeneProduct" GroupRef="a0f38">
    <Attribute Key="org.pathvisio.model.BackpageHead" Value="HTR1F | 5-hydroxytryptamine (serotonin) recepto..." />
    <Graphics CenterX="217.66666666666666" CenterY="337.6666666666667" Width="60.0" Height="20.0" ZOrder="32768" FontSize="10" Valign="Middle" />
    <Xref Database="Entrez Gene" ID="3355" />
  </DataNode>
  <DataNode TextLabel="HTR1D" GraphId="f90" Type="GeneProduct" GroupRef="a0f38">
    <Attribute Key="org.pathvisio.model.BackpageHead" Value="HTR1D | 5-hydroxytryptamine (serotonin) recepto..." />
    <Graphics CenterX="217.66666666666666" CenterY="357.6666666666667" Width="60.0" Height="20.0" ZOrder="32768" FontSize="10" Valign="Middle" />
    <Xref Database="Entrez Gene" ID="3352" />
  </DataNode>
  <DataNode TextLabel="HTR1B" GraphId="bb2" Type="GeneProduct" GroupRef="a0f38">
    <Attribute Key="org.pathvisio.model.BackpageHead" Value="HTR1B | 5-hydroxytryptamine (serotonin) recepto..." />
    <Graphics CenterX="217.66666666666666" CenterY="377.6666666666667" Width="60.0" Height="20.0" ZOrder="32768" FontSize="10" Valign="Middle" />
    <Xref Database="Entrez Gene" ID="3351" />
  </DataNode>
  <DataNode TextLabel="HTR1A" GraphId="d16" Type="GeneProduct" GroupRef="a0f38">
    <Attribute Key="org.pathvisio.model.BackpageHead" Value="HTR1A | 5-hydroxytryptamine (serotonin) recepto..." />
    <Graphics CenterX="217.66666666666666" CenterY="397.6666666666667" Width="60.0" Height="20.0" ZOrder="32768" FontSize="10" Valign="Middle" />
    <Xref Database="Entrez Gene" ID="3350" />
  </DataNode>
  <DataNode TextLabel="HTR2B" GraphId="a47" Type="GeneProduct" GroupRef="a0f38">
    <Attribute Key="org.pathvisio.model.BackpageHead" Value="HTR2B | 5-hydroxytryptamine (serotonin) recepto..." />
    <Graphics CenterX="217.66666666666666" CenterY="417.6666666666667" Width="60.0" Height="20.0" ZOrder="32768" FontSize="10" Valign="Middle" />
    <Xref Database="Entrez Gene" ID="3357" />
  </DataNode>
  <DataNode TextLabel="HTR2C" GraphId="f1f" Type="GeneProduct" GroupRef="a0f38">
    <Attribute Key="org.pathvisio.model.BackpageHead" Value="HTR2C | 5-hydroxytryptamine (serotonin) recepto..." />
    <Graphics CenterX="217.66666666666666" CenterY="437.6666666666667" Width="60.0" Height="20.0" ZOrder="32768" FontSize="10" Valign="Middle" />
    <Xref Database="Entrez Gene" ID="3358" />
  </DataNode>
  <DataNode TextLabel="HTR2A" GraphId="e22" Type="GeneProduct" GroupRef="a0f38">
    <Attribute Key="org.pathvisio.model.BackpageHead" Value="HTR2A | 5-hydroxytryptamine (serotonin) recepto..." />
    <Graphics CenterX="217.66666666666666" CenterY="457.6666666666667" Width="60.0" Height="20.0" ZOrder="32768" FontSize="10" Valign="Middle" />
    <Xref Database="Entrez Gene" ID="3356" />
  </DataNode>
  <DataNode TextLabel="HTR4" GraphId="b83" Type="GeneProduct" GroupRef="a0f38">
    <Attribute Key="org.pathvisio.model.BackpageHead" Value="HTR4 | 5-hydroxytryptamine (serotonin) receptor..." />
    <Graphics CenterX="217.66666666666666" CenterY="477.6666666666667" Width="60.0" Height="20.0" ZOrder="32768" FontSize="10" Valign="Middle" />
    <Xref Database="Entrez Gene" ID="3360" />
  </DataNode>
  <DataNode TextLabel="HTR5A" GraphId="c89" Type="GeneProduct" GroupRef="a0f38">
    <Attribute Key="org.pathvisio.model.BackpageHead" Value="HTR5A | 5-hydroxytryptamine (serotonin) recepto..." />
    <Graphics CenterX="217.66666666666666" CenterY="497.6666666666667" Width="60.0" Height="20.0" ZOrder="32768" FontSize="10" Valign="Middle" />
    <Xref Database="Entrez Gene" ID="3361" />
  </DataNode>
  <DataNode TextLabel="HTR6" GraphId="ca7" Type="GeneProduct" GroupRef="a0f38">
    <Attribute Key="org.pathvisio.model.BackpageHead" Value="HTR6 | 5-hydroxytryptamine (serotonin) receptor..." />
    <Graphics CenterX="217.66666666666666" CenterY="517.6666666666666" Width="60.0" Height="20.0" ZOrder="32768" FontSize="10" Valign="Middle" />
    <Xref Database="Entrez Gene" ID="3362" />
  </DataNode>
  <DataNode TextLabel="HTR7" GraphId="f0f" Type="GeneProduct" GroupRef="a0f38">
    <Attribute Key="org.pathvisio.model.BackpageHead" Value="HTR7 | 5-hydroxytryptamine (serotonin) receptor..." />
    <Graphics CenterX="217.66666666666666" CenterY="537.6666666666666" Width="60.0" Height="20.0" ZOrder="32768" FontSize="10" Valign="Middle" />
    <Xref Database="Entrez Gene" ID="3363" />
  </DataNode>
  <DataNode TextLabel="AGTR1" GraphId="c34" Type="GeneProduct" GroupRef="e150f">
    <Attribute Key="org.pathvisio.model.BackpageHead" Value="AGTR1 | angiotensin II receptor type 1" />
    <Graphics CenterX="216.66666666666666" CenterY="631.6666666666666" Width="60.0" Height="20.0" ZOrder="32768" FontSize="10" Valign="Middle" />
    <Xref Database="Entrez Gene" ID="185" />
  </DataNode>
  <DataNode TextLabel="AGTR2" GraphId="ebe" Type="GeneProduct" GroupRef="e150f">
    <Attribute Key="org.pathvisio.model.BackpageHead" Value="AGTR2 | angiotensin II receptor type 2" />
    <Graphics CenterX="216.66666666666666" CenterY="651.6666666666666" Width="60.0" Height="20.0" ZOrder="32768" FontSize="10" Valign="Middle" />
    <Xref Database="Entrez Gene" ID="186" />
  </DataNode>
  <DataNode TextLabel="NMBR" GraphId="b99" Type="GeneProduct" GroupRef="b5993">
    <Attribute Key="org.pathvisio.model.BackpageHead" Value="NMBR | neuromedin B receptor" />
    <Graphics CenterX="84.25" CenterY="549.3333333333334" Width="60.0" Height="20.0" ZOrder="32768" FontSize="10" Valign="Middle" />
    <Xref Database="Entrez Gene" ID="4829" />
  </DataNode>
  <DataNode TextLabel="BRS3" GraphId="e37" Type="GeneProduct" GroupRef="b5993">
    <Attribute Key="org.pathvisio.model.BackpageHead" Value="BRS3 | bombesin-like receptor 3" />
    <Graphics CenterX="84.25" CenterY="569.3333333333334" Width="60.0" Height="20.0" ZOrder="32768" FontSize="10" Valign="Middle" />
    <Xref Database="Entrez Gene" ID="680" />
  </DataNode>
  <DataNode TextLabel="GRPR" GraphId="d0f" Type="GeneProduct" GroupRef="b5993">
    <Attribute Key="org.pathvisio.model.BackpageHead" Value="GRPR | gastrin-releasing peptide receptor" />
    <Graphics CenterX="84.25" CenterY="589.3333333333334" Width="60.0" Height="20.0" ZOrder="32768" FontSize="10" Valign="Middle" />
    <Xref Database="Entrez Gene" ID="2925" />
  </DataNode>
  <DataNode TextLabel="BDKRB2" GraphId="f6a" Type="GeneProduct">
    <Attribute Key="org.pathvisio.model.BackpageHead" Value="BDKRB2 | bradykinin receptor B2" />
    <Graphics CenterX="215.66666666666666" CenterY="731.3333333333334" Width="60.0" Height="20.0" ZOrder="32768" FontSize="10" Valign="Middle" />
    <Xref Database="Entrez Gene" ID="624" />
  </DataNode>
  <DataNode TextLabel="BDKRB1" GraphId="f51" Type="GeneProduct">
    <Attribute Key="org.pathvisio.model.BackpageHead" Value="BDKRB1 | bradykinin receptor B1" />
    <Graphics CenterX="215.66666666666666" CenterY="751.3333333333334" Width="60.0" Height="20.0" ZOrder="32768" FontSize="10" Valign="Middle" />
    <Xref Database="Entrez Gene" ID="623" />
  </DataNode>
  <DataNode TextLabel="C3AR1" GraphId="ec1" Type="GeneProduct" GroupRef="ce250">
    <Attribute Key="org.pathvisio.model.BackpageHead" Value="C3AR1 | complement component 3a receptor 1" />
    <Graphics CenterX="354.66666666666663" CenterY="162.0" Width="60.0" Height="20.0" ZOrder="32768" FontSize="10" Valign="Middle" />
    <Xref Database="Entrez Gene" ID="719" />
  </DataNode>
  <DataNode TextLabel="GPR77" GraphId="d8a" Type="GeneProduct" GroupRef="ce250">
    <Attribute Key="org.pathvisio.model.BackpageHead" Value="GPR77 | G protein-coupled receptor 77" />
    <Graphics CenterX="354.66666666666663" CenterY="182.0" Width="60.0" Height="20.0" ZOrder="32768" FontSize="10" Valign="Middle" />
    <Xref Database="Entrez Gene" ID="27202" />
  </DataNode>
  <DataNode TextLabel="FPRL2" GraphId="da5" Type="GeneProduct" GroupRef="f46f9">
    <Attribute Key="org.pathvisio.model.BackpageHead" Value="FPRL2 | formyl peptide receptor-like 2" />
    <Graphics CenterX="354.66666666666663" CenterY="233.0" Width="60.0" Height="20.0" ZOrder="32768" FontSize="10" Valign="Middle" />
    <Xref Database="Entrez Gene" ID="2359" />
  </DataNode>
  <DataNode TextLabel="FPR1" GraphId="b41" Type="GeneProduct" GroupRef="f46f9">
    <Attribute Key="org.pathvisio.model.BackpageHead" Value="FPR1 | formyl peptide receptor 1" />
    <Graphics CenterX="354.66666666666663" CenterY="253.0" Width="60.0" Height="20.0" ZOrder="32768" FontSize="10" Valign="Middle" />
    <Xref Database="Entrez Gene" ID="2357" />
  </DataNode>
  <DataNode TextLabel="FPRL1" GraphId="bdc" Type="GeneProduct" GroupRef="f46f9">
    <Attribute Key="org.pathvisio.model.BackpageHead" Value="FPRL1 | formyl peptide receptor-like 1" />
    <Graphics CenterX="354.66666666666663" CenterY="273.0" Width="60.0" Height="20.0" ZOrder="32768" FontSize="10" Valign="Middle" />
    <Xref Database="Entrez Gene" ID="2358" />
  </DataNode>
  <DataNode TextLabel="AGTRL1" GraphId="e50" Type="GeneProduct">
    <Attribute Key="org.pathvisio.model.BackpageHead" Value="AGTRL1 | angiotensin II receptor-like 1" />
    <Graphics CenterX="354.66666666666663" CenterY="324.0" Width="60.0" Height="20.0" ZOrder="32768" FontSize="10" Valign="Middle" />
    <Xref Database="Entrez Gene" ID="187" />
  </DataNode>
  <DataNode TextLabel="IL8RA" GraphId="d8c" Type="GeneProduct" GroupRef="c5173">
    <Attribute Key="org.pathvisio.model.BackpageHead" Value="IL8RA | interleukin 8 receptor alpha" />
    <Graphics CenterX="354.66666666666663" CenterY="381.0" Width="60.0" Height="20.0" ZOrder="32768" FontSize="10" Valign="Middle" />
    <Xref Database="Entrez Gene" ID="3577" />
  </DataNode>
  <DataNode TextLabel="IL8RB" GraphId="d2b" Type="GeneProduct" GroupRef="c5173">
    <Attribute Key="org.pathvisio.model.BackpageHead" Value="IL8RB | interleukin 8 receptor beta" />
    <Graphics CenterX="354.66666666666663" CenterY="401.0" Width="60.0" Height="20.0" ZOrder="32768" FontSize="10" Valign="Middle" />
    <Xref Database="Entrez Gene" ID="3579" />
  </DataNode>
  <DataNode TextLabel="CCR1" GraphId="eb5" Type="GeneProduct" GroupRef="cca42">
    <Attribute Key="org.pathvisio.model.BackpageHead" Value="CCR1 | chemokine (C-C motif) receptor 1" />
    <Graphics CenterX="354.66666666666663" CenterY="466.0" Width="60.0" Height="20.0" ZOrder="32768" FontSize="10" Valign="Middle" />
    <Xref Database="Entrez Gene" ID="1230" />
  </DataNode>
  <DataNode TextLabel="CCR2" GraphId="e49" Type="GeneProduct" GroupRef="cca42">
    <Attribute Key="org.pathvisio.model.BackpageHead" Value="CCR2 | chemokine (C-C motif) receptor 2" />
    <Graphics CenterX="354.66666666666663" CenterY="486.0" Width="60.0" Height="20.0" ZOrder="32768" FontSize="10" Valign="Middle" />
    <Xref Database="Entrez Gene" ID="1231" />
  </DataNode>
  <DataNode TextLabel="CCR3" GraphId="cff" Type="GeneProduct" GroupRef="cca42">
    <Attribute Key="org.pathvisio.model.BackpageHead" Value="CCR3 | chemokine (C-C motif) receptor 3" />
    <Graphics CenterX="354.66666666666663" CenterY="506.0" Width="60.0" Height="20.0" ZOrder="32768" FontSize="10" Valign="Middle" />
    <Xref Database="Entrez Gene" ID="1232" />
  </DataNode>
  <DataNode TextLabel="CCR4" GraphId="a13" Type="GeneProduct" GroupRef="cca42">
    <Attribute Key="org.pathvisio.model.BackpageHead" Value="CCR4 | chemokine (C-C motif) receptor 4" />
    <Graphics CenterX="354.66666666666663" CenterY="526.0" Width="60.0" Height="20.0" ZOrder="32768" FontSize="10" Valign="Middle" />
    <Xref Database="Entrez Gene" ID="1233" />
  </DataNode>
  <DataNode TextLabel="CCR5" GraphId="fb9" Type="GeneProduct" GroupRef="cca42">
    <Attribute Key="org.pathvisio.model.BackpageHead" Value="CCR5 | chemokine (C-C motif) receptor 5" />
    <Graphics CenterX="354.66666666666663" CenterY="546.0" Width="60.0" Height="20.0" ZOrder="32768" FontSize="10" Valign="Middle" />
    <Xref Database="Entrez Gene" ID="1234" />
  </DataNode>
  <DataNode TextLabel="CCR6" GraphId="d81" Type="GeneProduct" GroupRef="cca42">
    <Attribute Key="org.pathvisio.model.BackpageHead" Value="CCR6 | chemokine (C-C motif) receptor 6" />
    <Graphics CenterX="354.66666666666663" CenterY="566.0" Width="60.0" Height="20.0" ZOrder="32768" FontSize="10" Valign="Middle" />
    <Xref Database="Entrez Gene" ID="1235" />
  </DataNode>
  <DataNode TextLabel="CCR8" GraphId="b26" Type="GeneProduct" GroupRef="cca42">
    <Attribute Key="org.pathvisio.model.BackpageHead" Value="CCR8 | chemokine (C-C motif) receptor 8" />
    <Graphics CenterX="354.66666666666663" CenterY="586.0" Width="60.0" Height="20.0" ZOrder="32768" FontSize="10" Valign="Middle" />
    <Xref Database="Entrez Gene" ID="1237" />
  </DataNode>
  <DataNode TextLabel="CCR9" GraphId="fc9" Type="GeneProduct" GroupRef="cca42">
    <Attribute Key="org.pathvisio.model.BackpageHead" Value="CCR9 | chemokine (C-C motif) receptor 9" />
    <Graphics CenterX="354.66666666666663" CenterY="606.0" Width="60.0" Height="20.0" ZOrder="32768" FontSize="10" Valign="Middle" />
    <Xref Database="Entrez Gene" ID="10803" />
  </DataNode>
  <DataNode TextLabel="CCBP2" GraphId="dda" Type="GeneProduct" GroupRef="cca42">
    <Attribute Key="org.pathvisio.model.BackpageHead" Value="CCBP2 | chemokine binding protein 2" />
    <Graphics CenterX="354.66666666666663" CenterY="626.0" Width="60.0" Height="20.0" ZOrder="32768" FontSize="10" Valign="Middle" />
    <Xref Database="Entrez Gene" ID="1238" />
  </DataNode>
  <DataNode TextLabel="CCRL2" GraphId="d74" Type="GeneProduct" GroupRef="cca42">
    <Attribute Key="org.pathvisio.model.BackpageHead" Value="CCRL2 | chemokine (C-C motif) receptor-like 2" />
    <Graphics CenterX="354.66666666666663" CenterY="646.0" Width="60.0" Height="20.0" ZOrder="32768" FontSize="10" Valign="Middle" />
    <Xref Database="Entrez Gene" ID="9034" />
  </DataNode>
  <DataNode TextLabel="CXCR3" GraphId="b36" Type="GeneProduct" GroupRef="f470a">
    <Attribute Key="org.pathvisio.model.BackpageHead" Value="CXCR3 | chemokine (C-X-C motif) receptor 3" />
    <Graphics CenterX="354.66666666666663" CenterY="703.0" Width="60.0" Height="20.0" ZOrder="32768" FontSize="10" Valign="Middle" />
    <Xref Database="Entrez Gene" ID="2833" />
  </DataNode>
  <DataNode TextLabel="CXCR4" GraphId="f9c" Type="GeneProduct" GroupRef="f470a">
    <Attribute Key="org.pathvisio.model.BackpageHead" Value="CXCR4 | chemokine (C-X-C motif) receptor 4" />
    <Graphics CenterX="354.66666666666663" CenterY="723.0" Width="60.0" Height="20.0" ZOrder="32768" FontSize="10" Valign="Middle" />
    <Xref Database="Entrez Gene" ID="7852" />
  </DataNode>
  <DataNode TextLabel="BLR1" GraphId="a6f" Type="GeneProduct" GroupRef="f470a">
    <Attribute Key="org.pathvisio.model.BackpageHead" Value="BLR1 | Burkitt lymphoma receptor 1 GTP bindin..." />
    <Graphics CenterX="354.66666666666663" CenterY="743.0" Width="60.0" Height="20.0" ZOrder="32768" FontSize="10" Valign="Middle" />
    <Xref Database="Entrez Gene" ID="643" />
  </DataNode>
  <DataNode TextLabel="CX3CR1" GraphId="ab0" Type="GeneProduct">
    <Attribute Key="org.pathvisio.model.BackpageHead" Value="CX3CR1 | chemokine (C-X3-C motif) receptor 1" />
    <Graphics CenterX="506.6666666666667" CenterY="150.0" Width="60.0" Height="20.0" ZOrder="32768" FontSize="10" Valign="Middle" />
    <Xref Database="Entrez Gene" ID="1524" />
  </DataNode>
  <DataNode TextLabel="CCKAR" GraphId="f38" Type="GeneProduct" GroupRef="c873d">
    <Attribute Key="org.pathvisio.model.BackpageHead" Value="CCKAR | cholecystokinin A receptor" />
    <Graphics CenterX="506.6666666666667" CenterY="201.0" Width="60.0" Height="20.0" ZOrder="32768" FontSize="10" Valign="Middle" />
    <Xref Database="Entrez Gene" ID="886" />
  </DataNode>
  <DataNode TextLabel="CCKBR" GraphId="de3" Type="GeneProduct" GroupRef="c873d">
    <Attribute Key="org.pathvisio.model.BackpageHead" Value="CCKBR | cholecystokinin B receptor" />
    <Graphics CenterX="506.6666666666667" CenterY="221.0" Width="60.0" Height="20.0" ZOrder="32768" FontSize="10" Valign="Middle" />
    <Xref Database="Entrez Gene" ID="887" />
  </DataNode>
  <DataNode TextLabel="CCR10" GraphId="ee0" Type="GeneProduct" GroupRef="d946f">
    <Attribute Key="org.pathvisio.model.BackpageHead" Value="CCR10 | chemokine (C-C motif) receptor 10" />
    <Graphics CenterX="506.6666666666667" CenterY="271.0" Width="60.0" Height="20.0" ZOrder="32768" FontSize="10" Valign="Middle" />
    <Xref Database="Entrez Gene" ID="2826" />
  </DataNode>
  <DataNode TextLabel="CCRL1" GraphId="a7d" Type="GeneProduct" GroupRef="d946f">
    <Attribute Key="org.pathvisio.model.BackpageHead" Value="CCRL1 | chemokine (C-C motif) receptor-like 1" />
    <Graphics CenterX="506.6666666666667" CenterY="291.0" Width="60.0" Height="20.0" ZOrder="32768" FontSize="10" Valign="Middle" />
    <Xref Database="Entrez Gene" ID="51554" />
  </DataNode>
  <DataNode TextLabel="CCR7" GraphId="fc1" Type="GeneProduct" GroupRef="d946f">
    <Attribute Key="org.pathvisio.model.BackpageHead" Value="CCR7 | chemokine (C-C motif) receptor 7" />
    <Graphics CenterX="506.6666666666667" CenterY="311.0" Width="60.0" Height="20.0" ZOrder="32768" FontSize="10" Valign="Middle" />
    <Xref Database="Entrez Gene" ID="1236" />
  </DataNode>
  <DataNode TextLabel="XCR1" GraphId="a05" Type="GeneProduct" GroupRef="d946f">
    <Attribute Key="org.pathvisio.model.BackpageHead" Value="XCR1 | chemokine (C motif) receptor 1" />
    <Graphics CenterX="506.6666666666667" CenterY="331.0" Width="60.0" Height="20.0" ZOrder="32768" FontSize="10" Valign="Middle" />
    <Xref Database="Entrez Gene" ID="2829" />
  </DataNode>
  <DataNode TextLabel="EDNRA" GraphId="e45" Type="GeneProduct" GroupRef="dda1a">
    <Attribute Key="org.pathvisio.model.BackpageHead" Value="EDNRA | endothelin receptor type A" />
    <Graphics CenterX="506.6666666666667" CenterY="381.0" Width="60.0" Height="20.0" ZOrder="32768" FontSize="10" Valign="Middle" />
    <Xref Database="Entrez Gene" ID="1909" />
  </DataNode>
  <DataNode TextLabel="EDNRB" GraphId="f4b" Type="GeneProduct" GroupRef="dda1a">
    <Attribute Key="org.pathvisio.model.BackpageHead" Value="EDNRB | endothelin receptor type B" />
    <Graphics CenterX="506.6666666666667" CenterY="401.0" Width="60.0" Height="20.0" ZOrder="32768" FontSize="10" Valign="Middle" />
    <Xref Database="Entrez Gene" ID="1910" />
  </DataNode>
  <DataNode TextLabel="MC1R" GraphId="a24" Type="GeneProduct" GroupRef="ece16">
    <Attribute Key="org.pathvisio.model.BackpageHead" Value="MC1R | melanocortin 1 receptor (alpha melanocyt..." />
    <Graphics CenterX="506.6666666666667" CenterY="459.0" Width="60.0" Height="20.0" ZOrder="32768" FontSize="10" Valign="Middle" />
    <Xref Database="Entrez Gene" ID="4157" />
  </DataNode>
  <DataNode TextLabel="MC2R" GraphId="e5a" Type="GeneProduct" GroupRef="ece16">
    <Attribute Key="org.pathvisio.model.BackpageHead" Value="MC2R | melanocortin 2 receptor (adrenocorticotr..." />
    <Graphics CenterX="506.6666666666667" CenterY="479.0" Width="60.0" Height="20.0" ZOrder="32768" FontSize="10" Valign="Middle" />
    <Xref Database="Entrez Gene" ID="4158" />
  </DataNode>
  <DataNode TextLabel="MC4R" GraphId="ecd" Type="GeneProduct" GroupRef="ece16">
    <Attribute Key="org.pathvisio.model.BackpageHead" Value="MC4R | melanocortin 4 receptor" />
    <Graphics CenterX="506.6666666666667" CenterY="499.0" Width="60.0" Height="20.0" ZOrder="32768" FontSize="10" Valign="Middle" />
    <Xref Database="Entrez Gene" ID="4160" />
  </DataNode>
  <DataNode TextLabel="MC5R" GraphId="f2b" Type="GeneProduct" GroupRef="ece16">
    <Attribute Key="org.pathvisio.model.BackpageHead" Value="MC5R | melanocortin 5 receptor" />
    <Graphics CenterX="506.6666666666667" CenterY="519.0" Width="60.0" Height="20.0" ZOrder="32768" FontSize="10" Valign="Middle" />
    <Xref Database="Entrez Gene" ID="4161" />
  </DataNode>
  <DataNode TextLabel="MC3R" GraphId="e87" Type="GeneProduct" GroupRef="ece16">
    <Attribute Key="org.pathvisio.model.BackpageHead" Value="MC3R | melanocortin 3 receptor" />
    <Graphics CenterX="506.6666666666667" CenterY="539.0" Width="60.0" Height="20.0" ZOrder="32768" FontSize="10" Valign="Middle" />
    <Xref Database="Entrez Gene" ID="4159" />
  </DataNode>
  <DataNode TextLabel="NPY1R" GraphId="cb1" Type="GeneProduct" GroupRef="b153a">
    <Attribute Key="org.pathvisio.model.BackpageHead" Value="NPY1R | neuropeptide Y receptor Y1" />
    <Graphics CenterX="506.6666666666667" CenterY="589.3333333333334" Width="60.0" Height="20.0" ZOrder="32768" FontSize="10" Valign="Middle" />
    <Xref Database="Entrez Gene" ID="4886" />
  </DataNode>
  <DataNode TextLabel="NPY2R" GraphId="f80" Type="GeneProduct" GroupRef="b153a">
    <Attribute Key="org.pathvisio.model.BackpageHead" Value="NPY2R | neuropeptide Y receptor Y2" />
    <Graphics CenterX="506.6666666666667" CenterY="609.3333333333334" Width="60.0" Height="20.0" ZOrder="32768" FontSize="10" Valign="Middle" />
    <Xref Database="Entrez Gene" ID="4887" />
  </DataNode>
  <DataNode TextLabel="PPYR1" GraphId="edd" Type="GeneProduct" GroupRef="b153a">
    <Attribute Key="org.pathvisio.model.BackpageHead" Value="PPYR1 | pancreatic polypeptide receptor 1" />
    <Graphics CenterX="506.6666666666667" CenterY="629.3333333333334" Width="60.0" Height="20.0" ZOrder="32768" FontSize="10" Valign="Middle" />
    <Xref Database="Entrez Gene" ID="5540" />
  </DataNode>
  <DataNode TextLabel="NPY5R" GraphId="de6" Type="GeneProduct" GroupRef="b153a">
    <Attribute Key="org.pathvisio.model.BackpageHead" Value="NPY5R | neuropeptide Y receptor Y5" />
    <Graphics CenterX="506.6666666666667" CenterY="649.3333333333334" Width="60.0" Height="20.0" ZOrder="32768" FontSize="10" Valign="Middle" />
    <Xref Database="Entrez Gene" ID="4889" />
  </DataNode>
  <DataNode TextLabel="NPY6R" GraphId="a57" Type="GeneProduct" GroupRef="b153a">
    <Attribute Key="org.pathvisio.model.BackpageHead" Value="NPY6R | neuropeptide Y receptor Y6 (pseudogene)..." />
    <Graphics CenterX="506.6666666666667" CenterY="669.3333333333334" Width="60.0" Height="20.0" ZOrder="32768" FontSize="10" Valign="Middle" />
    <Xref Database="Entrez Gene" ID="4888" />
  </DataNode>
  <DataNode TextLabel="GPR83" GraphId="f6e" Type="GeneProduct" GroupRef="f5111">
    <Attribute Key="org.pathvisio.model.BackpageHead" Value="GPR83 | G protein-coupled receptor 83" />
    <Graphics CenterX="506.6666666666667" CenterY="725.0" Width="60.0" Height="20.0" ZOrder="32768" FontSize="10" Valign="Middle" />
    <Xref Database="Entrez Gene" ID="10888" />
  </DataNode>
  <DataNode TextLabel="NTSR2" GraphId="aa3" Type="GeneProduct" GroupRef="f5111">
    <Attribute Key="org.pathvisio.model.BackpageHead" Value="NTSR2 | neurotensin receptor 2" />
    <Graphics CenterX="506.6666666666667" CenterY="745.0" Width="60.0" Height="20.0" ZOrder="32768" FontSize="10" Valign="Middle" />
    <Xref Database="Entrez Gene" ID="23620" />
  </DataNode>
  <DataNode TextLabel="NTSR1" GraphId="ebc" Type="GeneProduct" GroupRef="f5111">
    <Attribute Key="org.pathvisio.model.BackpageHead" Value="NTSR1 | neurotensin receptor 1 (high affinity)" />
    <Graphics CenterX="506.6666666666667" CenterY="765.0" Width="60.0" Height="20.0" ZOrder="32768" FontSize="10" Valign="Middle" />
    <Xref Database="Entrez Gene" ID="4923" />
  </DataNode>
  <DataNode TextLabel="OPRD1" GraphId="dae" Type="GeneProduct" GroupRef="ada8f">
    <Attribute Key="org.pathvisio.model.BackpageHead" Value="OPRD1 | opioid receptor delta 1" />
    <Graphics CenterX="645.6844305120168" CenterY="149.04597701149424" Width="60.0" Height="20.0" ZOrder="32768" FontSize="10" Valign="Middle" />
    <Xref Database="Entrez Gene" ID="4985" />
  </DataNode>
  <DataNode TextLabel="OPRK1" GraphId="b43" Type="GeneProduct" GroupRef="ada8f">
    <Attribute Key="org.pathvisio.model.BackpageHead" Value="OPRK1 | opioid receptor kappa 1" />
    <Graphics CenterX="645.6844305120168" CenterY="169.04597701149424" Width="60.0" Height="20.0" ZOrder="32768" FontSize="10" Valign="Middle" />
    <Xref Database="Entrez Gene" ID="4986" />
  </DataNode>
  <DataNode TextLabel="OPRM1" GraphId="a30" Type="GeneProduct" GroupRef="ada8f">
    <Attribute Key="org.pathvisio.model.BackpageHead" Value="OPRM1 | opioid receptor mu 1" />
    <Graphics CenterX="645.6844305120168" CenterY="189.04597701149424" Width="60.0" Height="20.0" ZOrder="32768" FontSize="10" Valign="Middle" />
    <Xref Database="Entrez Gene" ID="4988" />
  </DataNode>
  <DataNode TextLabel="OPRL1" GraphId="b34" Type="GeneProduct" GroupRef="ada8f">
    <Attribute Key="org.pathvisio.model.BackpageHead" Value="OPRL1 | opiate receptor-like 1" />
    <Graphics CenterX="645.6844305120168" CenterY="209.04597701149424" Width="60.0" Height="20.0" ZOrder="32768" FontSize="10" Valign="Middle" />
    <Xref Database="Entrez Gene" ID="4987" />
  </DataNode>
  <DataNode TextLabel="SSTR1" GraphId="beb" Type="GeneProduct" GroupRef="c20a2">
    <Attribute Key="org.pathvisio.model.BackpageHead" Value="SSTR1 | somatostatin receptor 1" />
    <Graphics CenterX="643.3333333333334" CenterY="284.6666666666667" Width="60.0" Height="20.0" ZOrder="32768" FontSize="10" Valign="Middle" />
    <Xref Database="Entrez Gene" ID="6751" />
  </DataNode>
  <DataNode TextLabel="SSTR2" GraphId="b10" Type="GeneProduct" GroupRef="c20a2">
    <Attribute Key="org.pathvisio.model.BackpageHead" Value="SSTR2 | somatostatin receptor 2" />
    <Graphics CenterX="643.3333333333334" CenterY="304.6666666666667" Width="60.0" Height="20.0" ZOrder="32768" FontSize="10" Valign="Middle" />
    <Xref Database="Entrez Gene" ID="6752" />
  </DataNode>
  <DataNode TextLabel="SSTR3" GraphId="f82" Type="GeneProduct" GroupRef="c20a2">
    <Attribute Key="org.pathvisio.model.BackpageHead" Value="SSTR3 | somatostatin receptor 3" />
    <Graphics CenterX="643.3333333333334" CenterY="324.6666666666667" Width="60.0" Height="20.0" ZOrder="32768" FontSize="10" Valign="Middle" />
    <Xref Database="Entrez Gene" ID="6753" />
  </DataNode>
  <DataNode TextLabel="SSTR4" GraphId="adf" Type="GeneProduct" GroupRef="c20a2">
    <Attribute Key="org.pathvisio.model.BackpageHead" Value="SSTR4 | somatostatin receptor 4" />
    <Graphics CenterX="643.3333333333334" CenterY="344.6666666666667" Width="60.0" Height="20.0" ZOrder="32768" FontSize="10" Valign="Middle" />
    <Xref Database="Entrez Gene" ID="6754" />
  </DataNode>
  <DataNode TextLabel="SSTR5" GraphId="a91" Type="GeneProduct" GroupRef="c20a2">
    <Attribute Key="org.pathvisio.model.BackpageHead" Value="SSTR5 | somatostatin receptor 5" />
    <Graphics CenterX="643.3333333333334" CenterY="364.6666666666667" Width="60.0" Height="20.0" ZOrder="32768" FontSize="10" Valign="Middle" />
    <Xref Database="Entrez Gene" ID="6755" />
  </DataNode>
  <DataNode TextLabel="F2R" GraphId="bcc" Type="GeneProduct">
    <Attribute Key="org.pathvisio.model.BackpageHead" Value="F2R | coagulation factor II (thrombin) receptor..." />
    <Graphics CenterX="643.3333333333334" CenterY="414.0" Width="60.0" Height="20.0" ZOrder="32768" FontSize="10" Valign="Middle" />
    <Xref Database="Entrez Gene" ID="2149" />
  </DataNode>
  <DataNode TextLabel="AVPR2" GraphId="ed0" Type="GeneProduct" GroupRef="e3a00">
    <Attribute Key="org.pathvisio.model.BackpageHead" Value="AVPR2 | arginine vasopressin receptor 2 (nephro..." />
    <Graphics CenterX="643.3333333333334" CenterY="465.0" Width="60.0" Height="20.0" ZOrder="32768" FontSize="10" Valign="Middle" />
    <Xref Database="Entrez Gene" ID="554" />
  </DataNode>
  <DataNode TextLabel="AVPR1A" GraphId="ede" Type="GeneProduct" GroupRef="e3a00">
    <Attribute Key="org.pathvisio.model.BackpageHead" Value="AVPR1A | arginine vasopressin receptor 1A" />
    <Graphics CenterX="643.3333333333334" CenterY="485.0" Width="60.0" Height="20.0" ZOrder="32768" FontSize="10" Valign="Middle" />
    <Xref Database="Entrez Gene" ID="552" />
  </DataNode>
  <DataNode TextLabel="AVPR1B" GraphId="d8b" Type="GeneProduct" GroupRef="e3a00">
    <Attribute Key="org.pathvisio.model.BackpageHead" Value="AVPR1B | arginine vasopressin receptor 1B" />
    <Graphics CenterX="643.3333333333334" CenterY="505.0" Width="60.0" Height="20.0" ZOrder="32768" FontSize="10" Valign="Middle" />
    <Xref Database="Entrez Gene" ID="553" />
  </DataNode>
  <DataNode TextLabel="OXTR" GraphId="c44" Type="GeneProduct" GroupRef="e3a00">
    <Attribute Key="org.pathvisio.model.BackpageHead" Value="OXTR | oxytocin receptor" />
    <Graphics CenterX="643.3333333333334" CenterY="525.0" Width="60.0" Height="20.0" ZOrder="32768" FontSize="10" Valign="Middle" />
    <Xref Database="Entrez Gene" ID="5021" />
  </DataNode>
  <DataNode TextLabel="GALR1" GraphId="c31" Type="GeneProduct" GroupRef="e3a00">
    <Attribute Key="org.pathvisio.model.BackpageHead" Value="GALR1 | galanin receptor 1" />
    <Graphics CenterX="643.3333333333334" CenterY="545.0" Width="60.0" Height="20.0" ZOrder="32768" FontSize="10" Valign="Middle" />
    <Xref Database="Entrez Gene" ID="2587" />
  </DataNode>
  <DataNode TextLabel="GALR3" GraphId="e10" Type="GeneProduct" GroupRef="e3a00">
    <Attribute Key="org.pathvisio.model.BackpageHead" Value="GALR3 | galanin receptor 3" />
    <Graphics CenterX="643.3333333333334" CenterY="565.0" Width="60.0" Height="20.0" ZOrder="32768" FontSize="10" Valign="Middle" />
    <Xref Database="Entrez Gene" ID="8484" />
  </DataNode>
  <DataNode TextLabel="GALR2" GraphId="a90" Type="GeneProduct" GroupRef="e3a00">
    <Attribute Key="org.pathvisio.model.BackpageHead" Value="GALR2 | galanin receptor 2" />
    <Graphics CenterX="643.3333333333334" CenterY="585.0" Width="60.0" Height="20.0" ZOrder="32768" FontSize="10" Valign="Middle" />
    <Xref Database="Entrez Gene" ID="8811" />
  </DataNode>
  <DataNode TextLabel="F2RL1" GraphId="a35" Type="GeneProduct" GroupRef="e3a00">
    <Attribute Key="org.pathvisio.model.BackpageHead" Value="F2RL1 | coagulation factor II (thrombin) recept..." />
    <Graphics CenterX="643.3333333333334" CenterY="605.0" Width="60.0" Height="20.0" ZOrder="32768" FontSize="10" Valign="Middle" />
    <Xref Database="Entrez Gene" ID="2150" />
  </DataNode>
  <DataNode TextLabel="F2RL2" GraphId="dc7" Type="GeneProduct" GroupRef="e3a00">
    <Attribute Key="org.pathvisio.model.BackpageHead" Value="F2RL2 | coagulation factor II (thrombin) recept..." />
    <Graphics CenterX="643.3333333333334" CenterY="625.0" Width="60.0" Height="20.0" ZOrder="32768" FontSize="10" Valign="Middle" />
    <Xref Database="Entrez Gene" ID="2151" />
  </DataNode>
  <DataNode TextLabel="F2RL3" GraphId="b48" Type="GeneProduct" GroupRef="e3a00">
    <Attribute Key="org.pathvisio.model.BackpageHead" Value="F2RL3 | coagulation factor II (thrombin) recept..." />
    <Graphics CenterX="643.3333333333334" CenterY="645.0" Width="60.0" Height="20.0" ZOrder="32768" FontSize="10" Valign="Middle" />
    <Xref Database="Entrez Gene" ID="9002" />
  </DataNode>
  <DataNode TextLabel="HCRTR2" GraphId="c4c" Type="GeneProduct" GroupRef="d4732">
    <Attribute Key="org.pathvisio.model.BackpageHead" Value="HCRTR2 | hypocretin (orexin) receptor 2" />
    <Graphics CenterX="643.3333333333334" CenterY="706.0" Width="60.0" Height="20.0" ZOrder="32768" FontSize="10" Valign="Middle" />
    <Xref Database="Entrez Gene" ID="3062" />
  </DataNode>
  <DataNode TextLabel="HCRTR1" GraphId="b31" Type="GeneProduct" GroupRef="d4732">
    <Attribute Key="org.pathvisio.model.BackpageHead" Value="HCRTR1 | hypocretin (orexin) receptor 1" />
    <Graphics CenterX="643.3333333333334" CenterY="726.0" Width="60.0" Height="20.0" ZOrder="32768" FontSize="10" Valign="Middle" />
    <Xref Database="Entrez Gene" ID="3061" />
  </DataNode>
  <DataNode TextLabel="GPR74" GraphId="d47" Type="GeneProduct" GroupRef="d4732">
    <Attribute Key="org.pathvisio.model.BackpageHead" Value="GPR74 | G protein-coupled receptor 74" />
    <Graphics CenterX="643.3333333333334" CenterY="746.0" Width="60.0" Height="20.0" ZOrder="32768" FontSize="10" Valign="Middle" />
    <Xref Database="Entrez Gene" ID="10886" />
  </DataNode>
  <DataNode TextLabel="GPR147" GraphId="f05" Type="GeneProduct" GroupRef="d4732">
    <Attribute Key="org.pathvisio.model.BackpageHead" Value="GPR147 | G protein-coupled receptor 147" />
    <Graphics CenterX="643.3333333333334" CenterY="766.0" Width="60.0" Height="20.0" ZOrder="32768" FontSize="10" Valign="Middle" />
    <Xref Database="Entrez Gene" ID="64106" />
  </DataNode>
  <DataNode TextLabel="GPR37" GraphId="c4e" Type="GeneProduct" GroupRef="edb9f">
    <Attribute Key="org.pathvisio.model.BackpageHead" Value="GPR37 | G protein-coupled receptor 37 (endothel..." />
    <Graphics CenterX="788.0" CenterY="162.0" Width="80.0" Height="20.0" ZOrder="32768" FontSize="10" Valign="Middle" />
    <Xref Database="Entrez Gene" ID="2861" />
  </DataNode>
  <DataNode TextLabel="GPR37L1" GraphId="ad0" Type="GeneProduct" GroupRef="edb9f">
    <Attribute Key="org.pathvisio.model.BackpageHead" Value="GPR37L1 | G-protein coupled receptor 37 like 1" />
    <Graphics CenterX="788.0" CenterY="182.0" Width="80.0" Height="20.0" ZOrder="32768" FontSize="10" Valign="Middle" />
    <Xref Database="Entrez Gene" ID="9283" />
  </DataNode>
  <DataNode TextLabel="GPR32" GraphId="a00" Type="GeneProduct" GroupRef="d4a6f">
    <Attribute Key="org.pathvisio.model.BackpageHead" Value="GPR32 | G protein-coupled receptor 32" />
    <Graphics CenterX="788.0" CenterY="237.0" Width="60.0" Height="20.0" ZOrder="32768" FontSize="10" Valign="Middle" />
    <Xref Database="Entrez Gene" ID="2854" />
  </DataNode>
  <DataNode TextLabel="CMKLR1" GraphId="bfa" Type="GeneProduct" GroupRef="d4a6f">
    <Attribute Key="org.pathvisio.model.BackpageHead" Value="CMKLR1 | chemokine-like receptor 1" />
    <Graphics CenterX="788.0" CenterY="257.0" Width="60.0" Height="20.0" ZOrder="32768" FontSize="10" Valign="Middle" />
    <Xref Database="Entrez Gene" ID="1240" />
  </DataNode>
  <DataNode TextLabel="GPR44" GraphId="db4" Type="GeneProduct" GroupRef="d4a6f">
    <Attribute Key="org.pathvisio.model.BackpageHead" Value="GPR44 | G protein-coupled receptor 44" />
    <Graphics CenterX="788.0" CenterY="277.0" Width="60.0" Height="20.0" ZOrder="32768" FontSize="10" Valign="Middle" />
    <Xref Database="Entrez Gene" ID="11251" />
  </DataNode>
  <DataNode TextLabel="GPR30" GraphId="e91" Type="GeneProduct" GroupRef="d4a6f">
    <Attribute Key="org.pathvisio.model.BackpageHead" Value="GPR30 | G protein-coupled receptor 30" />
    <Graphics CenterX="788.0" CenterY="297.0" Width="60.0" Height="20.0" ZOrder="32768" FontSize="10" Valign="Middle" />
    <Xref Database="Entrez Gene" ID="2852" />
  </DataNode>
  <DataNode TextLabel="NMUR2" GraphId="bab" Type="GeneProduct" GroupRef="f9d3b">
    <Attribute Key="org.pathvisio.model.BackpageHead" Value="NMUR2 | neuromedin U receptor 2" />
    <Graphics CenterX="788.0" CenterY="357.6666666666667" Width="60.0" Height="20.0" ZOrder="32768" FontSize="10" Valign="Middle" />
    <Xref Database="Entrez Gene" ID="56923" />
  </DataNode>
  <DataNode TextLabel="NMUR1" GraphId="c04" Type="GeneProduct" GroupRef="f9d3b">
    <Attribute Key="org.pathvisio.model.BackpageHead" Value="NMUR1 | neuromedin U receptor 1" />
    <Graphics CenterX="788.0" CenterY="377.6666666666667" Width="60.0" Height="20.0" ZOrder="32768" FontSize="10" Valign="Middle" />
    <Xref Database="Entrez Gene" ID="10316" />
  </DataNode>
  <DataNode TextLabel="FSHR" GraphId="d83" Type="GeneProduct">
    <Attribute Key="org.pathvisio.model.BackpageHead" Value="FSHR | follicle stimulating hormone receptor" />
    <Graphics CenterX="788.0" CenterY="438.6666666666667" Width="60.0" Height="20.0" ZOrder="32768" FontSize="10" Valign="Middle" />
    <Xref Database="Entrez Gene" ID="2492" />
  </DataNode>
  <DataNode TextLabel="LHCGR" GraphId="c83" Type="GeneProduct">
    <Attribute Key="org.pathvisio.model.BackpageHead" Value="LHCGR | luteinizing hormone/choriogonadotropin ..." />
    <Graphics CenterX="788.0" CenterY="482.6666666666667" Width="60.0" Height="20.0" ZOrder="32768" FontSize="10" Valign="Middle" />
    <Xref Database="Entrez Gene" ID="3973" />
  </DataNode>
  <DataNode TextLabel="RHO" GraphId="bc8" Type="GeneProduct" GroupRef="a4b9a">
    <Attribute Key="org.pathvisio.model.BackpageHead" Value="RHO | rhodopsin (opsin 2 rod pigment) (retini..." />
    <Graphics CenterX="787.9999999999999" CenterY="548.3333333333334" Width="66.66666666666663" Height="20.0" ZOrder="32768" FontSize="10" Valign="Middle" />
    <Xref Database="Entrez Gene" ID="6010" />
  </DataNode>
  <DataNode TextLabel="OPN1MW" GraphId="b3d" Type="GeneProduct" GroupRef="a4b9a">
    <Attribute Key="org.pathvisio.model.BackpageHead" Value="OPN1MW | opsin 1 (cone pigments) medium-wave-..." />
    <Graphics CenterX="787.9999999999999" CenterY="568.3333333333334" Width="66.66666666666663" Height="20.0" ZOrder="32768" FontSize="10" Valign="Middle" />
    <Xref Database="Entrez Gene" ID="2652" />
  </DataNode>
  <DataNode TextLabel="OPN1LW" GraphId="f44" Type="GeneProduct" GroupRef="a4b9a">
    <Attribute Key="org.pathvisio.model.BackpageHead" Value="OPN1LW | opsin 1 (cone pigments) long-wave-se..." />
    <Graphics CenterX="787.9999999999999" CenterY="588.3333333333334" Width="66.66666666666667" Height="20.0" ZOrder="32768" FontSize="10" Valign="Middle" />
    <Xref Database="Entrez Gene" ID="5956" />
  </DataNode>
  <DataNode TextLabel="OPN1SW" GraphId="d75" Type="GeneProduct" GroupRef="a4b9a">
    <Attribute Key="org.pathvisio.model.BackpageHead" Value="OPN1SW | opsin 1 (cone pigments) short-wave-s..." />
    <Graphics CenterX="787.9999999999999" CenterY="608.3333333333334" Width="66.66666666666663" Height="20.0" ZOrder="32768" FontSize="10" Valign="Middle" />
    <Xref Database="Entrez Gene" ID="611" />
  </DataNode>
  <DataNode TextLabel="OPN3" GraphId="d4f" Type="GeneProduct" GroupRef="f0dea">
    <Attribute Key="org.pathvisio.model.BackpageHead" Value="OPN3 | opsin 3 (encephalopsin panopsin)" />
    <Graphics CenterX="788.0" CenterY="671.0" Width="60.0" Height="20.0" ZOrder="32768" FontSize="10" Valign="Middle" />
    <Xref Database="Entrez Gene" ID="23596" />
  </DataNode>
  <DataNode TextLabel="OPN4" GraphId="bb0" Type="GeneProduct" GroupRef="f0dea">
    <Attribute Key="org.pathvisio.model.BackpageHead" Value="OPN4 | opsin 4 (melanopsin)" />
    <Graphics CenterX="788.0" CenterY="691.0" Width="60.0" Height="20.0" ZOrder="32768" FontSize="10" Valign="Middle" />
    <Xref Database="Entrez Gene" ID="94233" />
  </DataNode>
  <DataNode TextLabel="RRH" GraphId="a04" Type="GeneProduct" GroupRef="f0dea">
    <Attribute Key="org.pathvisio.model.BackpageHead" Value="RRH | retinal pigment epithelium-derived rhodop..." />
    <Graphics CenterX="788.0" CenterY="711.0" Width="60.0" Height="20.0" ZOrder="32768" FontSize="10" Valign="Middle" />
    <Xref Database="Entrez Gene" ID="10692" />
  </DataNode>
  <DataNode TextLabel="Rgr" GraphId="b51" Type="GeneProduct" GroupRef="f0dea">
    <Attribute Key="org.pathvisio.model.BackpageHead" Value="Rgr | Ral-GDS related protein Rgr" />
    <Graphics CenterX="788.0" CenterY="731.0" Width="60.0" Height="20.0" ZOrder="32768" FontSize="10" Valign="Middle" />
    <Xref Database="Entrez Gene" ID="266747" />
  </DataNode>
  <DataNode TextLabel="OR7A17" GraphId="b16" Type="GeneProduct" GroupRef="d4292">
    <Attribute Key="org.pathvisio.model.BackpageHead" Value="OR7A17 | olfactory receptor family 7 subfami..." />
    <Graphics CenterX="957.0" CenterY="133.0" Width="60.0" Height="20.0" ZOrder="32768" FontSize="10" Valign="Middle" />
    <Xref Database="Entrez Gene" ID="26333" />
  </DataNode>
  <DataNode TextLabel="Q9UDD9" GraphId="f4f" Type="GeneProduct" GroupRef="d4292">
    <Attribute Key="org.pathvisio.model.BackpageHead" Value="Olfactory type 1" />
    <Graphics CenterX="957.0" CenterY="153.0" Width="60.0" Height="20.0" ZOrder="32768" FontSize="10" Valign="Middle" />
    <Xref Database="Uniprot-TrEMBL" ID="Q9UDD9" />
  </DataNode>
  <DataNode TextLabel="OR7C1" GraphId="a5b" Type="GeneProduct" GroupRef="d4292">
    <Attribute Key="org.pathvisio.model.BackpageHead" Value="OR7C1 | olfactory receptor family 7 subfamil..." />
    <Graphics CenterX="957.0" CenterY="173.0" Width="60.0" Height="20.0" ZOrder="32768" FontSize="10" Valign="Middle" />
    <Xref Database="Entrez Gene" ID="26664" />
  </DataNode>
  <DataNode TextLabel="OR7A10" GraphId="bde" Type="GeneProduct" GroupRef="d4292">
    <Attribute Key="org.pathvisio.model.BackpageHead" Value="OR7A10 | olfactory receptor family 7 subfami..." />
    <Graphics CenterX="957.0" CenterY="193.0" Width="60.0" Height="20.0" ZOrder="32768" FontSize="10" Valign="Middle" />
    <Xref Database="Entrez Gene" ID="390892" />
  </DataNode>
  <DataNode TextLabel="OR7A5" GraphId="e02" Type="GeneProduct" GroupRef="d4292">
    <Attribute Key="org.pathvisio.model.BackpageHead" Value="OR7A5 | olfactory receptor family 7 subfamil..." />
    <Graphics CenterX="957.0" CenterY="213.0" Width="60.0" Height="20.0" ZOrder="32768" FontSize="10" Valign="Middle" />
    <Xref Database="Entrez Gene" ID="26659" />
  </DataNode>
  <DataNode TextLabel="OR1Q1" GraphId="f28" Type="GeneProduct" GroupRef="d4292">
    <Attribute Key="org.pathvisio.model.BackpageHead" Value="OR1Q1 | olfactory receptor family 1 subfamil..." />
    <Graphics CenterX="957.0" CenterY="233.0" Width="60.0" Height="20.0" ZOrder="32768" FontSize="10" Valign="Middle" />
    <Xref Database="Entrez Gene" ID="158131" />
  </DataNode>
  <DataNode TextLabel="OR1I1" GraphId="fea" Type="GeneProduct" GroupRef="d4292">
    <Attribute Key="org.pathvisio.model.BackpageHead" Value="OR1I1 | olfactory receptor family 1 subfamil..." />
    <Graphics CenterX="957.0" CenterY="253.0" Width="60.0" Height="20.0" ZOrder="32768" FontSize="10" Valign="Middle" />
    <Xref Database="Entrez Gene" ID="126370" />
  </DataNode>
  <DataNode TextLabel="OR1F1" GraphId="c76" Type="GeneProduct" GroupRef="d4292">
    <Attribute Key="org.pathvisio.model.BackpageHead" Value="OR1F1 | olfactory receptor family 1 subfamil..." />
    <Graphics CenterX="957.0" CenterY="273.0" Width="60.0" Height="20.0" ZOrder="32768" FontSize="10" Valign="Middle" />
    <Xref Database="Entrez Gene" ID="4992" />
  </DataNode>
  <DataNode TextLabel="OR1E2" GraphId="a02" Type="GeneProduct" GroupRef="d4292">
    <Attribute Key="org.pathvisio.model.BackpageHead" Value="OR1E2 | olfactory receptor family 1 subfamil..." />
    <Graphics CenterX="957.0" CenterY="293.0" Width="60.0" Height="20.0" ZOrder="32768" FontSize="10" Valign="Middle" />
    <Xref Database="Entrez Gene" ID="8388" />
  </DataNode>
  <DataNode TextLabel="OR1E1" GraphId="f56" Type="GeneProduct" GroupRef="d4292">
    <Attribute Key="org.pathvisio.model.BackpageHead" Value="OR1E1 | olfactory receptor family 1 subfamil..." />
    <Graphics CenterX="957.0" CenterY="313.0" Width="60.0" Height="20.0" ZOrder="32768" FontSize="10" Valign="Middle" />
    <Xref Database="Entrez Gene" ID="8387" />
  </DataNode>
  <DataNode TextLabel="OR1D4" GraphId="e4c" Type="GeneProduct" GroupRef="d4292">
    <Attribute Key="org.pathvisio.model.BackpageHead" Value="OR1D4 | olfactory receptor family 1 subfamil..." />
    <Graphics CenterX="957.0" CenterY="333.0" Width="60.0" Height="20.0" ZOrder="32768" FontSize="10" Valign="Middle" />
    <Xref Database="Entrez Gene" ID="8385" />
  </DataNode>
  <DataNode TextLabel="OR1A1" GraphId="daf" Type="GeneProduct" GroupRef="d4292">
    <Attribute Key="org.pathvisio.model.BackpageHead" Value="OR1A1 | olfactory receptor family 1 subfamil..." />
    <Graphics CenterX="957.0" CenterY="353.0" Width="60.0" Height="20.0" ZOrder="32768" FontSize="10" Valign="Middle" />
    <Xref Database="Entrez Gene" ID="8383" />
  </DataNode>
  <DataNode TextLabel="OR1D2" GraphId="c6e" Type="GeneProduct" GroupRef="d4292">
    <Attribute Key="org.pathvisio.model.BackpageHead" Value="OR1D2 | olfactory receptor family 1 subfamil..." />
    <Graphics CenterX="957.0" CenterY="373.0" Width="60.0" Height="20.0" ZOrder="32768" FontSize="10" Valign="Middle" />
    <Xref Database="Entrez Gene" ID="4991" />
  </DataNode>
  <DataNode TextLabel="OR1C1" GraphId="cbf" Type="GeneProduct" GroupRef="d4292">
    <Attribute Key="org.pathvisio.model.BackpageHead" Value="OR1C1 | olfactory receptor family 1 subfamil..." />
    <Graphics CenterX="957.0" CenterY="393.0" Width="60.0" Height="20.0" ZOrder="32768" FontSize="10" Valign="Middle" />
    <Xref Database="Entrez Gene" ID="26188" />
  </DataNode>
  <DataNode TextLabel="OR1A2" GraphId="e74" Type="GeneProduct" GroupRef="d4292">
    <Attribute Key="org.pathvisio.model.BackpageHead" Value="OR1A2 | olfactory receptor family 1 subfamil..." />
    <Graphics CenterX="957.0" CenterY="413.0" Width="60.0" Height="20.0" ZOrder="32768" FontSize="10" Valign="Middle" />
    <Xref Database="Entrez Gene" ID="26189" />
  </DataNode>
  <DataNode TextLabel="OR7C2" GraphId="a9a" Type="GeneProduct" GroupRef="d4292">
    <Attribute Key="org.pathvisio.model.BackpageHead" Value="OR7C2 | olfactory receptor family 7 subfamil..." />
    <Graphics CenterX="957.0" CenterY="433.0" Width="60.0" Height="20.0" ZOrder="32768" FontSize="10" Valign="Middle" />
    <Xref Database="Entrez Gene" ID="26658" />
  </DataNode>
  <DataNode TextLabel="OR1G1" GraphId="b85" Type="GeneProduct" GroupRef="d4292">
    <Attribute Key="org.pathvisio.model.BackpageHead" Value="OR1G1 | olfactory receptor family 1 subfamil..." />
    <Graphics CenterX="957.0" CenterY="453.0" Width="60.0" Height="20.0" ZOrder="32768" FontSize="10" Valign="Middle" />
    <Xref Database="Entrez Gene" ID="8390" />
  </DataNode>
  <DataNode TextLabel="OR2J1" GraphId="e14" Type="GeneProduct" GroupRef="d4292">
    <Attribute Key="org.pathvisio.model.BackpageHead" Value="OR2J1 | olfactory receptor family 2 subfamil..." />
    <Graphics CenterX="957.0" CenterY="493.0" Width="60.0" Height="20.0" ZOrder="32768" FontSize="10" Valign="Middle" />
    <Xref Database="Entrez Gene" ID="442185" />
  </DataNode>
  <DataNode TextLabel="OR10A5" GraphId="c93" Type="GeneProduct" GroupRef="d4292">
    <Attribute Key="org.pathvisio.model.BackpageHead" Value="OR10A5 | olfactory receptor family 10 subfam..." />
    <Graphics CenterX="957.0" CenterY="513.0" Width="60.0" Height="20.0" ZOrder="32768" FontSize="10" Valign="Middle" />
    <Xref Database="Entrez Gene" ID="144124" />
  </DataNode>
  <DataNode TextLabel="OR10A4" GraphId="b8f" Type="GeneProduct" GroupRef="d4292">
    <Attribute Key="org.pathvisio.model.BackpageHead" Value="OR10A4 | olfactory receptor family 10 subfam..." />
    <Graphics CenterX="957.0" CenterY="533.0" Width="60.0" Height="20.0" ZOrder="32768" FontSize="10" Valign="Middle" />
    <Xref Database="Entrez Gene" ID="283297" />
  </DataNode>
  <DataNode TextLabel="OR2N1P" GraphId="e1c" Type="GeneProduct" GroupRef="d4292">
    <Attribute Key="org.pathvisio.model.BackpageHead" Value="OR2N1P | olfactory receptor family 2 subfami..." />
    <Graphics CenterX="957.0" CenterY="553.0" Width="60.0" Height="20.0" ZOrder="32768" FontSize="10" Valign="Middle" />
    <Xref Database="Entrez Gene" ID="26701" />
  </DataNode>
  <DataNode TextLabel="OR5V1" GraphId="a5c" Type="GeneProduct" GroupRef="d4292">
    <Attribute Key="org.pathvisio.model.BackpageHead" Value="OR5V1 | olfactory receptor family 5 subfamil..." />
    <Graphics CenterX="957.0" CenterY="573.0" Width="60.0" Height="20.0" ZOrder="32768" FontSize="10" Valign="Middle" />
    <Xref Database="Entrez Gene" ID="81696" />
  </DataNode>
  <DataNode TextLabel="OR2W1" GraphId="c38" Type="GeneProduct" GroupRef="d4292">
    <Attribute Key="org.pathvisio.model.BackpageHead" Value="OR2W1 | olfactory receptor family 2 subfamil..." />
    <Graphics CenterX="957.0" CenterY="593.0" Width="60.0" Height="20.0" ZOrder="32768" FontSize="10" Valign="Middle" />
    <Xref Database="Entrez Gene" ID="26692" />
  </DataNode>
  <DataNode TextLabel="OR2S2" GraphId="b72" Type="GeneProduct" GroupRef="d4292">
    <Attribute Key="org.pathvisio.model.BackpageHead" Value="OR2S2 | olfactory receptor family 2 subfamil..." />
    <Graphics CenterX="957.0" CenterY="613.0" Width="60.0" Height="20.0" ZOrder="32768" FontSize="10" Valign="Middle" />
    <Xref Database="Entrez Gene" ID="56656" />
  </DataNode>
  <DataNode TextLabel="OR2H2" GraphId="c43" Type="GeneProduct" GroupRef="d4292">
    <Attribute Key="org.pathvisio.model.BackpageHead" Value="OR2H2 | olfactory receptor family 2 subfamil..." />
    <Graphics CenterX="957.0" CenterY="633.0" Width="60.0" Height="20.0" ZOrder="32768" FontSize="10" Valign="Middle" />
    <Xref Database="Entrez Gene" ID="7932" />
  </DataNode>
  <DataNode TextLabel="OR2B3" GraphId="c3e" Type="GeneProduct" GroupRef="d4292">
    <Attribute Key="org.pathvisio.model.BackpageHead" Value="OR2B3 | olfactory receptor family 2 subfamil..." />
    <Graphics CenterX="957.0" CenterY="653.0" Width="60.0" Height="20.0" ZOrder="32768" FontSize="10" Valign="Middle" />
    <Xref Database="Entrez Gene" ID="442184" />
  </DataNode>
  <DataNode TextLabel="OR2J3" GraphId="dcb" Type="GeneProduct" GroupRef="d4292">
    <Attribute Key="org.pathvisio.model.BackpageHead" Value="OR2J3 | olfactory receptor family 2 subfamil..." />
    <Graphics CenterX="957.0" CenterY="673.0" Width="60.0" Height="20.0" ZOrder="32768" FontSize="10" Valign="Middle" />
    <Xref Database="Entrez Gene" ID="442186" />
  </DataNode>
  <DataNode TextLabel="OR2J2" GraphId="b78" Type="GeneProduct" GroupRef="d4292">
    <Attribute Key="org.pathvisio.model.BackpageHead" Value="OR2J2 | olfactory receptor family 2 subfamil..." />
    <Graphics CenterX="957.0" CenterY="693.0" Width="60.0" Height="20.0" ZOrder="32768" FontSize="10" Valign="Middle" />
    <Xref Database="Entrez Gene" ID="26707" />
  </DataNode>
  <DataNode TextLabel="OR2B2" GraphId="d2e" Type="GeneProduct" GroupRef="d4292">
    <Attribute Key="org.pathvisio.model.BackpageHead" Value="OR2B2 | olfactory receptor family 2 subfamil..." />
    <Graphics CenterX="957.0" CenterY="713.0" Width="60.0" Height="20.0" ZOrder="32768" FontSize="10" Valign="Middle" />
    <Xref Database="Entrez Gene" ID="81697" />
  </DataNode>
  <DataNode TextLabel="OR2B6" GraphId="c2c" Type="GeneProduct" GroupRef="d4292">
    <Attribute Key="org.pathvisio.model.BackpageHead" Value="OR2B6 | olfactory receptor family 2 subfamil..." />
    <Graphics CenterX="1081.3333333333333" CenterY="133.0" Width="60.0" Height="20.0" ZOrder="32768" FontSize="10" Valign="Middle" />
    <Xref Database="Entrez Gene" ID="26212" />
  </DataNode>
  <DataNode TextLabel="OR2C1" GraphId="f6b" Type="GeneProduct" GroupRef="d4292">
    <Attribute Key="org.pathvisio.model.BackpageHead" Value="OR2C1 | olfactory receptor family 2 subfamil..." />
    <Graphics CenterX="1081.3333333333333" CenterY="153.0" Width="60.0" Height="20.0" ZOrder="32768" FontSize="10" Valign="Middle" />
    <Xref Database="Entrez Gene" ID="4993" />
  </DataNode>
  <DataNode TextLabel="OR2D2" GraphId="deb" Type="GeneProduct" GroupRef="d4292">
    <Attribute Key="org.pathvisio.model.BackpageHead" Value="OR2D2 | olfactory receptor family 2 subfamil..." />
    <Graphics CenterX="1081.3333333333333" CenterY="173.0" Width="60.0" Height="20.0" ZOrder="32768" FontSize="10" Valign="Middle" />
    <Xref Database="Entrez Gene" ID="120776" />
  </DataNode>
  <DataNode TextLabel="OR2F1" GraphId="ef4" Type="GeneProduct" GroupRef="d4292">
    <Attribute Key="org.pathvisio.model.BackpageHead" Value="OR2F1 | olfactory receptor family 2 subfamil..." />
    <Graphics CenterX="1081.3333333333333" CenterY="193.0" Width="60.0" Height="20.0" ZOrder="32768" FontSize="10" Valign="Middle" />
    <Xref Database="Entrez Gene" ID="26211" />
  </DataNode>
  <DataNode TextLabel="OR2F2" GraphId="d18" Type="GeneProduct" GroupRef="d4292">
    <Attribute Key="org.pathvisio.model.BackpageHead" Value="OR2F2 | olfactory receptor family 2 subfamil..." />
    <Graphics CenterX="1081.3333333333333" CenterY="213.0" Width="60.0" Height="20.0" ZOrder="32768" FontSize="10" Valign="Middle" />
    <Xref Database="Entrez Gene" ID="135948" />
  </DataNode>
  <DataNode TextLabel="OR2H1" GraphId="fd8" Type="GeneProduct" GroupRef="d4292">
    <Attribute Key="org.pathvisio.model.BackpageHead" Value="OR2H1 | olfactory receptor family 2 subfamil..." />
    <Graphics CenterX="1081.3333333333333" CenterY="233.0" Width="60.0" Height="20.0" ZOrder="32768" FontSize="10" Valign="Middle" />
    <Xref Database="Entrez Gene" ID="26716" />
  </DataNode>
  <DataNode TextLabel="OR2A4" GraphId="d9b" Type="GeneProduct" GroupRef="d4292">
    <Attribute Key="org.pathvisio.model.BackpageHead" Value="OR2A4 | olfactory receptor family 2 subfamil..." />
    <Graphics CenterX="1081.3333333333333" CenterY="253.0" Width="60.0" Height="20.0" ZOrder="32768" FontSize="10" Valign="Middle" />
    <Xref Database="Entrez Gene" ID="79541" />
  </DataNode>
  <DataNode TextLabel="OR3A1" GraphId="d7e" Type="GeneProduct" GroupRef="d4292">
    <Attribute Key="org.pathvisio.model.BackpageHead" Value="OR3A1 | olfactory receptor family 3 subfamil..." />
    <Graphics CenterX="1081.3333333333333" CenterY="273.0" Width="60.0" Height="20.0" ZOrder="32768" FontSize="10" Valign="Middle" />
    <Xref Database="Entrez Gene" ID="4994" />
  </DataNode>
  <DataNode TextLabel="OR3A3" GraphId="a0b" Type="GeneProduct" GroupRef="d4292">
    <Attribute Key="org.pathvisio.model.BackpageHead" Value="OR3A3 | olfactory receptor family 3 subfamil..." />
    <Graphics CenterX="1081.3333333333333" CenterY="313.0" Width="60.0" Height="20.0" ZOrder="32768" FontSize="10" Valign="Middle" />
    <Xref Database="Entrez Gene" ID="8392" />
  </DataNode>
  <DataNode TextLabel="OR3A4" GraphId="ff6" Type="GeneProduct" GroupRef="d4292">
    <Attribute Key="org.pathvisio.model.BackpageHead" Value="OR3A4 | olfactory receptor family 3 subfamil..." />
    <Graphics CenterX="1081.3333333333333" CenterY="333.0" Width="60.0" Height="20.0" ZOrder="32768" FontSize="10" Valign="Middle" />
    <Xref Database="Entrez Gene" ID="390756" />
  </DataNode>
  <DataNode TextLabel="OR8B8" GraphId="af9" Type="GeneProduct" GroupRef="d4292">
    <Attribute Key="org.pathvisio.model.BackpageHead" Value="OR8B8 | olfactory receptor family 8 subfamil..." />
    <Graphics CenterX="1081.3333333333333" CenterY="353.0" Width="60.0" Height="20.0" ZOrder="32768" FontSize="10" Valign="Middle" />
    <Xref Database="Entrez Gene" ID="26493" />
  </DataNode>
  <DataNode TextLabel="OR8D2" GraphId="d49" Type="GeneProduct" GroupRef="d4292">
    <Attribute Key="org.pathvisio.model.BackpageHead" Value="OR8D2 | olfactory receptor family 8 subfamil..." />
    <Graphics CenterX="1081.3333333333333" CenterY="373.0" Width="60.0" Height="20.0" ZOrder="32768" FontSize="10" Valign="Middle" />
    <Xref Database="Entrez Gene" ID="283160" />
  </DataNode>
  <DataNode TextLabel="OR5F1" GraphId="c47" Type="GeneProduct" GroupRef="d4292">
    <Attribute Key="org.pathvisio.model.BackpageHead" Value="OR5F1 | olfactory receptor family 5 subfamil..." />
    <Graphics CenterX="1081.3333333333333" CenterY="393.0" Width="60.0" Height="20.0" ZOrder="32768" FontSize="10" Valign="Middle" />
    <Xref Database="Entrez Gene" ID="338674" />
  </DataNode>
  <DataNode TextLabel="OR5I1" GraphId="dd2" Type="GeneProduct" GroupRef="d4292">
    <Attribute Key="org.pathvisio.model.BackpageHead" Value="OR5I1 | olfactory receptor family 5 subfamil..." />
    <Graphics CenterX="1081.3333333333333" CenterY="413.0" Width="60.0" Height="20.0" ZOrder="32768" FontSize="10" Valign="Middle" />
    <Xref Database="Entrez Gene" ID="10798" />
  </DataNode>
  <DataNode TextLabel="OR6B1" GraphId="f98" Type="GeneProduct" GroupRef="d4292">
    <Attribute Key="org.pathvisio.model.BackpageHead" Value="OR6B1 | olfactory receptor family 6 subfamil..." />
    <Graphics CenterX="1081.3333333333333" CenterY="433.0" Width="60.0" Height="20.0" ZOrder="32768" FontSize="10" Valign="Middle" />
    <Xref Database="Entrez Gene" ID="135946" />
  </DataNode>
  <DataNode TextLabel="OR11A1" GraphId="f52" Type="GeneProduct" GroupRef="d4292">
    <Attribute Key="org.pathvisio.model.BackpageHead" Value="OR11A1 | olfactory receptor family 11 subfam..." />
    <Graphics CenterX="1081.3333333333333" CenterY="453.0" Width="60.0" Height="20.0" ZOrder="32768" FontSize="10" Valign="Middle" />
    <Xref Database="Entrez Gene" ID="26531" />
  </DataNode>
  <DataNode TextLabel="OR6A2" GraphId="cb6" Type="GeneProduct" GroupRef="d4292">
    <Attribute Key="org.pathvisio.model.BackpageHead" Value="OR6A2 | olfactory receptor family 6 subfamil..." />
    <Graphics CenterX="1081.3333333333333" CenterY="473.0" Width="60.0" Height="20.0" ZOrder="32768" FontSize="10" Valign="Middle" />
    <Xref Database="Entrez Gene" ID="8590" />
  </DataNode>
  <DataNode TextLabel="OR10H2" GraphId="e09" Type="GeneProduct" GroupRef="d4292">
    <Attribute Key="org.pathvisio.model.BackpageHead" Value="OR10H2 | olfactory receptor family 10 subfam..." />
    <Graphics CenterX="1081.3333333333333" CenterY="493.0" Width="60.0" Height="20.0" ZOrder="32768" FontSize="10" Valign="Middle" />
    <Xref Database="Entrez Gene" ID="26538" />
  </DataNode>
  <DataNode TextLabel="OR10H3" GraphId="a14" Type="GeneProduct" GroupRef="d4292">
    <Attribute Key="org.pathvisio.model.BackpageHead" Value="OR10H3 | olfactory receptor family 10 subfam..." />
    <Graphics CenterX="1081.3333333333333" CenterY="513.0" Width="60.0" Height="20.0" ZOrder="32768" FontSize="10" Valign="Middle" />
    <Xref Database="Entrez Gene" ID="26532" />
  </DataNode>
  <DataNode TextLabel="OR10H1" GraphId="d46" Type="GeneProduct" GroupRef="d4292">
    <Attribute Key="org.pathvisio.model.BackpageHead" Value="OR10H1 | olfactory receptor family 10 subfam..." />
    <Graphics CenterX="1081.3333333333333" CenterY="533.0" Width="60.0" Height="20.0" ZOrder="32768" FontSize="10" Valign="Middle" />
    <Xref Database="Entrez Gene" ID="26539" />
  </DataNode>
  <DataNode TextLabel="OR10J1" GraphId="da2" Type="GeneProduct" GroupRef="d4292">
    <Attribute Key="org.pathvisio.model.BackpageHead" Value="OR10J1 | olfactory receptor family 10 subfam..." />
    <Graphics CenterX="1081.3333333333333" CenterY="553.0" Width="60.0" Height="20.0" ZOrder="32768" FontSize="10" Valign="Middle" />
    <Xref Database="Entrez Gene" ID="26476" />
  </DataNode>
  <DataNode TextLabel="OR2T1" GraphId="e4a" Type="GeneProduct" GroupRef="c4fc5">
    <Attribute Key="org.pathvisio.model.BackpageHead" Value="OR2T1 | olfactory receptor family 2 subfamil..." />
    <Graphics CenterX="1077.3333333333333" CenterY="733.3333333333334" Width="60.0" Height="20.0" ZOrder="32768" FontSize="10" Valign="Middle" />
    <Xref Database="Entrez Gene" ID="26696" />
  </DataNode>
  <DataNode TextLabel="OR5U1" GraphId="cec" Type="GeneProduct" GroupRef="c4fc5">
    <Attribute Key="org.pathvisio.model.BackpageHead" Value="OR5U1 | olfactory receptor family 5 subfamil..." />
    <Graphics CenterX="1077.3333333333333" CenterY="753.3333333333334" Width="60.0" Height="20.0" ZOrder="32768" FontSize="10" Valign="Middle" />
    <Xref Database="Entrez Gene" ID="442191" />
  </DataNode>
  <DataNode TextLabel="PTGER1" GraphId="b4a" Type="GeneProduct" GroupRef="b362a">
    <Attribute Key="org.pathvisio.model.BackpageHead" Value="PTGER1 | prostaglandin E receptor 1 (subtype E..." />
    <Graphics CenterX="1188.0" CenterY="143.33333333333334" Width="60.0" Height="20.0" ZOrder="32768" FontSize="10" Valign="Middle" />
    <Xref Database="Entrez Gene" ID="5731" />
  </DataNode>
  <DataNode TextLabel="PTGER2" GraphId="c40" Type="GeneProduct" GroupRef="b362a">
    <Attribute Key="org.pathvisio.model.BackpageHead" Value="PTGER2 | prostaglandin E receptor 2 (subtype E..." />
    <Graphics CenterX="1188.0" CenterY="163.33333333333334" Width="60.0" Height="20.0" ZOrder="32768" FontSize="10" Valign="Middle" />
    <Xref Database="Entrez Gene" ID="5732" />
  </DataNode>
  <DataNode TextLabel="PTGDR" GraphId="e8c" Type="GeneProduct" GroupRef="b362a">
    <Attribute Key="org.pathvisio.model.BackpageHead" Value="PTGDR | prostaglandin D2 receptor (DP)" />
    <Graphics CenterX="1188.0" CenterY="183.33333333333334" Width="60.0" Height="20.0" ZOrder="32768" FontSize="10" Valign="Middle" />
    <Xref Database="Entrez Gene" ID="5729" />
  </DataNode>
  <DataNode TextLabel="PTGER3" GraphId="cab" Type="GeneProduct" GroupRef="b362a">
    <Attribute Key="org.pathvisio.model.BackpageHead" Value="PTGER3 | prostaglandin E receptor 3 (subtype EP..." />
    <Graphics CenterX="1188.0" CenterY="203.33333333333334" Width="60.0" Height="20.0" ZOrder="32768" FontSize="10" Valign="Middle" />
    <Xref Database="Entrez Gene" ID="5733" />
  </DataNode>
  <DataNode TextLabel="PTGER4" GraphId="b4f" Type="GeneProduct" GroupRef="b362a">
    <Attribute Key="org.pathvisio.model.BackpageHead" Value="PTGER4 | prostaglandin E receptor 4 (subtype EP..." />
    <Graphics CenterX="1188.0" CenterY="223.33333333333334" Width="60.0" Height="20.0" ZOrder="32768" FontSize="10" Valign="Middle" />
    <Xref Database="Entrez Gene" ID="5734" />
  </DataNode>
  <DataNode TextLabel="PTGFR" GraphId="b62" Type="GeneProduct" GroupRef="b362a">
    <Attribute Key="org.pathvisio.model.BackpageHead" Value="PTGFR | prostaglandin F receptor (FP)" />
    <Graphics CenterX="1188.0" CenterY="243.33333333333334" Width="60.0" Height="20.0" ZOrder="32768" FontSize="10" Valign="Middle" />
    <Xref Database="Entrez Gene" ID="5737" />
  </DataNode>
  <DataNode TextLabel="PTGIR" GraphId="d4e" Type="GeneProduct" GroupRef="b362a">
    <Attribute Key="org.pathvisio.model.BackpageHead" Value="PTGIR | prostaglandin I2 (prostacyclin) recepto..." />
    <Graphics CenterX="1188.0" CenterY="263.3333333333333" Width="60.0" Height="20.0" ZOrder="32768" FontSize="10" Valign="Middle" />
    <Xref Database="Entrez Gene" ID="5739" />
  </DataNode>
  <DataNode TextLabel="TBXA2R" GraphId="e69" Type="GeneProduct" GroupRef="b362a">
    <Attribute Key="org.pathvisio.model.BackpageHead" Value="TBXA2R | thromboxane A2 receptor" />
    <Graphics CenterX="1188.0" CenterY="283.3333333333333" Width="60.0" Height="20.0" ZOrder="32768" FontSize="10" Valign="Middle" />
    <Xref Database="Entrez Gene" ID="6915" />
  </DataNode>
  <DataNode TextLabel="ADORA1" GraphId="b93" Type="GeneProduct" GroupRef="f7062">
    <Attribute Key="org.pathvisio.model.BackpageHead" Value="ADORA1 | adenosine A1 receptor" />
    <Graphics CenterX="1188.0" CenterY="355.0" Width="60.0" Height="20.0" ZOrder="32768" FontSize="10" Valign="Middle" />
    <Xref Database="Entrez Gene" ID="134" />
  </DataNode>
  <DataNode TextLabel="MLNR" GraphId="b80" Type="GeneProduct" GroupRef="cd733">
    <Attribute Key="org.pathvisio.model.BackpageHead" Value="MLNR | motilin receptor" />
    <Graphics CenterX="1334.6666666666665" CenterY="331.6666666666667" Width="60.0" Height="20.0" ZOrder="32768" FontSize="10" Valign="Middle" />
    <Xref Database="Entrez Gene" ID="2862" />
  </DataNode>
  <DataNode TextLabel="GPR50" GraphId="c67" Type="GeneProduct" GroupRef="e6805">
    <Attribute Key="org.pathvisio.model.BackpageHead" Value="GPR50 | G protein-coupled receptor 50" />
    <Graphics CenterX="1334.6666666666665" CenterY="419.6666666666667" Width="60.0" Height="20.0" ZOrder="32768" FontSize="10" Valign="Middle" />
    <Xref Database="Entrez Gene" ID="9248" />
  </DataNode>
  <DataNode TextLabel="MTNR1A" GraphId="b3a" Type="GeneProduct" GroupRef="e6805">
    <Attribute Key="org.pathvisio.model.BackpageHead" Value="MTNR1A | melatonin receptor 1A" />
    <Graphics CenterX="1334.6666666666665" CenterY="439.6666666666667" Width="60.0" Height="20.0" ZOrder="32768" FontSize="10" Valign="Middle" />
    <Xref Database="Entrez Gene" ID="4543" />
  </DataNode>
  <DataNode TextLabel="MTNR1B" GraphId="a52" Type="GeneProduct" GroupRef="e6805">
    <Attribute Key="org.pathvisio.model.BackpageHead" Value="MTNR1B | melatonin receptor 1B" />
    <Graphics CenterX="1334.6666666666665" CenterY="459.6666666666667" Width="60.0" Height="20.0" ZOrder="32768" FontSize="10" Valign="Middle" />
    <Xref Database="Entrez Gene" ID="4544" />
  </DataNode>
  <DataNode TextLabel="P2RY13" GraphId="ce8" Type="GeneProduct" GroupRef="f2a0d">
    <Attribute Key="org.pathvisio.model.BackpageHead" Value="P2RY13 | purinergic receptor P2Y G-protein co..." />
    <Graphics CenterX="1334.6666666666665" CenterY="530.0" Width="60.0" Height="20.0" ZOrder="32768" FontSize="10" Valign="Middle" />
    <Xref Database="Entrez Gene" ID="53829" />
  </DataNode>
  <DataNode TextLabel="GPR87" GraphId="e0a" Type="GeneProduct" GroupRef="f2a0d">
    <Attribute Key="org.pathvisio.model.BackpageHead" Value="GPR87 | G protein-coupled receptor 87" />
    <Graphics CenterX="1334.6666666666665" CenterY="550.0" Width="60.0" Height="20.0" ZOrder="32768" FontSize="10" Valign="Middle" />
    <Xref Database="Entrez Gene" ID="53836" />
  </DataNode>
  <DataNode TextLabel="P2RY12" GraphId="f1e" Type="GeneProduct" GroupRef="f2a0d">
    <Attribute Key="org.pathvisio.model.BackpageHead" Value="P2RY12 | purinergic receptor P2Y G-protein co..." />
    <Graphics CenterX="1334.6666666666665" CenterY="570.0" Width="60.0" Height="20.0" ZOrder="32768" FontSize="10" Valign="Middle" />
    <Xref Database="Entrez Gene" ID="64805" />
  </DataNode>
  <DataNode TextLabel="P2RY14" GraphId="d8f" Type="GeneProduct" GroupRef="f2a0d">
    <Attribute Key="org.pathvisio.model.BackpageHead" Value="P2RY14 | purinergic receptor P2Y G-protein co..." />
    <Graphics CenterX="1334.6666666666665" CenterY="590.0" Width="60.0" Height="20.0" ZOrder="32768" FontSize="10" Valign="Middle" />
    <Xref Database="Entrez Gene" ID="9934" />
  </DataNode>
  <DataNode TextLabel="GPR27" GraphId="ed1" Type="GeneProduct" GroupRef="f4edb">
    <Attribute Key="org.pathvisio.model.BackpageHead" Value="GPR27 | G protein-coupled receptor 27" />
    <Graphics CenterX="1334.6666666666665" CenterY="642.0" Width="60.0" Height="20.0" ZOrder="32768" FontSize="10" Valign="Middle" />
    <Xref Database="Entrez Gene" ID="2850" />
  </DataNode>
  <DataNode TextLabel="GPR85" GraphId="a6c" Type="GeneProduct" GroupRef="f4edb">
    <Attribute Key="org.pathvisio.model.BackpageHead" Value="GPR85 | G protein-coupled receptor 85" />
    <Graphics CenterX="1334.6666666666665" CenterY="662.0" Width="60.0" Height="20.0" ZOrder="32768" FontSize="10" Valign="Middle" />
    <Xref Database="Entrez Gene" ID="54329" />
  </DataNode>
  <DataNode TextLabel="GPR173" GraphId="c50" Type="GeneProduct" GroupRef="f4edb">
    <Attribute Key="org.pathvisio.model.BackpageHead" Value="GPR173 | G-protein coupled receptor 173" />
    <Graphics CenterX="1334.6666666666665" CenterY="682.0" Width="60.0" Height="20.0" ZOrder="32768" FontSize="10" Valign="Middle" />
    <Xref Database="Entrez Gene" ID="54328" />
  </DataNode>
  <DataNode TextLabel="MAS1" GraphId="f2a" Type="GeneProduct" GroupRef="b41ce">
    <Attribute Key="org.pathvisio.model.BackpageHead" Value="MAS1 | MAS1 oncogene" />
    <Graphics CenterX="1334.6666666666665" CenterY="743.0" Width="60.0" Height="20.0" ZOrder="32768" FontSize="10" Valign="Middle" />
    <Xref Database="Entrez Gene" ID="4142" />
  </DataNode>
  <DataNode TextLabel="CMKOR1" GraphId="dfa" Type="GeneProduct" GroupRef="b41ce">
    <Attribute Key="org.pathvisio.model.BackpageHead" Value="CMKOR1 | chemokine orphan receptor 1" />
    <Graphics CenterX="1334.6666666666665" CenterY="763.0" Width="60.0" Height="20.0" ZOrder="32768" FontSize="10" Valign="Middle" />
    <Xref Database="Entrez Gene" ID="57007" />
  </DataNode>
  <DataNode TextLabel="GPR1" GraphId="cdf" Type="GeneProduct" GroupRef="f84ce">
    <Attribute Key="org.pathvisio.model.BackpageHead" Value="GPR1 | G protein-coupled receptor 1" />
    <Graphics CenterX="1466.6666666666667" CenterY="148.0" Width="60.0" Height="20.0" ZOrder="32768" FontSize="10" Valign="Middle" />
    <Xref Database="Entrez Gene" ID="2825" />
  </DataNode>
  <DataNode TextLabel="GPR31" GraphId="c08" Type="GeneProduct" GroupRef="f84ce">
    <Attribute Key="org.pathvisio.model.BackpageHead" Value="GPR31 | G protein-coupled receptor 31" />
    <Graphics CenterX="1466.6666666666667" CenterY="168.0" Width="60.0" Height="20.0" ZOrder="32768" FontSize="10" Valign="Middle" />
    <Xref Database="Entrez Gene" ID="2853" />
  </DataNode>
  <DataNode TextLabel="GPR24" GraphId="c18" Type="GeneProduct" GroupRef="f84ce">
    <Attribute Key="org.pathvisio.model.BackpageHead" Value="GPR24 | G protein-coupled receptor 24" />
    <Graphics CenterX="1466.6666666666667" CenterY="188.0" Width="60.0" Height="20.0" ZOrder="32768" FontSize="10" Valign="Middle" />
    <Xref Database="Entrez Gene" ID="2847" />
  </DataNode>
  <DataNode TextLabel="GPR25" GraphId="fc2" Type="GeneProduct" GroupRef="f84ce">
    <Attribute Key="org.pathvisio.model.BackpageHead" Value="GPR25 | G protein-coupled receptor 25" />
    <Graphics CenterX="1466.6666666666667" CenterY="208.0" Width="60.0" Height="20.0" ZOrder="32768" FontSize="10" Valign="Middle" />
    <Xref Database="Entrez Gene" ID="2848" />
  </DataNode>
  <DataNode TextLabel="GPR12" GraphId="fbc" Type="GeneProduct" GroupRef="f84ce">
    <Attribute Key="org.pathvisio.model.BackpageHead" Value="GPR12 | G protein-coupled receptor 12" />
    <Graphics CenterX="1466.6666666666667" CenterY="228.0" Width="60.0" Height="20.0" ZOrder="32768" FontSize="10" Valign="Middle" />
    <Xref Database="Entrez Gene" ID="2835" />
  </DataNode>
  <DataNode TextLabel="GPR4" GraphId="e9f" Type="GeneProduct" GroupRef="f84ce">
    <Attribute Key="org.pathvisio.model.BackpageHead" Value="GPR4 | G protein-coupled receptor 4" />
    <Graphics CenterX="1466.6666666666667" CenterY="248.0" Width="60.0" Height="20.0" ZOrder="32768" FontSize="10" Valign="Middle" />
    <Xref Database="Entrez Gene" ID="2828" />
  </DataNode>
  <DataNode TextLabel="ADORA2A" GraphId="bd1" Type="GeneProduct" GroupRef="f7062">
    <Attribute Key="org.pathvisio.model.BackpageHead" Value="ADORA2A | adenosine A2a receptor" />
    <Graphics CenterX="1188.0" CenterY="375.0" Width="60.0" Height="20.0" ZOrder="32768" FontSize="10" Valign="Middle" />
    <Xref Database="Entrez Gene" ID="135" />
  </DataNode>
  <DataNode TextLabel="ADORA2B" GraphId="dc2" Type="GeneProduct" GroupRef="f7062">
    <Attribute Key="org.pathvisio.model.BackpageHead" Value="ADORA2B | adenosine A2b receptor" />
    <Graphics CenterX="1188.0" CenterY="395.0" Width="60.0" Height="20.0" ZOrder="32768" FontSize="10" Valign="Middle" />
    <Xref Database="Entrez Gene" ID="136" />
  </DataNode>
  <DataNode TextLabel="ADORA3" GraphId="c06" Type="GeneProduct" GroupRef="f7062">
    <Attribute Key="org.pathvisio.model.BackpageHead" Value="ADORA3 | adenosine A3 receptor" />
    <Graphics CenterX="1188.0" CenterY="415.0" Width="60.0" Height="20.0" ZOrder="32768" FontSize="10" Valign="Middle" />
    <Xref Database="Entrez Gene" ID="140" />
  </DataNode>
  <DataNode TextLabel="P2RY2" GraphId="afe" Type="GeneProduct">
    <Attribute Key="org.pathvisio.model.BackpageHead" Value="P2RY2 | purinergic receptor P2Y G-protein cou..." />
    <Graphics CenterX="1188.0" CenterY="462.0" Width="60.0" Height="20.0" ZOrder="32768" FontSize="10" Valign="Middle" />
    <Xref Database="Entrez Gene" ID="5029" />
  </DataNode>
  <DataNode TextLabel="P2RY1" GraphId="c88" Type="GeneProduct" GroupRef="eefa8">
    <Attribute Key="org.pathvisio.model.BackpageHead" Value="P2RY1 | purinergic receptor P2Y G-protein cou..." />
    <Graphics CenterX="1188.0" CenterY="525.0" Width="60.0" Height="20.0" ZOrder="32768" FontSize="10" Valign="Middle" />
    <Xref Database="Entrez Gene" ID="5028" />
  </DataNode>
  <DataNode TextLabel="P2RY6" GraphId="a8a" Type="GeneProduct" GroupRef="eefa8">
    <Attribute Key="org.pathvisio.model.BackpageHead" Value="P2RY6 | pyrimidinergic receptor P2Y G-protein..." />
    <Graphics CenterX="1188.0" CenterY="545.0" Width="60.0" Height="20.0" ZOrder="32768" FontSize="10" Valign="Middle" />
    <Xref Database="Entrez Gene" ID="5031" />
  </DataNode>
  <DataNode TextLabel="P2RY4" GraphId="a3f" Type="GeneProduct" GroupRef="eefa8">
    <Attribute Key="org.pathvisio.model.BackpageHead" Value="P2RY4 | pyrimidinergic receptor P2Y G-protein..." />
    <Graphics CenterX="1188.0" CenterY="565.0" Width="60.0" Height="20.0" ZOrder="32768" FontSize="10" Valign="Middle" />
    <Xref Database="Entrez Gene" ID="5030" />
  </DataNode>
  <DataNode TextLabel="LTB4R" GraphId="cac" Type="GeneProduct" GroupRef="eefa8">
    <Attribute Key="org.pathvisio.model.BackpageHead" Value="LTB4R | leukotriene B4 receptor" />
    <Graphics CenterX="1188.0" CenterY="585.0" Width="60.0" Height="20.0" ZOrder="32768" FontSize="10" Valign="Middle" />
    <Xref Database="Entrez Gene" ID="1241" />
  </DataNode>
  <DataNode TextLabel="GPR92" GraphId="b01" Type="GeneProduct" GroupRef="eefa8">
    <Attribute Key="org.pathvisio.model.BackpageHead" Value="GPR92 | G protein-coupled receptor 92" />
    <Graphics CenterX="1188.0" CenterY="605.0" Width="60.0" Height="20.0" ZOrder="32768" FontSize="10" Valign="Middle" />
    <Xref Database="Entrez Gene" ID="57121" />
  </DataNode>
  <DataNode TextLabel="P2RY11" GraphId="dbf" Type="GeneProduct" GroupRef="eefa8">
    <Attribute Key="org.pathvisio.model.BackpageHead" Value="P2RY11 | purinergic receptor P2Y G-protein co..." />
    <Graphics CenterX="1188.0" CenterY="625.0" Width="60.0" Height="20.0" ZOrder="32768" FontSize="10" Valign="Middle" />
    <Xref Database="Entrez Gene" ID="5032" />
  </DataNode>
  <DataNode TextLabel="GPR174" GraphId="d36" Type="GeneProduct" GroupRef="eefa8">
    <Attribute Key="org.pathvisio.model.BackpageHead" Value="GPR174 | G protein-coupled receptor 174" />
    <Graphics CenterX="1188.0" CenterY="645.0" Width="60.0" Height="20.0" ZOrder="32768" FontSize="10" Valign="Middle" />
    <Xref Database="Entrez Gene" ID="84636" />
  </DataNode>
  <DataNode TextLabel="GPR23" GraphId="dc0" Type="GeneProduct" GroupRef="eefa8">
    <Attribute Key="org.pathvisio.model.BackpageHead" Value="GPR23 | G protein-coupled receptor 23" />
    <Graphics CenterX="1188.0" CenterY="665.0" Width="60.0" Height="20.0" ZOrder="32768" FontSize="10" Valign="Middle" />
    <Xref Database="Entrez Gene" ID="2846" />
  </DataNode>
  <DataNode TextLabel="P2RY5" GraphId="e63" Type="GeneProduct" GroupRef="eefa8">
    <Attribute Key="org.pathvisio.model.BackpageHead" Value="P2RY5 | purinergic receptor P2Y G-protein cou..." />
    <Graphics CenterX="1188.0" CenterY="685.0" Width="60.0" Height="20.0" ZOrder="32768" FontSize="10" Valign="Middle" />
    <Xref Database="Entrez Gene" ID="10161" />
  </DataNode>
  <DataNode TextLabel="P2RY10" GraphId="a25" Type="GeneProduct" GroupRef="eefa8">
    <Attribute Key="org.pathvisio.model.BackpageHead" Value="P2RY10 | purinergic receptor P2Y G-protein co..." />
    <Graphics CenterX="1188.0" CenterY="705.0" Width="60.0" Height="20.0" ZOrder="32768" FontSize="10" Valign="Middle" />
    <Xref Database="Entrez Gene" ID="27334" />
  </DataNode>
  <DataNode TextLabel="GPR35" GraphId="cd2" Type="GeneProduct" GroupRef="eefa8">
    <Attribute Key="org.pathvisio.model.BackpageHead" Value="GPR35 | G protein-coupled receptor 35" />
    <Graphics CenterX="1188.0" CenterY="725.0" Width="60.0" Height="20.0" ZOrder="32768" FontSize="10" Valign="Middle" />
    <Xref Database="Entrez Gene" ID="2859" />
  </DataNode>
  <DataNode TextLabel="SUCNR1" GraphId="e7d" Type="GeneProduct" GroupRef="eefa8">
    <Attribute Key="org.pathvisio.model.BackpageHead" Value="SUCNR1 | succinate receptor 1" />
    <Graphics CenterX="1188.0" CenterY="745.0" Width="60.0" Height="20.0" ZOrder="32768" FontSize="10" Valign="Middle" />
    <Xref Database="Entrez Gene" ID="56670" />
  </DataNode>
  <DataNode TextLabel="CNR2" GraphId="b7c" Type="GeneProduct" GroupRef="f45bc">
    <Attribute Key="org.pathvisio.model.BackpageHead" Value="CNR2 | cannabinoid receptor 2 (macrophage)" />
    <Graphics CenterX="1334.6666666666665" CenterY="140.0" Width="60.0" Height="20.0" ZOrder="32768" FontSize="10" Valign="Middle" />
    <Xref Database="Entrez Gene" ID="1269" />
  </DataNode>
  <DataNode TextLabel="CNR1" GraphId="a69" Type="GeneProduct" GroupRef="f45bc">
    <Attribute Key="org.pathvisio.model.BackpageHead" Value="CNR1 | cannabinoid receptor 1 (brain)" />
    <Graphics CenterX="1334.6666666666665" CenterY="160.0" Width="60.0" Height="20.0" ZOrder="32768" FontSize="10" Valign="Middle" />
    <Xref Database="Entrez Gene" ID="1268" />
  </DataNode>
  <DataNode TextLabel="PTAFR" GraphId="c28" Type="GeneProduct">
    <Attribute Key="org.pathvisio.model.BackpageHead" Value="PTAFR | platelet-activating factor receptor" />
    <Graphics CenterX="1334.6666666666665" CenterY="225.0" Width="60.0" Height="20.0" ZOrder="32768" FontSize="10" Valign="Middle" />
    <Xref Database="Entrez Gene" ID="5724" />
  </DataNode>
  <DataNode TextLabel="TRHR" GraphId="bac" Type="GeneProduct" GroupRef="cd733">
    <Attribute Key="org.pathvisio.model.BackpageHead" Value="TRHR | thyrotropin-releasing hormone receptor" />
    <Graphics CenterX="1334.6666666666665" CenterY="291.6666666666667" Width="60.0" Height="20.0" ZOrder="32768" FontSize="10" Valign="Middle" />
    <Xref Database="Entrez Gene" ID="7201" />
  </DataNode>
  <DataNode TextLabel="GHSR" GraphId="ee7" Type="GeneProduct" GroupRef="cd733">
    <Attribute Key="org.pathvisio.model.BackpageHead" Value="GHSR | growth hormone secretagogue receptor" />
    <Graphics CenterX="1334.6666666666665" CenterY="311.6666666666667" Width="60.0" Height="20.0" ZOrder="32768" FontSize="10" Valign="Middle" />
    <Xref Database="Entrez Gene" ID="2693" />
  </DataNode>
  <DataNode TextLabel="GPR22" GraphId="bbd" Type="GeneProduct" GroupRef="f84ce">
    <Attribute Key="org.pathvisio.model.BackpageHead" Value="GPR22 | G protein-coupled receptor 22" />
    <Graphics CenterX="1466.6666666666667" CenterY="268.0" Width="60.0" Height="20.0" ZOrder="32768" FontSize="10" Valign="Middle" />
    <Xref Database="Entrez Gene" ID="2845" />
  </DataNode>
  <DataNode TextLabel="GPR15" GraphId="ab9" Type="GeneProduct" GroupRef="f84ce">
    <Attribute Key="org.pathvisio.model.BackpageHead" Value="GPR15 | G protein-coupled receptor 15" />
    <Graphics CenterX="1466.6666666666667" CenterY="288.0" Width="60.0" Height="20.0" ZOrder="32768" FontSize="10" Valign="Middle" />
    <Xref Database="Entrez Gene" ID="2838" />
  </DataNode>
  <DataNode TextLabel="GPR10" GraphId="d67" Type="GeneProduct" GroupRef="f84ce">
    <Attribute Key="org.pathvisio.model.BackpageHead" Value="GPR10 | G protein-coupled receptor 10" />
    <Graphics CenterX="1466.6666666666667" CenterY="308.0" Width="60.0" Height="20.0" ZOrder="32768" FontSize="10" Valign="Middle" />
    <Xref Database="Entrez Gene" ID="2834" />
  </DataNode>
  <DataNode TextLabel="GPR8" GraphId="a8d" Type="GeneProduct" GroupRef="f84ce">
    <Attribute Key="org.pathvisio.model.BackpageHead" Value="GPR8 | G protein-coupled receptor 8" />
    <Graphics CenterX="1466.6666666666667" CenterY="328.0" Width="60.0" Height="20.0" ZOrder="32768" FontSize="10" Valign="Middle" />
    <Xref Database="Entrez Gene" ID="2832" />
  </DataNode>
  <DataNode TextLabel="GPR7" GraphId="d50" Type="GeneProduct" GroupRef="f84ce">
    <Attribute Key="org.pathvisio.model.BackpageHead" Value="GPR7 | G protein-coupled receptor 7" />
    <Graphics CenterX="1466.6666666666667" CenterY="348.0" Width="60.0" Height="20.0" ZOrder="32768" FontSize="10" Valign="Middle" />
    <Xref Database="Entrez Gene" ID="2831" />
  </DataNode>
  <DataNode TextLabel="GPR6" GraphId="af1" Type="GeneProduct" GroupRef="f84ce">
    <Attribute Key="org.pathvisio.model.BackpageHead" Value="GPR6 | G protein-coupled receptor 6" />
    <Graphics CenterX="1466.6666666666667" CenterY="368.0" Width="60.0" Height="20.0" ZOrder="32768" FontSize="10" Valign="Middle" />
    <Xref Database="Entrez Gene" ID="2830" />
  </DataNode>
  <DataNode TextLabel="GPR3" GraphId="d90" Type="GeneProduct" GroupRef="f84ce">
    <Attribute Key="org.pathvisio.model.BackpageHead" Value="GPR3 | G protein-coupled receptor 3" />
    <Graphics CenterX="1466.6666666666667" CenterY="388.0" Width="60.0" Height="20.0" ZOrder="32768" FontSize="10" Valign="Middle" />
    <Xref Database="Entrez Gene" ID="2827" />
  </DataNode>
  <DataNode TextLabel="GPR52" GraphId="a1b" Type="GeneProduct" GroupRef="f84ce">
    <Attribute Key="org.pathvisio.model.BackpageHead" Value="GPR52 | G protein-coupled receptor 52" />
    <Graphics CenterX="1466.6666666666667" CenterY="408.0" Width="60.0" Height="20.0" ZOrder="32768" FontSize="10" Valign="Middle" />
    <Xref Database="Entrez Gene" ID="9293" />
  </DataNode>
  <DataNode TextLabel="GPR17" GraphId="a83" Type="GeneProduct" GroupRef="f84ce">
    <Attribute Key="org.pathvisio.model.BackpageHead" Value="GPR17 | G protein-coupled receptor 17" />
    <Graphics CenterX="1466.6666666666667" CenterY="428.0" Width="60.0" Height="20.0" ZOrder="32768" FontSize="10" Valign="Middle" />
    <Xref Database="Entrez Gene" ID="2840" />
  </DataNode>
  <DataNode TextLabel="GPR21" GraphId="e5f" Type="GeneProduct" GroupRef="f84ce">
    <Attribute Key="org.pathvisio.model.BackpageHead" Value="GPR21 | G protein-coupled receptor 21" />
    <Graphics CenterX="1466.6666666666667" CenterY="448.0" Width="60.0" Height="20.0" ZOrder="32768" FontSize="10" Valign="Middle" />
    <Xref Database="Entrez Gene" ID="2844" />
  </DataNode>
  <DataNode TextLabel="GPR19" GraphId="bb6" Type="GeneProduct" GroupRef="f84ce">
    <Attribute Key="org.pathvisio.model.BackpageHead" Value="GPR19 | G protein-coupled receptor 19" />
    <Graphics CenterX="1466.6666666666667" CenterY="468.0" Width="60.0" Height="20.0" ZOrder="32768" FontSize="10" Valign="Middle" />
    <Xref Database="Entrez Gene" ID="2842" />
  </DataNode>
  <DataNode TextLabel="GPR20" GraphId="ea5" Type="GeneProduct" GroupRef="f84ce">
    <Attribute Key="org.pathvisio.model.BackpageHead" Value="GPR20 | G protein-coupled receptor 20" />
    <Graphics CenterX="1466.6666666666667" CenterY="488.0" Width="60.0" Height="20.0" ZOrder="32768" FontSize="10" Valign="Middle" />
    <Xref Database="Entrez Gene" ID="2843" />
  </DataNode>
  <DataNode TextLabel="GPR63" GraphId="d4c" Type="GeneProduct" GroupRef="f84ce">
    <Attribute Key="org.pathvisio.model.BackpageHead" Value="GPR63 | G protein-coupled receptor 63" />
    <Graphics CenterX="1466.6666666666667" CenterY="508.0" Width="60.0" Height="20.0" ZOrder="32768" FontSize="10" Valign="Middle" />
    <Xref Database="Entrez Gene" ID="81491" />
  </DataNode>
  <DataNode TextLabel="OR2AG1" GraphId="ee9" Type="GeneProduct" GroupRef="c4fc5">
    <Attribute Key="org.pathvisio.model.BackpageHead" Value="OR2AG1 | olfactory receptor family 2 subfami..." />
    <Graphics CenterX="1077.3333333333333" CenterY="713.3333333333334" Width="60.0" Height="20.0" ZOrder="32768" FontSize="10" Valign="Middle" />
    <Xref Database="Entrez Gene" ID="144125" />
  </DataNode>
  <DataNode TextLabel="OR12D3" GraphId="ade" Type="GeneProduct" GroupRef="c4fc5">
    <Attribute Key="org.pathvisio.model.BackpageHead" Value="OR12D3 | olfactory receptor family 12 subfam..." />
    <Graphics CenterX="1077.3333333333333" CenterY="773.3333333333334" Width="60.0" Height="20.0" ZOrder="32768" FontSize="10" Valign="Middle" />
    <Xref Database="Entrez Gene" ID="81797" />
  </DataNode>
  <DataNode TextLabel="OR1D5" GraphId="c86" Type="GeneProduct" GroupRef="d4292">
    <Attribute Key="org.pathvisio.model.BackpageHead" Value="OR1D5 | olfactory receptor family 1 subfamil..." />
    <Graphics CenterX="957.0" CenterY="473.0" Width="60.0" Height="20.0" ZOrder="32768" FontSize="10" Valign="Middle" />
    <Xref Database="Entrez Gene" ID="8386" />
  </DataNode>
  <DataNode TextLabel="OR3A2" GraphId="e47" Type="GeneProduct" GroupRef="d4292">
    <Attribute Key="org.pathvisio.model.BackpageHead" Value="OR3A2 | olfactory receptor family 3 subfamil..." />
    <Graphics CenterX="1081.3333333333333" CenterY="293.0" Width="60.0" Height="20.0" ZOrder="32768" FontSize="10" Valign="Middle" />
    <Xref Database="Entrez Gene" ID="4995" />
  </DataNode>
  <DataNode TextLabel="GPR45" GraphId="d6d" Type="GeneProduct" GroupRef="a4415">
    <Attribute Key="org.pathvisio.model.BackpageHead" Value="GPR45" />
    <Graphics CenterX="1468.6666666666667" CenterY="607.6666666666666" Width="66.66666666666667" Height="20.0" ZOrder="32768" FontSize="10" Valign="Middle" />
    <Xref Database="Entrez Gene" ID="11250" />
  </DataNode>
  <DataNode TextLabel="CYSLTR1" GraphId="e90" Type="GeneProduct" GroupRef="a4415">
    <Attribute Key="org.pathvisio.model.BackpageHead" Value="CYSLTR1" />
    <Graphics CenterX="1468.6666666666667" CenterY="627.6666666666666" Width="66.66666666666667" Height="20.0" ZOrder="32768" FontSize="10" Valign="Middle" />
    <Xref Database="Entrez Gene" ID="10800" />
  </DataNode>
  <DataNode TextLabel="CYSLTR2" GraphId="a4f" Type="GeneProduct" GroupRef="a4415">
    <Attribute Key="org.pathvisio.model.BackpageHead" Value="CYSLTR2" />
    <Graphics CenterX="1468.6666666666667" CenterY="647.6666666666666" Width="66.66666666666667" Height="20.0" ZOrder="32768" FontSize="10" Valign="Middle" />
    <Xref Database="Entrez Gene" ID="57105" />
  </DataNode>
  <DataNode TextLabel="GPR43" GraphId="e01" Type="GeneProduct" GroupRef="af3cc">
    <Attribute Key="org.pathvisio.model.BackpageHead" Value="GPR43" />
    <Graphics CenterX="1587.3333333333333" CenterY="139.66666666666666" Width="46.666666666666664" Height="20.0" ZOrder="32768" FontSize="10" Valign="Middle" />
    <Xref Database="Entrez Gene" ID="2867" />
  </DataNode>
  <DataNode TextLabel="GPR42" GraphId="a85" Type="GeneProduct" GroupRef="af3cc">
    <Attribute Key="org.pathvisio.model.BackpageHead" Value="GPR42" />
    <Graphics CenterX="1587.3333333333333" CenterY="159.66666666666666" Width="46.666666666666664" Height="20.0" ZOrder="32768" FontSize="10" Valign="Middle" />
    <Xref Database="Entrez Gene" ID="2866" />
  </DataNode>
  <DataNode TextLabel="GPR40" GraphId="dd6" Type="GeneProduct" GroupRef="af3cc">
    <Attribute Key="org.pathvisio.model.BackpageHead" Value="GPR40" />
    <Graphics CenterX="1587.3333333333333" CenterY="179.66666666666666" Width="46.666666666666664" Height="20.0" ZOrder="32768" FontSize="10" Valign="Middle" />
    <Xref Database="Entrez Gene" ID="2864" />
  </DataNode>
  <DataNode TextLabel="GPR41" GraphId="c12" Type="GeneProduct" GroupRef="af3cc">
    <Attribute Key="org.pathvisio.model.BackpageHead" Value="GPR41" />
    <Graphics CenterX="1587.3333333333333" CenterY="199.66666666666666" Width="46.666666666666664" Height="20.0" ZOrder="32768" FontSize="10" Valign="Middle" />
    <Xref Database="Entrez Gene" ID="2865" />
  </DataNode>
  <DataNode TextLabel="GPR18" GraphId="f2e" Type="GeneProduct" GroupRef="deed3">
    <Attribute Key="org.pathvisio.model.BackpageHead" Value="GPR18" />
    <Graphics CenterX="1587.3333333333333" CenterY="259.6666666666667" Width="66.66666666666667" Height="20.0" ZOrder="32768" FontSize="10" Valign="Middle" />
    <Xref Database="Entrez Gene" ID="2841" />
  </DataNode>
  <DataNode TextLabel="GPR68" GraphId="ca5" Type="GeneProduct" GroupRef="deed3">
    <Attribute Key="org.pathvisio.model.BackpageHead" Value="GPR68" />
    <Graphics CenterX="1587.3333333333333" CenterY="279.6666666666667" Width="66.66666666666667" Height="20.0" ZOrder="32768" FontSize="10" Valign="Middle" />
    <Xref Database="Entrez Gene" ID="8111" />
  </DataNode>
  <DataNode TextLabel="GPR34" GraphId="c5a" Type="GeneProduct" GroupRef="deed3">
    <Attribute Key="org.pathvisio.model.BackpageHead" Value="GPR34" />
    <Graphics CenterX="1587.3333333333333" CenterY="299.6666666666667" Width="66.66666666666667" Height="20.0" ZOrder="32768" FontSize="10" Valign="Middle" />
    <Xref Database="Entrez Gene" ID="2857" />
  </DataNode>
  <DataNode TextLabel="GPR171" GraphId="f20" Type="GeneProduct" GroupRef="deed3">
    <Attribute Key="org.pathvisio.model.BackpageHead" Value="GPR171" />
    <Graphics CenterX="1587.3333333333333" CenterY="319.6666666666667" Width="66.66666666666667" Height="20.0" ZOrder="32768" FontSize="10" Valign="Middle" />
    <Xref Database="Entrez Gene" ID="29909" />
  </DataNode>
  <DataNode TextLabel="GPR109B" GraphId="d06" Type="GeneProduct" GroupRef="deed3">
    <Attribute Key="org.pathvisio.model.BackpageHead" Value="GPR109B" />
    <Graphics CenterX="1587.3333333333333" CenterY="339.6666666666667" Width="66.66666666666667" Height="20.0" ZOrder="32768" FontSize="10" Valign="Middle" />
    <Xref Database="Entrez Gene" ID="8843" />
  </DataNode>
  <DataNode TextLabel="MAS1L" GraphId="a5d" Type="GeneProduct" GroupRef="deed3">
    <Attribute Key="org.pathvisio.model.BackpageHead" Value="MAS1L" />
    <Graphics CenterX="1587.3333333333333" CenterY="359.6666666666667" Width="66.66666666666667" Height="20.0" ZOrder="32768" FontSize="10" Valign="Middle" />
    <Xref Database="Entrez Gene" ID="116511" />
  </DataNode>
  <DataNode TextLabel="GPR65" GraphId="cca" Type="GeneProduct" GroupRef="deed3">
    <Attribute Key="org.pathvisio.model.BackpageHead" Value="GPR65" />
    <Graphics CenterX="1587.3333333333333" CenterY="379.6666666666667" Width="66.66666666666667" Height="20.0" ZOrder="32768" FontSize="10" Valign="Middle" />
    <Xref Database="Entrez Gene" ID="8477" />
  </DataNode>
  <DataNode TextLabel="GPR161" GraphId="c21" Type="GeneProduct" GroupRef="deed3">
    <Attribute Key="org.pathvisio.model.BackpageHead" Value="GPR161" />
    <Graphics CenterX="1587.3333333333333" CenterY="399.6666666666667" Width="66.66666666666667" Height="20.0" ZOrder="32768" FontSize="10" Valign="Middle" />
    <Xref Database="Entrez Gene" ID="23432" />
  </DataNode>
  <DataNode TextLabel="GPR75" GraphId="fab" Type="GeneProduct" GroupRef="deed3">
    <Attribute Key="org.pathvisio.model.BackpageHead" Value="GPR75" />
    <Graphics CenterX="1587.3333333333333" CenterY="419.6666666666667" Width="66.66666666666667" Height="20.0" ZOrder="32768" FontSize="10" Valign="Middle" />
    <Xref Database="Entrez Gene" ID="10936" />
  </DataNode>
  <DataNode TextLabel="GPR81" GraphId="d77" Type="GeneProduct" GroupRef="deed3">
    <Attribute Key="org.pathvisio.model.BackpageHead" Value="GPR81" />
    <Graphics CenterX="1587.3333333333333" CenterY="439.6666666666667" Width="66.66666666666667" Height="20.0" ZOrder="32768" FontSize="10" Valign="Middle" />
    <Xref Database="Entrez Gene" ID="27198" />
  </DataNode>
  <DataNode TextLabel="GPR39" GraphId="b07" Type="GeneProduct" GroupRef="deed3">
    <Attribute Key="org.pathvisio.model.BackpageHead" Value="GPR39" />
    <Graphics CenterX="1587.3333333333333" CenterY="459.6666666666667" Width="66.66666666666667" Height="20.0" ZOrder="32768" FontSize="10" Valign="Middle" />
    <Xref Database="Entrez Gene" ID="2863" />
  </DataNode>
  <DataNode TextLabel="Dopamine" GraphId="b1f" Type="Metabolite">
    <Graphics CenterX="84.25" CenterY="631.5" Width="63.0" Height="19.0" ZOrder="32768" FontSize="10" Valign="Middle" Color="0000ff" />
    <Xref Database="CAS" ID="62-31-7" />
  </DataNode>
  <DataNode TextLabel="Histamine" GraphId="fb4" Type="Metabolite">
    <Graphics CenterX="218.75" CenterY="138.83333333333334" Width="64.5" Height="16.333333333333332" ZOrder="32768" FontSize="10" Valign="Middle" Color="0000ff" />
    <Xref Database="CAS" ID="51-45-6" />
  </DataNode>
  <DataNode TextLabel="Serotonin" GraphId="dcc" Type="Metabolite">
    <Graphics CenterX="217.75" CenterY="274.3333333333333" Width="60.5" Height="17.333333333333332" ZOrder="32768" FontSize="10" Valign="Middle" Color="0000ff" />
    <Xref Database="CAS" ID="50-67-9" />
  </DataNode>
  <DataNode TextLabel="Bradykinin" GraphId="b91" Type="Metabolite">
    <Graphics CenterX="215.16666666666666" CenterY="694.6666666666666" Width="62.333333333333336" Height="20.666666666666668" ZOrder="32768" FontSize="10" Valign="Middle" Color="0000ff" />
    <Xref Database="CAS" ID="58-82-2" />
  </DataNode>
  <DataNode TextLabel="Prostaglandin" GraphId="c55" Type="Metabolite">
    <Graphics CenterX="1187.9999999999998" CenterY="97.66666666666667" Width="77.66666666666667" Height="17.333333333333332" ZOrder="32768" FontSize="10" Valign="Middle" Color="0000ff" />
    <Xref Database="CAS" ID="745-65-3" />
  </DataNode>
  <DataNode TextLabel="Angiotensin II" GraphId="ed65c" Type="Metabolite">
    <Graphics CenterX="216.0" CenterY="587.0" Width="78.0" Height="20.0" ZOrder="32768" FontSize="10" Valign="Middle" Color="3333ff" />
    <Xref Database="HMDB" ID="HMDB01035" />
  </DataNode>
  <DataNode TextLabel="Melatonin" GraphId="d4677" Type="Metabolite">
    <Graphics CenterX="1334.6666666666665" CenterY="372.0" Width="80.0" Height="20.0" ZOrder="32768" FontSize="10" Valign="Middle" Color="0000ff" />
    <Xref Database="HMDB" ID="HMDB01389" />
  </DataNode>
  <Interaction GraphId="da89a">
    <Graphics ZOrder="12288" LineThickness="1.0">
      <Point X="215.16666666666669" Y="704.9999999999998" GraphRef="b91" RelX="0.0" RelY="1.0" />
      <Point X="215.66666666666666" Y="721.3333333333334" GraphRef="f6a" RelX="0.0" RelY="-1.0" ArrowHead="mim-binding" />
    </Graphics>
    <Xref Database="" ID="" />
  </Interaction>
  <Interaction GraphId="d1a97">
    <Graphics ZOrder="12288" LineThickness="1.0">
      <Point X="216.0" Y="597.0" GraphRef="ed65c" RelX="0.0" RelY="1.0" />
      <Point X="216.66666666666666" Y="613.6666666666666" GraphRef="b2c61" RelX="0.0" RelY="-1.0" ArrowHead="mim-binding" />
    </Graphics>
    <Xref Database="" ID="" />
  </Interaction>
  <Interaction GraphId="c92c8">
    <Graphics ZOrder="12288" LineThickness="1.0">
      <Point X="217.75" Y="282.9999999999999" GraphRef="dcc" RelX="0.0" RelY="1.0" />
      <Point X="217.66666666666666" Y="299.66666666666663" GraphRef="e71ec" RelX="0.0" RelY="-1.0" ArrowHead="mim-binding" />
    </Graphics>
    <Xref Database="" ID="" />
  </Interaction>
  <Interaction GraphId="id5a7b3ea7">
    <Graphics ZOrder="12288" LineThickness="1.0">
      <Point X="1188.0" Y="106.33333333333331" GraphRef="c55" RelX="0.0" RelY="1.0" />
      <Point X="1188.0" Y="125.33333333333333" GraphRef="b7ad9" RelX="0.0" RelY="-1.0" ArrowHead="Arrow" />
    </Graphics>
    <Xref Database="" ID="" />
  </Interaction>
  <Interaction GraphId="id51f18be5">
    <Graphics ZOrder="12288" LineThickness="1.0">
      <Point X="1334.6666666666665" Y="382.0" GraphRef="d4677" RelX="0.0" RelY="1.0" />
      <Point X="1334.6666666666665" Y="401.6666666666667" GraphRef="cb525" RelX="0.0" RelY="-1.0" ArrowHead="Arrow" />
    </Graphics>
    <Xref Database="" ID="" />
  </Interaction>
  <Interaction GraphId="id96345a68">
    <Graphics ZOrder="12288" LineThickness="1.0">
      <Point X="84.25" Y="641.0" GraphRef="b1f" RelX="0.0" RelY="1.0" />
      <Point X="84.25" Y="660.0" GraphRef="d9cb6" RelX="0.0" RelY="-1.0" ArrowHead="Arrow" />
    </Graphics>
    <Xref Database="" ID="" />
  </Interaction>
  <Interaction GraphId="ide3f59cf">
    <Graphics ZOrder="12288" LineThickness="1.0">
      <Point X="218.75" Y="147.00000000000006" GraphRef="fb4" RelX="0.0" RelY="1.0" />
      <Point X="218.66666666666666" Y="170.66666666666666" GraphRef="d481b" RelX="0.0" RelY="-1.0" ArrowHead="Arrow" />
    </Graphics>
    <Xref Database="" ID="" />
  </Interaction>
  <Interaction>
    <Graphics ZOrder="12288" LineThickness="1.0">
      <Point X="645.6844305120169" Y="108.37199582027166" GraphRef="c68" RelX="0.0" RelY="1.0" />
      <Point X="645.6844305120168" Y="131.04597701149424" GraphRef="faac4" RelX="0.0" RelY="-1.0" ArrowHead="Arrow" />
    </Graphics>
    <Xref Database="" ID="" />
  </Interaction>
  <Interaction>
    <Graphics ZOrder="12288" LineThickness="1.0">
      <Point X="643.2122704881326" Y="247.5600835945665" GraphRef="c69" RelX="0.0" RelY="1.0" />
      <Point X="643.3333333333334" Y="266.6666666666667" GraphRef="e246a" RelX="0.0" RelY="-1.0" ArrowHead="Arrow" />
    </Graphics>
    <Xref Database="" ID="" />
  </Interaction>
  <Label TextLabel="Amine&#xA;Acetylcholine (muscarinic)" GraphId="ed8">
    <Graphics CenterX="84.25" CenterY="115.16666666666667" Width="109.5" Height="19.666666666666668" ZOrder="28672" FillColor="ffffff" FontWeight="Bold" FontSize="8" Valign="Middle" />
  </Label>
  <Label TextLabel="Adrenoceptors&#xA;Alpha Adrenoceptors" GraphId="b2d">
    <Graphics CenterX="84.25" CenterY="272.6666666666667" Width="85.0" Height="22.666666666666668" ZOrder="28672" FillColor="ffffff" FontWeight="Bold" FontSize="8" Valign="Middle" />
  </Label>
  <Label TextLabel="Beta Adrenoceptors" GraphId="d30">
    <Graphics CenterX="84.25" CenterY="428.0" Width="102.33333333333333" Height="12.0" ZOrder="28672" FillColor="ffffff" FontWeight="Bold" FontSize="8" Valign="Middle" />
  </Label>
  <Label TextLabel="Bombesin" GraphId="a0d">
    <Graphics CenterX="84.25" CenterY="524.3333333333334" Width="54.333333333333336" Height="12.0" ZOrder="28672" FillColor="ffffff" FontWeight="Bold" FontSize="8" Valign="Middle" />
  </Label>
  <Label TextLabel="C5a anaphylatoxin" GraphId="cdd">
    <Graphics CenterX="354.6666666666667" CenterY="130.0" Width="95.33333333333333" Height="12.0" ZOrder="28672" FillColor="ffffff" FontWeight="Bold" FontSize="8" Valign="Middle" />
  </Label>
  <Label TextLabel="Fmet-leu-phe" GraphId="b73">
    <Graphics CenterX="354.6666666666667" CenterY="210.0" Width="68.33333333333333" Height="12.0" ZOrder="28672" FillColor="ffffff" FontWeight="Bold" FontSize="8" Valign="Middle" />
  </Label>
  <Label TextLabel="APJ like" GraphId="b5f">
    <Graphics CenterX="354.6666666666667" CenterY="300.0" Width="46.333333333333336" Height="12.0" ZOrder="28672" FillColor="ffffff" FontWeight="Bold" FontSize="8" Valign="Middle" />
  </Label>
  <Label TextLabel="Interleukin-8" GraphId="a3e">
    <Graphics CenterX="354.6666666666667" CenterY="354.0" Width="66.33333333333333" Height="12.0" ZOrder="28672" FillColor="ffffff" FontWeight="Bold" FontSize="8" Valign="Middle" />
  </Label>
  <Label TextLabel="Chemokine&#xA;C-C Chemokine" GraphId="eaf">
    <Graphics CenterX="354.66666666666663" CenterY="438.5" Width="74.5" Height="21.0" ZOrder="28672" FillColor="ffffff" FontWeight="Bold" FontSize="8" Valign="Middle" />
  </Label>
  <Label TextLabel="C-X-C Chemokine" GraphId="fc6">
    <Graphics CenterX="354.6666666666667" CenterY="678.0" Width="90.33333333333333" Height="12.0" ZOrder="28672" FillColor="ffffff" FontWeight="Bold" FontSize="8" Valign="Middle" />
  </Label>
  <Label TextLabel="BONZO receptors (CXC6R)" GraphId="e38">
    <Graphics CenterX="506.66666666666674" CenterY="129.0" Width="134.33333333333334" Height="12.0" ZOrder="28672" FillColor="ffffff" FontWeight="Bold" FontSize="8" Valign="Middle" />
  </Label>
  <Label TextLabel="CCK" GraphId="ba3">
    <Graphics CenterX="506.6666666666667" CenterY="177.0" Width="26.333333333333332" Height="12.0" ZOrder="28672" FillColor="ffffff" FontWeight="Bold" FontSize="8" Valign="Middle" />
  </Label>
  <Label TextLabel="Other Chemokine Receptors" GraphId="ab5">
    <Graphics CenterX="506.66666666666674" CenterY="248.0" Width="123.0" Height="12.0" ZOrder="28672" FillColor="ffffff" FontWeight="Bold" FontSize="8" Valign="Middle" />
  </Label>
  <Label TextLabel="Endothelin" GraphId="ee3">
    <Graphics CenterX="506.6666666666667" CenterY="360.0" Width="57.333333333333336" Height="12.0" ZOrder="28672" FillColor="ffffff" FontWeight="Bold" FontSize="8" Valign="Middle" />
  </Label>
  <Label TextLabel="Melanocortin" GraphId="a77">
    <Graphics CenterX="506.66666666666674" CenterY="432.0" Width="69.33333333333333" Height="12.0" ZOrder="28672" FillColor="ffffff" FontWeight="Bold" FontSize="8" Valign="Middle" />
  </Label>
  <Label TextLabel="Neuropeptide Y" GraphId="ec3">
    <Graphics CenterX="506.66666666666674" CenterY="567.3333333333334" Width="80.33333333333333" Height="12.0" ZOrder="28672" FillColor="ffffff" FontWeight="Bold" FontSize="8" Valign="Middle" />
  </Label>
  <Label TextLabel="Neuropeptide Y / peptide YY" GraphId="a5f">
    <Graphics CenterX="506.66666666666674" CenterY="702.0" Width="142.33333333333334" Height="12.0" ZOrder="28672" FillColor="ffffff" FontWeight="Bold" FontSize="8" Valign="Middle" />
  </Label>
  <Label TextLabel="Vasopressin-like" GraphId="df3">
    <Graphics CenterX="643.3333333333334" CenterY="436.6666666666667" Width="88.33333333333333" Height="12.0" ZOrder="28672" FillColor="ffffff" FontWeight="Bold" FontSize="8" Valign="Middle" />
  </Label>
  <Label TextLabel="Orexin &amp; neuropeptide FF" GraphId="bea">
    <Graphics CenterX="647.3333333333334" CenterY="675.6666666666666" Width="130.33333333333334" Height="14.666666666666666" ZOrder="28672" FillColor="ffffff" FontWeight="Bold" FontSize="8" Valign="Middle" />
  </Label>
  <Label TextLabel="Adrenomedullin (G10D)" GraphId="ab1">
    <Graphics CenterX="787.9999999999999" CenterY="128.5" Width="118.33333333333333" Height="17.0" ZOrder="28672" FillColor="ffffff" FontWeight="Bold" FontSize="8" Valign="Middle" />
  </Label>
  <Label TextLabel="Chemokine receptor-like" GraphId="e9e">
    <Graphics CenterX="787.9999999999999" CenterY="207.0" Width="125.33333333333333" Height="12.0" ZOrder="28672" FillColor="ffffff" FontWeight="Bold" FontSize="8" Valign="Middle" />
  </Label>
  <Label TextLabel="Neuromedin U" GraphId="f96">
    <Graphics CenterX="787.9999999999999" CenterY="326.6666666666667" Width="74.33333333333333" Height="12.0" ZOrder="28672" FillColor="ffffff" FontWeight="Bold" FontSize="8" Valign="Middle" />
  </Label>
  <Label TextLabel="Hormone protein&#xA;Follicle stimulating hormone" GraphId="b9c">
    <Graphics CenterX="788.0" CenterY="412.3333333333333" Width="117.5" Height="19.333333333333332" ZOrder="28672" FillColor="ffffff" FontWeight="Bold" FontSize="8" Valign="Middle" />
  </Label>
  <Label TextLabel="Lutropin-choriogonadotropic hormone" GraphId="a43">
    <Graphics CenterX="788.0" CenterY="462.8333333333333" Width="163.0" Height="14.333333333333334" ZOrder="28672" FillColor="ffffff" FontWeight="Bold" FontSize="8" Valign="Middle" />
  </Label>
  <Label TextLabel="(Rhod)opsin&#xA;Rhodopsin Vertebrate" GraphId="a27">
    <Graphics CenterX="788.0" CenterY="514.1666666666666" Width="104.0" Height="19.666666666666668" ZOrder="28672" FillColor="ffffff" FontWeight="Bold" FontSize="8" Valign="Middle" />
  </Label>
  <Label TextLabel="Rhodopsin Other" GraphId="bca">
    <Graphics CenterX="787.9999999999999" CenterY="641.0" Width="87.33333333333333" Height="12.0" ZOrder="28672" FillColor="ffffff" FontWeight="Bold" FontSize="8" Valign="Middle" />
  </Label>
  <Label TextLabel="Olfactory" GraphId="b49">
    <Graphics CenterX="1000.5" CenterY="103.16666666666667" Width="55.0" Height="15.666666666666666" ZOrder="28672" FillColor="ffffff" FontWeight="Bold" FontSize="8" Valign="Middle" />
  </Label>
  <Label TextLabel="Nucleotide-like&#xA;Adenosine" GraphId="d25">
    <Graphics CenterX="1188.0" CenterY="321.0" Width="78.33333333333333" Height="20.0" ZOrder="28672" FillColor="ffffff" FontWeight="Bold" FontSize="8" Valign="Middle" />
  </Label>
  <Label TextLabel="Class A Orphan/other&#xA;Platelet ADP &amp; KI01 receptors" GraphId="aaf">
    <Graphics CenterX="1334.6666666666667" CenterY="504.3333333333333" Width="110.33333333333333" Height="23.333333333333332" ZOrder="28672" FillColor="ffffff" FontWeight="Bold" FontSize="8" Valign="Middle" />
  </Label>
  <Label TextLabel="SREB" GraphId="f48">
    <Graphics CenterX="1334.6666666666667" CenterY="618.0" Width="33.333333333333336" Height="12.0" ZOrder="28672" FillColor="ffffff" FontWeight="Bold" FontSize="8" Valign="Middle" />
  </Label>
  <Label TextLabel="Mas proto-oncogene" GraphId="baa">
    <Graphics CenterX="1334.6666666666667" CenterY="714.0" Width="105.33333333333333" Height="12.0" ZOrder="28672" FillColor="ffffff" FontWeight="Bold" FontSize="8" Valign="Middle" />
  </Label>
  <Label TextLabel="ORPH&#xA;LGR like (hormone receptors)" GraphId="baf">
    <Graphics CenterX="1465.4166666666667" CenterY="119.33333333333333" Width="121.16666666666667" Height="21.333333333333332" ZOrder="28672" FillColor="ffffff" FontWeight="Bold" FontSize="8" Valign="Middle" />
  </Label>
  <Label TextLabel="Purinoceptors" GraphId="c11">
    <Graphics CenterX="1188.0" CenterY="440.0" Width="74.33333333333333" Height="12.0" ZOrder="28672" FillColor="ffffff" FontWeight="Bold" FontSize="8" Valign="Middle" />
  </Label>
  <Label TextLabel="Purinoceptor type Y" GraphId="bc6">
    <Graphics CenterX="1188.0" CenterY="497.0" Width="101.33333333333333" Height="12.0" ZOrder="28672" FillColor="ffffff" FontWeight="Bold" FontSize="8" Valign="Middle" />
  </Label>
  <Label TextLabel="Cannabis" GraphId="d35">
    <Graphics CenterX="1334.6666666666667" CenterY="117.5" Width="51.333333333333336" Height="15.0" ZOrder="28672" FillColor="ffffff" FontWeight="Bold" FontSize="8" Valign="Middle" />
  </Label>
  <Label TextLabel="Platelet activating factor" GraphId="ef3">
    <Graphics CenterX="1334.6666666666667" CenterY="196.0" Width="125.33333333333333" Height="12.0" ZOrder="28672" FillColor="ffffff" FontWeight="Bold" FontSize="8" Valign="Middle" />
  </Label>
  <Label TextLabel="Thyrotropin-releasing hormone &#xA;and Secretagogue" GraphId="a16">
    <Graphics CenterX="1334.6666666666667" CenterY="262.3333333333333" Width="136.33333333333334" Height="19.333333333333332" ZOrder="28672" FillColor="ffffff" FontWeight="Bold" FontSize="8" Valign="Middle" />
  </Label>
  <Label TextLabel="GPR45 like" GraphId="fcb">
    <Graphics CenterX="1465.6666666666667" CenterY="582.6666666666666" Width="60.333333333333336" Height="12.0" ZOrder="28672" FillColor="ffffff" FontWeight="Bold" FontSize="8" Valign="Middle" />
  </Label>
  <Label TextLabel="Thrombin" GraphId="f93">
    <Graphics CenterX="642.3333333333334" CenterY="393.0" Width="50.333333333333336" Height="12.0" ZOrder="28672" FillColor="ffffff" FontWeight="Bold" FontSize="8" Valign="Middle" />
  </Label>
  <Label TextLabel="Olfactory Other" GraphId="f40">
    <Graphics CenterX="1075.3333333333333" CenterY="688.3333333333334" Width="79.33333333333333" Height="12.0" ZOrder="28672" FillColor="ffffff" FontWeight="Bold" FontSize="8" Valign="Middle" />
  </Label>
  <Label TextLabel="GP40 like" GraphId="e2f">
    <Graphics CenterX="1587.3333333333333" CenterY="116.33333333333333" Width="53.333333333333336" Height="12.0" ZOrder="28672" FillColor="ffffff" FontWeight="Bold" FontSize="8" Valign="Middle" />
  </Label>
  <Label TextLabel="Class A Orphans" GraphId="f3c">
    <Graphics CenterX="1587.3333333333333" CenterY="233.0" Width="88.33333333333333" Height="12.0" ZOrder="28672" FillColor="ffffff" FontWeight="Bold" FontSize="8" Valign="Middle" />
  </Label>
  <Group GroupId="ada8f" GraphId="faac4" Style="Group" TextLabel="Group object" />
  <Group GroupId="c20a2" GraphId="e246a" Style="Group" TextLabel="Group object" />
  <Group GroupId="e3a00" Style="Group" TextLabel="Group object" />
  <Group GroupId="d4732" Style="Group" TextLabel="Group object" />
  <Group GroupId="f0dea" Style="Group" TextLabel="Group object" />
  <Group GroupId="a4b9a" Style="Group" TextLabel="Group object" />
  <Group GroupId="f9d3b" Style="Group" TextLabel="Group object" />
  <Group GroupId="d4a6f" Style="Group" TextLabel="Group object" />
  <Group GroupId="edb9f" Style="Group" TextLabel="Group object" />
  <Group GroupId="c4fc5" Style="Group" TextLabel="Group object" />
  <Group GroupId="d4292" Style="Group" TextLabel="Group object" />
  <Group GroupId="eefa8" Style="Group" TextLabel="Group object" />
  <Group GroupId="f7062" Style="Group" TextLabel="Group object" />
  <Group GroupId="b362a" GraphId="b7ad9" Style="Group" TextLabel="Group object" />
  <Group GroupId="f45bc" Style="Group" TextLabel="Group object" />
  <Group GroupId="a4415" Style="Group" TextLabel="Group object" />
  <Group GroupId="f84ce" Style="Group" TextLabel="Group object" />
  <Group GroupId="af3cc" Style="Group" TextLabel="Group object" />
  <Group GroupId="deed3" Style="Group" TextLabel="Group object" />
  <Group GroupId="b41ce" Style="Group" TextLabel="Group object" />
  <Group GroupId="f4edb" Style="Group" TextLabel="Group object" />
  <Group GroupId="f2a0d" Style="Group" TextLabel="Group object" />
  <Group GroupId="e6805" GraphId="cb525" Style="Group" TextLabel="Group object" />
  <Group GroupId="cd733" Style="Group" TextLabel="Group object" />
  <Group GroupId="a7296" GraphId="d9cb6" Style="Group" TextLabel="Group object" />
  <Group GroupId="e150f" GraphId="b2c61" Style="Group" TextLabel="Group object" />
  <Group GroupId="b5993" Style="Group" TextLabel="Group object" />
  <Group GroupId="c2aa6" Style="Group" TextLabel="Group object" />
  <Group GroupId="eac6d" Style="Group" TextLabel="Group object" />
  <Group GroupId="b7860" Style="Group" TextLabel="Group object" />
  <Group GroupId="a0f38" GraphId="e71ec" Style="Group" TextLabel="Group object" />
  <Group GroupId="b0570" GraphId="d481b" Style="Group" TextLabel="Group object" />
  <Group GroupId="f470a" Style="Group" TextLabel="Group object" />
  <Group GroupId="cca42" Style="Group" TextLabel="Group object" />
  <Group GroupId="c5173" Style="Group" TextLabel="Group object" />
  <Group GroupId="f46f9" Style="Group" TextLabel="Group object" />
  <Group GroupId="ce250" Style="Group" TextLabel="Group object" />
  <Group GroupId="f5111" Style="Group" TextLabel="Group object" />
  <Group GroupId="b153a" Style="Group" TextLabel="Group object" />
  <Group GroupId="ece16" Style="Group" TextLabel="Group object" />
  <Group GroupId="dda1a" Style="Group" TextLabel="Group object" />
  <Group GroupId="d946f" Style="Group" TextLabel="Group object" />
  <Group GroupId="c873d" Style="Group" TextLabel="Group object" />
  <InfoBox CenterX="11.666666666666666" CenterY="5.0" />
  <Legend CenterX="1874.6666666666667" CenterY="118.53333333333333" />
  <Biopax>
    <bp:openControlledVocabulary xmlns:bp="http://www.biopax.org/release/biopax-level3.owl#">
      <bp:TERM xmlns:rdf="http://www.w3.org/1999/02/22-rdf-syntax-ns#" rdf:datatype="http://www.w3.org/2001/XMLSchema#string">G protein mediated signaling pathway</bp:TERM>
      <bp:ID xmlns:rdf="http://www.w3.org/1999/02/22-rdf-syntax-ns#" rdf:datatype="http://www.w3.org/2001/XMLSchema#string">PW:0000125</bp:ID>
      <bp:Ontology xmlns:rdf="http://www.w3.org/1999/02/22-rdf-syntax-ns#" rdf:datatype="http://www.w3.org/2001/XMLSchema#string">Pathway Ontology</bp:Ontology>
    </bp:openControlledVocabulary>
  </Biopax>
</Pathway>
