# Supplementary material for: A network biology workflow to study transcriptomics data of the diabetic liver
Source: BMC Genomics. 2014 Nov 15;15(1):971. doi: 10.1186/1471-2164-15-971 (PMC4246458; doi:10.1186/1471-2164-15-971)
Supplement: Supplementary file 2 — Additional file 2: WikiPathways human pathway collection downloaded on 17 June 2014 ( http://wikipathways.org/index.php/Download_Pathways ). (ZIP 2 MB) [file 12864_2014_6667_MOESM2_ESM.zip › 2014-06-17-WikiPathways-HumanCollection/Hs_GPCRs,_Class_B_Secretin-like_WP334_63204.gpml]

<?xml version="1.0" encoding="UTF-8"?>
<Pathway xmlns="http://pathvisio.org/GPML/2013a" Name="GPCRs, Class B Secretin-like" Organism="Homo sapiens">
  <Comment Source="WikiPathways-category">Molecular Function</Comment>
  <Comment Source="WikiPathways-description">This pathway was created using the GPCRDB (Horn et al., 1998), http://www.cmbi.kun.nl/7tm/. The groupings are based on the GPCR phylogenetic tree available from the GPCRDB and the training sets used by Karchin et al. (Bioinformatics, 2002, pg. 147-159). The labels indicate children and grandchildren of the various classes of GPCRs as described by these references. </Comment>
  <Graphics BoardWidth="528.5" BoardHeight="527.6666666666667" />
  <DataNode TextLabel="CALCR" GraphId="ca0" Type="GeneProduct" GroupRef="f02df">
    <Attribute Key="org.pathvisio.model.BackpageHead" Value="CALCR | calcitonin receptor" />
    <Graphics CenterX="100.0" CenterY="150.66666666666666" Width="60.0" Height="20.0" ZOrder="32768" FontSize="10" Valign="Middle" />
    <Xref Database="Entrez Gene" ID="799" />
  </DataNode>
  <DataNode TextLabel="CALCRL" GraphId="fc0" Type="GeneProduct" GroupRef="f02df">
    <Attribute Key="org.pathvisio.model.BackpageHead" Value="CALCRL | calcitonin receptor-like" />
    <Graphics CenterX="100.0" CenterY="170.66666666666666" Width="60.0" Height="20.0" ZOrder="32768" FontSize="10" Valign="Middle" />
    <Xref Database="Entrez Gene" ID="10203" />
  </DataNode>
  <DataNode TextLabel="CRHR1" GraphId="db4" Type="GeneProduct" GroupRef="b4223">
    <Attribute Key="org.pathvisio.model.BackpageHead" Value="CRHR1 | corticotropin releasing hormone recepto..." />
    <Graphics CenterX="100.0" CenterY="253.66666666666666" Width="60.0" Height="20.0" ZOrder="32768" FontSize="10" Valign="Middle" />
    <Xref Database="Entrez Gene" ID="1394" />
  </DataNode>
  <DataNode TextLabel="CRHR2" GraphId="e1e" Type="GeneProduct" GroupRef="b4223">
    <Attribute Key="org.pathvisio.model.BackpageHead" Value="CRHR2 | corticotropin releasing hormone recepto..." />
    <Graphics CenterX="100.0" CenterY="273.6666666666667" Width="60.0" Height="20.0" ZOrder="32768" FontSize="10" Valign="Middle" />
    <Xref Database="Entrez Gene" ID="1395" />
  </DataNode>
  <DataNode TextLabel="GIPR" GraphId="c52" Type="GeneProduct">
    <Attribute Key="org.pathvisio.model.BackpageHead" Value="GIPR | gastric inhibitory polypeptide receptor" />
    <Graphics CenterX="103.0" CenterY="358.6666666666667" Width="60.0" Height="20.0" ZOrder="32768" FontSize="10" Valign="Middle" />
    <Xref Database="Entrez Gene" ID="2696" />
  </DataNode>
  <DataNode TextLabel="GLP2R" GraphId="f3f" Type="GeneProduct" GroupRef="a9b0a">
    <Attribute Key="org.pathvisio.model.BackpageHead" Value="GLP2R | glucagon-like peptide 2 receptor" />
    <Graphics CenterX="103.0" CenterY="447.6666666666667" Width="60.0" Height="20.0" ZOrder="32768" FontSize="10" Valign="Middle" />
    <Xref Database="Entrez Gene" ID="9340" />
  </DataNode>
  <DataNode TextLabel="GLP1R" GraphId="f31" Type="GeneProduct" GroupRef="a9b0a">
    <Attribute Key="org.pathvisio.model.BackpageHead" Value="GLP1R | glucagon-like peptide 1 receptor" />
    <Graphics CenterX="103.0" CenterY="467.6666666666667" Width="60.0" Height="20.0" ZOrder="32768" FontSize="10" Valign="Middle" />
    <Xref Database="Entrez Gene" ID="2740" />
  </DataNode>
  <DataNode TextLabel="GCGR" GraphId="c13" Type="GeneProduct" GroupRef="a9b0a">
    <Attribute Key="org.pathvisio.model.BackpageHead" Value="GCGR | glucagon receptor" />
    <Graphics CenterX="103.0" CenterY="487.6666666666667" Width="60.0" Height="20.0" ZOrder="32768" FontSize="10" Valign="Middle" />
    <Xref Database="Entrez Gene" ID="2642" />
  </DataNode>
  <DataNode TextLabel="GHRHR" GraphId="cab" Type="GeneProduct">
    <Attribute Key="org.pathvisio.model.BackpageHead" Value="GHRHR | growth hormone releasing hormone recept..." />
    <Graphics CenterX="270.0" CenterY="145.66666666666666" Width="60.0" Height="20.0" ZOrder="32768" FontSize="10" Valign="Middle" />
    <Xref Database="Entrez Gene" ID="2692" />
  </DataNode>
  <DataNode TextLabel="PTHR2" GraphId="a6d" Type="GeneProduct" GroupRef="a60b5">
    <Attribute Key="org.pathvisio.model.BackpageHead" Value="PTHR2 | parathyroid hormone receptor 2" />
    <Graphics CenterX="271.0" CenterY="227.0" Width="60.0" Height="20.0" ZOrder="32768" FontSize="10" Valign="Middle" />
    <Xref Database="Entrez Gene" ID="5746" />
  </DataNode>
  <DataNode TextLabel="PTHR1" GraphId="ac8" Type="GeneProduct" GroupRef="a60b5">
    <Attribute Key="org.pathvisio.model.BackpageHead" Value="PTHR1 | parathyroid hormone receptor 1" />
    <Graphics CenterX="271.0" CenterY="247.0" Width="60.0" Height="20.0" ZOrder="32768" FontSize="10" Valign="Middle" />
    <Xref Database="Entrez Gene" ID="5745" />
  </DataNode>
  <DataNode TextLabel="ADCYAP1R1" GraphId="f79" Type="GeneProduct">
    <Attribute Key="org.pathvisio.model.BackpageHead" Value="ADCYAP1R1 | adenylate cyclase activating polype..." />
    <Graphics CenterX="272.0" CenterY="323.0" Width="86.66666666666667" Height="20.0" ZOrder="32768" FontSize="10" Valign="Middle" />
    <Xref Database="Entrez Gene" ID="117" />
  </DataNode>
  <DataNode TextLabel="SCTR" GraphId="dd5" Type="GeneProduct">
    <Attribute Key="org.pathvisio.model.BackpageHead" Value="SCTR | secretin receptor" />
    <Graphics CenterX="272.0" CenterY="387.0" Width="60.0" Height="20.0" ZOrder="32768" FontSize="10" Valign="Middle" />
    <Xref Database="Entrez Gene" ID="6344" />
  </DataNode>
  <DataNode TextLabel="VIPR1" GraphId="e74" Type="GeneProduct" GroupRef="ec598">
    <Attribute Key="org.pathvisio.model.BackpageHead" Value="VIPR1 | vasoactive intestinal peptide receptor ..." />
    <Graphics CenterX="273.0" CenterY="466.0" Width="60.0" Height="20.0" ZOrder="32768" FontSize="10" Valign="Middle" />
    <Xref Database="Entrez Gene" ID="7433" />
  </DataNode>
  <DataNode TextLabel="VIPR2" GraphId="f83" Type="GeneProduct" GroupRef="ec598">
    <Attribute Key="org.pathvisio.model.BackpageHead" Value="VIPR2 | vasoactive intestinal peptide receptor ..." />
    <Graphics CenterX="273.0" CenterY="486.0" Width="60.0" Height="20.0" ZOrder="32768" FontSize="10" Valign="Middle" />
    <Xref Database="Entrez Gene" ID="7434" />
  </DataNode>
  <DataNode TextLabel="CD97" GraphId="c09" Type="GeneProduct" GroupRef="c601b">
    <Attribute Key="org.pathvisio.model.BackpageHead" Value="CD97 | CD97 antigen" />
    <Graphics CenterX="443.0" CenterY="170.0" Width="60.0" Height="20.0" ZOrder="32768" FontSize="10" Valign="Middle" />
    <Xref Database="Entrez Gene" ID="976" />
  </DataNode>
  <DataNode TextLabel="EMR1" GraphId="c5e" Type="GeneProduct" GroupRef="c601b">
    <Attribute Key="org.pathvisio.model.BackpageHead" Value="EMR1 | egf-like module containing mucin-like ..." />
    <Graphics CenterX="443.0" CenterY="190.0" Width="60.0" Height="20.0" ZOrder="32768" FontSize="10" Valign="Middle" />
    <Xref Database="Entrez Gene" ID="2015" />
  </DataNode>
  <DataNode TextLabel="CD97" GraphId="e7c" Type="GeneProduct" GroupRef="c601b">
    <Attribute Key="org.pathvisio.model.BackpageHead" Value="CD97 | CD97 antigen" />
    <Graphics CenterX="443.0" CenterY="210.0" Width="60.0" Height="20.0" ZOrder="32768" FontSize="10" Valign="Middle" />
    <Xref Database="Entrez Gene" ID="976" />
  </DataNode>
  <DataNode TextLabel="EMR2" GraphId="f53" Type="GeneProduct" GroupRef="c601b">
    <Attribute Key="org.pathvisio.model.BackpageHead" Value="EMR2 | egf-like module containing mucin-like ..." />
    <Graphics CenterX="443.0" CenterY="230.0" Width="60.0" Height="20.0" ZOrder="32768" FontSize="10" Valign="Middle" />
    <Xref Database="Entrez Gene" ID="30817" />
  </DataNode>
  <DataNode TextLabel="LPHN1" GraphId="eac" Type="GeneProduct" GroupRef="fd1b2">
    <Attribute Key="org.pathvisio.model.BackpageHead" Value="LPHN1 | latrophilin 1" />
    <Graphics CenterX="444.3333333333333" CenterY="322.0" Width="60.0" Height="20.0" ZOrder="32768" FontSize="10" Valign="Middle" />
    <Xref Database="Entrez Gene" ID="22859" />
  </DataNode>
  <DataNode TextLabel="LPHN2" GraphId="eb2" Type="GeneProduct" GroupRef="fd1b2">
    <Attribute Key="org.pathvisio.model.BackpageHead" Value="LPHN2 | latrophilin 2" />
    <Graphics CenterX="444.3333333333333" CenterY="342.0" Width="60.0" Height="20.0" ZOrder="32768" FontSize="10" Valign="Middle" />
    <Xref Database="Entrez Gene" ID="23266" />
  </DataNode>
  <DataNode TextLabel="LPHN3" GraphId="d0b" Type="GeneProduct" GroupRef="fd1b2">
    <Attribute Key="org.pathvisio.model.BackpageHead" Value="LPHN3 | latrophilin 3" />
    <Graphics CenterX="444.3333333333333" CenterY="362.0" Width="60.0" Height="20.0" ZOrder="32768" FontSize="10" Valign="Middle" />
    <Xref Database="Entrez Gene" ID="23284" />
  </DataNode>
  <DataNode TextLabel="ELTD1" GraphId="a0a" Type="GeneProduct" GroupRef="fd1b2">
    <Attribute Key="org.pathvisio.model.BackpageHead" Value="ELTD1 | EGF latrophilin and seven transmembran..." />
    <Graphics CenterX="444.3333333333333" CenterY="382.0" Width="60.0" Height="20.0" ZOrder="32768" FontSize="10" Valign="Middle" />
    <Xref Database="Entrez Gene" ID="64123" />
  </DataNode>
  <DataNode TextLabel="GPR64" GraphId="c23" Type="GeneProduct">
    <Attribute Key="org.pathvisio.model.BackpageHead" Value="GPR64 | G protein-coupled receptor 64" />
    <Graphics CenterX="444.3333333333333" CenterY="457.6666666666667" Width="60.0" Height="20.0" ZOrder="32768" FontSize="10" Valign="Middle" />
    <Xref Database="Entrez Gene" ID="10149" />
  </DataNode>
  <Interaction GraphId="idbb73335">
    <Graphics ZOrder="12288" LineThickness="1.0">
      <Point X="100.0" Y="111.66666666666667" GraphRef="afa" RelX="0.0" RelY="1.0" />
      <Point X="100.0" Y="132.66666666666666" GraphRef="c81ed" RelX="0.0" RelY="-1.0" ArrowHead="Arrow" />
    </Graphics>
    <Xref Database="" ID="" />
  </Interaction>
  <Interaction GraphId="f84fa">
    <Graphics ZOrder="12288" LineThickness="1.0">
      <Point X="100.41666666666667" Y="216.66666666666666" GraphRef="a2f" RelX="0.0" RelY="1.0" />
      <Point X="100.0" Y="235.66666666666669" GraphRef="d5ffc" RelX="0.0" RelY="-1.0" ArrowHead="Arrow" />
    </Graphics>
    <Xref Database="" ID="" />
  </Interaction>
  <Interaction GraphId="idb5ce5dfb">
    <Graphics ZOrder="12288" LineThickness="1.0">
      <Point X="103.0" Y="403.0" GraphRef="ae6" RelX="0.0" RelY="1.0" />
      <Point X="103.0" Y="429.6666666666667" GraphRef="f9b51" RelX="0.0" RelY="-1.0" ArrowHead="Arrow" />
    </Graphics>
    <Xref Database="" ID="" />
  </Interaction>
  <Interaction GraphId="id4c09ec97">
    <Graphics ZOrder="12288" LineThickness="1.0">
      <Point X="103.00000000000001" Y="323.6666666666667" GraphRef="e79" RelX="0.0" RelY="1.0" />
      <Point X="103.0" Y="348.6666666666667" GraphRef="c52" RelX="0.0" RelY="-1.0" ArrowHead="Arrow" />
    </Graphics>
    <Xref Database="" ID="" />
  </Interaction>
  <Interaction GraphId="id1aeb41b5">
    <Graphics ZOrder="12288" LineThickness="1.0">
      <Point X="270.0" Y="112.66666666666667" GraphRef="ab3" RelX="0.0" RelY="1.0" />
      <Point X="270.0" Y="135.66666666666666" GraphRef="cab" RelX="0.0" RelY="-1.0" ArrowHead="Arrow" />
    </Graphics>
    <Xref Database="" ID="" />
  </Interaction>
  <Interaction GraphId="idc2fc4ca1">
    <Graphics ZOrder="12288" LineThickness="1.0">
      <Point X="271.0" Y="189.0" GraphRef="d62" RelX="0.0" RelY="1.0" />
      <Point X="271.0" Y="209.0" GraphRef="f7d1d" RelX="0.0" RelY="-1.0" ArrowHead="Arrow" />
    </Graphics>
    <Xref Database="" ID="" />
  </Interaction>
  <Interaction GraphId="id704f2fb6">
    <Graphics ZOrder="12288" LineThickness="1.0">
      <Point X="273.4166666666667" Y="421.0" GraphRef="af9" RelX="0.0" RelY="1.0" />
      <Point X="273.0" Y="448.0" GraphRef="da8f7" RelX="0.0" RelY="-1.0" ArrowHead="Arrow" />
    </Graphics>
    <Xref Database="" ID="" />
  </Interaction>
  <Interaction GraphId="id5d94201c">
    <Graphics ZOrder="12288" LineThickness="1.0">
      <Point X="272.0" Y="356.0" GraphRef="a39" RelX="0.0" RelY="1.0" />
      <Point X="272.0" Y="377.0" GraphRef="dd5" RelX="0.0" RelY="-1.0" ArrowHead="Arrow" />
    </Graphics>
    <Xref Database="" ID="" />
  </Interaction>
  <Interaction GraphId="idc6e8c7bb">
    <Graphics ZOrder="12288" LineThickness="1.0">
      <Point X="272.0" Y="291.0" GraphRef="a7a" RelX="0.0" RelY="1.0" />
      <Point X="272.0" Y="313.0" GraphRef="f79" RelX="0.0" RelY="-1.0" ArrowHead="Arrow" />
    </Graphics>
    <Xref Database="" ID="" />
  </Interaction>
  <Interaction GraphId="id8516544">
    <Graphics ZOrder="12288" LineThickness="1.0">
      <Point X="443.0" Y="124.0" GraphRef="f1b" RelX="0.0" RelY="1.0" />
      <Point X="443.0" Y="152.0" GraphRef="fdec4" RelX="0.0" RelY="-1.0" ArrowHead="Arrow" />
    </Graphics>
    <Xref Database="" ID="" />
  </Interaction>
  <Interaction GraphId="id5c6cb28e">
    <Graphics ZOrder="12288" LineThickness="1.0">
      <Point X="444.33333333333326" Y="276.6666666666667" GraphRef="bc3" RelX="0.0" RelY="1.0" />
      <Point X="444.3333333333333" Y="304.0" GraphRef="a7196" RelX="0.0" RelY="-1.0" ArrowHead="Arrow" />
    </Graphics>
    <Xref Database="" ID="" />
  </Interaction>
  <Label TextLabel="Calcitonin" GraphId="afa">
    <Graphics CenterX="100.0" CenterY="105.66666666666667" Width="54.333333333333336" Height="12.0" ZOrder="28672" FillColor="ffffff" FontWeight="Bold" FontSize="8" Valign="Middle" />
  </Label>
  <Label TextLabel="Corticotropin releasing factor" GraphId="a2f">
    <Graphics CenterX="100.41666666666667" CenterY="210.66666666666666" Width="129.16666666666666" Height="12.0" ZOrder="28672" FillColor="ffffff" FontWeight="Bold" FontSize="8" Valign="Middle" />
  </Label>
  <Label TextLabel="Gastric inhibitory peptide" GraphId="e79">
    <Graphics CenterX="103.0" CenterY="317.6666666666667" Width="128.33333333333334" Height="12.0" ZOrder="28672" FillColor="ffffff" FontWeight="Bold" FontSize="8" Valign="Middle" />
  </Label>
  <Label TextLabel="Glucagon" GraphId="ae6">
    <Graphics CenterX="103.0" CenterY="396.5" Width="52.333333333333336" Height="13.0" ZOrder="28672" FillColor="ffffff" FontWeight="Bold" FontSize="8" Valign="Middle" />
  </Label>
  <Label TextLabel="Growth hormone-releasing hormone" GraphId="ab3">
    <Graphics CenterX="270.0" CenterY="106.66666666666667" Width="182.33333333333334" Height="12.0" ZOrder="28672" FillColor="ffffff" FontWeight="Bold" FontSize="8" Valign="Middle" />
  </Label>
  <Label TextLabel="Parathyroid hormone" GraphId="d62">
    <Graphics CenterX="271.0" CenterY="183.0" Width="107.33333333333333" Height="12.0" ZOrder="28672" FillColor="ffffff" FontWeight="Bold" FontSize="8" Valign="Middle" />
  </Label>
  <Label TextLabel="PACAP" GraphId="a7a">
    <Graphics CenterX="272.0" CenterY="285.0" Width="40.333333333333336" Height="12.0" ZOrder="28672" FillColor="ffffff" FontWeight="Bold" FontSize="8" Valign="Middle" />
  </Label>
  <Label TextLabel="Secretin" GraphId="a39">
    <Graphics CenterX="272.0" CenterY="350.0" Width="46.333333333333336" Height="12.0" ZOrder="28672" FillColor="ffffff" FontWeight="Bold" FontSize="8" Valign="Middle" />
  </Label>
  <Label TextLabel="Vasoactive intestinal polypeptide" GraphId="af9">
    <Graphics CenterX="273.4166666666667" CenterY="415.0" Width="143.16666666666666" Height="12.0" ZOrder="28672" FillColor="ffffff" FontWeight="Bold" FontSize="8" Valign="Middle" />
  </Label>
  <Label TextLabel="Diuretic hormone&#xA;EMR1" GraphId="f1b">
    <Graphics CenterX="443.0" CenterY="114.0" Width="89.33333333333333" Height="20.0" ZOrder="28672" FillColor="ffffff" FontWeight="Bold" FontSize="8" Valign="Middle" />
  </Label>
  <Label TextLabel="Latrophilin" GraphId="bc3">
    <Graphics CenterX="444.3333333333333" CenterY="270.6666666666667" Width="57.333333333333336" Height="12.0" ZOrder="28672" FillColor="ffffff" FontWeight="Bold" FontSize="8" Valign="Middle" />
  </Label>
  <Label TextLabel="Class B orphan/other" GraphId="d1a">
    <Graphics CenterX="444.3333333333333" CenterY="437.6666666666667" Width="108.33333333333333" Height="12.0" ZOrder="28672" FillColor="ffffff" FontWeight="Bold" FontSize="8" Valign="Middle" />
  </Label>
  <Group GroupId="c601b" GraphId="fdec4" />
  <Group GroupId="ec598" GraphId="da8f7" />
  <Group GroupId="a60b5" GraphId="f7d1d" />
  <Group GroupId="a9b0a" GraphId="f9b51" />
  <Group GroupId="b4223" GraphId="d5ffc" />
  <Group GroupId="f02df" GraphId="c81ed" />
  <Group GroupId="fd1b2" GraphId="a7196" />
  <InfoBox CenterX="5.1" CenterY="42.666666666666664" />
  <Legend CenterX="341.3333333333333" CenterY="118.53333333333333" />
  <Biopax>
    <bp:openControlledVocabulary xmlns:bp="http://www.biopax.org/release/biopax-level3.owl#">
      <bp:TERM xmlns:rdf="http://www.w3.org/1999/02/22-rdf-syntax-ns#" rdf:datatype="http://www.w3.org/2001/XMLSchema#string">G protein mediated signaling pathway</bp:TERM>
      <bp:ID xmlns:rdf="http://www.w3.org/1999/02/22-rdf-syntax-ns#" rdf:datatype="http://www.w3.org/2001/XMLSchema#string">PW:0000125</bp:ID>
      <bp:Ontology xmlns:rdf="http://www.w3.org/1999/02/22-rdf-syntax-ns#" rdf:datatype="http://www.w3.org/2001/XMLSchema#string">Pathway Ontology</bp:Ontology>
    </bp:openControlledVocabulary>
  </Biopax>
</Pathway>
