# Supplementary material for: A network biology workflow to study transcriptomics data of the diabetic liver
Source: BMC Genomics. 2014 Nov 15;15(1):971. doi: 10.1186/1471-2164-15-971 (PMC4246458; doi:10.1186/1471-2164-15-971)
Supplement: Supplementary file 2 — Additional file 2: WikiPathways human pathway collection downloaded on 17 June 2014 ( http://wikipathways.org/index.php/Download_Pathways ). (ZIP 2 MB) [file 12864_2014_6667_MOESM2_ESM.zip › 2014-06-17-WikiPathways-HumanCollection/Hs_GPCRs,_Other_WP117_71231.gpml]

<?xml version="1.0" encoding="UTF-8"?>
<Pathway xmlns="http://pathvisio.org/GPML/2013a" Name="GPCRs, Other" Organism="Homo sapiens" Last-Modified="10/15/2013">
  <Comment Source="WikiPathways-category">Molecular Function</Comment>
  <Comment Source="WikiPathways-description">This pathway was created using the GPCRDB (Horn et al., 1998), http://www.cmbi.kun.nl/7tm/. The groupings are based on the GPCR phylogenetic tree available from the GPCRDB and the training sets used by Karchin et al. (Bioinformatics, 2002, pg. 147-159). The labels indicate children and grandchildren of the various classes of GPCRs as described by these references.</Comment>
  <Graphics BoardWidth="1138.0" BoardHeight="696.6666666666666"/>
  <DataNode TextLabel="GPR84" GraphId="d4e" Type="GeneProduct">
    <Attribute Key="org.pathvisio.model.BackpageHead" Value="GPR84 | G protein-coupled receptor 84"/>
    <Graphics CenterX="103.33333333333333" CenterY="156.66666666666666" Width="66.66666666666667" Height="20.0" ZOrder="32768" FontSize="10" Valign="Middle"/>
    <Xref Database="Entrez Gene" ID="53831"/>
  </DataNode>
  <DataNode TextLabel="RLN3R1" GraphId="d61" Type="GeneProduct">
    <Attribute Key="org.pathvisio.model.BackpageHead" Value="RLN3R1 | relaxin 3 receptor 1"/>
    <Graphics CenterX="650.0" CenterY="436.6666666666667" Width="66.66666666666667" Height="20.0" ZOrder="32768" FontSize="10" Valign="Middle"/>
    <Xref Database="Entrez Gene" ID="51289"/>
  </DataNode>
  <DataNode TextLabel="TAAR3" GraphId="c66" Type="GeneProduct">
    <Attribute Key="org.pathvisio.model.BackpageHead" Value="TAAR3 | trace amine associated receptor 3"/>
    <Graphics CenterX="650.0" CenterY="456.6666666666667" Width="66.66666666666667" Height="20.0" ZOrder="32768" FontSize="10" Valign="Middle"/>
    <Xref Database="Entrez Gene" ID="9288"/>
  </DataNode>
  <DataNode TextLabel="TAAR2" GraphId="f73" Type="GeneProduct">
    <Attribute Key="org.pathvisio.model.BackpageHead" Value="TAAR2 | trace amine associated receptor 2"/>
    <Graphics CenterX="103.33333333333333" CenterY="176.66666666666666" Width="66.66666666666667" Height="20.0" ZOrder="32768" FontSize="10" Valign="Middle"/>
    <Xref Database="Entrez Gene" ID="9287"/>
  </DataNode>
  <DataNode TextLabel="GPR77" GraphId="b11" Type="GeneProduct">
    <Attribute Key="org.pathvisio.model.BackpageHead" Value="GPR77 | G protein-coupled receptor 77"/>
    <Graphics CenterX="103.33333333333333" CenterY="196.66666666666666" Width="66.66666666666667" Height="20.0" ZOrder="32768" FontSize="10" Valign="Middle"/>
    <Xref Database="Entrez Gene" ID="27202"/>
  </DataNode>
  <DataNode TextLabel="GPR55" GraphId="d9c" Type="GeneProduct">
    <Attribute Key="org.pathvisio.model.BackpageHead" Value="GPR55 | G protein-coupled receptor 55"/>
    <Graphics CenterX="103.33333333333333" CenterY="256.6666666666667" Width="66.66666666666667" Height="20.0" ZOrder="32768" FontSize="10" Valign="Middle"/>
    <Xref Database="Entrez Gene" ID="9290"/>
  </DataNode>
  <DataNode TextLabel="GPR145" GraphId="b0c" Type="GeneProduct">
    <Attribute Key="org.pathvisio.model.BackpageHead" Value="GPR145 | G protein-coupled receptor 145"/>
    <Graphics CenterX="103.33333333333333" CenterY="276.6666666666667" Width="66.66666666666667" Height="20.0" ZOrder="32768" FontSize="10" Valign="Middle"/>
    <Xref Database="Entrez Gene" ID="84539"/>
  </DataNode>
  <DataNode TextLabel="GPR88" GraphId="c39" Type="GeneProduct">
    <Attribute Key="org.pathvisio.model.BackpageHead" Value="GPR88 | G-protein coupled receptor 88"/>
    <Graphics CenterX="103.33333333333333" CenterY="296.6666666666667" Width="66.66666666666667" Height="20.0" ZOrder="32768" FontSize="10" Valign="Middle"/>
    <Xref Database="Entrez Gene" ID="54112"/>
  </DataNode>
  <DataNode TextLabel="GPR62" GraphId="e94" Type="GeneProduct">
    <Attribute Key="org.pathvisio.model.BackpageHead" Value="GPR62 | G protein-coupled receptor 62"/>
    <Graphics CenterX="103.33333333333333" CenterY="316.6666666666667" Width="66.66666666666667" Height="20.0" ZOrder="32768" FontSize="10" Valign="Middle"/>
    <Xref Database="Entrez Gene" ID="118442"/>
  </DataNode>
  <DataNode TextLabel="GPR135" GraphId="b65" Type="GeneProduct">
    <Attribute Key="org.pathvisio.model.BackpageHead" Value="GPR135 | G protein-coupled receptor 135"/>
    <Graphics CenterX="103.33333333333333" CenterY="376.6666666666667" Width="66.66666666666667" Height="20.0" ZOrder="32768" FontSize="10" Valign="Middle"/>
    <Xref Database="Entrez Gene" ID="64582"/>
  </DataNode>
  <DataNode TextLabel="GPR" GraphId="a39" Type="GeneProduct">
    <Attribute Key="org.pathvisio.model.BackpageHead" Value="GPR | putative G protein coupled receptor"/>
    <Graphics CenterX="103.33333333333333" CenterY="396.6666666666667" Width="66.66666666666667" Height="20.0" ZOrder="32768" FontSize="10" Valign="Middle"/>
    <Xref Database="Entrez Gene" ID="11245"/>
  </DataNode>
  <DataNode TextLabel="TAAR5" GraphId="f68" Type="GeneProduct">
    <Attribute Key="org.pathvisio.model.BackpageHead" Value="TAAR5 | trace amine associated receptor 5"/>
    <Graphics CenterX="650.0" CenterY="376.6666666666667" Width="66.66666666666667" Height="20.0" ZOrder="32768" FontSize="10" Valign="Middle"/>
    <Xref Database="Entrez Gene" ID="9038"/>
  </DataNode>
  <DataNode TextLabel="VN1R1" GraphId="f96" Type="GeneProduct">
    <Attribute Key="org.pathvisio.model.BackpageHead" Value="VN1R1 | vomeronasal 1 receptor 1"/>
    <Graphics CenterX="650.0" CenterY="476.6666666666667" Width="66.66666666666667" Height="20.0" ZOrder="32768" FontSize="10" Valign="Middle"/>
    <Xref Database="Entrez Gene" ID="57191"/>
  </DataNode>
  <DataNode TextLabel="HRH4" GraphId="c21" Type="GeneProduct">
    <Attribute Key="org.pathvisio.model.BackpageHead" Value="HRH4 | histamine receptor H4"/>
    <Graphics CenterX="520.0" CenterY="616.6666666666666" Width="66.66666666666667" Height="20.0" ZOrder="32768" FontSize="10" Valign="Middle"/>
    <Xref Database="Entrez Gene" ID="59340"/>
  </DataNode>
  <DataNode TextLabel="CCR5" GraphId="f93" Type="GeneProduct">
    <Attribute Key="org.pathvisio.model.BackpageHead" Value="CCR5 | chemokine (C-C motif) receptor 5"/>
    <Graphics CenterX="520.0" CenterY="296.6666666666667" Width="66.66666666666667" Height="20.0" ZOrder="32768" FontSize="10" Valign="Middle"/>
    <Xref Database="Entrez Gene" ID="1234"/>
  </DataNode>
  <DataNode TextLabel="OR7E24" GraphId="d69" Type="GeneProduct">
    <Attribute Key="org.pathvisio.model.BackpageHead" Value="OR7E24 | olfactory receptor family 7 subfamil..."/>
    <Graphics CenterX="243.33333333333334" CenterY="636.6666666666666" Width="66.66666666666667" Height="20.0" ZOrder="32768" FontSize="10" Valign="Middle"/>
    <Xref Database="Entrez Gene" ID="26648"/>
  </DataNode>
  <DataNode TextLabel="CELSR3" GraphId="a38" Type="GeneProduct">
    <Attribute Key="org.pathvisio.model.BackpageHead" Value="CELSR3 | cadherin EGF LAG seven-pass G-type re..."/>
    <Graphics CenterX="393.3333333333333" CenterY="276.6666666666667" Width="66.66666666666667" Height="20.0" ZOrder="32768" FontSize="10" Valign="Middle"/>
    <Xref Database="Entrez Gene" ID="1951"/>
  </DataNode>
  <DataNode TextLabel="GNRHR" GraphId="c9e" Type="GeneProduct">
    <Attribute Key="org.pathvisio.model.BackpageHead" Value="GNRHR | gonadotropin-releasing hormone receptor..."/>
    <Graphics CenterX="520.0" CenterY="596.6666666666666" Width="66.66666666666667" Height="20.0" ZOrder="32768" FontSize="10" Valign="Middle"/>
    <Xref Database="Entrez Gene" ID="2798"/>
  </DataNode>
  <DataNode TextLabel="P47886" GraphId="f27" Type="GeneProduct">
    <Attribute Key="org.pathvisio.model.BackpageHead" Value="fragment"/>
    <Graphics CenterX="796.6666666666666" CenterY="216.66666666666666" Width="66.66666666666667" Height="20.0" ZOrder="32768" FontSize="10" Valign="Middle"/>
    <Xref Database="Uniprot-TrEMBL" ID="P47886"/>
  </DataNode>
  <DataNode TextLabel="P47889" GraphId="d66" Type="GeneProduct">
    <Attribute Key="org.pathvisio.model.BackpageHead" Value="fragment"/>
    <Graphics CenterX="796.6666666666666" CenterY="236.66666666666666" Width="66.66666666666667" Height="20.0" ZOrder="32768" FontSize="10" Valign="Middle"/>
    <Xref Database="Uniprot-TrEMBL" ID="P47889"/>
  </DataNode>
  <DataNode TextLabel="P47892" GraphId="b84" Type="GeneProduct">
    <Attribute Key="org.pathvisio.model.BackpageHead" Value="fragment"/>
    <Graphics CenterX="796.6666666666666" CenterY="257.76920249908125" Width="66.66666666666667" Height="20.0" ZOrder="32768" FontSize="10" Valign="Middle"/>
    <Xref Database="Uniprot-TrEMBL" ID="P47892"/>
  </DataNode>
  <DataNode TextLabel="OR8G2" GraphId="fad" Type="GeneProduct">
    <Attribute Key="org.pathvisio.model.BackpageHead" Value="OR8G2 | olfactory receptor family 8 subfamily..."/>
    <Graphics CenterX="393.3333333333333" CenterY="156.66666666666666" Width="66.66666666666667" Height="20.0" ZOrder="32768" FontSize="10" Valign="Middle"/>
    <Xref Database="Entrez Gene" ID="26492"/>
  </DataNode>
  <DataNode TextLabel="OR8G1" GraphId="afe" Type="GeneProduct">
    <Attribute Key="org.pathvisio.model.BackpageHead" Value="OR8G1 | olfactory receptor family 8 subfamily..."/>
    <Graphics CenterX="393.3333333333333" CenterY="176.66666666666666" Width="66.66666666666667" Height="20.0" ZOrder="32768" FontSize="10" Valign="Middle"/>
    <Xref Database="Entrez Gene" ID="26494"/>
  </DataNode>
  <DataNode TextLabel="FSHR" GraphId="c55" Type="GeneProduct">
    <Attribute Key="org.pathvisio.model.BackpageHead" Value="FSHR | follicle stimulating hormone receptor"/>
    <Graphics CenterX="520.0" CenterY="456.6666666666667" Width="66.66666666666667" Height="20.0" ZOrder="32768" FontSize="10" Valign="Middle"/>
    <Xref Database="Entrez Gene" ID="2492"/>
  </DataNode>
  <DataNode TextLabel="F2R" GraphId="c3a" Type="GeneProduct">
    <Attribute Key="org.pathvisio.model.BackpageHead" Value="F2R | coagulation factor II (thrombin) receptor..."/>
    <Graphics CenterX="520.0" CenterY="476.6666666666667" Width="66.66666666666667" Height="20.0" ZOrder="32768" FontSize="10" Valign="Middle"/>
    <Xref Database="Entrez Gene" ID="2149"/>
  </DataNode>
  <DataNode TextLabel="ADORA2A" GraphId="b98" Type="GeneProduct">
    <Attribute Key="org.pathvisio.model.BackpageHead" Value="ADORA2A | adenosine A2a receptor"/>
    <Graphics CenterX="393.3333333333333" CenterY="376.6666666666667" Width="66.66666666666667" Height="20.0" ZOrder="32768" FontSize="10" Valign="Middle"/>
    <Xref Database="Entrez Gene" ID="135"/>
  </DataNode>
  <DataNode TextLabel="EDG1" GraphId="d10" Type="GeneProduct">
    <Attribute Key="org.pathvisio.model.BackpageHead" Value="EDG1 | endothelial differentiation sphingolipi..."/>
    <Graphics CenterX="520.0" CenterY="416.6666666666667" Width="66.66666666666667" Height="20.0" ZOrder="32768" FontSize="10" Valign="Middle"/>
    <Xref Database="Entrez Gene" ID="1901"/>
  </DataNode>
  <DataNode TextLabel="OR10A5" GraphId="caa" Type="GeneProduct">
    <Attribute Key="org.pathvisio.model.BackpageHead" Value="OR10A5 | olfactory receptor family 10 subfami..."/>
    <Graphics CenterX="393.3333333333333" CenterY="216.66666666666666" Width="66.66666666666667" Height="20.0" ZOrder="32768" FontSize="10" Valign="Middle"/>
    <Xref Database="Entrez Gene" ID="144124"/>
  </DataNode>
  <DataNode TextLabel="NTSR1" GraphId="f28" Type="GeneProduct">
    <Attribute Key="org.pathvisio.model.BackpageHead" Value="NTSR1 | neurotensin receptor 1 (high affinity)"/>
    <Graphics CenterX="650.0" CenterY="316.6666666666667" Width="66.66666666666667" Height="20.0" ZOrder="32768" FontSize="10" Valign="Middle"/>
    <Xref Database="Entrez Gene" ID="4923"/>
  </DataNode>
  <DataNode TextLabel="LGR6" GraphId="d8d" Type="GeneProduct">
    <Attribute Key="org.pathvisio.model.BackpageHead" Value="LGR6 | leucine-rich repeat-containing G protein..."/>
    <Graphics CenterX="650.0" CenterY="196.66666666666666" Width="66.66666666666667" Height="20.0" ZOrder="32768" FontSize="10" Valign="Middle"/>
    <Xref Database="Entrez Gene" ID="59352"/>
  </DataNode>
  <DataNode TextLabel="HSA8" GraphId="ceb" Type="GeneProduct">
    <Attribute Key="org.pathvisio.model.BackpageHead" Value="HSA8 fragment"/>
    <Graphics CenterX="393.3333333333333" CenterY="416.6666666666667" Width="66.66666666666667" Height="20.0" ZOrder="32768" FontSize="10" Valign="Middle"/>
    <Xref Database="Uniprot-TrEMBL" ID="Q9NZP0"/>
  </DataNode>
  <DataNode TextLabel="HSA3" GraphId="cfe" Type="GeneProduct">
    <Attribute Key="org.pathvisio.model.BackpageHead" Value="HSA3 fragment"/>
    <Graphics CenterX="393.3333333333333" CenterY="436.6666666666667" Width="66.66666666666667" Height="20.0" ZOrder="32768" FontSize="10" Valign="Middle"/>
    <Xref Database="Uniprot-TrEMBL" ID="Q9NZP2"/>
  </DataNode>
  <DataNode TextLabel="HSA12" GraphId="b73" Type="GeneProduct">
    <Attribute Key="org.pathvisio.model.BackpageHead" Value="HSA12 fragment"/>
    <Graphics CenterX="393.3333333333333" CenterY="456.6666666666667" Width="66.66666666666667" Height="20.0" ZOrder="32768" FontSize="10" Valign="Middle"/>
    <Xref Database="Uniprot-TrEMBL" ID="Q9NZP3"/>
  </DataNode>
  <DataNode TextLabel="HSA10" GraphId="acb" Type="GeneProduct">
    <Attribute Key="org.pathvisio.model.BackpageHead" Value="HSA10 fragment"/>
    <Graphics CenterX="393.3333333333333" CenterY="476.6666666666667" Width="66.66666666666667" Height="20.0" ZOrder="32768" FontSize="10" Valign="Middle"/>
    <Xref Database="Uniprot-TrEMBL" ID="Q9NZP4"/>
  </DataNode>
  <DataNode TextLabel="HSA1" GraphId="f2b" Type="GeneProduct">
    <Attribute Key="org.pathvisio.model.BackpageHead" Value="HSA1 fragment"/>
    <Graphics CenterX="393.3333333333333" CenterY="496.6666666666667" Width="66.66666666666667" Height="20.0" ZOrder="32768" FontSize="10" Valign="Middle"/>
    <Xref Database="Uniprot-TrEMBL" ID="Q9NZP5"/>
  </DataNode>
  <DataNode TextLabel="HTR1F" GraphId="bf6" Type="GeneProduct">
    <Attribute Key="org.pathvisio.model.BackpageHead" Value="HTR1F | 5-hydroxytryptamine (serotonin) recepto..."/>
    <Graphics CenterX="393.3333333333333" CenterY="516.6666666666666" Width="66.66666666666667" Height="20.0" ZOrder="32768" FontSize="10" Valign="Middle"/>
    <Xref Database="Entrez Gene" ID="3355"/>
  </DataNode>
  <DataNode TextLabel="HTR2A" GraphId="cd2" Type="GeneProduct">
    <Attribute Key="org.pathvisio.model.BackpageHead" Value="HTR2A | 5-hydroxytryptamine (serotonin) recepto..."/>
    <Graphics CenterX="393.3333333333333" CenterY="556.6666666666666" Width="66.66666666666667" Height="20.0" ZOrder="32768" FontSize="10" Valign="Middle"/>
    <Xref Database="Entrez Gene" ID="3356"/>
  </DataNode>
  <DataNode TextLabel="IL8RB" GraphId="a06" Type="GeneProduct">
    <Attribute Key="org.pathvisio.model.BackpageHead" Value="IL8RB | interleukin 8 receptor beta"/>
    <Graphics CenterX="650.0" CenterY="156.66666666666666" Width="66.66666666666667" Height="20.0" ZOrder="32768" FontSize="10" Valign="Middle"/>
    <Xref Database="Entrez Gene" ID="3579"/>
  </DataNode>
  <DataNode TextLabel="IL8RA" GraphId="a58" Type="GeneProduct">
    <Attribute Key="org.pathvisio.model.BackpageHead" Value="IL8RA | interleukin 8 receptor alpha"/>
    <Graphics CenterX="650.0" CenterY="176.66666666666666" Width="66.66666666666667" Height="20.0" ZOrder="32768" FontSize="10" Valign="Middle"/>
    <Xref Database="Entrez Gene" ID="3577"/>
  </DataNode>
  <DataNode TextLabel="Q9UDD7" GraphId="c81" Type="GeneProduct">
    <Attribute Key="org.pathvisio.model.BackpageHead" Value="fragment"/>
    <Graphics CenterX="796.6666666666666" CenterY="156.66666666666666" Width="66.66666666666667" Height="20.0" ZOrder="32768" FontSize="10" Valign="Middle"/>
    <Xref Database="Uniprot-TrEMBL" ID="Q9UDD7"/>
  </DataNode>
  <DataNode TextLabel="Q9UDD8" GraphId="f0d" Type="GeneProduct">
    <Attribute Key="org.pathvisio.model.BackpageHead" Value="fragment"/>
    <Graphics CenterX="796.6666666666666" CenterY="176.66666666666666" Width="66.66666666666667" Height="20.0" ZOrder="32768" FontSize="10" Valign="Middle"/>
    <Xref Database="Uniprot-TrEMBL" ID="Q9UDD8"/>
  </DataNode>
  <DataNode TextLabel="Q9UEB1" GraphId="f36" Type="GeneProduct">
    <Attribute Key="org.pathvisio.model.BackpageHead" Value="fragment"/>
    <Graphics CenterX="796.6666666666666" CenterY="196.66666666666666" Width="66.66666666666667" Height="20.0" ZOrder="32768" FontSize="10" Valign="Middle"/>
    <Xref Database="Uniprot-TrEMBL" ID="Q9UEB1"/>
  </DataNode>
  <DataNode TextLabel="OR10A2" GraphId="ed4" Type="GeneProduct">
    <Attribute Key="org.pathvisio.model.BackpageHead" Value="OR10A2 | olfactory receptor family 10 subfami..."/>
    <Graphics CenterX="393.3333333333333" CenterY="236.66666666666666" Width="66.66666666666667" Height="20.0" ZOrder="32768" FontSize="10" Valign="Middle"/>
    <Xref Database="Entrez Gene" ID="341276"/>
  </DataNode>
  <DataNode TextLabel="UTS2R" GraphId="a0f" Type="GeneProduct">
    <Attribute Key="org.pathvisio.model.BackpageHead" Value="UTS2R | urotensin 2 receptor"/>
    <Graphics CenterX="103.33333333333333" CenterY="216.66666666666666" Width="66.66666666666667" Height="20.0" ZOrder="32768" FontSize="10" Valign="Middle"/>
    <Xref Database="Entrez Gene" ID="2837"/>
  </DataNode>
  <DataNode TextLabel="GPR143" GraphId="eb5" Type="GeneProduct">
    <Attribute Key="org.pathvisio.model.BackpageHead" Value="GPR143 | G protein-coupled receptor 143"/>
    <Graphics CenterX="103.33333333333333" CenterY="236.66666666666666" Width="66.66666666666667" Height="20.0" ZOrder="32768" FontSize="10" Valign="Middle"/>
    <Xref Database="Entrez Gene" ID="4935"/>
  </DataNode>
  <DataNode TextLabel="LTB4R2" GraphId="ec1" Type="GeneProduct">
    <Attribute Key="org.pathvisio.model.BackpageHead" Value="LTB4R2 | leukotriene B4 receptor 2"/>
    <Graphics CenterX="650.0" CenterY="276.6666666666667" Width="66.66666666666667" Height="20.0" ZOrder="32768" FontSize="10" Valign="Middle"/>
    <Xref Database="Entrez Gene" ID="56413"/>
  </DataNode>
  <DataNode TextLabel="GPR61" GraphId="fe7" Type="GeneProduct">
    <Attribute Key="org.pathvisio.model.BackpageHead" Value="GPR61 | G protein-coupled receptor 61"/>
    <Graphics CenterX="103.33333333333333" CenterY="336.6666666666667" Width="66.66666666666667" Height="20.0" ZOrder="32768" FontSize="10" Valign="Middle"/>
    <Xref Database="Entrez Gene" ID="83873"/>
  </DataNode>
  <DataNode TextLabel="GPR56" GraphId="aab" Type="GeneProduct">
    <Attribute Key="org.pathvisio.model.BackpageHead" Value="GPR56 | G protein-coupled receptor 56"/>
    <Graphics CenterX="103.33333333333333" CenterY="356.6666666666667" Width="66.66666666666667" Height="20.0" ZOrder="32768" FontSize="10" Valign="Middle"/>
    <Xref Database="Entrez Gene" ID="9289"/>
  </DataNode>
  <DataNode TextLabel="GPR116" GraphId="f66" Type="GeneProduct">
    <Attribute Key="org.pathvisio.model.BackpageHead" Value="GPR116 | G protein-coupled receptor 116"/>
    <Graphics CenterX="103.33333333333333" CenterY="416.6666666666667" Width="66.66666666666667" Height="20.0" ZOrder="32768" FontSize="10" Valign="Middle"/>
    <Xref Database="Entrez Gene" ID="221395"/>
  </DataNode>
  <DataNode TextLabel="P2RY13" GraphId="a8b" Type="GeneProduct">
    <Attribute Key="org.pathvisio.model.BackpageHead" Value="P2RY13 | purinergic receptor P2Y G-protein cou..."/>
    <Graphics CenterX="103.33333333333333" CenterY="436.6666666666667" Width="66.66666666666667" Height="20.0" ZOrder="32768" FontSize="10" Valign="Middle"/>
    <Xref Database="Entrez Gene" ID="53829"/>
  </DataNode>
  <DataNode TextLabel="GPR132" GraphId="bc8" Type="GeneProduct">
    <Attribute Key="org.pathvisio.model.BackpageHead" Value="GPR132 | G protein-coupled receptor 132"/>
    <Graphics CenterX="103.33333333333333" CenterY="456.6666666666667" Width="66.66666666666667" Height="20.0" ZOrder="32768" FontSize="10" Valign="Middle"/>
    <Xref Database="Entrez Gene" ID="29933"/>
  </DataNode>
  <DataNode TextLabel="GPR73L1" GraphId="d87" Type="GeneProduct">
    <Attribute Key="org.pathvisio.model.BackpageHead" Value="GPR73L1 | G protein-coupled receptor 73-like 1"/>
    <Graphics CenterX="103.33333333333333" CenterY="496.6666666666667" Width="66.66666666666667" Height="20.0" ZOrder="32768" FontSize="10" Valign="Middle"/>
    <Xref Database="Entrez Gene" ID="128674"/>
  </DataNode>
  <DataNode TextLabel="GPR133" GraphId="ec7" Type="GeneProduct">
    <Attribute Key="org.pathvisio.model.BackpageHead" Value="GPR133 | G protein-coupled receptor 133"/>
    <Graphics CenterX="103.33333333333333" CenterY="476.6666666666667" Width="66.66666666666667" Height="20.0" ZOrder="32768" FontSize="10" Valign="Middle"/>
    <Xref Database="Entrez Gene" ID="283383"/>
  </DataNode>
  <DataNode TextLabel="GPR18" GraphId="a14" Type="GeneProduct">
    <Attribute Key="org.pathvisio.model.BackpageHead" Value="GPR18 | G protein-coupled receptor 18"/>
    <Graphics CenterX="103.33333333333333" CenterY="516.6666666666666" Width="66.66666666666667" Height="20.0" ZOrder="32768" FontSize="10" Valign="Middle"/>
    <Xref Database="Entrez Gene" ID="2841"/>
  </DataNode>
  <DataNode TextLabel="OR10A1" GraphId="e55" Type="GeneProduct">
    <Attribute Key="org.pathvisio.model.BackpageHead" Value="OR10A1 fragment"/>
    <Graphics CenterX="393.3333333333333" CenterY="196.66666666666666" Width="66.66666666666667" Height="20.0" ZOrder="32768" FontSize="10" Valign="Middle"/>
    <Xref Database="Entrez Gene" ID="144124"/>
  </DataNode>
  <DataNode TextLabel="CCR2" GraphId="ea6" Type="GeneProduct">
    <Attribute Key="org.pathvisio.model.BackpageHead" Value="CCR2 | chemokine (C-C motif) receptor 2"/>
    <Graphics CenterX="520.0" CenterY="276.6666666666667" Width="66.66666666666667" Height="20.0" ZOrder="32768" FontSize="10" Valign="Middle"/>
    <Xref Database="Entrez Gene" ID="1231"/>
  </DataNode>
  <DataNode TextLabel="ADRA1D" GraphId="cb0" Type="GeneProduct">
    <Attribute Key="org.pathvisio.model.BackpageHead" Value="ADRA1D | adrenergic alpha-1D- receptor"/>
    <Graphics CenterX="393.3333333333333" CenterY="356.6666666666667" Width="66.66666666666667" Height="20.0" ZOrder="32768" FontSize="10" Valign="Middle"/>
    <Xref Database="Entrez Gene" ID="146"/>
  </DataNode>
  <DataNode TextLabel="ADORA3" GraphId="f9c" Type="GeneProduct">
    <Attribute Key="org.pathvisio.model.BackpageHead" Value="ADORA3 | adenosine A3 receptor"/>
    <Graphics CenterX="393.3333333333333" CenterY="336.6666666666667" Width="66.66666666666667" Height="20.0" ZOrder="32768" FontSize="10" Valign="Middle"/>
    <Xref Database="Entrez Gene" ID="140"/>
  </DataNode>
  <DataNode TextLabel="ADRB2" GraphId="e89" Type="GeneProduct">
    <Attribute Key="org.pathvisio.model.BackpageHead" Value="ADRB2 | adrenergic beta-2- receptor surface"/>
    <Graphics CenterX="393.3333333333333" CenterY="396.6666666666667" Width="66.66666666666667" Height="20.0" ZOrder="32768" FontSize="10" Valign="Middle"/>
    <Xref Database="Entrez Gene" ID="154"/>
  </DataNode>
  <DataNode TextLabel="OR7E18P" GraphId="ed5" Type="GeneProduct">
    <Attribute Key="org.pathvisio.model.BackpageHead" Value="OR7E18P | olfactory receptor family 7 subfami..."/>
    <Graphics CenterX="243.33333333333334" CenterY="616.6666666666666" Width="66.66666666666667" Height="20.0" ZOrder="32768" FontSize="10" Valign="Middle"/>
    <Xref Database="Entrez Gene" ID="390885"/>
  </DataNode>
  <DataNode TextLabel="OR7E19P" GraphId="a9e" Type="GeneProduct">
    <Attribute Key="org.pathvisio.model.BackpageHead" Value="OR7E19P | olfactory receptor family 7 subfami..."/>
    <Graphics CenterX="243.33333333333334" CenterY="596.6666666666666" Width="66.66666666666667" Height="20.0" ZOrder="32768" FontSize="10" Valign="Middle"/>
    <Xref Database="Entrez Gene" ID="26651"/>
  </DataNode>
  <DataNode TextLabel="OR7E35P" GraphId="a3c" Type="GeneProduct">
    <Attribute Key="org.pathvisio.model.BackpageHead" Value="OR7E35P | olfactory receptor family 7 subfami..."/>
    <Graphics CenterX="243.33333333333334" CenterY="656.6666666666666" Width="66.66666666666667" Height="20.0" ZOrder="32768" FontSize="10" Valign="Middle"/>
    <Xref Database="Entrez Gene" ID="391632"/>
  </DataNode>
  <DataNode TextLabel="HTR7" GraphId="db6" Type="GeneProduct">
    <Attribute Key="org.pathvisio.model.BackpageHead" Value="HTR7 | 5-hydroxytryptamine (serotonin) receptor..."/>
    <Graphics CenterX="393.3333333333333" CenterY="536.6666666666666" Width="66.66666666666667" Height="20.0" ZOrder="32768" FontSize="10" Valign="Middle"/>
    <Xref Database="Entrez Gene" ID="3363"/>
  </DataNode>
  <DataNode TextLabel="LGR7" GraphId="fec" Type="GeneProduct">
    <Attribute Key="org.pathvisio.model.BackpageHead" Value="LGR7 | leucine-rich repeat-containing G protein..."/>
    <Graphics CenterX="650.0" CenterY="216.66666666666666" Width="66.66666666666667" Height="20.0" ZOrder="32768" FontSize="10" Valign="Middle"/>
    <Xref Database="Entrez Gene" ID="59350"/>
  </DataNode>
  <DataNode TextLabel="OR2M4" GraphId="e99" Type="GeneProduct">
    <Attribute Key="org.pathvisio.model.BackpageHead" Value="OR2M4 | olfactory receptor family 2 subfamily..."/>
    <Graphics CenterX="243.33333333333334" CenterY="316.6666666666667" Width="66.66666666666667" Height="20.0" ZOrder="32768" FontSize="10" Valign="Middle"/>
    <Xref Database="Entrez Gene" ID="26245"/>
  </DataNode>
  <DataNode TextLabel="OR5-85" GraphId="d43" Type="GeneProduct">
    <Attribute Key="org.pathvisio.model.BackpageHead" Value="OR5-85 fragment"/>
    <Graphics CenterX="243.33333333333334" CenterY="536.6666666666666" Width="66.66666666666667" Height="20.0" ZOrder="32768" FontSize="10" Valign="Middle"/>
    <Xref Database="Uniprot-TrEMBL" ID="O43884"/>
  </DataNode>
  <DataNode TextLabel="OR5D3P" GraphId="b88" Type="GeneProduct">
    <Attribute Key="org.pathvisio.model.BackpageHead" Value="OR5D3P | olfactory receptor family 5 subfamil..."/>
    <Graphics CenterX="243.33333333333334" CenterY="556.6666666666666" Width="66.66666666666667" Height="20.0" ZOrder="32768" FontSize="10" Valign="Middle"/>
    <Xref Database="Entrez Gene" ID="8594"/>
  </DataNode>
  <DataNode TextLabel="OR5E1P" GraphId="f7f" Type="GeneProduct">
    <Attribute Key="org.pathvisio.model.BackpageHead" Value="OR5E1P | olfactory receptor family 5 subfamil..."/>
    <Graphics CenterX="243.33333333333334" CenterY="576.6666666666666" Width="66.66666666666667" Height="20.0" ZOrder="32768" FontSize="10" Valign="Middle"/>
    <Xref Database="Entrez Gene" ID="26343"/>
  </DataNode>
  <DataNode TextLabel="OR3A4" GraphId="b95" Type="GeneProduct">
    <Attribute Key="org.pathvisio.model.BackpageHead" Value="OR3A4 | olfactory receptor family 3 subfamily..."/>
    <Graphics CenterX="243.33333333333334" CenterY="456.6666666666667" Width="66.66666666666667" Height="20.0" ZOrder="32768" FontSize="10" Valign="Middle"/>
    <Xref Database="Entrez Gene" ID="390756"/>
  </DataNode>
  <DataNode TextLabel="OR2A20P" GraphId="c20" Type="GeneProduct">
    <Attribute Key="org.pathvisio.model.BackpageHead" Value="OR2A20P | olfactory receptor family 2 subfami..."/>
    <Graphics CenterX="243.33333333333334" CenterY="336.6666666666667" Width="66.66666666666667" Height="20.0" ZOrder="32768" FontSize="10" Valign="Middle"/>
    <Xref Database="Entrez Gene" ID="401428"/>
  </DataNode>
  <DataNode TextLabel="OR2B6" GraphId="e75" Type="GeneProduct">
    <Attribute Key="org.pathvisio.model.BackpageHead" Value="OR2B6 | olfactory receptor family 2 subfamily..."/>
    <Graphics CenterX="243.33333333333334" CenterY="356.6666666666667" Width="66.66666666666667" Height="20.0" ZOrder="32768" FontSize="10" Valign="Middle"/>
    <Xref Database="Entrez Gene" ID="26212"/>
  </DataNode>
  <DataNode TextLabel="OR1F1" GraphId="b59" Type="GeneProduct">
    <Attribute Key="org.pathvisio.model.BackpageHead" Value="OR1F1 | olfactory receptor family 1 subfamily..."/>
    <Graphics CenterX="243.33333333333334" CenterY="156.66666666666666" Width="66.66666666666667" Height="20.0" ZOrder="32768" FontSize="10" Valign="Middle"/>
    <Xref Database="Entrez Gene" ID="4992"/>
  </DataNode>
  <DataNode TextLabel="OR2A9P" GraphId="ecd" Type="GeneProduct">
    <Attribute Key="org.pathvisio.model.BackpageHead" Value="OR2A9P | olfactory receptor family 2 subfamil..."/>
    <Graphics CenterX="243.33333333333334" CenterY="296.6666666666667" Width="66.66666666666667" Height="20.0" ZOrder="32768" FontSize="10" Valign="Middle"/>
    <Xref Database="Entrez Gene" ID="441295"/>
  </DataNode>
  <DataNode TextLabel="OR1N1" GraphId="ea2" Type="GeneProduct">
    <Attribute Key="org.pathvisio.model.BackpageHead" Value="OR1N1 | olfactory receptor family 1 subfamily..."/>
    <Graphics CenterX="243.33333333333334" CenterY="176.66666666666666" Width="66.66666666666667" Height="20.0" ZOrder="32768" FontSize="10" Valign="Middle"/>
    <Xref Database="Entrez Gene" ID="138883"/>
  </DataNode>
  <DataNode TextLabel="OR1E1" GraphId="fab" Type="GeneProduct">
    <Attribute Key="org.pathvisio.model.BackpageHead" Value="OR1E1 | olfactory receptor family 1 subfamily..."/>
    <Graphics CenterX="243.33333333333334" CenterY="197.66666666666666" Width="66.66666666666667" Height="20.0" ZOrder="32768" FontSize="10" Valign="Middle"/>
    <Xref Database="Entrez Gene" ID="8387"/>
  </DataNode>
  <DataNode TextLabel="OR1G1" GraphId="d83" Type="GeneProduct">
    <Attribute Key="org.pathvisio.model.BackpageHead" Value="OR1G1 | olfactory receptor family 1 subfamily..."/>
    <Graphics CenterX="243.33333333333334" CenterY="216.66666666666666" Width="66.66666666666667" Height="20.0" ZOrder="32768" FontSize="10" Valign="Middle"/>
    <Xref Database="Entrez Gene" ID="8390"/>
  </DataNode>
  <DataNode TextLabel="OR1E3P" GraphId="ded" Type="GeneProduct">
    <Attribute Key="org.pathvisio.model.BackpageHead" Value="OR1E3P | olfactory receptor family 1 subfamil..."/>
    <Graphics CenterX="243.33333333333334" CenterY="256.6666666666667" Width="66.66666666666667" Height="20.0" ZOrder="32768" FontSize="10" Valign="Middle"/>
    <Xref Database="Entrez Gene" ID="8389"/>
  </DataNode>
  <DataNode TextLabel="OR1R1P" GraphId="c77" Type="GeneProduct">
    <Attribute Key="org.pathvisio.model.BackpageHead" Value="OR1R1P | olfactory receptor family 1 subfamil..."/>
    <Graphics CenterX="243.33333333333334" CenterY="276.6666666666667" Width="66.66666666666667" Height="20.0" ZOrder="32768" FontSize="10" Valign="Middle"/>
    <Xref Database="Entrez Gene" ID="9596"/>
  </DataNode>
  <DataNode TextLabel="OR2F1" GraphId="cdb" Type="GeneProduct">
    <Attribute Key="org.pathvisio.model.BackpageHead" Value="OR2F1 | olfactory receptor family 2 subfamily..."/>
    <Graphics CenterX="243.33333333333334" CenterY="396.6666666666667" Width="66.66666666666667" Height="20.0" ZOrder="32768" FontSize="10" Valign="Middle"/>
    <Xref Database="Entrez Gene" ID="26211"/>
  </DataNode>
  <DataNode TextLabel="OR3A1" GraphId="dea" Type="GeneProduct">
    <Attribute Key="org.pathvisio.model.BackpageHead" Value="OR3A1 | olfactory receptor family 3 subfamily..."/>
    <Graphics CenterX="243.33333333333334" CenterY="496.6666666666667" Width="66.66666666666667" Height="20.0" ZOrder="32768" FontSize="10" Valign="Middle"/>
    <Xref Database="Entrez Gene" ID="4994"/>
  </DataNode>
  <DataNode TextLabel="LOC168188" GraphId="c44" Type="GeneProduct">
    <Attribute Key="org.pathvisio.model.BackpageHead" Value="LOC168188 | similar to Olfactory receptor 2H1 (..."/>
    <Graphics CenterX="243.33333333333334" CenterY="376.6666666666667" Width="66.66666666666667" Height="20.0" ZOrder="32768" FontSize="10" Valign="Middle"/>
    <Xref Database="Entrez Gene" ID="168188"/>
  </DataNode>
  <DataNode TextLabel="OR2A5" GraphId="f44" Type="GeneProduct">
    <Attribute Key="org.pathvisio.model.BackpageHead" Value="OR2A5 | olfactory receptor family 2 subfamily..."/>
    <Graphics CenterX="243.33333333333334" CenterY="416.6666666666667" Width="66.66666666666667" Height="20.0" ZOrder="32768" FontSize="10" Valign="Middle"/>
    <Xref Database="Entrez Gene" ID="393046"/>
  </DataNode>
  <DataNode TextLabel="OR5D3" GraphId="dd6" Type="GeneProduct">
    <Attribute Key="org.pathvisio.model.BackpageHead" Value="OR5D3 fragment"/>
    <Graphics CenterX="243.33333333333334" CenterY="516.6666666666666" Width="66.66666666666667" Height="20.0" ZOrder="32768" FontSize="10" Valign="Middle"/>
    <Xref Database="Uniprot-TrEMBL" ID="O95220"/>
  </DataNode>
  <DataNode TextLabel="OR3A3" GraphId="f6e" Type="GeneProduct">
    <Attribute Key="org.pathvisio.model.BackpageHead" Value="OR3A3 | olfactory receptor family 3 subfamily..."/>
    <Graphics CenterX="243.33333333333334" CenterY="476.6666666666667" Width="66.66666666666667" Height="20.0" ZOrder="32768" FontSize="10" Valign="Middle"/>
    <Xref Database="Entrez Gene" ID="8392"/>
  </DataNode>
  <DataNode TextLabel="GPR17" GraphId="d98" Type="GeneProduct">
    <Attribute Key="org.pathvisio.model.BackpageHead" Value="GPR17 | G protein-coupled receptor 17"/>
    <Graphics CenterX="103.33333333333333" CenterY="536.6666666666666" Width="66.66666666666667" Height="20.0" ZOrder="32768" FontSize="10" Valign="Middle"/>
    <Xref Database="Entrez Gene" ID="2840"/>
  </DataNode>
  <DataNode TextLabel="CELSR2" GraphId="fb0" Type="GeneProduct">
    <Attribute Key="org.pathvisio.model.BackpageHead" Value="CELSR2 | cadherin EGF LAG seven-pass G-type re..."/>
    <Graphics CenterX="393.3333333333333" CenterY="296.6666666666667" Width="66.66666666666667" Height="20.0" ZOrder="32768" FontSize="10" Valign="Middle"/>
    <Xref Database="Entrez Gene" ID="1952"/>
  </DataNode>
  <DataNode TextLabel="CELSR1" GraphId="d8a" Type="GeneProduct">
    <Attribute Key="org.pathvisio.model.BackpageHead" Value="CELSR1 | cadherin EGF LAG seven-pass G-type re..."/>
    <Graphics CenterX="393.3333333333333" CenterY="316.6666666666667" Width="66.66666666666667" Height="20.0" ZOrder="32768" FontSize="10" Valign="Middle"/>
    <Xref Database="Entrez Gene" ID="9620"/>
  </DataNode>
  <DataNode TextLabel="O60411" GraphId="eb6" Type="GeneProduct">
    <Attribute Key="org.pathvisio.model.BackpageHead" Value="fragment"/>
    <Graphics CenterX="796.6666666666666" CenterY="276.6666666666667" Width="66.66666666666667" Height="20.0" ZOrder="32768" FontSize="10" Valign="Middle"/>
    <Xref Database="Uniprot-TrEMBL" ID="O60411"/>
  </DataNode>
  <DataNode TextLabel="OR51A1P" GraphId="ce7" Type="GeneProduct">
    <Attribute Key="org.pathvisio.model.BackpageHead" Value="OR51A1P | olfactory receptor family 51 subfam..."/>
    <Graphics CenterX="393.3333333333333" CenterY="256.6666666666667" Width="66.66666666666667" Height="20.0" ZOrder="32768" FontSize="10" Valign="Middle"/>
    <Xref Database="Entrez Gene" ID="26537"/>
  </DataNode>
  <DataNode TextLabel="GRM8" GraphId="a7c" Type="GeneProduct">
    <Attribute Key="org.pathvisio.model.BackpageHead" Value="GRM8 | glutamate receptor metabotropic 8"/>
    <Graphics CenterX="796.6666666666666" CenterY="296.6666666666667" Width="66.66666666666667" Height="20.0" ZOrder="32768" FontSize="10" Valign="Middle"/>
    <Xref Database="Entrez Gene" ID="2918"/>
  </DataNode>
  <DataNode TextLabel="OR2A4" GraphId="d24" Type="GeneProduct">
    <Attribute Key="org.pathvisio.model.BackpageHead" Value="OR2A4 | olfactory receptor family 2 subfamily..."/>
    <Graphics CenterX="243.33333333333334" CenterY="436.6666666666667" Width="66.66666666666667" Height="20.0" ZOrder="32768" FontSize="10" Valign="Middle"/>
    <Xref Database="Entrez Gene" ID="79541"/>
  </DataNode>
  <DataNode TextLabel="Q9BYT4" GraphId="b02" Type="GeneProduct">
    <Attribute Key="org.pathvisio.model.BackpageHead" Value="fragment"/>
    <Graphics CenterX="796.6666666666666" CenterY="316.6666666666667" Width="66.66666666666667" Height="20.0" ZOrder="32768" FontSize="10" Valign="Middle"/>
    <Xref Database="Uniprot-TrEMBL" ID="Q9BYT4"/>
  </DataNode>
  <DataNode TextLabel="Q9H2C7" GraphId="dc8" Type="GeneProduct">
    <Attribute Key="org.pathvisio.model.BackpageHead" Value="fragment"/>
    <Graphics CenterX="796.6666666666666" CenterY="336.6666666666667" Width="66.66666666666667" Height="20.0" ZOrder="32768" FontSize="10" Valign="Middle"/>
    <Xref Database="Uniprot-TrEMBL" ID="Q9H2C7"/>
  </DataNode>
  <DataNode TextLabel="GRPR" GraphId="dfe" Type="GeneProduct">
    <Attribute Key="org.pathvisio.model.BackpageHead" Value="GRPR | gastrin-releasing peptide receptor"/>
    <Graphics CenterX="103.33333333333333" CenterY="556.6666666666666" Width="66.66666666666667" Height="20.0" ZOrder="32768" FontSize="10" Valign="Middle"/>
    <Xref Database="Entrez Gene" ID="2925"/>
  </DataNode>
  <DataNode TextLabel="OR1J5" GraphId="f80" Type="GeneProduct">
    <Attribute Key="org.pathvisio.model.BackpageHead" Value="HSA5 fragment"/>
    <Graphics CenterX="243.33333333333334" CenterY="236.66666666666666" Width="66.66666666666667" Height="20.0" ZOrder="32768" FontSize="10" Valign="Middle"/>
    <Xref Database="Entrez Gene" ID="81370"/>
  </DataNode>
  <DataNode TextLabel="CNR1" GraphId="d0f" Type="GeneProduct">
    <Attribute Key="org.pathvisio.model.BackpageHead" Value="CNR1 | cannabinoid receptor 1 (brain)"/>
    <Graphics CenterX="520.0" CenterY="256.6666666666667" Width="66.66666666666667" Height="20.0" ZOrder="32768" FontSize="10" Valign="Middle"/>
    <Xref Database="Entrez Gene" ID="CNR1"/>
  </DataNode>
  <DataNode TextLabel="CHRM3" GraphId="ec6" Type="GeneProduct">
    <Attribute Key="org.pathvisio.model.BackpageHead" Value="CHRM3 | cholinergic receptor muscarinic 3"/>
    <Graphics CenterX="520.0" CenterY="216.66666666666666" Width="66.66666666666667" Height="20.0" ZOrder="32768" FontSize="10" Valign="Middle"/>
    <Xref Database="Entrez Gene" ID="1131"/>
  </DataNode>
  <DataNode TextLabel="CHRM2" GraphId="c57" Type="GeneProduct">
    <Attribute Key="org.pathvisio.model.BackpageHead" Value="CHRM2 | cholinergic receptor muscarinic 2"/>
    <Graphics CenterX="520.0" CenterY="236.66666666666666" Width="66.66666666666667" Height="20.0" ZOrder="32768" FontSize="10" Valign="Middle"/>
    <Xref Database="Entrez Gene" ID="1129"/>
  </DataNode>
  <DataNode TextLabel="CCKBR" GraphId="d60" Type="GeneProduct">
    <Attribute Key="org.pathvisio.model.BackpageHead" Value="CCKBR | cholecystokinin B receptor"/>
    <Graphics CenterX="520.0" CenterY="196.66666666666666" Width="66.66666666666667" Height="20.0" ZOrder="32768" FontSize="10" Valign="Middle"/>
    <Xref Database="Entrez Gene" ID="887"/>
  </DataNode>
  <DataNode TextLabel="CXCR3" GraphId="ba3" Type="GeneProduct">
    <Attribute Key="org.pathvisio.model.BackpageHead" Value="CXCR3 | chemokine (C-X-C motif) receptor 3"/>
    <Graphics CenterX="520.0" CenterY="176.66666666666666" Width="66.66666666666667" Height="20.0" ZOrder="32768" FontSize="10" Valign="Middle"/>
    <Xref Database="Entrez Gene" ID="2833"/>
  </DataNode>
  <DataNode TextLabel="GHRHR" GraphId="ca0" Type="GeneProduct">
    <Attribute Key="org.pathvisio.model.BackpageHead" Value="GHRHR | growth hormone releasing hormone recept..."/>
    <Graphics CenterX="520.0" CenterY="516.6666666666666" Width="66.66666666666667" Height="20.0" ZOrder="32768" FontSize="10" Valign="Middle"/>
    <Xref Database="Entrez Gene" ID="2692"/>
  </DataNode>
  <DataNode TextLabel="GRCA" GraphId="baf" Type="GeneProduct">
    <Attribute Key="org.pathvisio.model.BackpageHead" Value="GRCA | gene rich cluster A gene"/>
    <Graphics CenterX="520.0" CenterY="536.6666666666666" Width="66.66666666666667" Height="20.0" ZOrder="32768" FontSize="10" Valign="Middle"/>
    <Xref Database="Entrez Gene" ID="27239"/>
  </DataNode>
  <DataNode TextLabel="GPR83" GraphId="adf" Type="GeneProduct">
    <Attribute Key="org.pathvisio.model.BackpageHead" Value="GPR83 | G protein-coupled receptor 83"/>
    <Graphics CenterX="520.0" CenterY="556.6666666666666" Width="66.66666666666667" Height="20.0" ZOrder="32768" FontSize="10" Valign="Middle"/>
    <Xref Database="Entrez Gene" ID="10888"/>
  </DataNode>
  <DataNode TextLabel="GRM1" GraphId="c22" Type="GeneProduct">
    <Attribute Key="org.pathvisio.model.BackpageHead" Value="GRM1 | glutamate receptor metabotropic 1"/>
    <Graphics CenterX="520.0" CenterY="576.6666666666666" Width="66.66666666666667" Height="20.0" ZOrder="32768" FontSize="10" Valign="Middle"/>
    <Xref Database="Entrez Gene" ID="2911"/>
  </DataNode>
  <DataNode TextLabel="DRD3" GraphId="a82" Type="GeneProduct">
    <Attribute Key="org.pathvisio.model.BackpageHead" Value="DRD3 | dopamine receptor D3"/>
    <Graphics CenterX="520.0" CenterY="316.6666666666667" Width="66.66666666666667" Height="20.0" ZOrder="32768" FontSize="10" Valign="Middle"/>
    <Xref Database="Entrez Gene" ID="1814"/>
  </DataNode>
  <DataNode TextLabel="DRD4" GraphId="cb8" Type="GeneProduct">
    <Attribute Key="org.pathvisio.model.BackpageHead" Value="DRD4 | dopamine receptor D4"/>
    <Graphics CenterX="520.0" CenterY="336.6666666666667" Width="66.66666666666667" Height="20.0" ZOrder="32768" FontSize="10" Valign="Middle"/>
    <Xref Database="Entrez Gene" ID="1815"/>
  </DataNode>
  <DataNode TextLabel="EMR2" GraphId="ff7" Type="GeneProduct">
    <Attribute Key="org.pathvisio.model.BackpageHead" Value="EMR2 | egf-like module containing mucin-like ..."/>
    <Graphics CenterX="520.0" CenterY="376.6666666666667" Width="66.66666666666667" Height="20.0" ZOrder="32768" FontSize="10" Valign="Middle"/>
    <Xref Database="Entrez Gene" ID="30817"/>
  </DataNode>
  <DataNode TextLabel="EBI2" GraphId="dcc" Type="GeneProduct">
    <Attribute Key="org.pathvisio.model.BackpageHead" Value="EBI2 | Epstein-Barr virus induced gene 2 (lymph..."/>
    <Graphics CenterX="520.0" CenterY="396.6666666666667" Width="66.66666666666667" Height="20.0" ZOrder="32768" FontSize="10" Valign="Middle"/>
    <Xref Database="Entrez Gene" ID="1880"/>
  </DataNode>
  <DataNode TextLabel="EDNRA" GraphId="a04" Type="GeneProduct">
    <Attribute Key="org.pathvisio.model.BackpageHead" Value="EDNRA | endothelin receptor type A"/>
    <Graphics CenterX="520.0" CenterY="436.6666666666667" Width="66.66666666666667" Height="20.0" ZOrder="32768" FontSize="10" Valign="Middle"/>
    <Xref Database="Entrez Gene" ID="1909"/>
  </DataNode>
  <DataNode TextLabel="EMR3" GraphId="f5f" Type="GeneProduct">
    <Attribute Key="org.pathvisio.model.BackpageHead" Value="EMR3 | egf-like module containing mucin-like ..."/>
    <Graphics CenterX="520.0" CenterY="356.6666666666667" Width="66.66666666666667" Height="20.0" ZOrder="32768" FontSize="10" Valign="Middle"/>
    <Xref Database="Entrez Gene" ID="84658"/>
  </DataNode>
  <DataNode TextLabel="FY" GraphId="e5f" Type="GeneProduct">
    <Attribute Key="org.pathvisio.model.BackpageHead" Value="FY | Duffy blood group"/>
    <Graphics CenterX="520.0" CenterY="496.6666666666667" Width="66.66666666666667" Height="20.0" ZOrder="32768" FontSize="10" Valign="Middle"/>
    <Xref Database="Entrez Gene" ID="2532"/>
  </DataNode>
  <DataNode TextLabel="ALG6" GraphId="a6a" Type="GeneProduct">
    <Attribute Key="org.pathvisio.model.BackpageHead" Value="ALG6 | asparagine-linked glycosylation 6 homolo..."/>
    <Graphics CenterX="520.0" CenterY="156.66666666666666" Width="66.66666666666667" Height="20.0" ZOrder="32768" FontSize="10" Valign="Middle"/>
    <Xref Database="Entrez Gene" ID="29929"/>
  </DataNode>
  <DataNode TextLabel="P2RY11" GraphId="d0a" Type="GeneProduct">
    <Attribute Key="org.pathvisio.model.BackpageHead" Value="P2RY11 | purinergic receptor P2Y G-protein cou..."/>
    <Graphics CenterX="650.0" CenterY="356.6666666666667" Width="66.66666666666667" Height="20.0" ZOrder="32768" FontSize="10" Valign="Middle"/>
    <Xref Database="Entrez Gene" ID="5032"/>
  </DataNode>
  <DataNode TextLabel="MASS1" GraphId="c45" Type="GeneProduct">
    <Attribute Key="org.pathvisio.model.BackpageHead" Value="MASS1 | monogenic audiogenic seizure susceptib..."/>
    <Graphics CenterX="650.0" CenterY="296.6666666666667" Width="66.66666666666667" Height="20.0" ZOrder="32768" FontSize="10" Valign="Middle"/>
    <Xref Database="Entrez Gene" ID="84059"/>
  </DataNode>
  <DataNode TextLabel="LPHN3" GraphId="acf" Type="GeneProduct">
    <Attribute Key="org.pathvisio.model.BackpageHead" Value="LPHN3 | latrophilin 3"/>
    <Graphics CenterX="650.0" CenterY="236.66666666666666" Width="66.66666666666667" Height="20.0" ZOrder="32768" FontSize="10" Valign="Middle"/>
    <Xref Database="Entrez Gene" ID="23284"/>
  </DataNode>
  <DataNode TextLabel="LPHN2" GraphId="ef2" Type="GeneProduct">
    <Attribute Key="org.pathvisio.model.BackpageHead" Value="LPHN2 | latrophilin 2"/>
    <Graphics CenterX="650.0" CenterY="256.6666666666667" Width="66.66666666666667" Height="20.0" ZOrder="32768" FontSize="10" Valign="Middle"/>
    <Xref Database="Entrez Gene" ID="23266"/>
  </DataNode>
  <DataNode TextLabel="PTGFR" GraphId="edc" Type="GeneProduct">
    <Attribute Key="org.pathvisio.model.BackpageHead" Value="PTGFR | prostaglandin F receptor (FP)"/>
    <Graphics CenterX="650.0" CenterY="336.6666666666667" Width="66.66666666666667" Height="20.0" ZOrder="32768" FontSize="10" Valign="Middle"/>
    <Xref Database="Entrez Gene" ID="5737"/>
  </DataNode>
  <DataNode TextLabel="SSTR2" GraphId="fbf" Type="GeneProduct">
    <Attribute Key="org.pathvisio.model.BackpageHead" Value="SSTR2 | somatostatin receptor 2"/>
    <Graphics CenterX="650.0" CenterY="416.6666666666667" Width="66.66666666666667" Height="20.0" ZOrder="32768" FontSize="10" Valign="Middle"/>
    <Xref Database="Entrez Gene" ID="6752"/>
  </DataNode>
  <DataNode TextLabel="SMO" GraphId="e02" Type="GeneProduct">
    <Attribute Key="org.pathvisio.model.BackpageHead" Value="SMO | smoothened homolog (Drosophila)"/>
    <Graphics CenterX="650.0" CenterY="396.6666666666667" Width="66.66666666666667" Height="20.0" ZOrder="32768" FontSize="10" Valign="Middle"/>
    <Xref Database="Entrez Gene" ID="6608"/>
  </DataNode>
  <InfoBox CenterX="5.1" CenterY="42.666666666666664"/>
  <Legend CenterX="1108.0" CenterY="118.53333333333333"/>
  <Biopax>
    <bp:openControlledVocabulary xmlns:bp="http://www.biopax.org/release/biopax-level3.owl#">
      <bp:TERM xmlns:rdf="http://www.w3.org/1999/02/22-rdf-syntax-ns#" rdf:datatype="http://www.w3.org/2001/XMLSchema#string">G protein mediated signaling pathway</bp:TERM>
      <bp:ID xmlns:rdf="http://www.w3.org/1999/02/22-rdf-syntax-ns#" rdf:datatype="http://www.w3.org/2001/XMLSchema#string">PW:0000125</bp:ID>
      <bp:Ontology xmlns:rdf="http://www.w3.org/1999/02/22-rdf-syntax-ns#" rdf:datatype="http://www.w3.org/2001/XMLSchema#string">Pathway Ontology</bp:Ontology>
    </bp:openControlledVocabulary>
  </Biopax>
</Pathway>
