# Supplementary material for: A network biology workflow to study transcriptomics data of the diabetic liver
Source: BMC Genomics. 2014 Nov 15;15(1):971. doi: 10.1186/1471-2164-15-971 (PMC4246458; doi:10.1186/1471-2164-15-971)
Supplement: Supplementary file 2 — Additional file 2: WikiPathways human pathway collection downloaded on 17 June 2014 ( http://wikipathways.org/index.php/Download_Pathways ). (ZIP 2 MB) [file 12864_2014_6667_MOESM2_ESM.zip › 2014-06-17-WikiPathways-HumanCollection/Hs_Heart_Development_WP1591_73381.gpml]

<?xml version="1.0" encoding="UTF-8"?>
<Pathway xmlns="http://pathvisio.org/GPML/2013a" Name="Heart Development" Last-Modified="2/22/2013" Organism="Homo sapiens" License="CC BY 2.0">
  <Comment Source="WikiPathways-category">Physiological Process</Comment>
  <Comment Source="WikiPathways-description">This pathway has been largely adapted from an article by Deepak Srivastava, Cell. 2006 Sep 22;126(6):1037-48. In this pathway are known transcription factors, miRNAs and regulatory proteins that impact the regional specificity of the human heart. Activating signals are indicated by arrows while inhibitory signals are indicated by T-bars. Special thanks to Kim Cordes for her assistance in revising this pathway, based on recent heart development research.</Comment>
  <BiopaxRef>fba</BiopaxRef>
  <Graphics BoardWidth="1695.0" BoardHeight="836.1524500907423" />
  <DataNode TextLabel="TBX20" GraphId="ba0ce" Type="GeneProduct">
    <Graphics CenterX="785.4899185256738" CenterY="644.6551932328322" Width="80.0" Height="20.0" ZOrder="32768" FontSize="16" Valign="Middle" />
    <Xref Database="Entrez Gene" ID="57057" />
  </DataNode>
  <DataNode TextLabel="TBX2" GraphId="d3e57" Type="GeneProduct">
    <Graphics CenterX="901.4899185256738" CenterY="644.6551932328322" Width="80.0" Height="20.0" ZOrder="32768" FontSize="16" Valign="Middle" />
    <Xref Database="Entrez Gene" ID="6909" />
  </DataNode>
  <DataNode TextLabel="NKX2-5" GraphId="c0017" Type="GeneProduct">
    <Graphics CenterX="1023.2399185256738" CenterY="644.6551932328322" Width="80.0" Height="20.0" ZOrder="32768" FontSize="16" Valign="Middle" />
    <Xref Database="Entrez Gene" ID="1482" />
  </DataNode>
  <DataNode TextLabel="TBX5" GraphId="fc9ee" Type="GeneProduct">
    <Graphics CenterX="1152.4899185256738" CenterY="644.6551932328322" Width="80.0" Height="20.0" ZOrder="32768" FontSize="16" Valign="Middle" />
    <Xref Database="Entrez Gene" ID="6910" />
  </DataNode>
  <DataNode TextLabel="BMP10" GraphId="c16db" Type="GeneProduct">
    <Graphics CenterX="921.7399185256738" CenterY="725.4051932328325" Width="80.0" Height="20.0" ZOrder="32768" FontSize="16" Valign="Middle" />
    <Xref Database="Entrez Gene" ID="27302" />
  </DataNode>
  <DataNode TextLabel="HAND1" GraphId="feb08" Type="GeneProduct">
    <Graphics CenterX="1023.2399185256738" CenterY="776.4051932328312" Width="80.0" Height="20.0" ZOrder="32768" FontSize="16" Valign="Middle" />
    <Xref Database="Entrez Gene" ID="9421" />
  </DataNode>
  <DataNode TextLabel="IRX4" GraphId="b5f20" Type="GeneProduct">
    <Graphics CenterX="1127.7399185256738" CenterY="725.4051932328325" Width="80.0" Height="20.0" ZOrder="32768" FontSize="16" Valign="Middle" />
    <Xref Database="Entrez Gene" ID="50805" />
  </DataNode>
  <DataNode TextLabel="NKX2-5" GraphId="c3689" Type="GeneProduct">
    <Graphics CenterX="599.039183222958" CenterY="641.8300220750552" Width="80.0" Height="20.0" ZOrder="32768" FontSize="16" Valign="Middle" />
    <Xref Database="Entrez Gene" ID="1482" />
  </DataNode>
  <DataNode TextLabel="FOXH1" GraphId="ad570" Type="GeneProduct">
    <Graphics CenterX="454.28918322295794" CenterY="641.8300220750554" Width="80.0" Height="20.0" ZOrder="32768" FontSize="16" Valign="Middle" />
    <Xref Database="Entrez Gene" ID="8928" />
  </DataNode>
  <DataNode TextLabel="MEF2C" GraphId="bab20" Type="GeneProduct">
    <Graphics CenterX="329.28918322295794" CenterY="671.8300220750552" Width="80.0" Height="20.0" ZOrder="32768" FontSize="16" Valign="Middle" />
    <Xref Database="Entrez Gene" ID="4208" />
  </DataNode>
  <DataNode TextLabel="SMYD1" GraphId="bb656" Type="GeneProduct">
    <Graphics CenterX="329.28918322295794" CenterY="722.830022075055" Width="80.0" Height="20.0" ZOrder="32768" FontSize="16" Valign="Middle" />
    <Xref Database="Entrez Gene" ID="150572" />
  </DataNode>
  <DataNode TextLabel="TBX20" GraphId="e4024" Type="GeneProduct">
    <Graphics CenterX="454.2891832229579" CenterY="672.8300220750552" Width="80.0" Height="20.0" ZOrder="32768" FontSize="16" Valign="Middle" />
    <Xref Database="Entrez Gene" ID="57057" />
  </DataNode>
  <DataNode TextLabel="HAND2" GraphId="e67d4" Type="GeneProduct">
    <Graphics CenterX="328.28918322295794" CenterY="786.830022075055" Width="80.0" Height="20.0" ZOrder="32768" FontSize="16" Valign="Middle" />
    <Xref Database="Entrez Gene" ID="9464" />
  </DataNode>
  <DataNode TextLabel="NOTCH1" GraphId="d53af" Type="GeneProduct">
    <Graphics CenterX="599.039183222958" CenterY="678.8300220750552" Width="80.0" Height="20.0" ZOrder="32768" FontSize="16" Valign="Middle" />
    <Xref Database="Entrez Gene" ID="4851" />
  </DataNode>
  <DataNode TextLabel="HEY1" GraphId="c8da1" Type="GeneProduct">
    <Graphics CenterX="653.4721026217862" CenterY="716.830022075055" Width="80.0" Height="20.0" ZOrder="32768" FontSize="16" Valign="Middle" />
    <Xref Database="Entrez Gene" ID="23462" />
  </DataNode>
  <DataNode TextLabel="SRF" GraphId="e36ca" Type="GeneProduct">
    <Graphics CenterX="599.0391832229581" CenterY="786.830022075055" Width="80.0" Height="20.0" ZOrder="32768" FontSize="16" Valign="Middle" />
    <Xref Database="Entrez Gene" ID="6722" />
  </DataNode>
  <DataNode TextLabel="GATA4" GraphId="e0c01" Type="GeneProduct">
    <Graphics CenterX="454.28918322295794" CenterY="716.830022075055" Width="80.0" Height="20.0" ZOrder="32768" FontSize="16" Valign="Middle" />
    <Xref Database="Entrez Gene" ID="2626" />
  </DataNode>
  <DataNode TextLabel="ISL1" GraphId="ce068" Type="GeneProduct">
    <Graphics CenterX="329.28918322295794" CenterY="615.8300220750552" Width="80.0" Height="20.0" ZOrder="32768" FontSize="16" Valign="Middle" />
    <Xref Database="Entrez Gene" ID="3670" />
  </DataNode>
  <DataNode TextLabel="MIR1-1" GraphId="ca2da" Type="GeneProduct">
    <Graphics CenterX="470.28918322295794" CenterY="786.830022075055" Width="80.0" Height="20.0" ZOrder="32768" FontSize="16" Valign="Middle" />
    <Xref Database="Ensembl" ID="ENSG00000199017" />
  </DataNode>
  <DataNode TextLabel="HEY2" GraphId="a3a1a" Type="GeneProduct">
    <Graphics CenterX="555.169471042838" CenterY="716.8300220750552" Width="80.0" Height="20.0" ZOrder="32768" FontSize="16" Valign="Middle" />
    <Xref Database="Entrez Gene" ID="23493" />
  </DataNode>
  <DataNode TextLabel="SHH" GraphId="ddccf" Type="GeneProduct">
    <Graphics CenterX="716.3837916234377" CenterY="147.38634399308557" Width="80.0" Height="20.0" ZOrder="32768" FontSize="16" Valign="Middle" />
    <Xref Database="Entrez Gene" ID="6469" />
  </DataNode>
  <DataNode TextLabel="FOXA2" GraphId="ee70c" Type="GeneProduct">
    <Graphics CenterX="497.0319792566986" CenterY="100.25475569397958" Width="80.0" Height="20.0" ZOrder="32768" FontSize="16" Valign="Middle" />
    <Xref Database="Entrez Gene" ID="3170" />
  </DataNode>
  <DataNode TextLabel="FOXC2" GraphId="c6a5a" Type="GeneProduct">
    <Graphics CenterX="600.6373878375998" CenterY="176.31872157884106" Width="80.0" Height="20.0" ZOrder="32768" FontSize="16" Valign="Middle" />
    <Xref Database="Entrez Gene" ID="2303" />
  </DataNode>
  <DataNode TextLabel="NKX2-5" GraphId="b8ef4" Type="GeneProduct">
    <Graphics CenterX="262.0319792566986" CenterY="147.38634399308557" Width="80.0" Height="20.0" ZOrder="32768" FontSize="16" Valign="Middle" />
    <Xref Database="Entrez Gene" ID="1482" />
  </DataNode>
  <DataNode TextLabel="TBX1" GraphId="eb211" Type="GeneProduct">
    <Graphics CenterX="497.0319792566986" CenterY="147.38634399308557" Width="80.0" Height="20.0" ZOrder="32768" FontSize="16" Valign="Middle" />
    <Xref Database="Entrez Gene" ID="6899" />
  </DataNode>
  <DataNode TextLabel="FOXC1" GraphId="c0475" Type="GeneProduct">
    <Graphics CenterX="600.6373878375998" CenterY="120.88162136562141" Width="80.0" Height="20.0" ZOrder="32768" FontSize="16" Valign="Middle" />
    <Xref Database="Entrez Gene" ID="2296" />
  </DataNode>
  <DataNode TextLabel="PITX2" GraphId="f2186" Type="GeneProduct">
    <Graphics CenterX="395.03197925669804" CenterY="187.81491542165696" Width="80.0" Height="20.0" ZOrder="32768" FontSize="16" Valign="Middle" />
    <Xref Database="Entrez Gene" ID="5308" />
  </DataNode>
  <DataNode TextLabel="FGF8" GraphId="acc16" Type="GeneProduct">
    <Graphics CenterX="262.0319792566986" CenterY="92.43823636446416" Width="80.0" Height="20.0" ZOrder="32768" FontSize="16" Valign="Middle" />
    <Xref Database="Entrez Gene" ID="2253" />
  </DataNode>
  <DataNode TextLabel="FGF10" GraphId="dee12" Type="GeneProduct">
    <Graphics CenterX="497.0319792566986" CenterY="209.49748049479683" Width="80.0" Height="20.0" ZOrder="32768" FontSize="16" Valign="Middle" />
    <Xref Database="Entrez Gene" ID="2255" />
  </DataNode>
  <DataNode TextLabel="TBX5" GraphId="b6c7d" Type="GeneProduct" GroupRef="c8841">
    <Graphics CenterX="825.3173450346792" CenterY="244.27285609081991" Width="80.0" Height="20.0" ZOrder="32768" FontSize="16" Valign="Middle" />
    <Xref Database="Entrez Gene" ID="6910" />
  </DataNode>
  <DataNode TextLabel="BMP2" GraphId="bcec2" Type="GeneProduct">
    <Graphics CenterX="946.1340470514142" CenterY="421.1084521613959" Width="80.0" Height="20.0" ZOrder="32768" FontSize="16" Valign="Middle" />
    <Xref Database="Entrez Gene" ID="650" />
  </DataNode>
  <DataNode TextLabel="TBX2" GraphId="ed6dd" Type="GeneProduct">
    <Graphics CenterX="1056.1340470514144" CenterY="421.1084521613959" Width="80.0" Height="20.0" ZOrder="32768" FontSize="16" Valign="Middle" />
    <Xref Database="Entrez Gene" ID="6909" />
  </DataNode>
  <DataNode TextLabel="PTPN11" GraphId="b679f" Type="GeneProduct">
    <Graphics CenterX="946.1340470514144" CenterY="486.1084521613959" Width="80.0" Height="20.0" ZOrder="32768" FontSize="16" Valign="Middle" />
    <Xref Database="Entrez Gene" ID="5781" />
  </DataNode>
  <DataNode TextLabel="NFATC1" GraphId="d39f4" Type="GeneProduct" GroupRef="ff841">
    <Graphics CenterX="1056.1340470514144" CenterY="456.1084521613959" Width="80.0" Height="20.0" ZOrder="32768" FontSize="16" Valign="Middle" />
    <Xref Database="Entrez Gene" ID="4772" />
  </DataNode>
  <DataNode TextLabel="VEGFA" GraphId="d4fb8" Type="GeneProduct" GroupRef="ab647">
    <Graphics CenterX="1170.1340470514144" CenterY="466.1084521613959" Width="80.0" Height="20.0" ZOrder="32768" FontSize="16" Valign="Middle" />
    <Xref Database="Entrez Gene" ID="7422" />
  </DataNode>
  <DataNode TextLabel="NFATC2" GraphId="ea8fb" Type="GeneProduct" GroupRef="ff841">
    <Graphics CenterX="1056.1340470514144" CenterY="476.1084521613959" Width="80.0" Height="20.0" ZOrder="32768" FontSize="16" Valign="Middle" />
    <Xref Database="Entrez Gene" ID="4773" />
  </DataNode>
  <DataNode TextLabel="NFATC3" GraphId="f7f21" Type="GeneProduct" GroupRef="ff841">
    <Graphics CenterX="1056.1340470514144" CenterY="496.1084521613959" Width="80.0" Height="20.0" ZOrder="32768" FontSize="16" Valign="Middle" />
    <Xref Database="Entrez Gene" ID="4775" />
  </DataNode>
  <DataNode TextLabel="NFATC4" GraphId="cb637" Type="GeneProduct" GroupRef="ff841">
    <Graphics CenterX="1056.1340470514144" CenterY="516.1084521613959" Width="80.0" Height="20.0" ZOrder="32768" FontSize="16" Valign="Middle" />
    <Xref Database="Entrez Gene" ID="4776" />
  </DataNode>
  <DataNode TextLabel="VEGFB" GraphId="ded3d" Type="GeneProduct" GroupRef="ab647">
    <Graphics CenterX="1170.1340470514144" CenterY="486.1084521613959" Width="80.0" Height="20.0" ZOrder="32768" FontSize="16" Valign="Middle" />
    <Xref Database="Entrez Gene" ID="7423" />
  </DataNode>
  <DataNode TextLabel="VEGFC" GraphId="a4fa7" Type="GeneProduct" GroupRef="ab647">
    <Graphics CenterX="1170.1340470514144" CenterY="506.1084521613959" Width="80.0" Height="20.0" ZOrder="32768" FontSize="16" Valign="Middle" />
    <Xref Database="Entrez Gene" ID="7424" />
  </DataNode>
  <DataNode TextLabel="NKX2-5" GraphId="f04e9" Type="GeneProduct">
    <Graphics CenterX="1054.877447494912" CenterY="357.74518505591595" Width="80.0" Height="20.0" ZOrder="32768" FontSize="16" Valign="Middle" />
    <Xref Database="Entrez Gene" ID="1482" />
  </DataNode>
  <DataNode TextLabel="TBX5" GraphId="fe1d7" Type="GeneProduct">
    <Graphics CenterX="1119.1274474949125" CenterY="300.9412634872888" Width="80.0" Height="20.0" ZOrder="32768" FontSize="16" Valign="Middle" />
    <Xref Database="Entrez Gene" ID="6910" />
  </DataNode>
  <DataNode TextLabel="GATA4" GraphId="addb0" Type="GeneProduct" GroupRef="e8d2f">
    <Graphics CenterX="995.1274474949134" CenterY="310.7451850559163" Width="80.0" Height="20.0" ZOrder="32768" FontSize="16" Valign="Middle" />
    <Xref Database="Entrez Gene" ID="2626" />
  </DataNode>
  <DataNode TextLabel="CTNNB1" GraphId="b4a10" Type="GeneProduct">
    <Graphics CenterX="329.28918322295794" CenterY="568.8300220750555" Width="80.0" Height="20.0" ZOrder="32768" FontSize="16" Valign="Middle" />
    <Xref Database="Entrez Gene" ID="1499" />
  </DataNode>
  <DataNode TextLabel="NOTCH1" GraphId="b7739" Type="GeneProduct">
    <Graphics CenterX="329.28918322295794" CenterY="512.8300220750555" Width="80.0" Height="20.0" ZOrder="32768" FontSize="16" Valign="Middle" />
    <Xref Database="Entrez Gene" ID="4851" />
  </DataNode>
  <DataNode TextLabel="BHLHE40" GraphId="ba959" Type="GeneProduct">
    <Comment>In other species, this is BHLHB2</Comment>
    <Graphics CenterX="246.28918322295794" CenterY="644.8300220750552" Width="80.0" Height="20.0" ZOrder="32768" FontSize="16" Valign="Middle" />
    <Xref Database="Entrez Gene" ID="8553" />
  </DataNode>
  <DataNode TextLabel="SMAD1" GraphId="aaa88" Type="GeneProduct">
    <Graphics CenterX="409.2462649709853" CenterY="248.02920113594257" Width="80.0" Height="20.0" ZOrder="32768" FontSize="16" Valign="Middle" />
    <Xref Database="Entrez Gene" ID="4086" />
  </DataNode>
  <DataNode TextLabel="SMAD4" GraphId="e4286" Type="GeneProduct">
    <Graphics CenterX="313.53197925669826" CenterY="248.8149154216568" Width="80.0" Height="20.0" ZOrder="32768" FontSize="16" Valign="Middle" />
    <Xref Database="Entrez Gene" ID="4089" />
  </DataNode>
  <DataNode TextLabel="BMP4" GraphId="eeaa5" Type="GeneProduct">
    <Graphics CenterX="444.0319792566986" CenterY="424.3863439930856" Width="80.0" Height="20.0" ZOrder="32768" FontSize="16" Valign="Middle" />
    <Xref Database="Entrez Gene" ID="652" />
  </DataNode>
  <DataNode TextLabel="BMPR1A" GraphId="dd100" Type="GeneProduct" GroupRef="b812a">
    <Graphics CenterX="409.2462649709853" CenterY="315.3863439930856" Width="80.0" Height="20.0" ZOrder="32768" FontSize="16" Valign="Middle" />
    <Xref Database="Entrez Gene" ID="657" />
  </DataNode>
  <DataNode TextLabel="BMPR2" GraphId="b90f7" Type="GeneProduct" GroupRef="b812a">
    <Graphics CenterX="409.2462649709853" CenterY="335.3863439930856" Width="80.0" Height="20.0" ZOrder="32768" FontSize="16" Valign="Middle" />
    <Xref Database="Entrez Gene" ID="659" />
  </DataNode>
  <DataNode TextLabel="BMP2" GraphId="f02db" Type="GeneProduct">
    <Graphics CenterX="354.0319792566986" CenterY="424.38634399308546" Width="80.0" Height="20.0" ZOrder="32768" FontSize="16" Valign="Middle" />
    <Xref Database="Entrez Gene" ID="650" />
  </DataNode>
  <DataNode TextLabel="GATA6" GraphId="dfcf6" Type="GeneProduct" GroupRef="e8d2f">
    <Graphics CenterX="995.1274474949134" CenterY="290.74518505591607" Width="80.0" Height="20.0" ZOrder="32768" FontSize="16" Valign="Middle" />
    <Xref Database="Entrez Gene" ID="2627" />
  </DataNode>
  <DataNode TextLabel="MEF2C" GraphId="eb125" Type="GeneProduct" GroupRef="c8841">
    <Graphics CenterX="825.3173450346792" CenterY="224.27285609082014" Width="80.0" Height="20.0" ZOrder="32768" FontSize="16" Valign="Middle" />
    <Xref Database="Entrez Gene" ID="4208" />
  </DataNode>
  <DataNode TextLabel="SRF" GraphId="f491c" Type="GeneProduct" GroupRef="bdc37">
    <Graphics CenterX="262.0319792566986" CenterY="329.57735522904125" Width="80.0" Height="20.0" ZOrder="32768" FontSize="16" Valign="Middle" />
    <Xref Database="Entrez Gene" ID="6722" />
  </DataNode>
  <DataNode TextLabel="NKX2-5" GraphId="b4b54" Type="GeneProduct" GroupRef="bdc37">
    <Graphics CenterX="262.0319792566986" CenterY="349.57735522904125" Width="80.0" Height="20.0" ZOrder="32768" FontSize="16" Valign="Middle" />
    <Xref Database="Entrez Gene" ID="1482" />
  </DataNode>
  <DataNode TextLabel="MIR143" GraphId="cfde6" Type="GeneProduct" GroupRef="a6c11">
    <Graphics CenterX="262.0319792566986" CenterY="420.8165514261018" Width="80.0" Height="20.0" ZOrder="32768" FontSize="16" Valign="Middle" />
    <Xref Database="Ensembl" ID="ENSG00000208035" />
  </DataNode>
  <DataNode TextLabel="MIR145" GraphId="c3762" Type="GeneProduct" GroupRef="a6c11">
    <Graphics CenterX="262.0319792566986" CenterY="440.8165514261018" Width="80.0" Height="20.0" ZOrder="32768" FontSize="16" Valign="Middle" />
    <Xref Database="Ensembl" ID="ENSG00000207700" />
  </DataNode>
  <DataNode TextLabel="GATA4" GraphId="cb1bf" Type="GeneProduct">
    <Graphics CenterX="946.1340470514144" CenterY="563.1084521613959" Width="80.0" Height="20.0" ZOrder="32768" FontSize="16" Valign="Middle" />
    <Xref Database="Entrez Gene" ID="2626" />
  </DataNode>
  <DataNode TextLabel="ERBB3" GraphId="b54af" Type="GeneProduct">
    <Graphics CenterX="1056.1340470514147" CenterY="563.1084521613959" Width="80.0" Height="20.0" ZOrder="32768" FontSize="16" Valign="Middle" />
    <Xref Database="Entrez Gene" ID="2065" />
  </DataNode>
  <DataNode TextLabel="MAPK1" GraphId="a7e2c" Type="GeneProduct">
    <Graphics CenterX="1170.1340470514144" CenterY="563.1084521613959" Width="80.0" Height="20.0" ZOrder="32768" FontSize="16" Valign="Middle" />
    <Xref Database="Entrez Gene" ID="5594" />
  </DataNode>
  <DataNode TextLabel="TBX5" GraphId="c120a" Type="GeneProduct" GroupRef="f2bcb">
    <Graphics CenterX="1026.9895018431898" CenterY="197.37200597716526" Width="80.0" Height="20.0" ZOrder="32768" FontSize="16" Valign="Middle" />
    <Xref Database="Entrez Gene" ID="6910" />
  </DataNode>
  <DataNode TextLabel="MEF2C" GraphId="bfdd3" Type="GeneProduct" GroupRef="f2bcb">
    <Graphics CenterX="1026.9895018431898" CenterY="217.37200597716583" Width="80.0" Height="20.0" ZOrder="32768" FontSize="16" Valign="Middle" />
    <Xref Database="Entrez Gene" ID="4208" />
  </DataNode>
  <DataNode TextLabel="GATA4" GraphId="da35b" Type="GeneProduct" GroupRef="f2bcb">
    <Graphics CenterX="1026.9895018431898" CenterY="237.37200597716492" Width="80.0" Height="20.0" ZOrder="32768" FontSize="16" Valign="Middle" />
    <Xref Database="Entrez Gene" ID="2626" />
  </DataNode>
  <Interaction GraphId="iddbd06129">
    <Graphics ZOrder="12288" LineThickness="1.0">
      <Point X="825.4899185256738" Y="644.6551932328322" GraphRef="ba0ce" RelX="1.0" RelY="0.0" />
      <Point X="861.4899185256738" Y="644.6551932328322" GraphRef="d3e57" RelX="-1.0" RelY="0.0" ArrowHead="TBar" />
    </Graphics>
    <Xref Database="" ID="" />
  </Interaction>
  <Interaction GraphId="c68c0">
    <Graphics ZOrder="12288" LineThickness="1.0">
      <Point X="941.4899185256738" Y="644.6551932328322" GraphRef="d3e57" RelX="1.0" RelY="0.0" />
      <Point X="983.2399185256738" Y="644.6551932328322" GraphRef="c0017" RelX="-1.0" RelY="0.0" ArrowHead="TBar" />
    </Graphics>
    <Xref Database="" ID="" />
  </Interaction>
  <Interaction GraphId="ide21e151f">
    <Graphics ZOrder="12288" LineThickness="1.0">
      <Point X="1003.2399185256738" Y="654.6551932328322" GraphRef="c0017" RelX="-0.5" RelY="1.0" />
      <Point X="941.7399185256738" Y="715.4051932328325" GraphRef="c16db" RelX="0.5" RelY="-1.0" ArrowHead="Arrow" />
    </Graphics>
    <Xref Database="" ID="" />
  </Interaction>
  <Interaction GraphId="a57ab">
    <Graphics ZOrder="12288" LineThickness="1.0">
      <Point X="1043.2399185256738" Y="654.6551932328322" GraphRef="c0017" RelX="0.5" RelY="1.0" />
      <Point X="1109.4899185256738" Y="714.6551932328321" ArrowHead="Arrow" />
    </Graphics>
    <Xref Database="" ID="" />
  </Interaction>
  <Interaction GraphId="b2aea">
    <Graphics ZOrder="12288" LineThickness="1.0">
      <Point X="1023.2399185256738" Y="654.6551932328322" GraphRef="c0017" RelX="0.0" RelY="1.0" />
      <Point X="1023.2399185256738" Y="766.4051932328312" GraphRef="feb08" RelX="0.0" RelY="-1.0" ArrowHead="Arrow" />
    </Graphics>
    <Xref Database="" ID="" />
  </Interaction>
  <Interaction GraphId="id7f29fdf4">
    <Graphics ZOrder="12288" LineStyle="Broken" LineThickness="1.0">
      <Point X="1063.2399185256738" Y="644.6551932328322" GraphRef="c0017" RelX="1.0" RelY="0.0" />
      <Point X="1112.4899185256738" Y="644.6551932328322" GraphRef="fc9ee" RelX="-1.0" RelY="0.0" />
    </Graphics>
    <Xref Database="" ID="" />
  </Interaction>
  <Interaction GraphId="idd6bff2b">
    <Graphics ZOrder="12288" LineThickness="1.0">
      <Point X="329.28918322295794" Y="625.8300220750552" GraphRef="ce068" RelX="0.0" RelY="1.0" />
      <Point X="329.28918322295794" Y="661.8300220750552" GraphRef="bab20" RelX="0.0" RelY="-1.0" ArrowHead="Arrow" />
    </Graphics>
    <Xref Database="" ID="" />
  </Interaction>
  <Interaction GraphId="e0a92">
    <Graphics ZOrder="12288" LineThickness="1.0">
      <Point X="329.28918322295794" Y="681.8300220750552" GraphRef="bab20" RelX="0.0" RelY="1.0" />
      <Point X="329.28918322295794" Y="712.830022075055" GraphRef="bb656" RelX="0.0" RelY="-1.0" ArrowHead="Arrow" />
    </Graphics>
    <Xref Database="" ID="" />
  </Interaction>
  <Interaction GraphId="e6ef2">
    <Graphics ZOrder="12288" LineThickness="1.0">
      <Point X="329.28918322295794" Y="732.830022075055" GraphRef="bb656" RelX="0.0" RelY="1.0" />
      <Point X="328.28918322295794" Y="776.830022075055" GraphRef="e67d4" RelX="0.0" RelY="-1.0" ArrowHead="Arrow" />
    </Graphics>
    <Xref Database="" ID="" />
  </Interaction>
  <Interaction GraphId="cff80">
    <Graphics ZOrder="12288" LineThickness="1.0">
      <Point X="414.2891832229579" Y="672.8300220750552" GraphRef="e4024" RelX="-1.0" RelY="0.0" />
      <Point X="369.28918322295794" Y="671.8300220750552" GraphRef="bab20" RelX="1.0" RelY="0.0" ArrowHead="Arrow" />
    </Graphics>
    <Xref Database="" ID="" />
  </Interaction>
  <Interaction GraphId="f50c0">
    <Graphics ZOrder="12288" LineThickness="1.0">
      <Point X="414.28918322295794" Y="716.830022075055" GraphRef="e0c01" RelX="-1.0" RelY="0.0" />
      <Point X="349.28918322295794" Y="681.8300220750552" GraphRef="bab20" RelX="0.5" RelY="1.0" ArrowHead="Arrow" />
    </Graphics>
    <Xref Database="" ID="" />
  </Interaction>
  <Interaction GraphId="a7098">
    <Graphics ZOrder="12288" LineThickness="1.0">
      <Point X="414.28918322295794" Y="641.8300220750554" GraphRef="ad570" RelX="-1.0" RelY="0.0" />
      <Point X="353.28918322295794" Y="661.8300220750552" ArrowHead="Arrow" />
    </Graphics>
    <Xref Database="" ID="" />
  </Interaction>
  <Interaction GraphId="f6cbc">
    <Graphics ZOrder="12288" LineThickness="1.0">
      <Point X="414.28918322295794" Y="716.830022075055" GraphRef="e0c01" RelX="-1.0" RelY="0.0" />
      <Point X="348.28918322295794" Y="776.830022075055" GraphRef="e67d4" RelX="0.5" RelY="-1.0" ArrowHead="Arrow" />
    </Graphics>
    <Xref Database="" ID="" />
  </Interaction>
  <Interaction GraphId="iddec9ee26">
    <Graphics ZOrder="12288" LineThickness="1.0">
      <Point X="430.28918322295794" Y="786.830022075055" />
      <Point X="368.28918322295794" Y="786.830022075055" GraphRef="e67d4" RelX="1.0" RelY="0.0" ArrowHead="TBar" />
    </Graphics>
    <Xref Database="" ID="" />
  </Interaction>
  <Interaction GraphId="idd47a2a4a">
    <Graphics ZOrder="12288" LineThickness="1.0">
      <Point X="559.0391832229581" Y="786.830022075055" GraphRef="e36ca" RelX="-1.0" RelY="0.0" />
      <Point X="510.28918322295794" Y="786.830022075055" GraphRef="ca2da" RelX="1.0" RelY="0.0" ArrowHead="Arrow" />
    </Graphics>
    <Xref Database="" ID="" />
  </Interaction>
  <Interaction GraphId="ida4729837">
    <Graphics ZOrder="12288" LineThickness="1.0">
      <Point X="599.039183222958" Y="688.8300220750552" GraphRef="d53af" RelX="0.0" RelY="1.0" />
      <Point X="653.4721026217862" Y="706.830022075055" GraphRef="c8da1" RelX="0.0" RelY="-1.0" ArrowHead="Arrow" />
    </Graphics>
    <Xref Database="" ID="" />
  </Interaction>
  <Interaction GraphId="d6a6c">
    <Graphics ZOrder="12288" LineThickness="1.0">
      <Point X="599.039183222958" Y="688.8300220750552" GraphRef="d53af" RelX="0.0" RelY="1.0" />
      <Point X="555.169471042838" Y="706.8300220750552" GraphRef="a3a1a" RelX="0.0" RelY="-1.0" ArrowHead="Arrow" />
    </Graphics>
    <Xref Database="" ID="" />
  </Interaction>
  <Interaction GraphId="idddd4b8c0">
    <Graphics ZOrder="12288" LineStyle="Broken" LineThickness="1.0">
      <Point X="515.169471042838" Y="716.8300220750552" GraphRef="a3a1a" RelX="-1.0" RelY="0.0" />
      <Point X="494.28918322295794" Y="716.830022075055" GraphRef="e0c01" RelX="1.0" RelY="0.0" />
    </Graphics>
    <Xref Database="" ID="" />
  </Interaction>
  <Interaction GraphId="id7ade4abe">
    <Graphics ConnectorType="Curved" ZOrder="12288" LineThickness="1.0">
      <Point X="653.4721026217862" Y="726.830022075055" GraphRef="c8da1" RelX="0.0" RelY="1.0" />
      <Point X="553.8806429223721" Y="755.0" />
      <Point X="454.28918322295794" Y="726.830022075055" GraphRef="e0c01" RelX="0.0" RelY="1.0" ArrowHead="TBar" />
    </Graphics>
    <Xref Database="" ID="" />
  </Interaction>
  <Interaction GraphId="fdbd7">
    <Graphics ZOrder="12288" LineStyle="Broken" LineThickness="1.0">
      <Point X="559.039183222958" Y="641.8300220750552" GraphRef="c3689" RelX="-1.0" RelY="0.0" />
      <Point X="494.28918322295794" Y="641.8300220750554" GraphRef="ad570" RelX="1.0" RelY="0.0" />
    </Graphics>
    <Xref Database="" ID="" />
  </Interaction>
  <Interaction GraphId="id7333093c">
    <Graphics ZOrder="12288" LineThickness="1.0">
      <Point X="676.3837916234377" Y="147.38634399308557" GraphRef="ddccf" RelX="-1.0" RelY="0.0" />
      <Point X="640.6373878375998" Y="120.88162136562141" GraphRef="c0475" RelX="1.0" RelY="0.0" ArrowHead="Arrow" />
    </Graphics>
    <Xref Database="" ID="" />
  </Interaction>
  <Interaction GraphId="d76d1">
    <Graphics ZOrder="12288" LineThickness="1.0">
      <Point X="676.3837916234377" Y="147.38634399308557" GraphRef="ddccf" RelX="-1.0" RelY="0.0" />
      <Point X="640.6373878375998" Y="176.31872157884106" GraphRef="c6a5a" RelX="1.0" RelY="0.0" ArrowHead="Arrow" />
    </Graphics>
    <Xref Database="" ID="" />
  </Interaction>
  <Interaction GraphId="id7b65c87f">
    <Graphics ZOrder="12288" LineThickness="1.0">
      <Point X="560.6373878375998" Y="120.88162136562141" GraphRef="c0475" RelX="-1.0" RelY="0.0" />
      <Point X="537.0319792566986" Y="147.38634399308557" GraphRef="eb211" RelX="1.0" RelY="0.0" ArrowHead="Arrow" />
    </Graphics>
    <Xref Database="" ID="" />
  </Interaction>
  <Interaction GraphId="idef59ebbc">
    <Graphics ZOrder="12288" LineThickness="1.0">
      <Point X="560.6373878375998" Y="176.31872157884106" GraphRef="c6a5a" RelX="-1.0" RelY="0.0" />
      <Point X="537.0319792566986" Y="147.38634399308557" GraphRef="eb211" RelX="1.0" RelY="0.0" ArrowHead="Arrow" />
    </Graphics>
    <Xref Database="" ID="" />
  </Interaction>
  <Interaction GraphId="id78d3bad9">
    <Graphics ZOrder="12288" LineThickness="1.0">
      <Point X="497.0319792566986" Y="157.38634399308557" GraphRef="eb211" RelX="0.0" RelY="1.0" />
      <Point X="395.03197925669804" Y="177.81491542165696" GraphRef="f2186" RelX="0.0" RelY="-1.0" ArrowHead="Arrow" />
    </Graphics>
    <Xref Database="" ID="" />
  </Interaction>
  <Interaction GraphId="e68f6">
    <Graphics ZOrder="12288" LineThickness="1.0">
      <Point X="457.0319792566986" Y="147.38634399308557" GraphRef="eb211" RelX="-1.0" RelY="0.0" />
      <Point X="302.0319792566986" Y="92.43823636446416" GraphRef="acc16" RelX="1.0" RelY="0.0" ArrowHead="Arrow" />
    </Graphics>
    <Xref Database="" ID="" />
  </Interaction>
  <Interaction GraphId="c90f6">
    <Graphics ZOrder="12288" LineThickness="1.0">
      <Point X="497.0319792566986" Y="157.38634399308557" GraphRef="eb211" RelX="0.0" RelY="1.0" />
      <Point X="497.0319792566986" Y="199.49748049479683" GraphRef="dee12" RelX="0.0" RelY="-1.0" ArrowHead="Arrow" />
    </Graphics>
    <Xref Database="" ID="" />
  </Interaction>
  <Interaction GraphId="f6f0c">
    <Graphics ZOrder="12288" LineThickness="1.0">
      <Point X="497.0319792566986" Y="137.38634399308557" GraphRef="eb211" RelX="0.0" RelY="-1.0" />
      <Point X="477.0319792566986" Y="110.25475569397958" GraphRef="ee70c" RelX="-0.5" RelY="1.0" ArrowHead="Arrow" />
    </Graphics>
    <Xref Database="" ID="" />
  </Interaction>
  <Interaction GraphId="id342ecf7c">
    <Graphics ZOrder="12288" LineStyle="Broken" LineThickness="1.0">
      <Point X="302.0319792566986" Y="147.38634399308557" GraphRef="b8ef4" RelX="1.0" RelY="0.0" />
      <Point X="457.0319792566986" Y="147.38634399308557" GraphRef="eb211" RelX="-1.0" RelY="0.0" />
    </Graphics>
    <Xref Database="" ID="" />
  </Interaction>
  <Interaction GraphId="idddb62001">
    <Graphics ZOrder="12288" LineThickness="1.0">
      <Point X="986.1340470514142" Y="421.1084521613959" GraphRef="bcec2" RelX="1.0" RelY="0.0" />
      <Point X="1016.1340470514144" Y="421.1084521613959" GraphRef="ed6dd" RelX="-1.0" RelY="0.0" ArrowHead="Arrow" />
    </Graphics>
    <Xref Database="" ID="" />
  </Interaction>
  <Interaction GraphId="idf928c389">
    <Graphics ZOrder="12288" LineThickness="1.0">
      <Point X="986.1340470514144" Y="486.1084521613959" GraphRef="b679f" RelX="1.0" RelY="0.0" />
      <Point X="1008.1340470514144" Y="486.1084521613959" GraphRef="b3871" RelX="-1.0" RelY="0.0" ArrowHead="TBar" />
    </Graphics>
    <Xref Database="" ID="" />
  </Interaction>
  <Interaction GraphId="id9c5f114f">
    <Graphics ZOrder="12288" LineThickness="1.0">
      <Point X="1104.1340470514144" Y="486.1084521613959" GraphRef="b3871" RelX="1.0" RelY="0.0" />
      <Point X="1122.1340470514144" Y="486.1084521613959" GraphRef="d1359" RelX="-1.0" RelY="0.0" ArrowHead="TBar" />
    </Graphics>
    <Xref Database="" ID="" />
  </Interaction>
  <Interaction GraphId="idc00dc16d">
    <Graphics ZOrder="12288" LineStyle="Broken" LineThickness="1.0">
      <Point X="995.1274474949134" Y="328.7451850559163" GraphRef="e9633" RelX="0.0" RelY="1.0" />
      <Point X="1054.877447494912" Y="347.74518505591595" GraphRef="f04e9" RelX="0.0" RelY="-1.0" />
    </Graphics>
    <Xref Database="" ID="" />
  </Interaction>
  <Interaction GraphId="bff49">
    <Graphics ZOrder="12288" LineStyle="Broken" LineThickness="1.0">
      <Point X="1043.1274474949134" Y="300.7451850559162" GraphRef="e9633" RelX="1.0" RelY="0.0" />
      <Point X="1079.1274474949125" Y="300.9412634872888" GraphRef="fe1d7" RelX="-1.0" RelY="0.0" />
    </Graphics>
    <Xref Database="" ID="" />
  </Interaction>
  <Interaction GraphId="e94ad">
    <Graphics ZOrder="12288" LineStyle="Broken" LineThickness="1.0">
      <Point X="1054.877447494912" Y="347.74518505591595" GraphRef="f04e9" RelX="0.0" RelY="-1.0" />
      <Point X="1119.1274474949125" Y="310.9412634872888" GraphRef="fe1d7" RelX="0.0" RelY="1.0" />
    </Graphics>
    <Xref Database="" ID="" />
  </Interaction>
  <Interaction GraphId="idbfc5c96a">
    <BiopaxRef>c48</BiopaxRef>
    <Graphics ZOrder="12288" LineThickness="1.0">
      <Point X="329.28918322295794" Y="578.8300220750555" GraphRef="b4a10" RelX="0.0" RelY="1.0" />
      <Point X="329.28918322295794" Y="605.8300220750552" GraphRef="ce068" RelX="0.0" RelY="-1.0" ArrowHead="TBar" />
    </Graphics>
    <Xref Database="" ID="" />
  </Interaction>
  <Interaction GraphId="id1083d9aa">
    <BiopaxRef>c48</BiopaxRef>
    <Graphics ZOrder="12288" LineThickness="1.0">
      <Point X="329.28918322295794" Y="522.8300220750555" GraphRef="b7739" RelX="0.0" RelY="1.0" />
      <Point X="329.28918322295794" Y="558.8300220750555" GraphRef="b4a10" RelX="0.0" RelY="-1.0" ArrowHead="TBar" />
    </Graphics>
    <Xref Database="" ID="" />
  </Interaction>
  <Interaction GraphId="id65553ec5">
    <BiopaxRef>c48</BiopaxRef>
    <Graphics ZOrder="12288" LineThickness="1.0">
      <Point X="289.28918322295794" Y="568.8300220750555" GraphRef="b4a10" RelX="-1.0" RelY="0.0" />
      <Point X="246.28918322295794" Y="634.8300220750552" GraphRef="ba959" RelX="0.0" RelY="-1.0" ArrowHead="Arrow" />
    </Graphics>
    <Xref Database="" ID="" />
  </Interaction>
  <Interaction GraphId="id71015447">
    <Graphics ZOrder="12288" LineThickness="1.0">
      <Point X="246.28918322295794" Y="654.8300220750552" GraphRef="ba959" RelX="0.0" RelY="1.0" />
      <Point X="289.28918322295794" Y="722.830022075055" GraphRef="bb656" RelX="-1.0" RelY="0.0" ArrowHead="TBar" />
    </Graphics>
    <Xref Database="" ID="" />
  </Interaction>
  <Interaction GraphId="idcff71729">
    <BiopaxRef>d11</BiopaxRef>
    <Graphics ZOrder="12288" LineThickness="1.0">
      <Point X="497.0319792566986" Y="157.38634399308557" GraphRef="eb211" RelX="0.0" RelY="1.0" />
      <Point X="409.2462649709853" Y="238.02920113594257" GraphRef="aaa88" RelX="0.0" RelY="-1.0" ArrowHead="TBar" />
    </Graphics>
    <Xref Database="" ID="" />
  </Interaction>
  <Interaction GraphId="id5a30d688">
    <BiopaxRef>d11</BiopaxRef>
    <Graphics ZOrder="12288" LineThickness="1.0">
      <Point X="369.2462649709853" Y="248.02920113594257" GraphRef="aaa88" RelX="-1.0" RelY="0.0" />
      <Point X="353.53197925669826" Y="248.8149154216568" GraphRef="e4286" RelX="1.0" RelY="0.0" ArrowHead="Arrow" />
    </Graphics>
    <Xref Database="" ID="" />
  </Interaction>
  <Interaction GraphId="idcbfe10b3">
    <Graphics ZOrder="12288" LineThickness="1.0">
      <Point X="444.0319792566986" Y="414.3863439930856" GraphRef="eeaa5" RelX="0.0" RelY="-1.0" />
      <Point X="409.2462649709853" Y="353.3863439930856" GraphRef="f9e1d" RelX="0.0" RelY="1.0" ArrowHead="Arrow" />
    </Graphics>
    <Xref Database="" ID="" />
  </Interaction>
  <Interaction GraphId="id4b9218c7">
    <Graphics ZOrder="12288" LineThickness="1.0">
      <Point X="409.2462649709853" Y="297.3863439930856" GraphRef="f9e1d" RelX="0.0" RelY="-1.0" />
      <Point X="409.2462649709853" Y="258.02920113594257" GraphRef="aaa88" RelX="0.0" RelY="1.0" ArrowHead="Arrow" />
    </Graphics>
    <Xref Database="" ID="" />
  </Interaction>
  <Interaction GraphId="ideba7867b">
    <BiopaxRef>ceb</BiopaxRef>
    <Graphics ZOrder="12288" LineThickness="1.0">
      <Point X="262.0319792566986" Y="157.38634399308557" GraphRef="b8ef4" RelX="0.0" RelY="1.0" />
      <Point X="389.2462649709853" Y="238.02920113594257" GraphRef="aaa88" RelX="-0.5" RelY="-1.0" ArrowHead="TBar" />
    </Graphics>
    <Xref Database="" ID="" />
  </Interaction>
  <Interaction GraphId="ida2d1932">
    <BiopaxRef>ceb</BiopaxRef>
    <Graphics ZOrder="12288" LineThickness="1.0">
      <Point X="354.0319792566986" Y="434.38634399308546" GraphRef="f02db" RelX="0.0" RelY="1.0" />
      <Point X="409.2462649709853" Y="353.3863439930856" GraphRef="f9e1d" RelX="0.0" RelY="1.0" ArrowHead="Arrow" />
    </Graphics>
    <Xref Database="" ID="" />
  </Interaction>
  <Interaction GraphId="id92e3ec0c">
    <Graphics ZOrder="12288" LineThickness="1.0">
      <Point X="262.0319792566986" Y="367.57735522904125" GraphRef="ac3d7" RelX="0.0" RelY="1.0" />
      <Point X="262.0319792566986" Y="402.8165514261018" GraphRef="b92d7" RelX="0.0" RelY="-1.0" ArrowHead="Arrow" />
    </Graphics>
    <Xref Database="" ID="" />
  </Interaction>
  <Interaction GraphId="idd4119ea4">
    <BiopaxRef>e36</BiopaxRef>
    <Graphics ZOrder="12288" LineThickness="1.0">
      <Point X="986.1340470514144" Y="563.1084521613959" GraphRef="cb1bf" RelX="1.0" RelY="0.0" />
      <Point X="1016.1340470514144" Y="563.1084521613959" ArrowHead="Arrow" />
    </Graphics>
    <Xref Database="" ID="" />
  </Interaction>
  <Interaction GraphId="id9c0ef9a8">
    <BiopaxRef>e36</BiopaxRef>
    <Graphics ZOrder="12288" LineThickness="1.0">
      <Point X="1096.1340470514147" Y="563.1084521613959" GraphRef="b54af" RelX="1.0" RelY="0.0" />
      <Point X="1130.1340470514144" Y="563.1084521613959" GraphRef="a7e2c" RelX="-1.0" RelY="0.0" ArrowHead="Arrow" />
    </Graphics>
    <Xref Database="" ID="" />
  </Interaction>
  <Interaction GraphId="idead8c040">
    <Graphics ZOrder="12288" LineStyle="Broken" LineThickness="1.0">
      <Point X="1122.0855929962115" Y="216.41843064917845" GraphRef="a9346" RelX="-1.0" RelY="0.0" />
      <Point X="1066.9895018431898" Y="217.37200597716583" GraphRef="bfdd3" RelX="1.0" RelY="0.0" />
    </Graphics>
    <Xref Database="" ID="" />
  </Interaction>
  <Interaction GraphId="idc4bab1c9">
    <Graphics ZOrder="12288" LineThickness="1.0">
      <Point X="262.0319792566986" Y="161.38634399308557" />
      <Point X="262.0319792566986" Y="311.57735522904125" GraphRef="ac3d7" RelX="0.0" RelY="-1.0" ArrowHead="Arrow" />
    </Graphics>
    <Xref Database="" ID="" />
  </Interaction>
  <Interaction GraphId="id327640dd">
    <Graphics ConnectorType="Curved" ZOrder="12288" LineStyle="Broken" LineThickness="1.0">
      <Point X="856.0" Y="326.0" ArrowHead="Arrow" />
      <Point X="874.9915966386552" Y="271.6860029885826" />
      <Point X="978.9895018431898" Y="217.3720059771651" GraphRef="c1ce6" RelX="-1.0" RelY="0.0" />
    </Graphics>
    <Xref Database="" ID="" />
  </Interaction>
  <Interaction GraphId="c5617">
    <Graphics ZOrder="32781" LineStyle="Broken" LineThickness="2.0" Color="ff9900">
      <Point X="753.7500000000034" Y="366.4726036213841" />
      <Point X="885.4005602240896" Y="350.39486139283366" GraphRef="ad5a0" RelX="-1.0" RelY="0.5" />
    </Graphics>
    <Xref Database="" ID="" />
  </Interaction>
  <Interaction GraphId="id79352c84">
    <Graphics ZOrder="32783" LineStyle="Broken" LineThickness="2.0" Color="ff9900">
      <Point X="692.0535692078138" Y="537.632140163273" />
      <Point X="885.4005602240896" Y="350.39486139283366" GraphRef="ad5a0" RelX="-1.0" RelY="0.5" />
    </Graphics>
    <Xref Database="" ID="" />
  </Interaction>
  <Interaction GraphId="a043d">
    <Graphics ZOrder="32784" LineThickness="1.0">
      <Point X="517.0319792566986" Y="110.25475569397958" GraphRef="ee70c" RelX="0.5" RelY="1.0" />
      <Point X="497.0319792566986" Y="137.38634399308557" GraphRef="eb211" RelX="0.0" RelY="-1.0" ArrowHead="Arrow" />
    </Graphics>
    <Xref Database="" ID="" />
  </Interaction>
  <GraphicalLine>
    <Graphics ZOrder="12288" LineThickness="2.0" Color="ff66ff">
      <Point X="514.0" Y="240.0" />
      <Point X="743.0" Y="240.00000000000003" />
    </Graphics>
  </GraphicalLine>
  <GraphicalLine GraphId="dbd55">
    <Graphics ZOrder="32795" LineThickness="2.0" Color="ff66ff">
      <Point X="513.0" Y="240.0" />
      <Point X="513.0" Y="436.0" />
    </Graphics>
  </GraphicalLine>
  <GraphicalLine GraphId="ce6de">
    <Graphics ZOrder="32796" LineThickness="2.0" Color="ff66ff">
      <Point X="513.0" Y="436.0" />
      <Point X="534.0" Y="436.0" />
    </Graphics>
  </GraphicalLine>
  <GraphicalLine GraphId="c8d99">
    <Graphics ZOrder="32797" LineThickness="2.0" Color="ff66ff">
      <Point X="744.0" Y="240.0" />
      <Point X="744.0" Y="257.0" />
    </Graphics>
  </GraphicalLine>
  <GraphicalLine GraphId="ae328">
    <Graphics ZOrder="32798" LineThickness="2.0" Color="66ff66">
      <Point X="498.0" Y="311.0" />
      <Point X="498.0" Y="608.0" />
    </Graphics>
  </GraphicalLine>
  <GraphicalLine GraphId="c7886">
    <Graphics ZOrder="32799" LineThickness="2.0" Color="66ff66">
      <Point X="674.0" Y="608.0" />
      <Point X="497.0" Y="608.0" />
    </Graphics>
  </GraphicalLine>
  <GraphicalLine GraphId="a55af">
    <Graphics ZOrder="32800" LineThickness="2.0" Color="66ff66">
      <Point X="499.0" Y="312.0" />
      <Point X="520.0" Y="312.0" />
    </Graphics>
  </GraphicalLine>
  <GraphicalLine GraphId="c9fa4">
    <Graphics ZOrder="32801" LineThickness="2.0" Color="ff3333">
      <Point X="674.0" Y="609.0" />
      <Point X="836.0" Y="609.0" />
    </Graphics>
  </GraphicalLine>
  <GraphicalLine GraphId="c4a07">
    <Graphics ZOrder="32802" LineThickness="2.0" Color="ff3333">
      <Point X="837.0" Y="485.0" />
      <Point X="837.0" Y="608.0" />
    </Graphics>
  </GraphicalLine>
  <GraphicalLine GraphId="cdef7">
    <Graphics ZOrder="32803" LineThickness="2.0" Color="ff3333">
      <Point X="820.0" Y="484.0" />
      <Point X="837.0" Y="484.0" />
    </Graphics>
  </GraphicalLine>
  <GraphicalLine GraphId="f6c0d">
    <Graphics ZOrder="32804" LineThickness="2.0" Color="ffff00">
      <Point X="836.0" Y="462.0" />
      <Point X="853.0" Y="462.0" />
    </Graphics>
  </GraphicalLine>
  <GraphicalLine GraphId="dcbf2">
    <Graphics ZOrder="32805" LineThickness="2.0" Color="ffff00">
      <Point X="836.0" Y="432.0" />
      <Point X="853.0" Y="432.0" />
    </Graphics>
  </GraphicalLine>
  <GraphicalLine GraphId="b1baa">
    <Graphics ZOrder="32806" LineThickness="2.0" Color="ffff00">
      <Point X="856.0" Y="462.0" />
      <Point X="856.0" Y="432.0" />
    </Graphics>
  </GraphicalLine>
  <GraphicalLine GraphId="e54bc">
    <Graphics ZOrder="32807" LineThickness="2.0" Color="3333ff">
      <Point X="740.0" Y="286.0" />
      <Point X="856.0" Y="286.0" />
    </Graphics>
  </GraphicalLine>
  <GraphicalLine GraphId="cdd92">
    <Graphics ZOrder="32808" LineThickness="2.0" Color="3333ff">
      <Point X="856.0" Y="307.0" />
      <Point X="856.0" Y="286.0" />
    </Graphics>
  </GraphicalLine>
  <GraphicalLine GraphId="efdd4">
    <Graphics ZOrder="32809" LineThickness="2.0" Color="3333ff">
      <Point X="739.0" Y="307.0" />
      <Point X="739.0" Y="286.0" />
    </Graphics>
  </GraphicalLine>
  <Label TextLabel="Day 28" GraphId="cbf33">
    <Graphics CenterX="951.3014593832083" CenterY="63.583156002411215" Width="311.3970812335833" Height="34.0" ZOrder="28672" FillColor="ffffff" FontWeight="Bold" FontSize="25" Valign="Middle" />
  </Label>
  <Label TextLabel="LA" GraphId="be5cd">
    <Graphics CenterX="815.2500000000034" CenterY="360.8059369547176" Width="39.0" Height="32.0" ZOrder="28672" FontWeight="Bold" FontSize="20" Valign="Middle" LineThickness="0.02" Color="ffffff" />
  </Label>
  <Label TextLabel="RA" GraphId="c04ef">
    <Graphics CenterX="695.4011627907012" CenterY="373.8059369547177" Width="58.0" Height="29.0" ZOrder="28672" FontWeight="Bold" FontSize="20" Valign="Middle" LineThickness="0.02" Color="ffffff" />
  </Label>
  <Label TextLabel="RV" GraphId="eae9b">
    <Graphics CenterX="615.4011627906957" CenterY="496.5559369547168" Width="229.0" Height="52.0" ZOrder="28672" FontWeight="Bold" FontSize="20" Valign="Middle" LineThickness="0.02" />
  </Label>
  <Label TextLabel="LV" GraphId="cf816">
    <Graphics CenterX="728.7500000000034" CenterY="487.3059369547168" Width="30.0" Height="34.0" ZOrder="28672" FontWeight="Bold" FontSize="20" Valign="Middle" LineThickness="0.02" Color="ffffff" />
  </Label>
  <Label TextLabel="CT" GraphId="d0a4c">
    <Graphics CenterX="599.7045893010697" CenterY="416.30593695471714" Width="35.0" Height="28.0" ZOrder="28672" FontWeight="Bold" FontSize="20" Valign="Middle" LineThickness="0.02" Color="ffffff" />
  </Label>
  <Label TextLabel="AS" GraphId="bc597">
    <Graphics CenterX="626.1511627906957" CenterY="345.5559369547183" Width="229.0" Height="52.0" ZOrder="28672" FontWeight="Bold" FontSize="20" Valign="Middle" LineThickness="0.02" />
  </Label>
  <Label TextLabel="First Heart Field" GraphId="c0d6e">
    <Graphics CenterX="1378.4722222222254" CenterY="538.6055552970238" Width="226.8518518518506" Height="29.0" ZOrder="28672" FillColor="ffffff" FontWeight="Bold" FontSize="20" Valign="Middle" />
  </Label>
  <Label TextLabel="Cardiac Neural Crest" GraphId="c31ad">
    <Graphics CenterX="1397.2441203768326" CenterY="625.8293235298661" Width="295.78953702411013" Height="29.0" ZOrder="28672" FillColor="ffffff" FontWeight="Bold" FontSize="20" Valign="Middle" />
  </Label>
  <Label TextLabel="Second Heart Field" GraphId="dd592">
    <Graphics CenterX="1388.3101851851857" CenterY="582.0023222475579" Width="244.21296296296214" Height="28.124985134513736" ZOrder="28672" FillColor="ffffff" FontWeight="Bold" FontSize="20" Valign="Middle" />
  </Label>
  <Label TextLabel="Cardiac Reprogramming Factors&#xA;" GraphId="f6309">
    <Graphics CenterX="1047.2307789572637" CenterY="175.51192744793735" Width="259.10987065690097" Height="20.0" ZOrder="28672" FillColor="ffffff" FontStyle="Italic" FontSize="18" Valign="Middle" Color="0000ff" />
  </Label>
  <Label TextLabel="Fibroblast" GraphId="a9346">
    <Graphics CenterX="1160.670136099183" CenterY="216.41843064917845" Width="77.16908620594313" Height="37.425425434519994" ZOrder="28672" FillColor="ffffff" FontSize="18" Valign="Middle" />
  </Label>
  <Label TextLabel="Sternal Genes" GraphId="a229b">
    <Graphics CenterX="1366.2115113158675" CenterY="670.518609004088" Width="207.0769773682655" Height="29.0" ZOrder="32792" FillColor="ffffff" FontWeight="Bold" FontSize="20" Valign="Middle" />
  </Label>
  <Label TextLabel="Combination of First and Second" GraphId="bbc80">
    <Graphics CenterX="1455.2314814814813" CenterY="709.4879408586293" Width="368.0555555555552" Height="29.0" ZOrder="32793" FillColor="ffffff" FontWeight="Bold" FontSize="20" Valign="Middle" />
  </Label>
  <Label TextLabel="Heart Fields (Heart Valves)" GraphId="d20ae">
    <Graphics CenterX="1426.8106492469028" CenterY="730.6090506253836" Width="329.9898126173057" Height="29.0" ZOrder="32794" FillColor="ffffff" FontWeight="Bold" FontSize="20" Valign="Middle" />
  </Label>
  <Shape GraphId="c83d6">
    <Graphics CenterX="824.0" CenterY="229.49792494257133" Width="96.00000000000017" Height="84.41016333938373" ZOrder="-261" FillColor="ebebff" FontSize="10" Valign="Middle" ShapeType="Rectangle" Color="ebebff" Rotation="0.0" />
  </Shape>
  <Shape GraphId="ad5a0">
    <Graphics CenterX="1050.0672268907563" CenterY="321.9101709649385" Width="329.3333333333329" Height="113.9387617115805" ZOrder="-259" FillColor="ffdfac" FontSize="10" Valign="Middle" ShapeType="Rectangle" Color="ffdfac" Rotation="0.0" />
  </Shape>
  <Shape GraphId="fa16f">
    <Graphics CenterX="1052.9462008046405" CenterY="494.8820326678765" Width="329.38294010889194" Height="181.4882032667876" ZOrder="-257" FillColor="ffffc8" FontSize="10" Valign="Middle" ShapeType="Rectangle" Color="ffffc8" Rotation="0.0" />
  </Shape>
  <Shape GraphId="fb82a">
    <Graphics CenterX="978.0399274047186" CenterY="717.6678765880208" Width="480.94373865698714" Height="176.96914700544303" ZOrder="-255" FillColor="ffbebe" FontSize="10" Valign="Middle" ShapeType="Rectangle" Color="ffe6e6" Rotation="0.0" />
  </Shape>
  <Shape GraphId="bdabc">
    <Graphics CenterX="558.8112522686006" CenterY="716.2050816696917" Width="311.2159709618911" Height="176.0435571687848" ZOrder="-253" FillColor="c8ffc8" FontSize="10" Valign="Middle" ShapeType="Rectangle" Color="c8ffc8" Rotation="0.0" />
  </Shape>
  <Shape GraphId="ebb17">
    <Graphics CenterX="340.0907441016334" CenterY="648.239564428312" Width="284.93647912885666" Height="313.9745916515425" ZOrder="-251" FillColor="c8ffc8" FontSize="10" Valign="Middle" ShapeType="Rectangle" Color="c8ffc8" Rotation="0.0" />
  </Shape>
  <Shape GraphId="a51b7">
    <Graphics CenterX="342.38596491228077" CenterY="298.31669691470165" Width="285.43859649122834" Height="325.7894736842125" ZOrder="-249" FillColor="ffbeff" FontSize="10" Valign="Middle" ShapeType="Rectangle" Color="ffe6ff" Rotation="0.0" />
  </Shape>
  <Shape GraphId="c49f9">
    <Graphics CenterX="481.5" CenterY="141.7173321234119" Width="563.0" Height="180.01361161524505" ZOrder="-247" FillColor="ffbeff" FontSize="10" Valign="Middle" ShapeType="Rectangle" Color="ffbeff" Rotation="0.0" />
  </Shape>
  <Shape GraphId="d70b8">
    <Graphics CenterX="750.7153542489987" CenterY="389.8373719732165" Width="75.547879223097" Height="103.70245019300499" ZOrder="-245" FillColor="000066" FontSize="10" Valign="Middle" ShapeType="Oval" Color="000066" Rotation="1.7455373396695708" />
  </Shape>
  <Shape GraphId="e3c60">
    <Graphics CenterX="697.1393202129508" CenterY="382.65219332448737" Width="34.558404837141886" Height="86.36326078258666" ZOrder="-243" FillColor="0000cc" FontSize="10" Valign="Middle" ShapeType="Oval" Color="0000cc" Rotation="3.8804619021658313" />
  </Shape>
  <Shape GraphId="ea1f8">
    <Graphics CenterX="679.1393202129509" CenterY="374.6521933244875" Width="34.558404837141886" Height="86.36326078258666" ZOrder="-239" FillColor="0000cc" FontSize="10" Valign="Middle" ShapeType="Oval" Color="0000cc" Rotation="2.700099904843381" />
  </Shape>
  <Shape GraphId="baf30">
    <Graphics CenterX="705.1423399162913" CenterY="363.83391638474416" Width="108.07858591038224" Height="77.99294495013284" ZOrder="-237" FillColor="000066" FontSize="10" Valign="Middle" ShapeType="Oval" LineThickness="10.0" Color="6600ff" Rotation="0.7804781074073639" />
  </Shape>
  <Shape GraphId="aa363">
    <Graphics CenterX="708.349600286685" CenterY="367.82353043480884" Width="73.50567122264266" Height="111.46825590268469" ZOrder="-235" FillColor="0000cc" FontSize="10" Valign="Middle" ShapeType="Oval" Color="0000cc" Rotation="2.3690230011704525" />
  </Shape>
  <Shape GraphId="ca802">
    <Graphics CenterX="695.4796597668221" CenterY="343.16470291160346" Width="43.85982971777178" Height="60.979028937478546" ZOrder="-233" FillColor="000066" FontSize="10" Valign="Middle" ShapeType="Oval" Color="000066" Rotation="1.6453929880006788" />
  </Shape>
  <Shape GraphId="e8a4d">
    <Graphics CenterX="756.1393202129509" CenterY="392.65219332448726" Width="34.558404837141886" Height="86.36326078258666" ZOrder="-231" FillColor="0000cc" FontSize="10" Valign="Middle" ShapeType="Oval" Color="0000cc" Rotation="3.8804619021658313" />
  </Shape>
  <Shape GraphId="e43c9">
    <Graphics CenterX="777.4063731905871" CenterY="410.8348277873723" Width="116.06656995840899" Height="86.36326078258666" ZOrder="-229" FillColor="0000cc" FontSize="10" Valign="Middle" ShapeType="Oval" Color="0000cc" Rotation="4.024981637298607" />
  </Shape>
  <Shape GraphId="dc384">
    <Graphics CenterX="796.9063731905871" CenterY="380.3348277873728" Width="116.06656995840899" Height="86.36326078258666" ZOrder="-227" FillColor="0000cc" FontSize="10" Valign="Middle" ShapeType="Oval" Color="0000cc" Rotation="2.459844012432216" />
  </Shape>
  <Shape GraphId="a37dd">
    <Graphics CenterX="796.2646673575894" CenterY="373.03466558633124" Width="115.45955759578939" Height="87.51832374286136" ZOrder="-223" FillColor="000066" FontSize="10" Valign="Middle" ShapeType="Oval" LineThickness="10.0" Color="6600ff" Rotation="2.617608032892543" />
  </Shape>
  <Shape GraphId="e7d45">
    <Graphics CenterX="682.7500000000034" CenterY="513.8059369547168" Width="35.0" Height="102.0" ZOrder="-216" FillColor="990000" FontSize="10" Valign="Middle" ShapeType="Oval" Color="990000" Rotation="0.0" />
  </Shape>
  <Shape GraphId="c8ff2">
    <Graphics CenterX="725.7500000000034" CenterY="515.3059369547168" Width="155.0" Height="139.0" ZOrder="-214" FillColor="ff3333" FontSize="10" Valign="Middle" ShapeType="Oval" Color="ff3333" Rotation="0.0" />
  </Shape>
  <Shape GraphId="fb74b">
    <Graphics CenterX="627.5163088416471" CenterY="506.8296726317169" Width="136.03287653072834" Height="192.81012219744827" ZOrder="-212" FillColor="66ff66" FontSize="10" Valign="Middle" ShapeType="Oval" Color="00ff00" Rotation="1.5716405575635333" />
  </Shape>
  <Shape GraphId="d544f">
    <Graphics CenterX="743.0035521952047" CenterY="437.95719185866074" Width="141.0" Height="67.52585054739995" ZOrder="-206" FillColor="990000" FontSize="10" Valign="Middle" ShapeType="Oval" Color="990000" Rotation="0.1906389059140955" />
  </Shape>
  <Shape GraphId="acb64">
    <Graphics CenterX="739.4011627907012" CenterY="503.0559369547168" Width="141.0" Height="139.0" ZOrder="-204" FillColor="990000" FontSize="10" Valign="Middle" ShapeType="Oval" Color="990000" Rotation="0.0" />
  </Shape>
  <Shape GraphId="ec9f9">
    <Graphics CenterX="724.7500000000034" CenterY="555.8059369547168" Width="35.0" Height="102.0" ZOrder="-200" FillColor="990000" FontSize="10" Valign="Middle" ShapeType="Oval" Color="990000" Rotation="1.561705668129837" />
  </Shape>
  <Shape GraphId="d4747">
    <Graphics CenterX="745.7409762275283" CenterY="516.0977347287313" Width="33.78719157144063" Height="103.70245019300499" ZOrder="-96" FillColor="ff6666" FontSize="10" Valign="Middle" ShapeType="Oval" Color="ff6666" Rotation="1.1604955209485623" />
  </Shape>
  <Shape GraphId="d41a4">
    <Graphics CenterX="750.8921390182261" CenterY="503.8477347287313" Width="33.78719157144063" Height="103.70245019300499" ZOrder="-94" FillColor="ff6666" FontSize="10" Valign="Middle" ShapeType="Oval" Color="ff6666" Rotation="1.1604955209485623" />
  </Shape>
  <Shape GraphId="c93a2">
    <Graphics CenterX="751.9909762275283" CenterY="521.0977347287313" Width="33.78719157144063" Height="103.70245019300499" ZOrder="-92" FillColor="ff6666" FontSize="10" Valign="Middle" ShapeType="Oval" Color="ff6666" Rotation="0.9504817744025041" />
  </Shape>
  <Shape GraphId="ebcf1">
    <Graphics CenterX="747.5669614532965" CenterY="412.3354827053963" Width="27.82491323106192" Height="103.70245019300499" ZOrder="-90" FillColor="000066" FontSize="10" Valign="Middle" ShapeType="Oval" Color="000066" Rotation="1.7455373396695708" />
  </Shape>
  <Shape GraphId="d8c74">
    <Graphics CenterX="709.9139603736562" CenterY="509.01734923092295" Width="83.3683531566565" Height="103.70245019300499" ZOrder="-88" FillColor="ff6666" FontSize="10" Valign="Middle" ShapeType="Oval" Color="ff6666" Rotation="1.2166721226114787" />
  </Shape>
  <Shape GraphId="dabbd">
    <Graphics CenterX="717.1803280760289" CenterY="502.1813725677764" Width="86.91656439554438" Height="103.70245019300499" ZOrder="-84" FillColor="ff6666" FontSize="10" Valign="Middle" ShapeType="Oval" Color="ff6666" Rotation="1.7455373396695708" />
  </Shape>
  <Shape GraphId="c16ca">
    <Graphics CenterX="732.4909762275284" CenterY="472.8477347287313" Width="33.78719157144063" Height="103.70245019300499" ZOrder="-82" FillColor="ff6666" FontSize="10" Valign="Middle" ShapeType="Oval" Color="ff6666" Rotation="1.5429066868141939" />
  </Shape>
  <Shape GraphId="f5e02">
    <Graphics CenterX="1269.5999568254542" CenterY="538.3555552970239" Width="14.0" Height="29.5" ZOrder="16384" FillColor="ff0000" FontSize="10" Valign="Middle" ShapeType="Rectangle" Rotation="0.0" />
  </Shape>
  <Shape GraphId="edc7d">
    <Graphics CenterX="1256.099956825454" CenterY="538.3555552970239" Width="13.0" Height="29.5" ZOrder="16384" FillColor="0000ff" FontSize="10" Valign="Middle" ShapeType="Rectangle" Rotation="0.0" />
  </Shape>
  <Shape GraphId="d107c">
    <Graphics CenterX="1262.8499568254554" CenterY="581.2452508001501" Width="27.5" Height="29.5" ZOrder="16384" FillColor="00ff00" FontSize="10" Valign="Middle" ShapeType="Rectangle" Rotation="0.0" />
  </Shape>
  <Shape GraphId="cd91c">
    <Graphics CenterX="1262.322179047678" CenterY="626.1346774318624" Width="27.5" Height="29.5" ZOrder="16384" FillColor="ff00ff" FontSize="10" Valign="Middle" ShapeType="Rectangle" Rotation="0.0" />
  </Shape>
  <Shape GraphId="baafc">
    <Graphics CenterX="1448.8303085299456" CenterY="631.9444444444443" Width="432.33938294010886" Height="247.68518518518513" ZOrder="16384" FontSize="10" Valign="Middle" ShapeType="Rectangle" Rotation="0.0" />
  </Shape>
  <Shape GraphId="be68a">
    <Graphics CenterX="643.5932113399624" CenterY="361.0326811080316" Width="69.84909822795049" Height="18.815007535556948" ZOrder="16508" FillColor="006600" FontSize="10" Valign="Middle" ShapeType="Oval" Color="006600" Rotation="1.6357363586688012" />
  </Shape>
  <Shape GraphId="f5d9e">
    <Graphics CenterX="615.5526217354607" CenterY="400.8145609716878" Width="223.1715927641506" Height="76.06408471662292" ZOrder="16510" FillColor="006600" FontSize="10" Valign="Middle" ShapeType="Oval" Color="006600" Rotation="1.9800729314595698" />
  </Shape>
  <Shape GraphId="f98b9">
    <Graphics CenterX="630.8531437597399" CenterY="316.7039792600252" Width="42.96866821240879" Height="23.32042200411226" ZOrder="16512" FillColor="006600" FontSize="10" Valign="Middle" ShapeType="Oval" Color="006600" Rotation="1.1997036954849172" />
  </Shape>
  <Shape GraphId="d0fce">
    <Graphics CenterX="636.6418580780871" CenterY="554.9438993950569" Width="16.960136143097788" Height="91.11194575812569" ZOrder="16514" FillColor="006600" FontSize="10" Valign="Middle" ShapeType="Oval" Color="006600" Rotation="1.5618122855393088" />
  </Shape>
  <Shape GraphId="ec668">
    <Graphics CenterX="631.5132364194101" CenterY="426.3615958091625" Width="94.68334799304722" Height="41.035678835125786" ZOrder="16516" FillColor="006600" FontSize="10" Valign="Middle" ShapeType="Oval" Color="006600" Rotation="0.5902397617808743" />
  </Shape>
  <Shape GraphId="eaf69">
    <Graphics CenterX="604.2420701642216" CenterY="498.7488079784273" Width="123.67513223806631" Height="139.57456163598326" ZOrder="16518" FillColor="006600" FontSize="10" Valign="Middle" ShapeType="Oval" Color="006600" Rotation="2.007825973811279" />
  </Shape>
  <Shape GraphId="cc4fe">
    <Graphics CenterX="594.3681946470822" CenterY="425.15362242030005" Width="223.1715927641506" Height="90.47564154772465" ZOrder="16520" FillColor="006600" FontSize="10" Valign="Middle" ShapeType="Oval" Color="006600" Rotation="1.90139477542631" />
  </Shape>
  <Shape GraphId="dc3ed">
    <Graphics CenterX="664.8620736287123" CenterY="507.36159580916217" Width="94.68334799304722" Height="41.035678835125786" ZOrder="16522" FillColor="006600" FontSize="10" Valign="Middle" ShapeType="Oval" Color="006600" Rotation="1.5796099719362284" />
  </Shape>
  <Shape GraphId="efa39">
    <Graphics CenterX="636.8620736287123" CenterY="457.36159580916205" Width="94.68334799304722" Height="41.035678835125786" ZOrder="16524" FillColor="006600" FontSize="10" Valign="Middle" ShapeType="Oval" Color="006600" Rotation="0.5902397617808743" />
  </Shape>
  <Shape GraphId="b8324">
    <Graphics CenterX="662.1030115284656" CenterY="558.2258056577547" Width="33.85632158809558" Height="7.105679429043342" ZOrder="16660" FillColor="66ff66" FontSize="10" Valign="Middle" ShapeType="Oval" LineThickness="3.0" Color="33cc00" Rotation="2.927146566464727" />
  </Shape>
  <Shape GraphId="afba3">
    <Graphics CenterX="566.4514725188463" CenterY="527.3208349693036" Width="4.972622545711319" Height="16.427874050025434" ZOrder="16662" FillColor="66ff66" FontSize="10" Valign="Middle" ShapeType="Oval" LineThickness="3.0" Color="33cc00" Rotation="0.5329234335113878" />
  </Shape>
  <Shape GraphId="d848f">
    <Graphics CenterX="558.4038248792341" CenterY="494.61371672134374" Width="6.201490809210753" Height="27.247155969281074" ZOrder="16664" FillColor="66ff66" FontSize="10" Valign="Middle" ShapeType="Oval" LineThickness="3.0" Color="33cc00" Rotation="0.3309122038433002" />
  </Shape>
  <Shape GraphId="dcef6">
    <Graphics CenterX="544.1030115284627" CenterY="496.7258056577546" Width="33.85632158809558" Height="7.105679429043342" ZOrder="16666" FillColor="66ff66" FontSize="10" Valign="Middle" ShapeType="Oval" LineThickness="3.0" Color="33cc00" Rotation="4.611093208364952" />
  </Shape>
  <Shape GraphId="a57e1">
    <Graphics CenterX="609.0598972655408" CenterY="553.3253503629394" Width="14.283138963702772" Height="7.105679429043342" ZOrder="16668" FillColor="66ff66" FontSize="10" Valign="Middle" ShapeType="Oval" LineThickness="3.0" Color="33cc00" Rotation="5.01236929863224" />
  </Shape>
  <Shape GraphId="d1cd4">
    <Graphics CenterX="679.3756703113646" CenterY="552.0502265998898" Width="10.687802016635372" Height="7.105679429043342" ZOrder="16670" FillColor="66ff66" FontSize="10" Valign="Middle" ShapeType="Oval" LineThickness="3.0" Color="33cc00" Rotation="1.6120140145639312" />
  </Shape>
  <Shape GraphId="ca5b2">
    <Graphics CenterX="578.4038248792345" CenterY="514.6137167213437" Width="6.201490809210753" Height="27.247155969281074" ZOrder="16672" FillColor="66ff66" FontSize="10" Valign="Middle" ShapeType="Oval" LineThickness="3.0" Color="33cc00" Rotation="0.3309122038433002" />
  </Shape>
  <Shape GraphId="ddbfe">
    <Graphics CenterX="593.0549876699325" CenterY="522.6137167213437" Width="6.201490809210753" Height="27.247155969281074" ZOrder="16674" FillColor="66ff66" FontSize="10" Valign="Middle" ShapeType="Oval" LineThickness="3.0" Color="33cc00" Rotation="0.3309122038433002" />
  </Shape>
  <Shape GraphId="f9b17">
    <Graphics CenterX="542.9517833241282" CenterY="476.7339292675538" Width="2.9657034272286813" Height="16.427874050025434" ZOrder="16676" FillColor="66ff66" FontSize="10" Valign="Middle" ShapeType="Oval" LineThickness="3.0" Color="33cc00" Rotation="3.9716831383706293" />
  </Shape>
  <Shape GraphId="e7e6c">
    <Graphics CenterX="618.8098972655408" CenterY="553.8253503629394" Width="14.283138963702772" Height="7.105679429043342" ZOrder="16678" FillColor="66ff66" FontSize="10" Valign="Middle" ShapeType="Oval" LineThickness="3.0" Color="33cc00" Rotation="5.01236929863224" />
  </Shape>
  <Shape GraphId="f4526">
    <Graphics CenterX="629.3668973188824" CenterY="493.5913201679291" Width="26.952312545481963" Height="81.69633348933112" ZOrder="16680" FillColor="33ff00" FontSize="10" Valign="Middle" ShapeType="Oval" Color="00ff00" Rotation="0.6649538235564235" />
  </Shape>
  <Shape GraphId="d4087">
    <Graphics CenterX="537.4518487377649" CenterY="469.72580565775473" Width="33.85632158809558" Height="7.105679429043342" ZOrder="16682" FillColor="66ff66" FontSize="10" Valign="Middle" ShapeType="Oval" LineThickness="3.0" Color="33cc00" Rotation="4.81156902688228" />
  </Shape>
  <Shape GraphId="b85ef">
    <Graphics CenterX="547.2014725188459" CenterY="511.0708349693037" Width="4.972622545711319" Height="16.427874050025434" ZOrder="16684" FillColor="66ff66" FontSize="10" Valign="Middle" ShapeType="Oval" LineThickness="3.0" Color="33cc00" Rotation="0.5515439341679453" />
  </Shape>
  <Shape GraphId="b3f1d">
    <Graphics CenterX="589.3003097281488" CenterY="551.0708349693036" Width="4.972622545711319" Height="16.427874050025434" ZOrder="16686" FillColor="66ff66" FontSize="10" Valign="Middle" ShapeType="Oval" LineThickness="3.0" Color="33cc00" Rotation="0.5515439341679453" />
  </Shape>
  <Shape GraphId="c716b">
    <Graphics CenterX="578.8530115284635" CenterY="546.7258056577547" Width="33.85632158809558" Height="7.105679429043342" ZOrder="16688" FillColor="66ff66" FontSize="10" Valign="Middle" ShapeType="Oval" LineThickness="3.0" Color="33cc00" Rotation="3.4180431143005148" />
  </Shape>
  <Shape GraphId="e6646">
    <Graphics CenterX="626.6030115284645" CenterY="560.2258056577547" Width="33.85632158809558" Height="7.105679429043342" ZOrder="16690" FillColor="66ff66" FontSize="10" Valign="Middle" ShapeType="Oval" LineThickness="3.0" Color="33cc00" Rotation="3.185855152597553" />
  </Shape>
  <Shape GraphId="aa587">
    <Graphics CenterX="555.0549876699316" CenterY="476.61371672134374" Width="6.201490809210753" Height="27.247155969281074" ZOrder="16692" FillColor="66ff66" FontSize="10" Valign="Middle" ShapeType="Oval" LineThickness="3.0" Color="33cc00" Rotation="0.6649538235564235" />
  </Shape>
  <Shape GraphId="a67b1">
    <Graphics CenterX="564.3003097281486" CenterY="532.5708349693036" Width="4.972622545711319" Height="16.427874050025434" ZOrder="16694" FillColor="66ff66" FontSize="10" Valign="Middle" ShapeType="Oval" LineThickness="3.0" Color="33cc00" Rotation="0.8679974764384293" />
  </Shape>
  <Shape GraphId="f3562">
    <Graphics CenterX="608.7979220261404" CenterY="390.6871533242478" Width="85.05579148321303" Height="212.3424173142228" ZOrder="16696" FillColor="33ff00" FontSize="10" Valign="Middle" ShapeType="Oval" Color="00ff00" Rotation="0.4385587185792418" />
  </Shape>
  <Shape GraphId="e26e7">
    <Graphics CenterX="632.4518487377675" CenterY="559.7258056577547" Width="33.85632158809558" Height="7.105679429043342" ZOrder="16698" FillColor="66ff66" FontSize="10" Valign="Middle" ShapeType="Oval" LineThickness="3.0" Color="33cc00" Rotation="3.185855152597553" />
  </Shape>
  <Shape GraphId="a2e34">
    <Graphics CenterX="549.6030115284627" CenterY="449.2258056577546" Width="33.85632158809558" Height="7.105679429043342" ZOrder="16702" FillColor="66ff66" FontSize="10" Valign="Middle" ShapeType="Oval" LineThickness="3.0" Color="33cc00" Rotation="4.853958706752893" />
  </Shape>
  <Shape GraphId="d3b6b">
    <Graphics CenterX="541.8480513669773" CenterY="468.3642931607639" Width="4.118392746894322" Height="7.105679429043342" ZOrder="16704" FillColor="66ff66" FontSize="10" Valign="Middle" ShapeType="Oval" LineThickness="3.0" Color="33cc00" Rotation="4.526029561934472" />
  </Shape>
  <Shape GraphId="b09fd">
    <Graphics CenterX="548.603011528463" CenterY="523.7258056577547" Width="33.85632158809558" Height="7.105679429043342" ZOrder="16706" FillColor="66ff66" FontSize="10" Valign="Middle" ShapeType="Oval" LineThickness="3.0" Color="33cc00" Rotation="4.189851574644011" />
  </Shape>
  <Shape GraphId="f055e">
    <Graphics CenterX="556.9518487377652" CenterY="491.7258056577546" Width="33.85632158809558" Height="7.105679429043342" ZOrder="16708" FillColor="66ff66" FontSize="10" Valign="Middle" ShapeType="Oval" LineThickness="3.0" Color="33cc00" Rotation="4.208327493948933" />
  </Shape>
  <Shape GraphId="a3b3b">
    <Graphics CenterX="611.0549876699328" CenterY="530.6137167213437" Width="6.201490809210753" Height="27.247155969281074" ZOrder="16710" FillColor="66ff66" FontSize="10" Valign="Middle" ShapeType="Oval" LineThickness="3.0" Color="33cc00" Rotation="0.7915732280474931" />
  </Shape>
  <Shape GraphId="bc7c6">
    <Graphics CenterX="561.0549876699316" CenterY="486.61371672134374" Width="6.201490809210753" Height="27.247155969281074" ZOrder="16712" FillColor="66ff66" FontSize="10" Valign="Middle" ShapeType="Oval" LineThickness="3.0" Color="33cc00" Rotation="1.0564082587674133" />
  </Shape>
  <Shape GraphId="de9dc">
    <Graphics CenterX="541.8530115284626" CenterY="507.9758056577546" Width="33.85632158809558" Height="7.105679429043342" ZOrder="16714" FillColor="66ff66" FontSize="10" Valign="Middle" ShapeType="Oval" LineThickness="3.0" Color="33cc00" Rotation="4.435659331418349" />
  </Shape>
  <Shape GraphId="f07aa">
    <Graphics CenterX="544.4518487377652" CenterY="461.7258056577546" Width="33.85632158809558" Height="7.105679429043342" ZOrder="16716" FillColor="66ff66" FontSize="10" Valign="Middle" ShapeType="Oval" LineThickness="3.0" Color="33cc00" Rotation="4.5705185557256645" />
  </Shape>
  <Shape GraphId="cf10a">
    <Graphics CenterX="555.4518487377652" CenterY="538.2258056577547" Width="33.85632158809558" Height="7.105679429043342" ZOrder="16718" FillColor="66ff66" FontSize="10" Valign="Middle" ShapeType="Oval" LineThickness="3.0" Color="33cc00" Rotation="3.910909266112488" />
  </Shape>
  <Shape GraphId="fe3d2">
    <Graphics CenterX="595.4514725188468" CenterY="532.5708349693036" Width="4.972622545711319" Height="16.427874050025434" ZOrder="16720" FillColor="66ff66" FontSize="10" Valign="Middle" ShapeType="Oval" LineThickness="3.0" Color="33cc00" Rotation="0.644271859623065" />
  </Shape>
  <Shape GraphId="fd6c6">
    <Graphics CenterX="575.2014725188466" CenterY="541.3208349693036" Width="4.972622545711319" Height="16.427874050025434" ZOrder="16722" FillColor="66ff66" FontSize="10" Valign="Middle" ShapeType="Oval" LineThickness="3.0" Color="33cc00" Rotation="0.3348379376957025" />
  </Shape>
  <Shape GraphId="ffdc8">
    <Graphics CenterX="624.2110600562382" CenterY="546.3253503629394" Width="14.283138963702772" Height="7.105679429043342" ZOrder="16724" FillColor="66ff66" FontSize="10" Valign="Middle" ShapeType="Oval" LineThickness="3.0" Color="33cc00" Rotation="5.138267931865286" />
  </Shape>
  <Shape GraphId="e3fb2">
    <Graphics CenterX="562.4514725188463" CenterY="533.0708349693036" Width="4.972622545711319" Height="16.427874050025434" ZOrder="16726" FillColor="66ff66" FontSize="10" Valign="Middle" ShapeType="Oval" LineThickness="3.0" Color="33cc00" Rotation="2.3177279644877844" />
  </Shape>
  <Shape GraphId="bff32">
    <Graphics CenterX="644.6030115284656" CenterY="552.7258056577547" Width="33.85632158809558" Height="7.105679429043342" ZOrder="16728" FillColor="66ff66" FontSize="10" Valign="Middle" ShapeType="Oval" LineThickness="3.0" Color="33cc00" Rotation="3.289196976591263" />
  </Shape>
  <Shape GraphId="e881d">
    <Graphics CenterX="587.800309728149" CenterY="526.8208349693036" Width="4.972622545711319" Height="16.427874050025434" ZOrder="16730" FillColor="66ff66" FontSize="10" Valign="Middle" ShapeType="Oval" LineThickness="3.0" Color="33cc00" Rotation="0.6382634503514286" />
  </Shape>
  <Shape GraphId="ed936">
    <Graphics CenterX="600.4514725188473" CenterY="528.5708349693036" Width="4.972622545711319" Height="16.427874050025434" ZOrder="16732" FillColor="66ff66" FontSize="10" Valign="Middle" ShapeType="Oval" LineThickness="3.0" Color="33cc00" Rotation="1.7965941044818468" />
  </Shape>
  <Shape GraphId="d48e0">
    <Graphics CenterX="604.0503097281497" CenterY="549.8208349693036" Width="4.972622545711319" Height="16.427874050025434" ZOrder="16734" FillColor="66ff66" FontSize="10" Valign="Middle" ShapeType="Oval" LineThickness="3.0" Color="33cc00" Rotation="0.6382634503514286" />
  </Shape>
  <Shape GraphId="cfdf3">
    <Graphics CenterX="557.3944790245317" CenterY="522.4347420385712" Width="5.198934423826136" Height="19.21337129699416" ZOrder="16736" FillColor="66ff66" FontSize="10" Valign="Middle" ShapeType="Oval" LineThickness="3.0" Color="33cc00" Rotation="0.36925318485283043" />
  </Shape>
  <Shape GraphId="eb88b">
    <Graphics CenterX="578.6030115284635" CenterY="514.7258056577547" Width="33.85632158809558" Height="7.105679429043342" ZOrder="16738" FillColor="66ff66" FontSize="10" Valign="Middle" ShapeType="Oval" LineThickness="3.0" Color="33cc00" Rotation="4.028526492363135" />
  </Shape>
  <Shape GraphId="b2073">
    <Graphics CenterX="586.1030115284636" CenterY="552.9758056577547" Width="33.85632158809558" Height="7.105679429043342" ZOrder="16740" FillColor="66ff66" FontSize="10" Valign="Middle" ShapeType="Oval" LineThickness="3.0" Color="33cc00" Rotation="3.613012263422105" />
  </Shape>
  <Shape GraphId="e9788">
    <Graphics CenterX="622.8530115284644" CenterY="544.4758056577547" Width="33.85632158809558" Height="7.105679429043342" ZOrder="16742" FillColor="66ff66" FontSize="10" Valign="Middle" ShapeType="Oval" LineThickness="3.0" Color="33cc00" Rotation="4.028526492363135" />
  </Shape>
  <Shape GraphId="d141d">
    <Graphics CenterX="548.2014725188459" CenterY="503.3208349693037" Width="4.972622545711319" Height="16.427874050025434" ZOrder="16744" FillColor="66ff66" FontSize="10" Valign="Middle" ShapeType="Oval" LineThickness="3.0" Color="33cc00" Rotation="0.644271859623065" />
  </Shape>
  <Shape GraphId="f9d08">
    <Graphics CenterX="564.681777954109" CenterY="544.3994383821287" Width="5.2225966766257095" Height="7.105679429043342" ZOrder="16746" FillColor="66ff66" FontSize="10" Valign="Middle" ShapeType="Oval" LineThickness="3.0" Color="66ff66" Rotation="4.853958706752893" />
  </Shape>
  <Shape GraphId="c1993">
    <Graphics CenterX="612.1047631994585" CenterY="533.1720104451558" Width="14.283138963702772" Height="4.259706713341168" ZOrder="16748" FillColor="66ff66" FontSize="10" Valign="Middle" ShapeType="Oval" LineThickness="3.0" Color="33cc00" Rotation="5.349639939262418" />
  </Shape>
  <Shape GraphId="ca3c1">
    <Graphics CenterX="599.2018487377661" CenterY="558.4758056577547" Width="33.85632158809558" Height="7.105679429043342" ZOrder="16750" FillColor="66ff66" FontSize="10" Valign="Middle" ShapeType="Oval" LineThickness="3.0" Color="33cc00" Rotation="3.2908610839534727" />
  </Shape>
  <Shape GraphId="fe7d8">
    <Graphics CenterX="553.3003097281484" CenterY="520.8208349693036" Width="4.972622545711319" Height="16.427874050025434" ZOrder="16752" FillColor="66ff66" FontSize="10" Valign="Middle" ShapeType="Oval" LineThickness="3.0" Color="33cc00" Rotation="0.10401766320049292" />
  </Shape>
  <Shape GraphId="d8f3d">
    <Graphics CenterX="596.4419522463077" CenterY="447.59847606456447" Width="85.05579148321303" Height="81.69633348933112" ZOrder="16754" FillColor="33ff00" FontSize="10" Valign="Middle" ShapeType="Oval" Color="00ff00" Rotation="0.20827695149183129" />
  </Shape>
  <Shape GraphId="c0c8b">
    <Graphics CenterX="651.9518487377678" CenterY="559.2258056577547" Width="33.85632158809558" Height="7.105679429043342" ZOrder="16756" FillColor="66ff66" FontSize="10" Valign="Middle" ShapeType="Oval" LineThickness="3.0" Color="33cc00" Rotation="3.039678815672846" />
  </Shape>
  <Shape GraphId="d829d">
    <Graphics CenterX="576.3289270495656" CenterY="505.7384603036095" Width="13.124994889475444" Height="27.247155969281074" ZOrder="16758" FillColor="66ff66" FontSize="10" Valign="Middle" ShapeType="Oval" LineThickness="3.0" Color="33cc00" Rotation="0.8285368954689186" />
  </Shape>
  <Shape GraphId="a0b20">
    <Graphics CenterX="631.4167828389603" CenterY="293.0260523759252" Width="12.794750888531905" Height="38.474194937405954" ZOrder="16762" FillColor="ff00ff" FontSize="10" Valign="Middle" ShapeType="Oval" Color="ff00ff" Rotation="2.3248299509407206" />
  </Shape>
  <Shape GraphId="d8235">
    <Graphics CenterX="660.8521951634386" CenterY="343.4175713680482" Width="48.368402249488526" Height="13.92696843226315" ZOrder="16764" FillColor="ff00ff" FontSize="10" Valign="Middle" ShapeType="Oval" Color="ff00ff" Rotation="1.7449635637289356" />
  </Shape>
  <Shape GraphId="ec730">
    <Graphics CenterX="602.8615645909724" CenterY="328.04425602683915" Width="6.985200899746864" Height="7.043607099070482" ZOrder="16766" FillColor="990099" FontSize="10" Valign="Middle" ShapeType="Oval" Color="990099" Rotation="2.0766387962922215" />
  </Shape>
  <Shape GraphId="d511e">
    <Graphics CenterX="595.4494473322372" CenterY="289.18100738812876" Width="11.659417783174277" Height="11.052162136391289" ZOrder="16768" FillColor="ff00ff" FontSize="10" Valign="Middle" ShapeType="Oval" Color="ff00ff" Rotation="3.0166887359521337" />
  </Shape>
  <Shape GraphId="f9002">
    <Graphics CenterX="578.7534629867434" CenterY="323.3263733867208" Width="17.540661357197788" Height="51.881263760228805" ZOrder="16770" FillColor="ff00ff" FontSize="10" Valign="Middle" ShapeType="Oval" Color="ff00ff" Rotation="2.0766387962922215" />
  </Shape>
  <Shape GraphId="ead78">
    <Graphics CenterX="596.5127273816702" CenterY="292.0442560268396" Width="6.985200899746864" Height="7.043607099070482" ZOrder="16772" FillColor="990099" FontSize="10" Valign="Middle" ShapeType="Oval" Color="990099" Rotation="2.0766387962922215" />
  </Shape>
  <Shape GraphId="a88d4">
    <Graphics CenterX="638.6903453894029" CenterY="296.1305846952137" Width="55.14896305218427" Height="10.925175070584928" ZOrder="16774" FillColor="ff00ff" FontSize="10" Valign="Middle" ShapeType="Oval" Color="ff00ff" Rotation="3.8452291346266496" />
  </Shape>
  <Shape GraphId="d11bf">
    <Graphics CenterX="580.861564590972" CenterY="320.04425602683926" Width="6.985200899746864" Height="7.043607099070482" ZOrder="16776" FillColor="ff00ff" FontSize="10" Valign="Middle" ShapeType="Oval" Color="ff00ff" Rotation="2.0766387962922215" />
  </Shape>
  <Shape GraphId="d9c43">
    <Graphics CenterX="619.5127273816704" CenterY="320.04425602683926" Width="6.985200899746864" Height="7.043607099070482" ZOrder="16778" FillColor="990099" FontSize="10" Valign="Middle" ShapeType="Oval" Color="990099" Rotation="2.0766387962922215" />
  </Shape>
  <Shape GraphId="f5f90">
    <Graphics CenterX="606.5127273816702" CenterY="326.04425602683915" Width="6.985200899746864" Height="7.043607099070482" ZOrder="16780" FillColor="990099" FontSize="10" Valign="Middle" ShapeType="Oval" Color="990099" Rotation="2.0766387962922215" />
  </Shape>
  <Shape GraphId="da8f5">
    <Graphics CenterX="704.7351709181839" CenterY="278.1041196915946" Width="39.53096860419663" Height="9.652497092305635" ZOrder="16782" FillColor="ff00ff" FontSize="10" Valign="Middle" ShapeType="Oval" Color="ff00ff" Rotation="2.8086111181139155" />
  </Shape>
  <Shape GraphId="fce20">
    <Graphics CenterX="596.8615645909722" CenterY="338.04425602683904" Width="6.985200899746864" Height="7.043607099070482" ZOrder="16784" FillColor="ff00ff" FontSize="10" Valign="Middle" ShapeType="Oval" Color="ff00ff" Rotation="2.0766387962922215" />
  </Shape>
  <Shape GraphId="d8f3c">
    <Graphics CenterX="570.6968321740029" CenterY="303.10552826239257" Width="10.409807666405584" Height="12.620080478691799" ZOrder="16786" FillColor="ff00ff" FontSize="10" Valign="Middle" ShapeType="Oval" Color="ff00ff" Rotation="3.70223385516972" />
  </Shape>
  <Shape GraphId="dccb5">
    <Graphics CenterX="670.7834968609243" CenterY="292.68662722556644" Width="48.83065593285053" Height="16.461581725514364" ZOrder="16788" FillColor="ff00ff" FontSize="10" Valign="Middle" ShapeType="Oval" Color="ff00ff" Rotation="2.5244334671587745" />
  </Shape>
  <Shape GraphId="a0ac4">
    <Graphics CenterX="590.6246514035658" CenterY="322.7402399840157" Width="4.822316455804845" Height="35.98561532268273" ZOrder="16790" FillColor="ff00ff" FontSize="10" Valign="Middle" ShapeType="Oval" Color="ff00ff" Rotation="1.7997262608206612" />
  </Shape>
  <Shape GraphId="d81d9">
    <Graphics CenterX="614.142592124265" CenterY="280.0772559617601" Width="17.453879907173985" Height="38.474194937405954" ZOrder="16792" FillColor="ff00ff" FontSize="10" Valign="Middle" ShapeType="Oval" Color="ff00ff" Rotation="2.2528327859683985" />
  </Shape>
  <Shape GraphId="fd025">
    <Graphics CenterX="611.8615645909726" CenterY="324.04425602683926" Width="6.985200899746864" Height="7.043607099070482" ZOrder="16794" FillColor="ff00ff" FontSize="10" Valign="Middle" ShapeType="Oval" Color="ff00ff" Rotation="2.0766387962922215" />
  </Shape>
  <Shape GraphId="f925d">
    <Graphics CenterX="569.1712360196046" CenterY="308.49828597756397" Width="10.409807666405584" Height="9.331063749805997" ZOrder="16796" FillColor="ff00ff" FontSize="10" Valign="Middle" ShapeType="Oval" Color="ff00ff" Rotation="3.70223385516972" />
  </Shape>
  <Shape GraphId="b155d">
    <Graphics CenterX="648.8174738140586" CenterY="339.4095862460249" Width="21.39615074528701" Height="41.983241421167996" ZOrder="16798" FillColor="ff00ff" FontSize="10" Valign="Middle" ShapeType="Oval" Color="ff00ff" Rotation="3.0042175780804583" />
  </Shape>
  <Shape GraphId="d9e48">
    <Graphics CenterX="606.3329255605054" CenterY="258.58957583765414" Width="24.514628444766103" Height="11.649744548416763" ZOrder="16800" FillColor="ff00ff" FontSize="10" Valign="Middle" ShapeType="Oval" Color="ff00ff" Rotation="2.2273524752217746" />
  </Shape>
  <Shape GraphId="a22d3">
    <Graphics CenterX="645.4686366047564" CenterY="313.40958624602524" Width="21.39615074528701" Height="41.983241421167996" ZOrder="16802" FillColor="ff00ff" FontSize="10" Valign="Middle" ShapeType="Oval" Color="ff00ff" Rotation="2.643199291611667" />
  </Shape>
  <Shape GraphId="d99e8">
    <Graphics CenterX="587.8615645909722" CenterY="322.04425602683926" Width="6.985200899746864" Height="7.043607099070482" ZOrder="16804" FillColor="ff00ff" FontSize="10" Valign="Middle" ShapeType="Oval" Color="ff00ff" Rotation="2.0766387962922215" />
  </Shape>
  <Shape GraphId="f6eec">
    <Graphics CenterX="688.5667242621752" CenterY="298.2904941125787" Width="48.83065593285053" Height="11.649744548416763" ZOrder="16806" FillColor="ff00ff" FontSize="10" Valign="Middle" ShapeType="Oval" Color="ff00ff" Rotation="2.9772458892043994" />
  </Shape>
  <Shape GraphId="bf7d8">
    <Graphics CenterX="605.9221105863428" CenterY="306.234124456614" Width="15.07882560431377" Height="51.881263760228805" ZOrder="16808" FillColor="ff00ff" FontSize="10" Valign="Middle" ShapeType="Oval" Color="ff00ff" Rotation="2.312292800643222" />
  </Shape>
  <Shape GraphId="b49d5">
    <Graphics CenterX="592.8188454949961" CenterY="285.798604096763" Width="17.540661357197788" Height="20.675398254767906" ZOrder="16810" FillColor="ff00ff" FontSize="10" Valign="Middle" ShapeType="Oval" Color="ff00ff" Rotation="3.70223385516972" />
  </Shape>
  <Shape GraphId="f4059">
    <Graphics CenterX="564.9201027470059" CenterY="305.71277054722117" Width="10.409807666405584" Height="15.909097207577481" ZOrder="16812" FillColor="ff00ff" FontSize="10" Valign="Middle" ShapeType="Oval" Color="ff00ff" Rotation="3.70223385516972" />
  </Shape>
  <Shape GraphId="c42a7">
    <Graphics CenterX="598.51272738167" CenterY="324.04425602683926" Width="6.985200899746864" Height="7.043607099070482" ZOrder="16814" FillColor="ff00ff" FontSize="10" Valign="Middle" ShapeType="Oval" Color="ff00ff" Rotation="2.0766387962922215" />
  </Shape>
  <Shape GraphId="ecb92">
    <Graphics CenterX="597.0127273816702" CenterY="286.5442560268396" Width="6.985200899746864" Height="7.043607099070482" ZOrder="16816" FillColor="ff00ff" FontSize="10" Valign="Middle" ShapeType="Oval" Color="ff00ff" Rotation="2.0766387962922215" />
  </Shape>
  <Shape GraphId="a2544">
    <Graphics CenterX="591.5127273816697" CenterY="326.04425602683915" Width="6.985200899746864" Height="7.043607099070482" ZOrder="16818" FillColor="ff00ff" FontSize="10" Valign="Middle" ShapeType="Oval" Color="ff00ff" Rotation="2.0766387962922215" />
  </Shape>
  <Shape GraphId="d51d1">
    <Graphics CenterX="691.2333909288418" CenterY="282.9571607792455" Width="48.83065593285053" Height="11.649744548416763" ZOrder="16820" FillColor="ff00ff" FontSize="10" Valign="Middle" ShapeType="Oval" Color="ff00ff" Rotation="2.7516331118412816" />
  </Shape>
  <Shape GraphId="d2acf">
    <Graphics CenterX="724.1020012980679" CenterY="308.7838180494789" Width="23.53918556446587" Height="9.413227818743959" ZOrder="16822" FillColor="ff00ff" FontSize="10" Valign="Middle" ShapeType="Oval" Color="ff00ff" Rotation="1.5237587168039264" />
  </Shape>
  <Shape GraphId="bc964">
    <Graphics CenterX="654.8174738140586" CenterY="315.40958624602524" Width="21.39615074528701" Height="41.983241421167996" ZOrder="16824" FillColor="ff00ff" FontSize="10" Valign="Middle" ShapeType="Oval" Color="ff00ff" Rotation="3.0042175780804583" />
  </Shape>
  <Shape GraphId="b2965">
    <Graphics CenterX="717.217887052873" CenterY="294.2904941125787" Width="48.83065593285053" Height="11.649744548416763" ZOrder="16826" FillColor="ff00ff" FontSize="10" Valign="Middle" ShapeType="Oval" Color="ff00ff" Rotation="2.9772458892043994" />
  </Shape>
  <Shape GraphId="d4b7a">
    <Graphics CenterX="573.2118846644374" CenterY="301.6630226016883" Width="14.200262512708218" Height="37.29850005408237" ZOrder="16828" FillColor="ff00ff" FontSize="10" Valign="Middle" ShapeType="Oval" Color="ff00ff" Rotation="3.883003225918567" />
  </Shape>
  <Shape GraphId="bead1">
    <Graphics CenterX="677.2291474077897" CenterY="317.4553224743802" Width="48.368402249488526" Height="17.984352950575918" ZOrder="16830" FillColor="ff00ff" FontSize="10" Valign="Middle" ShapeType="Oval" Color="ff00ff" Rotation="3.0166887359521337" />
  </Shape>
  <Shape GraphId="c52a9">
    <Graphics CenterX="587.3048442448021" CenterY="359.2501309327024" Width="10.04997011293096" Height="86.09190999923857" ZOrder="16832" FillColor="ff00ff" FontSize="10" Valign="Middle" ShapeType="Oval" Color="ff00ff" Rotation="0.6468661436767227" />
  </Shape>
  <Shape GraphId="a13c4">
    <Graphics CenterX="579.5127273816695" CenterY="314.0442560268393" Width="6.985200899746864" Height="7.043607099070482" ZOrder="16834" FillColor="ff00ff" FontSize="10" Valign="Middle" ShapeType="Oval" Color="ff00ff" Rotation="2.0766387962922215" />
  </Shape>
  <Shape GraphId="a7527">
    <Graphics CenterX="590.5452179977715" CenterY="277.66302260168857" Width="14.200262512708218" Height="37.29850005408237" ZOrder="16836" FillColor="ff00ff" FontSize="10" Valign="Middle" ShapeType="Oval" Color="ff00ff" Rotation="3.4140597174843266" />
  </Shape>
  <Shape GraphId="a9c29">
    <Graphics CenterX="620.2768399987357" CenterY="283.3295487377811" Width="5.805456820666491" Height="38.474194937405954" ZOrder="16838" FillColor="ff00ff" FontSize="10" Valign="Middle" ShapeType="Oval" Color="ff00ff" Rotation="1.903073877995692" />
  </Shape>
  <Shape GraphId="fdcc2">
    <Graphics CenterX="603.51272738167" CenterY="330.04425602683915" Width="6.985200899746864" Height="7.043607099070482" ZOrder="16840" FillColor="ff00ff" FontSize="10" Valign="Middle" ShapeType="Oval" Color="ff00ff" Rotation="2.0766387962922215" />
  </Shape>
  <Shape GraphId="ce9fa">
    <Graphics CenterX="589.861564590972" CenterY="321.04425602683926" Width="6.985200899746864" Height="7.043607099070482" ZOrder="16842" FillColor="ff00ff" FontSize="10" Valign="Middle" ShapeType="Oval" Color="ff00ff" Rotation="2.0766387962922215" />
  </Shape>
  <Shape GraphId="bb7ab">
    <Graphics CenterX="695.401162790701" CenterY="273.80593695471873" Width="12.546567345348006" Height="7.9739355307556306" ZOrder="16844" FillColor="ff00ff" FontSize="10" Valign="Middle" ShapeType="Oval" Color="ff00ff" Rotation="1.3476723874044905" />
  </Shape>
  <Shape GraphId="f56d0">
    <Graphics CenterX="560.1676827042979" CenterY="310.79860409676274" Width="17.540661357197788" Height="20.675398254767906" ZOrder="16846" FillColor="ff00ff" FontSize="10" Valign="Middle" ShapeType="Oval" Color="ff00ff" Rotation="3.70223385516972" />
  </Shape>
  <Shape GraphId="cb07d">
    <Graphics CenterX="598.51272738167" CenterY="327.04425602683915" Width="6.985200899746864" Height="7.043607099070482" ZOrder="16848" FillColor="ff00ff" FontSize="10" Valign="Middle" ShapeType="Oval" Color="ff00ff" Rotation="2.0766387962922215" />
  </Shape>
  <Shape GraphId="a424b">
    <Graphics CenterX="706.3237569657847" CenterY="317.9407542652531" Width="44.3955190929028" Height="12.620539184206624" ZOrder="16850" FillColor="ff00ff" FontSize="10" Valign="Middle" ShapeType="Oval" Color="ff00ff" Rotation="3.080785756212915" />
  </Shape>
  <Shape GraphId="e87b4">
    <Graphics CenterX="735.8176588114918" CenterY="265.0307275872154" Width="17.775074341626897" Height="10.014459597047901" ZOrder="16852" FillColor="ff00ff" FontSize="10" Valign="Middle" ShapeType="Oval" Color="ff00ff" Rotation="1.3476723874044905" />
  </Shape>
  <Shape GraphId="c8315">
    <Graphics CenterX="601.5127273816702" CenterY="332.04425602683915" Width="6.985200899746864" Height="7.043607099070482" ZOrder="16854" FillColor="990099" FontSize="10" Valign="Middle" ShapeType="Oval" Color="990099" Rotation="2.0766387962922215" />
  </Shape>
  <Shape GraphId="d8ee2">
    <Graphics CenterX="605.5127273816702" CenterY="327.04425602683915" Width="6.985200899746864" Height="7.043607099070482" ZOrder="16856" FillColor="ff00ff" FontSize="10" Valign="Middle" ShapeType="Oval" Color="ff00ff" Rotation="2.0766387962922215" />
  </Shape>
  <Shape GraphId="a81aa">
    <Graphics CenterX="657.2752340957172" CenterY="308.1990447709136" Width="29.86572849736374" Height="19.514212405818352" ZOrder="16858" FillColor="ff00ff" FontSize="10" Valign="Middle" ShapeType="Oval" Color="ff00ff" Rotation="1.99430435154105" />
  </Shape>
  <Shape GraphId="bb3f9">
    <Graphics CenterX="714.0840081274862" CenterY="274.1041196915945" Width="39.53096860419663" Height="9.652497092305635" ZOrder="16860" FillColor="ff00ff" FontSize="10" Valign="Middle" ShapeType="Oval" Color="ff00ff" Rotation="3.0352890293911576" />
  </Shape>
  <Shape GraphId="da7a6">
    <Graphics CenterX="735.3737595513579" CenterY="283.13411479801255" Width="22.233018154072678" Height="9.587725795859555" ZOrder="16862" FillColor="ff00ff" FontSize="10" Valign="Middle" ShapeType="Oval" Color="ff00ff" Rotation="4.310603679767107" />
  </Shape>
  <Shape GraphId="f260b">
    <Graphics CenterX="586.101464448441" CenterY="354.2982744268418" Width="8.975557107548026" Height="84.0951309683625" ZOrder="16864" FillColor="ff00ff" FontSize="10" Valign="Middle" ShapeType="Oval" Color="ff00ff" Rotation="0.5930504523068291" />
  </Shape>
  <Shape GraphId="e9322">
    <Graphics CenterX="691.7947330568672" CenterY="316.02212869082337" Width="42.900961964815345" Height="17.98991381047847" ZOrder="16866" FillColor="ff00ff" FontSize="10" Valign="Middle" ShapeType="Oval" Color="ff00ff" Rotation="3.1081144158523633" />
  </Shape>
  <Shape GraphId="cd88a">
    <Graphics CenterX="603.5127273816702" CenterY="332.04425602683915" Width="6.985200899746864" Height="7.043607099070482" ZOrder="16868" FillColor="ff00ff" FontSize="10" Valign="Middle" ShapeType="Oval" Color="ff00ff" Rotation="2.0766387962922215" />
  </Shape>
  <Shape GraphId="a5eb0">
    <Graphics CenterX="600.2617780837941" CenterY="444.1724949516306" Width="87.31140384528729" Height="153.4597000257378" ZOrder="16870" FontSize="10" Valign="Middle" ShapeType="Arc" LineThickness="6.0" Color="ff66ff" Rotation="3.273427609121884" />
  </Shape>
  <Shape GraphId="f2c62">
    <Graphics CenterX="666.0367409503096" CenterY="455.8402884212352" Width="15.4305715464869" Height="33.45143513767103" ZOrder="16872" FillColor="33ff00" FontSize="10" Valign="Middle" ShapeType="Oval" Color="00ff00" Rotation="6.178000299516752" />
  </Shape>
  <Shape GraphId="f6cbf">
    <Graphics CenterX="662.0367409503095" CenterY="439.8402884212352" Width="15.4305715464869" Height="33.45143513767103" ZOrder="16874" FillColor="33ff00" FontSize="10" Valign="Middle" ShapeType="Oval" Color="00ff00" Rotation="5.919187744363253" />
  </Shape>
  <Shape GraphId="d60f2">
    <Graphics CenterX="649.4381430088046" CenterY="438.03128620321206" Width="15.4305715464869" Height="40.13803691603418" ZOrder="16876" FillColor="33ff00" FontSize="10" Valign="Middle" ShapeType="Oval" Color="00ff00" Rotation="0.25415619690087" />
  </Shape>
  <Shape GraphId="f6591">
    <Graphics CenterX="640.4939766257121" CenterY="514.4173186452191" Width="84.24975891876909" Height="53.02197056140247" ZOrder="16878" FillColor="33ff00" FontSize="10" Valign="Middle" ShapeType="Oval" Color="00ff00" Rotation="1.5716405575635333" />
  </Shape>
  <Shape GraphId="b2029">
    <Graphics CenterX="672.5717479787754" CenterY="503.8193714155588" Width="61.92371191295916" Height="26.516914621006073" ZOrder="16880" FillColor="33ff00" FontSize="10" Valign="Middle" ShapeType="Oval" Color="00ff00" Rotation="1.8131627471145066" />
  </Shape>
  <Shape GraphId="b66fc">
    <Graphics CenterX="660.6451394164108" CenterY="513.9173186452191" Width="84.24975891876909" Height="53.02197056140247" ZOrder="16882" FillColor="33ff00" FontSize="10" Valign="Middle" ShapeType="Oval" Color="00ff00" Rotation="1.5716405575635333" />
  </Shape>
  <Shape GraphId="d6dfa">
    <Graphics CenterX="607.4419522463079" CenterY="488.598476064564" Width="85.05579148321303" Height="81.69633348933112" ZOrder="16906" FillColor="33ff00" FontSize="10" Valign="Middle" ShapeType="Oval" Color="00ff00" Rotation="0.20827695149183129" />
  </Shape>
  <Shape GraphId="c6b04">
    <Graphics CenterX="606.4447613399307" CenterY="415.697030130421" Width="60.49785830149456" Height="98.0" ZOrder="16910" FillColor="cc00cc" FontSize="10" Valign="Middle" ShapeType="Oval" Color="cc00cc" Rotation="0.29825846731848593" />
  </Shape>
  <Shape GraphId="fe219">
    <Graphics CenterX="599.4013348430941" CenterY="420.3607196391565" Width="21.75637307038018" Height="86.09190999923857" ZOrder="16912" FillColor="990099" FontSize="10" Valign="Middle" ShapeType="Oval" Color="990099" Rotation="0.19302097711764704" />
  </Shape>
  <Shape GraphId="f9666">
    <Graphics CenterX="608.7766126805227" CenterY="385.3126126214694" Width="13.73860473773584" Height="34.535494215788034" ZOrder="16914" FillColor="990099" FontSize="10" Valign="Middle" ShapeType="Oval" Color="990099" Rotation="1.9202463493072124" />
  </Shape>
  <Shape GraphId="de0ae">
    <Graphics CenterX="593.8329407448074" CenterY="552.8994383821287" Width="5.2225966766257095" Height="7.105679429043342" ZOrder="16916" FillColor="66ff66" FontSize="10" Valign="Middle" ShapeType="Oval" LineThickness="3.0" Color="66ff66" Rotation="4.853958706752893" />
  </Shape>
  <Shape GraphId="f9749">
    <Graphics CenterX="619.3699448679445" CenterY="560.3085073143047" Width="7.990514509762284" Height="4.4544069603692265" ZOrder="16918" FillColor="66ff66" FontSize="10" Valign="Middle" ShapeType="Oval" LineThickness="3.0" Color="66ff66" Rotation="0.16316691429342522" />
  </Shape>
  <Shape GraphId="a2178">
    <Graphics CenterX="563.2238468041973" CenterY="544.663862995808" Width="5.2018737437036355" Height="14.387319238955495" ZOrder="16920" FillColor="66ff66" FontSize="10" Valign="Middle" ShapeType="Oval" LineThickness="3.0" Color="66ff66" Rotation="5.305489634335228" />
  </Shape>
  <Shape GraphId="d95df">
    <Graphics CenterX="673.906124117806" CenterY="553.3955706958233" Width="9.838539973414687" Height="5.351385239196789" ZOrder="16922" FillColor="66ff66" FontSize="10" Valign="Middle" ShapeType="Oval" LineThickness="3.0" Color="66ff66" Rotation="2.1854202576241364" />
  </Shape>
  <Shape GraphId="ae98e">
    <Graphics CenterX="578.4714926918812" CenterY="542.255578948887" Width="2.8646149904762526" Height="7.105679429043342" ZOrder="16924" FillColor="66ff66" FontSize="10" Valign="Middle" ShapeType="Oval" LineThickness="3.0" Color="66ff66" Rotation="3.516038310818947" />
  </Shape>
  <Shape GraphId="dd5a5">
    <Graphics CenterX="660.9715672079197" CenterY="443.8000929921958" Width="10.384985951835796" Height="31.896033768833004" ZOrder="16926" FillColor="66ff66" FontSize="10" Valign="Middle" ShapeType="Oval" LineThickness="3.0" Color="66ff66" Rotation="5.61398269904916" />
  </Shape>
  <Shape GraphId="b4cba">
    <Graphics CenterX="591.5829407448072" CenterY="554.1494383821287" Width="5.2225966766257095" Height="7.105679429043342" ZOrder="16928" FillColor="66ff66" FontSize="10" Valign="Middle" ShapeType="Oval" LineThickness="3.0" Color="66ff66" Rotation="4.853958706752893" />
  </Shape>
  <Shape GraphId="c0544">
    <Graphics CenterX="544.2732129916958" CenterY="453.19848555757835" Width="29.768684689936997" Height="5.20710917742241" ZOrder="16930" FillColor="66ff66" FontSize="10" Valign="Middle" ShapeType="Oval" LineThickness="3.0" Color="66ff66" Rotation="4.818502871475503" />
  </Shape>
  <Shape GraphId="efee9">
    <Graphics CenterX="557.5166746266128" CenterY="535.5537690296842" Width="6.425974293907829" Height="7.105679429043342" ZOrder="16932" FillColor="66ff66" FontSize="10" Valign="Middle" ShapeType="Oval" LineThickness="3.0" Color="66ff66" Rotation="4.853958706752893" />
  </Shape>
  <Shape GraphId="d4a7c">
    <Graphics CenterX="621.9615018170106" CenterY="558.7616749689424" Width="5.126350296956545" Height="7.884691527078511" ZOrder="16934" FillColor="66ff66" FontSize="10" Valign="Middle" ShapeType="Oval" LineThickness="3.0" Color="66ff66" Rotation="3.4456347258183255" />
  </Shape>
  <Shape GraphId="fd367">
    <Graphics CenterX="569.220175131464" CenterY="544.9549204904245" Width="3.8804363092103014" Height="3.8530026645797513" ZOrder="16936" FillColor="66ff66" FontSize="10" Valign="Middle" ShapeType="Oval" LineThickness="3.0" Color="66ff66" Rotation="4.853958706752893" />
  </Shape>
  <Shape GraphId="c124b">
    <Graphics CenterX="589.556497502821" CenterY="550.7501430033187" Width="2.834890606634488" Height="7.105679429043342" ZOrder="16938" FillColor="66ff66" FontSize="10" Valign="Middle" ShapeType="Oval" LineThickness="3.0" Color="66ff66" Rotation="3.7082863882940575" />
  </Shape>
  <Shape GraphId="bd4d2">
    <Graphics CenterX="541.5426272770184" CenterY="477.6844524999645" Width="5.514946540159272" Height="5.550746304903103" ZOrder="16940" FillColor="66ff66" FontSize="10" Valign="Middle" ShapeType="Oval" LineThickness="3.0" Color="66ff66" Rotation="4.853958706752893" />
  </Shape>
  <Shape GraphId="d0b1d">
    <Graphics CenterX="622.3886449980738" CenterY="556.7648543777168" Width="5.2225966766257095" Height="5.198003029289442" ZOrder="16942" FillColor="66ff66" FontSize="10" Valign="Middle" ShapeType="Oval" LineThickness="3.0" Color="66ff66" Rotation="4.919113139104153" />
  </Shape>
  <Shape GraphId="a6bf8">
    <Graphics CenterX="578.7557109082754" CenterY="550.4617386234654" Width="3.8804363092103014" Height="14.387319238955495" ZOrder="16944" FillColor="66ff66" FontSize="10" Valign="Middle" ShapeType="Oval" LineThickness="3.0" Color="66ff66" Rotation="5.305489634335228" />
  </Shape>
  <Shape GraphId="b19fa">
    <Graphics CenterX="601.009401599148" CenterY="556.5051435679849" Width="8.593649918473353" Height="3.446232446072666" ZOrder="16946" FillColor="66ff66" FontSize="10" Valign="Middle" ShapeType="Oval" LineThickness="3.0" Color="66ff66" Rotation="5.1156554115523045" />
  </Shape>
  <Shape GraphId="b9573">
    <Graphics CenterX="646.4921433614993" CenterY="559.0340646966459" Width="9.838539973414687" Height="6.697942378865531" ZOrder="16948" FillColor="66ff66" FontSize="10" Valign="Middle" ShapeType="Oval" LineThickness="3.0" Color="66ff66" Rotation="0.16316691429342522" />
  </Shape>
  <Shape GraphId="a2128">
    <Graphics CenterX="617.178829970121" CenterY="549.4849508790031" Width="5.2225966766257095" Height="4.774132458525235" ZOrder="16950" FillColor="66ff66" FontSize="10" Valign="Middle" ShapeType="Oval" LineThickness="3.0" Color="66ff66" Rotation="4.853958706752893" />
  </Shape>
  <Shape GraphId="d983d">
    <Graphics CenterX="590.4317779541099" CenterY="556.6494383821287" Width="5.2225966766257095" Height="7.105679429043342" ZOrder="16952" FillColor="66ff66" FontSize="10" Valign="Middle" ShapeType="Oval" LineThickness="3.0" Color="66ff66" Rotation="4.853958706752893" />
  </Shape>
  <Shape GraphId="cf30e">
    <Graphics CenterX="585.43177795411" CenterY="528.3994383821287" Width="5.2225966766257095" Height="7.105679429043342" ZOrder="16954" FillColor="66ff66" FontSize="10" Valign="Middle" ShapeType="Oval" LineThickness="3.0" Color="66ff66" Rotation="3.9451234571172207" />
  </Shape>
  <Shape GraphId="b4a6c">
    <Graphics CenterX="547.832940744806" CenterY="522.6494383821287" Width="5.2225966766257095" Height="7.105679429043342" ZOrder="16956" FillColor="66ff66" FontSize="10" Valign="Middle" ShapeType="Oval" LineThickness="3.0" Color="66ff66" Rotation="4.853958706752893" />
  </Shape>
  <Shape GraphId="b236a">
    <Graphics CenterX="548.3750095948943" CenterY="515.163862995808" Width="5.2018737437036355" Height="14.387319238955495" ZOrder="16958" FillColor="66ff66" FontSize="10" Valign="Middle" ShapeType="Oval" LineThickness="3.0" Color="66ff66" Rotation="5.85987513703264" />
  </Shape>
  <Shape GraphId="e972e">
    <Graphics CenterX="546.4288299701193" CenterY="510.9849508790033" Width="5.2225966766257095" Height="4.774132458525235" ZOrder="16960" FillColor="66ff66" FontSize="10" Valign="Middle" ShapeType="Oval" LineThickness="3.0" Color="66ff66" Rotation="4.853958706752893" />
  </Shape>
  <Shape GraphId="ba465">
    <Graphics CenterX="588.1817779541094" CenterY="554.8994383821287" Width="5.2225966766257095" Height="7.105679429043342" ZOrder="16962" FillColor="66ff66" FontSize="10" Valign="Middle" ShapeType="Oval" LineThickness="3.0" Color="66ff66" Rotation="4.853958706752893" />
  </Shape>
  <Shape GraphId="b3442">
    <Graphics CenterX="539.8479402783755" CenterY="492.83205758356934" Width="5.656234423544854" Height="18.828678424748812" ZOrder="16964" FillColor="66ff66" FontSize="10" Valign="Middle" ShapeType="Oval" LineThickness="3.0" Color="66ff66" Rotation="3.0168271083162654" />
  </Shape>
  <Shape GraphId="f2fa3">
    <Graphics CenterX="593.9587278457238" CenterY="500.0373978131165" Width="25.88585302136338" Height="97.34449707075993" ZOrder="16966" FillColor="66ff66" FontSize="10" Valign="Middle" ShapeType="Oval" LineThickness="3.0" Color="66ff66" Rotation="5.436011700534344" />
  </Shape>
  <Shape GraphId="d9e0f">
    <Graphics CenterX="539.2776671794214" CenterY="503.2349508790033" Width="5.2225966766257095" Height="4.774132458525235" ZOrder="16968" FillColor="66ff66" FontSize="10" Valign="Middle" ShapeType="Oval" LineThickness="3.0" Color="66ff66" Rotation="4.853958706752893" />
  </Shape>
  <Shape GraphId="d982c">
    <Graphics CenterX="538.3606626336941" CenterY="463.4065337090065" Width="25.624489441879653" Height="4.914125691560326" ZOrder="16970" FillColor="66ff66" FontSize="10" Valign="Middle" ShapeType="Oval" LineThickness="3.0" Color="66ff66" Rotation="4.853958706752893" />
  </Shape>
  <Shape GraphId="a447d">
    <Graphics CenterX="594.9288299701205" CenterY="557.9849508790032" Width="5.2225966766257095" Height="4.774132458525235" ZOrder="16972" FillColor="66ff66" FontSize="10" Valign="Middle" ShapeType="Oval" LineThickness="3.0" Color="66ff66" Rotation="4.853958706752893" />
  </Shape>
  <Shape GraphId="a5ae5">
    <Graphics CenterX="540.0276671794214" CenterY="481.7349508790033" Width="5.2225966766257095" Height="4.774132458525235" ZOrder="16974" FillColor="66ff66" FontSize="10" Valign="Middle" ShapeType="Oval" LineThickness="3.0" Color="66ff66" Rotation="4.853958706752893" />
  </Shape>
  <Shape GraphId="c797d">
    <Graphics CenterX="621.8329407448081" CenterY="550.1494383821287" Width="5.2225966766257095" Height="7.105679429043342" ZOrder="16976" FillColor="66ff66" FontSize="10" Valign="Middle" ShapeType="Oval" LineThickness="3.0" Color="66ff66" Rotation="4.853958706752893" />
  </Shape>
  <Shape GraphId="f86b4">
    <Graphics CenterX="646.1473917913773" CenterY="438.239082463591" Width="14.122348284032178" Height="31.593775856691693" ZOrder="16978" FillColor="66ff66" FontSize="10" Valign="Middle" ShapeType="Oval" LineThickness="3.0" Color="66ff66" Rotation="0.3442929433505592" />
  </Shape>
  <Shape GraphId="b414c">
    <Graphics CenterX="576.1952931819303" CenterY="509.3611282930171" Width="6.815149177138725" Height="7.105679429043342" ZOrder="16980" FillColor="66ff66" FontSize="10" Valign="Middle" ShapeType="Oval" LineThickness="3.0" Color="66ff66" Rotation="4.853958706752893" />
  </Shape>
  <Shape GraphId="db222">
    <Graphics CenterX="609.1007846236436" CenterY="531.1513970605531" Width="5.2225966766257095" Height="10.677096601859866" ZOrder="16982" FillColor="66ff66" FontSize="10" Valign="Middle" ShapeType="Oval" LineThickness="3.0" Color="66ff66" Rotation="4.853958706752893" />
  </Shape>
  <Shape GraphId="c7fd4">
    <Graphics CenterX="611.8724772551303" CenterY="556.8197250846798" Width="5.2225966766257095" Height="5.9757741557235295" ZOrder="16984" FillColor="66ff66" FontSize="10" Valign="Middle" ShapeType="Oval" LineThickness="3.0" Color="66ff66" Rotation="4.946360545808829" />
  </Shape>
  <Shape GraphId="a72f5">
    <Graphics CenterX="555.5829407448063" CenterY="531.6494383821287" Width="5.2225966766257095" Height="7.105679429043342" ZOrder="16986" FillColor="66ff66" FontSize="10" Valign="Middle" ShapeType="Oval" LineThickness="3.0" Color="66ff66" Rotation="4.853958706752893" />
  </Shape>
  <Shape GraphId="eb85d">
    <Graphics CenterX="579.6817779541094" CenterY="550.3994383821287" Width="5.2225966766257095" Height="7.105679429043342" ZOrder="16988" FillColor="66ff66" FontSize="10" Valign="Middle" ShapeType="Oval" LineThickness="3.0" Color="66ff66" Rotation="4.853958706752893" />
  </Shape>
  <Shape GraphId="f7a23">
    <Graphics CenterX="545.9288299701193" CenterY="518.7349508790032" Width="5.2225966766257095" Height="4.774132458525235" ZOrder="16990" FillColor="66ff66" FontSize="10" Valign="Middle" ShapeType="Oval" LineThickness="3.0" Color="66ff66" Rotation="4.853958706752893" />
  </Shape>
  <Shape GraphId="dbf8b">
    <Graphics CenterX="579.3329407448069" CenterY="547.8994383821287" Width="5.2225966766257095" Height="7.105679429043342" ZOrder="16992" FillColor="66ff66" FontSize="10" Valign="Middle" ShapeType="Oval" LineThickness="3.0" Color="66ff66" Rotation="4.853958706752893" />
  </Shape>
  <Shape GraphId="ab254">
    <Graphics CenterX="605.9317779541099" CenterY="559.6494383821287" Width="5.2225966766257095" Height="7.105679429043342" ZOrder="16994" FillColor="66ff66" FontSize="10" Valign="Middle" ShapeType="Oval" LineThickness="3.0" Color="66ff66" Rotation="4.853958706752893" />
  </Shape>
  <Shape GraphId="c1b5e">
    <Graphics CenterX="565.9288299701196" CenterY="531.9849508790032" Width="5.2225966766257095" Height="4.774132458525235" ZOrder="16996" FillColor="66ff66" FontSize="10" Valign="Middle" ShapeType="Oval" LineThickness="3.0" Color="66ff66" Rotation="4.853958706752893" />
  </Shape>
  <Shape GraphId="f6d1b">
    <Graphics CenterX="558.6835260864048" CenterY="535.6493952877519" Width="6.779874849577408" Height="5.691318177966608" ZOrder="16998" FillColor="66ff66" FontSize="10" Valign="Middle" ShapeType="Oval" LineThickness="3.0" Color="66ff66" Rotation="4.853958706752893" />
  </Shape>
  <Shape GraphId="d6096">
    <Graphics CenterX="672.3289623492345" CenterY="457.52673345962813" Width="8.964794385555397" Height="19.86505783892303" ZOrder="17000" FillColor="66ff66" FontSize="10" Valign="Middle" ShapeType="Oval" LineThickness="3.0" Color="66ff66" Rotation="6.191438393560426" />
  </Shape>
  <Shape GraphId="a6dce">
    <Graphics CenterX="622.8891446824828" CenterY="344.34863695962827" Width="36.02634589429509" Height="31.224794514977695" ZOrder="17002" FillColor="66ff66" FontSize="10" Valign="Middle" ShapeType="Oval" LineThickness="3.0" Color="66ff66" Rotation="5.436011700534344" />
  </Shape>
  <Shape GraphId="c2865">
    <Graphics CenterX="571.5124019595755" CenterY="546.0939197959736" Width="7.990514509762284" Height="7.884691527078511" ZOrder="17004" FillColor="66ff66" FontSize="10" Valign="Middle" ShapeType="Oval" LineThickness="3.0" Color="66ff66" Rotation="4.853958706752893" />
  </Shape>
  <Shape GraphId="f4553">
    <Graphics CenterX="542.582940744806" CenterY="468.8994383821286" Width="5.2225966766257095" Height="7.105679429043342" ZOrder="17006" FillColor="66ff66" FontSize="10" Valign="Middle" ShapeType="Oval" LineThickness="3.0" Color="66ff66" Rotation="0.08429010641556488" />
  </Shape>
  <Shape GraphId="a08ae">
    <Graphics CenterX="597.8937587838913" CenterY="529.1896635685713" Width="7.638928514204679" Height="3.820736020313972" ZOrder="17008" FillColor="66ff66" FontSize="10" Valign="Middle" ShapeType="Oval" LineThickness="3.0" Color="66ff66" Rotation="5.376051190833208" />
  </Shape>
  <Shape GraphId="ab6b0">
    <Graphics CenterX="546.6817779541085" CenterY="527.1494383821287" Width="5.2225966766257095" Height="7.105679429043342" ZOrder="17010" FillColor="66ff66" FontSize="10" Valign="Middle" ShapeType="Oval" LineThickness="3.0" Color="66ff66" Rotation="4.853958706752893" />
  </Shape>
  <Shape GraphId="af42a">
    <Graphics CenterX="589.4317779541099" CenterY="525.6494383821287" Width="5.2225966766257095" Height="7.105679429043342" ZOrder="17012" FillColor="66ff66" FontSize="10" Valign="Middle" ShapeType="Oval" LineThickness="3.0" Color="66ff66" Rotation="4.853958706752893" />
  </Shape>
  <Shape GraphId="aada6">
    <Graphics CenterX="627.3699448679447" CenterY="560.5585073143047" Width="7.990514509762284" Height="4.4544069603692265" ZOrder="17014" FillColor="66ff66" FontSize="10" Valign="Middle" ShapeType="Oval" LineThickness="3.0" Color="66ff66" Rotation="0.16316691429342522" />
  </Shape>
  <Shape GraphId="bdff4">
    <Graphics CenterX="647.233067798518" CenterY="437.7783069783499" Width="25.954776473021465" Height="7.051169868614453" ZOrder="17016" FillColor="ffffff" FontSize="10" Valign="Middle" ShapeType="Oval" Color="ffffff" Rotation="2.145878045940838" />
  </Shape>
  <Shape GraphId="f2d43">
    <Graphics CenterX="667.2596411113632" CenterY="458.3043301028237" Width="14.96490459736144" Height="5.076820409489679" ZOrder="17018" FillColor="ffffff" FontSize="10" Valign="Middle" ShapeType="Oval" Color="ffffff" Rotation="1.4056476493802699" />
  </Shape>
  <Shape GraphId="dab64">
    <Graphics CenterX="553.4995460634278" CenterY="418.8392442881846" Width="42.93094805581089" Height="5.047721838428673" ZOrder="17020" FillColor="ffffff" FontSize="10" Valign="Middle" ShapeType="Oval" Color="ffffff" Rotation="4.9323730475791265" />
  </Shape>
  <Shape GraphId="d8462">
    <Graphics CenterX="620.5887079506034" CenterY="355.51591745739313" Width="32.20801097272653" Height="25.079806181049243" ZOrder="17022" FillColor="ffffff" FontSize="10" Valign="Middle" ShapeType="Oval" Color="ffffff" Rotation="3.643457192428735" />
  </Shape>
  <Shape GraphId="afb77">
    <Graphics CenterX="583.7775922591716" CenterY="501.84957526522624" Width="42.93094805581089" Height="18.796003567164668" ZOrder="17024" FillColor="ffffff" FontSize="10" Valign="Middle" ShapeType="Oval" Color="ffffff" Rotation="3.8874335892211542" />
  </Shape>
  <Shape GraphId="f436d">
    <Graphics CenterX="664.8842305892158" CenterY="441.7783069783499" Width="25.954776473021465" Height="7.051169868614453" ZOrder="17026" FillColor="ffffff" FontSize="10" Valign="Middle" ShapeType="Oval" Color="ffffff" Rotation="4.165603758975671" />
  </Shape>
  <Shape GraphId="efa0c">
    <Graphics CenterX="691.0624079449193" CenterY="558.0129918701863" Width="12.05007859696013" Height="2.3573296571988553" ZOrder="17028" FillColor="ff6666" FontSize="10" Valign="Middle" ShapeType="Oval" LineThickness="3.0" Color="ff0000" Rotation="4.8308268692032446" />
  </Shape>
  <Shape GraphId="a88a6">
    <Graphics CenterX="695.1511627907012" CenterY="565.5559369547168" Width="28.0" Height="4.5" ZOrder="17030" FillColor="ff6666" FontSize="10" Valign="Middle" ShapeType="Oval" LineThickness="3.0" Color="ff0000" Rotation="0.4908517803980192" />
  </Shape>
  <Shape GraphId="d34f7">
    <Graphics CenterX="804.1997193848148" CenterY="492.368600494458" Width="3.9496184225832875" Height="9.801141706088274" ZOrder="17032" FillColor="ff6666" FontSize="10" Valign="Middle" ShapeType="Oval" LineThickness="3.0" Color="ff0000" Rotation="1.7874440440716761" />
  </Shape>
  <Shape GraphId="a422e">
    <Graphics CenterX="800.0245868928804" CenterY="500.6133394807468" Width="1.4005522867735847" Height="9.801141706088274" ZOrder="17034" FillColor="ff6666" FontSize="10" Valign="Middle" ShapeType="Oval" LineThickness="3.0" Color="ff0000" Rotation="1.980006037630351" />
  </Shape>
  <Shape GraphId="bfcc6">
    <Graphics CenterX="793.8475386781362" CenterY="474.03189432160104" Width="2.079309552644516" Height="9.801141706088274" ZOrder="17036" FillColor="ff6666" FontSize="10" Valign="Middle" ShapeType="Oval" LineThickness="3.0" Color="ff0000" Rotation="1.7874440440716761" />
  </Shape>
  <Shape GraphId="f5d63">
    <Graphics CenterX="777.2642843776864" CenterY="522.9476345592009" Width="28.0" Height="2.0950721097398977" ZOrder="17038" FillColor="ff6666" FontSize="10" Valign="Middle" ShapeType="Oval" LineThickness="3.0" Color="ff0000" Rotation="0.6769775649699272" />
  </Shape>
  <Shape GraphId="be64e">
    <Graphics CenterX="808.0018269226046" CenterY="482.21325108457313" Width="28.0" Height="5.3584098578208454" ZOrder="17040" FillColor="ff6666" FontSize="10" Valign="Middle" ShapeType="Oval" LineThickness="3.0" Color="ff0000" Rotation="4.337118157528732" />
  </Shape>
  <Shape GraphId="e2533">
    <Graphics CenterX="743.0830871841415" CenterY="566.4773960537455" Width="4.805401436318678" Height="12.509261736722332" ZOrder="17042" FillColor="ff6666" FontSize="10" Valign="Middle" ShapeType="Oval" LineThickness="3.0" Color="ff0000" Rotation="6.26644031705132" />
  </Shape>
  <Shape GraphId="f51e2">
    <Graphics CenterX="753.7500000000034" CenterY="539.3059369547168" Width="28.0" Height="4.5" ZOrder="17044" FillColor="ff6666" FontSize="10" Valign="Middle" ShapeType="Oval" LineThickness="3.0" Color="ff0000" Rotation="0.911167584157976" />
  </Shape>
  <Shape GraphId="c311e">
    <Graphics CenterX="786.2500000000034" CenterY="551.8059369547168" Width="28.0" Height="4.5" ZOrder="17046" FillColor="ff6666" FontSize="10" Valign="Middle" ShapeType="Oval" LineThickness="3.0" Color="ff0000" Rotation="5.518836665919184" />
  </Shape>
  <Shape GraphId="e5910">
    <Graphics CenterX="698.2972590271228" CenterY="564.2791768152961" Width="12.05007859696013" Height="2.6312765576721047" ZOrder="17048" FillColor="ff6666" FontSize="10" Valign="Middle" ShapeType="Oval" LineThickness="3.0" Color="ff0000" Rotation="4.730336411543327" />
  </Shape>
  <Shape GraphId="f0713">
    <Graphics CenterX="692.3124079449193" CenterY="560.0129918701863" Width="12.05007859696013" Height="2.3573296571988553" ZOrder="17050" FillColor="ff6666" FontSize="10" Valign="Middle" ShapeType="Oval" LineThickness="3.0" Color="ff0000" Rotation="4.932024751421006" />
  </Shape>
  <Shape GraphId="c7e27">
    <Graphics CenterX="707.7500000000034" CenterY="571.8059369547168" Width="28.0" Height="4.5" ZOrder="17052" FillColor="ff6666" FontSize="10" Valign="Middle" ShapeType="Oval" LineThickness="3.0" Color="ff0000" Rotation="0.05549850524571683" />
  </Shape>
  <Shape GraphId="dc1da">
    <Graphics CenterX="774.6478009696568" CenterY="520.7276897288572" Width="29.06255702685485" Height="6.148931569234407" ZOrder="17054" FillColor="ff6666" FontSize="10" Valign="Middle" ShapeType="Oval" LineThickness="3.0" Color="ff0000" Rotation="1.1862429584376402" />
  </Shape>
  <Shape GraphId="b38ef">
    <Graphics CenterX="797.6511627907012" CenterY="539.0559369547168" Width="28.0" Height="4.5" ZOrder="17056" FillColor="ff6666" FontSize="10" Valign="Middle" ShapeType="Oval" LineThickness="3.0" Color="ff0000" Rotation="5.313003527812313" />
  </Shape>
  <Shape GraphId="f05f5">
    <Graphics CenterX="802.7500000000034" CenterY="487.3059369547168" Width="28.0" Height="4.5" ZOrder="17058" FillColor="ff6666" FontSize="10" Valign="Middle" ShapeType="Oval" LineThickness="3.0" Color="ff0000" Rotation="4.560887098416415" />
  </Shape>
  <Shape GraphId="b8ee0">
    <Graphics CenterX="747.2845066072239" CenterY="549.3821150136642" Width="28.0" Height="4.565116060716406" ZOrder="17060" FillColor="ff6666" FontSize="10" Valign="Middle" ShapeType="Oval" LineThickness="3.0" Color="ff0000" Rotation="5.941656061789089" />
  </Shape>
  <Shape GraphId="aee20">
    <Graphics CenterX="793.9766659942037" CenterY="528.3899621959538" Width="12.05007859696013" Height="3.6161495964313164" ZOrder="17062" FillColor="ff6666" FontSize="10" Valign="Middle" ShapeType="Oval" LineThickness="3.0" Color="ff0000" Rotation="3.416845266267737" />
  </Shape>
  <Shape GraphId="c87b2">
    <Graphics CenterX="763.4462380886023" CenterY="526.7138248055593" Width="29.06255702685485" Height="2.907172589769077" ZOrder="17064" FillColor="ff6666" FontSize="10" Valign="Middle" ShapeType="Oval" LineThickness="3.0" Color="ff0000" Rotation="0.72573565928978" />
  </Shape>
  <Shape GraphId="bd9b0">
    <Graphics CenterX="713.1984218178205" CenterY="565.7791768152961" Width="12.05007859696013" Height="2.6312765576721047" ZOrder="17066" FillColor="ff6666" FontSize="10" Valign="Middle" ShapeType="Oval" LineThickness="3.0" Color="ff0000" Rotation="4.622536189134536" />
  </Shape>
  <Shape GraphId="e629b">
    <Graphics CenterX="717.0472590271228" CenterY="566.7791768152961" Width="12.05007859696013" Height="2.6312765576721047" ZOrder="17068" FillColor="ff6666" FontSize="10" Valign="Middle" ShapeType="Oval" LineThickness="3.0" Color="ff0000" Rotation="4.622536189134536" />
  </Shape>
  <Shape GraphId="eb01e">
    <Graphics CenterX="760.2845066072239" CenterY="543.6321150136642" Width="28.0" Height="4.565116060716406" ZOrder="17070" FillColor="ff6666" FontSize="10" Valign="Middle" ShapeType="Oval" LineThickness="3.0" Color="ff0000" Rotation="1.2341124354815696" />
  </Shape>
  <Shape GraphId="d7dd0">
    <Graphics CenterX="730.3330871841415" CenterY="568.7273960537455" Width="4.805401436318678" Height="12.509261736722332" ZOrder="17072" FillColor="ff6666" FontSize="10" Valign="Middle" ShapeType="Oval" LineThickness="3.0" Color="ff0000" Rotation="6.26644031705132" />
  </Shape>
  <Shape GraphId="f74f9">
    <Graphics CenterX="684.1341084799197" CenterY="553.5095962333326" Width="14.584589247004455" Height="4.5" ZOrder="17074" FillColor="ff6666" FontSize="10" Valign="Middle" ShapeType="Oval" LineThickness="3.0" Color="ff0000" Rotation="4.677653921944644" />
  </Shape>
  <Shape GraphId="b45f6">
    <Graphics CenterX="719.9586332604031" CenterY="545.4415983895252" Width="28.0" Height="6.736950052529302" ZOrder="17076" FillColor="ff6666" FontSize="10" Valign="Middle" ShapeType="Oval" LineThickness="3.0" Color="ff0000" Rotation="1.23899585950522" />
  </Shape>
  <Shape GraphId="e7c91">
    <Graphics CenterX="723.2002002386741" CenterY="547.7369604018974" Width="28.0" Height="4.923499234486221" ZOrder="17078" FillColor="ff6666" FontSize="10" Valign="Middle" ShapeType="Oval" LineThickness="3.0" Color="ff0000" Rotation="1.23899585950522" />
  </Shape>
  <Shape GraphId="f448b">
    <Graphics CenterX="706.2972590271227" CenterY="565.0291768152961" Width="12.05007859696013" Height="2.6312765576721047" ZOrder="17080" FillColor="ff6666" FontSize="10" Valign="Middle" ShapeType="Oval" LineThickness="3.0" Color="ff0000" Rotation="4.8308268692032446" />
  </Shape>
  <Shape GraphId="cbba0">
    <Graphics CenterX="759.6511627907012" CenterY="567.3059369547168" Width="28.0" Height="4.5" ZOrder="17082" FillColor="ff6666" FontSize="10" Valign="Middle" ShapeType="Oval" LineThickness="3.0" Color="ff0000" Rotation="5.952701350374517" />
  </Shape>
  <Shape GraphId="c949e">
    <Graphics CenterX="801.7266659942037" CenterY="516.6399621959538" Width="12.05007859696013" Height="3.6161495964313164" ZOrder="17084" FillColor="ff6666" FontSize="10" Valign="Middle" ShapeType="Oval" LineThickness="3.0" Color="ff0000" Rotation="3.416845266267737" />
  </Shape>
  <Shape GraphId="fc623">
    <Graphics CenterX="727.0142843776864" CenterY="550.6976345592009" Width="28.0" Height="2.0950721097398977" ZOrder="17086" FillColor="ff6666" FontSize="10" Valign="Middle" ShapeType="Oval" LineThickness="3.0" Color="ff0000" Rotation="0.5906070908595806" />
  </Shape>
  <Shape GraphId="d2ca5">
    <Graphics CenterX="730.7500000000034" CenterY="572.0559369547168" Width="28.0" Height="4.5" ZOrder="17088" FillColor="ff6666" FontSize="10" Valign="Middle" ShapeType="Oval" LineThickness="3.0" Color="ff0000" Rotation="0.0" />
  </Shape>
  <Shape GraphId="b720e">
    <Graphics CenterX="790.7865766566164" CenterY="462.0273476880169" Width="11.348923074194529" Height="5.707288340013464" ZOrder="17090" FillColor="ff6666" FontSize="10" Valign="Middle" ShapeType="Oval" LineThickness="3.0" Color="ff0000" Rotation="3.2635543622370875" />
  </Shape>
  <Shape GraphId="f6d6f">
    <Graphics CenterX="793.4489508767219" CenterY="460.1063980638337" Width="28.0" Height="5.3584098578208454" ZOrder="17092" FillColor="ff6666" FontSize="10" Valign="Middle" ShapeType="Oval" LineThickness="3.0" Color="ff0000" Rotation="3.8614473643499743" />
  </Shape>
  <Shape GraphId="d6622">
    <Graphics CenterX="701.3631215869887" CenterY="549.6976345592009" Width="28.0" Height="2.0950721097398977" ZOrder="17094" FillColor="ff6666" FontSize="10" Valign="Middle" ShapeType="Oval" LineThickness="3.0" Color="ff0000" Rotation="0.6769775649699272" />
  </Shape>
  <Shape GraphId="d1f9e">
    <Graphics CenterX="681.9112451542215" CenterY="557.5129918701863" Width="12.05007859696013" Height="2.3573296571988553" ZOrder="17096" FillColor="ff6666" FontSize="10" Valign="Middle" ShapeType="Oval" LineThickness="3.0" Color="ff0000" Rotation="4.932024751421006" />
  </Shape>
  <Shape GraphId="fae14">
    <Graphics CenterX="780.0489637603546" CenterY="522.7276897288572" Width="29.06255702685485" Height="6.148931569234407" ZOrder="17098" FillColor="ff6666" FontSize="10" Valign="Middle" ShapeType="Oval" LineThickness="3.0" Color="ff0000" Rotation="5.579761937378533" />
  </Shape>
  <Shape GraphId="db3b5">
    <Graphics CenterX="752.0472590271225" CenterY="562.0291768152961" Width="12.05007859696013" Height="2.6312765576721047" ZOrder="17100" FillColor="ff6666" FontSize="10" Valign="Middle" ShapeType="Oval" LineThickness="3.0" Color="ff0000" Rotation="4.622536189134536" />
  </Shape>
  <Shape GraphId="f6e4d">
    <Graphics CenterX="784.3569564268482" CenterY="545.2194373995102" Width="12.05007859696013" Height="2.7837136086276564" ZOrder="17102" FillColor="ff6666" FontSize="10" Valign="Middle" ShapeType="Oval" LineThickness="3.0" Color="ff0000" Rotation="4.541518090398441" />
  </Shape>
  <Shape GraphId="db41d">
    <Graphics CenterX="710.1511627907012" CenterY="542.5559369547168" Width="28.0" Height="4.5" ZOrder="17104" FillColor="ff6666" FontSize="10" Valign="Middle" ShapeType="Oval" LineThickness="3.0" Color="ff0000" Rotation="1.7317841405657042" />
  </Shape>
  <Shape GraphId="e82d1">
    <Graphics CenterX="703.4011627907012" CenterY="541.0559369547168" Width="28.0" Height="4.5" ZOrder="17106" FillColor="ff6666" FontSize="10" Valign="Middle" ShapeType="Oval" LineThickness="3.0" Color="ff0000" Rotation="1.7317841405657042" />
  </Shape>
  <Shape GraphId="e8cac">
    <Graphics CenterX="769.3474008793" CenterY="532.7138248055593" Width="29.06255702685485" Height="2.907172589769077" ZOrder="17108" FillColor="ff6666" FontSize="10" Valign="Middle" ShapeType="Oval" LineThickness="3.0" Color="ff0000" Rotation="5.739086870586736" />
  </Shape>
  <Shape GraphId="c4208">
    <Graphics CenterX="803.9011627907012" CenterY="527.0559369547168" Width="28.0" Height="4.5" ZOrder="17110" FillColor="ff6666" FontSize="10" Valign="Middle" ShapeType="Oval" LineThickness="3.0" Color="ff0000" Rotation="5.119136052110661" />
  </Shape>
  <Shape GraphId="c88da">
    <Graphics CenterX="795.5081192175459" CenterY="536.7194373995102" Width="12.05007859696013" Height="2.7837136086276564" ZOrder="17112" FillColor="ff6666" FontSize="10" Valign="Middle" ShapeType="Oval" LineThickness="3.0" Color="ff0000" Rotation="4.541518090398441" />
  </Shape>
  <Shape GraphId="e4372">
    <Graphics CenterX="781.4842499748393" CenterY="554.2273960537455" Width="4.805401436318678" Height="12.509261736722332" ZOrder="17114" FillColor="ff6666" FontSize="10" Valign="Middle" ShapeType="Oval" LineThickness="3.0" Color="ff0000" Rotation="6.160678370170511" />
  </Shape>
  <Shape GraphId="fb7ef">
    <Graphics CenterX="795.4766659942037" CenterY="524.8899621959538" Width="12.05007859696013" Height="3.6161495964313164" ZOrder="17116" FillColor="ff6666" FontSize="10" Valign="Middle" ShapeType="Oval" LineThickness="3.0" Color="ff0000" Rotation="4.009417769416722" />
  </Shape>
  <Shape GraphId="db0f1">
    <Graphics CenterX="801.2745868928804" CenterY="506.6133394807468" Width="1.4005522867735847" Height="9.801141706088274" ZOrder="17118" FillColor="ff6666" FontSize="10" Valign="Middle" ShapeType="Oval" LineThickness="3.0" Color="ff0000" Rotation="1.980006037630351" />
  </Shape>
  <Shape GraphId="d6a1e">
    <Graphics CenterX="756.5000000000034" CenterY="532.5559369547168" Width="28.0" Height="4.5" ZOrder="17120" FillColor="ff6666" FontSize="10" Valign="Middle" ShapeType="Oval" LineThickness="3.0" Color="ff0000" Rotation="0.911167584157976" />
  </Shape>
  <Shape GraphId="e9c6c">
    <Graphics CenterX="806.386548131618" CenterY="482.01977296405613" Width="5.687908567524846" Height="9.801141706088274" ZOrder="17122" FillColor="ff6666" FontSize="10" Valign="Middle" ShapeType="Oval" LineThickness="3.0" Color="ff0000" Rotation="1.7874440440716761" />
  </Shape>
  <Shape GraphId="faae7">
    <Graphics CenterX="809.9011627907012" CenterY="507.3059369547168" Width="28.0" Height="4.5" ZOrder="17124" FillColor="ff6666" FontSize="10" Valign="Middle" ShapeType="Oval" LineThickness="3.0" Color="ff0000" Rotation="4.7711448031004124" />
  </Shape>
  <Shape GraphId="d22ca">
    <Graphics CenterX="769.5313625230998" CenterY="562.042873177463" Width="12.05007859696013" Height="4.860443525462232" ZOrder="17126" FillColor="ff6666" FontSize="10" Valign="Middle" ShapeType="Oval" LineThickness="3.0" Color="ff0000" Rotation="4.951240964281474" />
  </Shape>
  <Shape GraphId="a9663">
    <Graphics CenterX="737.3355211550717" CenterY="569.2147953765871" Width="6.310480381323805" Height="12.509261736722332" ZOrder="17128" FillColor="ff6666" FontSize="10" Valign="Middle" ShapeType="Oval" LineThickness="3.0" Color="ff0000" Rotation="4.86633352434376" />
  </Shape>
  <Shape GraphId="edbcb">
    <Graphics CenterX="786.2813625230999" CenterY="548.792873177463" Width="12.05007859696013" Height="4.860443525462232" ZOrder="17130" FillColor="ff6666" FontSize="10" Valign="Middle" ShapeType="Oval" LineThickness="3.0" Color="ff0000" Rotation="4.541518090398441" />
  </Shape>
  <Shape GraphId="f4b37">
    <Graphics CenterX="792.2581192175459" CenterY="538.7194373995102" Width="12.05007859696013" Height="2.7837136086276564" ZOrder="17132" FillColor="ff6666" FontSize="10" Valign="Middle" ShapeType="Oval" LineThickness="3.0" Color="ff0000" Rotation="3.7654699857102827" />
  </Shape>
  <Shape GraphId="d2921">
    <Graphics CenterX="698.0283811447044" CenterY="562.4076863713697" Width="12.05007859696013" Height="4.806433429004805" ZOrder="17134" FillColor="ff6666" FontSize="10" Valign="Middle" ShapeType="Oval" LineThickness="3.0" Color="ff0000" Rotation="4.8308268692032446" />
  </Shape>
  <Shape GraphId="a5cda">
    <Graphics CenterX="721.7972590271228" CenterY="567.2791768152961" Width="12.05007859696013" Height="2.6312765576721047" ZOrder="17136" FillColor="ff6666" FontSize="10" Valign="Middle" ShapeType="Oval" LineThickness="3.0" Color="ff0000" Rotation="4.86633352434376" />
  </Shape>
  <Shape GraphId="f2a8c">
    <Graphics CenterX="764.3474008793" CenterY="531.2138248055593" Width="29.06255702685485" Height="2.907172589769077" ZOrder="17138" FillColor="ff6666" FontSize="10" Valign="Middle" ShapeType="Oval" LineThickness="3.0" Color="ff0000" Rotation="0.72573565928978" />
  </Shape>
  <Shape GraphId="ed0d6">
    <Graphics CenterX="778.4887158083691" CenterY="554.2440678217897" Width="2.814053928263621" Height="12.509261736722332" ZOrder="17140" FillColor="ff6666" FontSize="10" Valign="Middle" ShapeType="Oval" LineThickness="3.0" Color="ff0000" Rotation="0.546041228248212" />
  </Shape>
  <Shape GraphId="c048f">
    <Graphics CenterX="716.1333438165261" CenterY="551.8821150136642" Width="28.0" Height="4.565116060716406" ZOrder="17142" FillColor="ff6666" FontSize="10" Valign="Middle" ShapeType="Oval" LineThickness="3.0" Color="ff0000" Rotation="0.0543429318609875" />
  </Shape>
  <Shape GraphId="aee39">
    <Graphics CenterX="718.4484218178205" CenterY="566.7791768152961" Width="12.05007859696013" Height="2.6312765576721047" ZOrder="17144" FillColor="ff6666" FontSize="10" Valign="Middle" ShapeType="Oval" LineThickness="3.0" Color="ff0000" Rotation="5.346662882264495" />
  </Shape>
  <Shape GraphId="e4baf">
    <Graphics CenterX="771.3569564268481" CenterY="558.2194373995102" Width="12.05007859696013" Height="2.7837136086276564" ZOrder="17146" FillColor="ff6666" FontSize="10" Valign="Middle" ShapeType="Oval" LineThickness="3.0" Color="ff0000" Rotation="4.541518090398441" />
  </Shape>
  <Shape GraphId="e2cfc">
    <Graphics CenterX="748.7387158083691" CenterY="566.4940678217898" Width="2.814053928263621" Height="12.509261736722332" ZOrder="17148" FillColor="ff6666" FontSize="10" Valign="Middle" ShapeType="Oval" LineThickness="3.0" Color="ff0000" Rotation="0.3987916401916338" />
  </Shape>
  <Shape GraphId="df51a">
    <Graphics CenterX="772.7500000000034" CenterY="561.5559369547168" Width="28.0" Height="4.5" ZOrder="17150" FillColor="ff6666" FontSize="10" Valign="Middle" ShapeType="Oval" LineThickness="3.0" Color="ff0000" Rotation="5.738146902111946" />
  </Shape>
  <Shape GraphId="ae7e3">
    <Graphics CenterX="733.4866839457694" CenterY="568.9647953765871" Width="6.310480381323805" Height="12.509261736722332" ZOrder="17152" FillColor="ff6666" FontSize="10" Valign="Middle" ShapeType="Oval" LineThickness="3.0" Color="ff0000" Rotation="4.86633352434376" />
  </Shape>
  <Shape GraphId="a3f77">
    <Graphics CenterX="795.0366989825397" CenterY="505.33631145464085" Width="7.119436893914058" Height="25.195679225966487" ZOrder="17154" FillColor="ff6666" FontSize="10" Valign="Middle" ShapeType="Oval" LineThickness="3.0" Color="ff0000" Rotation="3.416845266267737" />
  </Shape>
  <Shape GraphId="dbbeb">
    <Graphics CenterX="738.5345066072239" CenterY="546.1321150136642" Width="28.0" Height="4.565116060716406" ZOrder="17156" FillColor="ff6666" FontSize="10" Valign="Middle" ShapeType="Oval" LineThickness="3.0" Color="ff0000" Rotation="0.6577152332992243" />
  </Shape>
  <Shape GraphId="c0153">
    <Graphics CenterX="801.707208571339" CenterY="458.97834757327587" Width="7.771479722459993" Height="9.403908697052195" ZOrder="17158" FillColor="ff6666" FontSize="10" Valign="Middle" ShapeType="Oval" Color="ff6666" Rotation="3.5878551426612164" />
  </Shape>
  <Shape GraphId="ef41b">
    <Graphics CenterX="679.8749068699997" CenterY="556.2682645719984" Width="2.901441610371362" Height="9.403908697052195" ZOrder="17160" FillColor="ff6666" FontSize="10" Valign="Middle" ShapeType="Oval" Color="ff6666" Rotation="2.9627185955591226" />
  </Shape>
  <Shape GraphId="e2567">
    <Graphics CenterX="731.4151387397674" CenterY="523.2806454075513" Width="86.91656439554438" Height="53.66856718228926" ZOrder="17162" FillColor="ff6666" FontSize="10" Valign="Middle" ShapeType="Oval" Color="ff6666" Rotation="2.726684796002037" />
  </Shape>
  <Shape GraphId="ee72d">
    <Graphics CenterX="783.4598083744617" CenterY="547.7777578638904" Width="3.2494899066135376" Height="7.9751720705698865" ZOrder="17164" FillColor="ff6666" FontSize="10" Valign="Middle" ShapeType="Oval" Color="ff6666" Rotation="2.6960490007677542" />
  </Shape>
  <Shape GraphId="afc6b">
    <Graphics CenterX="781.8722756481474" CenterY="527.260036276406" Width="4.658970391676803" Height="9.717205841845544" ZOrder="17166" FillColor="ff6666" FontSize="10" Valign="Middle" ShapeType="Oval" Color="ff6666" Rotation="2.6960490007677542" />
  </Shape>
  <Shape GraphId="a4e69">
    <Graphics CenterX="743.1651387397674" CenterY="515.2806454075513" Width="86.91656439554438" Height="53.66856718228926" ZOrder="17168" FillColor="ff6666" FontSize="10" Valign="Middle" ShapeType="Oval" Color="ff6666" Rotation="2.726684796002037" />
  </Shape>
  <Shape GraphId="fe7a0">
    <Graphics CenterX="730.9063787126578" CenterY="551.8096458068969" Width="5.508411262621543" Height="9.403908697052195" ZOrder="17170" FillColor="ff6666" FontSize="10" Valign="Middle" ShapeType="Oval" Color="ff6666" Rotation="0.05534697735588309" />
  </Shape>
  <Shape GraphId="eda26">
    <Graphics CenterX="692.6648443052808" CenterY="564.68851076562" Width="3.79794610894457" Height="9.403908697052195" ZOrder="17172" FillColor="ff6666" FontSize="10" Valign="Middle" ShapeType="Oval" Color="ff6666" Rotation="3.443988915657188" />
  </Shape>
  <Shape GraphId="df38c">
    <Graphics CenterX="759.3475626584304" CenterY="565.3704460311102" Width="3.692187072717732" Height="9.403908697052195" ZOrder="17174" FillColor="ff6666" FontSize="10" Valign="Middle" ShapeType="Oval" Color="ff6666" Rotation="4.246004617312191" />
  </Shape>
  <Shape GraphId="dedaa">
    <Graphics CenterX="777.9987254491282" CenterY="561.3704460311102" Width="3.692187072717732" Height="9.403908697052195" ZOrder="17176" FillColor="ff6666" FontSize="10" Valign="Middle" ShapeType="Oval" Color="ff6666" Rotation="4.175492158040722" />
  </Shape>
  <Shape GraphId="cbb5b">
    <Graphics CenterX="717.7152507110513" CenterY="568.2607697237619" Width="2.4914414151221638" Height="9.403908697052195" ZOrder="17178" FillColor="ff6666" FontSize="10" Valign="Middle" ShapeType="Oval" Color="ff6666" Rotation="3.232026598845016" />
  </Shape>
  <Shape GraphId="a1bf8">
    <Graphics CenterX="746.4864381904264" CenterY="566.9665648532299" Width="3.354398728615586" Height="9.403908697052195" ZOrder="17180" FillColor="ff6666" FontSize="10" Valign="Middle" ShapeType="Oval" Color="ff6666" Rotation="3.4822753271132276" />
  </Shape>
  <Shape GraphId="f91ca">
    <Graphics CenterX="733.4632387685136" CenterY="569.7941509893625" Width="7.088089630340326" Height="9.403908697052195" ZOrder="17182" FillColor="ff6666" FontSize="10" Valign="Middle" ShapeType="Oval" Color="ff6666" Rotation="4.7418110683929005" />
  </Shape>
  <Shape GraphId="ee3c8">
    <Graphics CenterX="795.6795725211163" CenterY="541.3664274830654" Width="3.735012140245866" Height="7.9751720705698865" ZOrder="17184" FillColor="ff6666" FontSize="10" Valign="Middle" ShapeType="Oval" Color="ff6666" Rotation="3.868503284770066" />
  </Shape>
  <Shape GraphId="e934d">
    <Graphics CenterX="711.6651387397674" CenterY="475.78064540755133" Width="86.91656439554438" Height="53.66856718228926" ZOrder="17186" FillColor="ff6666" FontSize="10" Valign="Middle" ShapeType="Oval" Color="ff6666" Rotation="1.7455373396695708" />
  </Shape>
  <Shape GraphId="a2900">
    <Graphics CenterX="734.6144015592114" CenterY="569.0441509893625" Width="7.088089630340326" Height="9.403908697052195" ZOrder="17188" FillColor="ff6666" FontSize="10" Valign="Middle" ShapeType="Oval" Color="ff6666" Rotation="4.7418110683929005" />
  </Shape>
  <Shape GraphId="d4e15">
    <Graphics CenterX="700.4148443052808" CenterY="570.68851076562" Width="3.79794610894457" Height="9.403908697052195" ZOrder="17190" FillColor="ff6666" FontSize="10" Valign="Middle" ShapeType="Oval" Color="ff6666" Rotation="4.7418110683929005" />
  </Shape>
  <Shape GraphId="a1d78">
    <Graphics CenterX="744.0879527532509" CenterY="570.4428354616572" Width="5.289942450512945" Height="9.403908697052195" ZOrder="17192" FillColor="ff6666" FontSize="10" Valign="Middle" ShapeType="Oval" Color="ff6666" Rotation="4.7418110683929005" />
  </Shape>
  <Shape GraphId="e62e0">
    <Graphics CenterX="724.5861790398069" CenterY="460.5349588599404" Width="86.91656439554438" Height="72.73816757953779" ZOrder="17194" FillColor="ff6666" FontSize="10" Valign="Middle" ShapeType="Oval" Color="ff6666" Rotation="1.049825154748801" />
  </Shape>
  <Shape GraphId="e3bde">
    <Graphics CenterX="686.5640879203536" CenterY="560.7607697237619" Width="2.4914414151221638" Height="9.403908697052195" ZOrder="17196" FillColor="ff6666" FontSize="10" Valign="Middle" ShapeType="Oval" Color="ff6666" Rotation="3.3732536676767206" />
  </Shape>
  <Shape GraphId="e7957">
    <Graphics CenterX="725.2132387685136" CenterY="569.7941509893625" Width="7.088089630340326" Height="9.403908697052195" ZOrder="17198" FillColor="ff6666" FontSize="10" Valign="Middle" ShapeType="Oval" Color="ff6666" Rotation="4.7418110683929005" />
  </Shape>
  <Shape GraphId="c3a73">
    <Graphics CenterX="792.3031151953334" CenterY="550.1331286768335" Width="3.2494899066135376" Height="9.403908697052195" ZOrder="17200" FillColor="ff6666" FontSize="10" Valign="Middle" ShapeType="Oval" Color="ff6666" Rotation="3.7358742650002554" />
  </Shape>
  <Shape GraphId="fb188">
    <Graphics CenterX="715.1612768425589" CenterY="571.3097269505223" Width="3.5554087693654406" Height="9.403908697052195" ZOrder="17202" FillColor="ff6666" FontSize="10" Valign="Middle" ShapeType="Oval" Color="ff6666" Rotation="4.7418110683929005" />
  </Shape>
  <Shape GraphId="f84c4">
    <Graphics CenterX="752.3475626584304" CenterY="567.8704460311102" Width="3.692187072717732" Height="9.403908697052195" ZOrder="17204" FillColor="ff6666" FontSize="10" Valign="Middle" ShapeType="Oval" Color="ff6666" Rotation="4.448787916141157" />
  </Shape>
  <Shape GraphId="eb8b6">
    <Graphics CenterX="782.7211128574498" CenterY="512.010036276406" Width="4.658970391676803" Height="9.717205841845544" ZOrder="17206" FillColor="ff6666" FontSize="10" Valign="Middle" ShapeType="Oval" Color="ff6666" Rotation="2.6960490007677542" />
  </Shape>
  <Shape GraphId="e9948">
    <Graphics CenterX="801.8579679896094" CenterY="528.0720252563895" Width="5.888601722315669" Height="9.403908697052195" ZOrder="17208" FillColor="ff6666" FontSize="10" Valign="Middle" ShapeType="Oval" Color="ff6666" Rotation="3.5878551426612164" />
  </Shape>
  <Shape GraphId="e5b80">
    <Graphics CenterX="685.2649083376951" CenterY="559.2838358372152" Width="1.7144470409937842" Height="9.403908697052195" ZOrder="17210" FillColor="ff6666" FontSize="10" Valign="Middle" ShapeType="Oval" Color="ff6666" Rotation="3.443988915657188" />
  </Shape>
  <Shape GraphId="d5b1b">
    <Graphics CenterX="713.3163015304651" CenterY="509.28064540755133" Width="86.91656439554438" Height="53.66856718228926" ZOrder="17212" FillColor="ff6666" FontSize="10" Valign="Middle" ShapeType="Oval" Color="ff6666" Rotation="1.7455373396695708" />
  </Shape>
  <Shape GraphId="c676b">
    <Graphics CenterX="803.7694140463767" CenterY="482.24257811521636" Width="5.029051821659481" Height="9.403908697052195" ZOrder="17214" FillColor="ff6666" FontSize="10" Valign="Middle" ShapeType="Oval" Color="ff6666" Rotation="4.919922773822013" />
  </Shape>
  <Shape GraphId="ea64f">
    <Graphics CenterX="683.5295185949033" CenterY="414.00161318973056" Width="33.0303073458618" Height="14.783359414867272" ZOrder="17216" FillColor="ff0000" FontSize="10" Valign="Middle" ShapeType="Oval" Color="ff0000" Rotation="2.749775455986818" />
  </Shape>
  <Shape GraphId="ed0c6">
    <Graphics CenterX="681.6676581831557" CenterY="446.0822928427987" Width="12.271451527647136" Height="13.688899422245319" ZOrder="17218" FillColor="ff0000" FontSize="10" Valign="Middle" ShapeType="Oval" Color="ff0000" Rotation="0.9940603284764766" />
  </Shape>
  <Shape GraphId="d9a7a">
    <Graphics CenterX="686.180681385601" CenterY="409.5016131897307" Width="33.0303073458618" Height="14.783359414867272" ZOrder="17220" FillColor="ff0000" FontSize="10" Valign="Middle" ShapeType="Oval" Color="ff0000" Rotation="2.8483299483793623" />
  </Shape>
  <Shape GraphId="b8dce">
    <Graphics CenterX="709.8366046144401" CenterY="500.0270809086096" Width="41.35251595065178" Height="50.40842049561298" ZOrder="17224" FillColor="ff0000" FontSize="10" Valign="Middle" ShapeType="Oval" Color="ff0000" Rotation="1.58388021932249" />
  </Shape>
  <Shape GraphId="adfcc">
    <Graphics CenterX="679.6866530650934" CenterY="431.2847935362258" Width="15.221271153387162" Height="10.230596613121573" ZOrder="17226" FillColor="ff0000" FontSize="10" Valign="Middle" ShapeType="Oval" Color="ff0000" Rotation="0.4857920036920691" />
  </Shape>
  <Shape GraphId="c9749">
    <Graphics CenterX="804.8756898276679" CenterY="444.67028633283303" Width="29.24781485326514" Height="26.822869415607848" ZOrder="17228" FillColor="ff0000" FontSize="10" Valign="Middle" ShapeType="Oval" Color="ff0000" Rotation="1.8443742654582806" />
  </Shape>
  <Shape GraphId="b60fd">
    <Graphics CenterX="677.8057136043421" CenterY="413.67119871866674" Width="17.77647168548223" Height="14.783359414867272" ZOrder="17236" FillColor="ff0000" FontSize="10" Valign="Middle" ShapeType="Oval" Color="ff0000" Rotation="3.163829618731088" />
  </Shape>
  <Shape GraphId="f5150">
    <Graphics CenterX="698.8084016006383" CenterY="502.70121412370077" Width="21.75425328525987" Height="34.243234067151235" ZOrder="17242" FillColor="ff0000" FontSize="10" Valign="Middle" ShapeType="Oval" Color="ff0000" Rotation="1.3044180659154283" />
  </Shape>
  <Shape GraphId="fbb3a">
    <Graphics CenterX="687.8597443915297" CenterY="512.2217996918463" Width="17.565341774489898" Height="34.243234067151235" ZOrder="17244" FillColor="ff0000" FontSize="10" Valign="Middle" ShapeType="Oval" Color="ff0000" Rotation="0.0407936828678654" />
  </Shape>
  <Shape GraphId="dbbda">
    <Graphics CenterX="701.2094243662059" CenterY="473.74689407804885" Width="21.911225575335365" Height="50.40842049561298" ZOrder="17246" FillColor="ff0000" FontSize="10" Valign="Middle" ShapeType="Oval" Color="ff0000" Rotation="2.1374473635821802" />
  </Shape>
  <Shape GraphId="f7275">
    <Graphics CenterX="696.0109071822275" CenterY="536.7217996918463" Width="17.565341774489898" Height="34.243234067151235" ZOrder="17248" FillColor="ff0000" FontSize="10" Valign="Middle" ShapeType="Oval" Color="ff0000" Rotation="0.9940603284764766" />
  </Shape>
  <Shape GraphId="ffca4">
    <Graphics CenterX="676.5295185949033" CenterY="408.5016131897308" Width="33.0303073458618" Height="14.783359414867272" ZOrder="17250" FillColor="ff0000" FontSize="10" Valign="Middle" ShapeType="Oval" Color="ff0000" Rotation="3.163829618731088" />
  </Shape>
  <Shape GraphId="d710b">
    <Graphics CenterX="709.3366046144401" CenterY="466.0270809086097" Width="41.35251595065178" Height="50.40842049561298" ZOrder="17252" FillColor="ff0000" FontSize="10" Valign="Middle" ShapeType="Oval" Color="ff0000" Rotation="1.58388021932249" />
  </Shape>
  <Shape GraphId="ae820">
    <Graphics CenterX="690.3597443915297" CenterY="527.7217996918463" Width="17.565341774489898" Height="34.243234067151235" ZOrder="17278" FillColor="ff0000" FontSize="10" Valign="Middle" ShapeType="Oval" Color="ff0000" Rotation="0.3622106675006627" />
  </Shape>
  <Shape GraphId="a2bc9">
    <Graphics CenterX="760.503271281107" CenterY="477.69374757527675" Width="41.35251595065178" Height="50.40842049561298" ZOrder="17280" FillColor="ff0000" FontSize="10" Valign="Middle" ShapeType="Oval" Color="ff0000" Rotation="1.58388021932249" />
  </Shape>
  <Shape GraphId="ef97a">
    <Graphics CenterX="797.2808667134522" CenterY="448.23772897454313" Width="5.219318956588957" Height="26.822869415607848" ZOrder="17282" FillColor="ff0000" FontSize="10" Valign="Middle" ShapeType="Oval" Color="ff0000" Rotation="2.4879073080120455" />
  </Shape>
  <Shape GraphId="ebfb3">
    <Graphics CenterX="682.1676581831557" CenterY="448.5822928427987" Width="12.271451527647136" Height="13.688899422245319" ZOrder="17284" FillColor="ff0000" FontSize="10" Valign="Middle" ShapeType="Oval" Color="ff0000" Rotation="0.9940603284764766" />
  </Shape>
  <Shape GraphId="afae5">
    <Graphics CenterX="798.2418390943923" CenterY="432.97456783301686" Width="24.433762949454504" Height="22.220044666992855" ZOrder="17286" FillColor="ff0000" FontSize="10" Valign="Middle" ShapeType="Oval" Color="ff0000" Rotation="1.8443742654582806" />
  </Shape>
  <Shape GraphId="cff83">
    <Graphics CenterX="678.5998243416368" CenterY="436.1798223013534" Width="15.221271153387162" Height="12.068966260885997" ZOrder="17308" FillColor="ff0000" FontSize="10" Valign="Middle" ShapeType="Oval" Color="ff0000" Rotation="1.4563462735596509" />
  </Shape>
  <Shape GraphId="af97e">
    <Graphics CenterX="696.2094243662059" CenterY="484.74689407804885" Width="21.911225575335365" Height="50.40842049561298" ZOrder="17310" FillColor="ff0000" FontSize="10" Valign="Middle" ShapeType="Oval" Color="ff0000" Rotation="3.1305901059598784" />
  </Shape>
  <Shape GraphId="f4d54">
    <Graphics CenterX="702.0109071822275" CenterY="518.7217996918463" Width="17.565341774489898" Height="34.243234067151235" ZOrder="17312" FillColor="ff0000" FontSize="10" Valign="Middle" ShapeType="Oval" Color="ff0000" Rotation="6.099535145898913" />
  </Shape>
  <Shape GraphId="e1b06">
    <Graphics CenterX="701.1723514193291" CenterY="410.2753678881283" Width="5.941809719879519" Height="8.253286213777903" ZOrder="17318" FillColor="ff6666" FontSize="10" Valign="Middle" ShapeType="Oval" Color="ff6666" Rotation="6.244778653277896" />
  </Shape>
  <Shape GraphId="cf375">
    <Graphics CenterX="691.5070444463408" CenterY="419.4905682568141" Width="2.2641072872442685" Height="26.19394253747715" ZOrder="17320" FillColor="ff6666" FontSize="10" Valign="Middle" ShapeType="Oval" Color="ff6666" Rotation="1.2597121075498035" />
  </Shape>
  <Shape GraphId="af328">
    <Graphics CenterX="808.6723514193291" CenterY="430.7753678881281" Width="5.941809719879519" Height="8.253286213777903" ZOrder="17322" FillColor="ff6666" FontSize="10" Valign="Middle" ShapeType="Oval" Color="ff6666" Rotation="1.4721932501128212" />
  </Shape>
  <Shape GraphId="aac55">
    <Graphics CenterX="696.1723514193291" CenterY="416.7753678881283" Width="5.941809719879519" Height="8.253286213777903" ZOrder="17324" FillColor="ff6666" FontSize="10" Valign="Middle" ShapeType="Oval" Color="ff6666" Rotation="1.4721932501128212" />
  </Shape>
  <Shape GraphId="c2459">
    <Graphics CenterX="687.1723514193291" CenterY="420.7753678881282" Width="5.941809719879519" Height="8.253286213777903" ZOrder="17326" FillColor="ff6666" FontSize="10" Valign="Middle" ShapeType="Oval" Color="ff6666" Rotation="1.287590348024468" />
  </Shape>
  <Shape GraphId="a1fba">
    <Graphics CenterX="687.2098760981484" CenterY="431.54230301394347" Width="12.590227107420873" Height="8.253286213777903" ZOrder="17328" FillColor="ff6666" FontSize="10" Valign="Middle" ShapeType="Oval" Color="ff6666" Rotation="1.0373491478729127" />
  </Shape>
  <Shape GraphId="f9ade">
    <Graphics CenterX="800.1723514193291" CenterY="426.7753678881282" Width="5.941809719879519" Height="8.253286213777903" ZOrder="17330" FillColor="ff6666" FontSize="10" Valign="Middle" ShapeType="Oval" Color="ff6666" Rotation="0.819854815144033" />
  </Shape>
  <Shape GraphId="aebb4">
    <Graphics CenterX="688.5211886286313" CenterY="417.7753678881282" Width="5.941809719879519" Height="8.253286213777903" ZOrder="17332" FillColor="ff6666" FontSize="10" Valign="Middle" ShapeType="Oval" Color="ff6666" Rotation="1.287590348024468" />
  </Shape>
  <Shape GraphId="f509e">
    <Graphics CenterX="798.1723514193291" CenterY="422.7753678881281" Width="5.941809719879519" Height="8.253286213777903" ZOrder="17334" FillColor="ff6666" FontSize="10" Valign="Middle" ShapeType="Oval" Color="ff6666" Rotation="1.013805656198628" />
  </Shape>
  <Shape GraphId="c0fb1">
    <Graphics CenterX="688.2098760981484" CenterY="441.54230301394335" Width="12.590227107420873" Height="8.253286213777903" ZOrder="17336" FillColor="ff6666" FontSize="10" Valign="Middle" ShapeType="Oval" Color="ff6666" Rotation="1.7501631116968928" />
  </Shape>
  <Shape GraphId="e989c">
    <Graphics CenterX="664.4097666013126" CenterY="413.070289170729" Width="19.44370419729067" Height="9.81287780791807" ZOrder="17338" FillColor="ff6666" FontSize="10" Valign="Middle" ShapeType="Oval" Color="ff6666" Rotation="1.4721932501128212" />
  </Shape>
  <Shape GraphId="b2435">
    <Graphics CenterX="686.7098760981484" CenterY="448.54230301394335" Width="12.590227107420873" Height="8.253286213777903" ZOrder="17340" FillColor="ff6666" FontSize="10" Valign="Middle" ShapeType="Oval" Color="ff6666" Rotation="2.726684796002037" />
  </Shape>
  <Shape GraphId="a9a06">
    <Graphics CenterX="689.1723514193291" CenterY="418.7753678881282" Width="5.941809719879519" Height="8.253286213777903" ZOrder="17342" FillColor="ff6666" FontSize="10" Valign="Middle" ShapeType="Oval" Color="ff6666" Rotation="1.287590348024468" />
  </Shape>
  <Shape GraphId="ee36b">
    <Graphics CenterX="701.1723514193291" CenterY="413.7753678881282" Width="5.941809719879519" Height="8.253286213777903" ZOrder="17344" FillColor="ff6666" FontSize="10" Valign="Middle" ShapeType="Oval" Color="ff6666" Rotation="1.4721932501128212" />
  </Shape>
  <Shape GraphId="e93a9">
    <Graphics CenterX="682.8434252598605" CenterY="448.90005824962026" Width="7.729050779638964" Height="10.830784965176786" ZOrder="17346" FillColor="ffffff" FontSize="10" Valign="Middle" ShapeType="Oval" Color="ffffff" Rotation="1.4056476493802699" />
  </Shape>
  <Shape GraphId="d17fc">
    <Graphics CenterX="695.2306606247178" CenterY="437.21163080208726" Width="3.1826365640377556" Height="14.625351202996518" ZOrder="17348" FillColor="ffffff" FontSize="10" Valign="Middle" ShapeType="Oval" Color="ffffff" Rotation="0.06914899743335659" />
  </Shape>
  <Shape GraphId="fa0e7">
    <Graphics CenterX="666.1705491921252" CenterY="413.066870358183" Width="9.071397097307571" Height="3.168198929699196" ZOrder="17350" FillColor="ffffff" FontSize="10" Valign="Middle" ShapeType="Oval" Color="ffffff" Rotation="4.577739638871076" />
  </Shape>
  <Shape GraphId="feb4f">
    <Graphics CenterX="706.2315048353752" CenterY="433.58231313791975" Width="9.071397097307571" Height="20.666286950399467" ZOrder="17352" FillColor="ffffff" FontSize="10" Valign="Middle" ShapeType="Oval" Color="ffffff" Rotation="5.085269352606614" />
  </Shape>
  <Shape GraphId="c9fe2">
    <Graphics CenterX="807.6144674162057" CenterY="436.07625368187746" Width="24.89798088222252" Height="26.822869415607848" ZOrder="17354" FillColor="ff0000" FontSize="10" Valign="Middle" ShapeType="Oval" Color="ff0000" Rotation="1.8443742654582806" />
  </Shape>
  <Shape GraphId="b4ce2">
    <Graphics CenterX="736.5243219915438" CenterY="371.3400845635217" Width="46.92333202185287" Height="35.852212413581604" ZOrder="17356" FillColor="0000cc" FontSize="10" Valign="Middle" ShapeType="Oval" Color="0000cc" Rotation="2.5897720191938083" />
  </Shape>
  <Shape GraphId="e75a5">
    <Graphics CenterX="728.5182498745926" CenterY="392.41002353501824" Width="63.98800078011162" Height="61.70772577766922" ZOrder="17358" FillColor="0000cc" FontSize="10" Valign="Middle" ShapeType="Oval" Color="0000cc" Rotation="2.5897720191938083" />
  </Shape>
  <Shape GraphId="a07a9">
    <Graphics CenterX="793.292739840997" CenterY="374.74222404251395" Width="116.06656995840899" Height="82.88505311687884" ZOrder="17380" FillColor="0000cc" FontSize="10" Valign="Middle" ShapeType="Oval" Color="0000cc" Rotation="2.5897720191938083" />
  </Shape>
  <Shape GraphId="d7ebe">
    <Graphics CenterX="772.3909763968998" CenterY="406.51650368994785" Width="33.61721522045396" Height="19.744178857756594" ZOrder="17382" FillColor="000066" FontSize="10" Valign="Middle" ShapeType="Oval" Color="000066" Rotation="1.5168188518026504" />
  </Shape>
  <Shape GraphId="b3fda">
    <Graphics CenterX="770.5110279119385" CenterY="408.7384471887806" Width="38.06758386957434" Height="19.744178857756594" ZOrder="17384" FillColor="000066" FontSize="10" Valign="Middle" ShapeType="Oval" Color="000066" Rotation="1.5168188518026504" />
  </Shape>
  <Shape GraphId="b7d54">
    <Graphics CenterX="759.6071799175679" CenterY="370.00045081534773" Width="33.61721522045396" Height="19.463732005455476" ZOrder="17386" FillColor="000066" FontSize="10" Valign="Middle" ShapeType="Oval" Color="000066" Rotation="1.298736524795301" />
  </Shape>
  <Shape GraphId="d33ef">
    <Graphics CenterX="748.2583427082657" CenterY="371.00045081534773" Width="33.61721522045396" Height="19.463732005455476" ZOrder="17388" FillColor="000066" FontSize="10" Valign="Middle" ShapeType="Oval" Color="000066" Rotation="6.244848104850987" />
  </Shape>
  <Shape GraphId="dbe1d">
    <Graphics CenterX="774.5110279119385" CenterY="409.7384471887806" Width="38.06758386957434" Height="19.744178857756594" ZOrder="17390" FillColor="000066" FontSize="10" Valign="Middle" ShapeType="Oval" Color="000066" Rotation="1.5168188518026504" />
  </Shape>
  <Shape GraphId="f93e1">
    <Graphics CenterX="776.0669674116291" CenterY="406.85818963299675" Width="33.61721522045396" Height="7.07771306346919" ZOrder="17392" FillColor="000066" FontSize="10" Valign="Middle" ShapeType="Oval" Color="000066" Rotation="1.593769599700281" />
  </Shape>
  <Shape GraphId="ea999">
    <Graphics CenterX="783.0669674116291" CenterY="409.3581896329965" Width="33.61721522045396" Height="7.07771306346919" ZOrder="17394" FillColor="000066" FontSize="10" Valign="Middle" ShapeType="Oval" Color="000066" Rotation="1.4254761438649604" />
  </Shape>
  <Shape GraphId="a8cb3">
    <Graphics CenterX="765.9158046209313" CenterY="408.85818963299664" Width="33.61721522045396" Height="7.07771306346919" ZOrder="17396" FillColor="000066" FontSize="10" Valign="Middle" ShapeType="Oval" Color="000066" Rotation="1.206298530567742" />
  </Shape>
  <Shape GraphId="ac902">
    <Graphics CenterX="798.6579602684183" CenterY="360.9159013568344" Width="45.69827934318258" Height="64.28660028038655" ZOrder="17398" FillColor="000066" FontSize="10" Valign="Middle" ShapeType="Oval" Color="000066" Rotation="1.6453929880006788" />
  </Shape>
  <Shape GraphId="e4be9">
    <Graphics CenterX="761.6871054173071" CenterY="407.6410667172491" Width="38.06758386957434" Height="8.035218758543218" ZOrder="17400" FillColor="000066" FontSize="10" Valign="Middle" ShapeType="Oval" Color="000066" Rotation="1.673012405253431" />
  </Shape>
  <Shape GraphId="a5336">
    <Graphics CenterX="726.4918919781956" CenterY="366.8090837985574" Width="43.85982971777178" Height="24.599996199308997" ZOrder="17402" FillColor="000066" FontSize="10" Valign="Middle" ShapeType="Oval" Color="000066" Rotation="2.2136487114574304" />
  </Shape>
  <Shape GraphId="c57d5">
    <Graphics CenterX="728.5488707228485" CenterY="400.03653048971637" Width="5.515485954577262" Height="41.0120116022208" ZOrder="17404" FillColor="6666ff" FontSize="10" Valign="Middle" ShapeType="Oval" Color="6666ff" Rotation="3.382534648588423" />
  </Shape>
  <Shape GraphId="ebaf8">
    <Graphics CenterX="731.9011627907012" CenterY="419.8059369547169" Width="15.465763412678278" Height="27.96086840681208" ZOrder="17406" FillColor="6666ff" FontSize="10" Valign="Middle" ShapeType="Oval" Color="6666ff" Rotation="1.724588292149528" />
  </Shape>
  <Shape GraphId="badc0">
    <Graphics CenterX="718.869182491934" CenterY="404.18749688254616" Width="5.515485954577262" Height="36.58211518625912" ZOrder="17408" FillColor="6666ff" FontSize="10" Valign="Middle" ShapeType="Oval" Color="6666ff" Rotation="3.382534648588423" />
  </Shape>
  <Shape GraphId="a598d">
    <Graphics CenterX="737.9224990736583" CenterY="387.42992300627486" Width="17.841940383718217" Height="11.773837134763697" ZOrder="17410" FillColor="6666ff" FontSize="10" Valign="Middle" ShapeType="Oval" Color="6666ff" Rotation="0.7180815033718905" />
  </Shape>
  <Shape GraphId="ab4ee">
    <Graphics CenterX="729.7693391527418" CenterY="404.0776553240977" Width="33.55722806814231" Height="24.183597773594776" ZOrder="17412" FillColor="6666ff" FontSize="10" Valign="Middle" ShapeType="Oval" Color="6666ff" Rotation="1.724588292149528" />
  </Shape>
  <Shape GraphId="be73d">
    <Graphics CenterX="734.5488707228485" CenterY="399.5365304897165" Width="5.515485954577262" Height="41.0120116022208" ZOrder="17414" FillColor="6666ff" FontSize="10" Valign="Middle" ShapeType="Oval" Color="6666ff" Rotation="3.382534648588423" />
  </Shape>
  <Shape GraphId="f1fbb">
    <Graphics CenterX="742.2310412654842" CenterY="405.20319715638306" Width="5.515485954577262" Height="41.0120116022208" ZOrder="17416" FillColor="6666ff" FontSize="10" Valign="Middle" ShapeType="Oval" Color="6666ff" Rotation="3.1738405201506055" />
  </Shape>
  <Shape GraphId="d186e">
    <Graphics CenterX="719.6792004169581" CenterY="407.9064522616679" Width="30.62549439715351" Height="2.850625282915278" ZOrder="17418" FillColor="ffffff" FontSize="10" Valign="Middle" ShapeType="Oval" Color="ffffff" Rotation="1.7650761151295502" />
  </Shape>
  <Shape GraphId="de133">
    <Graphics CenterX="688.1381289098176" CenterY="349.3312298048513" Width="25.8199900224912" Height="18.506956767234044" ZOrder="17420" FillColor="0000cc" FontSize="10" Valign="Middle" ShapeType="Oval" Color="0000cc" Rotation="3.2675500675507236" />
  </Shape>
  <Shape GraphId="c25cb">
    <Graphics CenterX="785.9373728570399" CenterY="367.63500824294965" Width="22.69605520931819" Height="18.506956767234044" ZOrder="17422" FillColor="0000cc" FontSize="10" Valign="Middle" ShapeType="Oval" Color="0000cc" Rotation="3.2675500675507236" />
  </Shape>
  <Shape GraphId="f3302">
    <Graphics CenterX="786.5375871299136" CenterY="367.42587100943507" Width="9.326310232023877" Height="16.033422033415572" ZOrder="17424" FillColor="6666ff" FontSize="10" Valign="Middle" ShapeType="Oval" Color="6666ff" Rotation="1.724588292149528" />
  </Shape>
  <Shape GraphId="b3a4f">
    <Graphics CenterX="687.6154948977265" CenterY="349.9478196301633" Width="10.180831412936023" Height="17.3355067290045" ZOrder="17426" FillColor="6666ff" FontSize="10" Valign="Middle" ShapeType="Oval" Color="6666ff" Rotation="1.724588292149528" />
  </Shape>
  <Shape GraphId="a2bd4">
    <Graphics CenterX="686.946533009017" CenterY="350.0454088993992" Width="6.667086340436091" Height="8.08745486994772" ZOrder="17428" FillColor="ffffff" FontSize="10" Valign="Middle" ShapeType="Oval" Color="ffffff" Rotation="5.04647169272274" />
  </Shape>
  <Shape GraphId="ef986">
    <Graphics CenterX="786.946533009017" CenterY="367.545408899399" Width="6.667086340436091" Height="8.08745486994772" ZOrder="17430" FillColor="ffffff" FontSize="10" Valign="Middle" ShapeType="Oval" Color="ffffff" Rotation="5.04647169272274" />
  </Shape>
  <Shape GraphId="df943">
    <Graphics CenterX="619.0301001518096" CenterY="291.51244662589033" Width="1.1141687364843842" Height="28.4551786770528" ZOrder="17432" FillColor="990099" FontSize="10" Valign="Middle" ShapeType="Oval" Color="990099" Rotation="2.140621755818615" />
  </Shape>
  <Shape GraphId="e617e">
    <Graphics CenterX="694.2547530334011" CenterY="269.50979723472034" Width="2.7098822692155355" Height="4.632723117617539" ZOrder="17434" FillColor="990099" FontSize="10" Valign="Middle" ShapeType="Oval" Color="990099" Rotation="1.300114584607229" />
  </Shape>
  <Shape GraphId="e8880">
    <Graphics CenterX="598.734496124034" CenterY="287.4726036213852" Width="0.7242145654306021" Height="7.243998430647135" ZOrder="17436" FillColor="990099" FontSize="10" Valign="Middle" ShapeType="Oval" Color="990099" Rotation="0.23860932250820097" />
  </Shape>
  <Shape GraphId="b116b">
    <Graphics CenterX="666.7796684070861" CenterY="307.89622966381444" Width="1.2625081874431197" Height="5.226858403172457" ZOrder="17438" FillColor="990099" FontSize="10" Valign="Middle" ShapeType="Oval" Color="990099" Rotation="0.5082385557290037" />
  </Shape>
  <Shape GraphId="cafb0">
    <Graphics CenterX="724.6613800178185" CenterY="296.5025658493655" Width="1.2440318835966822" Height="13.68391369327815" ZOrder="17440" FillColor="990099" FontSize="10" Valign="Middle" ShapeType="Oval" Color="990099" Rotation="1.321897103379179" />
  </Shape>
  <Shape GraphId="d12d6">
    <Graphics CenterX="736.401162790701" CenterY="280.3059369547187" Width="0.7242145654306021" Height="7.243998430647135" ZOrder="17442" FillColor="990099" FontSize="10" Valign="Middle" ShapeType="Oval" Color="990099" Rotation="5.900286590133643" />
  </Shape>
  <Shape GraphId="d63ef">
    <Graphics CenterX="663.4738356190717" CenterY="313.3454556960361" Width="1.325216256448659" Height="12.985119749354176" ZOrder="17444" FillColor="990099" FontSize="10" Valign="Middle" ShapeType="Oval" Color="990099" Rotation="0.9390981395768975" />
  </Shape>
  <Shape GraphId="fecda">
    <Graphics CenterX="583.6610160857393" CenterY="289.51643852517475" Width="1.5148374831730287" Height="3.4821047468542607" ZOrder="17446" FillColor="990099" FontSize="10" Valign="Middle" ShapeType="Oval" Color="990099" Rotation="2.2599343816572093" />
  </Shape>
  <Shape GraphId="ac128">
    <Graphics CenterX="738.7500000000033" CenterY="266.3059369547188" Width="0.7242145654306021" Height="7.243998430647135" ZOrder="17448" FillColor="990099" FontSize="10" Valign="Middle" ShapeType="Oval" Color="990099" Rotation="5.961434752782944" />
  </Shape>
  <Shape GraphId="ff658">
    <Graphics CenterX="719.7796684070861" CenterY="319.8962296638141" Width="1.2625081874431197" Height="5.226858403172457" ZOrder="17450" FillColor="990099" FontSize="10" Valign="Middle" ShapeType="Oval" Color="990099" Rotation="1.4820877133989299" />
  </Shape>
  <Shape GraphId="c95bb">
    <Graphics CenterX="591.8750000000024" CenterY="273.55593695471873" Width="1.5727742402166252" Height="4.88250767427057" ZOrder="17452" FillColor="990099" FontSize="10" Valign="Middle" ShapeType="Oval" Color="990099" Rotation="6.014929252695353" />
  </Shape>
  <Shape GraphId="a0cd0">
    <Graphics CenterX="727.401162790701" CenterY="305.80593695471833" Width="0.7242145654306021" Height="7.243998430647135" ZOrder="17454" FillColor="990099" FontSize="10" Valign="Middle" ShapeType="Oval" Color="990099" Rotation="6.046336546232666" />
  </Shape>
  <Shape GraphId="dcdeb">
    <Graphics CenterX="735.0000000000033" CenterY="272.3059369547188" Width="0.7242145654306021" Height="7.243998430647135" ZOrder="17456" FillColor="990099" FontSize="10" Valign="Middle" ShapeType="Oval" Color="990099" Rotation="1.192853338836218" />
  </Shape>
  <Shape GraphId="cbb00">
    <Graphics CenterX="577.6249984097683" CenterY="327.8454556960361" Width="1.325216256448659" Height="12.985119749354176" ZOrder="17458" FillColor="990099" FontSize="10" Valign="Middle" ShapeType="Oval" Color="990099" Rotation="2.1927158806109075" />
  </Shape>
  <Shape GraphId="fc200">
    <Graphics CenterX="720.526162790701" CenterY="311.5559369547183" Width="1.5727742402166252" Height="4.88250767427057" ZOrder="17460" FillColor="990099" FontSize="10" Valign="Middle" ShapeType="Oval" Color="990099" Rotation="0.5082385557290037" />
  </Shape>
  <Shape GraphId="a4c2e">
    <Graphics CenterX="696.2824074904157" CenterY="282.367602129999" Width="0.9660651447963079" Height="23.20014257084533" ZOrder="17462" FillColor="990099" FontSize="10" Valign="Middle" ShapeType="Oval" Color="990099" Rotation="1.192853338836218" />
  </Shape>
  <Shape GraphId="d05d0">
    <Graphics CenterX="593.8109831225662" CenterY="299.3403502195048" Width="0.7765186419029102" Height="5.9805213805588275" ZOrder="17464" FillColor="990099" FontSize="10" Valign="Middle" ShapeType="Oval" Color="990099" Rotation="2.2599343816572093" />
  </Shape>
  <Shape GraphId="f8ebb">
    <Graphics CenterX="553.3750000000017" CenterY="311.0559369547183" Width="1.5727742402166252" Height="4.88250767427057" ZOrder="17466" FillColor="990099" FontSize="10" Valign="Middle" ShapeType="Oval" Color="990099" Rotation="0.009132166219410875" />
  </Shape>
  <Shape GraphId="e4b08">
    <Graphics CenterX="586.4738356190708" CenterY="334.34545569603586" Width="1.325216256448659" Height="12.985119749354176" ZOrder="17468" FillColor="990099" FontSize="10" Valign="Middle" ShapeType="Oval" Color="990099" Rotation="2.1927158806109075" />
  </Shape>
  <Shape GraphId="be9a8">
    <Graphics CenterX="609.5261627907006" CenterY="252.555936954719" Width="1.5727742402166252" Height="4.88250767427057" ZOrder="17470" FillColor="990099" FontSize="10" Valign="Middle" ShapeType="Oval" Color="990099" Rotation="0.8016129584018505" />
  </Shape>
  <Shape GraphId="cdd60">
    <Graphics CenterX="730.1928294573678" CenterY="287.8892702880518" Width="1.5727742402166252" Height="4.88250767427057" ZOrder="17472" FillColor="990099" FontSize="10" Valign="Middle" ShapeType="Oval" Color="990099" Rotation="0.5082385557290037" />
  </Shape>
  <Shape GraphId="dab8b">
    <Graphics CenterX="730.3125428085162" CenterY="294.0025658493656" Width="1.2440318835966822" Height="13.68391369327815" ZOrder="17474" FillColor="990099" FontSize="10" Valign="Middle" ShapeType="Oval" Color="990099" Rotation="1.1661668300250825" />
  </Shape>
  <Shape GraphId="ee1d7">
    <Graphics CenterX="733.6610160857402" CenterY="267.516438525175" Width="1.5148374831730287" Height="3.4821047468542607" ZOrder="17476" FillColor="990099" FontSize="10" Valign="Middle" ShapeType="Oval" Color="990099" Rotation="5.785206502396318" />
  </Shape>
  <Shape GraphId="d287d">
    <Graphics CenterX="732.9110160857402" CenterY="270.766438525175" Width="1.5148374831730287" Height="3.4821047468542607" ZOrder="17478" FillColor="990099" FontSize="10" Valign="Middle" ShapeType="Oval" Color="990099" Rotation="0.04347393930440372" />
  </Shape>
  <Shape GraphId="d5c1d">
    <Graphics CenterX="583.9011627907001" CenterY="285.80593695471856" Width="0.7242145654306021" Height="7.243998430647135" ZOrder="17480" FillColor="990099" FontSize="10" Valign="Middle" ShapeType="Oval" Color="990099" Rotation="0.5295895987820763" />
  </Shape>
  <Shape GraphId="cd1ef">
    <Graphics CenterX="677.1249984097694" CenterY="305.3454556960362" Width="1.325216256448659" Height="12.985119749354176" ZOrder="17482" FillColor="990099" FontSize="10" Valign="Middle" ShapeType="Oval" Color="990099" Rotation="1.4630365663513782" />
  </Shape>
  <Shape GraphId="db6c5">
    <Graphics CenterX="745.7500000000034" CenterY="359.3059369547178" Width="18.0" Height="24.0" ZOrder="32769" FontSize="10" Valign="Middle" ShapeType="Oval" LineStyle="Broken" LineThickness="2.0" Color="ff9900" Rotation="0.0" />
  </Shape>
  <Shape GraphId="d845c">
    <Graphics CenterX="682.8208689025299" CenterY="546.871119388251" Width="10.64722583284929" Height="9.666001737616721" ZOrder="32770" FillColor="ff0000" FontSize="10" Valign="Middle" ShapeType="Oval" Color="ff0000" Rotation="1.58388021932249" />
  </Shape>
  <Shape GraphId="d024b">
    <Graphics CenterX="693.4404363645477" CenterY="536.8576213355939" Width="17.10087716169138" Height="4.01789117082448" ZOrder="32770" FillColor="ff0000" FontSize="10" Valign="Middle" ShapeType="Oval" Color="ff0000" Rotation="1.58388021932249" />
  </Shape>
  <Shape GraphId="ab226">
    <Graphics CenterX="687.4234691717569" CenterY="523.2461133750827" Width="8.981849551785443" Height="2.2794203320305035" ZOrder="32770" FillColor="ff0000" FontSize="10" Valign="Middle" ShapeType="Oval" Color="ff0000" Rotation="0.8680231642946636" />
  </Shape>
  <Shape GraphId="e5b06">
    <Graphics CenterX="676.2265608107558" CenterY="539.0465250970949" Width="22.520042460211094" Height="7.548580041961687" ZOrder="32771" FillColor="33ff00" FontSize="10" Valign="Middle" ShapeType="Oval" Color="00ff00" Rotation="1.5716405575635333" />
  </Shape>
  <Shape GraphId="b3acf">
    <Graphics CenterX="671.8492341881677" CenterY="521.0524327496728" Width="10.004217589714191" Height="2.804491349363781" ZOrder="32771" FillColor="33ff00" FontSize="10" Valign="Middle" ShapeType="Oval" Color="00ff00" Rotation="2.4694863503140345" />
  </Shape>
  <Shape GraphId="d36ed">
    <Graphics CenterX="666.8492341881677" CenterY="527.8024327496728" Width="10.004217589714191" Height="2.804491349363781" ZOrder="32771" FillColor="33ff00" FontSize="10" Valign="Middle" ShapeType="Oval" Color="00ff00" Rotation="2.4694863503140345" />
  </Shape>
  <Shape GraphId="a5835">
    <Graphics CenterX="681.5000000000034" CenterY="532.0559369547168" Width="18.0" Height="41.0" ZOrder="32777" FontSize="10" Valign="Middle" ShapeType="Oval" LineStyle="Broken" LineThickness="2.0" Color="ff9900" Rotation="5.978192960365181" />
  </Shape>
  <Shape GraphId="c3288">
    <Graphics CenterX="681.6511627907012" CenterY="531.8059369547168" Width="18.0" Height="41.0" ZOrder="32778" FontSize="10" Valign="Middle" ShapeType="Oval" LineStyle="Broken" LineThickness="2.0" Color="ff9900" Rotation="0.2914567944778671" />
  </Shape>
  <Shape GraphId="cff73">
    <Graphics CenterX="681.0583121263196" CenterY="533.4912832246661" Width="3.213151398662262" Height="22.303199447456816" ZOrder="32779" FillColor="ff0000" FontSize="10" Valign="Middle" ShapeType="Oval" Color="ff0000" Rotation="0.2968020732876307" />
  </Shape>
  <Shape GraphId="a8162">
    <Graphics CenterX="682.5583121263196" CenterY="527.7412832246661" Width="3.213151398662262" Height="22.303199447456816" ZOrder="32779" FillColor="ff0000" FontSize="10" Valign="Middle" ShapeType="Oval" Color="ff0000" Rotation="0.038881448876291434" />
  </Shape>
  <Shape GraphId="b4fde">
    <Graphics CenterX="676.4395470741206" CenterY="526.4335349999288" Width="19.735218925138753" Height="7.225725784653985" ZOrder="32780" FillColor="33ff00" FontSize="10" Valign="Middle" ShapeType="Oval" Color="00ff00" Rotation="1.5716405575635333" />
  </Shape>
  <Shape GraphId="fc756">
    <Graphics CenterX="676.6166434747772" CenterY="538.2737839625844" Width="19.735218925138753" Height="7.225725784653985" ZOrder="32780" FillColor="33ff00" FontSize="10" Valign="Middle" ShapeType="Oval" Color="00ff00" Rotation="1.5716405575635333" />
  </Shape>
  <Shape GraphId="e4781">
    <Graphics CenterX="679.4029505287208" CenterY="525.7073939210899" Width="19.735218925138753" Height="7.225725784653985" ZOrder="32785" FillColor="33ff00" FontSize="10" Valign="Middle" ShapeType="Oval" Color="00ff00" Rotation="1.5716405575635333" />
  </Shape>
  <Shape GraphId="c8c67">
    <Graphics CenterX="684.9068289915235" CenterY="533.2042009594844" Width="30.44748774269039" Height="9.666001737616721" ZOrder="32787" FillColor="ff0000" FontSize="10" Valign="Middle" ShapeType="Oval" Color="ff0000" Rotation="1.58388021932249" />
  </Shape>
  <Shape GraphId="cfb45">
    <Graphics CenterX="684.5636074917439" CenterY="530.356596566673" Width="10.64722583284929" Height="9.666001737616721" ZOrder="32788" FillColor="ff0000" FontSize="10" Valign="Middle" ShapeType="Oval" Color="ff0000" Rotation="1.58388021932249" />
  </Shape>
  <Shape GraphId="dc8e2">
    <Graphics CenterX="684.6716630317214" CenterY="522.9014744571012" Width="15.061010854652164" Height="9.666001737616721" ZOrder="32789" FillColor="ff0000" FontSize="10" Valign="Middle" ShapeType="Oval" Color="ff0000" Rotation="1.58388021932249" />
  </Shape>
  <Shape GraphId="aea77">
    <Graphics CenterX="1262.721274709024" CenterY="714.5729093955033" Width="28.386993862493" Height="26.872699727511193" ZOrder="32790" FillColor="ffff00" FontSize="10" Valign="Middle" ShapeType="Rectangle" Rotation="0.0" />
  </Shape>
  <Shape GraphId="b4260">
    <Graphics CenterX="1262.3221790476775" CenterY="668.9859210914112" Width="27.5" Height="28.028157817177547" ZOrder="32791" FillColor="ff6600" FontSize="10" Valign="Middle" ShapeType="Rectangle" Rotation="0.0" />
  </Shape>
  <Group GroupId="ff841" GraphId="b3871" Style="Group" />
  <Group GroupId="ab647" GraphId="d1359" Style="Group" />
  <Group GroupId="b812a" GraphId="f9e1d" Style="Group">
    <BiopaxRef>eb0</BiopaxRef>
  </Group>
  <Group GroupId="bdc37" GraphId="ac3d7" Style="Group">
    <BiopaxRef>f47</BiopaxRef>
  </Group>
  <Group GroupId="a6c11" GraphId="b92d7" Style="Group">
    <BiopaxRef>f47</BiopaxRef>
  </Group>
  <Group GroupId="c8841" Style="Group" />
  <Group GroupId="f2bcb" GraphId="c1ce6" Style="Group" />
  <Group GroupId="e8d2f" GraphId="e9633" Style="Group" />
  <InfoBox CenterX="0.0" CenterY="0.0" />
  <Biopax>
    <bp:openControlledVocabulary xmlns:bp="http://www.biopax.org/release/biopax-level3.owl#">
      <bp:TERM xmlns:rdf="http://www.w3.org/1999/02/22-rdf-syntax-ns#" rdf:datatype="http://www.w3.org/2001/XMLSchema#string">heart disease</bp:TERM>
      <bp:ID xmlns:rdf="http://www.w3.org/1999/02/22-rdf-syntax-ns#" rdf:datatype="http://www.w3.org/2001/XMLSchema#string">DOID:114</bp:ID>
      <bp:Ontology xmlns:rdf="http://www.w3.org/1999/02/22-rdf-syntax-ns#" rdf:datatype="http://www.w3.org/2001/XMLSchema#string">Disease</bp:Ontology>
    </bp:openControlledVocabulary>
    <bp:PublicationXref xmlns:bp="http://www.biopax.org/release/biopax-level3.owl#" xmlns:rdf="http://www.w3.org/1999/02/22-rdf-syntax-ns#" rdf:id="d11">
      <bp:ID rdf:datatype="http://www.w3.org/2001/XMLSchema#string">19557177</bp:ID>
      <bp:DB rdf:datatype="http://www.w3.org/2001/XMLSchema#string">PubMed</bp:DB>
      <bp:TITLE rdf:datatype="http://www.w3.org/2001/XMLSchema#string">Tbx1 regulates the BMP-Smad1 pathway in a transcription independent manner.</bp:TITLE>
      <bp:SOURCE rdf:datatype="http://www.w3.org/2001/XMLSchema#string">PLoS One</bp:SOURCE>
      <bp:YEAR rdf:datatype="http://www.w3.org/2001/XMLSchema#string">2009</bp:YEAR>
      <bp:AUTHORS rdf:datatype="http://www.w3.org/2001/XMLSchema#string">Fulcoli FG</bp:AUTHORS>
      <bp:AUTHORS rdf:datatype="http://www.w3.org/2001/XMLSchema#string">Huynh T</bp:AUTHORS>
      <bp:AUTHORS rdf:datatype="http://www.w3.org/2001/XMLSchema#string">Scambler PJ</bp:AUTHORS>
      <bp:AUTHORS rdf:datatype="http://www.w3.org/2001/XMLSchema#string">Baldini A</bp:AUTHORS>
    </bp:PublicationXref>
    <bp:PublicationXref xmlns:bp="http://www.biopax.org/release/biopax-level3.owl#" xmlns:rdf="http://www.w3.org/1999/02/22-rdf-syntax-ns#" rdf:id="f47">
      <bp:ID rdf:datatype="http://www.w3.org/2001/XMLSchema#string">19578358</bp:ID>
      <bp:DB rdf:datatype="http://www.w3.org/2001/XMLSchema#string">PubMed</bp:DB>
      <bp:TITLE rdf:datatype="http://www.w3.org/2001/XMLSchema#string">miR-145 and miR-143 regulate smooth muscle cell fate and plasticity.</bp:TITLE>
      <bp:SOURCE rdf:datatype="http://www.w3.org/2001/XMLSchema#string">Nature</bp:SOURCE>
      <bp:YEAR rdf:datatype="http://www.w3.org/2001/XMLSchema#string">2009</bp:YEAR>
      <bp:AUTHORS rdf:datatype="http://www.w3.org/2001/XMLSchema#string">Cordes KR</bp:AUTHORS>
      <bp:AUTHORS rdf:datatype="http://www.w3.org/2001/XMLSchema#string">Sheehy NT</bp:AUTHORS>
      <bp:AUTHORS rdf:datatype="http://www.w3.org/2001/XMLSchema#string">White MP</bp:AUTHORS>
      <bp:AUTHORS rdf:datatype="http://www.w3.org/2001/XMLSchema#string">Berry EC</bp:AUTHORS>
      <bp:AUTHORS rdf:datatype="http://www.w3.org/2001/XMLSchema#string">Morton SU</bp:AUTHORS>
      <bp:AUTHORS rdf:datatype="http://www.w3.org/2001/XMLSchema#string">Muth AN</bp:AUTHORS>
      <bp:AUTHORS rdf:datatype="http://www.w3.org/2001/XMLSchema#string">Lee TH</bp:AUTHORS>
      <bp:AUTHORS rdf:datatype="http://www.w3.org/2001/XMLSchema#string">Miano JM</bp:AUTHORS>
      <bp:AUTHORS rdf:datatype="http://www.w3.org/2001/XMLSchema#string">Ivey KN</bp:AUTHORS>
      <bp:AUTHORS rdf:datatype="http://www.w3.org/2001/XMLSchema#string">Srivastava D</bp:AUTHORS>
    </bp:PublicationXref>
    <bp:openControlledVocabulary xmlns:bp="http://www.biopax.org/release/biopax-level3.owl#">
      <bp:TERM xmlns:rdf="http://www.w3.org/1999/02/22-rdf-syntax-ns#" rdf:datatype="http://www.w3.org/2001/XMLSchema#string">vascular associated smooth muscle cell</bp:TERM>
      <bp:ID xmlns:rdf="http://www.w3.org/1999/02/22-rdf-syntax-ns#" rdf:datatype="http://www.w3.org/2001/XMLSchema#string">CL:0000359</bp:ID>
      <bp:Ontology xmlns:rdf="http://www.w3.org/1999/02/22-rdf-syntax-ns#" rdf:datatype="http://www.w3.org/2001/XMLSchema#string">Cell Type</bp:Ontology>
    </bp:openControlledVocabulary>
    <bp:PublicationXref xmlns:bp="http://www.biopax.org/release/biopax-level3.owl#" xmlns:rdf="http://www.w3.org/1999/02/22-rdf-syntax-ns#" rdf:id="d64">
      <bp:ID rdf:datatype="http://www.w3.org/2001/XMLSchema#string">20691899</bp:ID>
      <bp:DB rdf:datatype="http://www.w3.org/2001/XMLSchema#string">PubMed</bp:DB>
      <bp:TITLE rdf:datatype="http://www.w3.org/2001/XMLSchema#string">Direct reprogramming of fibroblasts into functional cardiomyocytes by defined factors.</bp:TITLE>
      <bp:SOURCE rdf:datatype="http://www.w3.org/2001/XMLSchema#string">Cell</bp:SOURCE>
      <bp:YEAR rdf:datatype="http://www.w3.org/2001/XMLSchema#string">2010</bp:YEAR>
      <bp:AUTHORS rdf:datatype="http://www.w3.org/2001/XMLSchema#string">Ieda M</bp:AUTHORS>
      <bp:AUTHORS rdf:datatype="http://www.w3.org/2001/XMLSchema#string">Fu JD</bp:AUTHORS>
      <bp:AUTHORS rdf:datatype="http://www.w3.org/2001/XMLSchema#string">Delgado-Olguin P</bp:AUTHORS>
      <bp:AUTHORS rdf:datatype="http://www.w3.org/2001/XMLSchema#string">Vedantham V</bp:AUTHORS>
      <bp:AUTHORS rdf:datatype="http://www.w3.org/2001/XMLSchema#string">Hayashi Y</bp:AUTHORS>
      <bp:AUTHORS rdf:datatype="http://www.w3.org/2001/XMLSchema#string">Bruneau BG</bp:AUTHORS>
      <bp:AUTHORS rdf:datatype="http://www.w3.org/2001/XMLSchema#string">Srivastava D</bp:AUTHORS>
    </bp:PublicationXref>
    <bp:PublicationXref xmlns:bp="http://www.biopax.org/release/biopax-level3.owl#" xmlns:rdf="http://www.w3.org/1999/02/22-rdf-syntax-ns#" rdf:id="eb0">
      <bp:ID rdf:datatype="http://www.w3.org/2001/XMLSchema#string">19393343</bp:ID>
      <bp:DB rdf:datatype="http://www.w3.org/2001/XMLSchema#string">PubMed</bp:DB>
      <bp:TITLE rdf:datatype="http://www.w3.org/2001/XMLSchema#string">BMP and BMP receptor expression during murine organogenesis.</bp:TITLE>
      <bp:SOURCE rdf:datatype="http://www.w3.org/2001/XMLSchema#string">Gene Expr Patterns</bp:SOURCE>
      <bp:YEAR rdf:datatype="http://www.w3.org/2001/XMLSchema#string">2009</bp:YEAR>
      <bp:AUTHORS rdf:datatype="http://www.w3.org/2001/XMLSchema#string">Danesh SM</bp:AUTHORS>
      <bp:AUTHORS rdf:datatype="http://www.w3.org/2001/XMLSchema#string">Villasenor A</bp:AUTHORS>
      <bp:AUTHORS rdf:datatype="http://www.w3.org/2001/XMLSchema#string">Chong D</bp:AUTHORS>
      <bp:AUTHORS rdf:datatype="http://www.w3.org/2001/XMLSchema#string">Soukup C</bp:AUTHORS>
      <bp:AUTHORS rdf:datatype="http://www.w3.org/2001/XMLSchema#string">Cleaver O</bp:AUTHORS>
    </bp:PublicationXref>
    <bp:PublicationXref xmlns:bp="http://www.biopax.org/release/biopax-level3.owl#" xmlns:rdf="http://www.w3.org/1999/02/22-rdf-syntax-ns#" rdf:id="e36">
      <bp:ID rdf:datatype="http://www.w3.org/2001/XMLSchema#string">16914500</bp:ID>
      <bp:DB rdf:datatype="http://www.w3.org/2001/XMLSchema#string">PubMed</bp:DB>
      <bp:TITLE rdf:datatype="http://www.w3.org/2001/XMLSchema#string">Development of heart valves requires Gata4 expression in endothelial-derived cells.</bp:TITLE>
      <bp:SOURCE rdf:datatype="http://www.w3.org/2001/XMLSchema#string">Development</bp:SOURCE>
      <bp:YEAR rdf:datatype="http://www.w3.org/2001/XMLSchema#string">2006</bp:YEAR>
      <bp:AUTHORS rdf:datatype="http://www.w3.org/2001/XMLSchema#string">Rivera-Feliciano J</bp:AUTHORS>
      <bp:AUTHORS rdf:datatype="http://www.w3.org/2001/XMLSchema#string">Lee KH</bp:AUTHORS>
      <bp:AUTHORS rdf:datatype="http://www.w3.org/2001/XMLSchema#string">Kong SW</bp:AUTHORS>
      <bp:AUTHORS rdf:datatype="http://www.w3.org/2001/XMLSchema#string">Rajagopal S</bp:AUTHORS>
      <bp:AUTHORS rdf:datatype="http://www.w3.org/2001/XMLSchema#string">Ma Q</bp:AUTHORS>
      <bp:AUTHORS rdf:datatype="http://www.w3.org/2001/XMLSchema#string">Springer Z</bp:AUTHORS>
      <bp:AUTHORS rdf:datatype="http://www.w3.org/2001/XMLSchema#string">Izumo S</bp:AUTHORS>
      <bp:AUTHORS rdf:datatype="http://www.w3.org/2001/XMLSchema#string">Tabin CJ</bp:AUTHORS>
      <bp:AUTHORS rdf:datatype="http://www.w3.org/2001/XMLSchema#string">Pu WT</bp:AUTHORS>
    </bp:PublicationXref>
    <bp:PublicationXref xmlns:bp="http://www.biopax.org/release/biopax-level3.owl#" xmlns:rdf="http://www.w3.org/1999/02/22-rdf-syntax-ns#" rdf:id="fba">
      <bp:ID rdf:datatype="http://www.w3.org/2001/XMLSchema#string">16990131</bp:ID>
      <bp:DB rdf:datatype="http://www.w3.org/2001/XMLSchema#string">PubMed</bp:DB>
      <bp:TITLE rdf:datatype="http://www.w3.org/2001/XMLSchema#string">Making or breaking the heart: from lineage determination to morphogenesis.</bp:TITLE>
      <bp:SOURCE rdf:datatype="http://www.w3.org/2001/XMLSchema#string">Cell</bp:SOURCE>
      <bp:YEAR rdf:datatype="http://www.w3.org/2001/XMLSchema#string">2006</bp:YEAR>
      <bp:AUTHORS rdf:datatype="http://www.w3.org/2001/XMLSchema#string">Srivastava D</bp:AUTHORS>
    </bp:PublicationXref>
    <bp:PublicationXref xmlns:bp="http://www.biopax.org/release/biopax-level3.owl#" xmlns:rdf="http://www.w3.org/1999/02/22-rdf-syntax-ns#" rdf:id="ceb">
      <bp:ID rdf:datatype="http://www.w3.org/2001/XMLSchema#string">17350578</bp:ID>
      <bp:DB rdf:datatype="http://www.w3.org/2001/XMLSchema#string">PubMed</bp:DB>
      <bp:TITLE rdf:datatype="http://www.w3.org/2001/XMLSchema#string">An Nkx2-5/Bmp2/Smad1 negative feedback loop controls heart progenitor specification and proliferation.</bp:TITLE>
      <bp:SOURCE rdf:datatype="http://www.w3.org/2001/XMLSchema#string">Cell</bp:SOURCE>
      <bp:YEAR rdf:datatype="http://www.w3.org/2001/XMLSchema#string">2007</bp:YEAR>
      <bp:AUTHORS rdf:datatype="http://www.w3.org/2001/XMLSchema#string">Prall OW</bp:AUTHORS>
      <bp:AUTHORS rdf:datatype="http://www.w3.org/2001/XMLSchema#string">Menon MK</bp:AUTHORS>
      <bp:AUTHORS rdf:datatype="http://www.w3.org/2001/XMLSchema#string">Solloway MJ</bp:AUTHORS>
      <bp:AUTHORS rdf:datatype="http://www.w3.org/2001/XMLSchema#string">Watanabe Y</bp:AUTHORS>
      <bp:AUTHORS rdf:datatype="http://www.w3.org/2001/XMLSchema#string">Zaffran S</bp:AUTHORS>
      <bp:AUTHORS rdf:datatype="http://www.w3.org/2001/XMLSchema#string">Bajolle F</bp:AUTHORS>
      <bp:AUTHORS rdf:datatype="http://www.w3.org/2001/XMLSchema#string">Biben C</bp:AUTHORS>
      <bp:AUTHORS rdf:datatype="http://www.w3.org/2001/XMLSchema#string">McBride JJ</bp:AUTHORS>
      <bp:AUTHORS rdf:datatype="http://www.w3.org/2001/XMLSchema#string">Robertson BR</bp:AUTHORS>
      <bp:AUTHORS rdf:datatype="http://www.w3.org/2001/XMLSchema#string">Chaulet H</bp:AUTHORS>
      <bp:AUTHORS rdf:datatype="http://www.w3.org/2001/XMLSchema#string">Stennard FA</bp:AUTHORS>
      <bp:AUTHORS rdf:datatype="http://www.w3.org/2001/XMLSchema#string">Wise N</bp:AUTHORS>
      <bp:AUTHORS rdf:datatype="http://www.w3.org/2001/XMLSchema#string">Schaft D</bp:AUTHORS>
      <bp:AUTHORS rdf:datatype="http://www.w3.org/2001/XMLSchema#string">Wolstein O</bp:AUTHORS>
      <bp:AUTHORS rdf:datatype="http://www.w3.org/2001/XMLSchema#string">Furtado MB</bp:AUTHORS>
      <bp:AUTHORS rdf:datatype="http://www.w3.org/2001/XMLSchema#string">Shiratori H</bp:AUTHORS>
      <bp:AUTHORS rdf:datatype="http://www.w3.org/2001/XMLSchema#string">Chien KR</bp:AUTHORS>
      <bp:AUTHORS rdf:datatype="http://www.w3.org/2001/XMLSchema#string">Hamada H</bp:AUTHORS>
      <bp:AUTHORS rdf:datatype="http://www.w3.org/2001/XMLSchema#string">Black BL</bp:AUTHORS>
      <bp:AUTHORS rdf:datatype="http://www.w3.org/2001/XMLSchema#string">Saga Y</bp:AUTHORS>
      <bp:AUTHORS rdf:datatype="http://www.w3.org/2001/XMLSchema#string">Robertson EJ</bp:AUTHORS>
      <bp:AUTHORS rdf:datatype="http://www.w3.org/2001/XMLSchema#string">Buckingham ME</bp:AUTHORS>
      <bp:AUTHORS rdf:datatype="http://www.w3.org/2001/XMLSchema#string">Harvey RP</bp:AUTHORS>
    </bp:PublicationXref>
    <bp:openControlledVocabulary xmlns:bp="http://www.biopax.org/release/biopax-level3.owl#">
      <bp:TERM xmlns:rdf="http://www.w3.org/1999/02/22-rdf-syntax-ns#" rdf:datatype="http://www.w3.org/2001/XMLSchema#string">smooth muscle cell neural crest derived</bp:TERM>
      <bp:ID xmlns:rdf="http://www.w3.org/1999/02/22-rdf-syntax-ns#" rdf:datatype="http://www.w3.org/2001/XMLSchema#string">CL:0000027</bp:ID>
      <bp:Ontology xmlns:rdf="http://www.w3.org/1999/02/22-rdf-syntax-ns#" rdf:datatype="http://www.w3.org/2001/XMLSchema#string">Cell Type</bp:Ontology>
    </bp:openControlledVocabulary>
    <bp:PublicationXref xmlns:bp="http://www.biopax.org/release/biopax-level3.owl#" xmlns:rdf="http://www.w3.org/1999/02/22-rdf-syntax-ns#" rdf:id="c48">
      <bp:ID rdf:datatype="http://www.w3.org/2001/XMLSchema#string">19620969</bp:ID>
      <bp:DB rdf:datatype="http://www.w3.org/2001/XMLSchema#string">PubMed</bp:DB>
      <bp:TITLE rdf:datatype="http://www.w3.org/2001/XMLSchema#string">A regulatory pathway involving Notch1/beta-catenin/Isl1 determines cardiac progenitor cell fate.</bp:TITLE>
      <bp:SOURCE rdf:datatype="http://www.w3.org/2001/XMLSchema#string">Nat Cell Biol</bp:SOURCE>
      <bp:YEAR rdf:datatype="http://www.w3.org/2001/XMLSchema#string">2009</bp:YEAR>
      <bp:AUTHORS rdf:datatype="http://www.w3.org/2001/XMLSchema#string">Kwon C</bp:AUTHORS>
      <bp:AUTHORS rdf:datatype="http://www.w3.org/2001/XMLSchema#string">Qian L</bp:AUTHORS>
      <bp:AUTHORS rdf:datatype="http://www.w3.org/2001/XMLSchema#string">Cheng P</bp:AUTHORS>
      <bp:AUTHORS rdf:datatype="http://www.w3.org/2001/XMLSchema#string">Nigam V</bp:AUTHORS>
      <bp:AUTHORS rdf:datatype="http://www.w3.org/2001/XMLSchema#string">Arnold J</bp:AUTHORS>
      <bp:AUTHORS rdf:datatype="http://www.w3.org/2001/XMLSchema#string">Srivastava D</bp:AUTHORS>
    </bp:PublicationXref>
  </Biopax>
</Pathway>
