# Supplementary material for: A network biology workflow to study transcriptomics data of the diabetic liver
Source: BMC Genomics. 2014 Nov 15;15(1):971. doi: 10.1186/1471-2164-15-971 (PMC4246458; doi:10.1186/1471-2164-15-971)
Supplement: Supplementary file 2 — Additional file 2: WikiPathways human pathway collection downloaded on 17 June 2014 ( http://wikipathways.org/index.php/Download_Pathways ). (ZIP 2 MB) [file 12864_2014_6667_MOESM2_ESM.zip › 2014-06-17-WikiPathways-HumanCollection/Hs_Hedgehog_Signaling_Pathway_WP47_70092.gpml]

<?xml version="1.0" encoding="UTF-8"?>
<Pathway xmlns="http://pathvisio.org/GPML/2013a" Name="Hedgehog Signaling Pathway" Organism="Homo sapiens" License="Freely available under Creative Commons license">
  <Comment Source="WikiPathways-category">Cellular Process</Comment>
  <Comment Source="WikiPathways-description">The Hedgehog family of proteins are signaling proteins that are crucial for a number of physiological processes including morphogenesis during development. In adult organisms, it is also involved in the regulation of theca cell development in growing follicles and in regulating the development and function of the somatic cells of the testis. Vertebrates are known to have 3 Hedgehog genes, which show different spatio-temporal expression patterns and perform specialized functions. These are - Desert hedgehog (Dhh), Indian hedgehog (Ihh), and Sonic hedgehog (Shh). The Patched (PTCH) proteins (Patched 1 and Patched 2 - PTCH1 and PTCH2) serve as receptors for the Hedgehog proteins. In the 'off' state, PTCH receptors inhibit the Smo protein by mechanism(s) which are still not understood completely. In this state, the Gli2/3 Zn-finger transcription factors are phosphorylated and processed in a proteasome-dependent manner to generate a transcriptionally repressor form. SUFU, a cytoplasmic protein, was also found to interact with all the three Gli proteins resulting in the repression of its transcriptional activity. In the 'Signaling cell', which is the cell which secretes the Hedgehog proteins, an active ligand is produced following processing of the precursor Hedgehog protein. This processing involves autocleavage by the catalytic domain and bi-lipidation (cholesterol moiety at C-terminus and palmitate at the N-terminus) of the Hedgehog protein. These active ligands travel to the 'responding cell' via interactions with glypicans and megalin. On the responding cell, the active ligand interacts with PATCHED 1 (PTCH1) and PATCHED 2 (PTCH2), which results in the activation and translocation of Smoothed (Smo) to the cilium(plasma membrane in Drosophila). Activation of Smo results in the inhibition of Gli proteolysis and the production of the transcriptional repressor form. This might also promote the formation of the transcription activator form of the protein. The G-protein coupled receptor kinase-2 enhances the association between β-arrestin 2 and Smo probably by phosphorylating Smo. The two proteins also mediates increased internalization of Smo in a clathrin- dependent process and increased Hedgehog signaling. Kif7, a Drosophila Costal2 (Cos2) homolog, is capable of interacting with the Gli proteins and is known to exert positive and negative effects on Hedgehog signaling. The Fused (Fu) homolog, which can form a complex with Kif7, Gli and and SuFu (similar to Drosophila Gli, Cos2, Su and SuFu) may also be involved in the regulation of this pathway.


Please access this pathway at [http://www.netpath.org/netslim/hedgehog_pathway.html NetSlim] database.

If you use this pathway, you must cite following paper:
Kandasamy, K., Mohan, S. S., Raju, R., Keerthikumar, S., Kumar, G. S. S., Venugopal, A. K., Telikicherla, D., Navarro, J. D., Mathivanan, S., Pecquet, C., Gollapudi, S. K., Tattikota, S. G., Mohan, S., Padhukasahasram, H., Subbannayya, Y., Goel, R., Jacob, H. K. C., Zhong, J., Sekhar, R., Nanjappa, V., Balakrishnan, L., Subbaiah, R., Ramachandra, Y. L., Rahiman, B. A., Prasad, T. S. K., Lin, J., Houtman, J. C. D., Desiderio, S., Renauld, J., Constantinescu, S. N., Ohara, O., Hirano, T., Kubo, M., Singh, S., Khatri, P., Draghici, S., Bader, G. D., Sander, C., Leonard, W. J. and Pandey, A. (2010). NetPath: A public resource of curated signal transduction pathways. &lt;i&gt;Genome Biology&lt;/i&gt;. 11:R3.</Comment>
  <Attribute Key="org.pathvisio.model.WindowHeight" Value="11190.0" />
  <Attribute Key="org.pathvisio.model.WindowWidth" Value="15480.0" />
  <Graphics BoardWidth="1281.0" BoardHeight="1092.0" />
  <DataNode TextLabel="PTCH1" GraphId="f1d92" Type="Protein" GroupRef="ec202">
    <Graphics CenterX="492.5" CenterY="415.0" Width="173.0" Height="20.0" ZOrder="32768" FontName="SansSerif" FontWeight="Bold" FontSize="12" Valign="Middle" />
    <Xref Database="Entrez Gene" ID="5727" />
  </DataNode>
  <DataNode TextLabel="GLI2" GraphId="aa596" Type="Protein" GroupRef="e7571">
    <Graphics CenterX="705.0" CenterY="645.0" Width="44.0" Height="20.0" ZOrder="32768" FontName="SansSerif" FontWeight="Bold" FontSize="12" Valign="Middle" />
    <Xref Database="Entrez Gene" ID="2736" />
  </DataNode>
  <DataNode TextLabel="GLI3" GraphId="c767f" Type="Protein" GroupRef="e7571">
    <Graphics CenterX="764.0" CenterY="645.0" Width="44.0" Height="20.0" ZOrder="32768" FontName="SansSerif" FontWeight="Bold" FontSize="12" Valign="Middle" />
    <Xref Database="Entrez Gene" ID="2737" />
  </DataNode>
  <DataNode TextLabel="SUFU" GraphId="e4aac" Type="Protein">
    <Graphics CenterX="662.0" CenterY="554.0" Width="50.0" Height="20.0" ZOrder="32768" FontName="SansSerif" FontWeight="Bold" FontSize="12" Valign="Middle" />
    <Xref Database="Entrez Gene" ID="51684" />
  </DataNode>
  <DataNode TextLabel="DHH" GraphId="c57d2" Type="Protein" GroupRef="c3674">
    <Graphics CenterX="360.0" CenterY="258.0" Width="38.0" Height="20.0" ZOrder="32768" FontName="SansSerif" FontWeight="Bold" FontSize="12" Valign="Middle" />
    <Xref Database="Entrez Gene" ID="50846" />
  </DataNode>
  <DataNode TextLabel="IHH" GraphId="a8011" Type="Protein" GroupRef="c3674">
    <Graphics CenterX="305.0" CenterY="258.0" Width="38.0" Height="20.0" ZOrder="32768" FontName="SansSerif" FontWeight="Bold" FontSize="12" Valign="Middle" />
    <Xref Database="Entrez Gene" ID="3549" />
  </DataNode>
  <DataNode TextLabel="SHH" GraphId="a1d40" Type="Protein">
    <Graphics CenterX="-42.0" CenterY="191.0" Width="38.0" Height="20.0" ZOrder="32768" FontName="SansSerif" FontWeight="Bold" FontSize="12" Valign="Middle" />
    <Xref Database="Entrez Gene" ID="6469" />
  </DataNode>
  <DataNode TextLabel="PTCH2" GraphId="e2c2b" Type="Protein" GroupRef="ec202">
    <Graphics CenterX="306.5" CenterY="415.0" Width="173.0" Height="20.0" ZOrder="32768" FontName="SansSerif" FontWeight="Bold" FontSize="12" Valign="Middle" />
    <Xref Database="Entrez Gene" ID="8643" />
  </DataNode>
  <DataNode TextLabel="DHH" GraphId="f9a45" Type="Protein" GroupRef="ac4d3">
    <Graphics CenterX="548.0" CenterY="258.0" Width="38.0" Height="20.0" ZOrder="32768" FontName="SansSerif" FontWeight="Bold" FontSize="12" Valign="Middle" />
    <Xref Database="Entrez Gene" ID="50846" />
  </DataNode>
  <DataNode TextLabel="IHH" GraphId="d1ad2" Type="Protein" GroupRef="ac4d3">
    <Graphics CenterX="495.0" CenterY="258.0" Width="38.0" Height="20.0" ZOrder="32768" FontName="SansSerif" FontWeight="Bold" FontSize="12" Valign="Middle" />
    <Xref Database="Entrez Gene" ID="3549" />
  </DataNode>
  <DataNode TextLabel="SHH" GraphId="adeb6" Type="Protein" GroupRef="ac4d3">
    <Graphics CenterX="442.0" CenterY="258.0" Width="38.0" Height="20.0" ZOrder="32768" FontName="SansSerif" FontWeight="Bold" FontSize="12" Valign="Middle" />
    <Xref Database="Entrez Gene" ID="6469" />
  </DataNode>
  <DataNode TextLabel="SMO" GraphId="b7090" Type="Protein">
    <Graphics CenterX="705.0" CenterY="411.0" Width="96.0" Height="20.0" ZOrder="32768" FontName="SansSerif" FontWeight="Bold" FontSize="12" Valign="Middle" />
    <Xref Database="Entrez Gene" ID="6608" />
  </DataNode>
  <DataNode TextLabel="ADRBK1" GraphId="a1c7d" Type="Protein">
    <Graphics CenterX="543.5" CenterY="488.0" Width="59.0" Height="20.0" ZOrder="32768" FontName="SansSerif" FontWeight="Bold" FontSize="12" Valign="Middle" />
    <Xref Database="Entrez Gene" ID="156" />
  </DataNode>
  <DataNode TextLabel="ARRB2" GraphId="db582" Type="Protein">
    <Graphics CenterX="826.5" CenterY="411.0" Width="59.0" Height="20.0" ZOrder="32768" FontName="SansSerif" FontWeight="Bold" FontSize="12" Valign="Middle" />
    <Xref Database="Entrez Gene" ID="406" />
  </DataNode>
  <DataNode TextLabel="SHH" GraphId="f1d59" Type="Protein" GroupRef="c3674">
    <Graphics CenterX="252.0" CenterY="258.0" Width="38.0" Height="20.0" ZOrder="32768" FontName="SansSerif" FontWeight="Bold" FontSize="12" Valign="Middle" />
    <Xref Database="Entrez Gene" ID="6469" />
  </DataNode>
  <DataNode TextLabel="GLI1" GraphId="bfcc8" Type="Protein" GroupRef="e7571">
    <Graphics CenterX="647.0" CenterY="645.0" Width="44.0" Height="20.0" ZOrder="32768" FontName="SansSerif" FontWeight="Bold" FontSize="12" Valign="Middle" />
    <Xref Database="Entrez Gene" ID="2735" />
  </DataNode>
  <DataNode TextLabel="SAP18" GraphId="b7049" Type="Protein">
    <Graphics CenterX="419.0" CenterY="882.0" Width="50.0" Height="20.0" ZOrder="32768" FontName="SansSerif" FontWeight="Bold" FontSize="12" Valign="Middle" />
    <Xref Database="Entrez Gene" ID="10284" />
  </DataNode>
  <DataNode TextLabel="SIN3A" GraphId="f430b" Type="Protein">
    <Graphics CenterX="419.0" CenterY="902.0" Width="50.0" Height="20.0" ZOrder="32768" FontName="SansSerif" FontWeight="Bold" FontSize="12" Valign="Middle" />
    <Xref Database="Entrez Gene" ID="25942" />
  </DataNode>
  <DataNode TextLabel="STK36" GraphId="bfb60" Type="Protein">
    <Graphics CenterX="817.0" CenterY="555.0" Width="50.0" Height="20.0" ZOrder="32768" FontName="SansSerif" FontWeight="Bold" FontSize="12" Valign="Middle" />
    <Xref Database="Entrez Gene" ID="27148" />
  </DataNode>
  <DataNode TextLabel="SUFU" GraphId="d1e90" Type="Protein">
    <Graphics CenterX="507.0" CenterY="799.0" Width="50.0" Height="20.0" ZOrder="32768" FontName="SansSerif" FontWeight="Bold" FontSize="12" Valign="Middle" />
    <Xref Database="Entrez Gene" ID="51684" />
  </DataNode>
  <DataNode TextLabel="GLI1" GraphId="cd06c" Type="Protein" GroupRef="ba655">
    <Graphics CenterX="492.0" CenterY="894.0" Width="44.0" Height="20.0" ZOrder="32768" FontName="SansSerif" FontWeight="Bold" FontSize="12" Valign="Middle" />
    <Xref Database="Entrez Gene" ID="2735" />
  </DataNode>
  <DataNode TextLabel="GLI2" GraphId="d9265" Type="Protein" GroupRef="ba655">
    <Graphics CenterX="550.0" CenterY="894.0" Width="44.0" Height="20.0" ZOrder="32768" FontName="SansSerif" FontWeight="Bold" FontSize="12" Valign="Middle" />
    <Xref Database="Entrez Gene" ID="2736" />
  </DataNode>
  <DataNode TextLabel="STK36" GraphId="e5cce" Type="Protein">
    <Graphics CenterX="593.0" CenterY="799.0" Width="50.0" Height="20.0" ZOrder="32768" FontName="SansSerif" FontWeight="Bold" FontSize="12" Valign="Middle" />
    <Xref Database="Entrez Gene" ID="27148" />
  </DataNode>
  <DataNode TextLabel="GLI3" GraphId="ff837" Type="Protein" GroupRef="ba655">
    <Graphics CenterX="609.0" CenterY="894.0" Width="44.0" Height="20.0" ZOrder="32768" FontName="SansSerif" FontWeight="Bold" FontSize="12" Valign="Middle" />
    <Xref Database="Entrez Gene" ID="2737" />
  </DataNode>
  <DataNode TextLabel="KIF7" GraphId="ecbcf" Type="Protein">
    <Graphics CenterX="748.0" CenterY="555.0" Width="50.0" Height="20.0" ZOrder="32768" FontName="SansSerif" FontWeight="Bold" FontSize="12" Valign="Middle" />
    <Xref Database="Entrez Gene" ID="374654" />
  </DataNode>
  <DataNode TextLabel="SMO" GraphId="f6c1f" Type="Protein">
    <Graphics CenterX="410.5" CenterY="531.0" Width="81.0" Height="20.0" ZOrder="32769" FontName="SansSerif" FontWeight="Bold" FontSize="12" Valign="Middle" />
    <Xref Database="Entrez Gene" ID="6608" />
  </DataNode>
  <Interaction GraphId="a1b53">
    <Graphics ZOrder="12288" LineThickness="3.0" Color="ff3399">
      <Point X="306.5" Y="279.0" GraphRef="f088e" RelX="0.0" RelY="1.0" />
      <Point X="306.0" Y="321.0" GraphRef="b2006" RelX="0.0" RelY="-1.0" />
    </Graphics>
    <Xref Database="" ID="" />
  </Interaction>
  <Interaction GraphId="d13c8">
    <Graphics ZOrder="12288" LineThickness="3.0" Color="ff3399">
      <Point X="494.5" Y="279.0" GraphRef="d7d17" RelX="0.0" RelY="1.0" />
      <Point X="493.0" Y="321.0" GraphRef="e9819" RelX="0.0" RelY="-1.0" />
    </Graphics>
    <Xref Database="" ID="" />
  </Interaction>
  <Interaction GraphId="fb255">
    <Graphics ZOrder="12288" LineThickness="3.0">
      <Point X="493.0" Y="352.0" GraphRef="cf41a" RelX="0.0" RelY="1.0" />
      <Point X="492.5" Y="405.0" GraphRef="f1d92" RelX="0.0" RelY="-1.0" />
    </Graphics>
    <Xref Database="" ID="" />
  </Interaction>
  <Interaction GraphId="ca88b">
    <Graphics ZOrder="12288" LineThickness="2.0">
      <Point X="-15.0" Y="176.0" />
      <Point X="-15.0" Y="206.0" />
    </Graphics>
    <Xref Database="" ID="" />
  </Interaction>
  <Interaction GraphId="a2081" GroupRef="c3674">
    <Graphics ZOrder="12288" LineThickness="2.0">
      <Point X="333.0" Y="243.0" />
      <Point X="333.0" Y="273.0" />
    </Graphics>
    <Xref Database="" ID="" />
  </Interaction>
  <Interaction GraphId="a4863">
    <Graphics ZOrder="12288" LineThickness="3.0">
      <Point X="305.0" Y="351.0" GraphRef="c26db" RelX="0.0" RelY="1.0" />
      <Point X="306.5" Y="405.0" GraphRef="e2c2b" RelX="0.0" RelY="-1.0" />
    </Graphics>
    <Xref Database="" ID="" />
  </Interaction>
  <Interaction GraphId="a9352" GroupRef="ac4d3">
    <Graphics ZOrder="12288" LineThickness="2.0">
      <Point X="521.0" Y="243.0" />
      <Point X="521.0" Y="273.0" />
    </Graphics>
    <Xref Database="" ID="" />
  </Interaction>
  <Interaction GraphId="c1959" GroupRef="ac4d3">
    <Graphics ZOrder="12288" LineThickness="2.0">
      <Point X="469.0" Y="243.0" />
      <Point X="469.0" Y="273.0" />
    </Graphics>
    <Xref Database="" ID="" />
  </Interaction>
  <Interaction GraphId="id2c6d5353">
    <Graphics ZOrder="12288" LineThickness="2.0">
      <Point X="487.0" Y="446.0" />
      <Point X="497.0" Y="446.0" />
    </Graphics>
    <Xref Database="" ID="" />
  </Interaction>
  <Interaction GraphId="c613f">
    <Graphics ZOrder="12288" LineThickness="2.0">
      <Point X="301.0" Y="444.0" />
      <Point X="310.0" Y="444.0" />
    </Graphics>
    <Xref Database="" ID="" />
  </Interaction>
  <Interaction GraphId="id7810664f">
    <Graphics ZOrder="12288" LineStyle="Broken" LineThickness="2.0" Color="00cccc">
      <Point X="681.0" Y="531.0" />
      <Point X="681.0" Y="421.0" ArrowHead="Arrow" />
    </Graphics>
    <Xref Database="" ID="" />
  </Interaction>
  <Interaction GraphId="id6b43a090">
    <Graphics ZOrder="12288" LineStyle="Broken" LineThickness="2.0" Color="00cccc">
      <Point X="451.0" Y="531.0" GraphRef="f6c1f" RelX="1.0" RelY="0.0" />
      <Point X="679.0" Y="531.0" />
    </Graphics>
    <Xref Database="" ID="" />
  </Interaction>
  <Interaction GraphId="c5b90">
    <Graphics ZOrder="12288" LineThickness="2.0" Color="00cc00">
      <Point X="753.0" Y="411.0" GraphRef="b7090" RelX="1.0" RelY="0.0" />
      <Point X="797.0" Y="411.0" GraphRef="db582" RelX="-1.0" RelY="0.0" ArrowHead="Arrow" />
    </Graphics>
    <Xref Database="" ID="" />
  </Interaction>
  <Interaction GraphId="e664c" GroupRef="c3674">
    <Graphics ZOrder="12288" LineThickness="2.0">
      <Point X="279.0" Y="243.0" />
      <Point X="279.0" Y="273.0" />
    </Graphics>
    <Xref Database="" ID="" />
  </Interaction>
  <Interaction GraphId="e4a49" GroupRef="e7571">
    <Graphics ZOrder="12288" LineThickness="2.0">
      <Point X="676.0" Y="630.0" />
      <Point X="676.0" Y="660.0" />
    </Graphics>
    <Xref Database="" ID="" />
  </Interaction>
  <Interaction GraphId="a71bf" GroupRef="e7571">
    <Graphics ZOrder="12288" LineThickness="2.0">
      <Point X="734.0" Y="630.0" />
      <Point X="734.0" Y="660.0" />
    </Graphics>
    <Xref Database="" ID="" />
  </Interaction>
  <Interaction GraphId="idd17ce8fe">
    <Graphics ZOrder="12288" LineThickness="2.0" Color="00cc00">
      <Point X="662.0" Y="564.0" GraphRef="e4aac" RelX="0.0" RelY="1.0" />
      <Point X="662.25" Y="623.0" GraphRef="e84d5" RelX="-0.5" RelY="-1.0" ArrowHead="Arrow" />
    </Graphics>
    <Xref Database="" ID="" />
  </Interaction>
  <Interaction GraphId="idbfca4804">
    <Graphics ZOrder="12288" LineStyle="Broken" LineThickness="2.0">
      <Point X="705.0" Y="421.0" GraphRef="b7090" RelX="0.0" RelY="1.0" />
      <Point X="705.5" Y="623.0" GraphRef="e84d5" RelX="0.0" RelY="-1.0" ArrowHead="Arrow" />
    </Graphics>
    <Xref Database="" ID="" />
  </Interaction>
  <Interaction GraphId="e357b">
    <Graphics ZOrder="12288" LineThickness="2.0" Color="00cc00">
      <Point X="593.0" Y="809.0" GraphRef="e5cce" RelX="0.0" RelY="1.0" />
      <Point X="593.75" Y="872.0" GraphRef="d3c17" RelX="0.5" RelY="-1.0" ArrowHead="Arrow" />
    </Graphics>
    <Xref Database="" ID="" />
  </Interaction>
  <Interaction GraphId="b8fd5">
    <Graphics ZOrder="12288" LineStyle="Broken" LineThickness="2.0" Color="00cccc">
      <Point X="550.0" Y="645.0" />
      <Point X="550.5" Y="872.0" GraphRef="d3c17" RelX="0.0" RelY="-1.0" ArrowHead="Arrow" />
    </Graphics>
    <Xref Database="" ID="" />
  </Interaction>
  <Interaction GraphId="e3ded">
    <Graphics ZOrder="12288" LineThickness="2.0" Color="00cc00">
      <Point X="507.0" Y="809.0" GraphRef="d1e90" RelX="0.0" RelY="1.0" />
      <Point X="507.25" Y="872.0" GraphRef="d3c17" RelX="-0.5" RelY="-1.0" ArrowHead="Arrow" />
    </Graphics>
    <Xref Database="" ID="" />
  </Interaction>
  <Interaction GraphId="af40d" GroupRef="ba655">
    <Graphics ZOrder="12288" LineThickness="2.0">
      <Point X="521.0" Y="879.0" />
      <Point X="521.0" Y="909.0" />
    </Graphics>
    <Xref Database="" ID="" />
  </Interaction>
  <Interaction GraphId="d26ba" GroupRef="ba655">
    <Graphics ZOrder="12288" LineThickness="2.0">
      <Point X="579.0" Y="879.0" />
      <Point X="579.0" Y="909.0" />
    </Graphics>
    <Xref Database="" ID="" />
  </Interaction>
  <Interaction GraphId="a8e7a">
    <Comment>[19549984,19666503,19592253] have shown that N terminus end of Kif7 interacts with Gli2 by immunoprecipitation and western blotting in Cos7 cells and in NIH 3T3 cells.</Comment>
    <Graphics ZOrder="12288" LineThickness="2.0" Color="00cc00">
      <Point X="748.0" Y="565.0" GraphRef="ecbcf" RelX="0.0" RelY="1.0" />
      <Point X="748.75" Y="623.0" GraphRef="e84d5" RelX="0.5" RelY="-1.0" ArrowHead="Arrow" />
    </Graphics>
    <Xref Database="" ID="" />
  </Interaction>
  <Interaction GraphId="e99c5">
    <Graphics ZOrder="12288" LineStyle="Broken" LineThickness="2.0" Color="00cccc">
      <Point X="551.0" Y="644.0" />
      <Point X="619.0" Y="644.5" GraphRef="e84d5" RelX="-1.0" RelY="0.0" />
    </Graphics>
    <Xref Database="" ID="" />
  </Interaction>
  <Interaction GraphId="be2b6">
    <Graphics ZOrder="12288" LineStyle="Broken" LineThickness="2.0" Color="00cccc">
      <Point X="508.0" Y="554.0" />
      <Point X="637.0" Y="554.0" GraphRef="e4aac" RelX="-1.0" RelY="0.0" />
    </Graphics>
    <Xref Database="" ID="" />
  </Interaction>
  <Interaction GraphId="da68c">
    <Graphics ZOrder="12288" LineStyle="Broken" LineThickness="2.0" Color="00cccc">
      <Point X="507.0" Y="555.0" />
      <Point X="507.0" Y="789.0" GraphRef="d1e90" RelX="0.0" RelY="-1.0" ArrowHead="Arrow" />
    </Graphics>
    <Xref Database="" ID="" />
  </Interaction>
  <Interaction GraphId="id161b5460">
    <Graphics ConnectorType="Elbow" ZOrder="12288" LineThickness="2.0" Color="00cc00">
      <Point X="492.5" Y="425.0" GraphRef="f1d92" RelX="0.0" RelY="1.0" />
      <Point X="451.75" Y="465.0" />
      <Point X="411.0" Y="523.0" GraphRef="dcb33" RelX="0.0" RelY="-1.0" ArrowHead="Arrow" />
    </Graphics>
    <Xref Database="" ID="" />
  </Interaction>
  <Interaction GraphId="id363650f1">
    <Graphics ConnectorType="Elbow" ZOrder="12288" LineThickness="2.0" Color="00cc00">
      <Point X="306.5" Y="425.0" GraphRef="e2c2b" RelX="0.0" RelY="1.0" />
      <Point X="348.375" Y="466.0" />
      <Point X="390.25" Y="521.0" GraphRef="f6c1f" RelX="-0.5" RelY="-1.0" ArrowHead="Arrow" />
    </Graphics>
    <Xref Database="" ID="" />
  </Interaction>
  <Interaction GraphId="id4f835ac8">
    <Graphics ConnectorType="Elbow" ZOrder="12288" LineThickness="2.0" Color="0000ff">
      <Point X="514.0" Y="488.0" GraphRef="a1c7d" RelX="-1.0" RelY="0.0" />
      <Point X="430.75" Y="521.0" GraphRef="f6c1f" RelX="0.5" RelY="-1.0" ArrowHead="Arrow" />
    </Graphics>
    <Xref Database="" ID="" />
  </Interaction>
  <Interaction GraphId="id7b319627">
    <Graphics ConnectorType="Elbow" ZOrder="12288" LineThickness="2.0" Color="00cc00">
      <Point X="482.0" Y="799.0" GraphRef="d1e90" RelX="-1.0" RelY="0.0" />
      <Point X="419.0" Y="872.0" GraphRef="b7049" RelX="0.0" RelY="-1.0" ArrowHead="Arrow" />
    </Graphics>
    <Xref Database="" ID="" />
  </Interaction>
  <Interaction GraphId="idac1634ad">
    <Graphics ZOrder="12288" LineThickness="2.0" Color="00cc00">
      <Point X="911.0" Y="458.0" />
      <Point X="968.0" Y="458.0" ArrowHead="Arrow" />
    </Graphics>
    <Xref Database="" ID="" />
  </Interaction>
  <Interaction GraphId="idd1f4e221">
    <Graphics ZOrder="12288" LineThickness="2.0">
      <Point X="938.0" Y="454.0" />
      <Point X="938.0" Y="462.0" />
    </Graphics>
    <Xref Database="" ID="" />
  </Interaction>
  <Interaction GraphId="idf5106e66">
    <Graphics ConnectorType="Elbow" ZOrder="12288" LineThickness="2.0" Color="00cc00">
      <Point X="817.0" Y="565.0" GraphRef="bfb60" RelX="0.0" RelY="1.0" />
      <Point X="792.0" Y="644.5" GraphRef="e84d5" RelX="1.0" RelY="0.0" ArrowHead="Arrow" />
    </Graphics>
    <Xref Database="" ID="" />
  </Interaction>
  <Interaction GraphId="b790b">
    <Graphics ZOrder="33327" LineThickness="3.0" Color="ff00ff">
      <Point X="567.0000000000032" Y="743.0" />
      <Point X="568.0000000000032" Y="719.0" ArrowHead="Arrow" />
    </Graphics>
    <Xref Database="" ID="" />
  </Interaction>
  <Interaction GraphId="d66a6">
    <Graphics ZOrder="33328" LineThickness="3.0" Color="ff00ff">
      <Point X="568.0000000000032" Y="736.0" />
      <Point X="568.0000000000032" Y="751.0" ArrowHead="Arrow" />
    </Graphics>
    <Xref Database="" ID="" />
  </Interaction>
  <Interaction GraphId="eba74">
    <Graphics ZOrder="33335" LineThickness="3.0" Color="ff00ff">
      <Point X="523.0000000000032" Y="743.0" />
      <Point X="524.0000000000032" Y="719.0" ArrowHead="Arrow" />
    </Graphics>
    <Xref Database="" ID="" />
  </Interaction>
  <Interaction GraphId="b83fe">
    <Graphics ZOrder="33336" LineThickness="3.0" Color="ff00ff">
      <Point X="524.0000000000032" Y="736.0" />
      <Point X="524.0000000000032" Y="751.0" ArrowHead="Arrow" />
    </Graphics>
    <Xref Database="" ID="" />
  </Interaction>
  <Interaction GraphId="df1e5">
    <Graphics ZOrder="33339" LineThickness="3.0" Color="ff00ff">
      <Point X="692.0000000000032" Y="492.0" />
      <Point X="693.0000000000032" Y="468.0" ArrowHead="Arrow" />
    </Graphics>
    <Xref Database="" ID="" />
  </Interaction>
  <Interaction GraphId="da478">
    <Graphics ZOrder="33340" LineThickness="3.0" Color="ff00ff">
      <Point X="693.0000000000032" Y="485.0" />
      <Point X="693.0000000000032" Y="500.0" ArrowHead="Arrow" />
    </Graphics>
    <Xref Database="" ID="" />
  </Interaction>
  <Interaction GraphId="d2e1e">
    <Graphics ZOrder="33679" LineThickness="2.0" Color="ff0033">
      <Point X="911.0" Y="801.0" />
      <Point X="976.0" Y="801.0" ArrowHead="mim-inhibition" />
    </Graphics>
    <Xref Database="" ID="" />
  </Interaction>
  <Interaction GraphId="bc618">
    <Graphics ZOrder="33680" LineThickness="2.0" Color="9900cc">
      <Point X="911.0" Y="702.0" />
      <Point X="969.0" Y="702.5024647292423" ArrowHead="Arrow" />
    </Graphics>
    <Xref Database="" ID="" />
  </Interaction>
  <Interaction GraphId="f1c8e">
    <Graphics ZOrder="33681" LineThickness="3.0" Color="ff00ff">
      <Point X="964.0" Y="893.0" />
      <Point X="965.0" Y="869.0" ArrowHead="Arrow" />
    </Graphics>
    <Xref Database="" ID="" />
  </Interaction>
  <Interaction GraphId="df0fe">
    <Graphics ZOrder="33682" LineThickness="2.0" Color="cc00cc">
      <Point X="911.0" Y="682.658208482304" />
      <Point X="969.0" Y="682.658208482304" ArrowHead="Arrow" />
    </Graphics>
    <Xref Database="" ID="" />
  </Interaction>
  <Interaction GraphId="fa8ce">
    <Graphics ZOrder="33683" LineThickness="2.0" Color="999900">
      <Point X="911.0" Y="642.6593972779119" />
      <Point X="969.0" Y="642.6593972779119" ArrowHead="Arrow" />
    </Graphics>
    <Xref Database="" ID="" />
  </Interaction>
  <Interaction GraphId="a8fec">
    <Graphics ZOrder="33684" LineStyle="Broken" LineThickness="2.0" Color="00cccc">
      <Point X="912.0" Y="821.0" />
      <Point X="970.0" Y="821.5012759336341" ArrowHead="Arrow" />
    </Graphics>
    <Xref Database="" ID="" />
  </Interaction>
  <Interaction GraphId="dfd0a">
    <Graphics ZOrder="33685" LineThickness="2.0" Color="00ffff">
      <Point X="911.0" Y="622.6593972779119" />
      <Point X="969.0" Y="622.6593972779119" ArrowHead="Arrow" />
    </Graphics>
    <Xref Database="" ID="" />
  </Interaction>
  <Interaction GraphId="a23af">
    <Graphics ZOrder="33686" LineThickness="2.0" Color="ffcc33">
      <Point X="911.0" Y="560.0" />
      <Point X="969.0000017000198" Y="560.6593972779119" ArrowHead="Arrow" />
    </Graphics>
    <Xref Database="" ID="" />
  </Interaction>
  <Interaction GraphId="f96b9">
    <Graphics ZOrder="33687" LineThickness="3.0" Color="ff00ff">
      <Point X="965.0" Y="886.0" />
      <Point X="965.0" Y="901.0" ArrowHead="Arrow" />
    </Graphics>
    <Xref Database="" ID="" />
  </Interaction>
  <Interaction GraphId="db073">
    <Graphics ZOrder="33704" LineThickness="2.0" Color="0000ff">
      <Point X="911.0" Y="602.6593972779119" />
      <Point X="969.0" Y="602.6593972779119" ArrowHead="Arrow" />
    </Graphics>
    <Xref Database="" ID="" />
  </Interaction>
  <Interaction GraphId="f6843">
    <Graphics ZOrder="33705" LineThickness="2.0" Color="ff9933">
      <Point X="911.0" Y="582.6593972779119" />
      <Point X="969.0" Y="582.6593972779119" ArrowHead="Arrow" />
    </Graphics>
    <Xref Database="" ID="" />
  </Interaction>
  <Interaction GraphId="a9a6a">
    <Graphics ZOrder="33712" LineThickness="2.0" Color="cccc00">
      <Point X="910.0" Y="662.0" />
      <Point X="969.0" Y="662.5036535248503" ArrowHead="Arrow" />
    </Graphics>
    <Xref Database="" ID="" />
  </Interaction>
  <Interaction GraphId="a476c">
    <Graphics ZOrder="33714" LineThickness="2.0" Color="770000">
      <Point X="911.0" Y="722.6570196866958" />
      <Point X="969.0" Y="722.6570196866958" ArrowHead="Arrow" />
    </Graphics>
    <Xref Database="" ID="" />
  </Interaction>
  <Interaction GraphId="ba515">
    <Graphics ZOrder="33716" LineThickness="2.0" Color="775200">
      <Point X="911.0" Y="742.6570196866958" />
      <Point X="969.0" Y="742.6570196866958" ArrowHead="Arrow" />
    </Graphics>
    <Xref Database="" ID="" />
  </Interaction>
  <Interaction GraphId="c95ab">
    <Graphics ZOrder="33718" LineThickness="2.0" Color="ff6666">
      <Point X="911.0" Y="762.6570196866958" />
      <Point X="969.0" Y="762.6570196866958" ArrowHead="Arrow" />
    </Graphics>
    <Xref Database="" ID="" />
  </Interaction>
  <Interaction GraphId="dc92f">
    <Graphics ZOrder="33732" LineThickness="2.0" Color="999999">
      <Point X="911.0" Y="782.6570196866958" />
      <Point X="969.0" Y="782.6570196866958" ArrowHead="Arrow" />
    </Graphics>
    <Xref Database="" ID="" />
  </Interaction>
  <Interaction GraphId="e74d2">
    <Graphics ZOrder="33734" LineThickness="2.0">
      <Point X="936.0" Y="517.0" />
      <Point X="969.0" Y="517.0" ArrowHead="mim-transcription-translation" />
    </Graphics>
    <Xref Database="" ID="" />
  </Interaction>
  <Interaction GraphId="d9b77">
    <Graphics ZOrder="33735" LineThickness="2.0">
      <Point X="912.0" Y="517.0" />
      <Point X="937.0" Y="517.0" ArrowHead="TBar" />
    </Graphics>
    <Xref Database="" ID="" />
  </Interaction>
  <Interaction GraphId="e286d">
    <Graphics ZOrder="33736" LineThickness="2.0">
      <Point X="910.0" Y="494.0" />
      <Point X="968.0" Y="494.0" ArrowHead="mim-transcription-translation" />
    </Graphics>
    <Xref Database="" ID="" />
  </Interaction>
  <Interaction GraphId="bbc51">
    <Graphics ZOrder="33737" LineThickness="2.0" Color="00cc00">
      <Point X="910.0" Y="442.0" />
      <Point X="968.0" Y="442.0" ArrowHead="Arrow" />
    </Graphics>
    <Xref Database="" ID="" />
  </Interaction>
  <Interaction GraphId="ea681">
    <Graphics ZOrder="33738" LineStyle="Broken" LineThickness="2.0">
      <Point X="910.0" Y="476.0" />
      <Point X="968.0" Y="476.0" ArrowHead="Arrow" />
    </Graphics>
    <Xref Database="" ID="" />
  </Interaction>
  <Interaction GraphId="e5171">
    <Graphics ZOrder="33739" LineThickness="2.0">
      <Point X="957.3333333333335" Y="542.3333333333326" />
      <Point X="964.0" Y="548.9999999999991" ArrowHead="Arrow" />
    </Graphics>
    <Xref Database="" ID="" />
  </Interaction>
  <Interaction GraphId="abd23">
    <Graphics ZOrder="33746" LineThickness="3.0" Color="ff3399">
      <Point X="952.0" Y="365.83333333333394" GraphRef="b80d3" RelX="0.0" RelY="1.0" />
      <Point X="952.556040010259" Y="380.0000000000002" GraphRef="ce42b" RelX="0.0" RelY="-1.0" />
    </Graphics>
    <Xref Database="" ID="" />
  </Interaction>
  <Interaction GraphId="e018c">
    <Graphics ZOrder="33747" LineThickness="3.0">
      <Point X="1027.556040010259" Y="362.0" GraphRef="d17d1" RelX="0.0" RelY="1.0" />
      <Point X="1027.5" Y="389.83333333333394" GraphRef="b8416" RelX="0.0" RelY="-1.0" />
    </Graphics>
    <Xref Database="" ID="" />
  </Interaction>
  <Label TextLabel="Endosomes" GraphId="a018b">
    <Graphics CenterX="411.0" CenterY="570.0" Width="80.0" Height="20.0" ZOrder="28672" FillColor="ffffff" FontWeight="Bold" FontSize="12" Valign="Middle" ShapeType="Rectangle" Color="ff3300" />
  </Label>
  <Label TextLabel="Cilia" GraphId="f0020">
    <Graphics CenterX="741.0" CenterY="497.0" Width="40.0" Height="20.0" ZOrder="28672" FillColor="ffffff" FontWeight="Bold" FontSize="12" Valign="Middle" ShapeType="Rectangle" Color="ff0000" />
  </Label>
  <Label TextLabel="Hedgehog Signaling Pathway" GraphId="ef6e0">
    <Graphics CenterX="400.3333333333328" CenterY="145.16666666666546" Width="421.3333333333345" Height="39.0" ZOrder="28672" FillColor="ffffff" FontName="SansSerif" FontWeight="Bold" FontSize="18" Valign="Middle" />
  </Label>
  <Label TextLabel="Protein-protein dissociation" GraphId="b017d">
    <Graphics CenterX="1087.5" CenterY="460.0" Width="185.0" Height="22.0" ZOrder="28672" FillColor="ffffff" FontWeight="Bold" FontSize="12" Valign="Middle" />
  </Label>
  <Label TextLabel="CY" GraphId="c5fd0">
    <Graphics CenterX="567.5" CenterY="708.0" Width="27.0" Height="20.0" ZOrder="33329" FillColor="ffffff" FontWeight="Bold" FontSize="12" Valign="Middle" Color="ff00ff" />
  </Label>
  <Label TextLabel="NU" GraphId="dfe01">
    <Graphics CenterX="568.5" CenterY="764.0" Width="29.0" Height="20.0" ZOrder="33330" FillColor="ffffff" FontWeight="Bold" FontSize="12" Valign="Middle" Color="ff00ff" />
  </Label>
  <Label TextLabel="CY" GraphId="e96bf">
    <Graphics CenterX="523.5" CenterY="708.0" Width="27.0" Height="20.0" ZOrder="33337" FillColor="ffffff" FontWeight="Bold" FontSize="12" Valign="Middle" Color="ff00ff" />
  </Label>
  <Label TextLabel="NU" GraphId="cac27">
    <Graphics CenterX="524.5" CenterY="764.0" Width="29.0" Height="20.0" ZOrder="33338" FillColor="ffffff" FontWeight="Bold" FontSize="12" Valign="Middle" Color="ff00ff" />
  </Label>
  <Label TextLabel="PM" GraphId="c70f4">
    <Graphics CenterX="692.5" CenterY="457.0" Width="27.0" Height="20.0" ZOrder="33341" FillColor="ffffff" FontWeight="Bold" FontSize="12" Valign="Middle" Color="ff00ff" />
  </Label>
  <Label TextLabel="EN" GraphId="c10ab">
    <Graphics CenterX="693.5" CenterY="514.0" Width="29.0" Height="20.0" ZOrder="33342" FillColor="ffffff" FontWeight="Bold" FontSize="12" Valign="Middle" Color="ff00ff" />
  </Label>
  <Label TextLabel="Protein" GraphId="fb542">
    <Graphics CenterX="940.5" CenterY="843.3333333333339" Width="60.0" Height="20.0" ZOrder="33678" FillColor="ffffff" FontWeight="Bold" FontSize="12" Valign="Middle" ShapeType="Rectangle" />
  </Label>
  <Label TextLabel="Inhibition" GraphId="b49cc">
    <Graphics CenterX="1025.0" CenterY="801.0" Width="66.0" Height="20.0" ZOrder="33688" FillColor="ffffff" FontName="SansSerif" FontWeight="Bold" FontSize="12" Valign="Middle" />
  </Label>
  <Label TextLabel="Auto catalysis" GraphId="f61d6">
    <Graphics CenterX="1042.0" CenterY="542.0" Width="94.0" Height="20.0" ZOrder="33689" FillColor="ffffff" FontName="SansSerif" FontWeight="Bold" FontSize="12" Valign="Middle" />
  </Label>
  <Label TextLabel="Transport" GraphId="cc0a7">
    <Graphics CenterX="1025.0" CenterY="822.0" Width="66.0" Height="20.0" ZOrder="33690" FillColor="ffffff" FontName="SansSerif" FontWeight="Bold" FontSize="12" Valign="Middle" />
  </Label>
  <Label TextLabel="Positive regulation of gene expression" GraphId="edac3">
    <Graphics CenterX="1117.8333333333333" CenterY="497.0" Width="247.0" Height="20.0" ZOrder="33691" FillColor="ffffff" FontName="SansSerif" FontWeight="Bold" FontSize="12" Valign="Middle" />
  </Label>
  <Label TextLabel="Leads to through unknown mechanism" GraphId="b9d8b">
    <Graphics CenterX="1119.8333333333333" CenterY="476.0" Width="243.0" Height="20.0" ZOrder="33692" FillColor="ffffff" FontName="SansSerif" FontWeight="Bold" FontSize="12" Valign="Middle" />
  </Label>
  <Label TextLabel="Negative regulation of gene expression" GraphId="b1371">
    <Graphics CenterX="1119.8333333333333" CenterY="518.0" Width="247.0" Height="20.0" ZOrder="33693" FillColor="ffffff" FontName="SansSerif" FontWeight="Bold" FontSize="12" Valign="Middle" />
  </Label>
  <Label TextLabel="Translocation " GraphId="d35ef">
    <Graphics CenterX="1041.0" CenterY="884.0" Width="92.0" Height="20.0" ZOrder="33694" FillColor="ffffff" FontName="SansSerif" FontWeight="Bold" FontSize="12" Valign="Middle" />
  </Label>
  <Label TextLabel="Ubiquitination" GraphId="aaea1">
    <Graphics CenterX="1041.8333333333333" CenterY="681.0" Width="93.66666666666663" Height="20.0" ZOrder="33695" FillColor="ffffff" FontName="SansSerif" FontWeight="Bold" FontSize="12" Valign="Middle" />
  </Label>
  <Label TextLabel="Deubiquitination" GraphId="b7115">
    <Graphics CenterX="1049.1666666666665" CenterY="702.0" Width="111.0" Height="20.0" ZOrder="33696" FillColor="ffffff" FontName="SansSerif" FontWeight="Bold" FontSize="12" Valign="Middle" />
  </Label>
  <Label TextLabel="Sumoylation" GraphId="a2d1c">
    <Graphics CenterX="1036.0" CenterY="641.0" Width="86.0" Height="20.0" ZOrder="33697" FillColor="ffffff" FontName="SansSerif" FontWeight="Bold" FontSize="12" Valign="Middle" />
  </Label>
  <Label TextLabel="Induced catalysis" GraphId="a9d9b">
    <Graphics CenterX="1048.5" CenterY="842.0" Width="111.0" Height="20.0" ZOrder="33698" FillColor="ffffff" FontName="SansSerif" FontWeight="Bold" FontSize="12" Valign="Middle" />
  </Label>
  <Label TextLabel="Protein-protein interaction" GraphId="feb4d">
    <Graphics CenterX="1083.3333333333333" CenterY="442.0" Width="172.66666666666663" Height="20.0" ZOrder="33699" FillColor="ffffff" FontName="SansSerif" FontWeight="Bold" FontSize="12" Valign="Middle" />
  </Label>
  <Label TextLabel="Acetylation" GraphId="c0b04">
    <Graphics CenterX="1034.0" CenterY="562.0" Width="74.0" Height="20.0" ZOrder="33700" FillColor="ffffff" FontName="SansSerif" FontWeight="Bold" FontSize="12" Valign="Middle" />
  </Label>
  <Label TextLabel="Dephosphorylation" GraphId="bc654">
    <Graphics CenterX="1056.1666666666665" CenterY="621.0" Width="127.0" Height="20.0" ZOrder="33701" FillColor="ffffff" FontName="SansSerif" FontWeight="Bold" FontSize="12" Valign="Middle" />
  </Label>
  <Label TextLabel="LEGEND" GraphId="c3db0">
    <Graphics CenterX="1066.0" CenterY="301.0" Width="80.0" Height="20.0" ZOrder="33702" FillColor="ffffff" FontName="SansSerif" FontWeight="Bold" FontSize="14" Valign="Middle" Color="3333ff" />
  </Label>
  <Label TextLabel="Phosphorylation" GraphId="a9f7f">
    <Graphics CenterX="1048.1666666666665" CenterY="602.0" Width="111.0" Height="20.0" ZOrder="33703" FillColor="ffffff" FontName="SansSerif" FontWeight="Bold" FontSize="12" Valign="Middle" />
  </Label>
  <Label TextLabel="Deacetylation" GraphId="ebfcd">
    <Graphics CenterX="1039.5" CenterY="583.0" Width="89.0" Height="20.0" ZOrder="33706" FillColor="ffffff" FontName="SansSerif" FontWeight="Bold" FontSize="12" Valign="Middle" />
  </Label>
  <Label TextLabel="Golgi apparatus" GraphId="f4cc3">
    <Attribute Key="org.pathvisio.model.GenMAPP-Xref" Value="" />
    <Graphics CenterX="1046.3333333333337" CenterY="1012.6666666666667" Width="106.33333333333333" Height="16.0" ZOrder="33708" FillColor="ffffff" FontName="SansSerif" FontWeight="Bold" FontSize="12" Valign="Middle" />
  </Label>
  <Label TextLabel="Endosome" GraphId="bca5b">
    <Attribute Key="org.pathvisio.model.GenMAPP-Xref" Value="" />
    <Graphics CenterX="1029.6666666666667" CenterY="977.6666666666667" Width="71.33333333333333" Height="16.0" ZOrder="33709" FillColor="ffffff" FontName="SansSerif" FontWeight="Bold" FontSize="12" Valign="Middle" />
  </Label>
  <Label TextLabel="Nucleus" GraphId="d1910">
    <Attribute Key="org.pathvisio.model.GenMAPP-Xref" Value="" />
    <Graphics CenterX="1022.3333333333333" CenterY="1049.6666666666667" Width="55.333333333333336" Height="16.0" ZOrder="33710" FillColor="ffffff" FontName="SansSerif" FontWeight="Bold" FontSize="12" Valign="Middle" />
  </Label>
  <Label TextLabel="Mitochondrion" GraphId="b5a26">
    <Attribute Key="org.pathvisio.model.GenMAPP-Xref" Value="" />
    <Graphics CenterX="1042.0000000000002" CenterY="1030.6666666666667" Width="96.33333333333333" Height="16.0" ZOrder="33711" FillColor="ffffff" FontName="SansSerif" FontWeight="Bold" FontSize="12" Valign="Middle" />
  </Label>
  <Label TextLabel="Desumoylation" GraphId="c04df">
    <Graphics CenterX="1044.5" CenterY="661.0" Width="99.0" Height="20.0" ZOrder="33713" FillColor="ffffff" FontName="SansSerif" FontWeight="Bold" FontSize="12" Valign="Middle" />
  </Label>
  <Label TextLabel="Methylation" GraphId="e275d">
    <Graphics CenterX="1033.5" CenterY="723.0" Width="75.0" Height="20.0" ZOrder="33715" FillColor="ffffff" FontName="SansSerif" FontWeight="Bold" FontSize="12" Valign="Middle" />
  </Label>
  <Label TextLabel="Demethylation" GraphId="f9f0d">
    <Graphics CenterX="1042.5" CenterY="743.0" Width="93.0" Height="20.0" ZOrder="33717" FillColor="ffffff" FontName="SansSerif" FontWeight="Bold" FontSize="12" Valign="Middle" />
  </Label>
  <Label TextLabel="Palmitoylation" GraphId="c6f02">
    <Graphics CenterX="1041.0" CenterY="762.0" Width="90.0" Height="20.0" ZOrder="33719" FillColor="ffffff" FontName="SansSerif" FontWeight="Bold" FontSize="12" Valign="Middle" />
  </Label>
  <Label TextLabel="Cytoplasm" GraphId="e0a6c">
    <Attribute Key="org.pathvisio.model.GenMAPP-Xref" Value="" />
    <Graphics CenterX="1028.6666666666667" CenterY="938.6666666666667" Width="71.33333333333333" Height="16.0" ZOrder="33720" FillColor="ffffff" FontName="SansSerif" FontWeight="Bold" FontSize="12" Valign="Middle" />
  </Label>
  <Label TextLabel="EC" GraphId="e8161">
    <Attribute Key="org.pathvisio.model.GenMAPP-Xref" Value="" />
    <Graphics CenterX="960.0000000000001" CenterY="959.6666666666667" Width="22.333333333333332" Height="16.0" ZOrder="33721" FillColor="ffffff" FontWeight="Bold" FontSize="12" Valign="Middle" Color="ff00ff" />
  </Label>
  <Label TextLabel="Plasma membrane" GraphId="d09b1">
    <Attribute Key="org.pathvisio.model.GenMAPP-Xref" Value="" />
    <Graphics CenterX="1054.3333333333335" CenterY="918.6666666666667" Width="120.66666666666674" Height="16.0" ZOrder="33722" FillColor="ffffff" FontName="SansSerif" FontWeight="Bold" FontSize="12" Valign="Middle" />
  </Label>
  <Label TextLabel="MT" GraphId="befcc">
    <Attribute Key="org.pathvisio.model.GenMAPP-Xref" Value="" />
    <Graphics CenterX="961.0000000000001" CenterY="1029.6666666666667" Width="24.333333333333332" Height="16.0" ZOrder="33723" FillColor="ffffff" FontWeight="Bold" FontSize="12" Valign="Middle" Color="ff00ff" />
  </Label>
  <Label TextLabel="Endoplasmic reticulum" GraphId="e7069">
    <Attribute Key="org.pathvisio.model.GenMAPP-Xref" Value="" />
    <Graphics CenterX="1069.6666666666667" CenterY="995.6666666666667" Width="150.33333333333334" Height="16.0" ZOrder="33724" FillColor="ffffff" FontName="SansSerif" FontWeight="Bold" FontSize="12" Valign="Middle" />
  </Label>
  <Label TextLabel="CY" GraphId="e787a">
    <Attribute Key="org.pathvisio.model.GenMAPP-Xref" Value="" />
    <Graphics CenterX="960.0000000000001" CenterY="938.6666666666667" Width="22.333333333333332" Height="16.0" ZOrder="33725" FillColor="ffffff" FontWeight="Bold" FontSize="12" Valign="Middle" Color="ff00ff" />
  </Label>
  <Label TextLabel="PM" GraphId="d29c5">
    <Attribute Key="org.pathvisio.model.GenMAPP-Xref" Value="" />
    <Graphics CenterX="961.0000000000001" CenterY="919.6666666666667" Width="25.333333333333332" Height="16.0" ZOrder="33726" FillColor="ffffff" FontWeight="Bold" FontSize="12" Valign="Middle" Color="ff00ff" />
  </Label>
  <Label TextLabel="GO" GraphId="b0a0e">
    <Attribute Key="org.pathvisio.model.GenMAPP-Xref" Value="" />
    <Graphics CenterX="960.0000000000001" CenterY="1012.6666666666667" Width="25.333333333333332" Height="16.0" ZOrder="33727" FillColor="ffffff" FontWeight="Bold" FontSize="12" Valign="Middle" Color="ff00ff" />
  </Label>
  <Label TextLabel="NU" GraphId="ca840">
    <Attribute Key="org.pathvisio.model.GenMAPP-Xref" Value="" />
    <Graphics CenterX="960.0000000000001" CenterY="1049.6666666666667" Width="23.333333333333332" Height="16.0" ZOrder="33728" FillColor="ffffff" FontWeight="Bold" FontSize="12" Valign="Middle" Color="ff00ff" />
  </Label>
  <Label TextLabel="Extracellular" GraphId="e2277">
    <Attribute Key="org.pathvisio.model.GenMAPP-Xref" Value="" />
    <Graphics CenterX="1035.6666666666667" CenterY="957.6666666666667" Width="86.33333333333333" Height="16.0" ZOrder="33729" FillColor="ffffff" FontName="SansSerif" FontWeight="Bold" FontSize="12" Valign="Middle" />
  </Label>
  <Label TextLabel="ER" GraphId="f9492">
    <Attribute Key="org.pathvisio.model.GenMAPP-Xref" Value="" />
    <Graphics CenterX="960.0000000000001" CenterY="995.6666666666667" Width="22.333333333333332" Height="16.0" ZOrder="33730" FillColor="ffffff" FontWeight="Bold" FontSize="12" Valign="Middle" Color="ff00ff" />
  </Label>
  <Label TextLabel="EN" GraphId="c6f1d">
    <Attribute Key="org.pathvisio.model.GenMAPP-Xref" Value="" />
    <Graphics CenterX="960.0000000000001" CenterY="978.6666666666667" Width="22.333333333333332" Height="16.0" ZOrder="33731" FillColor="ffffff" FontWeight="Bold" FontSize="12" Valign="Middle" Color="ff00ff" />
  </Label>
  <Label TextLabel="Proteolytic cleavage" GraphId="de9e9">
    <Graphics CenterX="1056.0" CenterY="782.0" Width="122.0" Height="20.0" ZOrder="33733" FillColor="ffffff" FontName="SansSerif" FontWeight="Bold" FontSize="12" Valign="Middle" />
  </Label>
  <Label TextLabel="mRNA" GraphId="a0c66">
    <Graphics CenterX="1182.5" CenterY="356.33333333333394" Width="51.0" Height="20.0" ZOrder="33741" FillColor="ffffff" FontStyle="Italic" FontSize="12" Valign="Middle" ShapeType="Rectangle" />
  </Label>
  <Label TextLabel="Receptor" GraphId="b8416">
    <Graphics CenterX="1027.5" CenterY="399.83333333333394" Width="60.0" Height="20.0" ZOrder="33742" FillColor="ffffff" FontWeight="Bold" FontSize="12" Valign="Middle" ShapeType="Rectangle" />
  </Label>
  <Label TextLabel="Ligand" GraphId="b80d3">
    <Graphics CenterX="952.0" CenterY="355.83333333333394" Width="60.0" Height="20.0" ZOrder="33743" FillColor="ffffff" FontWeight="Bold" FontSize="12" Valign="Middle" ShapeType="Rectangle" />
  </Label>
  <Label TextLabel="Protein" GraphId="cb006">
    <Graphics CenterX="1113.5" CenterY="356.33333333333394" Width="60.0" Height="20.0" ZOrder="33744" FillColor="ffffff" FontWeight="Bold" FontSize="12" Valign="Middle" ShapeType="Rectangle" />
  </Label>
  <Label TextLabel="Enzyme complex" GraphId="af9bf">
    <Graphics CenterX="1145.5" CenterY="398.33333333333394" Width="127.0" Height="20.0" ZOrder="33745" FillColor="ccff33" FontWeight="Bold" FontSize="12" Valign="Middle" ShapeType="Rectangle" />
  </Label>
  <Shape GraphId="dcb33">
    <Attribute Key="org.pathvisio.DoubleLineProperty" Value="Double" />
    <Graphics CenterX="411.0" CenterY="567.0" Width="144.0" Height="88.0" ZOrder="16384" FontSize="10" Valign="Middle" ShapeType="Oval" LineThickness="3.0" Color="c0c0c0" Rotation="0.0" />
  </Shape>
  <Shape GraphId="b2006">
    <Graphics CenterX="306.0" CenterY="335.0" Width="28.0" Height="28.0" ZOrder="16384" FillColor="ff3399" FontSize="10" Valign="Middle" ShapeType="Oval" Color="ff0066" Rotation="0.0" />
  </Shape>
  <Shape GraphId="e9819">
    <Graphics CenterX="493.0" CenterY="335.0" Width="28.0" Height="28.0" ZOrder="16384" FillColor="ff3399" FontSize="10" Valign="Middle" ShapeType="Oval" Color="ff0066" Rotation="0.0" />
  </Shape>
  <Shape GraphId="cf41a">
    <Graphics CenterX="493.0" CenterY="336.5" Width="30.0" Height="31.0" ZOrder="16384" FontSize="10" Valign="Middle" ShapeType="Arc" LineThickness="3.0" Rotation="0.0" />
  </Shape>
  <Shape GraphId="f088e" GroupRef="c3674">
    <Graphics CenterX="306.5" CenterY="257.5" Width="157.0" Height="43.0" ZOrder="16384" FontSize="10" Valign="Middle" ShapeType="Rectangle" Rotation="0.0" />
  </Shape>
  <Shape GraphId="c26db">
    <Graphics CenterX="305.0" CenterY="335.5" Width="30.0" Height="31.0" ZOrder="16384" FontSize="10" Valign="Middle" ShapeType="Arc" LineThickness="3.0" Rotation="0.0" />
  </Shape>
  <Shape GraphId="d7d17" GroupRef="ac4d3">
    <Graphics CenterX="494.5" CenterY="257.5" Width="157.0" Height="43.0" ZOrder="16384" FontSize="10" Valign="Middle" ShapeType="Rectangle" Rotation="0.0" />
  </Shape>
  <Shape GraphId="e84d5" GroupRef="e7571">
    <Graphics CenterX="705.5" CenterY="644.5" Width="173.0" Height="43.0" ZOrder="16384" FontSize="10" Valign="Middle" ShapeType="Rectangle" Rotation="0.0" />
  </Shape>
  <Shape GraphId="d3c17" GroupRef="ba655">
    <Graphics CenterX="550.5" CenterY="893.5" Width="173.0" Height="43.0" ZOrder="16384" FontSize="10" Valign="Middle" ShapeType="Rectangle" Rotation="0.0" />
  </Shape>
  <Shape GraphId="feab2">
    <Graphics CenterX="1073.5" CenterY="674.5" Width="355.0" Height="775.0" ZOrder="33707" FontSize="10" Valign="Middle" ShapeType="Rectangle" Rotation="0.0" />
  </Shape>
  <Shape GraphId="f0269">
    <Graphics CenterX="952.6666666666666" CenterY="545.6666666666658" Width="14.907119999999999" Height="20.0" ZOrder="33740" FontSize="10" Valign="Middle" ShapeType="Arc" LineThickness="2.0" Rotation="2.554867" />
  </Shape>
  <Shape GraphId="d17d1">
    <Graphics CenterX="1027.556040010259" CenterY="346.5" Width="30.0" Height="31.0" ZOrder="33748" FontSize="10" Valign="Middle" ShapeType="Arc" LineThickness="3.0" Rotation="0.0" />
  </Shape>
  <Shape GraphId="ce42b">
    <Graphics CenterX="952.556040010259" CenterY="394.0000000000002" Width="28.0" Height="28.0" ZOrder="33749" FillColor="ff3399" FontSize="10" Valign="Middle" ShapeType="Oval" Color="ff0066" Rotation="0.0" />
  </Shape>
  <Shape GraphId="e825c">
    <Graphics CenterX="973.5" CenterY="855.5" Width="15.0" Height="15.0" ZOrder="33750" FillColor="ffffff" FontSize="10" Valign="Middle" ShapeType="Oval" Rotation="0.0" />
  </Shape>
  <Group GroupId="ac4d3" Style="Group" />
  <Group GroupId="c3674" Style="Group" />
  <Group GroupId="e7571" GraphId="bc902" Style="Group" />
  <Group GroupId="ba655" Style="Group" />
  <Group GroupId="ec202" GraphId="ccf8e" Style="Group" />
  <InfoBox CenterX="0.0" CenterY="0.0" />
  <Biopax>
    <bp:openControlledVocabulary xmlns:bp="http://www.biopax.org/release/biopax-level3.owl#">
      <bp:TERM xmlns:rdf="http://www.w3.org/1999/02/22-rdf-syntax-ns#" rdf:datatype="http://www.w3.org/2001/XMLSchema#string">Hedgehog signaling pathway</bp:TERM>
      <bp:ID xmlns:rdf="http://www.w3.org/1999/02/22-rdf-syntax-ns#" rdf:datatype="http://www.w3.org/2001/XMLSchema#string">PW:0000122</bp:ID>
      <bp:Ontology xmlns:rdf="http://www.w3.org/1999/02/22-rdf-syntax-ns#" rdf:datatype="http://www.w3.org/2001/XMLSchema#string">Pathway Ontology</bp:Ontology>
    </bp:openControlledVocabulary>
  </Biopax>
</Pathway>
