# Supplementary material for: A network biology workflow to study transcriptomics data of the diabetic liver
Source: BMC Genomics. 2014 Nov 15;15(1):971. doi: 10.1186/1471-2164-15-971 (PMC4246458; doi:10.1186/1471-2164-15-971)
Supplement: Supplementary file 2 — Additional file 2: WikiPathways human pathway collection downloaded on 17 June 2014 ( http://wikipathways.org/index.php/Download_Pathways ). (ZIP 2 MB) [file 12864_2014_6667_MOESM2_ESM.zip › 2014-06-17-WikiPathways-HumanCollection/Hs_HIF1A_and_PPARG_regulation_of_glycolysis_WP2456_71255.gpml]

<?xml version="1.0" encoding="UTF-8"?>
<Pathway xmlns="http://pathvisio.org/GPML/2013a" Name="HIF1A and PPARG regulation of glycolysis" Author="M Aguirre" Organism="Homo sapiens" Last-Modified="10/16/2013">
  <Comment Source="WikiPathways-category">Metabolic Process</Comment>
  <Graphics BoardWidth="656.5" BoardHeight="790.0"/>
  <DataNode TextLabel="Fructose-1,6-&#10;biphosphate" GraphId="f61c9" Type="Metabolite">
    <Graphics CenterX="391.0" CenterY="141.0" Width="80.0" Height="26.0" ZOrder="32768" FontSize="10" Valign="Middle" Color="0000ff"/>
    <Xref Database="KEGG Compound" ID="C05378"/>
  </DataNode>
  <DataNode TextLabel="Glyceraldehyde-&#10;3-phosphate" GraphId="b01aa" Type="Metabolite">
    <Graphics CenterX="217.0" CenterY="236.0" Width="80.0" Height="26.0" ZOrder="32768" FontSize="10" Valign="Middle" Color="0000ff"/>
    <Xref Database="KEGG Compound" ID="C00118"/>
  </DataNode>
  <DataNode TextLabel="TPI" GraphId="fd536" Type="GeneProduct">
    <Graphics CenterX="391.0" CenterY="277.0" Width="52.0" Height="20.0" ZOrder="32768" FontSize="10" Valign="Middle"/>
    <Xref Database="KEGG Orthology" ID="K01803"/>
  </DataNode>
  <DataNode TextLabel="Pyruvate" GraphId="c8c49" Type="Metabolite">
    <Graphics CenterX="217.0" CenterY="449.0" Width="80.0" Height="26.0" ZOrder="32768" FontSize="10" Valign="Middle" Color="0000ff"/>
    <Xref Database="KEGG Compound" ID="C00022"/>
  </DataNode>
  <DataNode TextLabel="GADPH" GraphId="a407f" Type="GeneProduct">
    <Graphics CenterX="278.5" CenterY="291.0" Width="52.0" Height="20.0" ZOrder="32768" FontSize="10" Valign="Middle"/>
    <Xref Database="KEGG Orthology" ID="K00134"/>
  </DataNode>
  <DataNode TextLabel="LDH" GraphId="c08ef" Type="GeneProduct">
    <Graphics CenterX="278.5" CenterY="503.0" Width="52.0" Height="20.0" ZOrder="32768" FontSize="10" Valign="Middle"/>
    <Xref Database="KEGG Orthology" ID="K00016"/>
  </DataNode>
  <DataNode TextLabel="Myocardial Steatosis" GraphId="cfb33" Type="Pathway">
    <Graphics CenterX="559.0" CenterY="750.0" Width="135.0" Height="20.0" ZOrder="32768" FontWeight="Bold" FontSize="12" Valign="Middle" ShapeType="None" Color="14961e"/>
    <Xref Database="" ID=""/>
  </DataNode>
  <DataNode TextLabel="HIF1A" GraphId="cb6bb" Type="GeneProduct">
    <Graphics CenterX="336.0" CenterY="348.0" Width="52.0" Height="20.0" ZOrder="32768" FontSize="10" Valign="Middle" Color="ff0000"/>
    <Xref Database="KEGG Orthology" ID="K08268"/>
  </DataNode>
  <DataNode TextLabel="Dihydroxyacetone&#10;phosphate" GraphId="ca0b3" Type="Metabolite">
    <Graphics CenterX="559.0" CenterY="236.0" Width="80.0" Height="26.0" ZOrder="32769" FontSize="10" Valign="Middle" Color="0000ff"/>
    <Xref Database="KEGG Compound" ID="C00111"/>
  </DataNode>
  <DataNode TextLabel="Lactate" GraphId="cbf1a" Type="Metabolite">
    <Graphics CenterX="217.0" CenterY="556.0" Width="80.0" Height="26.0" ZOrder="32770" FontSize="10" Valign="Middle" Color="0000ff"/>
    <Xref Database="KEGG Compound" ID="C00186"/>
  </DataNode>
  <DataNode TextLabel="Glycerol-3-&#10;phosphate" GraphId="cac91" Type="Metabolite">
    <Graphics CenterX="559.0" CenterY="349.0" Width="80.0" Height="26.0" ZOrder="32771" FontSize="10" Valign="Middle" Color="0000ff"/>
    <Xref Database="KEGG Compound" ID="C00093"/>
  </DataNode>
  <DataNode TextLabel="Lysophosphatidate" GraphId="e0189" Type="Metabolite">
    <Graphics CenterX="559.0" CenterY="449.0" Width="95.0" Height="26.0" ZOrder="32772" FontSize="10" Valign="Middle" Color="0000ff"/>
    <Xref Database="KEGG Compound" ID="C00681"/>
  </DataNode>
  <DataNode TextLabel="Triacylglycerol" GraphId="ad53d" Type="Metabolite">
    <Graphics CenterX="559.0" CenterY="659.0" Width="80.0" Height="26.0" ZOrder="32773" FontSize="10" Valign="Middle" Color="0000ff"/>
    <Xref Database="KEGG Compound" ID="C00422"/>
  </DataNode>
  <DataNode TextLabel="Diacylglycerol" GraphId="b7415" Type="Metabolite">
    <Graphics CenterX="559.0" CenterY="556.0" Width="80.0" Height="26.0" ZOrder="32774" FontSize="10" Valign="Middle" Color="0000ff"/>
    <Xref Database="KEGG Compound" ID="C00165"/>
  </DataNode>
  <DataNode TextLabel="GPD1" GraphId="a9466" Type="GeneProduct">
    <Graphics CenterX="490.5" CenterY="293.0" Width="52.0" Height="20.0" ZOrder="32776" FontSize="10" Valign="Middle"/>
    <Xref Database="KEGG Orthology" ID="K00006"/>
  </DataNode>
  <DataNode TextLabel="GPAT" GraphId="a245b" Type="GeneProduct">
    <Graphics CenterX="490.5" CenterY="397.0" Width="52.0" Height="20.0" ZOrder="32778" FontSize="10" Valign="Middle"/>
    <Xref Database="KEGG Orthology" ID="K13508"/>
  </DataNode>
  <DataNode TextLabel="Glucose" GraphId="c1f5c" Type="Metabolite">
    <Graphics CenterX="391.0" CenterY="25.0" Width="80.0" Height="26.0" ZOrder="32779" FontSize="10" Valign="Middle" Color="0000ff"/>
    <Xref Database="KEGG Compound" ID="C00031"/>
  </DataNode>
  <DataNode TextLabel="GLUT1" GraphId="a7d5d" Type="GeneProduct">
    <Graphics CenterX="451.5" CenterY="61.0" Width="52.0" Height="20.0" ZOrder="32781" FontSize="10" Valign="Middle"/>
    <Xref Database="KEGG Orthology" ID="K07299"/>
  </DataNode>
  <DataNode TextLabel="PPARG" GraphId="abc1e" Type="GeneProduct">
    <Graphics CenterX="430.0" CenterY="348.0" Width="52.0" Height="20.0" ZOrder="32782" FontSize="10" Valign="Middle" Color="ff0000"/>
    <Xref Database="KEGG Orthology" ID="K08530"/>
  </DataNode>
  <DataNode TextLabel="HIF1A" GraphId="aa5a6" Type="GeneProduct">
    <Graphics CenterX="486.0" CenterY="97.0" Width="52.0" Height="20.0" ZOrder="32786" FontSize="10" Valign="Middle" Color="ff0000"/>
    <Xref Database="KEGG Orthology" ID="K08268"/>
  </DataNode>
  <Interaction GraphId="idcf5d956b">
    <Graphics ZOrder="12288" LineThickness="1.0">
      <Point X="519.0" Y="236.0" ArrowHead="Arrow"/>
      <Point X="257.0" Y="236.0" GraphRef="b01aa" RelX="1.0" RelY="0.0" ArrowHead="Arrow"/>
    </Graphics>
    <Xref Database="" ID=""/>
  </Interaction>
  <Interaction GraphId="iddd7fd06d">
    <Graphics ZOrder="12288" LineThickness="1.0">
      <Point X="351.0" Y="141.0" GraphRef="f61c9" RelX="-1.0" RelY="0.0"/>
      <Point X="217.0" Y="223.0" GraphRef="b01aa" RelX="0.0" RelY="-1.0" ArrowHead="Arrow"/>
    </Graphics>
    <Xref Database="" ID=""/>
  </Interaction>
  <Interaction GraphId="id50b63ef1">
    <Graphics ZOrder="12288" LineThickness="1.0">
      <Point X="431.0" Y="141.0" GraphRef="f61c9" RelX="1.0" RelY="0.0"/>
      <Point X="559.0" Y="223.0" GraphRef="ca0b3" RelX="0.0" RelY="-1.0" ArrowHead="Arrow"/>
    </Graphics>
    <Xref Database="" ID=""/>
  </Interaction>
  <Interaction GraphId="id42628fb5">
    <Graphics ZOrder="12288" LineThickness="1.0">
      <Point X="391.0" Y="267.0" GraphRef="fd536" RelX="0.0" RelY="-1.0"/>
      <Point X="391.0" Y="236.0" ArrowHead="mim-catalysis"/>
    </Graphics>
    <Xref Database="" ID=""/>
  </Interaction>
  <Interaction GraphId="id5314678f">
    <Graphics ZOrder="12288" LineThickness="1.0">
      <Point X="217.0" Y="249.0" GraphRef="b01aa" RelX="0.0" RelY="1.0"/>
      <Point X="217.0" Y="342.0" ArrowHead="Arrow"/>
    </Graphics>
    <Xref Database="" ID=""/>
  </Interaction>
  <Interaction GraphId="id145d7ad4">
    <Graphics ZOrder="12288" LineThickness="1.0">
      <Point X="217.0" Y="249.0" GraphRef="b01aa" RelX="0.0" RelY="1.0"/>
      <Point X="217.0" Y="392.0" ArrowHead="Arrow"/>
    </Graphics>
    <Xref Database="" ID=""/>
  </Interaction>
  <Interaction GraphId="id624201a9">
    <Graphics ZOrder="12288" LineThickness="1.0">
      <Point X="217.0" Y="249.0" GraphRef="b01aa" RelX="0.0" RelY="1.0"/>
      <Point X="217.0" Y="436.0" GraphRef="c8c49" RelX="0.0" RelY="-1.0" ArrowHead="Arrow"/>
    </Graphics>
    <Xref Database="" ID=""/>
  </Interaction>
  <Interaction GraphId="id899dc601">
    <Graphics ZOrder="12288" LineThickness="1.0">
      <Point X="252.5" Y="291.0" GraphRef="a407f" RelX="-1.0" RelY="0.0"/>
      <Point X="219.0" Y="291.0" ArrowHead="mim-catalysis"/>
    </Graphics>
    <Xref Database="" ID=""/>
  </Interaction>
  <Interaction GraphId="id201e4513">
    <Graphics ZOrder="12288" LineThickness="1.0">
      <Point X="217.0" Y="462.0" GraphRef="c8c49" RelX="0.0" RelY="1.0"/>
      <Point X="217.0" Y="543.0" GraphRef="cbf1a" RelX="0.0" RelY="-1.0" ArrowHead="Arrow"/>
    </Graphics>
    <Xref Database="" ID=""/>
  </Interaction>
  <Interaction GraphId="id4a19b4a5">
    <Graphics ZOrder="12288" LineThickness="1.0">
      <Point X="252.5" Y="503.0" GraphRef="c08ef" RelX="-1.0" RelY="0.0"/>
      <Point X="219.0" Y="503.0" ArrowHead="mim-catalysis"/>
    </Graphics>
    <Xref Database="" ID=""/>
  </Interaction>
  <Interaction GraphId="id7463f18c">
    <Graphics ZOrder="12288" LineThickness="1.0">
      <Point X="559.0" Y="249.0" GraphRef="ca0b3" RelX="0.0" RelY="1.0"/>
      <Point X="559.0" Y="336.0" GraphRef="cac91" RelX="0.0" RelY="-1.0" ArrowHead="Arrow"/>
    </Graphics>
    <Xref Database="" ID=""/>
  </Interaction>
  <Interaction GraphId="id7c24d473">
    <Graphics ZOrder="12288" LineThickness="1.0">
      <Point X="559.0" Y="362.0" GraphRef="cac91" RelX="0.0" RelY="1.0"/>
      <Point X="559.0" Y="436.0" GraphRef="e0189" RelX="0.0" RelY="-1.0" ArrowHead="Arrow"/>
    </Graphics>
    <Xref Database="" ID=""/>
  </Interaction>
  <Interaction GraphId="id13d212d5">
    <Graphics ZOrder="12288" LineThickness="1.0">
      <Point X="559.0" Y="462.0" GraphRef="e0189" RelX="0.0" RelY="1.0"/>
      <Point X="559.0" Y="543.0" GraphRef="b7415" RelX="0.0" RelY="-1.0" ArrowHead="Arrow"/>
    </Graphics>
    <Xref Database="" ID=""/>
  </Interaction>
  <Interaction GraphId="id80e188c9">
    <Graphics ZOrder="12288" LineThickness="1.0">
      <Point X="559.0" Y="569.0" GraphRef="b7415" RelX="0.0" RelY="1.0"/>
      <Point X="559.0" Y="646.0" GraphRef="ad53d" RelX="0.0" RelY="-1.0" ArrowHead="Arrow"/>
    </Graphics>
    <Xref Database="" ID=""/>
  </Interaction>
  <Interaction GraphId="idb93f64f5">
    <Graphics ZOrder="12288" LineThickness="1.0">
      <Point X="559.0" Y="672.0" GraphRef="ad53d" RelX="0.0" RelY="1.0"/>
      <Point X="559.0" Y="740.0" GraphRef="cfb33" RelX="0.0" RelY="-1.0" ArrowHead="Arrow"/>
    </Graphics>
    <Xref Database="" ID=""/>
  </Interaction>
  <Interaction GraphId="idb9846507">
    <Graphics ZOrder="12288" LineThickness="1.0">
      <Point X="391.0" Y="38.0" GraphRef="c1f5c" RelX="0.0" RelY="1.0"/>
      <Point X="391.0" Y="128.0" GraphRef="f61c9" RelX="0.0" RelY="-1.0" ArrowHead="Arrow"/>
    </Graphics>
    <Xref Database="" ID=""/>
  </Interaction>
  <Interaction GraphId="idcfe2f12b">
    <Graphics ZOrder="12288" LineThickness="1.0">
      <Point X="391.0" Y="38.0" GraphRef="c1f5c" RelX="0.0" RelY="1.0"/>
      <Point X="391.0" Y="89.0" ArrowHead="Arrow"/>
    </Graphics>
    <Xref Database="" ID=""/>
  </Interaction>
  <Interaction GraphId="id5cd9085">
    <Graphics ZOrder="12288" LineThickness="1.0">
      <Point X="391.0" Y="38.0" GraphRef="c1f5c" RelX="0.0" RelY="1.0"/>
      <Point X="391.0" Y="108.0" ArrowHead="Arrow"/>
    </Graphics>
    <Xref Database="" ID=""/>
  </Interaction>
  <Interaction GraphId="idb66880c0">
    <Graphics ZOrder="12288" LineThickness="1.0" Color="ff0000">
      <Point X="362.0" Y="348.0" GraphRef="cb6bb" RelX="1.0" RelY="0.0"/>
      <Point X="404.0" Y="348.0" GraphRef="abc1e" RelX="-1.0" RelY="0.0" ArrowHead="Arrow"/>
    </Graphics>
    <Xref Database="" ID=""/>
  </Interaction>
  <Interaction GraphId="id6eb09df">
    <Graphics ZOrder="12288" LineThickness="1.0" Color="ff0000">
      <Point X="443.0" Y="338.0" GraphRef="abc1e" RelX="0.5" RelY="-1.0"/>
      <Point X="462.0" Y="311.0" ArrowHead="Arrow"/>
    </Graphics>
    <Xref Database="" ID=""/>
  </Interaction>
  <Interaction GraphId="id9cd2dc4b">
    <Graphics ZOrder="12288" LineThickness="1.0" Color="ff0000">
      <Point X="443.0" Y="358.0" GraphRef="abc1e" RelX="0.5" RelY="1.0"/>
      <Point X="466.0" Y="382.0" ArrowHead="Arrow"/>
    </Graphics>
    <Xref Database="" ID=""/>
  </Interaction>
  <Interaction GraphId="id5a3747d">
    <Graphics ZOrder="12288" LineThickness="1.0" Color="ff0000">
      <Point X="310.0" Y="348.0" GraphRef="cb6bb" RelX="-1.0" RelY="0.0"/>
      <Point X="277.0" Y="348.0" ArrowHead="Arrow"/>
    </Graphics>
    <Xref Database="" ID=""/>
  </Interaction>
  <Interaction GraphId="idaa223066">
    <Graphics ZOrder="12288" LineThickness="1.0" Color="ff0000">
      <Point X="323.0" Y="358.0" GraphRef="cb6bb" RelX="-0.5" RelY="1.0"/>
      <Point X="277.0" Y="386.0" ArrowHead="Arrow"/>
    </Graphics>
    <Xref Database="" ID=""/>
  </Interaction>
  <Interaction GraphId="idac456373">
    <Graphics ZOrder="12288" LineThickness="1.0" Color="ff0000">
      <Point X="323.0" Y="338.0" GraphRef="cb6bb" RelX="-0.5" RelY="-1.0"/>
      <Point X="281.0" Y="308.0" ArrowHead="Arrow"/>
    </Graphics>
    <Xref Database="" ID=""/>
  </Interaction>
  <Interaction GraphId="aab2e">
    <Graphics ZOrder="32775" LineThickness="1.0">
      <Point X="516.5" Y="293.0" GraphRef="a9466" RelX="1.0" RelY="0.0"/>
      <Point X="559.0" Y="293.0" ArrowHead="mim-catalysis"/>
    </Graphics>
    <Xref Database="" ID=""/>
  </Interaction>
  <Interaction GraphId="e01bc">
    <Graphics ZOrder="32777" LineThickness="1.0">
      <Point X="516.5" Y="397.0" GraphRef="a245b" RelX="1.0" RelY="0.0"/>
      <Point X="559.0" Y="397.0" ArrowHead="mim-catalysis"/>
    </Graphics>
    <Xref Database="" ID=""/>
  </Interaction>
  <Interaction GraphId="c33e8">
    <Graphics ZOrder="32780" LineThickness="1.0">
      <Point X="425.5" Y="61.0" GraphRef="a7d5d" RelX="-1.0" RelY="0.0"/>
      <Point X="392.0" Y="61.0" ArrowHead="mim-catalysis"/>
    </Graphics>
    <Xref Database="" ID=""/>
  </Interaction>
  <Interaction GraphId="ccaff">
    <Graphics ZOrder="32783" LineThickness="1.0" Color="ff0000">
      <Point X="460.0" Y="97.0" GraphRef="aa5a6" RelX="-1.0" RelY="0.0"/>
      <Point X="427.0" Y="97.0" ArrowHead="Arrow"/>
    </Graphics>
    <Xref Database="" ID=""/>
  </Interaction>
  <Interaction GraphId="e9f72">
    <Graphics ZOrder="32784" LineThickness="1.0" Color="ff0000">
      <Point X="473.0" Y="107.0" GraphRef="aa5a6" RelX="-0.5" RelY="1.0"/>
      <Point X="427.0" Y="115.0" ArrowHead="Arrow"/>
    </Graphics>
    <Xref Database="" ID=""/>
  </Interaction>
  <Interaction GraphId="a6054">
    <Graphics ZOrder="32785" LineThickness="1.0" Color="ff0000">
      <Point X="473.0" Y="87.0" GraphRef="aa5a6" RelX="-0.5" RelY="-1.0"/>
      <Point X="427.0" Y="77.0" ArrowHead="Arrow"/>
    </Graphics>
    <Xref Database="" ID=""/>
  </Interaction>
  <InfoBox CenterX="0.0" CenterY="0.0"/>
</Pathway>
