# Supplementary material for: A network biology workflow to study transcriptomics data of the diabetic liver
Source: BMC Genomics. 2014 Nov 15;15(1):971. doi: 10.1186/1471-2164-15-971 (PMC4246458; doi:10.1186/1471-2164-15-971)
Supplement: Supplementary file 2 — Additional file 2: WikiPathways human pathway collection downloaded on 17 June 2014 ( http://wikipathways.org/index.php/Download_Pathways ). (ZIP 2 MB) [file 12864_2014_6667_MOESM2_ESM.zip › 2014-06-17-WikiPathways-HumanCollection/Hs_Histone_Modifications_WP2369_69927.gpml]

<?xml version="1.0" encoding="UTF-8"?>
<Pathway xmlns="http://pathvisio.org/GPML/2013a" Name="Histone Modifications" Author="Egon Willighagen" Organism="Homo sapiens"><Comment Source="WikiPathways-category">Cellular Process</Comment>
  <Comment Source="WikiPathways-description">Histones can undergo many post-translational modifications that are involved in transcription regulation. This pathway provides an overview of various  modifications for histones H3 and H4 and the enzymes that catalyze the modifications, where known.</Comment>
  <BiopaxRef>fe1</BiopaxRef>
  <BiopaxRef>a1e</BiopaxRef>
  <BiopaxRef>c75</BiopaxRef>
  <Graphics BoardWidth="815.4677231128304" BoardHeight="1322.6599380216167"/>
  <DataNode TextLabel="H3F3A" GraphId="c89d3" Type="GeneProduct" GroupRef="eba9a">
    <Graphics CenterX="311.8703878924945" CenterY="240.22649554791496" Width="61.68021680216796" Height="20.0" ZOrder="32768" FontSize="10" Valign="Middle"/>
    <Xref Database="Ensembl" ID="ENSG00000163041"/>
  </DataNode>
  <DataNode TextLabel="ASH1L" GraphId="a0bdc" Type="GeneProduct" GroupRef="c4190">
    <Graphics CenterX="69.39081606411362" CenterY="428.88860928168907" Width="61.68021680216796" Height="19.99999999999999" ZOrder="32768" FontSize="10" Valign="Middle"/>
    <Xref Database="Ensembl" ID="ENSG00000116539"/>
  </DataNode>
  <DataNode TextLabel="H3" GraphId="c738f" Type="Protein">
    <Graphics CenterX="643.8734678552589" CenterY="824.2339964472312" Width="61.68021680216792" Height="19.99999999999999" ZOrder="32807" FontSize="10" Valign="Middle"/>
    <Xref Database="" ID=""/>
  </DataNode>
  <DataNode TextLabel="H3F3B" GraphId="b76c5" Type="GeneProduct" GroupRef="eba9a">
    <Graphics CenterX="311.8703878924945" CenterY="260.2264955479152" Width="61.68021680216796" Height="20.0" ZOrder="32830" FontSize="10" Valign="Middle"/>
    <Xref Database="Ensembl" ID="ENSG00000132475"/>
  </DataNode>
  <DataNode TextLabel="HIST1H3A" GraphId="b45d8" Type="GeneProduct" GroupRef="eba9a">
    <Graphics CenterX="127.2633418220345" CenterY="240.57879907095003" Width="61.68021680216796" Height="20.0" ZOrder="32831" FontSize="10" Valign="Middle"/>
    <Xref Database="Ensembl" ID="ENSG00000198366"/>
  </DataNode>
  <DataNode TextLabel="HIST1H3B" GraphId="a15a9" Type="GeneProduct" GroupRef="eba9a">
    <Graphics CenterX="127.2633418220345" CenterY="260.57879907095037" Width="61.68021680216796" Height="20.0" ZOrder="32832" FontSize="10" Valign="Middle"/>
    <Xref Database="Ensembl" ID="ENSG00000124693"/>
  </DataNode>
  <DataNode TextLabel="HIST1H3C" GraphId="d6e43" Type="GeneProduct" GroupRef="eba9a">
    <Graphics CenterX="127.2633418220345" CenterY="280.57879907095025" Width="61.68021680216796" Height="20.0" ZOrder="32833" FontSize="10" Valign="Middle"/>
    <Xref Database="Ensembl" ID="ENSG00000196532"/>
  </DataNode>
  <DataNode TextLabel="HIST1H3D" GraphId="e451f" Type="GeneProduct" GroupRef="eba9a">
    <Graphics CenterX="127.26334182203456" CenterY="300.5787990709503" Width="61.68021680216796" Height="20.0" ZOrder="32834" FontSize="10" Valign="Middle"/>
    <Xref Database="Ensembl" ID="ENSG00000197409"/>
  </DataNode>
  <DataNode TextLabel="HIST1H3E" GraphId="e4644" Type="GeneProduct" GroupRef="eba9a">
    <Graphics CenterX="127.26334182203456" CenterY="320.5787990709504" Width="61.68021680216796" Height="20.0" ZOrder="32835" FontSize="10" Valign="Middle"/>
    <Xref Database="Ensembl" ID="ENSG00000196966"/>
  </DataNode>
  <DataNode TextLabel="HIST1H3F" GraphId="a16ec" Type="GeneProduct" GroupRef="eba9a">
    <Graphics CenterX="188.10345022311878" CenterY="240.4432977159363" Width="61.68021680216796" Height="20.0" ZOrder="32836" FontSize="10" Valign="Middle"/>
    <Xref Database="Ensembl" ID="ENSG00000256316"/>
  </DataNode>
  <DataNode TextLabel="HIST1H3G" GraphId="e7cf1" Type="GeneProduct" GroupRef="eba9a">
    <Graphics CenterX="188.10345022311878" CenterY="260.4432977159365" Width="61.68021680216796" Height="20.0" ZOrder="32837" FontSize="10" Valign="Middle"/>
    <Xref Database="Ensembl" ID="ENSG00000256018"/>
  </DataNode>
  <DataNode TextLabel="HIST1H3H" GraphId="e5405" Type="GeneProduct" GroupRef="eba9a">
    <Graphics CenterX="188.10345022311878" CenterY="280.4432977159364" Width="61.68021680216796" Height="20.0" ZOrder="32838" FontSize="10" Valign="Middle"/>
    <Xref Database="Ensembl" ID="ENSG00000203813"/>
  </DataNode>
  <DataNode TextLabel="HIST1H3I" GraphId="eb987" Type="GeneProduct" GroupRef="eba9a">
    <Graphics CenterX="188.10345022311884" CenterY="300.4432977159366" Width="61.68021680216796" Height="20.0" ZOrder="32839" FontSize="10" Valign="Middle"/>
    <Xref Database="Ensembl" ID="ENSG00000182572"/>
  </DataNode>
  <DataNode TextLabel="HIST1H3J" GraphId="de2a2" Type="GeneProduct" GroupRef="eba9a">
    <Graphics CenterX="188.1034502231189" CenterY="320.4432977159367" Width="61.68021680216796" Height="20.0" ZOrder="32840" FontSize="10" Valign="Middle"/>
    <Xref Database="Ensembl" ID="ENSG00000197153"/>
  </DataNode>
  <DataNode TextLabel="HIST2H3A" GraphId="d554e" Type="GeneProduct" GroupRef="eba9a">
    <Graphics CenterX="249.6210653992714" CenterY="240.30779636092268" Width="61.68021680216796" Height="20.0" ZOrder="32841" FontSize="10" Valign="Middle"/>
    <Xref Database="Ensembl" ID="ENSG00000203852"/>
  </DataNode>
  <DataNode TextLabel="HIST2H3C" GraphId="abdf3" Type="GeneProduct" GroupRef="eba9a">
    <Graphics CenterX="249.6210653992714" CenterY="260.3077963609229" Width="61.68021680216796" Height="20.0" ZOrder="32842" FontSize="10" Valign="Middle"/>
    <Xref Database="Ensembl" ID="ENSG00000203811"/>
  </DataNode>
  <DataNode TextLabel="HIST2H3D" GraphId="acaa3" Type="GeneProduct" GroupRef="eba9a">
    <Graphics CenterX="249.6210653992714" CenterY="280.3077963609228" Width="61.68021680216796" Height="20.0" ZOrder="32843" FontSize="10" Valign="Middle"/>
    <Xref Database="Ensembl" ID="ENSG00000183598"/>
  </DataNode>
  <DataNode TextLabel="H3" GraphId="d4975" Type="Protein">
    <Graphics CenterX="643.8734678552589" CenterY="858.3981293463039" Width="61.68021680216792" Height="19.99999999999999" ZOrder="32844" FontSize="10" Valign="Middle"/>
    <Xref Database="" ID=""/>
  </DataNode>
  <DataNode TextLabel="H3" GraphId="c78b7" Type="Protein">
    <Graphics CenterX="643.8734678552588" CenterY="892.2561445464099" Width="61.68021680216792" Height="19.99999999999999" ZOrder="32846" FontSize="10" Valign="Middle"/>
    <Xref Database="" ID=""/>
  </DataNode>
  <DataNode TextLabel="H3" GraphId="a0011" Type="Protein">
    <Graphics CenterX="643.8734678552589" CenterY="143.97208264398773" Width="61.68021680216792" Height="19.99999999999999" ZOrder="32848" FontSize="10" Valign="Middle"/>
    <Xref Database="" ID=""/>
  </DataNode>
  <DataNode TextLabel="H3" GraphId="d8b1d" Type="Protein">
    <Graphics CenterX="643.873467855259" CenterY="196.32968206060318" Width="61.68021680216792" Height="19.99999999999999" ZOrder="32850" FontSize="10" Valign="Middle"/>
    <Xref Database="" ID=""/>
  </DataNode>
  <DataNode TextLabel="H3" GraphId="be07e" Type="Protein">
    <Graphics CenterX="643.8734678552589" CenterY="678.9934351340552" Width="61.68021680216792" Height="19.99999999999999" ZOrder="32852" FontSize="10" Valign="Middle"/>
    <Xref Database="" ID=""/>
  </DataNode>
  <DataNode TextLabel="H3" GraphId="ab0d5" Type="Protein">
    <Graphics CenterX="643.873467855259" CenterY="371.73911902833987" Width="61.68021680216792" Height="19.99999999999999" ZOrder="32854" FontSize="10" Valign="Middle"/>
    <Xref Database="" ID=""/>
  </DataNode>
  <DataNode TextLabel="H3" GraphId="fdfd4" Type="Protein">
    <Graphics CenterX="643.8734678552588" CenterY="717.1944322860508" Width="61.68021680216792" Height="19.99999999999999" ZOrder="32856" FontSize="10" Valign="Middle"/>
    <Xref Database="" ID=""/>
  </DataNode>
  <DataNode TextLabel="H3" GraphId="ae60b" Type="Protein">
    <Graphics CenterX="643.8734678552588" CenterY="753.1814384900766" Width="61.68021680216792" Height="19.99999999999999" ZOrder="32858" FontSize="10" Valign="Middle"/>
    <Xref Database="" ID=""/>
  </DataNode>
  <DataNode TextLabel="H3" GraphId="ac4e0" Type="Protein">
    <Graphics CenterX="643.8734678552589" CenterY="787.4055448615271" Width="61.68021680216792" Height="19.99999999999999" ZOrder="32860" FontSize="10" Valign="Middle"/>
    <Xref Database="" ID=""/>
  </DataNode>
  <DataNode TextLabel="H3" GraphId="da4a3" Type="Protein">
    <Graphics CenterX="643.8734678552589" CenterY="602.259301146065" Width="61.68021680216792" Height="19.99999999999999" ZOrder="32862" FontSize="10" Valign="Middle"/>
    <Xref Database="" ID=""/>
  </DataNode>
  <DataNode TextLabel="DOT1L" GraphId="a8a14" Type="GeneProduct" GroupRef="c4190">
    <Graphics CenterX="69.39081606411362" CenterY="448.88860928168907" Width="61.68021680216796" Height="19.99999999999999" ZOrder="32873" FontSize="10" Valign="Middle"/>
    <Xref Database="Ensembl" ID="ENSG00000104885"/>
  </DataNode>
  <DataNode TextLabel="EHMT1" GraphId="cf64d" Type="GeneProduct" GroupRef="c4190">
    <Graphics CenterX="69.39081606411362" CenterY="468.8886092816888" Width="61.68021680216796" Height="19.99999999999999" ZOrder="32874" FontSize="10" Valign="Middle"/>
    <Xref Database="Ensembl" ID="ENSG00000181090"/>
  </DataNode>
  <DataNode TextLabel="EHMT2" GraphId="fb881" Type="GeneProduct" GroupRef="c4190">
    <Graphics CenterX="69.39081606411362" CenterY="488.88860928168856" Width="61.68021680216796" Height="19.99999999999999" ZOrder="32875" FontSize="10" Valign="Middle"/>
    <Xref Database="Entrez Gene" ID="10919"/>
  </DataNode>
  <DataNode TextLabel="EZH1" GraphId="a04e9" Type="GeneProduct" GroupRef="c4190">
    <Graphics CenterX="69.39081606411362" CenterY="508.88860928168856" Width="61.68021680216796" Height="19.99999999999999" ZOrder="32876" FontSize="10" Valign="Middle"/>
    <Xref Database="Ensembl" ID="ENSG00000108799"/>
  </DataNode>
  <DataNode TextLabel="EZH2" GraphId="acd8c" Type="GeneProduct" GroupRef="c4190">
    <Graphics CenterX="69.39081606411362" CenterY="528.8886092816887" Width="61.68021680216796" Height="19.99999999999999" ZOrder="32877" FontSize="10" Valign="Middle"/>
    <Xref Database="Ensembl" ID="ENSG00000106462"/>
  </DataNode>
  <DataNode TextLabel="MLL" GraphId="de72a" Type="GeneProduct" GroupRef="c4190">
    <Graphics CenterX="130.75641675555715" CenterY="429.4936222462519" Width="61.68021680216796" Height="19.99999999999999" ZOrder="32878" FontSize="10" Valign="Middle"/>
    <Xref Database="Ensembl" ID="ENSG00000118058"/>
  </DataNode>
  <DataNode TextLabel="MLL2" GraphId="f42aa" Type="GeneProduct" GroupRef="c4190">
    <Graphics CenterX="130.75641675555715" CenterY="449.4936222462519" Width="61.68021680216796" Height="19.99999999999999" ZOrder="32879" FontSize="10" Valign="Middle"/>
    <Xref Database="Ensembl" ID="ENSG00000167548"/>
  </DataNode>
  <DataNode TextLabel="MLL3" GraphId="a06d1" Type="GeneProduct" GroupRef="c4190">
    <Graphics CenterX="130.75641675555715" CenterY="469.4936222462515" Width="61.68021680216796" Height="19.99999999999999" ZOrder="32880" FontSize="10" Valign="Middle"/>
    <Xref Database="Ensembl" ID="ENSG00000055609"/>
  </DataNode>
  <DataNode TextLabel="MLL4" GraphId="b0487" Type="GeneProduct" GroupRef="c4190">
    <Graphics CenterX="130.75641675555715" CenterY="489.49362224625145" Width="61.68021680216796" Height="19.99999999999999" ZOrder="32881" FontSize="10" Valign="Middle"/>
    <Xref Database="Ensembl" ID="ENSG00000105663"/>
  </DataNode>
  <DataNode TextLabel="MLL5" GraphId="cae22" Type="GeneProduct" GroupRef="c4190">
    <Graphics CenterX="130.75641675555715" CenterY="509.49362224625133" Width="61.68021680216796" Height="19.99999999999999" ZOrder="32882" FontSize="10" Valign="Middle"/>
    <Xref Database="Ensembl" ID="ENSG00000005483"/>
  </DataNode>
  <DataNode TextLabel="NSD1" GraphId="dccd8" Type="GeneProduct" GroupRef="c4190">
    <Graphics CenterX="130.75641675555715" CenterY="529.4936222462514" Width="61.68021680216796" Height="19.99999999999999" ZOrder="32883" FontSize="10" Valign="Middle"/>
    <Xref Database="Ensembl" ID="ENSG00000165671"/>
  </DataNode>
  <DataNode TextLabel="PRDM2" GraphId="b26e4" Type="GeneProduct" GroupRef="c4190">
    <Graphics CenterX="129.95577743908797" CenterY="549.4936222462508" Width="61.68021680216796" Height="19.99999999999999" ZOrder="32884" FontSize="10" Valign="Middle"/>
    <Xref Database="Ensembl" ID="ENSG00000116731"/>
  </DataNode>
  <DataNode TextLabel="SET" GraphId="b2d9c" Type="GeneProduct" GroupRef="c4190">
    <Graphics CenterX="190.1089134399342" CenterY="429.04947306992113" Width="61.68021680216796" Height="19.99999999999999" ZOrder="32885" FontSize="10" Valign="Middle"/>
    <Xref Database="Ensembl" ID="ENSG00000119335"/>
  </DataNode>
  <DataNode TextLabel="SETBP1" GraphId="bda7f" Type="GeneProduct" GroupRef="c4190">
    <Graphics CenterX="190.1089134399342" CenterY="449.0494730699212" Width="61.68021680216796" Height="19.99999999999999" ZOrder="32886" FontSize="10" Valign="Middle"/>
    <Xref Database="Ensembl" ID="ENSG00000152217"/>
  </DataNode>
  <DataNode TextLabel="SETD1A" GraphId="a4cf8" Type="GeneProduct" GroupRef="c4190">
    <Graphics CenterX="190.10891343993427" CenterY="469.04947306992085" Width="61.68021680216796" Height="19.99999999999999" ZOrder="32887" FontSize="10" Valign="Middle"/>
    <Xref Database="Ensembl" ID="ENSG00000099381"/>
  </DataNode>
  <DataNode TextLabel="SETD1B" GraphId="cceb3" Type="GeneProduct" GroupRef="c4190">
    <Graphics CenterX="190.10891343993427" CenterY="489.04947306992074" Width="61.68021680216796" Height="19.99999999999999" ZOrder="32888" FontSize="10" Valign="Middle"/>
    <Xref Database="Ensembl" ID="ENSG00000139718"/>
  </DataNode>
  <DataNode TextLabel="SETD2" GraphId="ad880" Type="GeneProduct" GroupRef="c4190">
    <Graphics CenterX="190.10891343993427" CenterY="509.04947306992074" Width="61.68021680216796" Height="19.99999999999999" ZOrder="32889" FontSize="10" Valign="Middle"/>
    <Xref Database="Ensembl" ID="ENSG00000181555"/>
  </DataNode>
  <DataNode TextLabel="SETD3" GraphId="a6c2d" Type="GeneProduct" GroupRef="c4190">
    <Graphics CenterX="190.1089134399342" CenterY="529.0494730699211" Width="61.68021680216796" Height="19.99999999999999" ZOrder="32890" FontSize="10" Valign="Middle"/>
    <Xref Database="Ensembl" ID="ENSG00000183576"/>
  </DataNode>
  <DataNode TextLabel="SETD4" GraphId="fb852" Type="GeneProduct" GroupRef="c4190">
    <Graphics CenterX="190.1089134399342" CenterY="549.0494730699205" Width="61.68021680216796" Height="19.99999999999999" ZOrder="32891" FontSize="10" Valign="Middle"/>
    <Xref Database="Ensembl" ID="ENSG00000185917"/>
  </DataNode>
  <DataNode TextLabel="SETD5" GraphId="fbeb7" Type="GeneProduct" GroupRef="c4190">
    <Graphics CenterX="190.1089134399342" CenterY="569.0494730699203" Width="61.68021680216796" Height="19.99999999999999" ZOrder="32892" FontSize="10" Valign="Middle"/>
    <Xref Database="Ensembl" ID="ENSG00000168137"/>
  </DataNode>
  <DataNode TextLabel="SETD6" GraphId="d56ea" Type="GeneProduct" GroupRef="c4190">
    <Graphics CenterX="251.36205015173277" CenterY="428.9191947172711" Width="61.68021680216796" Height="19.99999999999999" ZOrder="32893" FontSize="10" Valign="Middle"/>
    <Xref Database="Ensembl" ID="ENSG00000103037"/>
  </DataNode>
  <DataNode TextLabel="SETD7" GraphId="f2fd5" Type="GeneProduct" GroupRef="c4190">
    <Graphics CenterX="251.36205015173277" CenterY="448.9191947172711" Width="61.68021680216796" Height="19.99999999999999" ZOrder="32894" FontSize="10" Valign="Middle"/>
    <Xref Database="Ensembl" ID="ENSG00000145391"/>
  </DataNode>
  <DataNode TextLabel="SETD8" GraphId="baa99" Type="GeneProduct" GroupRef="c4190">
    <Graphics CenterX="251.36205015173277" CenterY="468.9191947172708" Width="61.68021680216796" Height="19.99999999999999" ZOrder="32895" FontSize="10" Valign="Middle"/>
    <Xref Database="Ensembl" ID="ENSG00000183955"/>
  </DataNode>
  <DataNode TextLabel="SETD9" GraphId="e8cd8" Type="GeneProduct" GroupRef="c4190">
    <Graphics CenterX="251.36205015173277" CenterY="488.91919471727067" Width="61.68021680216796" Height="19.99999999999999" ZOrder="32896" FontSize="10" Valign="Middle"/>
    <Xref Database="Ensembl" ID="ENSG00000155542"/>
  </DataNode>
  <DataNode TextLabel="SETDB1" GraphId="cbf85" Type="GeneProduct" GroupRef="c4190">
    <Graphics CenterX="251.36205015173277" CenterY="508.91919471727044" Width="61.68021680216796" Height="19.99999999999999" ZOrder="32897" FontSize="10" Valign="Middle"/>
    <Xref Database="Ensembl" ID="ENSG00000143379"/>
  </DataNode>
  <DataNode TextLabel="SETDB2" GraphId="d3e41" Type="GeneProduct" GroupRef="c4190">
    <Graphics CenterX="251.36205015173277" CenterY="528.9191947172709" Width="61.68021680216796" Height="19.99999999999999" ZOrder="32898" FontSize="10" Valign="Middle"/>
    <Xref Database="Ensembl" ID="ENSG00000136169"/>
  </DataNode>
  <DataNode TextLabel="SETMAR" GraphId="b0083" Type="GeneProduct" GroupRef="c4190">
    <Graphics CenterX="251.36205015173277" CenterY="548.9191947172702" Width="61.68021680216796" Height="19.99999999999999" ZOrder="32899" FontSize="10" Valign="Middle"/>
    <Xref Database="Ensembl" ID="ENSG00000170364"/>
  </DataNode>
  <DataNode TextLabel="SMYD1" GraphId="d2b57" Type="GeneProduct" GroupRef="c4190">
    <Graphics CenterX="312.7368221738299" CenterY="428.91055167492067" Width="61.68021680216796" Height="19.99999999999999" ZOrder="32900" FontSize="10" Valign="Middle"/>
    <Xref Database="Ensembl" ID="ENSG00000115593"/>
  </DataNode>
  <DataNode TextLabel="SMYD2" GraphId="f7971" Type="GeneProduct" GroupRef="c4190">
    <Graphics CenterX="312.7368221738299" CenterY="448.9105516749206" Width="61.68021680216796" Height="19.99999999999999" ZOrder="32901" FontSize="10" Valign="Middle"/>
    <Xref Database="Ensembl" ID="ENSG00000143499"/>
  </DataNode>
  <DataNode TextLabel="SMYD3" GraphId="ef775" Type="GeneProduct" GroupRef="c4190">
    <Graphics CenterX="312.7368221738299" CenterY="468.91055167492027" Width="61.68021680216796" Height="19.99999999999999" ZOrder="32902" FontSize="10" Valign="Middle"/>
    <Xref Database="Ensembl" ID="ENSG00000185420"/>
  </DataNode>
  <DataNode TextLabel="SMYD4" GraphId="eebe0" Type="GeneProduct" GroupRef="c4190">
    <Graphics CenterX="312.7368221738299" CenterY="488.91055167491936" Width="61.68021680216796" Height="19.99999999999999" ZOrder="32903" FontSize="10" Valign="Middle"/>
    <Xref Database="Ensembl" ID="ENSG00000186532"/>
  </DataNode>
  <DataNode TextLabel="SMYD5" GraphId="f3bd5" Type="GeneProduct" GroupRef="c4190">
    <Graphics CenterX="312.7368221738299" CenterY="508.9105516749196" Width="61.68021680216796" Height="19.99999999999999" ZOrder="32904" FontSize="10" Valign="Middle"/>
    <Xref Database="Ensembl" ID="ENSG00000135632"/>
  </DataNode>
  <DataNode TextLabel="SUV39H1" GraphId="ba14b" Type="GeneProduct" GroupRef="c4190">
    <Graphics CenterX="312.7368221738299" CenterY="528.9105516749198" Width="61.68021680216796" Height="19.99999999999999" ZOrder="32905" FontSize="10" Valign="Middle"/>
    <Xref Database="Ensembl" ID="ENSG00000101945"/>
  </DataNode>
  <DataNode TextLabel="SUV39H2" GraphId="ec2e7" Type="GeneProduct" GroupRef="c4190">
    <Graphics CenterX="312.7368221738299" CenterY="548.9105516749195" Width="61.68021680216796" Height="19.99999999999999" ZOrder="32906" FontSize="10" Valign="Middle"/>
    <Xref Database="Ensembl" ID="ENSG00000152455"/>
  </DataNode>
  <DataNode TextLabel="SUV420H1" GraphId="f4c1e" Type="GeneProduct" GroupRef="c4190">
    <Graphics CenterX="312.7368221738299" CenterY="568.9105516749191" Width="61.68021680216796" Height="19.99999999999999" ZOrder="32907" FontSize="10" Valign="Middle"/>
    <Xref Database="Ensembl" ID="ENSG00000110066"/>
  </DataNode>
  <DataNode TextLabel="SUV420H2" GraphId="b8683" Type="GeneProduct" GroupRef="c4190">
    <Graphics CenterX="312.7368221738299" CenterY="588.9105516749191" Width="61.68021680216796" Height="19.99999999999999" ZOrder="32908" FontSize="10" Valign="Middle"/>
    <Xref Database="Ensembl" ID="ENSG00000133247"/>
  </DataNode>
  <DataNode TextLabel="EZH1" GraphId="b22cc" Type="GeneProduct" GroupRef="e25c4">
    <Graphics CenterX="465.1201357353079" CenterY="549.4195069676313" Width="61.68021680216796" Height="19.99999999999999" ZOrder="32912" FontSize="10" Valign="Middle"/>
    <Xref Database="Ensembl" ID="ENSG00000108799"/>
  </DataNode>
  <DataNode TextLabel="EZH2" GraphId="c4d3f" Type="GeneProduct" GroupRef="e25c4">
    <Graphics CenterX="465.1201357353079" CenterY="569.419506967631" Width="61.68021680216796" Height="19.99999999999999" ZOrder="32913" FontSize="10" Valign="Middle"/>
    <Xref Database="Ensembl" ID="ENSG00000106462"/>
  </DataNode>
  <DataNode TextLabel="EED" GraphId="b5523" Type="GeneProduct" GroupRef="e25c4">
    <Graphics CenterX="526.2928436244384" CenterY="549.4195069676314" Width="61.68021680216796" Height="19.99999999999999" ZOrder="32914" FontSize="10" Valign="Middle"/>
    <Xref Database="Ensembl" ID="ENSG00000074266"/>
  </DataNode>
  <DataNode TextLabel="AEBP2" GraphId="a1e2e" Type="GeneProduct" GroupRef="e25c4">
    <Graphics CenterX="526.2928436244387" CenterY="569.419506967631" Width="61.68021680216796" Height="19.99999999999999" ZOrder="32915" FontSize="10" Valign="Middle"/>
    <Xref Database="Ensembl" ID="ENSG00000139154"/>
  </DataNode>
  <DataNode TextLabel="H4" GraphId="c87e4" Type="Protein">
    <Graphics CenterX="642.0063046059867" CenterY="1026.507821873315" Width="61.68021680216792" Height="19.99999999999999" ZOrder="32917" FontSize="10" Valign="Middle"/>
    <Xref Database="" ID=""/>
  </DataNode>
  <DataNode TextLabel="SUV420H1" GraphId="cb668" Type="GeneProduct" GroupRef="adf26">
    <Graphics CenterX="460.9347783673575" CenterY="994.9723251228397" Width="61.68021680216796" Height="19.99999999999999" ZOrder="32919" FontSize="10" Valign="Middle"/>
    <Xref Database="Ensembl" ID="ENSG00000110066"/>
  </DataNode>
  <DataNode TextLabel="SUV420H2" GraphId="c4dec" Type="GeneProduct" GroupRef="adf26">
    <Graphics CenterX="522.6149951695262" CenterY="994.9723251228397" Width="61.68021680216796" Height="19.99999999999999" ZOrder="32920" FontSize="10" Valign="Middle"/>
    <Xref Database="Ensembl" ID="ENSG00000133247"/>
  </DataNode>
  <DataNode TextLabel="MLL" GraphId="d862d" Type="GeneProduct" GroupRef="ad4ce">
    <Graphics CenterX="450.1015112875304" CenterY="70.67789171249879" Width="61.68021680216796" Height="19.99999999999999" ZOrder="32921" FontSize="10" Valign="Middle"/>
    <Xref Database="Ensembl" ID="ENSG00000118058"/>
  </DataNode>
  <DataNode TextLabel="MLL2" GraphId="d4d1e" Type="GeneProduct" GroupRef="ad4ce">
    <Graphics CenterX="450.1015112875304" CenterY="90.67789171249872" Width="61.68021680216796" Height="19.99999999999999" ZOrder="32922" FontSize="10" Valign="Middle"/>
    <Xref Database="Ensembl" ID="ENSG00000167548"/>
  </DataNode>
  <DataNode TextLabel="MLL3" GraphId="dcbdb" Type="GeneProduct" GroupRef="ad4ce">
    <Graphics CenterX="450.1015112875304" CenterY="110.67789171249862" Width="61.68021680216796" Height="19.99999999999999" ZOrder="32923" FontSize="10" Valign="Middle"/>
    <Xref Database="Ensembl" ID="ENSG00000055609"/>
  </DataNode>
  <DataNode TextLabel="MLL4" GraphId="a8296" Type="GeneProduct" GroupRef="ad4ce">
    <Graphics CenterX="510.92246533292496" CenterY="70.5955871857499" Width="61.68021680216796" Height="19.99999999999999" ZOrder="32924" FontSize="10" Valign="Middle"/>
    <Xref Database="Ensembl" ID="ENSG00000105663"/>
  </DataNode>
  <DataNode TextLabel="SETD1A" GraphId="b7dab" Type="GeneProduct" GroupRef="ad4ce">
    <Graphics CenterX="510.92246533292496" CenterY="90.59558718574984" Width="61.68021680216796" Height="19.99999999999999" ZOrder="32925" FontSize="10" Valign="Middle"/>
    <Xref Database="Ensembl" ID="ENSG00000099381"/>
  </DataNode>
  <DataNode TextLabel="SETD1B" GraphId="a596f" Type="GeneProduct" GroupRef="ad4ce">
    <Graphics CenterX="510.92246533292496" CenterY="110.59558718574979" Width="61.68021680216796" Height="19.99999999999999" ZOrder="32926" FontSize="10" Valign="Middle"/>
    <Xref Database="Ensembl" ID="ENSG00000139718"/>
  </DataNode>
  <DataNode TextLabel="SUV39H1" GraphId="a259a" Type="GeneProduct" GroupRef="f792c">
    <Graphics CenterX="463.23117944018003" CenterY="649.2240555913289" Width="61.68021680216796" Height="19.99999999999999" ZOrder="32928" FontSize="10" Valign="Middle"/>
    <Xref Database="Ensembl" ID="ENSG00000101945"/>
  </DataNode>
  <DataNode TextLabel="SUV39H2" GraphId="f3a31" Type="GeneProduct" GroupRef="f792c">
    <Graphics CenterX="524.0297275345566" CenterY="649.2603532319824" Width="61.68021680216796" Height="19.99999999999999" ZOrder="32929" FontSize="10" Valign="Middle"/>
    <Xref Database="Ensembl" ID="ENSG00000152455"/>
  </DataNode>
  <DataNode TextLabel="SETD2" GraphId="c3524" Type="GeneProduct">
    <BiopaxRef>b84</BiopaxRef>
    <BiopaxRef>d4b</BiopaxRef>
    <Graphics CenterX="479.8536681212223" CenterY="171.3733080431424" Width="61.68021680216796" Height="19.99999999999999" ZOrder="32931" FontSize="10" Valign="Middle"/>
    <Xref Database="Ensembl" ID="ENSG00000181555"/>
  </DataNode>
  <DataNode TextLabel="H3" GraphId="afe49" Type="Protein">
    <Graphics CenterX="643.8734678552589" CenterY="265.9160892872667" Width="61.68021680216792" Height="19.99999999999999" ZOrder="32933" FontSize="10" Valign="Middle"/>
    <Xref Database="" ID=""/>
  </DataNode>
  <DataNode TextLabel="H3" GraphId="ed3cc" Type="Protein">
    <Graphics CenterX="643.8734678552589" CenterY="302.1163706098221" Width="61.68021680216792" Height="19.99999999999999" ZOrder="32935" FontSize="10" Valign="Middle"/>
    <Xref Database="" ID=""/>
  </DataNode>
  <DataNode TextLabel="H3" GraphId="c1b6e" Type="Protein">
    <Graphics CenterX="643.873467855259" CenterY="337.42116495625606" Width="61.68021680216792" Height="19.99999999999999" ZOrder="32937" FontSize="10" Valign="Middle"/>
    <Xref Database="" ID=""/>
  </DataNode>
  <DataNode TextLabel="H3" GraphId="ca6db" Type="Protein">
    <Graphics CenterX="643.8734678552589" CenterY="230.60492115724762" Width="61.68021680216792" Height="19.99999999999999" ZOrder="32939" FontSize="10" Valign="Middle"/>
    <Xref Database="" ID=""/>
  </DataNode>
  <DataNode TextLabel="H3" GraphId="c1ea3" Type="Protein">
    <Graphics CenterX="643.8734678552589" CenterY="498.54787707772965" Width="61.68021680216792" Height="19.99999999999999" ZOrder="32941" FontSize="10" Valign="Middle"/>
    <Xref Database="" ID=""/>
  </DataNode>
  <DataNode TextLabel="H3" GraphId="dab9a" Type="Protein">
    <Graphics CenterX="643.8734678552589" CenterY="408.52855733600614" Width="61.68021680216792" Height="19.99999999999999" ZOrder="32943" FontSize="10" Valign="Middle"/>
    <Xref Database="" ID=""/>
  </DataNode>
  <DataNode TextLabel="H3" GraphId="b7b94" Type="Protein">
    <Graphics CenterX="643.8734678552589" CenterY="454.589363681015" Width="61.68021680216792" Height="19.99999999999999" ZOrder="32945" FontSize="10" Valign="Middle"/>
    <Xref Database="" ID=""/>
  </DataNode>
  <DataNode TextLabel="HIST1H4A" GraphId="b47f2" Type="GeneProduct" GroupRef="cc630">
    <Graphics CenterX="185.70097960527562" CenterY="1049.412281842585" Width="61.68021680216796" Height="19.99999999999999" ZOrder="32954" FontSize="10" Valign="Middle"/>
    <Xref Database="Ensembl" ID="ENSG00000196176"/>
  </DataNode>
  <DataNode TextLabel="H4" GraphId="d8c8d" Type="Protein">
    <Graphics CenterX="642.0063046059867" CenterY="1068.5147422885393" Width="61.68021680216792" Height="19.99999999999999" ZOrder="32955" FontSize="10" Valign="Middle"/>
    <Xref Database="" ID=""/>
  </DataNode>
  <DataNode TextLabel="H4" GraphId="d36a2" Type="Protein">
    <Graphics CenterX="642.0063046059867" CenterY="1106.196403188194" Width="61.68021680216792" Height="19.99999999999999" ZOrder="32957" FontSize="10" Valign="Middle"/>
    <Xref Database="" ID=""/>
  </DataNode>
  <DataNode TextLabel="H4" GraphId="ce049" Type="Protein">
    <Graphics CenterX="642.0063046059867" CenterY="1141.2829083785039" Width="61.68021680216792" Height="19.99999999999999" ZOrder="32959" FontSize="10" Valign="Middle"/>
    <Xref Database="" ID=""/>
  </DataNode>
  <DataNode TextLabel="H4" GraphId="c3184" Type="Protein">
    <Graphics CenterX="642.0063046059867" CenterY="1175.5043616657024" Width="61.68021680216792" Height="19.99999999999999" ZOrder="32961" FontSize="10" Valign="Middle"/>
    <Xref Database="" ID=""/>
  </DataNode>
  <DataNode TextLabel="H4" GraphId="cae69" Type="Protein">
    <Graphics CenterX="642.0063046059868" CenterY="1210.5908668560128" Width="61.68021680216792" Height="19.99999999999999" ZOrder="32963" FontSize="10" Valign="Middle"/>
    <Xref Database="" ID=""/>
  </DataNode>
  <DataNode TextLabel="HIST1H4B" GraphId="bac8b" Type="GeneProduct" GroupRef="cc630">
    <Graphics CenterX="185.70097960527562" CenterY="1069.412281842587" Width="61.68021680216796" Height="19.99999999999999" ZOrder="32965" FontSize="10" Valign="Middle"/>
    <Xref Database="Ensembl" ID="ENSG00000124529"/>
  </DataNode>
  <DataNode TextLabel="HIST1H4C" GraphId="d08ae" Type="GeneProduct" GroupRef="cc630">
    <Graphics CenterX="185.70097960527568" CenterY="1089.4122818425867" Width="61.68021680216796" Height="19.99999999999999" ZOrder="32966" FontSize="10" Valign="Middle"/>
    <Xref Database="Ensembl" ID="ENSG00000197061"/>
  </DataNode>
  <DataNode TextLabel="HIST1H4D" GraphId="aff2e" Type="GeneProduct" GroupRef="cc630">
    <Graphics CenterX="185.70097960527568" CenterY="1109.4122818425865" Width="61.68021680216796" Height="19.99999999999999" ZOrder="32967" FontSize="10" Valign="Middle"/>
    <Xref Database="Ensembl" ID="ENSG00000188987"/>
  </DataNode>
  <DataNode TextLabel="HIST1H4E" GraphId="c5f47" Type="GeneProduct" GroupRef="cc630">
    <Graphics CenterX="246.29406033015255" CenterY="1049.8735668508227" Width="61.68021680216796" Height="19.99999999999999" ZOrder="32968" FontSize="10" Valign="Middle"/>
    <Xref Database="Ensembl" ID="ENSG00000198518"/>
  </DataNode>
  <DataNode TextLabel="HIST1H4F" GraphId="d637d" Type="GeneProduct" GroupRef="cc630">
    <Graphics CenterX="246.29406033015255" CenterY="1069.8735668508243" Width="61.68021680216796" Height="19.99999999999999" ZOrder="32969" FontSize="10" Valign="Middle"/>
    <Xref Database="Ensembl" ID="ENSG00000198327"/>
  </DataNode>
  <DataNode TextLabel="HIST1H4G" GraphId="d7198" Type="GeneProduct" GroupRef="cc630">
    <Graphics CenterX="246.29406033015255" CenterY="1089.8735668508243" Width="61.68021680216796" Height="19.99999999999999" ZOrder="32970" FontSize="10" Valign="Middle"/>
    <Xref Database="Ensembl" ID="ENSG00000124578"/>
  </DataNode>
  <DataNode TextLabel="HIST1H4H" GraphId="d2ff4" Type="GeneProduct" GroupRef="cc630">
    <Graphics CenterX="246.29406033015255" CenterY="1109.8735668508243" Width="61.68021680216796" Height="19.99999999999999" ZOrder="32971" FontSize="10" Valign="Middle"/>
    <Xref Database="Ensembl" ID="ENSG00000158406"/>
  </DataNode>
  <DataNode TextLabel="HIST1H4I" GraphId="ee0e1" Type="GeneProduct" GroupRef="cc630">
    <Graphics CenterX="308.53458751301935" CenterY="1049.511128630065" Width="61.68021680216796" Height="19.99999999999999" ZOrder="32972" FontSize="10" Valign="Middle"/>
    <Xref Database="Ensembl" ID="ENSG00000198339"/>
  </DataNode>
  <DataNode TextLabel="HIST1H4J" GraphId="b49c0" Type="GeneProduct" GroupRef="cc630">
    <Graphics CenterX="308.53458751301935" CenterY="1069.5111286300669" Width="61.68021680216796" Height="19.99999999999999" ZOrder="32973" FontSize="10" Valign="Middle"/>
    <Xref Database="Ensembl" ID="ENSG00000197238"/>
  </DataNode>
  <DataNode TextLabel="HIST1H4K" GraphId="e4fbc" Type="GeneProduct" GroupRef="cc630">
    <Graphics CenterX="308.53458751301935" CenterY="1089.5111286300669" Width="61.68021680216796" Height="19.99999999999999" ZOrder="32974" FontSize="10" Valign="Middle"/>
    <Xref Database="Ensembl" ID="ENSG00000197914"/>
  </DataNode>
  <DataNode TextLabel="HIST1H4L" GraphId="b98dd" Type="GeneProduct" GroupRef="cc630">
    <Graphics CenterX="308.53458751301935" CenterY="1109.5111286300669" Width="61.68021680216796" Height="19.99999999999999" ZOrder="32975" FontSize="10" Valign="Middle"/>
    <Xref Database="Ensembl" ID="ENSG00000198558"/>
  </DataNode>
  <DataNode TextLabel="HIST4H4" GraphId="e9d7f" Type="GeneProduct" GroupRef="cc630">
    <Graphics CenterX="308.53458751301935" CenterY="1129.5111286300669" Width="61.68021680216796" Height="19.99999999999999" ZOrder="32976" FontSize="10" Valign="Middle"/>
    <Xref Database="Ensembl" ID="ENSG00000197837"/>
  </DataNode>
  <State GraphRef="c738f" TextLabel="K9ac" GraphId="ee1b8">
    <Comment>K9ac</Comment>
    <Graphics RelX="1.0" RelY="1.0" Width="42.95322861576915" Height="18.574525745257006" ShapeType="Oval"/>
    <Xref Database="" ID=""/>
  </State>
  <State GraphRef="d4975" TextLabel="S10ph" GraphId="d557c">
    <Graphics RelX="1.0" RelY="1.0" Width="46.986994733757456" Height="19.043480603775507" ShapeType="Oval"/>
    <Xref Database="" ID=""/>
  </State>
  <State GraphRef="c78b7" TextLabel="R8ci" GraphId="ff8f5">
    <Graphics RelX="1.0" RelY="1.0" Width="44.886167153413" Height="18.71307588075888" ShapeType="Oval"/>
    <Xref Database="" ID=""/>
  </State>
  <State GraphRef="a0011" TextLabel="K4me3" GraphId="e00f6">
    <Graphics RelX="1.0" RelY="1.0" Width="50.145164195452516" Height="19.570668282765723" ShapeType="Oval"/>
    <Xref Database="" ID=""/>
  </State>
  <State GraphRef="d8b1d" TextLabel="K36me3" GraphId="ec38b">
    <Graphics RelX="1.0" RelY="1.0" Width="50.145164195452516" Height="19.570668282765723" ShapeType="Oval"/>
    <Xref Database="" ID=""/>
  </State>
  <State GraphRef="be07e" TextLabel="K9me2/3" GraphId="bb0d7">
    <Graphics RelX="1.0" RelY="1.0" Width="50.145164195452516" Height="19.570668282765723" ShapeType="Oval"/>
    <Xref Database="" ID=""/>
  </State>
  <State GraphRef="ab0d5" TextLabel="K14ac" GraphId="d8eaa">
    <Graphics RelX="1.0" RelY="1.0" Width="50.145164195452516" Height="19.570668282765723" ShapeType="Oval"/>
    <Xref Database="" ID=""/>
  </State>
  <State GraphRef="fdfd4" TextLabel="K18ac" GraphId="e785a">
    <Graphics RelX="1.0" RelY="1.0" Width="50.145164195452516" Height="19.570668282765723" ShapeType="Oval"/>
    <Xref Database="" ID=""/>
  </State>
  <State GraphRef="ae60b" TextLabel="K23ac" GraphId="dbb61">
    <Graphics RelX="1.0" RelY="1.0" Width="50.145164195452516" Height="19.570668282765723" ShapeType="Oval"/>
    <Xref Database="" ID=""/>
  </State>
  <State GraphRef="ac4e0" TextLabel="K36ac" GraphId="fbc43">
    <Graphics RelX="1.0" RelY="1.0" Width="50.145164195452516" Height="19.570668282765723" ShapeType="Oval"/>
    <Xref Database="" ID=""/>
  </State>
  <State GraphRef="da4a3" TextLabel="K27me3" GraphId="a28e0">
    <Graphics RelX="1.0" RelY="1.0" Width="50.145164195452516" Height="19.570668282765723" ShapeType="Oval"/>
    <Xref Database="" ID=""/>
  </State>
  <State GraphRef="c87e4" TextLabel="K20me3" GraphId="d75cd">
    <Graphics RelX="1.0" RelY="1.0" Width="50.145164195452516" Height="19.570668282765723" ShapeType="Oval"/>
    <Xref Database="" ID=""/>
  </State>
  <State GraphRef="afe49" TextLabel="K4me1" GraphId="eb2c2">
    <Graphics RelX="1.0" RelY="1.0" Width="50.145164195452516" Height="19.570668282765723" ShapeType="Oval"/>
    <Xref Database="" ID=""/>
  </State>
  <State GraphRef="ed3cc" TextLabel="K9me1" GraphId="cc693">
    <Graphics RelX="1.0" RelY="1.0" Width="50.145164195452516" Height="19.570668282765723" ShapeType="Oval"/>
    <Xref Database="" ID=""/>
  </State>
  <State GraphRef="c1b6e" TextLabel="K9ac" GraphId="edf25">
    <Graphics RelX="1.0" RelY="1.0" Width="50.145164195452516" Height="19.570668282765723" ShapeType="Oval"/>
    <Xref Database="" ID=""/>
  </State>
  <State GraphRef="ca6db" TextLabel="K27me1" GraphId="baad3">
    <Graphics RelX="1.0" RelY="1.0" Width="50.145164195452516" Height="19.570668282765723" ShapeType="Oval"/>
    <Xref Database="" ID=""/>
  </State>
  <State GraphRef="c1ea3" TextLabel="K27me2" GraphId="e138a">
    <Graphics RelX="1.0" RelY="1.0" Width="50.145164195452516" Height="19.570668282765723" ShapeType="Oval"/>
    <Xref Database="" ID=""/>
  </State>
  <State GraphRef="dab9a" TextLabel="K79me1/2" GraphId="e10d3">
    <Graphics RelX="1.0" RelY="1.0" Width="58.54846984216712" Height="22.629325824984562" ShapeType="Oval"/>
    <Xref Database="" ID=""/>
  </State>
  <State GraphRef="b7b94" TextLabel="K79me3" GraphId="b03e4">
    <Graphics RelX="1.0" RelY="1.0" Width="50.145164195452516" Height="19.570668282765723" ShapeType="Oval"/>
    <Xref Database="" ID=""/>
  </State>
  <State GraphRef="d8c8d" TextLabel="K5ac" GraphId="af0ab">
    <Graphics RelX="1.0" RelY="1.0" Width="50.145164195452516" Height="19.570668282765723" ShapeType="Oval"/>
    <Xref Database="" ID=""/>
  </State>
  <State GraphRef="d36a2" TextLabel="K8ac" GraphId="e0789">
    <Graphics RelX="1.0" RelY="1.0" Width="50.145164195452516" Height="19.570668282765723" ShapeType="Oval"/>
    <Xref Database="" ID=""/>
  </State>
  <State GraphRef="ce049" TextLabel="K12ac" GraphId="c73d4">
    <Graphics RelX="1.0" RelY="1.0" Width="50.145164195452516" Height="19.570668282765723" ShapeType="Oval"/>
    <Xref Database="" ID=""/>
  </State>
  <State GraphRef="c3184" TextLabel="K16ac" GraphId="faacc">
    <Graphics RelX="1.0" RelY="1.0" Width="50.145164195452516" Height="19.570668282765723" ShapeType="Oval"/>
    <Xref Database="" ID=""/>
  </State>
  <State GraphRef="cae69" TextLabel="K91ac" GraphId="f32bd">
    <Graphics RelX="1.0" RelY="1.0" Width="50.145164195452516" Height="19.570668282765723" ShapeType="Oval"/>
    <Xref Database="" ID=""/>
  </State>
  <Interaction GraphId="id5ea7444d">
    <Graphics ConnectorType="Elbow" ZOrder="12288" LineThickness="1.0">
      <Point X="350.71049629357844" Y="280.4026473094327" GraphRef="ba481" RelX="1.0" RelY="0.0"/>
      <Point X="613.033359454175" Y="858.3981293463039" GraphRef="d4975" RelX="-1.0" RelY="0.0" ArrowHead="mim-conversion"/>
    </Graphics>
    <Xref Database="" ID=""/>
  </Interaction>
  <Interaction>
    <Graphics ZOrder="12288" LineThickness="1.0">
      <Point X="480.5119883102277" Y="132.6778917124986" GraphRef="d5ab8" RelX="0.0" RelY="1.0"/>
      <Point X="479.37411095305833" Y="143.97208264398773" GraphRef="ae10a" RelX="0.0" RelY="0.0" ArrowHead="mim-catalysis"/>
    </Graphics>
    <Xref Database="" ID=""/>
  </Interaction>
  <Interaction>
    <Graphics ZOrder="12288" LineThickness="1.0">
      <Point X="495.70648967987324" Y="591.419506967631" GraphRef="f6ab0" RelX="0.0" RelY="1.0"/>
      <Point X="495.0213371266003" Y="602.259301146065" GraphRef="bfe08" RelX="0.0" RelY="0.0" ArrowHead="mim-catalysis"/>
    </Graphics>
    <Xref Database="" ID=""/>
  </Interaction>
  <Interaction>
    <Graphics ZOrder="12288" LineThickness="1.0">
      <Point X="493.6304534873683" Y="667.2603532319824" GraphRef="dbaf7" RelX="0.0" RelY="1.0"/>
      <Point X="494.3100995732575" Y="678.9934351340552" GraphRef="b4663" RelX="0.0" RelY="0.0" ArrowHead="mim-catalysis"/>
    </Graphics>
    <Xref Database="" ID=""/>
  </Interaction>
  <Interaction>
    <Graphics ZOrder="12288" LineThickness="1.0">
      <Point X="479.8536681212223" Y="181.3733080431424" GraphRef="c3524" RelX="0.0" RelY="1.0"/>
      <Point X="479.47982102859834" Y="196.32968206060318" GraphRef="e9919" RelX="0.0" RelY="0.0" ArrowHead="mim-catalysis"/>
    </Graphics>
    <Xref Database="" ID=""/>
  </Interaction>
  <Interaction>
    <Graphics ZOrder="12288" LineThickness="1.0">
      <Point X="491.7748867684419" Y="1012.9723251228397" GraphRef="d74d5" RelX="0.0" RelY="1.0"/>
      <Point X="490.66467513069455" Y="1026.507821873315" GraphRef="ea70c" RelX="0.0" RelY="0.0" ArrowHead="mim-catalysis"/>
    </Graphics>
    <Xref Database="" ID=""/>
  </Interaction>
  <Interaction GraphId="id31a62716">
    <Graphics ConnectorType="Elbow" ZOrder="32789" LineThickness="1.0">
      <Point X="350.71049629357844" Y="280.4026473094327" GraphRef="ba481" RelX="1.0" RelY="0.0"/>
      <Point X="613.033359454175" Y="824.2339964472312" GraphRef="c738f" RelX="-1.0" RelY="0.0" ArrowHead="mim-conversion"/>
    </Graphics>
    <Xref Database="" ID=""/>
  </Interaction>
  <Interaction GraphId="ab179">
    <Graphics ConnectorType="Elbow" ZOrder="32864" LineThickness="1.0">
      <Point X="350.71049629357844" Y="280.4026473094327" GraphRef="ba481" RelX="1.0" RelY="0.0"/>
      <Point X="613.0333594541748" Y="892.2561445464099" GraphRef="c78b7" RelX="-1.0" RelY="0.0" ArrowHead="mim-conversion"/>
    </Graphics>
    <Xref Database="" ID=""/>
  </Interaction>
  <Interaction GraphId="f88f3">
    <Graphics ConnectorType="Elbow" ZOrder="32865" LineThickness="1.0">
      <Point X="350.71049629357844" Y="280.4026473094327" GraphRef="ba481" RelX="1.0" RelY="0.0"/>
      <Point X="613.033359454175" Y="143.97208264398773" GraphRef="a0011" RelX="-1.0" RelY="0.0" ArrowHead="mim-conversion"/>
      <Anchor Position="0.664807273934141" Shape="None" GraphId="ae10a"/>
    </Graphics>
    <Xref Database="" ID=""/>
  </Interaction>
  <Interaction GraphId="dadb0">
    <Graphics ConnectorType="Elbow" ZOrder="32866" LineThickness="1.0">
      <Point X="350.71049629357844" Y="280.4026473094327" GraphRef="ba481" RelX="1.0" RelY="0.0"/>
      <Point X="613.0333594541751" Y="196.32968206060318" GraphRef="d8b1d" RelX="-1.0" RelY="0.0" ArrowHead="mim-conversion"/>
      <Anchor Position="0.6144481905604194" Shape="None" GraphId="e9919"/>
    </Graphics>
    <Xref Database="" ID=""/>
  </Interaction>
  <Interaction GraphId="c5e92">
    <Graphics ConnectorType="Elbow" ZOrder="32867" LineThickness="1.0">
      <Point X="350.71049629357844" Y="280.4026473094327" GraphRef="ba481" RelX="1.0" RelY="0.0"/>
      <Point X="613.033359454175" Y="678.9934351340552" GraphRef="be07e" RelX="-1.0" RelY="0.0" ArrowHead="mim-conversion"/>
      <Anchor Position="0.8203649452482369" Shape="None" GraphId="b4663"/>
    </Graphics>
    <Xref Database="" ID=""/>
  </Interaction>
  <Interaction GraphId="b9bc0">
    <Graphics ConnectorType="Elbow" ZOrder="32868" LineThickness="1.0">
      <Point X="350.71049629357844" Y="280.4026473094327" GraphRef="ba481" RelX="1.0" RelY="0.0"/>
      <Point X="613.0333594541751" Y="371.73911902833987" GraphRef="ab0d5" RelX="-1.0" RelY="0.0" ArrowHead="mim-conversion"/>
    </Graphics>
    <Xref Database="" ID=""/>
  </Interaction>
  <Interaction GraphId="bcbd7">
    <Graphics ConnectorType="Elbow" ZOrder="32869" LineThickness="1.0">
      <Point X="350.71049629357844" Y="280.4026473094327" GraphRef="ba481" RelX="1.0" RelY="0.0"/>
      <Point X="613.0333594541748" Y="717.1944322860508" GraphRef="fdfd4" RelX="-1.0" RelY="0.0" ArrowHead="mim-conversion"/>
    </Graphics>
    <Xref Database="" ID=""/>
  </Interaction>
  <Interaction GraphId="add2d">
    <Graphics ConnectorType="Elbow" ZOrder="32870" LineThickness="1.0">
      <Point X="350.71049629357844" Y="280.4026473094327" GraphRef="ba481" RelX="1.0" RelY="0.0"/>
      <Point X="613.0333594541748" Y="753.1814384900766" GraphRef="ae60b" RelX="-1.0" RelY="0.0" ArrowHead="mim-conversion"/>
    </Graphics>
    <Xref Database="" ID=""/>
  </Interaction>
  <Interaction GraphId="a7326">
    <Graphics ConnectorType="Elbow" ZOrder="32871" LineThickness="1.0">
      <Point X="350.71049629357844" Y="280.4026473094327" GraphRef="ba481" RelX="1.0" RelY="0.0"/>
      <Point X="613.033359454175" Y="602.259301146065" GraphRef="da4a3" RelX="-1.0" RelY="0.0" ArrowHead="mim-conversion"/>
      <Anchor Position="0.7979867165932584" Shape="None" GraphId="bfe08"/>
    </Graphics>
    <Xref Database="" ID=""/>
  </Interaction>
  <Interaction GraphId="b83e2">
    <Graphics ConnectorType="Elbow" ZOrder="32872" LineThickness="1.0">
      <Point X="350.71049629357844" Y="280.4026473094327" GraphRef="ba481" RelX="1.0" RelY="0.0"/>
      <Point X="613.033359454175" Y="787.4055448615271" GraphRef="ac4e0" RelX="-1.0" RelY="0.0" ArrowHead="mim-conversion"/>
    </Graphics>
    <Xref Database="" ID=""/>
  </Interaction>
  <Interaction GraphId="d69ea">
    <Graphics ConnectorType="Elbow" ZOrder="32947" LineThickness="1.0">
      <Point X="350.71049629357844" Y="280.4026473094327" GraphRef="ba481" RelX="1.0" RelY="0.0"/>
      <Point X="613.033359454175" Y="498.54787707772965" GraphRef="c1ea3" RelX="-1.0" RelY="0.0" ArrowHead="mim-conversion"/>
    </Graphics>
    <Xref Database="" ID=""/>
  </Interaction>
  <Interaction GraphId="cfd23">
    <Graphics ConnectorType="Elbow" ZOrder="32948" LineThickness="1.0">
      <Point X="350.71049629357844" Y="280.4026473094327" GraphRef="ba481" RelX="1.0" RelY="0.0"/>
      <Point X="613.033359454175" Y="454.589363681015" GraphRef="b7b94" RelX="-1.0" RelY="0.0" ArrowHead="mim-conversion"/>
    </Graphics>
    <Xref Database="" ID=""/>
  </Interaction>
  <Interaction GraphId="bc451">
    <Graphics ConnectorType="Elbow" ZOrder="32949" LineThickness="1.0">
      <Point X="350.71049629357844" Y="280.4026473094327" GraphRef="ba481" RelX="1.0" RelY="0.0"/>
      <Point X="613.033359454175" Y="408.52855733600614" GraphRef="dab9a" RelX="-1.0" RelY="0.0" ArrowHead="mim-conversion"/>
    </Graphics>
    <Xref Database="" ID=""/>
  </Interaction>
  <Interaction GraphId="a2815">
    <Graphics ConnectorType="Elbow" ZOrder="32950" LineThickness="1.0">
      <Point X="350.71049629357844" Y="280.4026473094327" GraphRef="ba481" RelX="1.0" RelY="0.0"/>
      <Point X="613.033359454175" Y="230.60492115724762" GraphRef="ca6db" RelX="-1.0" RelY="0.0" ArrowHead="mim-conversion"/>
    </Graphics>
    <Xref Database="" ID=""/>
  </Interaction>
  <Interaction GraphId="cddfe">
    <Graphics ConnectorType="Elbow" ZOrder="32951" LineThickness="1.0">
      <Point X="350.71049629357844" Y="280.4026473094327" GraphRef="ba481" RelX="1.0" RelY="0.0"/>
      <Point X="613.033359454175" Y="265.9160892872667" GraphRef="afe49" RelX="-1.0" RelY="0.0" ArrowHead="mim-conversion"/>
    </Graphics>
    <Xref Database="" ID=""/>
  </Interaction>
  <Interaction GraphId="af0c6">
    <Graphics ConnectorType="Elbow" ZOrder="32952" LineThickness="1.0">
      <Point X="350.71049629357844" Y="280.4026473094327" GraphRef="ba481" RelX="1.0" RelY="0.0"/>
      <Point X="613.0333594541751" Y="337.42116495625606" GraphRef="c1b6e" RelX="-1.0" RelY="0.0" ArrowHead="mim-conversion"/>
    </Graphics>
    <Xref Database="" ID=""/>
  </Interaction>
  <Interaction GraphId="ddde4">
    <Graphics ConnectorType="Elbow" ZOrder="32953" LineThickness="1.0">
      <Point X="350.71049629357844" Y="280.4026473094327" GraphRef="ba481" RelX="1.0" RelY="0.0"/>
      <Point X="613.033359454175" Y="302.1163706098221" GraphRef="ed3cc" RelX="-1.0" RelY="0.0" ArrowHead="mim-conversion"/>
    </Graphics>
    <Xref Database="" ID=""/>
  </Interaction>
  <Interaction GraphId="d6268">
    <Graphics ConnectorType="Elbow" ZOrder="32978" LineThickness="1.0">
      <Point X="347.3746959141033" Y="1089.461705236326" GraphRef="da1f9" RelX="1.0" RelY="0.0"/>
      <Point X="611.1661962049027" Y="1026.507821873315" GraphRef="c87e4" RelX="-1.0" RelY="0.0" ArrowHead="mim-conversion"/>
      <Anchor Position="0.6312066608969125" Shape="None" GraphId="ea70c"/>
    </Graphics>
    <Xref Database="" ID=""/>
  </Interaction>
  <Interaction GraphId="b8742">
    <Graphics ConnectorType="Elbow" ZOrder="32979" LineThickness="1.0">
      <Point X="347.3746959141033" Y="1089.461705236326" GraphRef="da1f9" RelX="1.0" RelY="0.0"/>
      <Point X="611.1661962049027" Y="1068.5147422885393" GraphRef="d8c8d" RelX="-1.0" RelY="0.0" ArrowHead="mim-conversion"/>
    </Graphics>
    <Xref Database="" ID=""/>
  </Interaction>
  <Interaction GraphId="ec82b">
    <Graphics ConnectorType="Elbow" ZOrder="32980" LineThickness="1.0">
      <Point X="347.3746959141033" Y="1089.461705236326" GraphRef="da1f9" RelX="1.0" RelY="0.0"/>
      <Point X="611.1661962049027" Y="1106.196403188194" GraphRef="d36a2" RelX="-1.0" RelY="0.0" ArrowHead="mim-conversion"/>
    </Graphics>
    <Xref Database="" ID=""/>
  </Interaction>
  <Interaction GraphId="e3386">
    <Graphics ConnectorType="Elbow" ZOrder="32981" LineThickness="1.0">
      <Point X="347.3746959141033" Y="1089.461705236326" GraphRef="da1f9" RelX="1.0" RelY="0.0"/>
      <Point X="611.1661962049027" Y="1141.2829083785039" GraphRef="ce049" RelX="-1.0" RelY="0.0" ArrowHead="mim-conversion"/>
    </Graphics>
    <Xref Database="" ID=""/>
  </Interaction>
  <Interaction GraphId="a1d79">
    <Graphics ConnectorType="Elbow" ZOrder="32982" LineThickness="1.0">
      <Point X="347.3746959141033" Y="1089.461705236326" GraphRef="da1f9" RelX="1.0" RelY="0.0"/>
      <Point X="611.1661962049027" Y="1175.5043616657024" GraphRef="c3184" RelX="-1.0" RelY="0.0" ArrowHead="mim-conversion"/>
    </Graphics>
    <Xref Database="" ID=""/>
  </Interaction>
  <Interaction GraphId="eb1fa">
    <Graphics ConnectorType="Elbow" ZOrder="32983" LineThickness="1.0">
      <Point X="347.3746959141033" Y="1089.461705236326" GraphRef="da1f9" RelX="1.0" RelY="0.0"/>
      <Point X="611.1661962049028" Y="1210.5908668560128" GraphRef="cae69" RelX="-1.0" RelY="0.0" ArrowHead="mim-conversion"/>
    </Graphics>
    <Xref Database="" ID=""/>
  </Interaction>
  <Label TextLabel="Histone H3 Genes" GraphId="fb10f">
    <Graphics CenterX="135.57469553905818" CenterY="214.1076431752943" Width="100.97560975609758" Height="20.0" ZOrder="28672" FillColor="ffffff" FontWeight="Bold" FontSize="10" Valign="Middle"/>
  </Label>
  <Label TextLabel="Histone H3/4 Lysine Methytransferases" GraphId="c0da6">
    <Graphics CenterX="135.20639079359836" CenterY="400.59132763923805" Width="203.68981405072623" Height="20.0" ZOrder="32909" FillColor="ffffff" FontWeight="Bold" FontSize="10" Valign="Middle"/>
  </Label>
  <Label TextLabel="PRC2-AEBP2 Complex" GraphId="a8590">
    <Graphics CenterX="494.1004044836734" CenterY="521.3427071055098" Width="121.3610404637842" Height="20.0" ZOrder="32916" FillColor="ffffff" FontWeight="Bold" FontSize="10" Valign="Middle"/>
  </Label>
  <Label TextLabel="COMPASS Complex" GraphId="b1306">
    <Graphics CenterX="482.26107237217707" CenterY="42.54195330289612" Width="115.1394286949714" Height="20.0" ZOrder="32927" FillColor="ffffff" FontWeight="Bold" FontSize="10" Valign="Middle"/>
  </Label>
  <Label TextLabel="Clr4 homologs" GraphId="d25fb">
    <Graphics CenterX="494.7485537183666" CenterY="625.24269634574" Width="100.97560975609758" Height="20.0" ZOrder="32930" FillColor="ffffff" FontWeight="Bold" FontSize="10" Valign="Middle"/>
  </Label>
  <Label TextLabel="Suv4-20h homologs" GraphId="e2e1d">
    <Graphics CenterX="493.8725393082822" CenterY="970.9784831257997" Width="100.97560975609758" Height="20.0" ZOrder="32932" FillColor="ffffff" FontWeight="Bold" FontSize="10" Valign="Middle"/>
  </Label>
  <Label TextLabel="Histone H4 Genes" GraphId="e0edc">
    <Graphics CenterX="199.74234136390703" CenterY="1023.8543129096489" Width="100.97560975609758" Height="20.0" ZOrder="32977" FillColor="ffffff" FontWeight="Bold" FontSize="10" Valign="Middle"/>
  </Label>
  <Group GroupId="eba9a" GraphId="ba481">
    <BiopaxRef>b52</BiopaxRef>
    <BiopaxRef>ca1</BiopaxRef>
  </Group>
  <Group GroupId="c4190" GraphId="c5e22">
    <BiopaxRef>b52</BiopaxRef>
    <BiopaxRef>ca1</BiopaxRef>
  </Group>
  <Group GroupId="e25c4" GraphId="f6ab0" Style="Complex" TextLabel="PRC2-AEBP2">
    <BiopaxRef>a43</BiopaxRef>
    <BiopaxRef>f41</BiopaxRef>
  </Group>
  <Group GroupId="adf26" GraphId="d74d5">
    <BiopaxRef>a6e</BiopaxRef>
    <BiopaxRef>b4c</BiopaxRef>
  </Group>
  <Group GroupId="ad4ce" GraphId="d5ab8" Style="Complex" TextLabel="COMPASS">
    <BiopaxRef>c75</BiopaxRef>
    <BiopaxRef>e4d</BiopaxRef>
  </Group>
  <Group GroupId="f792c" GraphId="dbaf7">
    <BiopaxRef>cfe</BiopaxRef>
    <BiopaxRef>d3a</BiopaxRef>
  </Group>
  <Group GroupId="cc630" GraphId="da1f9">
    <BiopaxRef>ca1</BiopaxRef>
  </Group>
  <InfoBox CenterX="0.0" CenterY="0.0"/>
  <Biopax>
    <bp:PublicationXref xmlns:bp="http://www.biopax.org/release/biopax-level3.owl#" xmlns:rdf="http://www.w3.org/1999/02/22-rdf-syntax-ns#" rdf:id="d3a">
      <bp:ID rdf:datatype="http://www.w3.org/2001/XMLSchema#string">10949293</bp:ID>
      <bp:DB rdf:datatype="http://www.w3.org/2001/XMLSchema#string">PubMed</bp:DB>
      <bp:TITLE rdf:datatype="http://www.w3.org/2001/XMLSchema#string">Regulation of chromatin structure by site-specific histone H3 methyltransferases.</bp:TITLE>
      <bp:SOURCE rdf:datatype="http://www.w3.org/2001/XMLSchema#string">Nature</bp:SOURCE>
      <bp:YEAR rdf:datatype="http://www.w3.org/2001/XMLSchema#string">2000</bp:YEAR>
      <bp:AUTHORS rdf:datatype="http://www.w3.org/2001/XMLSchema#string">Rea S</bp:AUTHORS>
      <bp:AUTHORS rdf:datatype="http://www.w3.org/2001/XMLSchema#string">Eisenhaber F</bp:AUTHORS>
      <bp:AUTHORS rdf:datatype="http://www.w3.org/2001/XMLSchema#string">O'Carroll D</bp:AUTHORS>
      <bp:AUTHORS rdf:datatype="http://www.w3.org/2001/XMLSchema#string">Strahl BD</bp:AUTHORS>
      <bp:AUTHORS rdf:datatype="http://www.w3.org/2001/XMLSchema#string">Sun ZW</bp:AUTHORS>
      <bp:AUTHORS rdf:datatype="http://www.w3.org/2001/XMLSchema#string">Schmid M</bp:AUTHORS>
      <bp:AUTHORS rdf:datatype="http://www.w3.org/2001/XMLSchema#string">Opravil S</bp:AUTHORS>
      <bp:AUTHORS rdf:datatype="http://www.w3.org/2001/XMLSchema#string">Mechtler K</bp:AUTHORS>
      <bp:AUTHORS rdf:datatype="http://www.w3.org/2001/XMLSchema#string">Ponting CP</bp:AUTHORS>
      <bp:AUTHORS rdf:datatype="http://www.w3.org/2001/XMLSchema#string">Allis CD</bp:AUTHORS>
      <bp:AUTHORS rdf:datatype="http://www.w3.org/2001/XMLSchema#string">Jenuwein T</bp:AUTHORS>
    </bp:PublicationXref>
    <bp:PublicationXref xmlns:bp="http://www.biopax.org/release/biopax-level3.owl#" xmlns:rdf="http://www.w3.org/1999/02/22-rdf-syntax-ns#" rdf:id="ca1">
      <bp:ID rdf:datatype="http://www.w3.org/2001/XMLSchema#string"/>
      <bp:DB rdf:datatype="http://www.w3.org/2001/XMLSchema#string">PubMed</bp:DB>
      <bp:TITLE rdf:datatype="http://www.w3.org/2001/XMLSchema#string"/>
      <bp:SOURCE rdf:datatype="http://www.w3.org/2001/XMLSchema#string">http://en.wikipedia.org/wiki/Histone_methyltransferase</bp:SOURCE>
      <bp:YEAR rdf:datatype="http://www.w3.org/2001/XMLSchema#string"/>
      <bp:ID rdf:datatype="http://www.w3.org/2001/XMLSchema#string"/>
      <bp:DB rdf:datatype="http://www.w3.org/2001/XMLSchema#string">PubMed</bp:DB>
      <bp:TITLE rdf:datatype="http://www.w3.org/2001/XMLSchema#string">Histone_methyltransferase</bp:TITLE>
      <bp:SOURCE rdf:datatype="http://www.w3.org/2001/XMLSchema#string">http://en.wikipedia.org/wiki/Histone_methyltransferase</bp:SOURCE>
      <bp:YEAR rdf:datatype="http://www.w3.org/2001/XMLSchema#string">2013</bp:YEAR>
      <bp:ID rdf:datatype="http://www.w3.org/2001/XMLSchema#string"/>
      <bp:DB rdf:datatype="http://www.w3.org/2001/XMLSchema#string">PubMed</bp:DB>
      <bp:TITLE rdf:datatype="http://www.w3.org/2001/XMLSchema#string">Histone</bp:TITLE>
      <bp:SOURCE rdf:datatype="http://www.w3.org/2001/XMLSchema#string">http://en.wikipedia.org/wiki/Histone</bp:SOURCE>
      <bp:YEAR rdf:datatype="http://www.w3.org/2001/XMLSchema#string">2013</bp:YEAR>
      <bp:AUTHORS rdf:datatype="http://www.w3.org/2001/XMLSchema#string">Wikipedians</bp:AUTHORS>
    </bp:PublicationXref>
    <bp:PublicationXref xmlns:bp="http://www.biopax.org/release/biopax-level3.owl#" xmlns:rdf="http://www.w3.org/1999/02/22-rdf-syntax-ns#" rdf:id="f41">
      <bp:ID rdf:datatype="http://www.w3.org/2001/XMLSchema#string">12435631</bp:ID>
      <bp:DB rdf:datatype="http://www.w3.org/2001/XMLSchema#string">PubMed</bp:DB>
      <bp:TITLE rdf:datatype="http://www.w3.org/2001/XMLSchema#string">Histone methyltransferase activity associated with a human multiprotein complex containing the Enhancer of Zeste protein.</bp:TITLE>
      <bp:SOURCE rdf:datatype="http://www.w3.org/2001/XMLSchema#string">Genes Dev</bp:SOURCE>
      <bp:YEAR rdf:datatype="http://www.w3.org/2001/XMLSchema#string">2002</bp:YEAR>
      <bp:AUTHORS rdf:datatype="http://www.w3.org/2001/XMLSchema#string">Kuzmichev A</bp:AUTHORS>
      <bp:AUTHORS rdf:datatype="http://www.w3.org/2001/XMLSchema#string">Nishioka K</bp:AUTHORS>
      <bp:AUTHORS rdf:datatype="http://www.w3.org/2001/XMLSchema#string">Erdjument-Bromage H</bp:AUTHORS>
      <bp:AUTHORS rdf:datatype="http://www.w3.org/2001/XMLSchema#string">Tempst P</bp:AUTHORS>
      <bp:AUTHORS rdf:datatype="http://www.w3.org/2001/XMLSchema#string">Reinberg D</bp:AUTHORS>
    </bp:PublicationXref>
    <bp:PublicationXref xmlns:bp="http://www.biopax.org/release/biopax-level3.owl#" xmlns:rdf="http://www.w3.org/1999/02/22-rdf-syntax-ns#" rdf:id="e4d">
      <bp:ID rdf:datatype="http://www.w3.org/2001/XMLSchema#string">11805083</bp:ID>
      <bp:DB rdf:datatype="http://www.w3.org/2001/XMLSchema#string">PubMed</bp:DB>
      <bp:TITLE rdf:datatype="http://www.w3.org/2001/XMLSchema#string">COMPASS, a histone H3 (Lysine 4) methyltransferase required for telomeric silencing of gene expression.</bp:TITLE>
      <bp:SOURCE rdf:datatype="http://www.w3.org/2001/XMLSchema#string">J Biol Chem</bp:SOURCE>
      <bp:YEAR rdf:datatype="http://www.w3.org/2001/XMLSchema#string">2002</bp:YEAR>
      <bp:AUTHORS rdf:datatype="http://www.w3.org/2001/XMLSchema#string">Krogan NJ</bp:AUTHORS>
      <bp:AUTHORS rdf:datatype="http://www.w3.org/2001/XMLSchema#string">Dover J</bp:AUTHORS>
      <bp:AUTHORS rdf:datatype="http://www.w3.org/2001/XMLSchema#string">Khorrami S</bp:AUTHORS>
      <bp:AUTHORS rdf:datatype="http://www.w3.org/2001/XMLSchema#string">Greenblatt JF</bp:AUTHORS>
      <bp:AUTHORS rdf:datatype="http://www.w3.org/2001/XMLSchema#string">Schneider J</bp:AUTHORS>
      <bp:AUTHORS rdf:datatype="http://www.w3.org/2001/XMLSchema#string">Johnston M</bp:AUTHORS>
      <bp:AUTHORS rdf:datatype="http://www.w3.org/2001/XMLSchema#string">Shilatifard A</bp:AUTHORS>
    </bp:PublicationXref>
    <bp:PublicationXref xmlns:bp="http://www.biopax.org/release/biopax-level3.owl#" xmlns:rdf="http://www.w3.org/1999/02/22-rdf-syntax-ns#" rdf:id="d4b">
      <bp:ID rdf:datatype="http://www.w3.org/2001/XMLSchema#string">11839797</bp:ID>
      <bp:DB rdf:datatype="http://www.w3.org/2001/XMLSchema#string">PubMed</bp:DB>
      <bp:TITLE rdf:datatype="http://www.w3.org/2001/XMLSchema#string">Set2 is a nucleosomal histone H3-selective methyltransferase that mediates transcriptional repression.</bp:TITLE>
      <bp:SOURCE rdf:datatype="http://www.w3.org/2001/XMLSchema#string">Mol Cell Biol</bp:SOURCE>
      <bp:YEAR rdf:datatype="http://www.w3.org/2001/XMLSchema#string">2002</bp:YEAR>
      <bp:AUTHORS rdf:datatype="http://www.w3.org/2001/XMLSchema#string">Strahl BD</bp:AUTHORS>
      <bp:AUTHORS rdf:datatype="http://www.w3.org/2001/XMLSchema#string">Grant PA</bp:AUTHORS>
      <bp:AUTHORS rdf:datatype="http://www.w3.org/2001/XMLSchema#string">Briggs SD</bp:AUTHORS>
      <bp:AUTHORS rdf:datatype="http://www.w3.org/2001/XMLSchema#string">Sun ZW</bp:AUTHORS>
      <bp:AUTHORS rdf:datatype="http://www.w3.org/2001/XMLSchema#string">Bone JR</bp:AUTHORS>
      <bp:AUTHORS rdf:datatype="http://www.w3.org/2001/XMLSchema#string">Caldwell JA</bp:AUTHORS>
      <bp:AUTHORS rdf:datatype="http://www.w3.org/2001/XMLSchema#string">Mollah S</bp:AUTHORS>
      <bp:AUTHORS rdf:datatype="http://www.w3.org/2001/XMLSchema#string">Cook RG</bp:AUTHORS>
      <bp:AUTHORS rdf:datatype="http://www.w3.org/2001/XMLSchema#string">Shabanowitz J</bp:AUTHORS>
      <bp:AUTHORS rdf:datatype="http://www.w3.org/2001/XMLSchema#string">Hunt DF</bp:AUTHORS>
      <bp:AUTHORS rdf:datatype="http://www.w3.org/2001/XMLSchema#string">Allis CD</bp:AUTHORS>
    </bp:PublicationXref>
    <bp:PublicationXref xmlns:bp="http://www.biopax.org/release/biopax-level3.owl#" xmlns:rdf="http://www.w3.org/1999/02/22-rdf-syntax-ns#" rdf:id="b4c">
      <bp:ID rdf:datatype="http://www.w3.org/2001/XMLSchema#string">15145825</bp:ID>
      <bp:DB rdf:datatype="http://www.w3.org/2001/XMLSchema#string">PubMed</bp:DB>
      <bp:TITLE rdf:datatype="http://www.w3.org/2001/XMLSchema#string">A silencing pathway to induce H3-K9 and H4-K20 trimethylation at constitutive heterochromatin.</bp:TITLE>
      <bp:SOURCE rdf:datatype="http://www.w3.org/2001/XMLSchema#string">Genes Dev</bp:SOURCE>
      <bp:YEAR rdf:datatype="http://www.w3.org/2001/XMLSchema#string">2004</bp:YEAR>
      <bp:AUTHORS rdf:datatype="http://www.w3.org/2001/XMLSchema#string">Schotta G</bp:AUTHORS>
      <bp:AUTHORS rdf:datatype="http://www.w3.org/2001/XMLSchema#string">Lachner M</bp:AUTHORS>
      <bp:AUTHORS rdf:datatype="http://www.w3.org/2001/XMLSchema#string">Sarma K</bp:AUTHORS>
      <bp:AUTHORS rdf:datatype="http://www.w3.org/2001/XMLSchema#string">Ebert A</bp:AUTHORS>
      <bp:AUTHORS rdf:datatype="http://www.w3.org/2001/XMLSchema#string">Sengupta R</bp:AUTHORS>
      <bp:AUTHORS rdf:datatype="http://www.w3.org/2001/XMLSchema#string">Reuter G</bp:AUTHORS>
      <bp:AUTHORS rdf:datatype="http://www.w3.org/2001/XMLSchema#string">Reinberg D</bp:AUTHORS>
      <bp:AUTHORS rdf:datatype="http://www.w3.org/2001/XMLSchema#string">Jenuwein T</bp:AUTHORS>
    </bp:PublicationXref>
  <bp:openControlledVocabulary xmlns:bp="http://www.biopax.org/release/biopax-level3.owl#"><bp:TERM>altered transcription pathway</bp:TERM><bp:ID>PW:0000807</bp:ID><bp:Ontology>Pathway Ontology</bp:Ontology></bp:openControlledVocabulary></Biopax>
</Pathway>
