# Supplementary material for: A network biology workflow to study transcriptomics data of the diabetic liver
Source: BMC Genomics. 2014 Nov 15;15(1):971. doi: 10.1186/1471-2164-15-971 (PMC4246458; doi:10.1186/1471-2164-15-971)
Supplement: Supplementary file 2 — Additional file 2: WikiPathways human pathway collection downloaded on 17 June 2014 ( http://wikipathways.org/index.php/Download_Pathways ). (ZIP 2 MB) [file 12864_2014_6667_MOESM2_ESM.zip › 2014-06-17-WikiPathways-HumanCollection/Hs_Hypertrophy_Model_WP516_71358.gpml]

<?xml version="1.0" encoding="UTF-8"?>
<Pathway xmlns="http://pathvisio.org/GPML/2013a" Name="Hypertrophy Model" Organism="Homo sapiens" License="CC BY 2.0" Last-Modified="10/17/2013">
  <Comment Source="WikiPathways-category">Physiological Process</Comment>
  <BiopaxRef>d1c</BiopaxRef>
  <Graphics BoardWidth="1084.9310829817161" BoardHeight="788.6666666666666"/>
  <DataNode TextLabel="TCF8" GraphId="d01" Type="GeneProduct">
    <Attribute Key="org.pathvisio.model.BackpageHead" Value="TCF8 | transcription factor 8 (represses interl..."/>
    <Graphics CenterX="232.91482028557374" CenterY="493.3333333333333" Width="60.0" Height="20.0" ZOrder="32768" FontSize="10" Valign="Middle"/>
    <Xref Database="Entrez Gene" ID="6935"/>
  </DataNode>
  <DataNode TextLabel="MYOG" GraphId="f48" Type="GeneProduct">
    <Attribute Key="org.pathvisio.model.BackpageHead" Value="MYOG | myogenin (myogenic factor 4)"/>
    <Graphics CenterX="394.9946452476573" CenterY="494.9892904953146" Width="60.0" Height="20.0" ZOrder="32768" FontSize="10" Valign="Middle"/>
    <Xref Database="Entrez Gene" ID="4656"/>
  </DataNode>
  <DataNode TextLabel="IL1A" GraphId="ba3" Type="GeneProduct">
    <Attribute Key="org.pathvisio.model.BackpageHead" Value="IL1A | interleukin 1 alpha"/>
    <Graphics CenterX="85.38552437223039" CenterY="98.84982767109797" Width="60.0" Height="20.0" ZOrder="32768" FontSize="10" Valign="Middle"/>
    <Xref Database="Entrez Gene" ID="3552"/>
  </DataNode>
  <DataNode TextLabel="?" GraphId="e4e" Type="GeneProduct">
    <Attribute Key="org.pathvisio.model.BackpageHead" Value="?"/>
    <Graphics CenterX="678.9692101740293" CenterY="509.2637215528781" Width="40.0" Height="20.0" ZOrder="32768" FontSize="10" Valign="Middle"/>
    <Xref Database="" ID=""/>
  </DataNode>
  <DataNode TextLabel="EIF4E" GraphId="c2b" Type="GeneProduct" GroupRef="c11dd">
    <Attribute Key="org.pathvisio.model.BackpageHead" Value="EIF4E | eukaryotic translation initiation facto..."/>
    <Graphics CenterX="676.6666666666666" CenterY="351.3333333333333" Width="60.0" Height="20.0" ZOrder="32768" FontSize="10" Valign="Middle"/>
    <Xref Database="Entrez Gene" ID="1977"/>
  </DataNode>
  <DataNode TextLabel="ATF3" GraphId="cbb" Type="GeneProduct" GroupRef="a838e">
    <Attribute Key="org.pathvisio.model.BackpageHead" Value="ATF3 | activating transcription factor 3"/>
    <Graphics CenterX="676.6666666666666" CenterY="438.0" Width="60.0" Height="20.0" ZOrder="32768" FontSize="10" Valign="Middle"/>
    <Xref Database="Entrez Gene" ID="467"/>
  </DataNode>
  <DataNode TextLabel="IFNG" GraphId="c16" Type="GeneProduct">
    <Attribute Key="org.pathvisio.model.BackpageHead" Value="IFNG | interferon gamma"/>
    <Graphics CenterX="334.3333333333333" CenterY="39.333333333333336" Width="60.0" Height="20.0" ZOrder="32768" FontSize="10" Valign="Middle"/>
    <Xref Database="Entrez Gene" ID="3458"/>
  </DataNode>
  <DataNode TextLabel="DUSP14" GraphId="e77" Type="GeneProduct" GroupRef="c11dd">
    <Attribute Key="org.pathvisio.model.BackpageHead" Value="DUSP14 | dual specificity phosphatase 14"/>
    <Graphics CenterX="676.6666666666666" CenterY="371.3333333333333" Width="60.0" Height="20.0" ZOrder="32768" FontSize="10" Valign="Middle"/>
    <Xref Database="Entrez Gene" ID="11072"/>
  </DataNode>
  <DataNode TextLabel="NR4A3" GraphId="b68" Type="GeneProduct">
    <Attribute Key="org.pathvisio.model.BackpageHead" Value="NR4A3 | nuclear receptor subfamily 4 group A ..."/>
    <Graphics CenterX="583.3333333333334" CenterY="403.3333333333333" Width="60.0" Height="20.0" ZOrder="32768" FontSize="10" Valign="Middle"/>
    <Xref Database="Entrez Gene" ID="8013"/>
  </DataNode>
  <DataNode TextLabel="MINOR" GraphId="aab" Type="GeneProduct" GroupRef="a4edc">
    <Attribute Key="org.pathvisio.model.BackpageHead" Value="MINOR"/>
    <Graphics CenterX="481.29936617635366" CenterY="523.3333333333334" Width="53.333333333333336" Height="20.0" ZOrder="32768" FontSize="10" Valign="Middle"/>
    <Xref Database="" ID=""/>
  </DataNode>
  <DataNode TextLabel="WDR1" GraphId="a16" Type="GeneProduct">
    <Attribute Key="org.pathvisio.model.BackpageHead" Value="WDR1 | WD repeat domain 1"/>
    <Graphics CenterX="676.6666666666666" CenterY="308.0" Width="60.0" Height="20.0" ZOrder="32768" FontSize="10" Valign="Middle"/>
    <Xref Database="Entrez Gene" ID="9948"/>
  </DataNode>
  <DataNode TextLabel="JUND" GraphId="d08" Type="GeneProduct" GroupRef="a838e">
    <Attribute Key="org.pathvisio.model.BackpageHead" Value="JUND | jun D proto-oncogene"/>
    <Graphics CenterX="676.6666666666666" CenterY="418.0" Width="60.0" Height="20.0" ZOrder="32768" FontSize="10" Valign="Middle"/>
    <Xref Database="Entrez Gene" ID="3727"/>
  </DataNode>
  <DataNode TextLabel="IL1R1" GraphId="b62" Type="GeneProduct">
    <Attribute Key="org.pathvisio.model.BackpageHead" Value="IL1R1 | interleukin 1 receptor type I"/>
    <Graphics CenterX="85.37272279665194" CenterY="208.99999999999997" Width="60.0" Height="20.0" ZOrder="32768" FontSize="10" Valign="Middle"/>
    <Xref Database="Entrez Gene" ID="3554"/>
  </DataNode>
  <DataNode TextLabel="CYR61" GraphId="e24" Type="GeneProduct" GroupRef="f3c72">
    <Attribute Key="org.pathvisio.model.BackpageHead" Value="CYR61 | cysteine-rich angiogenic inducer 61"/>
    <Graphics CenterX="676.6666666666666" CenterY="241.33333333333334" Width="60.0" Height="20.0" ZOrder="32768" FontSize="10" Valign="Middle"/>
    <Xref Database="Entrez Gene" ID="3491"/>
  </DataNode>
  <DataNode TextLabel="GDF8" GraphId="d86" Type="GeneProduct">
    <Attribute Key="org.pathvisio.model.BackpageHead" Value="GDF8 | growth differentiation factor 8"/>
    <Graphics CenterX="777.6666666666666" CenterY="124.33333333333333" Width="60.0" Height="20.0" ZOrder="32768" FontSize="10" Valign="Middle"/>
    <Xref Database="Entrez Gene" ID="2660"/>
  </DataNode>
  <DataNode TextLabel="EIF4EBP1" GraphId="a82" Type="GeneProduct">
    <Attribute Key="org.pathvisio.model.BackpageHead" Value="EIF4EBP1 | eukaryotic translation initiation fa..."/>
    <Graphics CenterX="862.6666666666666" CenterY="371.3333333333333" Width="66.66666666666667" Height="20.0" ZOrder="32768" FontSize="10" Valign="Middle"/>
    <Xref Database="Entrez Gene" ID="1978"/>
  </DataNode>
  <DataNode TextLabel="VEGF" GraphId="c90" Type="GeneProduct" GroupRef="f3c72">
    <Attribute Key="org.pathvisio.model.BackpageHead" Value="VEGF | vascular endothelial growth factor"/>
    <Graphics CenterX="676.6666666666666" CenterY="261.3333333333333" Width="60.0" Height="20.0" ZOrder="32768" FontSize="10" Valign="Middle"/>
    <Xref Database="Entrez Gene" ID="7422"/>
  </DataNode>
  <DataNode TextLabel="IL18" GraphId="fb0" Type="GeneProduct">
    <Attribute Key="org.pathvisio.model.BackpageHead" Value="IL18 | interleukin 18 (interferon-gamma-inducin..."/>
    <Graphics CenterX="153.37272279665183" CenterY="97.76464795667158" Width="60.0" Height="20.0" ZOrder="32768" FontSize="10" Valign="Middle"/>
    <Xref Database="Entrez Gene" ID="3606"/>
  </DataNode>
  <DataNode TextLabel="ADAM10" GraphId="e16" Type="GeneProduct">
    <Attribute Key="org.pathvisio.model.BackpageHead" Value="ADAM10 | a disintegrin and metalloproteinase do..."/>
    <Graphics CenterX="309.33333333333337" CenterY="121.00000000000006" Width="60.0" Height="20.0" ZOrder="32768" FontSize="10" Valign="Middle"/>
    <Xref Database="Entrez Gene" ID="102"/>
  </DataNode>
  <DataNode TextLabel="IFRD1" GraphId="ec8" Type="GeneProduct" GroupRef="e0503">
    <Attribute Key="org.pathvisio.model.BackpageHead" Value="IFRD1 | interferon-related developmental regula..."/>
    <Graphics CenterX="459.0" CenterY="75.0" Width="60.0" Height="20.0" ZOrder="32768" FontSize="10" Valign="Middle"/>
    <Xref Database="Entrez Gene" ID="3475"/>
  </DataNode>
  <DataNode TextLabel="ANKRD1" GraphId="e3f" Type="GeneProduct">
    <Attribute Key="org.pathvisio.model.BackpageHead" Value="ANKRD1 | ankyrin repeat domain 1 (cardiac muscl..."/>
    <Graphics CenterX="506.6666666666667" CenterY="466.6666666666667" Width="60.0" Height="20.0" ZOrder="32768" FontSize="10" Valign="Middle"/>
    <Xref Database="Entrez Gene" ID="27063"/>
  </DataNode>
  <DataNode TextLabel="HBEGF" GraphId="e92" Type="GeneProduct" GroupRef="e0503">
    <Attribute Key="org.pathvisio.model.BackpageHead" Value="HBEGF | heparin-binding EGF-like growth factor"/>
    <Graphics CenterX="459.0" CenterY="111.66666666666667" Width="60.0" Height="20.0" ZOrder="32768" FontSize="10" Valign="Middle"/>
    <Xref Database="Entrez Gene" ID="1839"/>
  </DataNode>
  <Interaction GraphId="ef379" GroupRef="a4edc">
    <Graphics ZOrder="12288" LineThickness="1.0">
      <Point X="330.632699509687" Y="523.3333333333334"/>
      <Point X="330.632699509687" Y="506.6666666666667"/>
    </Graphics>
    <Xref Database="" ID=""/>
  </Interaction>
  <Interaction GraphId="ba594" GroupRef="a4edc">
    <Graphics ZOrder="12288" LineThickness="1.0">
      <Point X="330.632699509687" Y="506.6666666666667"/>
      <Point X="360.632699509687" Y="506.6666666666667" ArrowHead="Arrow"/>
    </Graphics>
    <Xref Database="" ID=""/>
  </Interaction>
  <Interaction GraphId="a50a2" GroupRef="a4edc">
    <Graphics ZOrder="12288" LineThickness="1.0">
      <Point X="507.9660328430203" Y="523.3333333333334"/>
      <Point X="191.2993661763537" Y="523.3333333333334"/>
    </Graphics>
    <Xref Database="" ID=""/>
  </Interaction>
  <Interaction GraphId="eef25">
    <Graphics ZOrder="12288" LineThickness="1.0">
      <Point X="217.91482028557374" Y="503.3333333333333" GraphRef="d01" RelX="-0.5" RelY="1.0"/>
      <Point X="234.63269950968703" Y="535.2863247863252" GraphRef="f96" RelX="0.0" RelY="-1.0"/>
    </Graphics>
    <Xref Database="" ID=""/>
  </Interaction>
  <Interaction GraphId="f4bfd">
    <Graphics ZOrder="12288" LineThickness="1.0">
      <Point X="232.91482028557374" Y="503.3333333333333" GraphRef="d01" RelX="0.0" RelY="1.0"/>
      <Point X="261.96603284302057" Y="535.2863247863252" GraphRef="c3b" RelX="-0.5" RelY="-1.0"/>
    </Graphics>
    <Xref Database="" ID=""/>
  </Interaction>
  <Interaction GraphId="c6e64" GroupRef="a4edc">
    <Graphics ZOrder="12288" LineThickness="1.0">
      <Point X="394.9946452476573" Y="504.9892904953146" GraphRef="f48" RelX="0.0" RelY="1.0"/>
      <Point X="414.632699509687" Y="535.2863247863252" GraphRef="eb3" RelX="0.0" RelY="-1.0"/>
    </Graphics>
    <Xref Database="" ID=""/>
  </Interaction>
  <Interaction GraphId="a3a2d">
    <Graphics ZOrder="12288" LineThickness="1.0">
      <Point X="364.3333333333333" Y="39.333333333333336" GraphRef="c16" RelX="1.0" RelY="0.0"/>
      <Point X="711.0" Y="77.33333333333333" GraphRef="df5" RelX="-1.0" RelY="0.0" ArrowHead="Arrow"/>
    </Graphics>
    <Xref Database="" ID=""/>
  </Interaction>
  <Interaction GraphId="daaff">
    <Graphics ZOrder="12288" LineThickness="1.0">
      <Point X="85.37272279665194" Y="198.99999999999997" GraphRef="b62" RelX="0.0" RelY="-1.0"/>
      <Point X="85.38552437223039" Y="108.84982767109797" GraphRef="ba3" RelX="0.0" RelY="1.0" ArrowHead="Receptor"/>
    </Graphics>
    <Xref Database="" ID=""/>
  </Interaction>
  <Interaction GraphId="c18f4">
    <Graphics ConnectorType="Elbow" ZOrder="12288" LineThickness="1.0">
      <Point X="100.37272279665194" Y="218.99999999999997" GraphRef="b62" RelX="0.5" RelY="1.0"/>
      <Point X="183.29936617635366" Y="529.6378076408199" GraphRef="c01bf" RelX="-1.0" RelY="0.0" ArrowHead="mim-transcription-translation"/>
    </Graphics>
    <Xref Database="" ID=""/>
  </Interaction>
  <Interaction GraphId="be75e">
    <Graphics ConnectorType="Elbow" ZOrder="12288" LineStyle="Broken" LineThickness="1.0">
      <Point X="153.37272279665183" Y="107.76464795667158" GraphRef="fb0" RelX="0.0" RelY="1.0"/>
      <Point X="183.29936617635366" Y="513.3135490680672" GraphRef="c01bf" RelX="-1.0" RelY="-0.5" ArrowHead="mim-transcription-translation"/>
    </Graphics>
    <Xref Database="" ID=""/>
  </Interaction>
  <Interaction GraphId="e4648">
    <Graphics ZOrder="12288" LineThickness="1.0">
      <Point X="153.37272279665183" Y="87.76464795667158" GraphRef="fb0" RelX="0.0" RelY="-1.0"/>
      <Point X="304.3333333333333" Y="39.333333333333336" GraphRef="c16" RelX="-1.0" RelY="0.0" ArrowHead="Arrow"/>
    </Graphics>
    <Xref Database="" ID=""/>
  </Interaction>
  <Interaction GraphId="da72c">
    <Graphics ZOrder="12288" LineThickness="1.0">
      <Point X="718.7060478199717" Y="336.1462728551336" GraphRef="bd720" RelX="1.0" RelY="0.0"/>
      <Point X="806.0" Y="316.6666666666667" GraphRef="a57" RelX="-1.0" RelY="0.0" ArrowHead="Arrow"/>
    </Graphics>
    <Xref Database="" ID=""/>
  </Interaction>
  <Interaction GraphId="f5f09">
    <Graphics ZOrder="12288" LineThickness="1.0">
      <Point X="714.6666666666666" Y="251.33333333333331" GraphRef="acca3" RelX="1.0" RelY="0.0"/>
      <Point X="914.6666666666667" Y="105.3333333333334" GraphRef="b7a" RelX="-1.0" RelY="0.0" ArrowHead="Arrow"/>
    </Graphics>
    <Xref Database="" ID=""/>
  </Interaction>
  <Interaction GraphId="ea6f2">
    <Graphics ZOrder="12288" LineThickness="1.0">
      <Point X="489.0" Y="111.66666666666667" GraphRef="e92" RelX="1.0" RelY="0.0"/>
      <Point X="744.5" Y="86.83333333333333" GraphRef="df5" RelX="-0.5" RelY="1.0" ArrowHead="Arrow"/>
    </Graphics>
    <Xref Database="" ID=""/>
  </Interaction>
  <Interaction GraphId="edfd6">
    <Graphics ZOrder="12288" LineThickness="1.0">
      <Point X="777.6666666666666" Y="114.33333333333331" GraphRef="d86" RelX="0.0" RelY="-1.0"/>
      <Point X="778.0" Y="86.83333333333333" GraphRef="df5" RelX="0.0" RelY="1.0" ArrowHead="TBar"/>
    </Graphics>
    <Xref Database="" ID=""/>
  </Interaction>
  <Interaction GraphId="e33f2">
    <Graphics ZOrder="12288" LineThickness="1.0">
      <Point X="862.6666666666665" Y="361.3333333333333" GraphRef="a82" RelX="0.0" RelY="-1.0"/>
      <Point X="862.3333333333333" Y="326.1666666666667" GraphRef="a57" RelX="0.0" RelY="1.0" ArrowHead="TBar"/>
    </Graphics>
    <Xref Database="" ID=""/>
  </Interaction>
  <Interaction GraphId="cdca0">
    <Graphics ConnectorType="Elbow" ZOrder="12288" LineThickness="1.0">
      <Point X="583.3333333333334" Y="413.3333333333333" GraphRef="b68" RelX="0.0" RelY="1.0"/>
      <Point X="658.9692101740293" Y="509.2637215528781" GraphRef="e4e" RelX="-1.0" RelY="0.0" ArrowHead="mim-transcription-translation"/>
    </Graphics>
    <Xref Database="" ID=""/>
  </Interaction>
  <Interaction GraphId="b643b">
    <Graphics ZOrder="12288" LineThickness="1.0">
      <Point X="631.5049226441631" Y="336.1462728551336" GraphRef="bd720" RelX="-1.0" RelY="0.0"/>
      <Point X="598.3333333333334" Y="393.3333333333333" GraphRef="b68" RelX="0.5" RelY="-1.0"/>
    </Graphics>
    <Xref Database="" ID=""/>
  </Interaction>
  <Interaction GraphId="f1980">
    <Graphics ZOrder="12288" LineStyle="Broken" LineThickness="1.0">
      <Point X="339.33333333333337" Y="121.00000000000006" GraphRef="e16" RelX="1.0" RelY="0.0"/>
      <Point X="429.0" Y="111.66666666666667" GraphRef="e92" RelX="-1.0" RelY="0.0" ArrowHead="Arrow"/>
    </Graphics>
    <Xref Database="" ID=""/>
  </Interaction>
  <Label TextLabel="-634" GraphId="c3b" GroupRef="a4edc">
    <Graphics CenterX="271.2993661763539" CenterY="544.7863247863252" Width="37.333333333333336" Height="19.0" ZOrder="28672" FillColor="ffffff" FontWeight="Bold" FontSize="12" Valign="Middle"/>
  </Label>
  <Label TextLabel="-698" GraphId="f96" GroupRef="a4edc">
    <Graphics CenterX="234.63269950968703" CenterY="544.7863247863252" Width="37.333333333333336" Height="19.0" ZOrder="28672" FillColor="ffffff" FontWeight="Bold" FontSize="12" Valign="Middle"/>
  </Label>
  <Label TextLabel="+1" GraphId="ec1" GroupRef="a4edc">
    <Graphics CenterX="336.632699509687" CenterY="544.7863247863252" Width="24.0" Height="19.0" ZOrder="28672" FillColor="ffffff" FontWeight="Bold" FontSize="12" Valign="Middle"/>
  </Label>
  <Label TextLabel="angiogenesis" GraphId="b7a">
    <Graphics CenterX="960.75" CenterY="105.3333333333334" Width="92.16666666666667" Height="19.0" ZOrder="28672" FillColor="ffffff" FontWeight="Bold" FontSize="12" Valign="Middle"/>
  </Label>
  <Label TextLabel="protein synthesis" GraphId="a57">
    <Graphics CenterX="862.3333333333334" CenterY="316.6666666666667" Width="112.66666666666667" Height="19.0" ZOrder="28672" FillColor="ffffff" FontWeight="Bold" FontSize="12" Valign="Middle"/>
  </Label>
  <Label TextLabel="proliferative response" GraphId="df5">
    <Graphics CenterX="778.0" CenterY="77.33333333333333" Width="134.0" Height="19.0" ZOrder="28672" FillColor="ffffff" FontWeight="Bold" FontSize="12" Valign="Middle"/>
  </Label>
  <Label TextLabel="+500" GraphId="c46" GroupRef="a4edc">
    <Graphics CenterX="464.632699509687" CenterY="544.7863247863252" Width="41.333333333333336" Height="19.0" ZOrder="28672" FillColor="ffffff" FontWeight="Bold" FontSize="12" Valign="Middle"/>
  </Label>
  <Label TextLabel="+296" GraphId="eb3" GroupRef="a4edc">
    <Graphics CenterX="414.632699509687" CenterY="544.7863247863252" Width="41.333333333333336" Height="19.0" ZOrder="28672" FillColor="ffffff" FontWeight="Bold" FontSize="12" Valign="Middle"/>
  </Label>
  <Label TextLabel="correlate to all 4 MINOR probes" GraphId="c55">
    <Graphics CenterX="486.73066018631" CenterY="337.76346699068444" Width="240.33333333333334" Height="19.0" ZOrder="28672" FillColor="ffffff" FontWeight="Bold" FontSize="12" Valign="Middle"/>
  </Label>
  <Label TextLabel="HB-EGF correlated" GraphId="e74">
    <Graphics CenterX="306.33333333333326" CenterY="90.33333333333337" Width="148.33333333333334" Height="19.0" ZOrder="28672" FillColor="ffffff" FontWeight="Bold" FontSize="12" Valign="Middle"/>
  </Label>
  <Label TextLabel="Extracellular" GraphId="c0a90">
    <Graphics CenterX="633.8424753867795" CenterY="138.11111111111094" Width="108.00000000000009" Height="20.66666666666667" ZOrder="28672" FillColor="ffffff" FontWeight="Bold" FontSize="14" Valign="Middle" Color="666666"/>
  </Label>
  <Label TextLabel="Nucleus" GraphId="be73e">
    <Graphics CenterX="473.9803094233474" CenterY="611.8143459915613" Width="80.0" Height="20.0" ZOrder="28672" FillColor="ffffff" FontWeight="Bold" FontSize="14" Valign="Middle" Color="666666"/>
  </Label>
  <Shape GraphId="d2981">
    <Attribute Key="org.pathvisio.DoubleLineProperty" Value="Double"/>
    <Graphics CenterX="470.42762186115215" CenterY="503.5161744022504" Width="793.1447562776957" Height="286.91983122362876" ZOrder="16384" FontSize="10" Valign="Middle" ShapeType="Oval" LineThickness="3.0" Color="c0c0c0" Rotation="0.0"/>
  </Shape>
  <Shape GraphId="c114d">
    <Attribute Key="org.pathvisio.DoubleLineProperty" Value="Double"/>
    <Graphics CenterX="494.6666666666667" CenterY="455.33333333333337" Width="957.3333333333334" Height="606.6666666666665" ZOrder="16384" FontSize="10" Valign="Middle" ShapeType="RoundedRectangle" LineThickness="3.0" Color="c0c0c0" Rotation="0.0"/>
  </Shape>
  <Shape GraphId="bd720">
    <Graphics CenterX="675.1054852320675" CenterY="336.1462728551336" Width="87.20112517580846" Height="244.72573839662442" ZOrder="16384" FontSize="10" Valign="Middle" ShapeType="Rectangle" LineStyle="Broken" Rotation="0.0"/>
  </Shape>
  <Group GroupId="e0503" GraphId="b3a39"/>
  <Group GroupId="a4edc" GraphId="c01bf"/>
  <Group GroupId="c11dd" GraphId="d9d41"/>
  <Group GroupId="a838e" GraphId="ef38a"/>
  <Group GroupId="f3c72" GraphId="acca3"/>
  <InfoBox CenterX="0.0" CenterY="0.0"/>
  <Biopax>
    <bp:PublicationXref xmlns:rdf="http://www.w3.org/1999/02/22-rdf-syntax-ns#" xmlns:bp="http://www.biopax.org/release/biopax-level3.owl#" rdf:id="d1c">
      <bp:ID rdf:datatype="http://www.w3.org/2001/XMLSchema#string">14519196</bp:ID>
      <bp:DB rdf:datatype="http://www.w3.org/2001/XMLSchema#string">PubMed</bp:DB>
      <bp:TITLE rdf:datatype="http://www.w3.org/2001/XMLSchema#string">Time- and exercise-dependent gene regulation in human skeletal muscle.</bp:TITLE>
      <bp:SOURCE rdf:datatype="http://www.w3.org/2001/XMLSchema#string">Genome Biol</bp:SOURCE>
      <bp:YEAR rdf:datatype="http://www.w3.org/2001/XMLSchema#string">2003</bp:YEAR>
      <bp:AUTHORS rdf:datatype="http://www.w3.org/2001/XMLSchema#string">Zambon AC</bp:AUTHORS>
      <bp:AUTHORS rdf:datatype="http://www.w3.org/2001/XMLSchema#string">McDearmon EL</bp:AUTHORS>
      <bp:AUTHORS rdf:datatype="http://www.w3.org/2001/XMLSchema#string">Salomonis N</bp:AUTHORS>
      <bp:AUTHORS rdf:datatype="http://www.w3.org/2001/XMLSchema#string">Vranizan KM</bp:AUTHORS>
      <bp:AUTHORS rdf:datatype="http://www.w3.org/2001/XMLSchema#string">Johansen KL</bp:AUTHORS>
      <bp:AUTHORS rdf:datatype="http://www.w3.org/2001/XMLSchema#string">Adey D</bp:AUTHORS>
      <bp:AUTHORS rdf:datatype="http://www.w3.org/2001/XMLSchema#string">Takahashi JS</bp:AUTHORS>
      <bp:AUTHORS rdf:datatype="http://www.w3.org/2001/XMLSchema#string">Schambelan M</bp:AUTHORS>
      <bp:AUTHORS rdf:datatype="http://www.w3.org/2001/XMLSchema#string">Conklin BR</bp:AUTHORS>
    </bp:PublicationXref>
    <bp:openControlledVocabulary xmlns:bp="http://www.biopax.org/release/biopax-level3.owl#">
      <bp:TERM xmlns:rdf="http://www.w3.org/1999/02/22-rdf-syntax-ns#" rdf:datatype="http://www.w3.org/2001/XMLSchema#string">heart disease</bp:TERM>
      <bp:ID xmlns:rdf="http://www.w3.org/1999/02/22-rdf-syntax-ns#" rdf:datatype="http://www.w3.org/2001/XMLSchema#string">DOID:114</bp:ID>
      <bp:Ontology xmlns:rdf="http://www.w3.org/1999/02/22-rdf-syntax-ns#" rdf:datatype="http://www.w3.org/2001/XMLSchema#string">Disease</bp:Ontology>
    </bp:openControlledVocabulary>
  </Biopax>
</Pathway>
