# Supplementary material for: A network biology workflow to study transcriptomics data of the diabetic liver
Source: BMC Genomics. 2014 Nov 15;15(1):971. doi: 10.1186/1471-2164-15-971 (PMC4246458; doi:10.1186/1471-2164-15-971)
Supplement: Supplementary file 2 — Additional file 2: WikiPathways human pathway collection downloaded on 17 June 2014 ( http://wikipathways.org/index.php/Download_Pathways ). (ZIP 2 MB) [file 12864_2014_6667_MOESM2_ESM.zip › 2014-06-17-WikiPathways-HumanCollection/Hs_IL-2_Signaling_Pathway_WP49_75383.gpml]

<?xml version="1.0" encoding="UTF-8"?>
<Pathway xmlns="http://pathvisio.org/GPML/2013a" Name="IL-2 Signaling Pathway" Organism="Homo sapiens" License="Freely available under Creative Commons license">
  <Comment Source="WikiPathways-description">IL-2 is a multifunctional cytokine with pleiotropic effects on several cells of the immune system. IL-2 was originally discovered as a T cell growth factor, but it was also found to have actions related to B cell proliferation, and cytolytic activity of natural killer cells. IL-2 also activates lymphokine activated killer cells. In contrast to its proliferative effects, IL-2 also has potent activity in a process known as activation-induced cell death. More recently, IL-2 was shown to promote tolerance through its effects on regulatory T cell development. IL-2 clinically has anti-cancer effects as well as utility in supporting T cell numbers in HIV/AIDS. There are three classes of IL-2 receptors, binding IL-2 with low, intermediate, or high-affinity. The low affinity receptor (IL-2RŒ± alone) is not functional; signaling by IL-2 involves either the high affinity hetero-trimeric receptor containing IL-2RŒ±, IL-2RŒ≤ and the common cytokine receptor gamma chain (originally named IL-2RŒ≥ and now generally denoted as Œ≥c) or the intermediate affinity heterodimeric receptor composed of IL-2RŒ≤ and Œ≥c. IL-2 stimulation induces the activation of the Janus family tyrosine kinases JAK1 and JAK3, which associate with IL-2RŒ≤ and Œ≥c, respectively. These kinases in turn phosphorylate IL-2RŒ≤ and induce tyrosine phosphorylation of STATs (signal transducers and activators of transcription) and various other downstream targets. The downstream signaling pathways activated by IL-2 also involves mitogen-activated protein kinase and phosphoinositide 3-kinase signaling modules, leading to both mitogenic and anti-apoptotic signals.
Please access this pathway at [http://www.netpath.org/netslim/IL_2_pathway.html NetSlim] database. NetPath is a collaborative project between PandeyLab at Johns Hopkins University (http://pandeylab.igm.jhmi.edu) and the Institute of Bioinformatics (http://www.ibioinformatics.org). If you use this pathway, you must cite the NetPath website until the pathway is published.</Comment>
  <Attribute Key="org.pathvisio.model.WindowHeight" Value="11190.0" />
  <Attribute Key="org.pathvisio.model.WindowWidth" Value="15480.0" />
  <Graphics BoardWidth="1098.0" BoardHeight="1448.0" />
  <DataNode TextLabel="STAT5B" GraphId="fc7b3" Type="Protein" GroupRef="bd7b5">
    <Attribute Key="org.pathvisio.model.BackpageHead" Value="MLLT7" />
    <Attribute Key="org.pathvisio.model.GenMAPP-Xref" Value="" />
    <Graphics CenterX="444.75954000000024" CenterY="1288.0" Width="54.0" Height="20.0" ZOrder="-14" FontName="SansSerif" FontWeight="Bold" FontSize="12" Valign="Middle" />
    <Xref Database="Entrez Gene" ID="6777" />
  </DataNode>
  <DataNode TextLabel="STAT3" GraphId="e671e" Type="Protein" GroupRef="c670a">
    <Attribute Key="org.pathvisio.model.BackpageHead" Value="STAT1" />
    <Attribute Key="org.pathvisio.model.GenMAPP-Xref" Value="" />
    <Graphics CenterX="555.6666666666669" CenterY="1336.8333333333335" Width="56.0" Height="20.0" ZOrder="-12" FontName="SansSerif" FontWeight="Bold" FontSize="12" Valign="Middle" />
    <Xref Database="Entrez Gene" ID="6774" />
  </DataNode>
  <DataNode TextLabel="STAT1" GraphId="b7da8" Type="Protein" GroupRef="d0f9c">
    <Attribute Key="org.pathvisio.model.BackpageHead" Value="STAT1" />
    <Attribute Key="org.pathvisio.model.GenMAPP-Xref" Value="" />
    <Graphics CenterX="504.66666666666686" CenterY="1288.0" Width="54.0" Height="20.0" ZOrder="-10" FontName="SansSerif" FontWeight="Bold" FontSize="12" Valign="Middle" />
    <Xref Database="Entrez Gene" ID="6772" />
  </DataNode>
  <DataNode TextLabel="MAPK1" GraphId="ae4fa" Type="Protein" GroupRef="af818">
    <Attribute Key="org.pathvisio.model.BackpageHead" Value="MAPK1" />
    <Attribute Key="org.pathvisio.model.GenMAPP-Xref" Value="" />
    <Graphics CenterX="100.5" CenterY="1146.6666666666665" Width="53.00000000000002" Height="20.0" ZOrder="-8" FontName="SansSerif" FontWeight="Bold" FontSize="12" Valign="Middle" />
    <Xref Database="Entrez Gene" ID="5594" />
  </DataNode>
  <DataNode TextLabel="STAT1" GraphId="d8d19" Type="Protein">
    <Attribute Key="org.pathvisio.model.BackpageHead" Value="STAT1" />
    <Attribute Key="org.pathvisio.model.GenMAPP-Xref" Value="" />
    <Graphics CenterX="504.5000000000001" CenterY="876.0" Width="51.666666666666515" Height="20.0" ZOrder="-6" FontName="SansSerif" FontWeight="Bold" FontSize="12" Valign="Middle" />
    <Xref Database="Entrez Gene" ID="6772" />
  </DataNode>
  <DataNode TextLabel="AKT1" GraphId="bd3e5" Type="Protein">
    <Attribute Key="org.pathvisio.model.BackpageHead" Value="AKT1" />
    <Attribute Key="org.pathvisio.model.GenMAPP-Xref" Value="" />
    <Graphics CenterX="320.99999999999983" CenterY="912.6666666666665" Width="41.666666666666664" Height="20.0" ZOrder="-4" FontName="SansSerif" FontWeight="Bold" FontSize="12" Valign="Middle" />
    <Xref Database="Entrez Gene" ID="207" />
  </DataNode>
  <DataNode TextLabel="CBL" GraphId="f6f75" Type="Protein">
    <Attribute Key="org.pathvisio.model.BackpageHead" Value="TEC" />
    <Attribute Key="org.pathvisio.model.GenMAPP-Xref" Value="" />
    <Graphics CenterX="187.66666666666652" CenterY="779.0" Width="40.0" Height="20.0" ZOrder="32768" FontName="SansSerif" FontWeight="Bold" FontSize="12" Valign="Middle" />
    <Xref Database="Entrez Gene" ID="867" />
  </DataNode>
  <DataNode TextLabel="GAB2" GraphId="ab2ca" Type="Protein">
    <Attribute Key="org.pathvisio.model.BackpageHead" Value="GAB2" />
    <Attribute Key="org.pathvisio.model.GenMAPP-Xref" Value="" />
    <Graphics CenterX="231.99999999999972" CenterY="695.0" Width="43.333333333333336" Height="20.0" ZOrder="32770" FontName="SansSerif" FontWeight="Bold" FontSize="12" Valign="Middle" />
    <Xref Database="Entrez Gene" ID="9846" />
  </DataNode>
  <DataNode TextLabel="MAP2K2" GraphId="ddece" Type="Protein" GroupRef="f008c">
    <Attribute Key="org.pathvisio.model.BackpageHead" Value="MAP2K2" />
    <Attribute Key="org.pathvisio.model.GenMAPP-Xref" Value="" />
    <Graphics CenterX="100.33333333333303" CenterY="1079.6666666666665" Width="60.0" Height="20.0" ZOrder="32772" FontName="SansSerif" FontWeight="Bold" FontSize="12" Valign="Middle" />
    <Xref Database="Entrez Gene" ID="5605" />
  </DataNode>
  <DataNode TextLabel="SHC1" GraphId="e81bd" Type="Protein">
    <Attribute Key="org.pathvisio.model.BackpageHead" Value="SHC1" />
    <Attribute Key="org.pathvisio.model.GenMAPP-Xref" Value="" />
    <Graphics CenterX="112.83333333333326" CenterY="625.0" Width="50.333333333333485" Height="20.0" ZOrder="32776" FontName="SansSerif" FontWeight="Bold" FontSize="12" Valign="Middle" />
    <Xref Database="Entrez Gene" ID="6464" />
  </DataNode>
  <DataNode TextLabel="FYN" GraphId="d96bc" Type="Protein">
    <Attribute Key="org.pathvisio.model.BackpageHead" Value="SHC1" />
    <Attribute Key="org.pathvisio.model.GenMAPP-Xref" Value="" />
    <Graphics CenterX="237.0" CenterY="559.0" Width="34.0" Height="20.0" ZOrder="32778" FontName="SansSerif" FontWeight="Bold" FontSize="12" Valign="Middle" />
    <Xref Database="Entrez Gene" ID="2534" />
  </DataNode>
  <DataNode TextLabel="IL2" GraphId="c1e37" Type="Protein" GroupRef="fe675">
    <Attribute Key="org.pathvisio.model.BackpageHead" Value="IL6" />
    <Attribute Key="org.pathvisio.model.GenMAPP-Xref" Value="" />
    <Graphics CenterX="378.3333333333336" CenterY="245.0" Width="33.333333333333336" Height="20.0" ZOrder="32780" FontWeight="Bold" FontSize="12" Valign="Middle" />
    <Xref Database="Entrez Gene" ID="3558" />
  </DataNode>
  <DataNode TextLabel="CRKL" GraphId="b3311" Type="Protein">
    <Comment></Comment>
    <Attribute Key="org.pathvisio.model.BackpageHead" Value="CDK9" />
    <Attribute Key="org.pathvisio.model.GenMAPP-Xref" Value="" />
    <Graphics CenterX="147.33333333333326" CenterY="858.3333333333334" Width="41.333333333333485" Height="19.333333333333258" ZOrder="32784" FontName="SansSerif" FontWeight="Bold" FontSize="12" Valign="Middle" />
    <Xref Database="Entrez Gene" ID="1399" />
  </DataNode>
  <DataNode TextLabel="LCK" GraphId="a7625" Type="Protein">
    <Attribute Key="org.pathvisio.model.BackpageHead" Value="HCK" />
    <Attribute Key="org.pathvisio.model.GenMAPP-Xref" Value="" />
    <Graphics CenterX="307.6666666666665" CenterY="659.8063993519645" Width="40.0" Height="20.0" ZOrder="32796" FontName="SansSerif" FontWeight="Bold" FontSize="12" Valign="Middle" />
    <Xref Database="Entrez Gene" ID="3932" />
  </DataNode>
  <DataNode TextLabel="STAT5B" GraphId="d6dad" Type="Protein">
    <Attribute Key="org.pathvisio.model.BackpageHead" Value="STAT5B" />
    <Attribute Key="org.pathvisio.model.GenMAPP-Xref" Value="" />
    <Graphics CenterX="444.3333333333336" CenterY="745.6666666666667" Width="57.333333333333485" Height="20.0" ZOrder="32798" FontName="SansSerif" FontWeight="Bold" FontSize="12" Valign="Middle" />
    <Xref Database="Entrez Gene" ID="6777" />
  </DataNode>
  <DataNode TextLabel="IL2RG" GraphId="aacc7" Type="Protein" GroupRef="fe675">
    <Attribute Key="org.pathvisio.model.BackpageHead" Value="IL6ST" />
    <Attribute Key="org.pathvisio.model.GenMAPP-Xref" Value="" />
    <Graphics CenterX="452.0" CenterY="407.0" Width="70.0" Height="20.0" ZOrder="32818" FontName="SansSerif" FontWeight="Bold" FontSize="12" Valign="Middle" />
    <Xref Database="Entrez Gene" ID="3561" />
  </DataNode>
  <DataNode TextLabel="RPS6" GraphId="b7974" Type="Protein">
    <Attribute Key="org.pathvisio.model.BackpageHead" Value="STAT3" />
    <Attribute Key="org.pathvisio.model.GenMAPP-Xref" Value="" />
    <Graphics CenterX="320.3333333333335" CenterY="1163.0" Width="50.0" Height="20.0" ZOrder="32822" FontName="SansSerif" FontWeight="Bold" FontSize="12" Valign="Middle" />
    <Xref Database="Entrez Gene" ID="6194" />
  </DataNode>
  <DataNode TextLabel="MYC" GraphId="dbbd3" Type="Rna">
    <Attribute Key="org.pathvisio.model.BackpageHead" Value="STAT3" />
    <Attribute Key="org.pathvisio.model.GenMAPP-Xref" Value="" />
    <Graphics CenterX="342.3333333333335" CenterY="1361.0" Width="50.0" Height="20.0" ZOrder="32822" FontName="SansSerif" FontStyle="Italic" FontSize="12" Valign="Middle" />
    <Xref Database="Entrez Gene" ID="4609" />
  </DataNode>
  <DataNode TextLabel="BCL2" GraphId="f4d0f" Type="Rna">
    <Attribute Key="org.pathvisio.model.BackpageHead" Value="STAT3" />
    <Attribute Key="org.pathvisio.model.GenMAPP-Xref" Value="" />
    <Graphics CenterX="281.3333333333335" CenterY="1360.0" Width="50.0" Height="20.0" ZOrder="32822" FontName="SansSerif" FontStyle="Italic" FontSize="12" Valign="Middle" />
    <Xref Database="Entrez Gene" ID="596" />
  </DataNode>
  <DataNode TextLabel="JUN" GraphId="f0721" Type="Rna">
    <Attribute Key="org.pathvisio.model.BackpageHead" Value="STAT3" />
    <Attribute Key="org.pathvisio.model.GenMAPP-Xref" Value="" />
    <Graphics CenterX="129.33333333333348" CenterY="1347.0" Width="50.0" Height="20.0" ZOrder="32822" FontName="SansSerif" FontStyle="Italic" FontSize="12" Valign="Middle" />
    <Xref Database="Entrez Gene" ID="3725" />
  </DataNode>
  <DataNode TextLabel="CCND2" GraphId="c20d9" Type="Rna">
    <Attribute Key="org.pathvisio.model.BackpageHead" Value="STAT3" />
    <Attribute Key="org.pathvisio.model.GenMAPP-Xref" Value="" />
    <Graphics CenterX="496.00000000000034" CenterY="1407.0" Width="50.0" Height="20.0" ZOrder="32822" FontName="SansSerif" FontStyle="Italic" FontSize="12" Valign="Middle" />
    <Xref Database="Entrez Gene" ID="894" />
  </DataNode>
  <DataNode TextLabel="IL2RA" GraphId="aaeaa" Type="GeneProduct">
    <Attribute Key="org.pathvisio.model.BackpageHead" Value="STAT3" />
    <Attribute Key="org.pathvisio.model.GenMAPP-Xref" Value="" />
    <Graphics CenterX="432.00000000000034" CenterY="1408.0" Width="50.0" Height="20.0" ZOrder="32822" FontName="SansSerif" FontStyle="Italic" FontSize="12" Valign="Middle" />
    <Xref Database="Ensembl" ID="ENSG00000134460" />
  </DataNode>
  <DataNode TextLabel="FOS" GraphId="eb0d4" Type="Rna">
    <Attribute Key="org.pathvisio.model.BackpageHead" Value="STAT3" />
    <Attribute Key="org.pathvisio.model.GenMAPP-Xref" Value="" />
    <Graphics CenterX="69.33333333333348" CenterY="1347.0" Width="50.0" Height="20.0" ZOrder="32822" FontName="SansSerif" FontStyle="Italic" FontSize="12" Valign="Middle" />
    <Xref Database="Entrez Gene" ID="2353" />
  </DataNode>
  <DataNode TextLabel="IL2RA" GraphId="ce87a" Type="Protein" GroupRef="fe675">
    <Attribute Key="org.pathvisio.model.BackpageHead" Value="IL6ST" />
    <Attribute Key="org.pathvisio.model.GenMAPP-Xref" Value="" />
    <Graphics CenterX="300.0" CenterY="407.0" Width="76.0" Height="20.0" ZOrder="32832" FontName="SansSerif" FontWeight="Bold" FontSize="12" Valign="Middle" />
    <Xref Database="Ensembl" ID="ENSG00000134460" />
  </DataNode>
  <DataNode TextLabel="STAT1" GraphId="dce3a" Type="Protein" GroupRef="d0f9c">
    <Attribute Key="org.pathvisio.model.BackpageHead" Value="STAT1" />
    <Attribute Key="org.pathvisio.model.GenMAPP-Xref" Value="" />
    <Graphics CenterX="504.33333333333337" CenterY="1268.6666666666667" Width="54.0" Height="20.0" ZOrder="32834" FontName="SansSerif" FontWeight="Bold" FontSize="12" Valign="Middle" />
    <Xref Database="Entrez Gene" ID="6772" />
  </DataNode>
  <DataNode TextLabel="MTOR" GraphId="dd415" Type="Protein">
    <Attribute Key="org.pathvisio.model.BackpageHead" Value="MAPT" />
    <Attribute Key="org.pathvisio.model.GenMAPP-Xref" Value="" />
    <Graphics CenterX="320.99999999999983" CenterY="990.0" Width="46.666666666666664" Height="20.0" ZOrder="32836" FontName="SansSerif" FontWeight="Bold" FontSize="12" Valign="Middle" />
    <Xref Database="Entrez Gene" ID="4137" />
  </DataNode>
  <DataNode TextLabel="SOS1" GraphId="c89bf" Type="Protein">
    <Attribute Key="org.pathvisio.model.BackpageHead" Value="SOS1" />
    <Attribute Key="org.pathvisio.model.GenMAPP-Xref" Value="" />
    <Graphics CenterX="99.99999999999994" CenterY="858.0" Width="43.333333333333336" Height="20.0" ZOrder="32840" FontName="SansSerif" FontWeight="Bold" FontSize="12" Valign="Middle" />
    <Xref Database="Entrez Gene" ID="6654" />
  </DataNode>
  <DataNode TextLabel="RAF1" GraphId="d7a9c" Type="Protein">
    <Attribute Key="org.pathvisio.model.BackpageHead" Value="RAF1" />
    <Attribute Key="org.pathvisio.model.GenMAPP-Xref" Value="" />
    <Graphics CenterX="100.00000000000028" CenterY="989.6666666666665" Width="41.666666666666664" Height="20.0" ZOrder="32860" FontName="SansSerif" FontWeight="Bold" FontSize="12" Valign="Middle" />
    <Xref Database="Entrez Gene" ID="5894" />
  </DataNode>
  <DataNode TextLabel="MAP2K1" GraphId="b6079" Type="Protein" GroupRef="f008c">
    <Attribute Key="org.pathvisio.model.BackpageHead" Value="MAP2K1" />
    <Attribute Key="org.pathvisio.model.GenMAPP-Xref" Value="" />
    <Graphics CenterX="100.66666666666697" CenterY="1056.6666666666665" Width="60.0" Height="20.0" ZOrder="32868" FontName="SansSerif" FontWeight="Bold" FontSize="12" Valign="Middle" />
    <Xref Database="Entrez Gene" ID="5604" />
  </DataNode>
  <DataNode TextLabel="IL2RB" GraphId="bad8b" Type="Protein" GroupRef="fe675">
    <Attribute Key="org.pathvisio.model.BackpageHead" Value="IL6R" />
    <Attribute Key="org.pathvisio.model.GenMAPP-Xref" Value="" />
    <Graphics CenterX="377.5" CenterY="407.0" Width="77.0" Height="20.0" ZOrder="32876" FontName="SansSerif" FontWeight="Bold" FontSize="12" Valign="Middle" />
    <Xref Database="Entrez Gene" ID="3560" />
  </DataNode>
  <DataNode TextLabel="STAT3" GraphId="ea4b4" Type="Protein">
    <Attribute Key="org.pathvisio.model.BackpageHead" Value="STAT3" />
    <Attribute Key="org.pathvisio.model.GenMAPP-Xref" Value="" />
    <Graphics CenterX="601.8333333333335" CenterY="802.0" Width="66.33333333333303" Height="20.0" ZOrder="32886" FontName="SansSerif" FontWeight="Bold" FontSize="12" Valign="Middle" />
    <Xref Database="Entrez Gene" ID="6774" />
  </DataNode>
  <DataNode TextLabel="STAT1" GraphId="e6a2e" Type="Protein" GroupRef="c670a">
    <Attribute Key="org.pathvisio.model.BackpageHead" Value="STAT3" />
    <Attribute Key="org.pathvisio.model.GenMAPP-Xref" Value="" />
    <Graphics CenterX="555.6666666666669" CenterY="1315.0" Width="56.000000000000014" Height="20.0" ZOrder="32892" FontName="SansSerif" FontWeight="Bold" FontSize="12" Valign="Middle" />
    <Xref Database="Entrez Gene" ID="6772" />
  </DataNode>
  <DataNode TextLabel="CISH" GraphId="c6c46" Type="Protein">
    <Attribute Key="org.pathvisio.model.BackpageHead" Value="STAT3" />
    <Attribute Key="org.pathvisio.model.GenMAPP-Xref" Value="" />
    <Graphics CenterX="681.3333333333328" CenterY="665.0" Width="60.0" Height="20.0" ZOrder="32896" FontName="SansSerif" FontWeight="Bold" FontSize="12" Valign="Middle" />
    <Xref Database="Entrez Gene" ID="1154" />
  </DataNode>
  <DataNode TextLabel="FOXO3A" GraphId="dd83c" Type="Protein">
    <Attribute Key="org.pathvisio.model.BackpageHead" Value="FOXO3A" />
    <Attribute Key="org.pathvisio.model.GenMAPP-Xref" Value="" />
    <Graphics CenterX="221.66666666666669" CenterY="913.1030494216614" Width="61.842893333333336" Height="20.0" ZOrder="32903" FontName="SansSerif" FontWeight="Bold" FontSize="12" Valign="Middle" />
    <Xref Database="Entrez Gene" ID="2309" />
  </DataNode>
  <DataNode TextLabel="STAT1" GraphId="ad218" Type="Protein">
    <Attribute Key="org.pathvisio.model.BackpageHead" Value="STAT1" />
    <Attribute Key="org.pathvisio.model.GenMAPP-Xref" Value="" />
    <Graphics CenterX="504.33333333333337" CenterY="818.6666666666667" Width="50.0" Height="20.0" ZOrder="32908" FontName="SansSerif" FontWeight="Bold" FontSize="12" Valign="Middle" />
    <Xref Database="Entrez Gene" ID="6772" />
  </DataNode>
  <DataNode TextLabel="GRB2" GraphId="db5db" Type="Protein">
    <Attribute Key="org.pathvisio.model.BackpageHead" Value="GRB2" />
    <Attribute Key="org.pathvisio.model.GenMAPP-Xref" Value="" />
    <Graphics CenterX="99.99999999999983" CenterY="779.0" Width="46.666666666666664" Height="20.0" ZOrder="32918" FontName="SansSerif" FontWeight="Bold" FontSize="12" Valign="Middle" />
    <Xref Database="Entrez Gene" ID="2885" />
  </DataNode>
  <DataNode TextLabel="JAK3" GraphId="dba31" Type="Protein">
    <Attribute Key="org.pathvisio.model.BackpageHead" Value="JAK2" />
    <Attribute Key="org.pathvisio.model.GenMAPP-Xref" Value="" />
    <Graphics CenterX="618.833333333333" CenterY="624.9999999999999" Width="57.0" Height="20.0" ZOrder="32920" FontName="SansSerif" FontWeight="Bold" FontSize="12" Valign="Middle" />
    <Xref Database="Entrez Gene" ID="3718" />
  </DataNode>
  <DataNode TextLabel="MAPK3" GraphId="b11ca" Type="Protein" GroupRef="af818">
    <Attribute Key="org.pathvisio.model.BackpageHead" Value="MAPK3" />
    <Attribute Key="org.pathvisio.model.GenMAPP-Xref" Value="" />
    <Graphics CenterX="100.73426666666683" CenterY="1168.6666666666665" Width="52.53146666666629" Height="20.0" ZOrder="32928" FontName="SansSerif" FontWeight="Bold" FontSize="12" Valign="Middle" />
    <Xref Database="Entrez Gene" ID="5595" />
  </DataNode>
  <DataNode TextLabel="STAT3" GraphId="ed41b" Type="Protein">
    <Attribute Key="org.pathvisio.model.BackpageHead" Value="STAT3" />
    <Attribute Key="org.pathvisio.model.GenMAPP-Xref" Value="" />
    <Graphics CenterX="601.6666666666663" CenterY="876.0" Width="54.0" Height="20.0" ZOrder="32931" FontName="SansSerif" FontWeight="Bold" FontSize="12" Valign="Middle" />
    <Xref Database="Entrez Gene" ID="6774" />
  </DataNode>
  <DataNode TextLabel="PTK2B" GraphId="c88ee" Type="Protein">
    <Attribute Key="org.pathvisio.model.BackpageHead" Value="TYK2" />
    <Attribute Key="org.pathvisio.model.GenMAPP-Xref" Value="" />
    <Graphics CenterX="647.8884199999995" CenterY="558.0" Width="47.55649333333349" Height="20.0" ZOrder="32944" FontName="SansSerif" FontWeight="Bold" FontSize="12" Valign="Middle" />
    <Xref Database="Entrez Gene" ID="2185" />
  </DataNode>
  <DataNode TextLabel="PTPN11" GraphId="fcef5" Type="Protein">
    <Attribute Key="org.pathvisio.model.BackpageHead" Value="STAT1" />
    <Attribute Key="org.pathvisio.model.GenMAPP-Xref" Value="" />
    <Graphics CenterX="266.5" CenterY="845.6666666666667" Width="45.0" Height="20.0" ZOrder="32946" FontName="SansSerif" FontWeight="Bold" FontSize="12" Valign="Middle" />
    <Xref Database="Entrez Gene" ID="5781" />
  </DataNode>
  <DataNode TextLabel="RPS6KB1" GraphId="a9631" Type="Protein" GroupRef="f090d">
    <Attribute Key="org.pathvisio.model.BackpageHead" Value="RPS6KB1" />
    <Attribute Key="org.pathvisio.model.GenMAPP-Xref" Value="" />
    <Graphics CenterX="321.33333333333337" CenterY="1079.0" Width="67.16199999999999" Height="20.0" ZOrder="32952" FontName="SansSerif" FontWeight="Bold" FontSize="12" Valign="Middle" />
    <Xref Database="Entrez Gene" ID="6198" />
  </DataNode>
  <DataNode TextLabel="RPS6KB2" GraphId="b8363" Type="Protein" GroupRef="f090d">
    <Attribute Key="org.pathvisio.model.BackpageHead" Value="RPS6KB1" />
    <Attribute Key="org.pathvisio.model.GenMAPP-Xref" Value="" />
    <Graphics CenterX="320.5" CenterY="1102.0" Width="67.0" Height="20.0" ZOrder="32954" FontName="SansSerif" FontWeight="Bold" FontSize="12" Valign="Middle" />
    <Xref Database="Entrez Gene" ID="6199" />
  </DataNode>
  <DataNode TextLabel="JAK1" GraphId="ddbe6" Type="Protein">
    <Attribute Key="org.pathvisio.model.BackpageHead" Value="JAK1" />
    <Attribute Key="org.pathvisio.model.GenMAPP-Xref" Value="" />
    <Graphics CenterX="396.3333333333335" CenterY="625.0" Width="58.0" Height="20.0" ZOrder="32960" FontName="SansSerif" FontWeight="Bold" FontSize="12" Valign="Middle" />
    <Xref Database="Entrez Gene" ID="3716" />
  </DataNode>
  <DataNode TextLabel="STAT5A" GraphId="cbcf2" Type="Protein" GroupRef="bd7b5">
    <Attribute Key="org.pathvisio.model.BackpageHead" Value="STAT3" />
    <Attribute Key="org.pathvisio.model.GenMAPP-Xref" Value="" />
    <Graphics CenterX="444.66666666666686" CenterY="1268.0" Width="54.0" Height="20.0" ZOrder="32964" FontName="SansSerif" FontWeight="Bold" FontSize="12" Valign="Middle" />
    <Xref Database="Entrez Gene" ID="6776" />
  </DataNode>
  <DataNode TextLabel="SYK" GraphId="c2f2c" Type="Protein">
    <Attribute Key="org.pathvisio.model.BackpageHead" Value="STAT3" />
    <Attribute Key="org.pathvisio.model.GenMAPP-Xref" Value="" />
    <Graphics CenterX="290.5" CenterY="559.0" Width="37.0" Height="20.0" ZOrder="32966" FontName="SansSerif" FontWeight="Bold" FontSize="12" Valign="Middle" />
    <Xref Database="Entrez Gene" ID="6850" />
  </DataNode>
  <DataNode TextLabel="STAT5A" GraphId="a8f5b" Type="Protein">
    <Attribute Key="org.pathvisio.model.BackpageHead" Value="STAT5A" />
    <Attribute Key="org.pathvisio.model.GenMAPP-Xref" Value="" />
    <Graphics CenterX="544.3333333333334" CenterY="744.6666666666667" Width="60.0" Height="20.0" ZOrder="32974" FontName="SansSerif" FontWeight="Bold" FontSize="12" Valign="Middle" />
    <Xref Database="Entrez Gene" ID="6776" />
  </DataNode>
  <DataNode TextLabel="STAT5A" GraphId="ad8e4" Type="Protein">
    <Attribute Key="org.pathvisio.model.BackpageHead" Value="STAT5A" />
    <Attribute Key="org.pathvisio.model.GenMAPP-Xref" Value="" />
    <Graphics CenterX="444.0000000000001" CenterY="876.6666666666667" Width="56.666666666666515" Height="20.0" ZOrder="32974" FontName="SansSerif" FontWeight="Bold" FontSize="12" Valign="Middle" />
    <Xref Database="Entrez Gene" ID="6776" />
  </DataNode>
  <DataNode TextLabel="NMI" GraphId="dfc91" Type="Protein">
    <Attribute Key="org.pathvisio.model.BackpageHead" Value="STAT5A" />
    <Attribute Key="org.pathvisio.model.GenMAPP-Xref" Value="" />
    <Graphics CenterX="351.5" CenterY="878.3333333333334" Width="47.0" Height="20.666666666666742" ZOrder="32974" FontName="SansSerif" FontWeight="Bold" FontSize="12" Valign="Middle" />
    <Xref Database="Entrez Gene" ID="9111" />
  </DataNode>
  <DataNode TextLabel="SOCS3" GraphId="eb55e" Type="Protein">
    <Attribute Key="org.pathvisio.model.BackpageHead" Value="STAT1" />
    <Attribute Key="org.pathvisio.model.GenMAPP-Xref" Value="" />
    <Graphics CenterX="474.66666666666686" CenterY="558.6666666666667" Width="50.0" Height="20.0" ZOrder="32978" FontName="SansSerif" FontWeight="Bold" FontSize="12" Valign="Middle" />
    <Xref Database="Entrez Gene" ID="9021" />
  </DataNode>
  <DataNode TextLabel="PIK3R1" GraphId="fc51d" Type="Protein">
    <Attribute Key="org.pathvisio.model.BackpageHead" Value="PIK3R1" />
    <Attribute Key="org.pathvisio.model.GenMAPP-Xref" Value="" />
    <Graphics CenterX="307.6666666666667" CenterY="779.6666666666665" Width="53.333333333333336" Height="20.0" ZOrder="32986" FontName="SansSerif" FontWeight="Bold" FontSize="12" Valign="Middle" />
    <Xref Database="Entrez Gene" ID="5295" />
  </DataNode>
  <DataNode TextLabel="STAT3" GraphId="a75f2" Type="Protein" GroupRef="e9098">
    <Attribute Key="org.pathvisio.model.BackpageHead" Value="STAT3" />
    <Attribute Key="org.pathvisio.model.GenMAPP-Xref" Value="" />
    <Graphics CenterX="601.3333333333331" CenterY="1287.0" Width="53.33333333333371" Height="20.0" ZOrder="32996" FontName="SansSerif" FontWeight="Bold" FontSize="12" Valign="Middle" />
    <Xref Database="Entrez Gene" ID="6774" />
  </DataNode>
  <DataNode TextLabel="STAT3" GraphId="d6922" Type="Protein" GroupRef="e9098">
    <Attribute Key="org.pathvisio.model.BackpageHead" Value="STAT3" />
    <Attribute Key="org.pathvisio.model.GenMAPP-Xref" Value="" />
    <Graphics CenterX="601.3333333333329" CenterY="1266.0" Width="53.333333333333336" Height="20.0" ZOrder="33002" FontName="SansSerif" FontWeight="Bold" FontSize="12" Valign="Middle" />
    <Xref Database="Entrez Gene" ID="6774" />
  </DataNode>
  <DataNode TextLabel="HRAS" GraphId="b1172" Type="GeneProduct">
    <Attribute Key="org.pathvisio.model.BackpageHead" Value="SOS1" />
    <Attribute Key="org.pathvisio.model.GenMAPP-Xref" Value="" />
    <Graphics CenterX="99.64285714285725" CenterY="918.4761904761907" Width="44.99999999999996" Height="20.0" ZOrder="33735" FontName="SansSerif" FontWeight="Bold" FontSize="12" Valign="Middle" />
    <Xref Database="Ensembl" ID="ENSG00000174775" />
  </DataNode>
  <State GraphRef="ae4fa" TextLabel="P" GraphId="b2ab9">
    <Comment>IL-2 stimulates the phosphorylation of ERK2 at Thr 185 and Tyr 187 in thymic blast cells and NKT cells.</Comment>
    <Graphics RelX="1.0" RelY="0.1" Width="17.5" Height="18.166666666666515" FillColor="ffff00" ShapeType="Oval" />
    <Xref Database="" ID="" />
  </State>
  <State GraphRef="bd3e5" TextLabel="P" GraphId="e9993">
    <Comment>Stimulation of IL-2 receptor complex with IL-2 induces AKT phosphorylation in CD25+ NKT cells.</Comment>
    <Graphics RelX="1.0" RelY="1.0" Width="15.0" Height="15.0" FillColor="ffff00" ShapeType="Oval" />
    <Xref Database="" ID="" />
  </State>
  <State GraphRef="ab2ca" TextLabel="P" GraphId="de686">
    <Comment>Stimulation of IL-2 receptor complex with IL-2 induces Gab2 tyrosine phosphorylation in NK3.3 and mycosis fungoides tumor T cells. </Comment>
    <Graphics RelX="1.0" RelY="1.0" Width="15.0" Height="15.0" FillColor="ffff00" ShapeType="Oval" />
    <Xref Database="" ID="" />
  </State>
  <State GraphRef="ddece" TextLabel="P" GraphId="c4270">
    <Comment>IL-2 stimulates the phopshorylation of MEK2 at Ser 216 and Ser 222 in thymic blast cells.</Comment>
    <Graphics RelX="1.0" RelY="1.0" Width="16.16666666666697" Height="17.833333333333485" FillColor="ffff00" ShapeType="Oval" />
    <Xref Database="" ID="" />
  </State>
  <State GraphRef="e81bd" TextLabel="P" GraphId="b8b00">
    <Comment>Stimulation of IL-2 receptor complex with IL-2 induces tyrosine phosphorylation of SHC.</Comment>
    <Graphics RelX="1.0" RelY="1.0" Width="15.0" Height="15.0" FillColor="ffff00" ShapeType="Oval" />
    <Xref Database="" ID="" />
  </State>
  <State GraphRef="d96bc" TextLabel="P" GraphId="e0d5c">
    <Graphics RelX="1.0" RelY="1.0" Width="15.0" Height="15.0" FillColor="ffff00" ShapeType="Oval" />
    <Xref Database="" ID="" />
  </State>
  <State GraphRef="d6dad" TextLabel="P" GraphId="ee724">
    <Comment>Stimulation of IL-2 receptor complex with IL-2 induces phosphorylation of STAT5B in T-cell blasts.</Comment>
    <Graphics RelX="1.0" RelY="0.9" Width="15.0" Height="15.0" FillColor="ffff00" ShapeType="Oval" />
    <Xref Database="" ID="" />
  </State>
  <State GraphRef="aacc7" TextLabel="P" GraphId="e4304">
    <Comment>Stimulation with IL-2 induces tyrosine phosphorylation of IL-2 receptor gamma chain in T-lymphocytes. </Comment>
    <Graphics RelX="1.0" RelY="1.0" Width="15.0" Height="15.0" FillColor="ffff00" ShapeType="Oval" />
    <Xref Database="" ID="" />
  </State>
  <State GraphRef="dce3a" TextLabel="P" GraphId="b0f19">
    <Graphics RelX="1.0" RelY="1.0" Width="15.0" Height="15.0" FillColor="ffff00" ShapeType="Oval" />
    <Xref Database="" ID="" />
  </State>
  <State GraphRef="d7a9c" TextLabel="P" GraphId="edbd9">
    <Comment>Stimulation of IL-2 receptor complex with IL-2 induces Raf1 serine/tyrosine phosphorylation in T-cells which regulates Raf1 kinase activity.</Comment>
    <Graphics RelX="1.0" RelY="1.0" Width="15.666666666666515" Height="15.833333333333485" FillColor="ffff00" ShapeType="Oval" />
    <Xref Database="" ID="" />
  </State>
  <State GraphRef="b6079" TextLabel="P" GraphId="b76ab">
    <Comment>IL-2 stimulates the phopshorylation of MEK1 at Ser 218 and Ser 222 in thymic blast cells.</Comment>
    <Graphics RelX="1.0" RelY="0.5" Width="15.83333333333303" Height="18.166666666666515" FillColor="ffff00" ShapeType="Oval" />
    <Xref Database="" ID="" />
  </State>
  <State GraphRef="bad8b" TextLabel="P" GraphId="f2097">
    <Comment>Stimulation with IL-2 induces phosphorylation of IL-2 receptor beta subunit at Tyr-364, Tyr-418 and Tyr-536 in YT and HUT-102B2 cells.</Comment>
    <Graphics RelX="1.0" RelY="1.0" Width="15.5" Height="17.5" FillColor="ffff00" ShapeType="Oval" />
    <Xref Database="" ID="" />
  </State>
  <State GraphRef="ea4b4" TextLabel="P" GraphId="e403a">
    <Comment>Stimulation of IL-2 receptor complex with IL-2 induces STAT3 phosphorylation  at Tyr-705 and Ser-727 and its activation in peripherial blood T-cells and 3T cell blasts.</Comment>
    <Graphics RelX="1.0" RelY="1.0" Width="15.0" Height="15.0" FillColor="ffff00" ShapeType="Oval" />
    <Xref Database="" ID="" />
  </State>
  <State GraphRef="e6a2e" TextLabel="P" GraphId="fbef3">
    <Graphics RelX="1.0" RelY="1.0" Width="15.0" Height="15.0" FillColor="ffff00" ShapeType="Oval" />
    <Xref Database="" ID="" />
  </State>
  <State GraphRef="ad218" TextLabel="P" GraphId="f360e">
    <Comment>Stimulation of IL-2 receptor complex with IL-2 induces STAT1 phosphorylation at Tyr-701 and Ser-727 in T cell blasts, T-lymphocytes and Natural killer cells. </Comment>
    <Graphics RelX="1.0" RelY="1.0" Width="15.0" Height="15.0" FillColor="ffff00" ShapeType="Oval" />
    <Xref Database="" ID="" />
  </State>
  <State GraphRef="dba31" TextLabel="P" GraphId="e352c">
    <Comment>Stimulation of IL-2 receptor complex with IL-2 induces JAK3 phosphotylation at Tyr-904 and Tyr-939 in T-cells.</Comment>
    <Graphics RelX="1.0" RelY="1.0" Width="15.0" Height="15.0" FillColor="ffff00" ShapeType="Oval" />
    <Xref Database="" ID="" />
  </State>
  <State GraphRef="b11ca" TextLabel="P" GraphId="d5bbb">
    <Comment>IL-2 stimulates the phosphorylation of ERK1 at Thr 202 and Tyr 204 in thymic blast cells and NKT cells.</Comment>
    <Graphics RelX="1.0" RelY="1.0" Width="16.5" Height="17.833333333333485" FillColor="ffff00" ShapeType="Oval" />
    <Xref Database="" ID="" />
  </State>
  <State GraphRef="c88ee" TextLabel="P" GraphId="f25a9">
    <Graphics RelX="1.0" RelY="1.0" Width="15.0" Height="15.0" FillColor="ffff00" ShapeType="Oval" />
    <Xref Database="" ID="" />
  </State>
  <State GraphRef="fcef5" TextLabel="P" GraphId="eb9c5">
    <Comment>Stimulation of IL-2 receptor complex with IL-2 induces tyrosine phosphorylation of SHP2 in F7 and Kit 225 cells. Both A and S regions od IL-2 receptor beta are required for SHP2 phosphorylation. </Comment>
    <Graphics RelX="1.0" RelY="1.0" Width="15.0" Height="15.0" FillColor="ffff00" ShapeType="Oval" />
    <Xref Database="" ID="" />
  </State>
  <State GraphRef="ddbe6" TextLabel="P" GraphId="c119f">
    <Comment>Stimulation of IL-2 receptor complex with IL-2 induces JAK1 phosphorylation in T-cells.</Comment>
    <Graphics RelX="1.0" RelY="1.0" Width="15.0" Height="15.0" FillColor="ffff00" ShapeType="Oval" />
    <Xref Database="" ID="" />
  </State>
  <State GraphRef="cbcf2" TextLabel="P" GraphId="d62c6">
    <Graphics RelX="1.0" RelY="1.0" Width="15.0" Height="15.0" FillColor="ffff00" ShapeType="Oval" />
    <Xref Database="" ID="" />
  </State>
  <State GraphRef="c2f2c" TextLabel="P" GraphId="b9266">
    <Graphics RelX="1.0" RelY="1.0" Width="15.0" Height="15.0" FillColor="ffff00" ShapeType="Oval" />
    <Xref Database="" ID="" />
  </State>
  <State GraphRef="a8f5b" TextLabel="P" GraphId="acc60">
    <Comment>Stimulation of IL-2 receptor complex with IL-2 induces phosphorylation of STAT5A at Tyr-694 in T cell blasts.</Comment>
    <Graphics RelX="1.0" RelY="1.0" Width="15.0" Height="15.0" FillColor="ffff00" ShapeType="Oval" />
    <Xref Database="" ID="" />
  </State>
  <State GraphRef="fc51d" TextLabel="P" GraphId="a9ca2">
    <Comment>Stimulation of IL-2 receptor complex with IL-2 induces phosphorylation of p85 subunit of PI3K in A49 cells. </Comment>
    <Graphics RelX="1.0" RelY="1.0" Width="15.0" Height="15.0" FillColor="ffff00" ShapeType="Oval" />
    <Xref Database="" ID="" />
  </State>
  <State GraphRef="d6922" TextLabel="P" GraphId="f33bb">
    <Graphics RelX="1.0" RelY="1.0" Width="15.0" Height="15.0" FillColor="ffff00" ShapeType="Oval" />
    <Xref Database="" ID="" />
  </State>
  <Interaction GraphId="id90a3c6bd">
    <Comment>Stimulation with IL-2 induces the interaction of STAT1 and STAT3 with A domain of IL-2 receptor beta in Kit 225 cells. </Comment>
    <Comment>Type your comment here</Comment>
    <Graphics ZOrder="12288" LineThickness="2.0" Color="00cc32">
      <Point X="504.0" Y="499.0" />
      <Point X="504.33333333333337" Y="808.6666666666667" GraphRef="ad218" RelX="0.0" RelY="-1.0" ArrowHead="Arrow" />
    </Graphics>
    <Xref Database="" ID="" />
  </Interaction>
  <Interaction GraphId="id2e34dce">
    <Graphics ZOrder="12288" LineThickness="2.0" Color="00cc00">
      <Point X="114.0" Y="498.0" />
      <Point X="681.0" Y="498.0" />
    </Graphics>
    <Xref Database="" ID="" />
  </Interaction>
  <Interaction GraphId="f171a">
    <Graphics ZOrder="12288" LineThickness="2.0" Color="00cc00">
      <Point X="377.5" Y="417.0" GraphRef="bad8b" RelX="0.0" RelY="1.0" />
      <Point X="377.0" Y="496.0" />
    </Graphics>
    <Xref Database="" ID="" />
  </Interaction>
  <Interaction GraphId="f32ae">
    <Comment>Stimulation with IL-2 induces the interaction of STAT1 and STAT3 with A domain of IL-2 receptor beta in Kit 225 cells.</Comment>
    <Graphics ZOrder="12288" LineThickness="2.0" Color="00cc32">
      <Point X="585.6666666666663" Y="498.0" />
      <Point X="585.2500000000002" Y="792.0" GraphRef="ea4b4" RelX="-0.5" RelY="-1.0" ArrowHead="Arrow" />
    </Graphics>
    <Xref Database="" ID="" />
  </Interaction>
  <Interaction GraphId="cdbde">
    <Graphics ZOrder="12288" LineThickness="2.0" Color="0000cc">
      <Point X="458.0" Y="625.0" GraphRef="fd92c" RelX="0.0" RelY="0.0" />
      <Point X="458.66666666666697" Y="735.6666666666667" GraphRef="d6dad" RelX="0.5" RelY="-1.0" ArrowHead="Arrow" />
    </Graphics>
    <Xref Database="" ID="" />
  </Interaction>
  <Interaction GraphId="c58ed">
    <Graphics ZOrder="12288" LineThickness="3.0" Color="ff00ff">
      <Point X="463.66666666666686" Y="1175.0" />
      <Point X="463.66666666666686" Y="1190.0" ArrowHead="Arrow" />
    </Graphics>
    <Xref Database="" ID="" />
  </Interaction>
  <Interaction GraphId="efbed">
    <Graphics ZOrder="12288" LineThickness="3.0" Color="ff00ff">
      <Point X="462.66666666666686" Y="1182.0" />
      <Point X="463.66666666666686" Y="1158.0" ArrowHead="Arrow" />
    </Graphics>
    <Xref Database="" ID="" />
  </Interaction>
  <Interaction GraphId="a73df">
    <Graphics ZOrder="12288" LineThickness="3.0" Color="ff00ff">
      <Point X="521.6666666666669" Y="1174.0" />
      <Point X="521.6666666666669" Y="1189.0" ArrowHead="Arrow" />
    </Graphics>
    <Xref Database="" ID="" />
  </Interaction>
  <Interaction GraphId="d6797">
    <Graphics ZOrder="12288" LineThickness="3.0" Color="ff00ff">
      <Point X="520.6666666666669" Y="1181.0" />
      <Point X="521.6666666666669" Y="1157.0" ArrowHead="Arrow" />
    </Graphics>
    <Xref Database="" ID="" />
  </Interaction>
  <Interaction GraphId="b6983">
    <Graphics ZOrder="12288" LineThickness="3.0" Color="ff00ff">
      <Point X="570.6666666666665" Y="1181.0" />
      <Point X="571.6666666666665" Y="1157.0" ArrowHead="Arrow" />
    </Graphics>
    <Xref Database="" ID="" />
  </Interaction>
  <Interaction GraphId="ac517">
    <Graphics ZOrder="12288" LineThickness="3.0" Color="ff00ff">
      <Point X="571.6666666666665" Y="1174.0" />
      <Point X="571.6666666666665" Y="1189.0" ArrowHead="Arrow" />
    </Graphics>
    <Xref Database="" ID="" />
  </Interaction>
  <Interaction GraphId="c67c3">
    <Graphics ZOrder="12288" LineThickness="3.0" Color="ff00ff">
      <Point X="618.6666666666663" Y="1180.0" />
      <Point X="619.6666666666663" Y="1156.0" ArrowHead="Arrow" />
    </Graphics>
    <Xref Database="" ID="" />
  </Interaction>
  <Interaction GraphId="bad36">
    <Graphics ZOrder="12288" LineThickness="3.0" Color="ff00ff">
      <Point X="619.6666666666663" Y="1173.0" />
      <Point X="619.6666666666663" Y="1188.0" ArrowHead="Arrow" />
    </Graphics>
    <Xref Database="" ID="" />
  </Interaction>
  <Interaction GraphId="db453">
    <Graphics ZOrder="12288" LineThickness="2.0">
      <Point X="458.25954000000024" Y="1298.0" GraphRef="fc7b3" RelX="0.5" RelY="1.0" />
      <Point X="496.00000000000034" Y="1397.0" GraphRef="c20d9" RelX="0.0" RelY="-1.0" ArrowHead="mim-transcription-translation" />
    </Graphics>
    <Xref Database="" ID="" />
  </Interaction>
  <Interaction GraphId="e024d">
    <Graphics ZOrder="12288" LineThickness="2.0">
      <Point X="444.75954000000024" Y="1298.0" GraphRef="fc7b3" RelX="0.0" RelY="1.0" />
      <Point X="444.50000000000034" Y="1398.0" GraphRef="aaeaa" RelX="0.5" RelY="-1.0" ArrowHead="mim-transcription-translation" />
    </Graphics>
    <Xref Database="" ID="" />
  </Interaction>
  <Interaction GraphId="ac374">
    <Graphics ZOrder="12288" LineStyle="Broken" LineThickness="2.0">
      <Point X="320.3333333333335" Y="1173.0" GraphRef="b7974" RelX="0.0" RelY="1.0" />
      <Point X="320.0" Y="1297.0" GraphRef="a4d3f" RelX="0.0" RelY="-1.0" ArrowHead="Arrow" />
    </Graphics>
    <Xref Database="" ID="" />
  </Interaction>
  <Interaction GraphId="c7aa6">
    <Graphics ZOrder="12288" LineStyle="Broken" LineThickness="2.0">
      <Point X="100.73426666666683" Y="1178.6666666666665" GraphRef="b11ca" RelX="0.0" RelY="1.0" />
      <Point X="100.0" Y="1293.0" GraphRef="c9b06" RelX="0.0" RelY="-1.0" ArrowHead="Arrow" />
    </Graphics>
    <Xref Database="" ID="" />
  </Interaction>
  <Interaction GraphId="id3cb6d1c3">
    <Graphics ConnectorType="Elbow" ZOrder="12288" LineThickness="2.0" Color="00cc00">
      <Point X="452.0" Y="417.0" GraphRef="aacc7" RelX="0.0" RelY="1.0" />
      <Point X="528.2916666666665" Y="475.0" />
      <Point X="604.583333333333" Y="614.9999999999999" GraphRef="dba31" RelX="-0.5" RelY="-1.0" ArrowHead="Arrow" />
    </Graphics>
    <Xref Database="" ID="" />
  </Interaction>
  <Interaction GraphId="id44c43aea">
    <Graphics ConnectorType="Elbow" ZOrder="12288" LineThickness="2.0" Color="0000ff">
      <Point X="307.6666666666665" Y="649.8063993519645" GraphRef="a7625" RelX="0.0" RelY="-1.0" />
      <Point X="332.95833333333326" Y="597.0" />
      <Point X="358.25" Y="417.0" GraphRef="bad8b" RelX="-0.5" RelY="1.0" ArrowHead="Arrow" />
    </Graphics>
    <Xref Database="" ID="" />
  </Interaction>
  <Interaction GraphId="id1809e117">
    <Graphics ConnectorType="Elbow" ZOrder="12288" LineThickness="2.0" Color="00cc00">
      <Point X="111.6666666666665" Y="769.0" GraphRef="db5db" RelX="0.5" RelY="-1.0" />
      <Point X="210.33333333333303" Y="695.0" GraphRef="ab2ca" RelX="-1.0" RelY="0.0" ArrowHead="Arrow" />
    </Graphics>
    <Xref Database="" ID="" />
  </Interaction>
  <Interaction GraphId="id8479fb80">
    <Graphics ConnectorType="Elbow" ZOrder="12288" LineThickness="2.0" Color="0000ff">
      <Point X="381.8333333333335" Y="635.0" GraphRef="ddbe6" RelX="-0.5" RelY="1.0" />
      <Point X="327.6666666666665" Y="659.8063993519645" GraphRef="a7625" RelX="1.0" RelY="0.0" ArrowHead="Arrow" />
    </Graphics>
    <Xref Database="" ID="" />
  </Interaction>
  <Interaction GraphId="iddd53b4c1">
    <Graphics ConnectorType="Elbow" ZOrder="12288" LineThickness="2.0" Color="00cc00">
      <Point X="396.3333333333335" Y="635.0" GraphRef="ddbe6" RelX="0.0" RelY="1.0" />
      <Point X="358.66666666666674" Y="712.0" />
      <Point X="320.99999999999994" Y="769.6666666666665" GraphRef="fc51d" RelX="0.5" RelY="-1.0" ArrowHead="Arrow" />
    </Graphics>
    <Xref Database="" ID="" />
  </Interaction>
  <Interaction GraphId="iddec19ec5">
    <Graphics ConnectorType="Elbow" ZOrder="12288" LineThickness="2.0" Color="00cc00">
      <Point X="231.99999999999972" Y="705.0" GraphRef="ab2ca" RelX="0.0" RelY="1.0" />
      <Point X="189.6666666666665" Y="739.9756986634266" />
      <Point X="147.33333333333326" Y="848.6666666666667" GraphRef="b3311" RelX="0.0" RelY="-1.0" ArrowHead="Arrow" />
    </Graphics>
    <Xref Database="" ID="" />
  </Interaction>
  <Interaction GraphId="idec0d7cd6">
    <Graphics ConnectorType="Elbow" ZOrder="12288" LineThickness="2.0" Color="00cc00">
      <Point X="237.0" Y="569.0" GraphRef="d96bc" RelX="0.0" RelY="1.0" />
      <Point X="265.66666666666663" Y="677.2223572296476" />
      <Point X="294.3333333333333" Y="769.6666666666665" GraphRef="fc51d" RelX="-0.5" RelY="-1.0" ArrowHead="Arrow" />
    </Graphics>
    <Xref Database="" ID="" />
  </Interaction>
  <Interaction GraphId="ida74b0d85">
    <Graphics ConnectorType="Elbow" ZOrder="12288" LineThickness="2.0" Color="00cc00">
      <Point X="111.6666666666665" Y="789.0" GraphRef="db5db" RelX="0.5" RelY="1.0" />
      <Point X="255.25" Y="835.6666666666667" GraphRef="fcef5" RelX="-0.5" RelY="-1.0" ArrowHead="Arrow" />
      <Anchor Position="0.24036834820641176" Shape="None" GraphId="ff88b" />
    </Graphics>
    <Xref Database="" ID="" />
  </Interaction>
  <Interaction GraphId="ida89a0e6c">
    <Graphics ConnectorType="Elbow" ZOrder="12288" LineThickness="2.0" Color="00cc00">
      <Point X="307.66666666666663" Y="789.6666666666665" GraphRef="fc51d" RelX="0.0" RelY="1.0" />
      <Point X="277.75" Y="835.6666666666667" GraphRef="fcef5" RelX="0.5" RelY="-1.0" ArrowHead="Arrow" />
    </Graphics>
    <Xref Database="" ID="" />
  </Interaction>
  <Interaction GraphId="id2384193f">
    <Graphics ConnectorType="Elbow" ZOrder="12288" LineThickness="2.0" Color="00cc00">
      <Point X="253.6666666666664" Y="695.0" GraphRef="ab2ca" RelX="1.0" RelY="0.0" />
      <Point X="266.5" Y="835.6666666666667" GraphRef="fcef5" RelX="0.0" RelY="-1.0" ArrowHead="Arrow" />
    </Graphics>
    <Xref Database="" ID="" />
  </Interaction>
  <Interaction GraphId="id9ccde7dc">
    <Graphics ConnectorType="Elbow" ZOrder="12288" LineThickness="2.0" Color="00cc00">
      <Point X="187.66666666666652" Y="789.0" GraphRef="f6f75" RelX="0.0" RelY="1.0" />
      <Point X="168.0" Y="858.3333333333334" GraphRef="b3311" RelX="1.0" RelY="0.0" ArrowHead="Arrow" />
    </Graphics>
    <Xref Database="" ID="" />
  </Interaction>
  <Interaction GraphId="id581c95af">
    <Graphics ConnectorType="Elbow" ZOrder="12288" LineThickness="2.0" Color="00ffff">
      <Point X="289.0" Y="845.6666666666667" GraphRef="fcef5" RelX="1.0" RelY="0.0" />
      <Point X="430.0000000000002" Y="755.6666666666667" GraphRef="d6dad" RelX="-0.5" RelY="1.0" ArrowHead="Arrow" />
      <Anchor Position="0.5305116785373593" Shape="None" GraphId="d345f" />
    </Graphics>
    <Xref Database="" ID="" />
  </Interaction>
  <Interaction GraphId="id109e5489">
    <Graphics ConnectorType="Elbow" ZOrder="12288" LineThickness="2.0" Color="00ffff">
      <Point X="411.5481977421301" Y="845.6666666666667" GraphRef="d345f" RelX="0.0" RelY="0.0" />
      <Point X="477.94076553773175" Y="845.0" />
      <Point X="544.3333333333334" Y="754.6666666666667" GraphRef="a8f5b" RelX="0.0" RelY="1.0" ArrowHead="Arrow" />
    </Graphics>
    <Xref Database="" ID="" />
  </Interaction>
  <Interaction GraphId="id8418aa54">
    <Graphics ConnectorType="Elbow" ZOrder="12288" LineThickness="2.0" Color="00cc00">
      <Point X="415.66666666666686" Y="745.6666666666667" GraphRef="d6dad" RelX="-1.0" RelY="0.0" />
      <Point X="351.5" Y="868.0" GraphRef="dfc91" RelX="0.0" RelY="-1.0" ArrowHead="Arrow" />
    </Graphics>
    <Xref Database="" ID="" />
  </Interaction>
  <Interaction GraphId="id5a2daea5">
    <Graphics ConnectorType="Elbow" ZOrder="12288" LineThickness="2.0" Color="00cc00">
      <Point X="112.83333333333326" Y="635.0" GraphRef="e81bd" RelX="0.0" RelY="1.0" />
      <Point X="150.2499999999999" Y="667.0" />
      <Point X="187.66666666666652" Y="769.0" GraphRef="f6f75" RelX="0.0" RelY="-1.0" ArrowHead="Arrow" />
    </Graphics>
    <Xref Database="" ID="" />
  </Interaction>
  <Interaction GraphId="idebc0dc7a">
    <Graphics ConnectorType="Elbow" ZOrder="12288" LineThickness="2.0" Color="0000ff">
      <Point X="604.583333333333" Y="634.9999999999999" GraphRef="dba31" RelX="-0.5" RelY="1.0" />
      <Point X="581.9583333333333" Y="684.0" />
      <Point X="559.3333333333334" Y="734.6666666666667" GraphRef="a8f5b" RelX="0.5" RelY="-1.0" ArrowHead="Arrow" />
    </Graphics>
    <Xref Database="" ID="" />
  </Interaction>
  <Interaction GraphId="ide2cc140e">
    <Graphics ConnectorType="Elbow" ZOrder="12288" LineThickness="2.0" Color="ff0000">
      <Point X="449.66666666666686" Y="558.6666666666667" GraphRef="eb55e" RelX="-1.0" RelY="0.0" />
      <Point X="410.8333333333335" Y="615.0" GraphRef="ddbe6" RelX="0.5" RelY="-1.0" ArrowHead="mim-inhibition" />
    </Graphics>
    <Xref Database="" ID="" />
  </Interaction>
  <Interaction GraphId="id901bb22f">
    <Comment>Stimulation with IL-2 induces the phosphorylation of SYK and its interaction with serine-rich region of IL2RB in human peripheral blood lymphocytes.</Comment>
    <Graphics ZOrder="12292" LineThickness="2.0" Color="00cc32">
      <Point X="290.0" Y="498.0" />
      <Point X="290.5" Y="549.0" GraphRef="c2f2c" RelX="0.0" RelY="-1.0" ArrowHead="Arrow" />
    </Graphics>
    <Xref Database="" ID="" />
  </Interaction>
  <Interaction GraphId="idb8216a4c">
    <Comment>Stimulation with IL-2 induces phosphorylation of FYN and its interaction with IL-2 receptor beta in COS and mouse pro-B cellline </Comment>
    <Graphics ZOrder="12294" LineThickness="2.0" Color="00cc32">
      <Point X="237.0" Y="498.0" />
      <Point X="237.0" Y="549.0" GraphRef="d96bc" RelX="0.0" RelY="-1.0" ArrowHead="Arrow" />
    </Graphics>
    <Xref Database="" ID="" />
  </Interaction>
  <Interaction GraphId="idf98292a8">
    <Comment>Stimulation of IL-2 receptor complex with IL-2 induces heteromerization of STAT5A and STAT5B and thus leading to their translocation to the nucleus in COS-7 cells and peripherial blood lymphocytes. </Comment>
    <Graphics ZOrder="12298" LineThickness="2.0" Color="00cc00">
      <Point X="444.3333333333336" Y="755.6666666666667" GraphRef="d6dad" RelX="0.0" RelY="1.0" />
      <Point X="444.0000000000001" Y="866.6666666666667" GraphRef="ad8e4" RelX="0.0" RelY="-1.0" ArrowHead="Arrow" />
    </Graphics>
    <Xref Database="" ID="" />
  </Interaction>
  <Interaction GraphId="id12418c64">
    <Comment>Stimulation with IL-2 induces phosphorylation of STAT5A on Tyr 694 residue and  association of SH2 domains of STAT5 with Tyr-364, Tyr-418 and Tyr-536 residues of IL-2 receptor beta chain Kit 255 cells.
</Comment>
    <Comment>Stimulation with IL-2 induces phosphorylation of STAT5B on Tyr 699 residue and its association with IL-2 receptor beta chain Kit 255 cells.
</Comment>
    <Graphics ZOrder="12300" LineThickness="2.0" Color="00cc00">
      <Point X="544.6666666666669" Y="499.0" />
      <Point X="544.3333333333334" Y="734.6666666666667" GraphRef="a8f5b" RelX="0.0" RelY="-1.0" ArrowHead="Arrow" />
    </Graphics>
    <Xref Database="" ID="" />
  </Interaction>
  <Interaction GraphId="cbc53">
    <Comment>Stimulation with IL-2 induces phosphorylation of STAT5A on Tyr 694 residue and  association of SH2 domains of STAT5 with Tyr-364, Tyr-418 and Tyr-536 residues of IL-2 receptor beta chain Kit 255 cells.</Comment>
    <Comment>Stimulation with IL-2 induces phosphorylation of STAT5B on Tyr 699 residue and its association with IL-2 receptor beta chain Kit 255 cells.</Comment>
    <Graphics ZOrder="12300" LineThickness="2.0" Color="00cc00">
      <Point X="444.0" Y="498.0" />
      <Point X="444.3333333333336" Y="735.6666666666667" GraphRef="d6dad" RelX="0.0" RelY="-1.0" ArrowHead="Arrow" />
    </Graphics>
    <Xref Database="" ID="" />
  </Interaction>
  <Interaction GraphId="id1964598e">
    <Graphics ZOrder="12304" LineStyle="Broken" LineThickness="2.0">
      <Point X="320.9999999999999" Y="922.6666666666665" GraphRef="bd3e5" RelX="0.0" RelY="1.0" />
      <Point X="320.9999999999999" Y="980.0" GraphRef="dd415" RelX="0.0" RelY="-1.0" ArrowHead="Arrow" />
    </Graphics>
    <Xref Database="" ID="" />
  </Interaction>
  <Interaction GraphId="idb1a53943">
    <Comment>IL-2 stimulates the phosphorylation dependent interaction between GAB2, GRB2, SHP2 and p85 subunit of PI3k in NK3.3 and Kit225 cells.</Comment>
    <Graphics ZOrder="12306" LineThickness="2.0" Color="00cc00">
      <Point X="242.83333333333306" Y="705.0" GraphRef="ab2ca" RelX="0.5" RelY="1.0" />
      <Point X="281.0" Y="779.6666666666665" GraphRef="fc51d" RelX="-1.0" RelY="0.0" ArrowHead="Arrow" />
    </Graphics>
    <Xref Database="" ID="" />
  </Interaction>
  <Interaction GraphId="ided95e4e7">
    <Graphics ZOrder="12312" LineStyle="Broken" LineThickness="2.0">
      <Point X="320.9999999999999" Y="1000.0" GraphRef="dd415" RelX="0.0" RelY="1.0" />
      <Point X="321.33333333333337" Y="1069.0" GraphRef="a9631" RelX="0.0" RelY="-1.0" ArrowHead="Arrow" />
    </Graphics>
    <Xref Database="" ID="" />
  </Interaction>
  <Interaction GraphId="iddf84f3ec">
    <Comment>IL-2 stimulates the interaction of CBL with SH3 domain of GRB2 in Kit 225 cells.</Comment>
    <Graphics ZOrder="12318" LineThickness="2.0" Color="00cc00">
      <Point X="123.33333333333317" Y="779.0" GraphRef="db5db" RelX="1.0" RelY="0.0" />
      <Point X="167.66666666666652" Y="779.0" GraphRef="f6f75" RelX="-1.0" RelY="0.0" ArrowHead="Arrow" />
    </Graphics>
    <Xref Database="" ID="" />
  </Interaction>
  <Interaction GraphId="id61cd4a86">
    <Comment>IL-2 stimulates the interaction of phosphorylated CBL with SH2 domain of p85 subunit of PI3K in Kit 225 cells.</Comment>
    <Graphics ZOrder="12320" LineThickness="2.0" Color="00cc00">
      <Point X="207.66666666666652" Y="779.0" GraphRef="f6f75" RelX="1.0" RelY="0.0" />
      <Point X="281.0" Y="779.6666666666665" GraphRef="fc51d" RelX="-1.0" RelY="0.0" ArrowHead="Arrow" />
    </Graphics>
    <Xref Database="" ID="" />
  </Interaction>
  <Interaction GraphId="id4ba0d641">
    <Comment>IL-2 stimulation leads to a direct physical association of Pyk2 with JAK3 in COS7 cells.</Comment>
    <Graphics ZOrder="12322" LineThickness="2.0" Color="00cc00">
      <Point X="618.833333333333" Y="614.9999999999999" GraphRef="dba31" RelX="0.0" RelY="-1.0" />
      <Point X="647.8884199999995" Y="568.0" GraphRef="c88ee" RelX="0.0" RelY="1.0" ArrowHead="Arrow" />
    </Graphics>
    <Xref Database="" ID="" />
  </Interaction>
  <Interaction GraphId="id735c7f8d">
    <Graphics ZOrder="12324" LineStyle="Broken" LineThickness="2.0">
      <Point X="320.99999999999994" Y="789.6666666666665" GraphRef="fc51d" RelX="0.5" RelY="1.0" />
      <Point X="320.9999999999999" Y="902.6666666666665" GraphRef="bd3e5" RelX="0.0" RelY="-1.0" ArrowHead="Arrow" />
    </Graphics>
    <Xref Database="" ID="" />
  </Interaction>
  <Interaction GraphId="eaaec" GroupRef="fe675">
    <Comment></Comment>
    <Graphics ZOrder="12330" LineThickness="3.0">
      <Point X="408.0" Y="338.0" GraphRef="ea5a9" RelX="0.0" RelY="1.0" />
      <Point X="452.0" Y="397.0" GraphRef="aacc7" RelX="0.0" RelY="-1.0" />
    </Graphics>
    <Xref Database="" ID="" />
  </Interaction>
  <Interaction GraphId="f15b9" GroupRef="fe675">
    <Graphics ZOrder="12338" LineThickness="3.0">
      <Point X="346.0" Y="338.0" GraphRef="f3c5b" RelX="0.0" RelY="1.0" />
      <Point X="300.0" Y="397.0" GraphRef="ce87a" RelX="0.0" RelY="-1.0" />
    </Graphics>
    <Xref Database="" ID="" />
  </Interaction>
  <Interaction GraphId="c934a">
    <Comment>SOS recruitment to the cytoplasmic side of the plasma membrane induces the GDP to GTP exchange and activation of RAS.</Comment>
    <Graphics ZOrder="12340" LineThickness="2.0" Color="00cc00">
      <Point X="99.99999999999994" Y="868.0" GraphRef="c89bf" RelX="0.0" RelY="1.0" />
      <Point X="99.64285714285725" Y="908.4761904761907" GraphRef="b1172" RelX="0.0" RelY="-1.0" ArrowHead="Arrow" />
    </Graphics>
    <Xref Database="" ID="" />
  </Interaction>
  <Interaction GraphId="d1c93">
    <Comment>Stimulation of IL-2 receptor complex with IL-2 induces homodimerization of STAT3 in T-lymphocytes and natural killer cells.</Comment>
    <Graphics ZOrder="12346" LineThickness="2.0" Color="00cc00">
      <Point X="601.8333333333335" Y="812.0" GraphRef="ea4b4" RelX="0.0" RelY="1.0" />
      <Point X="601.6666666666663" Y="866.0" GraphRef="ed41b" RelX="0.0" RelY="-1.0" ArrowHead="Arrow" />
    </Graphics>
    <Xref Database="" ID="" />
  </Interaction>
  <Interaction GraphId="eeea1">
    <Comment>Stimulation with IL-2 induces the interaction of CISH with A region of IL-2 receptor beta in BaF3 cells.</Comment>
    <Graphics ZOrder="12346" LineThickness="2.0" Color="00cc00">
      <Point X="681.0" Y="499.0" />
      <Point X="681.3333333333328" Y="655.0" GraphRef="c6c46" RelX="0.0" RelY="-1.0" ArrowHead="Arrow" />
    </Graphics>
    <Xref Database="" ID="" />
  </Interaction>
  <Interaction GraphId="d3c79">
    <Comment>Stimulation of IL-2 receptor complex with IL-2 induces homomerization of STAT1 in T-lymphocytes and natural killer cells.</Comment>
    <Graphics ZOrder="12346" LineThickness="2.0" Color="00cc00">
      <Point X="504.33333333333337" Y="828.6666666666667" GraphRef="ad218" RelX="0.0" RelY="1.0" />
      <Point X="504.5000000000001" Y="866.0" GraphRef="d8d19" RelX="0.0" RelY="-1.0" ArrowHead="Arrow" />
    </Graphics>
    <Xref Database="" ID="" />
  </Interaction>
  <Interaction GraphId="f09da">
    <Comment>Stimulation of IL-2 receptor complex with IL-2 induces the formation of STAT1 and STAT3 heterodimer in T-lymphocytes and natural killer cells.</Comment>
    <Graphics ZOrder="12346" LineThickness="2.0" Color="00cc00">
      <Point X="530.3333333333334" Y="876.0" GraphRef="d8d19" RelX="1.0" RelY="0.0" />
      <Point X="574.6666666666663" Y="876.0" GraphRef="ed41b" RelX="-1.0" RelY="0.0" ArrowHead="Arrow" />
      <Anchor Position="0.5563909774436134" Shape="None" GraphId="b0165" />
    </Graphics>
    <Xref Database="" ID="" />
  </Interaction>
  <Interaction GraphId="e4182">
    <Graphics ZOrder="12354" LineStyle="Broken" LineThickness="2.0">
      <Point X="100.33333333333303" Y="1089.6666666666665" GraphRef="ddece" RelX="0.0" RelY="1.0" />
      <Point X="100.5" Y="1136.6666666666665" GraphRef="ae4fa" RelX="0.0" RelY="-1.0" ArrowHead="Arrow" />
    </Graphics>
    <Xref Database="" ID="" />
  </Interaction>
  <Interaction GraphId="cac85">
    <Graphics ZOrder="12356" LineStyle="Broken" LineThickness="2.0" Color="00cccc">
      <Point X="601.6666666666663" Y="886.0" GraphRef="ed41b" RelX="0.0" RelY="1.0" />
      <Point X="601.333333333333" Y="1256.0" GraphRef="d6922" RelX="0.0" RelY="-1.0" ArrowHead="Arrow" />
    </Graphics>
    <Xref Database="" ID="" />
  </Interaction>
  <Interaction GraphId="d3785">
    <Graphics ZOrder="12356" LineStyle="Broken" LineThickness="2.0" Color="00cccc">
      <Point X="555.0" Y="876.0" GraphRef="b0165" RelX="0.0" RelY="0.0" />
      <Point X="555.6666666666669" Y="1305.0" GraphRef="e6a2e" RelX="0.0" RelY="-1.0" ArrowHead="Arrow" />
    </Graphics>
    <Xref Database="" ID="" />
  </Interaction>
  <Interaction GraphId="c9bf4">
    <Graphics ZOrder="12356" LineStyle="Broken" LineThickness="2.0" Color="00cccc">
      <Point X="444.0000000000001" Y="886.6666666666667" GraphRef="ad8e4" RelX="0.0" RelY="1.0" />
      <Point X="444.66666666666686" Y="1258.0" GraphRef="cbcf2" RelX="0.0" RelY="-1.0" ArrowHead="Arrow" />
    </Graphics>
    <Xref Database="" ID="" />
  </Interaction>
  <Interaction GraphId="e6677">
    <Graphics ZOrder="12356" LineStyle="Broken" LineThickness="2.0" Color="00cccc">
      <Point X="504.5000000000001" Y="886.0" GraphRef="d8d19" RelX="0.0" RelY="1.0" />
      <Point X="504.33333333333337" Y="1258.6666666666667" GraphRef="dce3a" RelX="0.0" RelY="-1.0" ArrowHead="Arrow" />
    </Graphics>
    <Xref Database="" ID="" />
  </Interaction>
  <Interaction GraphId="bc945">
    <Comment>Stimulation of Il-2 receptor complex leads to the interaction of LCK with P85 subunit of PI3K in HT2 cells. Subsequently, LCK also phosphorylates p85 subunit of PI3K.</Comment>
    <Graphics ZOrder="12362" LineThickness="2.0" Color="0000ff">
      <Point X="307.6666666666665" Y="669.8063993519645" GraphRef="a7625" RelX="0.0" RelY="1.0" />
      <Point X="307.66666666666663" Y="769.6666666666665" GraphRef="fc51d" RelX="0.0" RelY="-1.0" ArrowHead="Arrow" />
    </Graphics>
    <Xref Database="" ID="" />
  </Interaction>
  <Interaction GraphId="d3380">
    <Comment>Stimulation of the IL-2 receptor complex induces the tyrosine phosphorylation of SHC1 and its association with GRB2-SOS1 complex in CTLL2 cells.</Comment>
    <Graphics ZOrder="12366" LineThickness="2.0" Color="00cc00">
      <Point X="99.99999999999983" Y="789.0" GraphRef="db5db" RelX="0.0" RelY="1.0" />
      <Point X="99.99999999999994" Y="848.0" GraphRef="c89bf" RelX="0.0" RelY="-1.0" ArrowHead="Arrow" />
    </Graphics>
    <Xref Database="" ID="" />
  </Interaction>
  <Interaction GraphId="b7064">
    <Comment>IL-2 stimulation induces the phosphorylation of Shc and its interaction with IL2RB  phosphorylated at Tyr 364  in Kit 225 cells.</Comment>
    <Graphics ZOrder="12368" LineThickness="2.0" Color="00cc00">
      <Point X="112.0" Y="498.0" />
      <Point X="112.83333333333326" Y="615.0" GraphRef="e81bd" RelX="0.0" RelY="-1.0" ArrowHead="Arrow" />
    </Graphics>
    <Xref Database="" ID="" />
  </Interaction>
  <Interaction GraphId="b03a4">
    <Graphics ZOrder="12370" LineThickness="2.0" Color="0000ff">
      <Point X="637.9999999999998" Y="607.3333333333334" />
      <Point X="644.6666666666663" Y="614.0" ArrowHead="Arrow" />
    </Graphics>
    <Xref Database="" ID="" />
  </Interaction>
  <Interaction GraphId="d6750" GroupRef="fe675">
    <Graphics ZOrder="12374" LineThickness="3.0">
      <Point X="377.0" Y="338.0" GraphRef="de430" RelX="0.0" RelY="1.0" />
      <Point X="377.5" Y="397.0" GraphRef="bad8b" RelX="0.0" RelY="-1.0" />
    </Graphics>
    <Xref Database="" ID="" />
  </Interaction>
  <Interaction GraphId="d0c3f">
    <Comment>Activated RAS binds to RAF1 and leads to the activation of RAF1.</Comment>
    <Graphics ZOrder="12376" LineThickness="2.0" Color="00cc00">
      <Point X="99.64285714285725" Y="928.4761904761907" GraphRef="b1172" RelX="0.0" RelY="1.0" />
      <Point X="100.00000000000028" Y="979.6666666666665" GraphRef="d7a9c" RelX="0.0" RelY="-1.0" ArrowHead="Arrow" />
    </Graphics>
    <Xref Database="" ID="" />
  </Interaction>
  <Interaction GraphId="e85f8">
    <Comment>JAK3 interacts with and phosphorylates IL-2 receptor beta subunit at Tyr-387 through its Box1, Box2 and PQPLXP motifs upon IL-2 stimulation in BaF3 cells.</Comment>
    <Graphics ZOrder="12380" LineThickness="2.0" Color="00cc00">
      <Point X="618.0" Y="498.0" />
      <Point X="618.833333333333" Y="614.9999999999999" GraphRef="dba31" RelX="0.0" RelY="-1.0" ArrowHead="Arrow" />
    </Graphics>
    <Xref Database="" ID="" />
  </Interaction>
  <Interaction GraphId="f136a">
    <Comment>Stimulation of IL-2 receptor complex induces the phosphorylation of STAT3 by JAK3 in 3T3 cells expressing IL-2 receptor subunits.</Comment>
    <Graphics ZOrder="12384" LineThickness="2.0" Color="0000ff">
      <Point X="618.833333333333" Y="634.9999999999999" GraphRef="dba31" RelX="0.0" RelY="1.0" />
      <Point X="618.4166666666667" Y="792.0" GraphRef="ea4b4" RelX="0.5" RelY="-1.0" ArrowHead="Arrow" />
    </Graphics>
    <Xref Database="" ID="" />
  </Interaction>
  <Interaction GraphId="f0b42">
    <Comment>Stimulation of IL-2 receptor complex with IL-2 induces phosphorylation of 40S ribosomal subunit S6 by p70S6 kinase in Kit 225 cells.</Comment>
    <Graphics ZOrder="12384" LineThickness="2.0" Color="0000ff">
      <Point X="320.5" Y="1112.0" GraphRef="b8363" RelX="0.0" RelY="1.0" />
      <Point X="320.3333333333335" Y="1153.0" GraphRef="b7974" RelX="0.0" RelY="-1.0" ArrowHead="Arrow" />
    </Graphics>
    <Xref Database="" ID="" />
  </Interaction>
  <Interaction GraphId="ac1e9">
    <Comment>Stimulation of IL-2 receptor complex with IL-2 induces AKT dependent phosphorylation of FOXO3 leading to its rapid inactivation and thereby preventing FOXO3 nuclear translocation in CD4+ T cells.</Comment>
    <Graphics ZOrder="12384" LineThickness="2.0" Color="0000ff">
      <Point X="300.1666666666665" Y="912.6666666666665" GraphRef="bd3e5" RelX="-1.0" RelY="0.0" />
      <Point X="252.58811333333335" Y="913.1030494216614" GraphRef="dd83c" RelX="1.0" RelY="0.0" ArrowHead="Arrow" />
    </Graphics>
    <Xref Database="" ID="" />
  </Interaction>
  <Interaction GraphId="dc54a">
    <Comment>IL-6 stimulates rapid phosphorylation of SHC1 at Tyr 427 and its interaction with SH2 domain of GRB2 in DeFew-IL-6R/gp130 cells.</Comment>
    <Graphics ZOrder="12388" LineThickness="2.0" Color="00cc00">
      <Point X="100.24999999999989" Y="635.0" GraphRef="e81bd" RelX="-0.5" RelY="1.0" />
      <Point X="99.99999999999983" Y="769.0" GraphRef="db5db" RelX="0.0" RelY="-1.0" ArrowHead="Arrow" />
    </Graphics>
    <Xref Database="" ID="" />
  </Interaction>
  <Interaction GraphId="be055">
    <Comment>Stimulation of IL-2 receptor complex induces the phosphorylation and activation of JAK1 which subsequently auguments the phosphorylation of IL-2RB at Tyr 364, Tyr 418 as well as Tyr 536 in COS-1 cells overexpressing JAK1. </Comment>
    <Graphics ZOrder="12398" LineThickness="2.0" Color="0000ff">
      <Point X="396.3333333333335" Y="615.0" GraphRef="ddbe6" RelX="0.0" RelY="-1.0" />
      <Point X="396.75" Y="417.0" GraphRef="bad8b" RelX="0.5" RelY="1.0" ArrowHead="Arrow" />
    </Graphics>
    <Xref Database="" ID="" />
  </Interaction>
  <Interaction GraphId="aef96">
    <Comment>Stimulation of IL-2 receptor complex by IL-2 stimulation leads to association of Shc1 with IL-2 receptor beta chain via its PTB domain and subsequent tyrosine phosphorylation of Shc1 by JAK1 in 32D cells.
</Comment>
    <Graphics ZOrder="12400" LineThickness="2.0" Color="0000ff">
      <Point X="367.3333333333335" Y="625.0" GraphRef="ddbe6" RelX="-1.0" RelY="0.0" />
      <Point X="138.0" Y="625.0" GraphRef="e81bd" RelX="1.0" RelY="0.0" ArrowHead="Arrow" />
    </Graphics>
    <Xref Database="" ID="" />
  </Interaction>
  <Interaction GraphId="f67ec">
    <Comment>Activation of RAF induces the phosphorylation and activation of MEKs</Comment>
    <Graphics ZOrder="12402" LineStyle="Broken" LineThickness="2.0">
      <Point X="100.00000000000028" Y="999.6666666666665" GraphRef="d7a9c" RelX="0.0" RelY="1.0" />
      <Point X="100.66666666666697" Y="1046.6666666666665" GraphRef="b6079" RelX="0.0" RelY="-1.0" ArrowHead="Arrow" />
    </Graphics>
    <Xref Database="" ID="" />
  </Interaction>
  <Interaction GraphId="bfb6f" GroupRef="fe675">
    <Graphics ZOrder="12422" LineThickness="3.0" Color="ff3399">
      <Point X="378.3333333333336" Y="255.0" GraphRef="c1e37" RelX="0.0" RelY="1.0" />
      <Point X="378.0" Y="295.0" GraphRef="dc9d1" RelX="0.0" RelY="-1.0" />
    </Graphics>
    <Xref Database="" ID="" />
  </Interaction>
  <Interaction GraphId="d674a">
    <Comment>Simulation of IL-2 receptor complex induces the phosphorylation and activation of JAK3 which phosphorylate JAK1 in U4A cells.</Comment>
    <Graphics ZOrder="12424" LineThickness="2.0" Color="0000ff">
      <Point X="590.333333333333" Y="624.9999999999999" GraphRef="dba31" RelX="-1.0" RelY="0.0" />
      <Point X="425.3333333333335" Y="625.0" GraphRef="ddbe6" RelX="1.0" RelY="0.0" ArrowHead="Arrow" />
      <Anchor Position="0.8020202020202024" Shape="None" GraphId="fd92c" />
    </Graphics>
    <Xref Database="" ID="" />
  </Interaction>
  <Interaction GraphId="c0ae1">
    <Comment>IL-2 stimulates the interaction of GAB2 with SH2 domain of CRKL in Kit-225 cells and T lymphocytes.</Comment>
    <Graphics ZOrder="12432" LineThickness="2.0" Color="00cc00">
      <Point X="137.39674491293638" Y="809.0" GraphRef="ff88b" RelX="0.0" RelY="0.0" />
      <Point X="136.9999999999999" Y="848.6666666666667" GraphRef="b3311" RelX="-0.5" RelY="-1.0" ArrowHead="Arrow" />
    </Graphics>
    <Xref Database="" ID="" />
  </Interaction>
  <Interaction GraphId="f8cc0">
    <Graphics ZOrder="33660" LineThickness="2.0" Color="00cc00">
      <Point X="727.0" Y="700.0" />
      <Point X="784.0" Y="700.0" ArrowHead="Arrow" />
    </Graphics>
    <Xref Database="" ID="" />
  </Interaction>
  <Interaction GraphId="afc1e">
    <Graphics ZOrder="33661" LineThickness="2.0">
      <Point X="754.0" Y="694.0" />
      <Point X="754.0" Y="706.0" />
    </Graphics>
    <Xref Database="" ID="" />
  </Interaction>
  <Interaction GraphId="a573d">
    <Graphics ZOrder="33663" LineThickness="2.0" Color="ff0033">
      <Point X="728.0" Y="1046.0" />
      <Point X="793.0" Y="1046.0" ArrowHead="mim-inhibition" />
    </Graphics>
    <Xref Database="" ID="" />
  </Interaction>
  <Interaction GraphId="eb8e2">
    <Graphics ZOrder="33664" LineThickness="2.0" Color="9900cc">
      <Point X="728.0" Y="947.0" />
      <Point X="786.0" Y="947.5024647292423" ArrowHead="Arrow" />
    </Graphics>
    <Xref Database="" ID="" />
  </Interaction>
  <Interaction GraphId="dabb4">
    <Graphics ZOrder="33665" LineThickness="3.0" Color="ff00ff">
      <Point X="781.0" Y="1138.0" />
      <Point X="782.0" Y="1114.0" ArrowHead="Arrow" />
    </Graphics>
    <Xref Database="" ID="" />
  </Interaction>
  <Interaction GraphId="dbd01">
    <Graphics ZOrder="33666" LineThickness="2.0" Color="cc00cc">
      <Point X="728.0" Y="927.658208482304" />
      <Point X="786.0" Y="927.658208482304" ArrowHead="Arrow" />
    </Graphics>
    <Xref Database="" ID="" />
  </Interaction>
  <Interaction GraphId="b7c92">
    <Graphics ZOrder="33667" LineThickness="2.0" Color="999900">
      <Point X="728.0" Y="887.6593972779119" />
      <Point X="786.0" Y="887.6593972779119" ArrowHead="Arrow" />
    </Graphics>
    <Xref Database="" ID="" />
  </Interaction>
  <Interaction GraphId="f9a8b">
    <Graphics ZOrder="33668" LineStyle="Broken" LineThickness="2.0" Color="00cccc">
      <Point X="729.0" Y="1066.0" />
      <Point X="787.0" Y="1066.5012759336341" ArrowHead="Arrow" />
    </Graphics>
    <Xref Database="" ID="" />
  </Interaction>
  <Interaction GraphId="ed10a">
    <Graphics ZOrder="33669" LineThickness="2.0" Color="00ffff">
      <Point X="728.0" Y="867.6593972779119" />
      <Point X="786.0" Y="867.6593972779119" ArrowHead="Arrow" />
    </Graphics>
    <Xref Database="" ID="" />
  </Interaction>
  <Interaction GraphId="da108">
    <Graphics ZOrder="33670" LineThickness="2.0" Color="ffcc33">
      <Point X="728.0" Y="807.0" />
      <Point X="786.0000017000198" Y="807.6593972779119" ArrowHead="Arrow" />
    </Graphics>
    <Xref Database="" ID="" />
  </Interaction>
  <Interaction GraphId="f8b9f">
    <Graphics ZOrder="33671" LineThickness="3.0" Color="ff00ff">
      <Point X="782.0" Y="1131.0" />
      <Point X="782.0" Y="1146.0" ArrowHead="Arrow" />
    </Graphics>
    <Xref Database="" ID="" />
  </Interaction>
  <Interaction GraphId="b41e6">
    <Graphics ZOrder="33688" LineThickness="2.0" Color="0000ff">
      <Point X="728.0" Y="847.6593972779119" />
      <Point X="786.0" Y="847.6593972779119" ArrowHead="Arrow" />
    </Graphics>
    <Xref Database="" ID="" />
  </Interaction>
  <Interaction GraphId="ce017">
    <Graphics ZOrder="33689" LineThickness="2.0" Color="ff9933">
      <Point X="728.0" Y="827.6593972779119" />
      <Point X="786.0" Y="827.6593972779119" ArrowHead="Arrow" />
    </Graphics>
    <Xref Database="" ID="" />
  </Interaction>
  <Interaction GraphId="a2be9">
    <Graphics ZOrder="33696" LineThickness="2.0" Color="cccc00">
      <Point X="727.0" Y="907.0" />
      <Point X="786.0" Y="907.5036535248503" ArrowHead="Arrow" />
    </Graphics>
    <Xref Database="" ID="" />
  </Interaction>
  <Interaction GraphId="a3353">
    <Graphics ZOrder="33698" LineThickness="2.0" Color="770000">
      <Point X="728.0" Y="967.6570196866958" />
      <Point X="786.0" Y="967.6570196866958" ArrowHead="Arrow" />
    </Graphics>
    <Xref Database="" ID="" />
  </Interaction>
  <Interaction GraphId="e9973">
    <Graphics ZOrder="33700" LineThickness="2.0" Color="775200">
      <Point X="728.0" Y="987.6570196866958" />
      <Point X="786.0" Y="987.6570196866958" ArrowHead="Arrow" />
    </Graphics>
    <Xref Database="" ID="" />
  </Interaction>
  <Interaction GraphId="ad9e1">
    <Graphics ZOrder="33702" LineThickness="2.0" Color="ff6666">
      <Point X="728.0" Y="1007.6570196866958" />
      <Point X="786.0" Y="1007.6570196866958" ArrowHead="Arrow" />
    </Graphics>
    <Xref Database="" ID="" />
  </Interaction>
  <Interaction GraphId="b0668">
    <Graphics ZOrder="33716" LineThickness="2.0" Color="999999">
      <Point X="728.0" Y="1027.6570196866958" />
      <Point X="786.0" Y="1027.6570196866958" ArrowHead="Arrow" />
    </Graphics>
    <Xref Database="" ID="" />
  </Interaction>
  <Interaction GraphId="cf100">
    <Graphics ZOrder="33718" LineThickness="2.0">
      <Point X="753.0" Y="762.0" />
      <Point X="786.0" Y="762.0" ArrowHead="mim-transcription-translation" />
    </Graphics>
    <Xref Database="" ID="" />
  </Interaction>
  <Interaction GraphId="ea747">
    <Graphics ZOrder="33719" LineThickness="2.0">
      <Point X="729.0" Y="762.0" />
      <Point X="754.0" Y="762.0" ArrowHead="TBar" />
    </Graphics>
    <Xref Database="" ID="" />
  </Interaction>
  <Interaction GraphId="fddee">
    <Graphics ZOrder="33720" LineThickness="2.0">
      <Point X="727.0" Y="739.0" />
      <Point X="785.0" Y="739.0" ArrowHead="mim-transcription-translation" />
    </Graphics>
    <Xref Database="" ID="" />
  </Interaction>
  <Interaction GraphId="bb0ef">
    <Graphics ZOrder="33721" LineThickness="2.0" Color="00cc00">
      <Point X="727.0" Y="681.0" />
      <Point X="785.0" Y="681.0" ArrowHead="Arrow" />
    </Graphics>
    <Xref Database="" ID="" />
  </Interaction>
  <Interaction GraphId="c5c92">
    <Graphics ZOrder="33722" LineStyle="Broken" LineThickness="2.0">
      <Point X="727.0" Y="721.0" />
      <Point X="785.0" Y="721.0" ArrowHead="Arrow" />
    </Graphics>
    <Xref Database="" ID="" />
  </Interaction>
  <Interaction GraphId="fedae">
    <Graphics ZOrder="33723" LineThickness="2.0">
      <Point X="774.3333333333335" Y="787.3333333333326" />
      <Point X="781.0" Y="793.9999999999991" ArrowHead="Arrow" />
    </Graphics>
    <Xref Database="" ID="" />
  </Interaction>
  <Interaction GraphId="f444c">
    <Graphics ZOrder="33730" LineThickness="3.0">
      <Point X="830.0952380952383" Y="597.0" GraphRef="d3a71" RelX="0.0" RelY="1.0" />
      <Point X="830.5" Y="622.952380952381" GraphRef="de1c4" RelX="0.0" RelY="-1.0" />
    </Graphics>
    <Xref Database="" ID="" />
  </Interaction>
  <Interaction GraphId="ee3da">
    <Graphics ZOrder="33733" LineThickness="3.0" Color="ff3399">
      <Point X="753.5485028072367" Y="620.0818257433984" GraphRef="e2e29" RelX="0.0" RelY="-1.0" />
      <Point X="753.5" Y="599.952380952381" GraphRef="a6d77" RelX="0.0" RelY="1.0" />
    </Graphics>
    <Xref Database="" ID="" />
  </Interaction>
  <Label TextLabel="NU" GraphId="a6818">
    <Graphics CenterX="463.66666666666686" CenterY="1201.0" Width="24.0" Height="20.0" ZOrder="28672" FillColor="ffffff" FontWeight="Bold" FontSize="12" Valign="Middle" Color="ff00ff" />
  </Label>
  <Label TextLabel="CY" GraphId="df82d">
    <Graphics CenterX="463.16666666666686" CenterY="1150.0" Width="27.0" Height="20.0" ZOrder="28672" FillColor="ffffff" FontWeight="Bold" FontSize="12" Valign="Middle" Color="ff00ff" />
  </Label>
  <Label TextLabel="NU" GraphId="cd5b6">
    <Graphics CenterX="521.6666666666669" CenterY="1200.0" Width="24.0" Height="20.0" ZOrder="28672" FillColor="ffffff" FontWeight="Bold" FontSize="12" Valign="Middle" Color="ff00ff" />
  </Label>
  <Label TextLabel="CY" GraphId="bac17">
    <Graphics CenterX="521.1666666666669" CenterY="1149.0" Width="27.0" Height="20.0" ZOrder="28672" FillColor="ffffff" FontWeight="Bold" FontSize="12" Valign="Middle" Color="ff00ff" />
  </Label>
  <Label TextLabel="CY" GraphId="d9f14">
    <Graphics CenterX="571.166666666667" CenterY="1149.0" Width="27.0" Height="20.0" ZOrder="28672" FillColor="ffffff" FontWeight="Bold" FontSize="12" Valign="Middle" Color="ff00ff" />
  </Label>
  <Label TextLabel="NU" GraphId="c4a66">
    <Graphics CenterX="571.6666666666669" CenterY="1200.0" Width="24.0" Height="20.0" ZOrder="28672" FillColor="ffffff" FontWeight="Bold" FontSize="12" Valign="Middle" Color="ff00ff" />
  </Label>
  <Label TextLabel="CY" GraphId="c1fb0">
    <Graphics CenterX="619.1666666666663" CenterY="1148.0" Width="27.0" Height="20.0" ZOrder="28672" FillColor="ffffff" FontWeight="Bold" FontSize="12" Valign="Middle" Color="ff00ff" />
  </Label>
  <Label TextLabel="NU" GraphId="aca46">
    <Graphics CenterX="619.6666666666663" CenterY="1199.0" Width="24.0" Height="20.0" ZOrder="28672" FillColor="ffffff" FontWeight="Bold" FontSize="12" Valign="Middle" Color="ff00ff" />
  </Label>
  <Label TextLabel="gene expression" GraphId="d2613">
    <Graphics CenterX="320.5" CenterY="1326.0" Width="107.0" Height="20.0" ZOrder="28672" FillColor="ffffff" FontWeight="Bold" FontSize="12" Valign="Middle" Color="ff0000" />
  </Label>
  <Label TextLabel="AKT dependent" GraphId="a4d3f">
    <Graphics CenterX="320.0" CenterY="1307.0" Width="120.0" Height="20.0" ZOrder="28672" FillColor="ffffff" FontWeight="Bold" FontSize="12" Valign="Middle" Color="ff0000" />
  </Label>
  <Label TextLabel="Ras-MAPK cascade" GraphId="c9b06">
    <Graphics CenterX="100.0" CenterY="1303.0" Width="122.0" Height="20.0" ZOrder="28672" FillColor="ffffff" FontWeight="Bold" FontSize="12" Valign="Middle" Color="ff0000" />
  </Label>
  <Label TextLabel="mediated gene expression" GraphId="d91ca">
    <Graphics CenterX="101.5" CenterY="1322.0" Width="169.0" Height="20.0" ZOrder="28672" FillColor="ffffff" FontWeight="Bold" FontSize="12" Valign="Middle" Color="ff0000" />
  </Label>
  <Label TextLabel="IL-2 Signaling Pathway" GraphId="f8de6">
    <Graphics CenterX="378.5" CenterY="162.5" Width="237.0" Height="31.0" ZOrder="28672" FillColor="ffffff" FontName="SansSerif" FontWeight="Bold" FontSize="18" Valign="Middle" />
  </Label>
  <Label TextLabel="Protein" GraphId="fa4e5">
    <Graphics CenterX="757.5" CenterY="1087.0" Width="60.0" Height="20.0" ZOrder="33659" FillColor="ffffff" FontWeight="Bold" FontSize="12" Valign="Middle" ShapeType="Rectangle" />
  </Label>
  <Label TextLabel="Protein - protein dissociation" GraphId="def74">
    <Graphics CenterX="908.0" CenterY="700.0" Width="186.0" Height="18.0" ZOrder="33662" FillColor="ffffff" FontWeight="Bold" FontSize="12" Valign="Middle" />
  </Label>
  <Label TextLabel="Inhibition" GraphId="a98dc">
    <Graphics CenterX="842.0" CenterY="1046.0" Width="66.0" Height="20.0" ZOrder="33672" FillColor="ffffff" FontName="SansSerif" FontWeight="Bold" FontSize="12" Valign="Middle" />
  </Label>
  <Label TextLabel="Auto catalysis" GraphId="ab78f">
    <Graphics CenterX="859.0" CenterY="787.0" Width="94.0" Height="20.0" ZOrder="33673" FillColor="ffffff" FontName="SansSerif" FontWeight="Bold" FontSize="12" Valign="Middle" />
  </Label>
  <Label TextLabel="Transport" GraphId="cf60c">
    <Graphics CenterX="842.0" CenterY="1067.0" Width="66.0" Height="20.0" ZOrder="33674" FillColor="ffffff" FontName="SansSerif" FontWeight="Bold" FontSize="12" Valign="Middle" />
  </Label>
  <Label TextLabel="Positive regulation of gene expression" GraphId="c0c27">
    <Graphics CenterX="934.8333333333333" CenterY="742.0" Width="247.0" Height="20.0" ZOrder="33675" FillColor="ffffff" FontName="SansSerif" FontWeight="Bold" FontSize="12" Valign="Middle" />
  </Label>
  <Label TextLabel="Leads to through unknown mechanism" GraphId="ac83c">
    <Graphics CenterX="936.8333333333333" CenterY="721.0" Width="243.0" Height="20.0" ZOrder="33676" FillColor="ffffff" FontName="SansSerif" FontWeight="Bold" FontSize="12" Valign="Middle" />
  </Label>
  <Label TextLabel="Negative regulation of gene expression" GraphId="f0ac6">
    <Graphics CenterX="936.8333333333333" CenterY="763.0" Width="247.0" Height="20.0" ZOrder="33677" FillColor="ffffff" FontName="SansSerif" FontWeight="Bold" FontSize="12" Valign="Middle" />
  </Label>
  <Label TextLabel="Translocation " GraphId="a8c6c">
    <Graphics CenterX="858.0" CenterY="1129.0" Width="92.0" Height="20.0" ZOrder="33678" FillColor="ffffff" FontName="SansSerif" FontWeight="Bold" FontSize="12" Valign="Middle" />
  </Label>
  <Label TextLabel="Ubiquitination" GraphId="a5f5d">
    <Graphics CenterX="858.8333333333333" CenterY="926.0" Width="93.66666666666663" Height="20.0" ZOrder="33679" FillColor="ffffff" FontName="SansSerif" FontWeight="Bold" FontSize="12" Valign="Middle" />
  </Label>
  <Label TextLabel="Deubiquitination" GraphId="f37d5">
    <Graphics CenterX="866.1666666666665" CenterY="947.0" Width="111.0" Height="20.0" ZOrder="33680" FillColor="ffffff" FontName="SansSerif" FontWeight="Bold" FontSize="12" Valign="Middle" />
  </Label>
  <Label TextLabel="Sumoylation" GraphId="dd3c5">
    <Graphics CenterX="853.0" CenterY="886.0" Width="86.0" Height="20.0" ZOrder="33681" FillColor="ffffff" FontName="SansSerif" FontWeight="Bold" FontSize="12" Valign="Middle" />
  </Label>
  <Label TextLabel="Induced catalysis" GraphId="ae094">
    <Graphics CenterX="865.5" CenterY="1087.0" Width="111.0" Height="20.0" ZOrder="33682" FillColor="ffffff" FontName="SansSerif" FontWeight="Bold" FontSize="12" Valign="Middle" />
  </Label>
  <Label TextLabel="Protein-protein interaction" GraphId="faa49">
    <Graphics CenterX="900.3333333333333" CenterY="681.0" Width="172.66666666666663" Height="20.0" ZOrder="33683" FillColor="ffffff" FontName="SansSerif" FontWeight="Bold" FontSize="12" Valign="Middle" />
  </Label>
  <Label TextLabel="Acetylation" GraphId="be8c5">
    <Graphics CenterX="851.0" CenterY="807.0" Width="74.0" Height="20.0" ZOrder="33684" FillColor="ffffff" FontName="SansSerif" FontWeight="Bold" FontSize="12" Valign="Middle" />
  </Label>
  <Label TextLabel="Dephosphorylation" GraphId="c0779">
    <Graphics CenterX="873.1666666666665" CenterY="866.0" Width="127.0" Height="20.0" ZOrder="33685" FillColor="ffffff" FontName="SansSerif" FontWeight="Bold" FontSize="12" Valign="Middle" />
  </Label>
  <Label TextLabel="LEGEND" GraphId="d7037">
    <Graphics CenterX="883.0" CenterY="540.0" Width="80.0" Height="20.0" ZOrder="33686" FillColor="ffffff" FontName="SansSerif" FontWeight="Bold" FontSize="14" Valign="Middle" Color="3333ff" />
  </Label>
  <Label TextLabel="Phosphorylation" GraphId="ae7b4">
    <Graphics CenterX="865.1666666666665" CenterY="847.0" Width="111.0" Height="20.0" ZOrder="33687" FillColor="ffffff" FontName="SansSerif" FontWeight="Bold" FontSize="12" Valign="Middle" />
  </Label>
  <Label TextLabel="Deacetylation" GraphId="b4d4c">
    <Graphics CenterX="856.5" CenterY="828.0" Width="89.0" Height="20.0" ZOrder="33690" FillColor="ffffff" FontName="SansSerif" FontWeight="Bold" FontSize="12" Valign="Middle" />
  </Label>
  <Label TextLabel="Golgi apparatus" GraphId="f1ff3">
    <Attribute Key="org.pathvisio.model.GenMAPP-Xref" Value="" />
    <Graphics CenterX="863.3333333333337" CenterY="1257.6666666666667" Width="106.33333333333333" Height="16.0" ZOrder="33692" FillColor="ffffff" FontName="SansSerif" FontWeight="Bold" FontSize="12" Valign="Middle" />
  </Label>
  <Label TextLabel="Endosome" GraphId="ba090">
    <Attribute Key="org.pathvisio.model.GenMAPP-Xref" Value="" />
    <Graphics CenterX="846.6666666666667" CenterY="1222.6666666666667" Width="71.33333333333333" Height="16.0" ZOrder="33693" FillColor="ffffff" FontName="SansSerif" FontWeight="Bold" FontSize="12" Valign="Middle" />
  </Label>
  <Label TextLabel="Nucleus" GraphId="d6ba5">
    <Attribute Key="org.pathvisio.model.GenMAPP-Xref" Value="" />
    <Graphics CenterX="839.3333333333333" CenterY="1294.6666666666667" Width="55.333333333333336" Height="16.0" ZOrder="33694" FillColor="ffffff" FontName="SansSerif" FontWeight="Bold" FontSize="12" Valign="Middle" />
  </Label>
  <Label TextLabel="Mitochondrion" GraphId="b0ad9">
    <Attribute Key="org.pathvisio.model.GenMAPP-Xref" Value="" />
    <Graphics CenterX="859.0000000000002" CenterY="1275.6666666666667" Width="96.33333333333333" Height="16.0" ZOrder="33695" FillColor="ffffff" FontName="SansSerif" FontWeight="Bold" FontSize="12" Valign="Middle" />
  </Label>
  <Label TextLabel="Desumoylation" GraphId="b569c">
    <Graphics CenterX="861.5" CenterY="906.0" Width="99.0" Height="20.0" ZOrder="33697" FillColor="ffffff" FontName="SansSerif" FontWeight="Bold" FontSize="12" Valign="Middle" />
  </Label>
  <Label TextLabel="Methylation" GraphId="fdeec">
    <Graphics CenterX="850.5" CenterY="968.0" Width="75.0" Height="20.0" ZOrder="33699" FillColor="ffffff" FontName="SansSerif" FontWeight="Bold" FontSize="12" Valign="Middle" />
  </Label>
  <Label TextLabel="Demethylation" GraphId="b6f05">
    <Graphics CenterX="859.5" CenterY="988.0" Width="93.0" Height="20.0" ZOrder="33701" FillColor="ffffff" FontName="SansSerif" FontWeight="Bold" FontSize="12" Valign="Middle" />
  </Label>
  <Label TextLabel="Palmitoylation" GraphId="c4a90">
    <Graphics CenterX="858.0" CenterY="1007.0" Width="90.0" Height="20.0" ZOrder="33703" FillColor="ffffff" FontName="SansSerif" FontWeight="Bold" FontSize="12" Valign="Middle" />
  </Label>
  <Label TextLabel="Cytoplasm" GraphId="f3ef6">
    <Attribute Key="org.pathvisio.model.GenMAPP-Xref" Value="" />
    <Graphics CenterX="845.6666666666667" CenterY="1183.6666666666667" Width="71.33333333333333" Height="16.0" ZOrder="33704" FillColor="ffffff" FontName="SansSerif" FontWeight="Bold" FontSize="12" Valign="Middle" />
  </Label>
  <Label TextLabel="EC" GraphId="add27">
    <Attribute Key="org.pathvisio.model.GenMAPP-Xref" Value="" />
    <Graphics CenterX="777.0" CenterY="1204.6666666666667" Width="22.333333333333332" Height="16.0" ZOrder="33705" FillColor="ffffff" FontWeight="Bold" FontSize="12" Valign="Middle" Color="ff00ff" />
  </Label>
  <Label TextLabel="Plasma membrane" GraphId="ff441">
    <Attribute Key="org.pathvisio.model.GenMAPP-Xref" Value="" />
    <Graphics CenterX="871.3333333333335" CenterY="1163.6666666666667" Width="120.66666666666674" Height="16.0" ZOrder="33706" FillColor="ffffff" FontName="SansSerif" FontWeight="Bold" FontSize="12" Valign="Middle" />
  </Label>
  <Label TextLabel="MT" GraphId="ba9f1">
    <Attribute Key="org.pathvisio.model.GenMAPP-Xref" Value="" />
    <Graphics CenterX="778.0" CenterY="1274.6666666666667" Width="24.333333333333332" Height="16.0" ZOrder="33707" FillColor="ffffff" FontWeight="Bold" FontSize="12" Valign="Middle" Color="ff00ff" />
  </Label>
  <Label TextLabel="Endoplasmic reticulum" GraphId="c4ac0">
    <Attribute Key="org.pathvisio.model.GenMAPP-Xref" Value="" />
    <Graphics CenterX="886.6666666666667" CenterY="1240.6666666666667" Width="150.33333333333334" Height="16.0" ZOrder="33708" FillColor="ffffff" FontName="SansSerif" FontWeight="Bold" FontSize="12" Valign="Middle" />
  </Label>
  <Label TextLabel="CY" GraphId="c668b">
    <Attribute Key="org.pathvisio.model.GenMAPP-Xref" Value="" />
    <Graphics CenterX="777.0" CenterY="1183.6666666666667" Width="22.333333333333332" Height="16.0" ZOrder="33709" FillColor="ffffff" FontWeight="Bold" FontSize="12" Valign="Middle" Color="ff00ff" />
  </Label>
  <Label TextLabel="PM" GraphId="caf90">
    <Attribute Key="org.pathvisio.model.GenMAPP-Xref" Value="" />
    <Graphics CenterX="778.0" CenterY="1164.6666666666667" Width="25.333333333333332" Height="16.0" ZOrder="33710" FillColor="ffffff" FontWeight="Bold" FontSize="12" Valign="Middle" Color="ff00ff" />
  </Label>
  <Label TextLabel="GO" GraphId="b0a06">
    <Attribute Key="org.pathvisio.model.GenMAPP-Xref" Value="" />
    <Graphics CenterX="777.0" CenterY="1257.6666666666667" Width="25.333333333333332" Height="16.0" ZOrder="33711" FillColor="ffffff" FontWeight="Bold" FontSize="12" Valign="Middle" Color="ff00ff" />
  </Label>
  <Label TextLabel="NU" GraphId="cc7f9">
    <Attribute Key="org.pathvisio.model.GenMAPP-Xref" Value="" />
    <Graphics CenterX="777.0" CenterY="1294.6666666666667" Width="23.333333333333332" Height="16.0" ZOrder="33712" FillColor="ffffff" FontWeight="Bold" FontSize="12" Valign="Middle" Color="ff00ff" />
  </Label>
  <Label TextLabel="Extracellular" GraphId="ccf39">
    <Attribute Key="org.pathvisio.model.GenMAPP-Xref" Value="" />
    <Graphics CenterX="852.6666666666667" CenterY="1202.6666666666667" Width="86.33333333333333" Height="16.0" ZOrder="33713" FillColor="ffffff" FontName="SansSerif" FontWeight="Bold" FontSize="12" Valign="Middle" />
  </Label>
  <Label TextLabel="ER" GraphId="ca9d4">
    <Attribute Key="org.pathvisio.model.GenMAPP-Xref" Value="" />
    <Graphics CenterX="777.0" CenterY="1240.6666666666667" Width="22.333333333333332" Height="16.0" ZOrder="33714" FillColor="ffffff" FontWeight="Bold" FontSize="12" Valign="Middle" Color="ff00ff" />
  </Label>
  <Label TextLabel="EN" GraphId="a05d2">
    <Attribute Key="org.pathvisio.model.GenMAPP-Xref" Value="" />
    <Graphics CenterX="777.0" CenterY="1223.6666666666667" Width="22.333333333333332" Height="16.0" ZOrder="33715" FillColor="ffffff" FontWeight="Bold" FontSize="12" Valign="Middle" Color="ff00ff" />
  </Label>
  <Label TextLabel="Proteolytic cleavage" GraphId="f10f7">
    <Graphics CenterX="873.0" CenterY="1027.0" Width="122.0" Height="20.0" ZOrder="33717" FillColor="ffffff" FontName="SansSerif" FontWeight="Bold" FontSize="12" Valign="Middle" />
  </Label>
  <Label TextLabel="Receptor" GraphId="de1c4">
    <Graphics CenterX="830.5" CenterY="632.952380952381" Width="65.0" Height="20.0" ZOrder="33726" FillColor="ffffff" FontWeight="Bold" FontSize="12" Valign="Middle" ShapeType="Rectangle" />
  </Label>
  <Label TextLabel="Protein" GraphId="dbc60">
    <Graphics CenterX="927.0" CenterY="591.452380952381" Width="52.0" Height="20.0" ZOrder="33727" FillColor="ffffff" FontWeight="Bold" FontSize="12" Valign="Middle" ShapeType="Rectangle" />
  </Label>
  <Label TextLabel="mRNA" GraphId="ddf0a">
    <Graphics CenterX="990.0" CenterY="590.952380952381" Width="48.0" Height="20.0" ZOrder="33728" FillColor="ffffff" FontStyle="Italic" FontSize="12" Valign="Middle" ShapeType="Rectangle" />
  </Label>
  <Label TextLabel="Ligand" GraphId="a6d77">
    <Graphics CenterX="753.5" CenterY="589.952380952381" Width="51.0" Height="20.0" ZOrder="33729" FillColor="ffffff" FontWeight="Bold" FontSize="12" Valign="Middle" ShapeType="Rectangle" />
  </Label>
  <Shape GraphId="ea5a9" GroupRef="fe675">
    <Graphics CenterX="408.0" CenterY="322.5" Width="30.0" Height="31.0" ZOrder="16386" FontSize="10" Valign="Middle" ShapeType="Arc" LineThickness="3.0" Rotation="0.0" />
  </Shape>
  <Shape GraphId="dc9d1" GroupRef="fe675">
    <Graphics CenterX="378.0" CenterY="313.0" Width="36.0" Height="36.0" ZOrder="16390" FillColor="ff3399" FontSize="10" Valign="Middle" ShapeType="Oval" Color="ff0066" Rotation="0.0" />
  </Shape>
  <Shape GraphId="f3c5b" GroupRef="fe675">
    <Graphics CenterX="346.0" CenterY="322.5" Width="30.0" Height="31.0" ZOrder="16398" FontSize="10" Valign="Middle" ShapeType="Arc" LineThickness="3.0" Rotation="0.0" />
  </Shape>
  <Shape GraphId="de430" GroupRef="fe675">
    <Graphics CenterX="377.0" CenterY="322.5" Width="30.0" Height="31.0" ZOrder="16416" FontSize="10" Valign="Middle" ShapeType="Arc" LineThickness="3.0" Rotation="0.0" />
  </Shape>
  <Shape GraphId="a1dae">
    <Comment>Stimulation of IL-2 receptor complex with IL-2 induces JAK3 autophosphorylation in COS-7 cells and primary T-lymphocytes.</Comment>
    <Graphics CenterX="633.3333333333329" CenterY="611.6666666666666" Width="14.907119999999999" Height="20.0" ZOrder="16426" FontSize="10" Valign="Middle" ShapeType="Arc" LineThickness="2.0" Color="0000ff" Rotation="2.554867" />
  </Shape>
  <Shape TextLabel="P" GraphId="d0ac7">
    <Comment>Stimulation of IL- receptor complex with IL-2 induces p70 S6 Kinase phosphorylation in spleenic T-cells </Comment>
    <Graphics CenterX="360.0" CenterY="1116.75" Width="22.0" Height="18.5" ZOrder="32956" FillColor="ffff00" FontSize="10" Valign="Middle" ShapeType="mim-interaction" Rotation="0.0" />
  </Shape>
  <Shape TextLabel="P" GraphId="e9d50">
    <Comment>Stimulation of IL- receptor complex with IL-2 induces p70 S6 Kinase phosphorylation in spleenic T-cells </Comment>
    <Graphics CenterX="362.0" CenterY="1091.75" Width="22.0" Height="18.5" ZOrder="32958" FillColor="ffff00" FontSize="10" Valign="Middle" ShapeType="mim-interaction" Rotation="0.0" />
  </Shape>
  <Shape GraphId="c19d7">
    <Graphics CenterX="890.5" CenterY="917.5" Width="355.0" Height="783.0" ZOrder="33691" FontSize="10" Valign="Middle" ShapeType="Rectangle" Rotation="0.0" />
  </Shape>
  <Shape GraphId="cc128">
    <Graphics CenterX="769.6666666666666" CenterY="790.6666666666658" Width="14.907119999999999" Height="20.0" ZOrder="33724" FontSize="10" Valign="Middle" ShapeType="Arc" LineThickness="2.0" Rotation="2.554867" />
  </Shape>
  <Shape GraphId="add41">
    <Graphics CenterX="788.0" CenterY="1097.5" Width="14.0" Height="13.0" ZOrder="33725" FillColor="ffffff" FontSize="10" Valign="Middle" ShapeType="Oval" Rotation="0.0" />
  </Shape>
  <Shape TextLabel="Enzyme complex" GraphId="f1e58">
    <Graphics CenterX="958.8809523809527" CenterY="632.1190476190473" Width="115.0" Height="22.333333333332575" ZOrder="33731" FillColor="ccff33" FontName="SansSerif" FontWeight="Bold" FontSize="12" Valign="Middle" ShapeType="Rectangle" Rotation="0.0" />
  </Shape>
  <Shape GraphId="d3a71">
    <Graphics CenterX="830.0952380952383" CenterY="581.5" Width="30.0" Height="31.0" ZOrder="33732" FontSize="10" Valign="Middle" ShapeType="Arc" LineThickness="3.0" Rotation="0.0" />
  </Shape>
  <Shape GraphId="e2e29">
    <Attribute Key="org.pathvisio.CellularComponentProperty" Value="Vesicle" />
    <Graphics CenterX="753.5485028072367" CenterY="631.6175400291123" Width="23.357142857143003" Height="23.071428571427703" ZOrder="33734" FillColor="ff3399" FontSize="10" Valign="Middle" ShapeType="Oval" LineThickness="3.0" Color="ff00cc" Rotation="0.0" />
  </Shape>
  <Group GroupId="fe675" Style="Group" />
  <Group GroupId="c670a" Style="Group" />
  <Group GroupId="e9098" Style="Group" />
  <Group GroupId="d0f9c" Style="Group" />
  <Group GroupId="bd7b5" Style="Group" />
  <Group GroupId="f090d" Style="Group" />
  <Group GroupId="af818" Style="Group" />
  <Group GroupId="f008c" Style="Group" />
  <InfoBox CenterX="15.0" CenterY="8.333333333333334" />
  <Biopax>
    <bp:openControlledVocabulary xmlns:bp="http://www.biopax.org/release/biopax-level3.owl#">
      <bp:TERM xmlns:rdf="http://www.w3.org/1999/02/22-rdf-syntax-ns#" rdf:datatype="http://www.w3.org/2001/XMLSchema#string">interleukin-2 signaling pathway</bp:TERM>
      <bp:ID xmlns:rdf="http://www.w3.org/1999/02/22-rdf-syntax-ns#" rdf:datatype="http://www.w3.org/2001/XMLSchema#string">PW:0000907</bp:ID>
      <bp:Ontology xmlns:rdf="http://www.w3.org/1999/02/22-rdf-syntax-ns#" rdf:datatype="http://www.w3.org/2001/XMLSchema#string">Pathway Ontology</bp:Ontology>
    </bp:openControlledVocabulary>
    <bp:openControlledVocabulary xmlns:bp="http://www.biopax.org/release/biopax-level3.owl#">
      <bp:TERM xmlns:rdf="http://www.w3.org/1999/02/22-rdf-syntax-ns#" rdf:datatype="http://www.w3.org/2001/XMLSchema#string">Interleukin mediated signaling pathway</bp:TERM>
      <bp:ID xmlns:rdf="http://www.w3.org/1999/02/22-rdf-syntax-ns#" rdf:datatype="http://www.w3.org/2001/XMLSchema#string">PW:0000512</bp:ID>
      <bp:Ontology xmlns:rdf="http://www.w3.org/1999/02/22-rdf-syntax-ns#" rdf:datatype="http://www.w3.org/2001/XMLSchema#string">Pathway Ontology</bp:Ontology>
    </bp:openControlledVocabulary>
  </Biopax>
</Pathway>
