# Supplementary material for: A network biology workflow to study transcriptomics data of the diabetic liver
Source: BMC Genomics. 2014 Nov 15;15(1):971. doi: 10.1186/1471-2164-15-971 (PMC4246458; doi:10.1186/1471-2164-15-971)
Supplement: Supplementary file 2 — Additional file 2: WikiPathways human pathway collection downloaded on 17 June 2014 ( http://wikipathways.org/index.php/Download_Pathways ). (ZIP 2 MB) [file 12864_2014_6667_MOESM2_ESM.zip › 2014-06-17-WikiPathways-HumanCollection/Hs_IL-6_signaling_pathway_WP364_73871.gpml]

<?xml version="1.0" encoding="UTF-8"?>
<Pathway xmlns="http://pathvisio.org/GPML/2013a" Name="IL-6 signaling pathway" Organism="Homo sapiens" License="Freely available under Creative Commons license">
  <Comment Source="WikiPathways-category">Cellular Process</Comment>
  <Comment Source="WikiPathways-description">IL-6 is a pleiotropic cytokine with important role in immune regulation, hematopoiesis, inflammation and oncogenesis. IL-6-type cytokines exert their action via the signal transducer gp130 that associates with IL6R in a cooperative manner to form a hexameric signal transducing complex, capable of activating the down stream mediators of this signaling pathway. This mechanism of signal transduction is shared by other members of the IL-6 type cytokines like IL-11, leukaemia inhibitory factor, oncostatin M, ciliary neurotrophic factor and cardiotrophin-1 that use gp130 as a common subunit of the signal transducing complex. IL-6 stimulation leads to the activation of JAK/STAT pathway. Both STAT1 and STAT3 are phosphorylated and are able to form homo- and heterodimers after activation leading to their nuclear localization and subsequent regulation of transcription of respective target genes. SHP-2 is one of the ubiquitous tyrosine phosphatases and IL-6 stimulation leads to the SHP2-dependent activation of MAPKs, it also links the Grb2–SOS complex and Gab1 to gp130. Phosphorylated Gab1 acts as an adapter and is involved in the indirect association of SHP-2 and PI-3 kinase. Downstream activation of Vav1, Rac-1 and MAP2K4 is necessary for the IL-6-mediated STAT3 phosphorylation and transactivation to accomplish its effects. STAT3 is also phosphorylated by PKCD and it causes inhibition of STAT3 DNA binding and transcriptional activity. PTPN11 and SOCS3 exert inhibitory function and thus lead to down regulation of the signaling cascade.

Please access this pathway at [http://www.netpath.org/netslim/IL_6_pathway.html NetSlim] database.

If you use this pathway, you must cite following paper:
Kandasamy, K., Mohan, S. S., Raju, R., Keerthikumar, S., Kumar, G. S. S., Venugopal, A. K., Telikicherla, D., Navarro, J. D., Mathivanan, S., Pecquet, C., Gollapudi, S. K., Tattikota, S. G., Mohan, S., Padhukasahasram, H., Subbannayya, Y., Goel, R., Jacob, H. K. C., Zhong, J., Sekhar, R., Nanjappa, V., Balakrishnan, L., Subbaiah, R., Ramachandra, Y. L., Rahiman, B. A., Prasad, T. S. K., Lin, J., Houtman, J. C. D., Desiderio, S., Renauld, J., Constantinescu, S. N., Ohara, O., Hirano, T., Kubo, M., Singh, S., Khatri, P., Draghici, S., Bader, G. D., Sander, C., Leonard, W. J. and Pandey, A. (2010). NetPath: A public resource of curated signal transduction pathways. &lt;i&gt;Genome Biology&lt;/i&gt;. 11:R3.</Comment>
  <Attribute Key="org.pathvisio.model.WindowHeight" Value="11190.0" />
  <Attribute Key="org.pathvisio.model.WindowWidth" Value="15480.0" />
  <Graphics BoardWidth="1007.0" BoardHeight="1346.2238805970146" />
  <DataNode TextLabel="MAP2K1" GraphId="f2575" Type="Protein" GroupRef="dc74f">
    <Attribute Key="org.pathvisio.model.BackpageHead" Value="MAP2K1" />
    <Attribute Key="org.pathvisio.model.GenMAPP-Xref" Value="" />
    <Graphics CenterX="507.66666666666674" CenterY="794.6666666666665" Width="60.0" Height="20.0" ZOrder="33105" FontName="SansSerif" FontWeight="Bold" FontSize="12" Valign="Middle" />
    <Xref Database="Entrez Gene" ID="5604" />
  </DataNode>
  <DataNode TextLabel="IL6" GraphId="f1a61" Type="Protein" GroupRef="ebcde">
    <Attribute Key="org.pathvisio.model.BackpageHead" Value="IL6" />
    <Attribute Key="org.pathvisio.model.GenMAPP-Xref" Value="" />
    <Graphics CenterX="275.1972281449895" CenterY="252.92146410803127" Width="34.33333333333303" Height="19.0" ZOrder="33106" FontWeight="Bold" FontSize="12" Valign="Middle" />
    <Xref Database="Entrez Gene" ID="3569" />
  </DataNode>
  <DataNode TextLabel="STAT3" GraphId="f729e" Type="Protein">
    <Attribute Key="org.pathvisio.model.BackpageHead" Value="STAT3" />
    <Attribute Key="org.pathvisio.model.GenMAPP-Xref" Value="" />
    <Graphics CenterX="231.0" CenterY="763.8181818181822" Width="54.0" Height="20.0" ZOrder="33107" FontName="SansSerif" FontWeight="Bold" FontSize="12" Valign="Middle" />
    <Xref Database="Entrez Gene" ID="6774" />
  </DataNode>
  <DataNode TextLabel="GRB2" GraphId="ebfa0" Type="Protein">
    <Attribute Key="org.pathvisio.model.BackpageHead" Value="GRB2" />
    <Attribute Key="org.pathvisio.model.GenMAPP-Xref" Value="" />
    <Graphics CenterX="505.96464646464636" CenterY="633.6666666666666" Width="46.666666666666664" Height="20.0" ZOrder="33108" FontName="SansSerif" FontWeight="Bold" FontSize="12" Valign="Middle" />
    <Xref Database="Entrez Gene" ID="2885" />
  </DataNode>
  <DataNode TextLabel="MAPK3" GraphId="cd320" Type="Protein" GroupRef="aedc9">
    <Attribute Key="org.pathvisio.model.BackpageHead" Value="MAPK3" />
    <Attribute Key="org.pathvisio.model.GenMAPP-Xref" Value="" />
    <Graphics CenterX="507.3333333333336" CenterY="915.6666666666665" Width="53.7296" Height="20.0" ZOrder="33110" FontName="SansSerif" FontWeight="Bold" FontSize="12" Valign="Middle" />
    <Xref Database="Entrez Gene" ID="5595" />
  </DataNode>
  <DataNode TextLabel="STAT1" GraphId="dbe74" Type="Protein">
    <Attribute Key="org.pathvisio.model.BackpageHead" Value="STAT1" />
    <Attribute Key="org.pathvisio.model.GenMAPP-Xref" Value="" />
    <Graphics CenterX="156.19696969696955" CenterY="764.4848484848487" Width="50.0" Height="20.0" ZOrder="33112" FontName="SansSerif" FontWeight="Bold" FontSize="12" Valign="Middle" />
    <Xref Database="Entrez Gene" ID="6772" />
  </DataNode>
  <DataNode TextLabel="SOS1" GraphId="ddcf6" Type="Protein">
    <Attribute Key="org.pathvisio.model.BackpageHead" Value="SOS1" />
    <Attribute Key="org.pathvisio.model.GenMAPP-Xref" Value="" />
    <Graphics CenterX="507.0000000000001" CenterY="708.0" Width="43.333333333333336" Height="20.0" ZOrder="33113" FontName="SansSerif" FontWeight="Bold" FontSize="12" Valign="Middle" />
    <Xref Database="Entrez Gene" ID="6654" />
  </DataNode>
  <DataNode TextLabel="MAP2K2" GraphId="d25e2" Type="Protein" GroupRef="dc74f">
    <Attribute Key="org.pathvisio.model.BackpageHead" Value="MAP2K2" />
    <Attribute Key="org.pathvisio.model.GenMAPP-Xref" Value="" />
    <Graphics CenterX="507.33333333333326" CenterY="817.6666666666665" Width="60.0" Height="20.0" ZOrder="33115" FontName="SansSerif" FontWeight="Bold" FontSize="12" Valign="Middle" />
    <Xref Database="Entrez Gene" ID="5605" />
  </DataNode>
  <DataNode TextLabel="MAP2K4" GraphId="d00d2" Type="Protein">
    <Attribute Key="org.pathvisio.model.BackpageHead" Value="MAP2K4" />
    <Attribute Key="org.pathvisio.model.GenMAPP-Xref" Value="" />
    <Graphics CenterX="310.83333333333326" CenterY="764.6666666666665" Width="55.666666666666515" Height="20.0" ZOrder="33116" FontName="SansSerif" FontWeight="Bold" FontSize="12" Valign="Middle" />
    <Xref Database="Entrez Gene" ID="6416" />
  </DataNode>
  <DataNode TextLabel="PRKCD" GraphId="e953c" Type="Protein">
    <Attribute Key="org.pathvisio.model.BackpageHead" Value="PRKCD" />
    <Attribute Key="org.pathvisio.model.GenMAPP-Xref" Value="" />
    <Graphics CenterX="310.3333333333334" CenterY="822.0" Width="50.0" Height="20.0" ZOrder="33117" FontName="SansSerif" FontWeight="Bold" FontSize="12" Valign="Middle" />
    <Xref Database="Entrez Gene" ID="5580" />
  </DataNode>
  <DataNode TextLabel="GAB1" GraphId="a04f8" Type="Protein">
    <Comment>IL-6 stimulates the tyrosine phosphorylation of Gab1. Gab1 further forms a complex with SHP-2 and the p85 subunit of PI3 kinase in HepG2 cells.</Comment>
    <Attribute Key="org.pathvisio.model.BackpageHead" Value="GAB1" />
    <Attribute Key="org.pathvisio.model.GenMAPP-Xref" Value="" />
    <Graphics CenterX="403.0000000000001" CenterY="716.0" Width="43.333333333333336" Height="20.0" ZOrder="33118" FontName="SansSerif" FontWeight="Bold" FontSize="12" Valign="Middle" />
    <Xref Database="Entrez Gene" ID="2549" />
  </DataNode>
  <DataNode TextLabel="MAPK1" GraphId="fa164" Type="Protein" GroupRef="aedc9">
    <Attribute Key="org.pathvisio.model.BackpageHead" Value="MAPK1" />
    <Attribute Key="org.pathvisio.model.GenMAPP-Xref" Value="" />
    <Graphics CenterX="507.16666666666663" CenterY="893.6666666666665" Width="54.33333333333327" Height="20.0" ZOrder="33119" FontName="SansSerif" FontWeight="Bold" FontSize="12" Valign="Middle" />
    <Xref Database="Entrez Gene" ID="5594" />
  </DataNode>
  <DataNode TextLabel="RPS6KB1" GraphId="dde23" Type="Protein">
    <Attribute Key="org.pathvisio.model.BackpageHead" Value="RPS6KB1" />
    <Attribute Key="org.pathvisio.model.GenMAPP-Xref" Value="" />
    <Graphics CenterX="404.33333333333337" CenterY="1041.9240019240015" Width="67.16199999999999" Height="20.0" ZOrder="33121" FontName="SansSerif" FontWeight="Bold" FontSize="12" Valign="Middle" />
    <Xref Database="Entrez Gene" ID="6198" />
  </DataNode>
  <DataNode TextLabel="HCK" GraphId="b5eb3" Type="Protein">
    <Attribute Key="org.pathvisio.model.BackpageHead" Value="HCK" />
    <Attribute Key="org.pathvisio.model.GenMAPP-Xref" Value="" />
    <Graphics CenterX="472.6666666666665" CenterY="562.6666666666667" Width="40.0" Height="20.0" ZOrder="33122" FontName="SansSerif" FontWeight="Bold" FontSize="12" Valign="Middle" />
    <Xref Database="Entrez Gene" ID="3055" />
  </DataNode>
  <DataNode TextLabel="AKT1" GraphId="f1984" Type="Protein">
    <Attribute Key="org.pathvisio.model.BackpageHead" Value="AKT1" />
    <Attribute Key="org.pathvisio.model.GenMAPP-Xref" Value="" />
    <Graphics CenterX="404.0000000000001" CenterY="912.6666666666665" Width="41.666666666666664" Height="20.0" ZOrder="33124" FontName="SansSerif" FontWeight="Bold" FontSize="12" Valign="Middle" />
    <Xref Database="Entrez Gene" ID="207" />
  </DataNode>
  <DataNode TextLabel="PIK3R1" GraphId="d2eed" Type="Protein" GroupRef="c43b0">
    <Attribute Key="org.pathvisio.model.BackpageHead" Value="PIK3R1" />
    <Attribute Key="org.pathvisio.model.GenMAPP-Xref" Value="" />
    <Graphics CenterX="403.66666666666663" CenterY="802.6666666666665" Width="53.333333333333336" Height="20.0" ZOrder="33125" FontName="SansSerif" FontWeight="Bold" FontSize="12" Valign="Middle" />
    <Xref Database="Entrez Gene" ID="5295" />
  </DataNode>
  <DataNode TextLabel="RAC1" GraphId="fa124" Type="Protein">
    <Attribute Key="org.pathvisio.model.BackpageHead" Value="RAC1" />
    <Attribute Key="org.pathvisio.model.GenMAPP-Xref" Value="" />
    <Graphics CenterX="310.66666666666686" CenterY="703.0" Width="42.24146" Height="20.0" ZOrder="33126" FontName="SansSerif" FontWeight="Bold" FontSize="12" Valign="Middle" />
    <Xref Database="Entrez Gene" ID="5879" />
  </DataNode>
  <DataNode TextLabel="GSK3B" GraphId="bd8cb" Type="Protein">
    <Attribute Key="org.pathvisio.model.BackpageHead" Value="GSK3B" />
    <Attribute Key="org.pathvisio.model.GenMAPP-Xref" Value="" />
    <Graphics CenterX="363.6666666666667" CenterY="998.6666666666667" Width="53.333333333333336" Height="20.0" ZOrder="33128" FontName="SansSerif" FontWeight="Bold" FontSize="12" Valign="Middle" />
    <Xref Database="Entrez Gene" ID="2932" />
  </DataNode>
  <DataNode TextLabel="SHC1" GraphId="d2780" Type="Protein">
    <Attribute Key="org.pathvisio.model.BackpageHead" Value="SHC1" />
    <Attribute Key="org.pathvisio.model.GenMAPP-Xref" Value="" />
    <Graphics CenterX="546.8333333333333" CenterY="561.0" Width="50.333333333333485" Height="20.0" ZOrder="33129" FontName="SansSerif" FontWeight="Bold" FontSize="12" Valign="Middle" />
    <Xref Database="Entrez Gene" ID="6464" />
  </DataNode>
  <DataNode TextLabel="IL6R" GraphId="ef35c" Type="Protein" GroupRef="ebcde">
    <Attribute Key="org.pathvisio.model.BackpageHead" Value="IL6R" />
    <Attribute Key="org.pathvisio.model.GenMAPP-Xref" Value="" />
    <Graphics CenterX="243.363894811656" CenterY="378.4214641080313" Width="40.0" Height="20.0" ZOrder="33131" FontName="SansSerif" FontWeight="Bold" FontSize="12" Valign="Middle" />
    <Xref Database="Entrez Gene" ID="3570" />
  </DataNode>
  <DataNode TextLabel="STAT3" GraphId="df587" Type="Protein">
    <Attribute Key="org.pathvisio.model.BackpageHead" Value="STAT3" />
    <Attribute Key="org.pathvisio.model.GenMAPP-Xref" Value="" />
    <Graphics CenterX="230.46969696969697" CenterY="668.878787878788" Width="54.0" Height="20.0" ZOrder="33132" FontName="SansSerif" FontWeight="Bold" FontSize="12" Valign="Middle" />
    <Xref Database="Entrez Gene" ID="6774" />
  </DataNode>
  <DataNode TextLabel="VAV1" GraphId="f91b6" Type="Protein">
    <Attribute Key="org.pathvisio.model.BackpageHead" Value="VAV1" />
    <Attribute Key="org.pathvisio.model.GenMAPP-Xref" Value="" />
    <Graphics CenterX="310.5303030303028" CenterY="633.590909090909" Width="46.666666666666664" Height="20.0" ZOrder="33134" FontName="SansSerif" FontWeight="Bold" FontSize="10" Valign="Middle" />
    <Xref Database="Entrez Gene" ID="7409" />
  </DataNode>
  <DataNode TextLabel="IL6ST" GraphId="e3fa1" Type="Protein" GroupRef="ebcde">
    <Attribute Key="org.pathvisio.model.BackpageHead" Value="IL6ST" />
    <Attribute Key="org.pathvisio.model.GenMAPP-Xref" Value="" />
    <Graphics CenterX="306.5305614783226" CenterY="378.4214641080313" Width="86.33333333333326" Height="20.0" ZOrder="33135" FontName="SansSerif" FontWeight="Bold" FontSize="12" Valign="Middle" />
    <Xref Database="Entrez Gene" ID="3572" />
  </DataNode>
  <DataNode TextLabel="JAK1" GraphId="cd77c" Type="Protein">
    <Attribute Key="org.pathvisio.model.BackpageHead" Value="JAK1" />
    <Attribute Key="org.pathvisio.model.GenMAPP-Xref" Value="" />
    <Graphics CenterX="355.0472251316959" CenterY="532.2340058875859" Width="58.0" Height="20.0" ZOrder="33136" FontName="SansSerif" FontWeight="Bold" FontSize="12" Valign="Middle" />
    <Xref Database="Entrez Gene" ID="3716" />
  </DataNode>
  <DataNode TextLabel="PIK3R2" GraphId="ec6b5" Type="Protein" GroupRef="c43b0">
    <Attribute Key="org.pathvisio.model.BackpageHead" Value="PIK3R2" />
    <Attribute Key="org.pathvisio.model.GenMAPP-Xref" Value="" />
    <Graphics CenterX="404.0000000000001" CenterY="823.6666666666665" Width="53.333333333333336" Height="20.0" ZOrder="33137" FontName="SansSerif" FontWeight="Bold" FontSize="12" Valign="Middle" />
    <Xref Database="Entrez Gene" ID="5296" />
  </DataNode>
  <DataNode TextLabel="JAK2" GraphId="ef262" Type="Protein">
    <Attribute Key="org.pathvisio.model.BackpageHead" Value="JAK2" />
    <Attribute Key="org.pathvisio.model.GenMAPP-Xref" Value="" />
    <Graphics CenterX="428.65630694215514" CenterY="527.9378416529318" Width="57.0" Height="20.0" ZOrder="33138" FontName="SansSerif" FontWeight="Bold" FontSize="12" Valign="Middle" />
    <Xref Database="Entrez Gene" ID="3717" />
  </DataNode>
  <DataNode TextLabel="SOCS3" GraphId="f1a89" Type="Protein">
    <Attribute Key="org.pathvisio.model.BackpageHead" Value="SOCS3" />
    <Attribute Key="org.pathvisio.model.GenMAPP-Xref" Value="" />
    <Graphics CenterX="269.74036281179133" CenterY="533.0" Width="46.333333333333016" Height="20.0" ZOrder="33141" FontName="SansSerif" FontWeight="Bold" FontSize="12" Valign="Middle" />
    <Xref Database="Entrez Gene" ID="9021" />
  </DataNode>
  <DataNode TextLabel="STAT1" GraphId="d052e" Type="Protein">
    <Attribute Key="org.pathvisio.model.BackpageHead" Value="STAT1" />
    <Attribute Key="org.pathvisio.model.GenMAPP-Xref" Value="" />
    <Graphics CenterX="156.72727272727258" CenterY="626.0757575757577" Width="50.0" Height="20.0" ZOrder="33142" FontName="SansSerif" FontWeight="Bold" FontSize="12" Valign="Middle" />
    <Xref Database="Entrez Gene" ID="6772" />
  </DataNode>
  <DataNode TextLabel="BAD" GraphId="ee56a" Type="Protein">
    <Attribute Key="org.pathvisio.model.BackpageHead" Value="BAD" />
    <Attribute Key="org.pathvisio.model.GenMAPP-Xref" Value="" />
    <Graphics CenterX="444.0" CenterY="998.6666666666665" Width="40.0" Height="20.0" ZOrder="33143" FontName="SansSerif" FontWeight="Bold" FontSize="12" Valign="Middle" />
    <Xref Database="Entrez Gene" ID="572" />
  </DataNode>
  <DataNode TextLabel="TYK2" GraphId="f1e9a" Type="Protein">
    <Attribute Key="org.pathvisio.model.BackpageHead" Value="TYK2" />
    <Attribute Key="org.pathvisio.model.GenMAPP-Xref" Value="" />
    <Graphics CenterX="195.3147238548752" CenterY="538.5351473922904" Width="47.55649333333349" Height="20.0" ZOrder="33144" FontName="SansSerif" FontWeight="Bold" FontSize="12" Valign="Middle" />
    <Xref Database="Entrez Gene" ID="7297" />
  </DataNode>
  <DataNode TextLabel="PTPN11" GraphId="e5fe1" Type="Protein">
    <Attribute Key="org.pathvisio.model.BackpageHead" Value="PTPN11" />
    <Attribute Key="org.pathvisio.model.GenMAPP-Xref" Value="" />
    <Graphics CenterX="391.469696969697" CenterY="600.1212121212121" Width="56.0" Height="20.0" ZOrder="33146" FontName="SansSerif" FontWeight="Bold" FontSize="12" Valign="Middle" />
    <Xref Database="Entrez Gene" ID="5781" />
  </DataNode>
  <DataNode TextLabel="IL6R" GraphId="aa50f" Type="Protein" GroupRef="ebcde">
    <Attribute Key="org.pathvisio.model.BackpageHead" Value="IL6R" />
    <Attribute Key="org.pathvisio.model.GenMAPP-Xref" Value="" />
    <Graphics CenterX="455.36389481165594" CenterY="378.4214641080313" Width="40.0" Height="20.0" ZOrder="33176" FontName="SansSerif" FontWeight="Bold" FontSize="12" Valign="Middle" />
    <Xref Database="Entrez Gene" ID="3570" />
  </DataNode>
  <DataNode TextLabel="IL6" GraphId="de4a6" Type="Protein" GroupRef="ebcde">
    <Attribute Key="org.pathvisio.model.BackpageHead" Value="IL6" />
    <Attribute Key="org.pathvisio.model.GenMAPP-Xref" Value="" />
    <Graphics CenterX="425.19722814498954" CenterY="252.92146410803127" Width="34.33333333333303" Height="19.0" ZOrder="33177" FontWeight="Bold" FontSize="12" Valign="Middle" />
    <Xref Database="Entrez Gene" ID="3569" />
  </DataNode>
  <DataNode TextLabel="IL6ST" GraphId="c5d73" Type="Protein" GroupRef="ebcde">
    <Attribute Key="org.pathvisio.model.BackpageHead" Value="IL6ST" />
    <Attribute Key="org.pathvisio.model.GenMAPP-Xref" Value="" />
    <Graphics CenterX="392.5305614783226" CenterY="378.4214641080313" Width="86.33333333333326" Height="20.0" ZOrder="33178" FontName="SansSerif" FontWeight="Bold" FontSize="12" Valign="Middle" />
    <Xref Database="Entrez Gene" ID="3572" />
  </DataNode>
  <DataNode TextLabel="PRDM1" GraphId="b5b22" Type="Protein" GroupRef="b9b82">
    <Graphics CenterX="236.50000000000017" CenterY="1298.7238805970146" Width="49.0" Height="19.0" ZOrder="33299" FontStyle="Italic" FontSize="12" Valign="Middle" />
    <Xref Database="Entrez Gene" ID="639" />
  </DataNode>
  <DataNode TextLabel="STAT1" GraphId="d47fd" Type="Protein" GroupRef="fc549">
    <Attribute Key="org.pathvisio.model.BackpageHead" Value="STAT1" />
    <Attribute Key="org.pathvisio.model.GenMAPP-Xref" Value="" />
    <Graphics CenterX="155.1363636363636" CenterY="868.1363636363636" Width="50.0" Height="20.0" ZOrder="33300" FontName="SansSerif" FontWeight="Bold" FontSize="12" Valign="Middle" />
    <Xref Database="Entrez Gene" ID="6772" />
  </DataNode>
  <DataNode TextLabel="MAP3K7" GraphId="d3358" Type="Protein">
    <Graphics CenterX="327.0" CenterY="868.0000000000002" Width="66.0" Height="20.0" ZOrder="33301" FontName="SansSerif" FontWeight="Bold" FontSize="12" Valign="Middle" />
    <Xref Database="" ID="" />
  </DataNode>
  <DataNode TextLabel="STAT3" GraphId="c56cf" Type="Protein" GroupRef="d10a9">
    <Attribute Key="org.pathvisio.model.BackpageHead" Value="STAT3" />
    <Attribute Key="org.pathvisio.model.GenMAPP-Xref" Value="" />
    <Graphics CenterX="231.66666666666666" CenterY="868.0" Width="53.333333333333336" Height="20.0" ZOrder="33302" FontName="SansSerif" FontWeight="Bold" FontSize="12" Valign="Middle" />
    <Xref Database="Entrez Gene" ID="6774" />
  </DataNode>
  <DataNode TextLabel="STAT3" GraphId="c9a9d" Type="Protein" GroupRef="cb355">
    <Attribute Key="org.pathvisio.model.BackpageHead" Value="STAT3" />
    <Attribute Key="org.pathvisio.model.GenMAPP-Xref" Value="" />
    <Graphics CenterX="231.66666666666666" CenterY="1098.0" Width="53.333333333333336" Height="20.0" ZOrder="33303" FontName="SansSerif" FontWeight="Bold" FontSize="12" Valign="Middle" />
    <Xref Database="Entrez Gene" ID="6774" />
  </DataNode>
  <DataNode TextLabel="IRF1" GraphId="e9c74" Type="Protein" GroupRef="b9b82">
    <Graphics CenterX="191.253731343284" CenterY="1274.2238805970146" Width="42.0" Height="20.0" ZOrder="33304" FontStyle="Italic" FontSize="12" Valign="Middle" />
    <Xref Database="Entrez Gene" ID="3659" />
  </DataNode>
  <DataNode TextLabel="BCL2L1" GraphId="a07de" Type="Protein" GroupRef="b9b82">
    <Graphics CenterX="145.99999999999966" CenterY="1298.7238805970146" Width="48.0" Height="19.0" ZOrder="33305" FontStyle="Italic" FontSize="12" Valign="Middle" />
    <Xref Database="Entrez Gene" ID="598" />
  </DataNode>
  <DataNode TextLabel="STAT1" GraphId="fff35" Type="Protein" GroupRef="ab0ed">
    <Attribute Key="org.pathvisio.model.BackpageHead" Value="STAT1" />
    <Attribute Key="org.pathvisio.model.GenMAPP-Xref" Value="" />
    <Graphics CenterX="155.66666666666663" CenterY="1078.6666666666667" Width="50.0" Height="20.0" ZOrder="33306" FontName="SansSerif" FontWeight="Bold" FontSize="12" Valign="Middle" />
    <Xref Database="Entrez Gene" ID="6772" />
  </DataNode>
  <DataNode TextLabel="STAT1" GraphId="dbe05" Type="Protein" GroupRef="f75f8">
    <Attribute Key="org.pathvisio.model.BackpageHead" Value="STAT1" />
    <Attribute Key="org.pathvisio.model.GenMAPP-Xref" Value="" />
    <Graphics CenterX="192.0" CenterY="1149.6666666666667" Width="53.99999999999997" Height="20.0" ZOrder="33307" FontName="SansSerif" FontWeight="Bold" FontSize="12" Valign="Middle" />
    <Xref Database="Entrez Gene" ID="6772" />
  </DataNode>
  <DataNode TextLabel="CREBBP" GraphId="cacc2" Type="Protein" GroupRef="b6b6e">
    <Graphics CenterX="401.060606060606" CenterY="1138.530303030303" Width="58.0" Height="20.0" ZOrder="33308" FontWeight="Bold" FontSize="12" Valign="Middle" />
    <Xref Database="Entrez Gene" ID="1387" />
  </DataNode>
  <DataNode TextLabel="VIP" GraphId="ab63a" Type="Protein" GroupRef="b9b82">
    <Graphics CenterX="190.49999999999997" CenterY="1298.7238805970146" Width="31.0" Height="19.0" ZOrder="33309" FontStyle="Italic" FontSize="12" Valign="Middle" />
    <Xref Database="Entrez Gene" ID="7432" />
  </DataNode>
  <DataNode TextLabel="STAT3" GraphId="eb7e5" Type="Protein" GroupRef="f75f8">
    <Attribute Key="org.pathvisio.model.BackpageHead" Value="STAT3" />
    <Attribute Key="org.pathvisio.model.GenMAPP-Xref" Value="" />
    <Graphics CenterX="192.00000000000003" CenterY="1128.0" Width="54.00000000000004" Height="20.0" ZOrder="33310" FontName="SansSerif" FontWeight="Bold" FontSize="12" Valign="Middle" />
    <Xref Database="Entrez Gene" ID="6774" />
  </DataNode>
  <DataNode TextLabel="STAT1" GraphId="d0014" Type="Protein" GroupRef="fc549">
    <Attribute Key="org.pathvisio.model.BackpageHead" Value="STAT1" />
    <Attribute Key="org.pathvisio.model.GenMAPP-Xref" Value="" />
    <Graphics CenterX="155.66666666666663" CenterY="888.6666666666667" Width="50.0" Height="20.0" ZOrder="33311" FontName="SansSerif" FontWeight="Bold" FontSize="12" Valign="Middle" />
    <Xref Database="Entrez Gene" ID="6772" />
  </DataNode>
  <DataNode TextLabel="A2M" GraphId="aee1f" Type="Protein" GroupRef="b9b82">
    <Graphics CenterX="142.49999999999966" CenterY="1274.2238805970146" Width="41.0" Height="20.0" ZOrder="33312" FontStyle="Italic" FontSize="12" Valign="Middle" />
    <Xref Database="Entrez Gene" ID="2" />
  </DataNode>
  <DataNode TextLabel="CRP" GraphId="ba676" Type="Protein" GroupRef="b9b82">
    <Graphics CenterX="242.50000000000003" CenterY="1249.2238805970146" Width="39.0" Height="20.0" ZOrder="33313" FontStyle="Italic" FontSize="12" Valign="Middle" />
    <Xref Database="Entrez Gene" ID="1401" />
  </DataNode>
  <DataNode TextLabel="JUNB" GraphId="e57df" Type="Protein" GroupRef="b9b82">
    <Graphics CenterX="238.76119402985074" CenterY="1274.970149253731" Width="42.0" Height="20.0" ZOrder="33314" FontStyle="Italic" FontSize="12" Valign="Middle" />
    <Xref Database="Entrez Gene" ID="3726" />
  </DataNode>
  <DataNode TextLabel="STAT3" GraphId="a0fb0" Type="Protein" GroupRef="d10a9">
    <Attribute Key="org.pathvisio.model.BackpageHead" Value="STAT3" />
    <Attribute Key="org.pathvisio.model.GenMAPP-Xref" Value="" />
    <Graphics CenterX="231.66666666666666" CenterY="888.0" Width="53.333333333333336" Height="20.0" ZOrder="33315" FontName="SansSerif" FontWeight="Bold" FontSize="12" Valign="Middle" />
    <Xref Database="Entrez Gene" ID="6774" />
  </DataNode>
  <DataNode TextLabel="HDAC1" GraphId="cf6ba" Type="Protein">
    <Graphics CenterX="326.5" CenterY="1128.0" Width="57.0" Height="20.0" ZOrder="33316" FontWeight="Bold" FontSize="12" Valign="Middle" />
    <Xref Database="Entrez Gene" ID="3065" />
  </DataNode>
  <DataNode TextLabel="TIMP1" GraphId="c17da" Type="Protein" GroupRef="b9b82">
    <Graphics CenterX="143.99999999999966" CenterY="1249.2238805970146" Width="44.0" Height="20.0" ZOrder="33317" FontStyle="Italic" FontSize="12" Valign="Middle" />
    <Xref Database="Entrez Gene" ID="7076" />
  </DataNode>
  <DataNode TextLabel="STAT3" GraphId="c2084" Type="Protein" GroupRef="cb355">
    <Attribute Key="org.pathvisio.model.BackpageHead" Value="STAT3" />
    <Attribute Key="org.pathvisio.model.GenMAPP-Xref" Value="" />
    <Graphics CenterX="231.66666666666666" CenterY="1078.0" Width="53.333333333333336" Height="20.0" ZOrder="33318" FontName="SansSerif" FontWeight="Bold" FontSize="12" Valign="Middle" />
    <Xref Database="Entrez Gene" ID="6774" />
  </DataNode>
  <DataNode TextLabel="NLK" GraphId="d9b4f" Type="Protein">
    <Graphics CenterX="327.0" CenterY="1078.0" Width="40.0" Height="20.0" ZOrder="33319" FontWeight="Bold" FontSize="12" Valign="Middle" />
    <Xref Database="Entrez Gene" ID="51701" />
  </DataNode>
  <DataNode TextLabel="NCOA1" GraphId="ef8f8" Type="Protein" GroupRef="b6b6e">
    <Graphics CenterX="401.060606060606" CenterY="1118.530303030303" Width="58.0" Height="20.0" ZOrder="33320" FontWeight="Bold" FontSize="12" Valign="Middle" />
    <Xref Database="Entrez Gene" ID="8648" />
  </DataNode>
  <DataNode TextLabel="STAT1" GraphId="e078c" Type="Protein" GroupRef="ab0ed">
    <Attribute Key="org.pathvisio.model.BackpageHead" Value="STAT1" />
    <Attribute Key="org.pathvisio.model.GenMAPP-Xref" Value="" />
    <Graphics CenterX="155.66666666666663" CenterY="1098.6666666666667" Width="50.0" Height="20.0" ZOrder="33321" FontName="SansSerif" FontWeight="Bold" FontSize="12" Valign="Middle" />
    <Xref Database="Entrez Gene" ID="6772" />
  </DataNode>
  <DataNode TextLabel="EP300" GraphId="c112b" Type="Protein" GroupRef="b6b6e">
    <Graphics CenterX="401.060606060606" CenterY="1098.530303030303" Width="58.0" Height="20.0" ZOrder="33322" FontWeight="Bold" FontSize="12" Valign="Middle" />
    <Xref Database="Entrez Gene" ID="2063" />
  </DataNode>
  <DataNode TextLabel="IL6ST" GraphId="f510f" Type="Protein" GroupRef="b9b82">
    <Graphics CenterX="195.49999999999997" CenterY="1249.2238805970146" Width="37.0" Height="20.0" ZOrder="33323" FontStyle="Italic" FontSize="12" Valign="Middle" />
    <Xref Database="Entrez Gene" ID="3572" />
  </DataNode>
  <DataNode TextLabel="STAT1" GraphId="b7e00" Type="Protein" GroupRef="a563d">
    <Attribute Key="org.pathvisio.model.BackpageHead" Value="STAT1" />
    <Attribute Key="org.pathvisio.model.GenMAPP-Xref" Value="" />
    <Graphics CenterX="192.0" CenterY="939.6666666666667" Width="53.99999999999997" Height="20.0" ZOrder="33324" FontName="SansSerif" FontWeight="Bold" FontSize="12" Valign="Middle" />
    <Xref Database="Entrez Gene" ID="6772" />
  </DataNode>
  <DataNode TextLabel="AGT" GraphId="fc62f" Type="Protein">
    <Graphics CenterX="327.03030303030266" CenterY="1258.712121212121" Width="47.0" Height="20.0" ZOrder="33325" FontStyle="Italic" FontSize="12" Valign="Middle" />
    <Xref Database="Entrez Gene" ID="183" />
  </DataNode>
  <DataNode TextLabel="STAT3" GraphId="cbbbf" Type="Protein" GroupRef="a563d">
    <Attribute Key="org.pathvisio.model.BackpageHead" Value="STAT3" />
    <Attribute Key="org.pathvisio.model.GenMAPP-Xref" Value="" />
    <Graphics CenterX="192.00000000000003" CenterY="918.0" Width="54.00000000000004" Height="20.0" ZOrder="33326" FontName="SansSerif" FontWeight="Bold" FontSize="12" Valign="Middle" />
    <Xref Database="Entrez Gene" ID="6774" />
  </DataNode>
  <DataNode TextLabel="MAP3K7" GraphId="b49a4" Type="Protein">
    <Graphics CenterX="327.0" CenterY="1030.0" Width="66.0" Height="20.0" ZOrder="33340" FontName="SansSerif" FontWeight="Bold" FontSize="12" Valign="Middle" />
    <Xref Database="" ID="" />
  </DataNode>
  <State GraphRef="f2575" TextLabel="P" GraphId="bdb75">
    <Comment>IL-6 receptor stimulation induces the phosphorylation of MEK1 in various cells.</Comment>
    <Graphics RelX="1.0" RelY="1.0" Width="14.833333333333258" Height="16.833333333333485" FillColor="ffff00" ShapeType="Oval" />
    <Xref Database="" ID="" />
  </State>
  <State GraphRef="cd320" TextLabel="P" GraphId="fc2bc">
    <Comment>IL-6 receptor stimulation induces the phosphorylation and activation of ERK1 in AF-10 B cell line,LNCaP cells and human granulosa cells,ES cell line,E14TG2a respectively.</Comment>
    <Graphics RelX="1.0" RelY="1.0" Width="15.0" Height="15.0" FillColor="ffff00" ShapeType="Oval" />
    <Xref Database="" ID="" />
  </State>
  <State GraphRef="ddcf6" TextLabel="P" GraphId="e86fe">
    <Comment>IL-6 receptor stimulation induces the phosphorylation of SOS1 in multiple myeloma cells.</Comment>
    <Graphics RelX="1.0" RelY="1.0" Width="13.833333333333485" Height="15.5" FillColor="ffff00" ShapeType="Oval" />
    <Xref Database="" ID="" />
  </State>
  <State GraphRef="d25e2" TextLabel="P" GraphId="d48cf">
    <Comment>IL-6 receptor stimulation induces the phosphorylation of MAP2K2 in multiple myeloma cells.</Comment>
    <Graphics RelX="1.0" RelY="1.0" Width="15.16666666666697" Height="14.833333333333485" FillColor="ffff00" ShapeType="Oval" />
    <Xref Database="" ID="" />
  </State>
  <State GraphRef="d00d2" TextLabel="P" GraphId="f46ba">
    <Graphics RelX="1.0" RelY="1.0" Width="14.833333333333428" Height="15.833333333333485" FillColor="ffff00" ShapeType="Oval" />
    <Xref Database="" ID="" />
  </State>
  <State GraphRef="e953c" TextLabel="P" GraphId="f3d42">
    <Comment>IL-6 stimulates the phosphorylation and activation of protein kinase C delta in HepG2 cells.</Comment>
    <Graphics RelX="1.0" RelY="1.0" Width="14.301866666666683" Height="17.5" FillColor="ffff00" ShapeType="Oval" />
    <Xref Database="" ID="" />
  </State>
  <State GraphRef="a04f8" TextLabel="P" GraphId="a0163">
    <Comment>IL-6 receptor stimulation leads to HCK mediated tyrosine phosphorylation of GAB1 in HepG2 and MM cells.</Comment>
    <Graphics RelX="1.0" RelY="1.0" Width="13.833333333333034" Height="15.5" FillColor="ffff00" ShapeType="Oval" />
    <Xref Database="" ID="" />
  </State>
  <State GraphRef="fa164" TextLabel="P" GraphId="eb2ae">
    <Comment>IL-6 receptor stimulation induces the phosphorylation and activation of ERK2 in AF-10 B cell line,LNCaP cells and human granulosa cells,ES cell line,E14TG2a respectively.</Comment>
    <Graphics RelX="1.0" RelY="1.0" Width="15.0" Height="15.0" FillColor="ffff00" ShapeType="Oval" />
    <Xref Database="" ID="" />
  </State>
  <State GraphRef="b5eb3" TextLabel="P" GraphId="da228">
    <Comment>IL-6 receptor stimulation leads to activation and tyrosine phosphorylation of HCK in LP-1 human multiple myeloma cell line.</Comment>
    <Graphics RelX="1.0" RelY="1.0" Width="13.833333333333483" Height="15.833333333333258" FillColor="ffff00" ShapeType="Oval" />
    <Xref Database="" ID="" />
  </State>
  <State GraphRef="f1984" TextLabel="P" GraphId="c0726">
    <Comment>IL-6 receptor stimulation induces phosphorylation of AKT1 at Ser473 residue in MM.1S cells.</Comment>
    <Graphics RelX="1.0" RelY="1.0" Width="13.666666666666515" Height="14.833333333333485" FillColor="ffff00" ShapeType="Oval" />
    <Xref Database="" ID="" />
  </State>
  <State GraphRef="fa124" TextLabel="GTP" GraphId="dee8d">
    <Comment>IL-6 stimulation induces the GDP to GTP exchange of RAC1 with the association of VAV1.</Comment>
    <Graphics RelX="1.0" RelY="1.0" Width="22.712603333332936" Height="14.5" FillColor="ffff00" ShapeType="Oval" />
    <Xref Database="" ID="" />
  </State>
  <State GraphRef="df587" TextLabel="P" GraphId="daba0">
    <Comment>IL-6 stimulation induces the phosphorylation of STAT3 in various cells such as HUVECs, neuronal mouse cells, C57BL/6 mouse embryos, trophoblast cells, MM cell lines, myeloma cells, human breast epithelial cells and fibroblasts. The phosphorylation of STAT3 is observed at Tyr 705 as well as Ser 727 in these studies.</Comment>
    <Graphics RelX="1.0" RelY="1.0" Width="15.875" Height="15.875" FillColor="ffff00" ShapeType="Oval" />
    <Xref Database="" ID="" />
  </State>
  <State GraphRef="f91b6" TextLabel="P" GraphId="e0047">
    <Comment>IL-6 receptor stimulation induces the phosphorylation of VAV1 in HepG2 cells.</Comment>
    <Graphics RelX="1.0" RelY="1.0" Width="14.166666666666941" Height="16.5" FillColor="ffff00" ShapeType="Oval" />
    <Xref Database="" ID="" />
  </State>
  <State GraphRef="d052e" TextLabel="P" GraphId="c6470">
    <Comment>IL-6 receptor stimulation induces phosphorylation of STAT1 at Tyr 701 in MM cells.</Comment>
    <Graphics RelX="1.0" RelY="1.0" Width="14.75" Height="15.25" FillColor="ffff33" ShapeType="Oval" />
    <Xref Database="" ID="" />
  </State>
  <Interaction GraphId="idf1eb44c8">
    <Graphics ZOrder="12288" LineThickness="2.0" Color="ff0000">
      <Point X="292.90702947845784" Y="533.0" GraphRef="f1a89" RelX="1.0" RelY="0.0" />
      <Point X="326.0472251316959" Y="532.2340058875859" GraphRef="cd77c" RelX="-1.0" RelY="0.0" ArrowHead="mim-inhibition" />
    </Graphics>
    <Xref Database="" ID="" />
  </Interaction>
  <Interaction GraphId="id33e0b7ef">
    <Graphics ConnectorType="Elbow" ZOrder="12288" LineThickness="2.0" Color="00cc00">
      <Point X="419.469696969697" Y="600.1212121212121" GraphRef="e5fe1" RelX="1.0" RelY="0.0" ArrowHead="Arrow" />
      <Point X="494.2979797979797" Y="623.6666666666666" GraphRef="ebfa0" RelX="-0.5" RelY="-1.0" />
    </Graphics>
    <Xref Database="" ID="" />
  </Interaction>
  <Interaction GraphId="id48fe0c81">
    <Graphics ConnectorType="Elbow" ZOrder="12288" LineStyle="Broken" LineThickness="2.0">
      <Point X="414.4166666666668" Y="922.6666666666665" GraphRef="f1984" RelX="0.5" RelY="1.0" />
      <Point X="429.20833333333337" Y="952.0" />
      <Point X="444.0" Y="988.6666666666665" GraphRef="ee56a" RelX="0.0" RelY="-1.0" ArrowHead="Arrow" />
    </Graphics>
    <Xref Database="" ID="" />
  </Interaction>
  <Interaction GraphId="ideb7f66d0">
    <Graphics ConnectorType="Elbow" ZOrder="12288" LineStyle="Broken" LineThickness="2.0">
      <Point X="393.5833333333334" Y="922.6666666666665" GraphRef="f1984" RelX="-0.5" RelY="1.0" />
      <Point X="378.625" Y="952.0" />
      <Point X="363.66666666666663" Y="988.6666666666667" GraphRef="bd8cb" RelX="0.0" RelY="-1.0" ArrowHead="Arrow" />
    </Graphics>
    <Xref Database="" ID="" />
  </Interaction>
  <Interaction GraphId="id3476e0e7">
    <Graphics ConnectorType="Elbow" ZOrder="12288" LineThickness="2.0" Color="00cc00">
      <Point X="494.2979797979797" Y="643.6666666666666" GraphRef="ebfa0" RelX="-0.5" RelY="1.0" />
      <Point X="454.0656565656566" Y="663.0" />
      <Point X="413.8333333333334" Y="706.0" GraphRef="a04f8" RelX="0.5" RelY="-1.0" ArrowHead="Arrow" />
    </Graphics>
    <Xref Database="" ID="" />
  </Interaction>
  <Interaction GraphId="idd3e83d0d">
    <Graphics ConnectorType="Elbow" ZOrder="12288" LineThickness="2.0" Color="00cc00">
      <Point X="521.0" Y="1067.0" />
      <Point X="551.0" Y="1097.0" ArrowHead="Arrow" />
    </Graphics>
    <Xref Database="" ID="" />
  </Interaction>
  <Interaction GraphId="idef8523ad">
    <Graphics ConnectorType="Elbow" ZOrder="12288" LineThickness="2.0" Color="00cc00">
      <Point X="531.0" Y="1036.0" />
      <Point X="561.0" Y="1066.0" ArrowHead="Arrow" />
    </Graphics>
    <Xref Database="" ID="" />
  </Interaction>
  <Interaction GraphId="idbd6868f7">
    <Graphics ConnectorType="Elbow" ZOrder="12288" LineThickness="2.0" Color="00cc00">
      <Point X="546.8333333333333" Y="571.0" GraphRef="d2780" RelX="0.0" RelY="1.0" />
      <Point X="529.2979797979797" Y="633.6666666666666" GraphRef="ebfa0" RelX="1.0" RelY="0.0" ArrowHead="Arrow" />
    </Graphics>
    <Xref Database="" ID="" />
  </Interaction>
  <Interaction GraphId="ida6ed812d">
    <Graphics ConnectorType="Elbow" ZOrder="12288" LineThickness="2.0" Color="00cc00">
      <Point X="555.0" Y="1030.0" />
      <Point X="585.0" Y="1060.0" ArrowHead="Arrow" />
    </Graphics>
    <Xref Database="" ID="" />
  </Interaction>
  <Interaction GraphId="f727d">
    <Comment>IL-6 treatment induces the interaction of SOCS3 with IL6ST phosphorylated at Tyr 759 and represses IL-6 signaling.</Comment>
    <Graphics ZOrder="33059" LineThickness="2.0" Color="00cc00">
      <Point X="269.77886574906336" Y="452.761286332715" GraphRef="e2f98" RelX="0.0" RelY="0.0" />
      <Point X="269.74036281179133" Y="523.0" GraphRef="f1a89" RelX="0.0" RelY="-1.0" ArrowHead="Arrow" />
    </Graphics>
    <Xref Database="" ID="" />
  </Interaction>
  <Interaction GraphId="e02c1" GroupRef="ebcde">
    <Graphics ZOrder="33060" LineThickness="3.0">
      <Point X="243.363894811656" Y="328.4214641080313" GraphRef="a73be" RelX="0.0" RelY="1.0" />
      <Point X="243.363894811656" Y="368.4214641080313" GraphRef="ef35c" RelX="0.0" RelY="-1.0" />
    </Graphics>
    <Xref Database="" ID="" />
  </Interaction>
  <Interaction GraphId="e9668">
    <Comment>IL-6 stimulates the tyrosine phosphorylation of Gab1. Gab1 further forms a complex with SHP-2 and the p85 subunit of PI3 kinase in HepG2 cells.</Comment>
    <Graphics ZOrder="33061" LineThickness="2.0" Color="00cc00">
      <Point X="391.469696969697" Y="610.1212121212121" GraphRef="e5fe1" RelX="0.0" RelY="1.0" />
      <Point X="392.1666666666668" Y="706.0" GraphRef="a04f8" RelX="-0.5" RelY="-1.0" ArrowHead="Arrow" />
    </Graphics>
    <Xref Database="" ID="" />
  </Interaction>
  <Interaction GraphId="e2949">
    <Graphics ZOrder="33062" LineThickness="2.0" Color="00cc00">
      <Point X="156.00907029478458" Y="452.761286332715" />
      <Point X="544.2176870748299" Y="452.761286332715" />
      <Anchor Position="0.4983419180118945" Shape="None" GraphId="ac47f" />
      <Anchor Position="0.29306355020640734" Shape="None" GraphId="e2f98" />
      <Anchor Position="0.6093610093610092" Shape="None" GraphId="c8c51" />
      <Anchor Position="0.06979475550904124" Shape="None" GraphId="adf11" />
      <Anchor Position="0.7047153904296759" Shape="None" GraphId="b0e3f" />
      <Anchor Position="0.4" Shape="None" GraphId="efdac" />
      <Anchor Position="0.8116983545554973" Shape="None" GraphId="d256a" />
      <Anchor Position="0.8930984359555786" Shape="None" GraphId="dc4ce" />
      <Anchor Position="1.0" Shape="None" GraphId="e4c09" />
      <Anchor Position="0.0" Shape="None" GraphId="e5239" />
    </Graphics>
    <Xref Database="" ID="" />
  </Interaction>
  <Interaction GraphId="eb63f">
    <Graphics ZOrder="33063" LineStyle="Broken" LineThickness="2.0">
      <Point X="404.0000000000001" Y="833.6666666666665" GraphRef="ec6b5" RelX="0.0" RelY="1.0" />
      <Point X="404.0000000000001" Y="902.6666666666665" GraphRef="f1984" RelX="0.0" RelY="-1.0" ArrowHead="Arrow" />
    </Graphics>
    <Xref Database="" ID="" />
  </Interaction>
  <Interaction GraphId="cc688">
    <Comment>PTPN11 interats with gp130 phosphorylated at Tyr 759 upon IL6 stimulation in 2fTGH human fibrosarcoma and HepG2 cell lines.</Comment>
    <Graphics ZOrder="33064" LineThickness="2.0" Color="00cc00">
      <Point X="392.5682648585142" Y="452.761286332715" GraphRef="c8c51" RelX="0.0" RelY="0.0" />
      <Point X="391.469696969697" Y="590.1212121212121" GraphRef="e5fe1" RelX="0.0" RelY="-1.0" ArrowHead="Arrow" />
    </Graphics>
    <Xref Database="" ID="" />
  </Interaction>
  <Interaction GraphId="b19a1">
    <Comment>IL-6 stimulation induces the phosphorylation and activation of STAT1 and STAT3 and its subsequent heterodimerisation in murine Ba/F3 cells</Comment>
    <Graphics ZOrder="33066" LineThickness="2.0" Color="00cc00">
      <Point X="156.72727272727258" Y="636.0757575757577" GraphRef="d052e" RelX="0.0" RelY="1.0" />
      <Point X="156.19696969696955" Y="754.4848484848487" GraphRef="dbe74" RelX="0.0" RelY="-1.0" ArrowHead="Arrow" />
    </Graphics>
    <Xref Database="" ID="" />
  </Interaction>
  <Interaction GraphId="be1aa">
    <Graphics ZOrder="33067" LineThickness="2.0" Color="00cc00">
      <Point X="349.363894811656" Y="378.4214641080313" GraphRef="c5d73" RelX="-1.0" RelY="0.0" />
      <Point X="349.4696969696969" Y="452.761286332715" GraphRef="ac47f" RelX="0.0" RelY="0.0" />
    </Graphics>
    <Xref Database="" ID="" />
  </Interaction>
  <Interaction GraphId="e9fb4">
    <Graphics ZOrder="33068" LineStyle="Broken" LineThickness="2.0">
      <Point X="310.66666666666686" Y="713.0" GraphRef="fa124" RelX="0.0" RelY="1.0" />
      <Point X="310.83333333333326" Y="754.6666666666665" GraphRef="d00d2" RelX="0.0" RelY="-1.0" ArrowHead="Arrow" />
    </Graphics>
    <Xref Database="" ID="" />
  </Interaction>
  <Interaction GraphId="cf0f7" GroupRef="ebcde">
    <Graphics ZOrder="33069" LineThickness="3.0" Color="ff3399">
      <Point X="275.1972281449895" Y="262.4214641080313" GraphRef="f1a61" RelX="0.0" RelY="1.0" />
      <Point X="274.363894811656" Y="294.4214641080313" GraphRef="c586a" RelX="0.0" RelY="-1.0" />
    </Graphics>
    <Xref Database="" ID="" />
  </Interaction>
  <Interaction GraphId="ee6b1">
    <Graphics ZOrder="33070" LineThickness="2.0" Color="00cc00">
      <Point X="429.58565723709864" Y="452.761286332715" GraphRef="b0e3f" RelX="0.0" RelY="0.0" />
      <Point X="428.65630694215514" Y="517.9378416529318" GraphRef="ef262" RelX="0.0" RelY="-1.0" ArrowHead="Arrow" />
    </Graphics>
    <Xref Database="" ID="" />
  </Interaction>
  <Interaction GraphId="c84ba">
    <Graphics ZOrder="33071" LineThickness="2.0" Color="00cc00">
      <Point X="353.7121212121212" Y="453.4090909090909" />
      <Point X="355.0472251316959" Y="522.2340058875859" GraphRef="cd77c" RelX="0.0" RelY="-1.0" ArrowHead="Arrow" />
    </Graphics>
    <Xref Database="" ID="" />
  </Interaction>
  <Interaction GraphId="c7c10">
    <Graphics ZOrder="33072" LineThickness="2.0" Color="00cc00">
      <Point X="231.0" Y="453.0" />
      <Point X="230.469696969697" Y="658.878787878788" GraphRef="df587" RelX="0.0" RelY="-1.0" ArrowHead="Arrow" />
    </Graphics>
    <Xref Database="" ID="" />
  </Interaction>
  <Interaction GraphId="e33e1">
    <Graphics ZOrder="33073" LineThickness="2.0" Color="00cc00">
      <Point X="311.2925170068027" Y="452.761286332715" GraphRef="efdac" RelX="0.0" RelY="0.0" />
      <Point X="310.5303030303028" Y="623.590909090909" GraphRef="f91b6" RelX="0.0" RelY="-1.0" ArrowHead="Arrow" />
    </Graphics>
    <Xref Database="" ID="" />
  </Interaction>
  <Interaction GraphId="da3c7">
    <Comment>IL-6 receptor stimulation induces the phosphorylation of MKK4 which mediates the phosphorylation of PKC delta in HepG2 cells.</Comment>
    <Graphics ZOrder="33074" LineStyle="Broken" LineThickness="2.0">
      <Point X="310.83333333333326" Y="774.6666666666665" GraphRef="d00d2" RelX="0.0" RelY="1.0" />
      <Point X="310.3333333333334" Y="812.0" GraphRef="e953c" RelX="0.0" RelY="-1.0" ArrowHead="Arrow" />
    </Graphics>
    <Xref Database="" ID="" />
  </Interaction>
  <Interaction GraphId="dd8ed">
    <Graphics ZOrder="33076" LineStyle="Broken" LineThickness="2.0">
      <Point X="507.33333333333326" Y="827.6666666666665" GraphRef="d25e2" RelX="0.0" RelY="1.0" />
      <Point X="507.16666666666663" Y="883.6666666666665" GraphRef="fa164" RelX="0.0" RelY="-1.0" ArrowHead="Arrow" />
    </Graphics>
    <Xref Database="" ID="" />
  </Interaction>
  <Interaction GraphId="bb10d">
    <Graphics ZOrder="33077" LineThickness="2.0" Color="00cc00">
      <Point X="181.19696969696955" Y="764.4848484848487" GraphRef="dbe74" RelX="1.0" RelY="0.0" />
      <Point X="204.0" Y="763.8181818181822" GraphRef="f729e" RelX="-1.0" RelY="0.0" ArrowHead="Arrow" />
      <Anchor Position="0.4" Shape="None" GraphId="b91cc" />
    </Graphics>
    <Xref Database="" ID="" />
  </Interaction>
  <Interaction GraphId="da6cc">
    <Graphics ZOrder="33078" LineThickness="2.0" Color="0000ff">
      <Point X="372.91233156739634" Y="507.3407587839989" />
      <Point X="382.75541724225207" Y="520.8398477095157" ArrowHead="Arrow" />
    </Graphics>
    <Xref Database="" ID="" />
  </Interaction>
  <Interaction GraphId="ee5b3">
    <Graphics ZOrder="33081" LineThickness="2.0" Color="00cc00">
      <Point X="183.10399578945092" Y="452.761286332715" GraphRef="adf11" RelX="0.0" RelY="0.0" />
      <Point X="183.42560052154184" Y="528.5351473922904" GraphRef="f1e9a" RelX="-0.5" RelY="-1.0" ArrowHead="Arrow" />
    </Graphics>
    <Xref Database="" ID="" />
  </Interaction>
  <Interaction GraphId="d89ae">
    <Graphics ZOrder="33083" LineStyle="Broken" LineThickness="2.0">
      <Point X="507.0000000000001" Y="718.0" GraphRef="ddcf6" RelX="0.0" RelY="1.0" />
      <Point X="507.66666666666674" Y="784.6666666666665" GraphRef="f2575" RelX="0.0" RelY="-1.0" ArrowHead="Arrow" />
    </Graphics>
    <Xref Database="" ID="" />
  </Interaction>
  <Interaction GraphId="fc5cb">
    <Graphics ZOrder="33084" LineThickness="2.0" Color="00cc00">
      <Point X="156.00907029478458" Y="452.761286332715" GraphRef="e5239" RelX="0.0" RelY="0.0" />
      <Point X="156.72727272727258" Y="616.0757575757577" GraphRef="d052e" RelX="0.0" RelY="-1.0" ArrowHead="Arrow" />
    </Graphics>
    <Xref Database="" ID="" />
  </Interaction>
  <Interaction GraphId="c8d31">
    <Graphics ZOrder="33086" LineThickness="2.0" Color="0000ff">
      <Point X="206.33333333333348" Y="516.3333333333334" />
      <Point X="213.0" Y="523.0" ArrowHead="Arrow" />
    </Graphics>
    <Xref Database="" ID="" />
  </Interaction>
  <Interaction GraphId="e1757">
    <Comment>IL-6 induces tyrosine phosphorylation of p52Shc and its interaction with Grb2 in AF10 cells, LP-1 multiple myeloma cell line and DeFew cells.</Comment>
    <Graphics ZOrder="33088" LineThickness="2.0" Color="00cc00">
      <Point X="502.71757876552164" Y="452.761286332715" GraphRef="dc4ce" RelX="0.0" RelY="0.0" />
      <Point X="505.96464646464636" Y="623.6666666666666" GraphRef="ebfa0" RelX="0.0" RelY="-1.0" ArrowHead="Arrow" />
    </Graphics>
    <Xref Database="" ID="" />
  </Interaction>
  <Interaction GraphId="a4475">
    <Comment>IL-6 stimulation induces the interaction of p52Shc with phosphorylated gp130 in AF10 cells and DeFew-IL-6R/gp130 cells.</Comment>
    <Graphics ZOrder="33091" LineThickness="2.0" Color="00cc00">
      <Point X="544.2176870748299" Y="452.761286332715" GraphRef="e4c09" RelX="0.0" RelY="0.0" />
      <Point X="545.4545454545455" Y="550.5050505050505" ArrowHead="Arrow" />
    </Graphics>
    <Xref Database="" ID="" />
  </Interaction>
  <Interaction GraphId="b90ca">
    <Graphics ZOrder="33092" LineThickness="2.0" Color="00cc00">
      <Point X="505.96464646464636" Y="643.6666666666666" GraphRef="ebfa0" RelX="0.0" RelY="1.0" />
      <Point X="507.0000000000001" Y="698.0" GraphRef="ddcf6" RelX="0.0" RelY="-1.0" ArrowHead="Arrow" />
    </Graphics>
    <Xref Database="" ID="" />
  </Interaction>
  <Interaction GraphId="e37a7">
    <Comment>IL-6 stimulation induces the phosphorylation of STAT3 at Ser 705 and subsequently its homodimerization in COS-7 cells and murine Ba/F3 cells.</Comment>
    <Graphics ZOrder="33094" LineThickness="2.0" Color="00cc00">
      <Point X="230.469696969697" Y="678.878787878788" GraphRef="df587" RelX="0.0" RelY="1.0" />
      <Point X="231.0" Y="753.8181818181822" GraphRef="f729e" RelX="0.0" RelY="-1.0" ArrowHead="Arrow" />
    </Graphics>
    <Xref Database="" ID="" />
  </Interaction>
  <Interaction GraphId="dcdb1">
    <Graphics ZOrder="33097" LineThickness="2.0" Color="0000ff">
      <Point X="414.40630694215514" Y="517.9378416529318" GraphRef="ef262" RelX="-0.5" RelY="-1.0" />
      <Point X="416.363894811656" Y="396.4214641080313" GraphRef="e6f50" RelX="0.5" RelY="1.0" ArrowHead="Arrow" />
    </Graphics>
    <Xref Database="" ID="" />
  </Interaction>
  <Interaction GraphId="e0742" GroupRef="ebcde">
    <Graphics ZOrder="33098" LineThickness="3.0">
      <Point X="306.363894811656" Y="328.4214641080313" GraphRef="a0c2c" RelX="0.0" RelY="1.0" />
      <Point X="306.5305614783226" Y="368.4214641080313" GraphRef="e3fa1" RelX="0.0" RelY="-1.0" />
    </Graphics>
    <Xref Database="" ID="" />
  </Interaction>
  <Interaction GraphId="d9db2">
    <Graphics ZOrder="33162" LineThickness="2.0" Color="00cc00">
      <Point X="403.0000000000001" Y="726.0" GraphRef="a04f8" RelX="0.0" RelY="1.0" />
      <Point X="403.66666666666663" Y="792.6666666666665" GraphRef="d2eed" RelX="0.0" RelY="-1.0" ArrowHead="Arrow" />
    </Graphics>
    <Xref Database="" ID="" />
  </Interaction>
  <Interaction GraphId="fd9cf">
    <Comment>IL-6 stimulates the interaction of VAV1 with RAC1 in HepG2 cells.</Comment>
    <Graphics ZOrder="33163" LineThickness="2.0" Color="00cc00">
      <Point X="310.5303030303028" Y="643.590909090909" GraphRef="f91b6" RelX="0.0" RelY="1.0" />
      <Point X="310.66666666666686" Y="693.0" GraphRef="fa124" RelX="0.0" RelY="-1.0" ArrowHead="Arrow" />
    </Graphics>
    <Xref Database="" ID="" />
  </Interaction>
  <Interaction GraphId="a9775">
    <Comment>IL-6 stimulation induces the activation of HCK and its association with gp130 in LP-1 cells.</Comment>
    <Graphics ZOrder="33164" LineThickness="2.0" Color="00cc00">
      <Point X="471.11736575941296" Y="452.761286332715" GraphRef="d256a" RelX="0.0" RelY="0.0" />
      <Point X="472.6666666666665" Y="552.6666666666667" GraphRef="b5eb3" RelX="0.0" RelY="-1.0" ArrowHead="Arrow" />
    </Graphics>
    <Xref Database="" ID="" />
  </Interaction>
  <Interaction GraphId="c4dbb">
    <Graphics ZOrder="33165" LineThickness="2.0" Color="00cc00">
      <Point X="482.63131313131305" Y="633.6666666666666" GraphRef="ebfa0" RelX="-1.0" RelY="0.0" />
      <Point X="333.86363636363615" Y="633.590909090909" GraphRef="f91b6" RelX="1.0" RelY="0.0" ArrowHead="Arrow" />
    </Graphics>
    <Xref Database="" ID="" />
  </Interaction>
  <Interaction GraphId="f5f58">
    <Comment>IL-6 receptor stimulation induced the phosphorylation of p70S6K at Ser411, Thr421/Ser424, and Thr389 residues in AF-10 cells.</Comment>
    <Graphics ZOrder="33169" LineStyle="Broken" LineThickness="2.0">
      <Point X="404.0000000000001" Y="922.6666666666665" GraphRef="f1984" RelX="0.0" RelY="1.0" />
      <Point X="404.33333333333337" Y="1031.9240019240015" GraphRef="dde23" RelX="0.0" RelY="-1.0" ArrowHead="Arrow" />
    </Graphics>
    <Xref Database="" ID="" />
  </Interaction>
  <Interaction GraphId="da787" GroupRef="ebcde">
    <Graphics ZOrder="33170" LineThickness="3.0" Color="ff3399">
      <Point X="425.19722814498954" Y="262.4214641080313" GraphRef="de4a6" RelX="0.0" RelY="1.0" />
      <Point X="424.84463214116505" Y="293.9407267785223" GraphRef="d84f9" RelX="0.0" RelY="-1.0" />
    </Graphics>
    <Xref Database="" ID="" />
  </Interaction>
  <Interaction GraphId="f947f" GroupRef="ebcde">
    <Graphics ZOrder="33171" LineThickness="3.0">
      <Point X="455.36389481165617" Y="329.33012920768107" GraphRef="bb09e" RelX="0.0" RelY="1.0" />
      <Point X="455.36389481165594" Y="368.4214641080313" GraphRef="aa50f" RelX="0.0" RelY="-1.0" />
    </Graphics>
    <Xref Database="" ID="" />
  </Interaction>
  <Interaction GraphId="a2174" GroupRef="ebcde">
    <Graphics ZOrder="33172" LineThickness="3.0">
      <Point X="392.363894811656" Y="328.4214641080313" GraphRef="f9e66" RelX="0.0" RelY="1.0" />
      <Point X="392.5305614783226" Y="368.4214641080313" GraphRef="c5d73" RelX="0.0" RelY="-1.0" />
    </Graphics>
    <Xref Database="" ID="" />
  </Interaction>
  <Interaction GraphId="a5a98">
    <Graphics ZOrder="33286" LineStyle="Broken" LineThickness="2.0" Color="00cccc">
      <Point X="155.66666666666663" Y="898.6666666666667" GraphRef="d0014" RelX="0.0" RelY="1.0" />
      <Point X="155.66666666666663" Y="1068.6666666666667" GraphRef="fff35" RelX="0.0" RelY="-1.0" ArrowHead="Arrow" />
    </Graphics>
    <Xref Database="" ID="" />
  </Interaction>
  <Interaction GraphId="a5ef0">
    <Graphics ZOrder="33287" LineStyle="Broken" LineThickness="2.0">
      <Point X="190.31818181818173" Y="764.2181818181821" GraphRef="b91cc" RelX="0.0" RelY="0.0" />
      <Point X="192.00000000000003" Y="908.0" GraphRef="cbbbf" RelX="0.0" RelY="-1.0" ArrowHead="Arrow" />
    </Graphics>
    <Xref Database="" ID="" />
  </Interaction>
  <Interaction GraphId="fb51b">
    <Comment>STAT3 interacts with HDAC 1 which down-regulate IL-6-induced hAGT transactivation.</Comment>
    <Graphics ZOrder="33288" LineThickness="2.0">
      <Point X="326.5" Y="1138.0" GraphRef="cf6ba" RelX="0.0" RelY="1.0" />
      <Point X="327.0" Y="1185.0" ArrowHead="mim-inhibition" />
      <Anchor Position="0.8639989184804625" Shape="None" GraphId="d3ee7" />
    </Graphics>
    <Xref Database="" ID="" />
  </Interaction>
  <Interaction GraphId="c7e27">
    <Graphics ZOrder="33289" LineStyle="Broken" LineThickness="2.0" Color="00cccc">
      <Point X="192.0" Y="949.6666666666667" GraphRef="b7e00" RelX="0.0" RelY="1.0" />
      <Point X="192.00000000000003" Y="1118.0" GraphRef="eb7e5" RelX="0.0" RelY="-1.0" ArrowHead="Arrow" />
    </Graphics>
    <Xref Database="" ID="" />
  </Interaction>
  <Interaction GraphId="c2a00">
    <Comment></Comment>
    <Graphics ZOrder="33290" LineStyle="Broken" LineThickness="2.0">
      <Point X="231.0" Y="773.8181818181822" GraphRef="f729e" RelX="0.0" RelY="1.0" />
      <Point X="231.66666666666666" Y="858.0" GraphRef="c56cf" RelX="0.0" RelY="-1.0" ArrowHead="Arrow" />
    </Graphics>
    <Xref Database="" ID="" />
  </Interaction>
  <Interaction GraphId="eeb15">
    <Graphics ZOrder="33291" LineThickness="2.0">
      <Point X="326.9319994592402" Y="1178.6079491685819" GraphRef="d3ee7" RelX="0.0" RelY="0.0" />
      <Point X="327.03030303030266" Y="1248.712121212121" GraphRef="fc62f" RelX="0.0" RelY="-1.0" ArrowHead="mim-transcription-translation" />
    </Graphics>
    <Xref Database="" ID="" />
  </Interaction>
  <Interaction GraphId="eb479">
    <Graphics ZOrder="33292" LineStyle="Broken" LineThickness="2.0" Color="00cccc">
      <Point X="231.66666666666666" Y="898.0" GraphRef="a0fb0" RelX="0.0" RelY="1.0" />
      <Point X="231.66666666666666" Y="1068.0" GraphRef="c2084" RelX="0.0" RelY="-1.0" ArrowHead="Arrow" />
    </Graphics>
    <Xref Database="" ID="" />
  </Interaction>
  <Interaction GraphId="ae1f7">
    <Graphics ZOrder="33293" LineThickness="2.0" Color="00cc00">
      <Point X="294.0" Y="868.0000000000002" GraphRef="d3358" RelX="-1.0" RelY="0.0" />
      <Point X="258.3333333333333" Y="868.0" GraphRef="c56cf" RelX="1.0" RelY="0.0" ArrowHead="Arrow" />
    </Graphics>
    <Xref Database="" ID="" />
  </Interaction>
  <Interaction GraphId="e0be9">
    <Graphics ZOrder="33294" LineStyle="Broken" LineThickness="2.0">
      <Point X="192.0" Y="1159.6666666666667" GraphRef="dbe05" RelX="0.0" RelY="1.0" />
      <Point X="191.99999999999983" Y="1189.2238805970146" GraphRef="bb7f4" RelX="0.0" RelY="-1.0" ArrowHead="Arrow" />
    </Graphics>
    <Xref Database="" ID="" />
  </Interaction>
  <Interaction GraphId="ed7d6">
    <Graphics ZOrder="33295" LineStyle="Broken" LineThickness="2.0">
      <Point X="156.19696969696955" Y="774.4848484848487" GraphRef="dbe74" RelX="0.0" RelY="1.0" />
      <Point X="155.1363636363636" Y="858.1363636363636" GraphRef="d47fd" RelX="0.0" RelY="-1.0" ArrowHead="Arrow" />
    </Graphics>
    <Xref Database="" ID="" />
  </Interaction>
  <Interaction GraphId="cca99">
    <Graphics ZOrder="33327" LineThickness="3.0" Color="ff00ff">
      <Point X="170.0" Y="1008.0" />
      <Point X="170.0" Y="1023.0" ArrowHead="Arrow" />
    </Graphics>
    <Xref Database="" ID="" />
  </Interaction>
  <Interaction GraphId="c4b12">
    <Graphics ZOrder="33328" LineThickness="3.0" Color="ff00ff">
      <Point X="169.0" Y="1015.0" />
      <Point X="170.0" Y="991.0" ArrowHead="Arrow" />
    </Graphics>
    <Xref Database="" ID="" />
  </Interaction>
  <Interaction GraphId="ff9ad">
    <Graphics ZOrder="33331" LineThickness="3.0" Color="ff00ff">
      <Point X="208.0" Y="1009.0" />
      <Point X="208.0" Y="1024.0" ArrowHead="Arrow" />
    </Graphics>
    <Xref Database="" ID="" />
  </Interaction>
  <Interaction GraphId="b7821">
    <Graphics ZOrder="33332" LineThickness="3.0" Color="ff00ff">
      <Point X="207.0" Y="1016.0" />
      <Point X="208.0" Y="992.0" ArrowHead="Arrow" />
    </Graphics>
    <Xref Database="" ID="" />
  </Interaction>
  <Interaction GraphId="ea29c">
    <Graphics ZOrder="33335" LineThickness="3.0" Color="ff00ff">
      <Point X="248.0" Y="1009.0" />
      <Point X="248.0" Y="1024.0" ArrowHead="Arrow" />
    </Graphics>
    <Xref Database="" ID="" />
  </Interaction>
  <Interaction GraphId="b6ba8">
    <Graphics ZOrder="33336" LineThickness="3.0" Color="ff00ff">
      <Point X="247.0" Y="1016.0" />
      <Point X="248.0" Y="992.0" ArrowHead="Arrow" />
    </Graphics>
    <Xref Database="" ID="" />
  </Interaction>
  <Interaction GraphId="dafb3">
    <Graphics ZOrder="33339" LineThickness="2.0" Color="00cc00">
      <Point X="298.0" Y="1128.0" GraphRef="cf6ba" RelX="-1.0" RelY="0.0" />
      <Point X="219.00000000000006" Y="1128.0" GraphRef="eb7e5" RelX="1.0" RelY="0.0" ArrowHead="Arrow" />
    </Graphics>
    <Xref Database="" ID="" />
  </Interaction>
  <Interaction GraphId="a78bf">
    <Graphics ZOrder="33341" LineStyle="Broken" LineThickness="2.0" Color="00cccc">
      <Point X="327.0" Y="878.0000000000002" GraphRef="d3358" RelX="0.0" RelY="1.0" />
      <Point X="327.0" Y="1020.0" GraphRef="b49a4" RelX="0.0" RelY="-1.0" ArrowHead="Arrow" />
    </Graphics>
    <Xref Database="" ID="" />
  </Interaction>
  <Interaction GraphId="d26cf">
    <Graphics ZOrder="33342" LineThickness="2.0" Color="00cc00">
      <Point X="327.0" Y="1040.0" GraphRef="b49a4" RelX="0.0" RelY="1.0" />
      <Point X="327.0" Y="1068.0" GraphRef="d9b4f" RelX="0.0" RelY="-1.0" ArrowHead="Arrow" />
    </Graphics>
    <Xref Database="" ID="" />
  </Interaction>
  <Interaction GraphId="acd90">
    <Graphics ZOrder="33343" LineThickness="2.0" Color="00cc00">
      <Point X="307.0" Y="1078.0" GraphRef="d9b4f" RelX="-1.0" RelY="0.0" />
      <Point X="258.3333333333333" Y="1078.0" GraphRef="c2084" RelX="1.0" RelY="0.0" ArrowHead="Arrow" />
    </Graphics>
    <Xref Database="" ID="" />
  </Interaction>
  <Interaction GraphId="fdb51">
    <Graphics ZOrder="33344" LineThickness="2.0" Color="00cc00">
      <Point X="258.3333333333333" Y="1098.0" GraphRef="c9a9d" RelX="1.0" RelY="0.0" />
      <Point X="372.060606060606" Y="1098.530303030303" GraphRef="c112b" RelX="-1.0" RelY="0.0" ArrowHead="Arrow" />
    </Graphics>
    <Xref Database="" ID="" />
  </Interaction>
  <Interaction GraphId="c3eb0">
    <Graphics ZOrder="33591" LineThickness="2.0">
      <Point X="651.999999999997" Y="673.4652880354461" />
      <Point X="672.9999999999964" Y="673.4652880354461" ArrowHead="TBar" />
    </Graphics>
    <Xref Database="" ID="" />
  </Interaction>
  <Interaction GraphId="bce03">
    <Graphics ZOrder="33592" LineThickness="2.0" Color="00cc00">
      <Point X="650.6666666666642" Y="612.79862136878" />
      <Point X="709.6666666666642" Y="612.79862136878" ArrowHead="Arrow" />
    </Graphics>
    <Xref Database="" ID="" />
  </Interaction>
  <Interaction GraphId="c5f4b">
    <Graphics ZOrder="33593" LineThickness="2.0">
      <Point X="680.6666666666642" Y="617.79862136878" />
      <Point X="680.6666666666642" Y="607.79862136878" />
    </Graphics>
    <Xref Database="" ID="" />
  </Interaction>
  <Interaction GraphId="be3a8">
    <Graphics ZOrder="33604" LineThickness="2.0" Color="ff0033">
      <Point X="652.999999999997" Y="957.9999999999945" />
      <Point X="717.9999999999964" Y="957.9999999999945" ArrowHead="mim-inhibition" />
    </Graphics>
    <Xref Database="" ID="" />
  </Interaction>
  <Interaction GraphId="b4778">
    <Graphics ZOrder="33605" LineThickness="2.0" Color="9900cc">
      <Point X="652.999999999997" Y="858.9999999999945" />
      <Point X="710.9999999999964" Y="859.5024647292369" ArrowHead="Arrow" />
    </Graphics>
    <Xref Database="" ID="" />
  </Interaction>
  <Interaction GraphId="e4847">
    <Graphics ZOrder="33606" LineThickness="2.0" Color="cc00cc">
      <Point X="652.999999999997" Y="839.6582084822985" />
      <Point X="710.9999999999964" Y="839.6582084822985" ArrowHead="Arrow" />
    </Graphics>
    <Xref Database="" ID="" />
  </Interaction>
  <Interaction GraphId="e513e">
    <Graphics ZOrder="33607" LineThickness="2.0" Color="999900">
      <Point X="652.999999999997" Y="799.6593972779065" />
      <Point X="710.9999999999964" Y="799.6593972779065" ArrowHead="Arrow" />
    </Graphics>
    <Xref Database="" ID="" />
  </Interaction>
  <Interaction GraphId="dc448">
    <Graphics ZOrder="33608" LineStyle="Broken" LineThickness="2.0" Color="00cccc">
      <Point X="653.9999999999969" Y="977.9999999999945" />
      <Point X="711.9999999999964" Y="978.5012759336287" ArrowHead="Arrow" />
    </Graphics>
    <Xref Database="" ID="" />
  </Interaction>
  <Interaction GraphId="d169a">
    <Graphics ZOrder="33609" LineThickness="2.0" Color="00ffff">
      <Point X="652.999999999997" Y="779.6593972779065" />
      <Point X="710.9999999999964" Y="779.6593972779065" ArrowHead="Arrow" />
    </Graphics>
    <Xref Database="" ID="" />
  </Interaction>
  <Interaction GraphId="c89a4">
    <Graphics ZOrder="33610" LineThickness="2.0" Color="ffcc33">
      <Point X="652.999999999997" Y="718.9999999999945" />
      <Point X="711.0000017000161" Y="719.6593972779065" ArrowHead="Arrow" />
    </Graphics>
    <Xref Database="" ID="" />
  </Interaction>
  <Interaction GraphId="c6cdb">
    <Graphics ZOrder="33611" LineThickness="3.0">
      <Point X="753.0952380952347" Y="507.04761904761654" GraphRef="c1cc2" RelX="0.0" RelY="1.0" />
      <Point X="753.4285714285679" Y="533.6666666666631" />
    </Graphics>
    <Xref Database="" ID="" />
  </Interaction>
  <Interaction GraphId="d7266">
    <Graphics ZOrder="33629" LineThickness="2.0" Color="0000ff">
      <Point X="652.999999999997" Y="759.6593972779065" />
      <Point X="710.9999999999964" Y="759.6593972779065" ArrowHead="Arrow" />
    </Graphics>
    <Xref Database="" ID="" />
  </Interaction>
  <Interaction GraphId="e5984">
    <Graphics ZOrder="33630" LineThickness="2.0" Color="ff9933">
      <Point X="652.999999999997" Y="739.6593972779065" />
      <Point X="710.9999999999964" Y="739.6593972779065" ArrowHead="Arrow" />
    </Graphics>
    <Xref Database="" ID="" />
  </Interaction>
  <Interaction GraphId="c30af">
    <Graphics ZOrder="33637" LineThickness="2.0" Color="cccc00">
      <Point X="651.999999999997" Y="818.9999999999945" />
      <Point X="710.9999999999964" Y="819.5036535248448" ArrowHead="Arrow" />
    </Graphics>
    <Xref Database="" ID="" />
  </Interaction>
  <Interaction GraphId="a82ad">
    <Graphics ZOrder="33639" LineThickness="2.0" Color="770000">
      <Point X="652.999999999997" Y="879.6570196866903" />
      <Point X="710.9999999999964" Y="879.6570196866903" ArrowHead="Arrow" />
    </Graphics>
    <Xref Database="" ID="" />
  </Interaction>
  <Interaction GraphId="ef05d">
    <Graphics ZOrder="33641" LineThickness="2.0" Color="775200">
      <Point X="652.999999999997" Y="899.6570196866903" />
      <Point X="710.9999999999964" Y="899.6570196866903" ArrowHead="Arrow" />
    </Graphics>
    <Xref Database="" ID="" />
  </Interaction>
  <Interaction GraphId="c0f44">
    <Graphics ZOrder="33643" LineThickness="2.0" Color="ff6666">
      <Point X="652.999999999997" Y="919.6570196866903" />
      <Point X="710.9999999999964" Y="919.6570196866903" ArrowHead="Arrow" />
    </Graphics>
    <Xref Database="" ID="" />
  </Interaction>
  <Interaction GraphId="c9c3a">
    <Graphics ZOrder="33657" LineThickness="2.0" Color="999999">
      <Point X="652.999999999997" Y="939.6570196866903" />
      <Point X="710.9999999999964" Y="939.6570196866903" ArrowHead="Arrow" />
    </Graphics>
    <Xref Database="" ID="" />
  </Interaction>
  <Interaction GraphId="b72e9">
    <Graphics ZOrder="33659" LineThickness="2.0">
      <Point X="670.9999999999964" Y="673.4652880354461" />
      <Point X="708.6666666666642" Y="673.79862136878" ArrowHead="mim-transcription-translation" />
    </Graphics>
    <Xref Database="" ID="" />
  </Interaction>
  <Interaction GraphId="bffdf">
    <Graphics ZOrder="33660" LineThickness="2.0">
      <Point X="651.999999999997" Y="650.9999999999958" />
      <Point X="709.9999999999964" Y="650.9999999999958" ArrowHead="mim-transcription-translation" />
    </Graphics>
    <Xref Database="" ID="" />
  </Interaction>
  <Interaction GraphId="acc5b">
    <Graphics ZOrder="33661" LineThickness="2.0" Color="00cc00">
      <Point X="651.999999999997" Y="590.9999999999964" />
      <Point X="709.9999999999964" Y="590.9999999999964" ArrowHead="Arrow" />
    </Graphics>
    <Xref Database="" ID="" />
  </Interaction>
  <Interaction GraphId="a2769">
    <Graphics ZOrder="33662" LineStyle="Broken" LineThickness="2.0">
      <Point X="651.999999999997" Y="632.9999999999961" />
      <Point X="709.9999999999964" Y="632.9999999999961" ArrowHead="Arrow" />
    </Graphics>
    <Xref Database="" ID="" />
  </Interaction>
  <Interaction GraphId="c14b4">
    <Graphics ZOrder="33663" LineThickness="2.0">
      <Point X="699.3333333333298" Y="699.3333333333275" />
      <Point X="705.9999999999964" Y="705.9999999999939" ArrowHead="Arrow" />
    </Graphics>
    <Xref Database="" ID="" />
  </Interaction>
  <Interaction GraphId="b87be">
    <Graphics ZOrder="33666" LineThickness="2.0" Color="ff00ff">
      <Point X="707.4837201898356" Y="1095.0887265873953" />
      <Point X="707.4837201898356" Y="1120.0887265873953" ArrowHead="mim-conversion" />
    </Graphics>
    <Xref Database="" ID="" />
  </Interaction>
  <Interaction GraphId="f88a6">
    <Graphics ZOrder="33667" LineThickness="2.0" Color="ff00ff">
      <Point X="707.4546258735204" Y="1106.8977880629868" />
      <Point X="707.4546258735204" Y="1086.0266446873065" ArrowHead="mim-conversion" />
    </Graphics>
    <Xref Database="" ID="" />
  </Interaction>
  <Interaction GraphId="ec818">
    <Graphics ZOrder="33668" LineThickness="3.0" Color="ff3399">
      <Point X="678.9999999999977" Y="508.465288035447" GraphRef="ee6f9" RelX="0.0" RelY="1.0" />
      <Point X="679.6533496707339" Y="526.4288583797635" GraphRef="b82d3" RelX="0.0" RelY="-1.0" />
    </Graphics>
    <Xref Database="" ID="" />
  </Interaction>
  <Interaction GraphId="f678b">
    <Graphics ConnectorType="Elbow" ZOrder="33671" LineThickness="2.0" Color="0000ff">
      <Point X="355.0472251316959" Y="542.2340058875859" GraphRef="cd77c" RelX="0.0" RelY="1.0" />
      <Point X="377.469696969697" Y="590.1212121212121" GraphRef="e5fe1" RelX="-0.5" RelY="-1.0" ArrowHead="Arrow" />
    </Graphics>
    <Xref Database="" ID="" />
  </Interaction>
  <Interaction GraphId="f7b60">
    <Graphics ConnectorType="Elbow" ZOrder="33672" LineThickness="2.0" Color="0000ff">
      <Point X="285.3333333333334" Y="822.0" GraphRef="e953c" RelX="-1.0" RelY="0.0" />
      <Point X="277.0" Y="745.439393939394" />
      <Point X="257.469696969697" Y="668.878787878788" GraphRef="df587" RelX="1.0" RelY="0.0" ArrowHead="Arrow" />
    </Graphics>
    <Xref Database="" ID="" />
  </Interaction>
  <Interaction GraphId="c446c">
    <Graphics ConnectorType="Elbow" ZOrder="33673" LineThickness="2.0" Color="0000ff">
      <Point X="428.65630694215514" Y="537.9378416529318" GraphRef="ef262" RelX="0.0" RelY="1.0" />
      <Point X="405.469696969697" Y="590.1212121212121" GraphRef="e5fe1" RelX="0.5" RelY="-1.0" ArrowHead="Arrow" />
    </Graphics>
    <Xref Database="" ID="" />
  </Interaction>
  <Interaction GraphId="ec1e8">
    <Graphics ZOrder="33674" LineThickness="2.0" Color="0000ff">
      <Point X="447.5954660021647" Y="503.5604388392005" />
      <Point X="457.4385516770204" Y="517.0595277647176" ArrowHead="Arrow" />
    </Graphics>
    <Xref Database="" ID="" />
  </Interaction>
  <Label TextLabel="IL-6 Signaling Pathway" GraphId="d3ba7">
    <Graphics CenterX="368.0" CenterY="140.66666666666663" Width="228.0" Height="30.666666666666742" ZOrder="32984" FillColor="ffffff" FontName="SansSerif" FontWeight="Bold" FontSize="18" Valign="Middle" />
  </Label>
  <Label TextLabel="STAT regulated gene" GraphId="d37ea" GroupRef="b9b82">
    <Graphics CenterX="191.99999999999972" CenterY="1207.2238805970146" Width="136.0" Height="20.0" ZOrder="33297" FillColor="ffffff" FontWeight="Bold" FontSize="12" Valign="Middle" Color="ff0033" />
  </Label>
  <Label TextLabel="expression" GraphId="d2f41" GroupRef="b9b82">
    <Graphics CenterX="191.99999999999997" CenterY="1222.2238805970146" Width="80.0" Height="20.0" ZOrder="33298" FillColor="ffffff" FontWeight="Bold" FontSize="12" Valign="Middle" Color="ff0033" />
  </Label>
  <Label TextLabel="NU" GraphId="bdf54">
    <Graphics CenterX="170.0" CenterY="1034.0" Width="24.0" Height="20.0" ZOrder="33329" FillColor="ffffff" FontWeight="Bold" FontSize="12" Valign="Middle" Color="ff00ff" />
  </Label>
  <Label TextLabel="CY" GraphId="cf096">
    <Graphics CenterX="169.5" CenterY="983.0" Width="27.0" Height="20.0" ZOrder="33330" FillColor="ffffff" FontWeight="Bold" FontSize="12" Valign="Middle" Color="ff00ff" />
  </Label>
  <Label TextLabel="NU" GraphId="d862e">
    <Graphics CenterX="208.0" CenterY="1035.0" Width="24.0" Height="20.0" ZOrder="33333" FillColor="ffffff" FontWeight="Bold" FontSize="12" Valign="Middle" Color="ff00ff" />
  </Label>
  <Label TextLabel="CY" GraphId="faac3">
    <Graphics CenterX="207.5" CenterY="984.0" Width="27.0" Height="20.0" ZOrder="33334" FillColor="ffffff" FontWeight="Bold" FontSize="12" Valign="Middle" Color="ff00ff" />
  </Label>
  <Label TextLabel="NU" GraphId="b6294">
    <Graphics CenterX="248.0" CenterY="1035.0" Width="24.0" Height="20.0" ZOrder="33337" FillColor="ffffff" FontWeight="Bold" FontSize="12" Valign="Middle" Color="ff00ff" />
  </Label>
  <Label TextLabel="CY" GraphId="c72b2">
    <Graphics CenterX="247.5" CenterY="984.0" Width="27.0" Height="20.0" ZOrder="33338" FillColor="ffffff" FontWeight="Bold" FontSize="12" Valign="Middle" Color="ff00ff" />
  </Label>
  <Label TextLabel="Protein" GraphId="dcd68">
    <Graphics CenterX="681.6666666666642" CenterY="997.79862136878" Width="60.0" Height="20.0" ZOrder="33594" FillColor="ffffff" FontWeight="Bold" FontSize="12" Valign="Middle" ShapeType="Rectangle" />
  </Label>
  <Label TextLabel="Protein" GraphId="f4518">
    <Graphics CenterX="681.6666666666642" CenterY="1031.29862136878" Width="60.0" Height="20.0" ZOrder="33595" FillColor="99ffff" FontWeight="Bold" FontSize="12" Valign="Middle" ShapeType="Rectangle" />
  </Label>
  <Label TextLabel="mRNA" GraphId="b6796">
    <Graphics CenterX="908.4999999999964" CenterY="500.46528803544686" Width="41.0" Height="20.0" ZOrder="33596" FillColor="ffffff" FontStyle="Italic" FontSize="12" Valign="Middle" ShapeType="Rectangle" />
  </Label>
  <Label TextLabel="Ligand" GraphId="ee6f9">
    <Graphics CenterX="678.9999999999977" CenterY="498.465288035447" Width="60.0" Height="20.0" ZOrder="33597" FillColor="ffffff" FontWeight="Bold" FontSize="12" Valign="Middle" ShapeType="Rectangle" />
  </Label>
  <Label TextLabel="Receptor" GraphId="d38bd">
    <Graphics CenterX="752.9999999999964" CenterY="544.4652880354461" Width="64.0" Height="20.0" ZOrder="33598" FillColor="ffffff" FontWeight="Bold" FontSize="12" Valign="Middle" ShapeType="Rectangle" />
  </Label>
  <Label TextLabel="Protein" GraphId="e8772">
    <Graphics CenterX="844.4999999999964" CenterY="500.46528803544686" Width="60.0" Height="20.0" ZOrder="33599" FillColor="ffffff" FontWeight="Bold" FontSize="12" Valign="Middle" ShapeType="Rectangle" />
  </Label>
  <Label TextLabel="Protein - protein dissociation" GraphId="e6170">
    <Graphics CenterX="812.6666666666642" CenterY="612.29862136878" Width="186.0" Height="13.0" ZOrder="33600" FillColor="ffffff" FontWeight="Bold" FontSize="12" Valign="Middle" />
  </Label>
  <Label TextLabel="Enzyme Complex" GraphId="e005f">
    <Graphics CenterX="871.9999999999964" CenterY="544.4652880354461" Width="114.0" Height="20.0" ZOrder="33601" FillColor="99ff33" FontWeight="Bold" FontSize="12" Valign="Middle" ShapeType="Rectangle" />
  </Label>
  <Label TextLabel="Small molecule" GraphId="e2c51">
    <Graphics CenterX="769.9999999999964" CenterY="1062.6402508551844" Width="104.0" Height="21.0" ZOrder="33602" FillColor="ffffff" FontWeight="Bold" FontSize="12" Valign="Middle" />
  </Label>
  <Label TextLabel="Induced activation" GraphId="cdd9c">
    <Graphics CenterX="778.0450127599462" CenterY="1031.388771243952" Width="142.8571428571425" Height="29.52380952380917" ZOrder="33603" FillColor="ffffff" FontWeight="Bold" FontSize="12" Valign="Middle" />
  </Label>
  <Label TextLabel="Inhibition" GraphId="e3981">
    <Graphics CenterX="751.3437584840058" CenterY="955.8597491448064" Width="66.0" Height="20.0" ZOrder="33613" FillColor="ffffff" FontName="SansSerif" FontWeight="Bold" FontSize="12" Valign="Middle" />
  </Label>
  <Label TextLabel="Auto catalysis" GraphId="c9b50">
    <Graphics CenterX="763.7194982896201" CenterY="700.999999999995" Width="94.0" Height="20.0" ZOrder="33614" FillColor="ffffff" FontName="SansSerif" FontWeight="Bold" FontSize="12" Valign="Middle" />
  </Label>
  <Label TextLabel="Transport" GraphId="e7551">
    <Graphics CenterX="751.3437584840058" CenterY="978.2805017103708" Width="66.0" Height="20.0" ZOrder="33615" FillColor="ffffff" FontName="SansSerif" FontWeight="Bold" FontSize="12" Valign="Middle" />
  </Label>
  <Label TextLabel="Positive regulation of gene expression" GraphId="cd71f">
    <Graphics CenterX="840.30952380952" CenterY="659.9999999999959" Width="247.0" Height="20.0" ZOrder="33616" FillColor="ffffff" FontName="SansSerif" FontWeight="Bold" FontSize="12" Valign="Middle" />
  </Label>
  <Label TextLabel="Leads to through unknown mechanism" GraphId="ed370">
    <Graphics CenterX="841.7485203887675" CenterY="633.9999999999964" Width="243.0" Height="20.0" ZOrder="33617" FillColor="ffffff" FontName="SansSerif" FontWeight="Bold" FontSize="12" Valign="Middle" />
  </Label>
  <Label TextLabel="Negative regulation of gene expression" GraphId="d353e">
    <Graphics CenterX="841.0290220991437" CenterY="681.9999999999955" Width="247.0" Height="20.0" ZOrder="33618" FillColor="ffffff" FontName="SansSerif" FontWeight="Bold" FontSize="12" Valign="Middle" />
  </Label>
  <Label TextLabel="Translocation " GraphId="bbe25">
    <Graphics CenterX="764.7194982896199" CenterY="1100.7168920019512" Width="92.0" Height="20.0" ZOrder="33619" FillColor="ffffff" FontName="SansSerif" FontWeight="Bold" FontSize="12" Valign="Middle" />
  </Label>
  <Label TextLabel="Ubiquitination" GraphId="ce445">
    <Graphics CenterX="763.6480697181914" CenterY="840.9999999999945" Width="93.66666666666663" Height="20.0" ZOrder="33620" FillColor="ffffff" FontName="SansSerif" FontWeight="Bold" FontSize="12" Valign="Middle" />
  </Label>
  <Label TextLabel="Deubiquitination" GraphId="e32d9">
    <Graphics CenterX="771.7961394363865" CenterY="859.9999999999945" Width="111.0" Height="20.0" ZOrder="33621" FillColor="ffffff" FontName="SansSerif" FontWeight="Bold" FontSize="12" Valign="Middle" />
  </Label>
  <Label TextLabel="Sumoylation" GraphId="f9e43">
    <Graphics CenterX="758.3437584840058" CenterY="799.9999999999945" Width="86.0" Height="20.0" ZOrder="33622" FillColor="ffffff" FontName="SansSerif" FontWeight="Bold" FontSize="12" Valign="Middle" />
  </Label>
  <Label TextLabel="Induced catalysis" GraphId="e845e">
    <Graphics CenterX="775.0792474344316" CenterY="1000.9999999999944" Width="111.0" Height="20.0" ZOrder="33623" FillColor="ffffff" FontName="SansSerif" FontWeight="Bold" FontSize="12" Valign="Middle" />
  </Label>
  <Label TextLabel="Protein-protein interaction" GraphId="a1fc8">
    <Graphics CenterX="804.8727805831531" CenterY="590.9999999999964" Width="172.66666666666663" Height="20.0" ZOrder="33624" FillColor="ffffff" FontName="SansSerif" FontWeight="Bold" FontSize="12" Valign="Middle" />
  </Label>
  <Label TextLabel="Acetylation" GraphId="aea30">
    <Graphics CenterX="754.9999999999964" CenterY="718.8597491448065" Width="74.0" Height="20.0" ZOrder="33625" FillColor="ffffff" FontName="SansSerif" FontWeight="Bold" FontSize="12" Valign="Middle" />
  </Label>
  <Label TextLabel="Dephosphorylation" GraphId="cbcc4">
    <Graphics CenterX="777.8861649562866" CenterY="779.9999999999945" Width="127.0" Height="20.0" ZOrder="33626" FillColor="ffffff" FontName="SansSerif" FontWeight="Bold" FontSize="12" Valign="Middle" />
  </Label>
  <Label TextLabel="LEGEND" GraphId="f2385">
    <Graphics CenterX="791.9999999999964" CenterY="463.99999999999716" Width="80.0" Height="20.0" ZOrder="33627" FillColor="ffffff" FontName="SansSerif" FontWeight="Bold" FontSize="14" Valign="Middle" Color="3333ff" />
  </Label>
  <Label TextLabel="Phosphorylation" GraphId="ac1b7">
    <Graphics CenterX="769.5104251506723" CenterY="756.9999999999945" Width="111.0" Height="20.0" ZOrder="33628" FillColor="ffffff" FontName="SansSerif" FontWeight="Bold" FontSize="12" Valign="Middle" />
  </Label>
  <Label TextLabel="Deacetylation" GraphId="a78cd">
    <Graphics CenterX="761.124260194382" CenterY="737.9999999999945" Width="89.0" Height="20.0" ZOrder="33631" FillColor="ffffff" FontName="SansSerif" FontWeight="Bold" FontSize="12" Valign="Middle" />
  </Label>
  <Label TextLabel="Golgi apparatus" GraphId="e5be4">
    <Attribute Key="org.pathvisio.model.GenMAPP-Xref" Value="" />
    <Graphics CenterX="771.3835586686179" CenterY="1226.3835586686212" Width="106.33333333333333" Height="16.0" ZOrder="33633" FillColor="ffffff" FontName="SansSerif" FontWeight="Bold" FontSize="12" Valign="Middle" />
  </Label>
  <Label TextLabel="Endosome" GraphId="b99cf">
    <Attribute Key="org.pathvisio.model.GenMAPP-Xref" Value="" />
    <Graphics CenterX="753.3861649562865" CenterY="1192.0848129445608" Width="71.33333333333333" Height="16.0" ZOrder="33634" FillColor="ffffff" FontName="SansSerif" FontWeight="Bold" FontSize="12" Valign="Middle" />
  </Label>
  <Label TextLabel="Nucleus" GraphId="ffb9e">
    <Attribute Key="org.pathvisio.model.GenMAPP-Xref" Value="" />
    <Graphics CenterX="748.9125807677648" CenterY="1261.5238095238099" Width="55.333333333333336" Height="16.0" ZOrder="33635" FillColor="ffffff" FontName="SansSerif" FontWeight="Bold" FontSize="12" Valign="Middle" />
  </Label>
  <Label TextLabel="Mitochondrion" GraphId="a005e">
    <Attribute Key="org.pathvisio.model.GenMAPP-Xref" Value="" />
    <Graphics CenterX="767.9549872400463" CenterY="1244.3835586686216" Width="96.33333333333333" Height="16.0" ZOrder="33636" FillColor="ffffff" FontName="SansSerif" FontWeight="Bold" FontSize="12" Valign="Middle" />
  </Label>
  <Label TextLabel="Desumoylation" GraphId="a2e4a">
    <Graphics CenterX="765.9389965792438" CenterY="818.9999999999945" Width="99.0" Height="20.0" ZOrder="33638" FillColor="ffffff" FontName="SansSerif" FontWeight="Bold" FontSize="12" Valign="Middle" />
  </Label>
  <Label TextLabel="Methylation" GraphId="fb0fd">
    <Graphics CenterX="756.9389965792438" CenterY="879.7194982896183" Width="75.0" Height="20.0" ZOrder="33640" FillColor="ffffff" FontName="SansSerif" FontWeight="Bold" FontSize="12" Valign="Middle" />
  </Label>
  <Label TextLabel="Demethylation" GraphId="a69fb">
    <Graphics CenterX="766.9389965792438" CenterY="898.7194982896183" Width="93.0" Height="20.0" ZOrder="33642" FillColor="ffffff" FontName="SansSerif" FontWeight="Bold" FontSize="12" Valign="Middle" />
  </Label>
  <Label TextLabel="Palmitoylation" GraphId="a676d">
    <Graphics CenterX="765.4389965792438" CenterY="918.9999999999945" Width="90.0" Height="20.0" ZOrder="33644" FillColor="ffffff" FontName="SansSerif" FontWeight="Bold" FontSize="12" Valign="Middle" />
  </Label>
  <Label TextLabel="Cytoplasm" GraphId="b36c5">
    <Attribute Key="org.pathvisio.model.GenMAPP-Xref" Value="" />
    <Graphics CenterX="754.3861649562865" CenterY="1152.2433078134304" Width="71.33333333333333" Height="16.0" ZOrder="33645" FillColor="ffffff" FontName="SansSerif" FontWeight="Bold" FontSize="12" Valign="Middle" />
  </Label>
  <Label TextLabel="EC" GraphId="ae8f2">
    <Attribute Key="org.pathvisio.model.GenMAPP-Xref" Value="" />
    <Graphics CenterX="701.9999999999965" CenterY="1173.5238095238071" Width="22.333333333333332" Height="16.0" ZOrder="33646" FillColor="ffffff" FontWeight="Bold" FontSize="12" Valign="Middle" Color="ff00ff" />
  </Label>
  <Label TextLabel="Plasma membrane" GraphId="f4ac0">
    <Attribute Key="org.pathvisio.model.GenMAPP-Xref" Value="" />
    <Graphics CenterX="780.1930824781379" CenterY="1132.5238095238064" Width="120.66666666666674" Height="16.0" ZOrder="33647" FillColor="ffffff" FontName="SansSerif" FontWeight="Bold" FontSize="12" Valign="Middle" />
  </Label>
  <Label TextLabel="MT" GraphId="d4ec4">
    <Attribute Key="org.pathvisio.model.GenMAPP-Xref" Value="" />
    <Graphics CenterX="702.9999999999965" CenterY="1243.5238095238099" Width="24.333333333333332" Height="16.0" ZOrder="33648" FillColor="ffffff" FontWeight="Bold" FontSize="12" Valign="Middle" Color="ff00ff" />
  </Label>
  <Label TextLabel="Endoplasmic reticulum" GraphId="b642d">
    <Attribute Key="org.pathvisio.model.GenMAPP-Xref" Value="" />
    <Graphics CenterX="793.5316283868125" CenterY="1210.5238095238085" Width="150.33333333333334" Height="16.0" ZOrder="33649" FillColor="ffffff" FontName="SansSerif" FontWeight="Bold" FontSize="12" Valign="Middle" />
  </Label>
  <Label TextLabel="CY" GraphId="a7c1d">
    <Attribute Key="org.pathvisio.model.GenMAPP-Xref" Value="" />
    <Graphics CenterX="701.9999999999965" CenterY="1152.5238095238064" Width="22.333333333333332" Height="16.0" ZOrder="33650" FillColor="ffffff" FontWeight="Bold" FontSize="12" Valign="Middle" Color="ff00ff" />
  </Label>
  <Label TextLabel="PM" GraphId="c1a4e">
    <Attribute Key="org.pathvisio.model.GenMAPP-Xref" Value="" />
    <Graphics CenterX="702.9999999999965" CenterY="1132.5238095238064" Width="25.333333333333332" Height="16.0" ZOrder="33651" FillColor="ffffff" FontWeight="Bold" FontSize="12" Valign="Middle" Color="ff00ff" />
  </Label>
  <Label TextLabel="GO" GraphId="be9b5">
    <Attribute Key="org.pathvisio.model.GenMAPP-Xref" Value="" />
    <Graphics CenterX="701.9999999999965" CenterY="1226.5238095238094" Width="25.333333333333332" Height="16.0" ZOrder="33652" FillColor="ffffff" FontWeight="Bold" FontSize="12" Valign="Middle" Color="ff00ff" />
  </Label>
  <Label TextLabel="NU" GraphId="fb47c">
    <Attribute Key="org.pathvisio.model.GenMAPP-Xref" Value="" />
    <Graphics CenterX="701.9999999999965" CenterY="1263.5238095238099" Width="23.333333333333332" Height="16.0" ZOrder="33653" FillColor="ffffff" FontWeight="Bold" FontSize="12" Valign="Middle" Color="ff00ff" />
  </Label>
  <Label TextLabel="Extracellular" GraphId="f2e0a">
    <Attribute Key="org.pathvisio.model.GenMAPP-Xref" Value="" />
    <Graphics CenterX="760.1982950534795" CenterY="1172.8969430417526" Width="86.33333333333333" Height="16.0" ZOrder="33654" FillColor="ffffff" FontName="SansSerif" FontWeight="Bold" FontSize="12" Valign="Middle" />
  </Label>
  <Label TextLabel="ER" GraphId="ac974">
    <Attribute Key="org.pathvisio.model.GenMAPP-Xref" Value="" />
    <Graphics CenterX="701.9999999999965" CenterY="1209.5238095238087" Width="22.333333333333332" Height="16.0" ZOrder="33655" FillColor="ffffff" FontWeight="Bold" FontSize="12" Valign="Middle" Color="ff00ff" />
  </Label>
  <Label TextLabel="EN" GraphId="b93dd">
    <Attribute Key="org.pathvisio.model.GenMAPP-Xref" Value="" />
    <Graphics CenterX="701.9999999999965" CenterY="1192.5238095238083" Width="22.333333333333332" Height="16.0" ZOrder="33656" FillColor="ffffff" FontWeight="Bold" FontSize="12" Valign="Middle" Color="ff00ff" />
  </Label>
  <Label TextLabel="Proteolytic cleavage" GraphId="fc388">
    <Graphics CenterX="782.3437584840058" CenterY="939.2805017103708" Width="122.0" Height="20.0" ZOrder="33658" FillColor="ffffff" FontName="SansSerif" FontWeight="Bold" FontSize="12" Valign="Middle" />
  </Label>
  <Shape GraphId="b7e47">
    <Graphics CenterX="370.25110222096583" CenterY="518.1215540407242" Width="18.698645046135994" Height="23.591794900599528" ZOrder="33099" FontSize="10" Valign="Middle" ShapeType="Arc" LineThickness="2.0" Color="0000ff" Rotation="2.554867" />
  </Shape>
  <Shape GraphId="fe015">
    <Comment>IL-6 induces an increase in the autophosphorylation activity of TYK2 in undifferentiated ES cells.</Comment>
    <Graphics CenterX="201.6666666666666" CenterY="520.6666666666666" Width="14.907119999999999" Height="20.0" ZOrder="33100" FontSize="10" Valign="Middle" ShapeType="Arc" LineThickness="2.0" Color="0000ff" Rotation="2.554867" />
  </Shape>
  <Shape GraphId="c586a" GroupRef="ebcde">
    <Graphics CenterX="274.363894811656" CenterY="309.9214641080313" Width="30.0" Height="31.0" ZOrder="33101" FillColor="ff3399" FontSize="10" Valign="Middle" ShapeType="Oval" Color="ff0066" Rotation="0.0" />
  </Shape>
  <Shape GraphId="a0c2c" GroupRef="ebcde">
    <Graphics CenterX="306.363894811656" CenterY="312.9214641080313" Width="30.0" Height="31.0" ZOrder="33102" FontSize="10" Valign="Middle" ShapeType="Arc" LineThickness="3.0" Rotation="0.0" />
  </Shape>
  <Shape GraphId="a73be" GroupRef="ebcde">
    <Graphics CenterX="243.363894811656" CenterY="312.9214641080313" Width="30.0" Height="31.0" ZOrder="33104" FontSize="10" Valign="Middle" ShapeType="Arc" LineThickness="3.0" Rotation="0.0" />
  </Shape>
  <Shape GraphId="f9e66" GroupRef="ebcde">
    <Graphics CenterX="392.363894811656" CenterY="312.9214641080313" Width="30.0" Height="31.0" ZOrder="33173" FontSize="10" Valign="Middle" ShapeType="Arc" LineThickness="3.0" Rotation="0.0" />
  </Shape>
  <Shape GraphId="bb09e" GroupRef="ebcde">
    <Graphics CenterX="455.36389481165617" CenterY="312.9214641080313" Width="30.0" Height="31.0" ZOrder="33174" FontSize="10" Valign="Middle" ShapeType="Arc" LineThickness="3.0" Rotation="6.22053968485849" />
  </Shape>
  <Shape GraphId="d84f9" GroupRef="ebcde">
    <Graphics CenterX="424.84463214116505" CenterY="309.4407267785223" Width="30.0" Height="31.0" ZOrder="33175" FillColor="ff3399" FontSize="10" Valign="Middle" ShapeType="Oval" Color="ff0066" Rotation="0.0" />
  </Shape>
  <Shape GraphId="c1cc2">
    <Graphics CenterX="753.0952380952347" CenterY="491.54761904761654" Width="30.0" Height="31.0" ZOrder="33612" FontSize="10" Valign="Middle" ShapeType="Arc" LineThickness="3.0" Rotation="0.0" />
  </Shape>
  <Shape GraphId="e0759">
    <Graphics CenterX="799.5" CenterY="862.5" Width="355.0" Height="825.0" ZOrder="33632" FontSize="10" Valign="Middle" ShapeType="Rectangle" Rotation="0.0" />
  </Shape>
  <Shape GraphId="c0458">
    <Graphics CenterX="694.666666666663" CenterY="702.666666666661" Width="14.907119999999999" Height="20.0" ZOrder="33664" FontSize="10" Valign="Middle" ShapeType="Arc" LineThickness="2.0" Rotation="2.554867" />
  </Shape>
  <Shape TextLabel="Molecule" GraphId="a68ee">
    <Graphics CenterX="684.1666666666642" CenterY="1063.5567928730597" Width="59.0" Height="19.113585746102444" ZOrder="33665" FillColor="ffccff" FontWeight="Bold" FontSize="12" Valign="Middle" ShapeType="Oval" Rotation="0.0" />
  </Shape>
  <Shape GraphId="b82d3">
    <Graphics CenterX="679.6533496707339" CenterY="541.9288583797635" Width="30.0" Height="31.0" ZOrder="33669" FillColor="ff3399" FontSize="10" Valign="Middle" ShapeType="Oval" Color="ff0066" Rotation="0.0" />
  </Shape>
  <Shape GraphId="a1897">
    <Graphics CenterX="709.6666666666642" CenterY="1009.79862136878" Width="14.0" Height="14.0" ZOrder="33670" FillColor="ffffff" FontSize="10" Valign="Middle" ShapeType="Oval" Rotation="0.0" />
  </Shape>
  <Shape GraphId="eead4">
    <Graphics CenterX="445.2646086760907" CenterY="513.0113335796336" Width="18.698645046135994" Height="21.382395041193952" ZOrder="33675" FontSize="10" Valign="Middle" ShapeType="Arc" LineThickness="2.0" Color="0000ff" Rotation="2.554867" />
  </Shape>
  <Group GroupId="ebcde" GraphId="e6f50" Style="Group" />
  <Group GroupId="b6b6e" Style="Group" />
  <Group GroupId="b9b82" GraphId="bb7f4" Style="Group" />
  <Group GroupId="fc549" Style="Complex" />
  <Group GroupId="d10a9" Style="Complex" />
  <Group GroupId="c43b0" Style="Complex" />
  <Group GroupId="dc74f" Style="Complex" />
  <Group GroupId="aedc9" Style="Complex" />
  <Group GroupId="a563d" Style="Complex" />
  <Group GroupId="ab0ed" Style="Complex" />
  <Group GroupId="cb355" Style="Complex" />
  <Group GroupId="f75f8" Style="Complex" />
  <InfoBox CenterX="15.0" CenterY="8.333333333333334" />
  <Biopax>
    <bp:openControlledVocabulary xmlns:bp="http://www.biopax.org/release/biopax-level3.owl#">
      <bp:TERM xmlns:rdf="http://www.w3.org/1999/02/22-rdf-syntax-ns#" rdf:datatype="http://www.w3.org/2001/XMLSchema#string">interleukin-6 signaling pathway</bp:TERM>
      <bp:ID xmlns:rdf="http://www.w3.org/1999/02/22-rdf-syntax-ns#" rdf:datatype="http://www.w3.org/2001/XMLSchema#string">PW:0000516</bp:ID>
      <bp:Ontology xmlns:rdf="http://www.w3.org/1999/02/22-rdf-syntax-ns#" rdf:datatype="http://www.w3.org/2001/XMLSchema#string">Pathway Ontology</bp:Ontology>
    </bp:openControlledVocabulary>
    <bp:openControlledVocabulary xmlns:bp="http://www.biopax.org/release/biopax-level3.owl#">
      <bp:TERM xmlns:rdf="http://www.w3.org/1999/02/22-rdf-syntax-ns#" rdf:datatype="http://www.w3.org/2001/XMLSchema#string">Interleukin mediated signaling pathway</bp:TERM>
      <bp:ID xmlns:rdf="http://www.w3.org/1999/02/22-rdf-syntax-ns#" rdf:datatype="http://www.w3.org/2001/XMLSchema#string">PW:0000512</bp:ID>
      <bp:Ontology xmlns:rdf="http://www.w3.org/1999/02/22-rdf-syntax-ns#" rdf:datatype="http://www.w3.org/2001/XMLSchema#string">Pathway Ontology</bp:Ontology>
    </bp:openControlledVocabulary>
  </Biopax>
</Pathway>
