# Supplementary material for: A network biology workflow to study transcriptomics data of the diabetic liver
Source: BMC Genomics. 2014 Nov 15;15(1):971. doi: 10.1186/1471-2164-15-971 (PMC4246458; doi:10.1186/1471-2164-15-971)
Supplement: Supplementary file 2 — Additional file 2: WikiPathways human pathway collection downloaded on 17 June 2014 ( http://wikipathways.org/index.php/Download_Pathways ). (ZIP 2 MB) [file 12864_2014_6667_MOESM2_ESM.zip › 2014-06-17-WikiPathways-HumanCollection/Hs_Inflammatory_Response_Pathway_WP453_63217.gpml]

<?xml version="1.0" encoding="UTF-8"?>
<Pathway xmlns="http://pathvisio.org/GPML/2013a" Name="Inflammatory Response Pathway" Organism="Homo sapiens" License="CC BY 2.0">
  <Comment Source="GenMAPP notes"></Comment>
  <Comment Source="GenMAPP remarks"></Comment>
  <Comment Source="WikiPathways-category">Physiological Process</Comment>
  <Graphics BoardWidth="862.1666666666667" BoardHeight="629.5666666666667" />
  <DataNode TextLabel="COL1A1" GraphId="ccd" Type="GeneProduct" GroupRef="bf54b">
    <Attribute Key="org.pathvisio.model.BackpageHead" Value="COL1A1 | collagen type I alpha 1" />
    <Graphics CenterX="710.0" CenterY="460.0" Width="60.0" Height="20.0" ZOrder="32768" FontSize="10" Valign="Middle" />
    <Xref Database="Entrez Gene" ID="1277" />
  </DataNode>
  <DataNode TextLabel="COL1A2" GraphId="d0c" Type="GeneProduct" GroupRef="bf54b">
    <Attribute Key="org.pathvisio.model.BackpageHead" Value="COL1A2 | collagen type I alpha 2" />
    <Graphics CenterX="710.0" CenterY="480.0" Width="60.0" Height="20.0" ZOrder="32768" FontSize="10" Valign="Middle" />
    <Xref Database="Entrez Gene" ID="1278" />
  </DataNode>
  <DataNode TextLabel="COL3A1" GraphId="c3a" Type="GeneProduct">
    <Attribute Key="org.pathvisio.model.BackpageHead" Value="COL3A1 | collagen type III alpha 1 (Ehlers-Da..." />
    <Graphics CenterX="725.0" CenterY="123.33333333333333" Width="60.0" Height="20.0" ZOrder="32768" FontSize="10" Valign="Middle" />
    <Xref Database="Entrez Gene" ID="1281" />
  </DataNode>
  <DataNode TextLabel="FN1" GraphId="dbd" Type="GeneProduct" GroupRef="a2400">
    <Attribute Key="org.pathvisio.model.BackpageHead" Value="FN1 | fibronectin 1" />
    <Graphics CenterX="550.6666666666666" CenterY="109.66666666666667" Width="60.0" Height="20.0" ZOrder="32768" FontSize="10" Valign="Middle" />
    <Xref Database="Entrez Gene" ID="2335" />
  </DataNode>
  <DataNode TextLabel="LAMA5" GraphId="f37" Type="GeneProduct" GroupRef="a2400">
    <Attribute Key="org.pathvisio.model.BackpageHead" Value="LAMA5 | laminin alpha 5" />
    <Graphics CenterX="550.6666666666666" CenterY="129.66666666666666" Width="60.0" Height="20.0" ZOrder="32768" FontSize="10" Valign="Middle" />
    <Xref Database="Entrez Gene" ID="3911" />
  </DataNode>
  <DataNode TextLabel="LAMB1" GraphId="bdd" Type="GeneProduct" GroupRef="a2400">
    <Attribute Key="org.pathvisio.model.BackpageHead" Value="LAMB1 | laminin beta 1" />
    <Graphics CenterX="550.6666666666666" CenterY="149.66666666666666" Width="60.0" Height="20.0" ZOrder="32768" FontSize="10" Valign="Middle" />
    <Xref Database="Entrez Gene" ID="3912" />
  </DataNode>
  <DataNode TextLabel="LAMB2" GraphId="a98" Type="GeneProduct" GroupRef="a2400">
    <Attribute Key="org.pathvisio.model.BackpageHead" Value="LAMB2 | laminin beta 2 (laminin S)" />
    <Graphics CenterX="550.6666666666666" CenterY="169.66666666666666" Width="60.0" Height="20.0" ZOrder="32768" FontSize="10" Valign="Middle" />
    <Xref Database="Entrez Gene" ID="3913" />
  </DataNode>
  <DataNode TextLabel="LAMC1" GraphId="eb1" Type="GeneProduct" GroupRef="a2400">
    <Attribute Key="org.pathvisio.model.BackpageHead" Value="LAMC1 | laminin gamma 1 (formerly LAMB2)" />
    <Graphics CenterX="550.6666666666666" CenterY="189.66666666666666" Width="60.0" Height="20.0" ZOrder="32768" FontSize="10" Valign="Middle" />
    <Xref Database="Entrez Gene" ID="3915" />
  </DataNode>
  <DataNode TextLabel="LAMC2" GraphId="cfd" Type="GeneProduct" GroupRef="a2400">
    <Attribute Key="org.pathvisio.model.BackpageHead" Value="LAMC2 | laminin gamma 2" />
    <Graphics CenterX="550.6666666666666" CenterY="209.66666666666666" Width="60.0" Height="20.0" ZOrder="32768" FontSize="10" Valign="Middle" />
    <Xref Database="Entrez Gene" ID="3918" />
  </DataNode>
  <DataNode TextLabel="VTN" GraphId="b06" Type="GeneProduct" GroupRef="a2400">
    <Attribute Key="org.pathvisio.model.BackpageHead" Value="VTN | vitronectin (serum spreading factor soma..." />
    <Graphics CenterX="550.6666666666666" CenterY="229.66666666666666" Width="60.0" Height="20.0" ZOrder="32768" FontSize="10" Valign="Middle" />
    <Xref Database="Entrez Gene" ID="7448" />
  </DataNode>
  <DataNode TextLabel="THBS3" GraphId="af8" Type="GeneProduct" GroupRef="a2400">
    <Attribute Key="org.pathvisio.model.BackpageHead" Value="THBS3 | thrombospondin 3" />
    <Graphics CenterX="550.6666666666666" CenterY="269.6666666666667" Width="60.0" Height="20.0" ZOrder="32768" FontSize="10" Valign="Middle" />
    <Xref Database="Entrez Gene" ID="7059" />
  </DataNode>
  <DataNode TextLabel="THBS1" GraphId="f76" Type="GeneProduct" GroupRef="a2400">
    <Attribute Key="org.pathvisio.model.BackpageHead" Value="THBS1 | thrombospondin 1" />
    <Graphics CenterX="550.6666666666666" CenterY="249.66666666666666" Width="60.0" Height="20.0" ZOrder="32768" FontSize="10" Valign="Middle" />
    <Xref Database="Entrez Gene" ID="7057" />
  </DataNode>
  <DataNode TextLabel="IFNG" GraphId="a9b" Type="GeneProduct" GroupRef="fe5a7">
    <Attribute Key="org.pathvisio.model.BackpageHead" Value="IFNG | interferon gamma" />
    <Graphics CenterX="290.0" CenterY="496.6666666666667" Width="60.0" Height="20.0" ZOrder="32768" FontSize="10" Valign="Middle" />
    <Xref Database="Entrez Gene" ID="3458" />
  </DataNode>
  <DataNode TextLabel="IL5" GraphId="fa1" Type="GeneProduct" GroupRef="fe5a7">
    <Attribute Key="org.pathvisio.model.BackpageHead" Value="IL5 | interleukin 5 (colony-stimulating factor..." />
    <Graphics CenterX="290.0" CenterY="476.6666666666667" Width="60.0" Height="20.0" ZOrder="32768" FontSize="10" Valign="Middle" />
    <Xref Database="Entrez Gene" ID="3567" />
  </DataNode>
  <DataNode TextLabel="IL4" GraphId="bfd" Type="GeneProduct" GroupRef="fe5a7">
    <Attribute Key="org.pathvisio.model.BackpageHead" Value="IL4 | interleukin 4" />
    <Graphics CenterX="290.0" CenterY="456.6666666666667" Width="60.0" Height="20.0" ZOrder="32768" FontSize="10" Valign="Middle" />
    <Xref Database="Entrez Gene" ID="3565" />
  </DataNode>
  <DataNode TextLabel="IL2" GraphId="b39" Type="GeneProduct" GroupRef="fe5a7">
    <Attribute Key="org.pathvisio.model.BackpageHead" Value="IL2 | interleukin 2" />
    <Graphics CenterX="290.0" CenterY="436.6666666666667" Width="60.0" Height="20.0" ZOrder="32768" FontSize="10" Valign="Middle" />
    <Xref Database="Entrez Gene" ID="3558" />
  </DataNode>
  <DataNode TextLabel="TNFRSF1B" GraphId="a62" Type="GeneProduct" GroupRef="d5e7d">
    <Attribute Key="org.pathvisio.model.BackpageHead" Value="TNFRSF1B | tumor necrosis factor receptor super..." />
    <Graphics CenterX="348.3333333333333" CenterY="380.3333333333333" Width="73.33333333333333" Height="20.0" ZOrder="32768" FontSize="10" Valign="Middle" />
    <Xref Database="Entrez Gene" ID="7133" />
  </DataNode>
  <DataNode TextLabel="TNFRSF1A" GraphId="d42" Type="GeneProduct" GroupRef="d5e7d">
    <Attribute Key="org.pathvisio.model.BackpageHead" Value="TNFRSF1A | tumor necrosis factor receptor super..." />
    <Graphics CenterX="348.3333333333333" CenterY="360.3333333333333" Width="73.33333333333333" Height="20.0" ZOrder="32768" FontSize="10" Valign="Middle" />
    <Xref Database="Entrez Gene" ID="7132" />
  </DataNode>
  <DataNode TextLabel="IL2RG" GraphId="bea" Type="GeneProduct" GroupRef="e8cf0">
    <Attribute Key="org.pathvisio.model.BackpageHead" Value="IL2RG | interleukin 2 receptor gamma (severe c..." />
    <Graphics CenterX="107.0" CenterY="485.0" Width="60.0" Height="20.0" ZOrder="32768" FontSize="10" Valign="Middle" />
    <Xref Database="Entrez Gene" ID="3561" />
  </DataNode>
  <DataNode TextLabel="IL2RB" GraphId="b68" Type="GeneProduct" GroupRef="e8cf0">
    <Attribute Key="org.pathvisio.model.BackpageHead" Value="IL2RB | interleukin 2 receptor beta" />
    <Graphics CenterX="107.0" CenterY="465.0" Width="60.0" Height="20.0" ZOrder="32768" FontSize="10" Valign="Middle" />
    <Xref Database="Entrez Gene" ID="3560" />
  </DataNode>
  <DataNode TextLabel="IL2RA" GraphId="e9e" Type="GeneProduct" GroupRef="e8cf0">
    <Attribute Key="org.pathvisio.model.BackpageHead" Value="IL2RA | interleukin 2 receptor alpha" />
    <Graphics CenterX="107.0" CenterY="445.0" Width="60.0" Height="20.0" ZOrder="32768" FontSize="10" Valign="Middle" />
    <Xref Database="Entrez Gene" ID="3559" />
  </DataNode>
  <DataNode TextLabel="ZAP70" GraphId="f05" Type="GeneProduct" GroupRef="d1a64">
    <Attribute Key="org.pathvisio.model.BackpageHead" Value="ZAP70 | zeta-chain (TCR) associated protein kin..." />
    <Graphics CenterX="67.33333333333333" CenterY="329.6666666666667" Width="60.0" Height="18.0" ZOrder="32768" FontSize="10" Valign="Middle" />
    <Xref Database="Entrez Gene" ID="7535" />
  </DataNode>
  <DataNode TextLabel="LCK" GraphId="bb5" Type="GeneProduct" GroupRef="d1a64">
    <Attribute Key="org.pathvisio.model.BackpageHead" Value="LCK | lymphocyte-specific protein tyrosine kina..." />
    <Graphics CenterX="67.33333333333333" CenterY="310.6666666666667" Width="60.0" Height="20.0" ZOrder="32768" FontSize="10" Valign="Middle" />
    <Xref Database="Entrez Gene" ID="3932" />
  </DataNode>
  <DataNode TextLabel="CD28" GraphId="d21" Type="GeneProduct">
    <Attribute Key="org.pathvisio.model.BackpageHead" Value="CD28 | CD28 antigen (Tp44)" />
    <Graphics CenterX="251.33333333333334" CenterY="320.0" Width="60.0" Height="20.0" ZOrder="32768" FontSize="10" Valign="Middle" />
    <Xref Database="Entrez Gene" ID="940" />
  </DataNode>
  <DataNode TextLabel="CD40" GraphId="c4c" Type="GeneProduct">
    <Attribute Key="org.pathvisio.model.BackpageHead" Value="CD40 | CD40 antigen (TNF receptor superfamily m..." />
    <Graphics CenterX="163.33333333333334" CenterY="286.6666666666667" Width="66.66666666666667" Height="20.0" ZOrder="32768" FontSize="10" Valign="Middle" />
    <Xref Database="Entrez Gene" ID="958" />
  </DataNode>
  <DataNode TextLabel="CD86" GraphId="a4f" Type="GeneProduct" GroupRef="db7b7">
    <Attribute Key="org.pathvisio.model.BackpageHead" Value="CD86 | CD86 antigen (CD28 antigen ligand 2 B7-..." />
    <Graphics CenterX="319.33333333333337" CenterY="264.0" Width="60.0" Height="20.0" ZOrder="32768" FontSize="10" Valign="Middle" />
    <Xref Database="Entrez Gene" ID="942" />
  </DataNode>
  <DataNode TextLabel="CD80" GraphId="e0a" Type="GeneProduct" GroupRef="db7b7">
    <Attribute Key="org.pathvisio.model.BackpageHead" Value="CD80 | CD80 antigen (CD28 antigen ligand 1 B7-..." />
    <Graphics CenterX="319.33333333333337" CenterY="244.0" Width="60.0" Height="20.0" ZOrder="32768" FontSize="10" Valign="Middle" />
    <Xref Database="Entrez Gene" ID="941" />
  </DataNode>
  <DataNode TextLabel="CD40LG" GraphId="d35" Type="GeneProduct">
    <Attribute Key="org.pathvisio.model.BackpageHead" Value="CD40LG | CD40 ligand (TNF superfamily member 5..." />
    <Graphics CenterX="163.33333333333334" CenterY="225.33333333333334" Width="60.0" Height="20.0" ZOrder="32768" FontSize="10" Valign="Middle" />
    <Xref Database="Entrez Gene" ID="959" />
  </DataNode>
  <DataNode TextLabel="IL4R" GraphId="b5f" Type="GeneProduct">
    <Attribute Key="org.pathvisio.model.BackpageHead" Value="IL4R | interleukin 4 receptor" />
    <Graphics CenterX="302.6666666666667" CenterY="121.0" Width="60.0" Height="20.0" ZOrder="32768" FontSize="10" Valign="Middle" />
    <Xref Database="Entrez Gene" ID="3566" />
  </DataNode>
  <DataNode TextLabel="IL5RA" GraphId="fe4" Type="GeneProduct">
    <Attribute Key="org.pathvisio.model.BackpageHead" Value="IL5RA | interleukin 5 receptor alpha" />
    <Graphics CenterX="206.33333333333334" CenterY="122.0" Width="60.0" Height="20.0" ZOrder="32768" FontSize="10" Valign="Middle" />
    <Xref Database="Entrez Gene" ID="3568" />
  </DataNode>
  <DataNode TextLabel="IGHA2" GraphId="a11" Type="GeneProduct" GroupRef="a919a">
    <Attribute Key="org.pathvisio.model.BackpageHead" Value="IGHA2 | immunoglobulin heavy constant alpha 2 (..." />
    <Graphics CenterX="116.66666666666667" CenterY="133.33333333333334" Width="53.333333333333336" Height="20.0" ZOrder="32768" FontSize="10" Valign="Middle" />
    <Xref Database="Entrez Gene" ID="3494" />
  </DataNode>
  <DataNode TextLabel="IgM" GraphId="aca" Type="GeneProduct" GroupRef="a919a">
    <Comment Source="GenMAPP remarks">MOUSE: K02138</Comment>
    <Attribute Key="org.pathvisio.model.BackpageHead" Value="IG-Region Protein" />
    <Graphics CenterX="116.66666666666667" CenterY="153.33333333333334" Width="53.333333333333336" Height="20.0" ZOrder="32768" FontSize="10" Valign="Middle" />
    <Xref Database="UniGene" ID="Hs.448957" />
  </DataNode>
  <DataNode TextLabel="IGHA1" GraphId="a20" Type="GeneProduct" GroupRef="a919a">
    <Attribute Key="org.pathvisio.model.BackpageHead" Value="IGHA1 | immunoglobulin heavy constant alpha 1" />
    <Graphics CenterX="116.66666666666667" CenterY="113.33333333333333" Width="53.333333333333336" Height="20.0" ZOrder="32768" FontSize="10" Valign="Middle" />
    <Xref Database="Entrez Gene" ID="3493" />
  </DataNode>
  <Interaction GraphId="b3333">
    <Graphics ZOrder="12288" LineThickness="1.0">
      <Point X="251.0" Y="197.5" GraphRef="af7" RelX="0.0" RelY="1.0" />
      <Point X="251.33333333333337" Y="310.0" GraphRef="d21" RelX="0.0" RelY="-1.0" />
      <Anchor Position="0.50224415039429" Shape="None" GraphId="c9fd4" />
    </Graphics>
    <Xref Database="" ID="" />
  </Interaction>
  <Interaction GraphId="c6ea5">
    <Graphics ZOrder="12288" LineThickness="1.0">
      <Point X="432.0" Y="454.5" GraphRef="df965" RelX="-1.0" RelY="0.5" />
      <Point X="348.33333333333326" Y="398.3333333333333" GraphRef="ac152" RelX="0.0" RelY="1.0" />
    </Graphics>
    <Xref Database="" ID="" />
  </Interaction>
  <Interaction GraphId="f0615">
    <Graphics ZOrder="12288" LineThickness="1.0">
      <Point X="251.33333333333337" Y="330.0" GraphRef="d21" RelX="0.0" RelY="1.0" />
      <Point X="213.83333333333337" Y="351.6666666666667" GraphRef="b92" RelX="1.0" RelY="0.0" />
    </Graphics>
    <Xref Database="" ID="" />
  </Interaction>
  <Interaction GraphId="e00b0">
    <Graphics ZOrder="12288" LineThickness="1.0">
      <Point X="226.83333333333331" Y="188.0" GraphRef="af7" RelX="-1.0" RelY="0.0" />
      <Point X="134.0" Y="171.33333333333334" GraphRef="e553c" RelX="0.5" RelY="1.0" />
    </Graphics>
    <Xref Database="" ID="" />
  </Interaction>
  <Interaction GraphId="b099a">
    <Graphics ZOrder="12288" LineThickness="1.0">
      <Point X="163.33333333333334" Y="296.6666666666667" GraphRef="c4c" RelX="0.0" RelY="1.0" />
      <Point X="184.66666666666669" Y="342.1666666666667" GraphRef="b92" RelX="0.0" RelY="-1.0" />
    </Graphics>
    <Xref Database="" ID="" />
  </Interaction>
  <Interaction GraphId="d40e1">
    <Graphics ZOrder="12288" LineThickness="1.0">
      <Point X="155.5" Y="351.6666666666667" GraphRef="b92" RelX="-1.0" RelY="0.0" />
      <Point X="86.33333333333333" Y="346.6666666666667" GraphRef="d92fd" RelX="0.5" RelY="1.0" />
    </Graphics>
    <Xref Database="" ID="" />
  </Interaction>
  <Interaction GraphId="abd84">
    <Graphics ZOrder="12288" LineThickness="1.0">
      <Point X="199.25000000000003" Y="361.1666666666667" GraphRef="b92" RelX="0.5" RelY="1.0" />
      <Point X="271.0" Y="418.6666666666667" GraphRef="f7c11" RelX="-0.5" RelY="-1.0" ArrowHead="Arrow" />
    </Graphics>
    <Xref Database="" ID="" />
  </Interaction>
  <Interaction GraphId="a6ace">
    <Graphics ZOrder="12288" LineThickness="1.0">
      <Point X="736.5" Y="319.0" GraphRef="c913c" RelX="0.0" RelY="-1.0" />
      <Point X="725.0" Y="133.33333333333331" GraphRef="c3a" RelX="0.0" RelY="1.0" ArrowHead="Arrow" />
    </Graphics>
    <Xref Database="" ID="" />
  </Interaction>
  <Interaction GraphId="fc8a2">
    <Graphics ZOrder="12288" LineThickness="1.0">
      <Point X="263.0833333333333" Y="178.5" GraphRef="af7" RelX="0.5" RelY="-1.0" />
      <Point X="302.6666666666667" Y="131.0" GraphRef="b5f" RelX="0.0" RelY="1.0" />
    </Graphics>
    <Xref Database="" ID="" />
  </Interaction>
  <Interaction GraphId="ffa39">
    <Graphics ConnectorType="Elbow" ZOrder="12288" LineThickness="1.0">
      <Point X="226.83333333333331" Y="188.0" GraphRef="af7" RelX="-1.0" RelY="0.0" />
      <Point X="163.33333333333334" Y="215.33333333333334" GraphRef="d35" RelX="0.0" RelY="-1.0" />
    </Graphics>
    <Xref Database="" ID="" />
  </Interaction>
  <Interaction GraphId="c1df7">
    <Graphics ZOrder="12288" LineThickness="1.0">
      <Point X="168.00000000000003" Y="375.0" GraphRef="b92" RelX="-0.5714285714285714" RelY="2.456140350877193" />
      <Point X="107.0" Y="427.0" GraphRef="f7f3b" RelX="0.0" RelY="-1.0" />
    </Graphics>
    <Xref Database="" ID="" />
  </Interaction>
  <Interaction GraphId="e773e">
    <Graphics ZOrder="12288" LineThickness="1.0">
      <Point X="238.91666666666666" Y="178.5" GraphRef="af7" RelX="-0.5" RelY="-1.0" />
      <Point X="206.33333333333334" Y="132.0" GraphRef="fe4" RelX="0.0" RelY="1.0" />
    </Graphics>
    <Xref Database="" ID="" />
  </Interaction>
  <Interaction GraphId="dc78c">
    <Graphics ZOrder="12288" LineThickness="1.0">
      <Point X="710.25" Y="389.0" GraphRef="c913c" RelX="-0.5" RelY="1.0" />
      <Point X="710.0" Y="442.0" GraphRef="fc69e" RelX="0.0" RelY="-1.0" ArrowHead="Arrow" />
    </Graphics>
    <Xref Database="" ID="" />
  </Interaction>
  <Interaction GraphId="d7ff1">
    <Graphics ZOrder="12288" LineThickness="1.0">
      <Point X="684.0" Y="336.5" GraphRef="c913c" RelX="-1.0" RelY="-0.5" />
      <Point X="569.6666666666666" Y="287.6666666666667" GraphRef="a4c8d" RelX="0.5" RelY="1.0" ArrowHead="Arrow" />
    </Graphics>
    <Xref Database="" ID="" />
  </Interaction>
  <Interaction GraphId="a4322">
    <Graphics ZOrder="12288" LineThickness="1.0">
      <Point X="281.33333333333337" Y="254.0" GraphRef="e9c0d" RelX="-1.0" RelY="0.0" />
      <Point X="251.1674147167981" Y="254.00246691935763" GraphRef="c9fd4" RelX="0.0" RelY="0.0" ArrowHead="mim-catalysis" />
    </Graphics>
    <Xref Database="" ID="" />
  </Interaction>
  <Interaction GraphId="d6398">
    <Graphics ZOrder="12288" LineThickness="1.0">
      <Point X="163.33333333333334" Y="235.33333333333334" GraphRef="d35" RelX="0.0" RelY="1.0" />
      <Point X="163.33333333333334" Y="276.6666666666667" GraphRef="c4c" RelX="0.0" RelY="-1.0" />
    </Graphics>
    <Xref Database="" ID="" />
  </Interaction>
  <Label TextLabel="Early Response" GraphId="fd7">
    <Graphics CenterX="250.0" CenterY="70.0" Width="126.33333333333333" Height="19.0" ZOrder="28672" FillColor="ffffff" FontWeight="Bold" FontSize="12" Valign="Middle" />
  </Label>
  <Label TextLabel="Blood or Lymph" GraphId="c46">
    <Graphics CenterX="280.0" CenterY="566.6666666666666" Width="128.33333333333334" Height="19.0" ZOrder="28672" FillColor="ffffff" FontWeight="Bold" FontSize="12" Valign="Middle" Color="999999" />
  </Label>
  <Label TextLabel="Inflammation" GraphId="e4f">
    <Graphics CenterX="66.66666666666667" CenterY="253.33333333333334" Width="103.33333333333333" Height="19.0" ZOrder="28672" FillColor="ffffff" FontWeight="Bold" FontSize="12" Valign="Middle" />
  </Label>
  <Label TextLabel="Epithelium" GraphId="f86">
    <Graphics CenterX="463.9999999999999" CenterY="590.0" Width="86.33333333333333" Height="19.0" ZOrder="28672" FillColor="ffffff" FontWeight="Bold" FontSize="12" Valign="Middle" Color="999999" />
  </Label>
  <Label TextLabel="Fibroblast" GraphId="ba1" GroupRef="d1f86">
    <Graphics CenterX="791.0" CenterY="314.0" Width="82.33333333333333" Height="19.0" ZOrder="28672" FillColor="ffffff" FontWeight="Bold" FontSize="12" Valign="Middle" Color="999999" />
  </Label>
  <Label TextLabel="Fibrotic Response" GraphId="c64">
    <Graphics CenterX="583.3333333333334" CenterY="376.6666666666667" Width="145.33333333333334" Height="19.0" ZOrder="28672" FillColor="ffffff" FontWeight="Bold" FontSize="12" Valign="Middle" />
  </Label>
  <Label TextLabel="B-cell" GraphId="af7">
    <Graphics CenterX="251.0" CenterY="188.0" Width="48.333333333333336" Height="19.0" ZOrder="28672" FillColor="ffffff" FontWeight="Bold" FontSize="12" Valign="Middle" />
  </Label>
  <Label TextLabel="TH-cell" GraphId="b92">
    <Graphics CenterX="184.66666666666666" CenterY="351.6666666666667" Width="58.333333333333336" Height="19.0" ZOrder="28672" FillColor="ffffff" FontWeight="Bold" FontSize="12" Valign="Middle" />
  </Label>
  <Shape GraphId="c913c">
    <Attribute Key="org.pathvisio.DoubleLineProperty" Value="Double" />
    <Graphics CenterX="736.5" CenterY="354.0" Width="105.0" Height="70.0" ZOrder="16384" FontSize="10" Valign="Middle" ShapeType="Oval" LineThickness="3.0" Color="c0c0c0" Rotation="0.0" />
  </Shape>
  <Shape GraphId="d2133" GroupRef="ae9be">
    <Attribute Key="org.pathvisio.DoubleLineProperty" Value="Double" />
    <Graphics CenterX="459.5" CenterY="479.0" Width="39.0" Height="38.0" ZOrder="16384" FontSize="10" Valign="Middle" ShapeType="RoundedRectangle" LineThickness="3.0" Color="c0c0c0" Rotation="0.0" />
  </Shape>
  <Shape GraphId="ff7f9" GroupRef="ae9be">
    <Attribute Key="org.pathvisio.DoubleLineProperty" Value="Double" />
    <Graphics CenterX="459.5" CenterY="251.0" Width="39.0" Height="38.0" ZOrder="16384" FontSize="10" Valign="Middle" ShapeType="RoundedRectangle" LineThickness="3.0" Color="c0c0c0" Rotation="0.0" />
  </Shape>
  <Shape GraphId="ca39e" GroupRef="ae9be">
    <Attribute Key="org.pathvisio.DoubleLineProperty" Value="Double" />
    <Graphics CenterX="459.5" CenterY="213.0" Width="39.0" Height="38.0" ZOrder="16384" FontSize="10" Valign="Middle" ShapeType="RoundedRectangle" LineThickness="3.0" Color="c0c0c0" Rotation="0.0" />
  </Shape>
  <Shape GraphId="ff4c3" GroupRef="ae9be">
    <Attribute Key="org.pathvisio.DoubleLineProperty" Value="Double" />
    <Graphics CenterX="459.5" CenterY="289.0" Width="39.0" Height="38.0" ZOrder="16384" FontSize="10" Valign="Middle" ShapeType="RoundedRectangle" LineThickness="3.0" Color="c0c0c0" Rotation="0.0" />
  </Shape>
  <Shape GraphId="b11a2" GroupRef="ae9be">
    <Attribute Key="org.pathvisio.DoubleLineProperty" Value="Double" />
    <Graphics CenterX="459.5" CenterY="327.0" Width="39.0" Height="38.0" ZOrder="16384" FontSize="10" Valign="Middle" ShapeType="RoundedRectangle" LineThickness="3.0" Color="c0c0c0" Rotation="0.0" />
  </Shape>
  <Shape GraphId="b396b" GroupRef="ae9be">
    <Attribute Key="org.pathvisio.DoubleLineProperty" Value="Double" />
    <Graphics CenterX="459.5" CenterY="365.0" Width="39.0" Height="38.0" ZOrder="16384" FontSize="10" Valign="Middle" ShapeType="RoundedRectangle" LineThickness="3.0" Color="c0c0c0" Rotation="0.0" />
  </Shape>
  <Shape GraphId="cdf1c" GroupRef="ae9be">
    <Attribute Key="org.pathvisio.DoubleLineProperty" Value="Double" />
    <Graphics CenterX="459.5" CenterY="403.0" Width="39.0" Height="38.0" ZOrder="16384" FontSize="10" Valign="Middle" ShapeType="RoundedRectangle" LineThickness="3.0" Color="c0c0c0" Rotation="0.0" />
  </Shape>
  <Shape GraphId="fcb3c" GroupRef="ae9be">
    <Attribute Key="org.pathvisio.DoubleLineProperty" Value="Double" />
    <Graphics CenterX="459.5" CenterY="441.0" Width="39.0" Height="38.0" ZOrder="16384" FontSize="10" Valign="Middle" ShapeType="RoundedRectangle" LineThickness="3.0" Color="c0c0c0" Rotation="0.0" />
  </Shape>
  <Shape GraphId="dbc5b" GroupRef="ae9be">
    <Attribute Key="org.pathvisio.DoubleLineProperty" Value="Double" />
    <Graphics CenterX="459.5" CenterY="99.0" Width="39.0" Height="38.0" ZOrder="16384" FontSize="10" Valign="Middle" ShapeType="RoundedRectangle" LineThickness="3.0" Color="c0c0c0" Rotation="0.0" />
  </Shape>
  <Shape GraphId="f4c88" GroupRef="ae9be">
    <Attribute Key="org.pathvisio.DoubleLineProperty" Value="Double" />
    <Graphics CenterX="459.5" CenterY="137.0" Width="39.0" Height="38.0" ZOrder="16384" FontSize="10" Valign="Middle" ShapeType="RoundedRectangle" LineThickness="3.0" Color="c0c0c0" Rotation="0.0" />
  </Shape>
  <Shape GraphId="a04d5" GroupRef="ae9be">
    <Attribute Key="org.pathvisio.DoubleLineProperty" Value="Double" />
    <Graphics CenterX="459.5" CenterY="175.0" Width="39.0" Height="38.0" ZOrder="16384" FontSize="10" Valign="Middle" ShapeType="RoundedRectangle" LineThickness="3.0" Color="c0c0c0" Rotation="0.0" />
  </Shape>
  <Shape GraphId="af6e0" GroupRef="ae9be">
    <Attribute Key="org.pathvisio.DoubleLineProperty" Value="Double" />
    <Graphics CenterX="459.5" CenterY="517.0" Width="39.0" Height="38.0" ZOrder="16384" FontSize="10" Valign="Middle" ShapeType="RoundedRectangle" LineThickness="3.0" Color="c0c0c0" Rotation="0.0" />
  </Shape>
  <Shape GraphId="d91af" GroupRef="ae9be">
    <Attribute Key="org.pathvisio.DoubleLineProperty" Value="Double" />
    <Graphics CenterX="459.5" CenterY="555.0" Width="39.0" Height="38.0" ZOrder="16384" FontSize="10" Valign="Middle" ShapeType="RoundedRectangle" LineThickness="3.0" Color="c0c0c0" Rotation="0.0" />
  </Shape>
  <Group GroupId="a919a" GraphId="e553c" />
  <Group GroupId="db7b7" GraphId="e9c0d" />
  <Group GroupId="a2400" GraphId="a4c8d" />
  <Group GroupId="bf54b" GraphId="fc69e" />
  <Group GroupId="fe5a7" GraphId="f7c11" />
  <Group GroupId="e8cf0" GraphId="f7f3b" />
  <Group GroupId="d5e7d" GraphId="ac152" />
  <Group GroupId="d1a64" GraphId="d92fd" />
  <Group GroupId="d1f86" GraphId="a1a66" Style="Group" TextLabel="Group object" />
  <Group GroupId="ae9be" GraphId="df965" Style="Group" />
  <InfoBox CenterX="23.866666666666667" CenterY="599.5666666666667" />
</Pathway>
