# Supplementary material for: A network biology workflow to study transcriptomics data of the diabetic liver
Source: BMC Genomics. 2014 Nov 15;15(1):971. doi: 10.1186/1471-2164-15-971 (PMC4246458; doi:10.1186/1471-2164-15-971)
Supplement: Supplementary file 2 — Additional file 2: WikiPathways human pathway collection downloaded on 17 June 2014 ( http://wikipathways.org/index.php/Download_Pathways ). (ZIP 2 MB) [file 12864_2014_6667_MOESM2_ESM.zip › 2014-06-17-WikiPathways-HumanCollection/Hs_Integrated_Breast_Cancer_Pathway_WP1984_72732.gpml]

<?xml version="1.0" encoding="UTF-8"?>
<Pathway xmlns="http://pathvisio.org/GPML/2013a" Name="Integrated Breast Cancer Pathway" Version="20110320" Author="Sara Ibrahim" Organism="Homo sapiens">
  <Comment Source="WikiPathways-description">This pathway incorporates the most important proteins for Breast Cancer. The Rp score from the Connectivity-Maps (C-Maps) webserver was used to determine the rank of the most important proteins in Breast Cancer. These proteins were then used to determine the most important pathways involved in Breast Cancer by using the Human Pathway Database (HPD). The pathways retrieved from the Human Pathway Database were from several sources such as Protein Lounge, BioCarta, KEGG, and NCI-Nature. The pathways were then annotated. Protein-protein relations for the most important proteins for Breast Cancer were determined by annotating the pathways and by literature review. The protein-protein interactions are mapped onto this pathway.</Comment>
  <Comment Source="WikiPathways-category">Cellular Process</Comment>
  <Graphics BoardWidth="1865.0383526112132" BoardHeight="1477.8638020545673" />
  <DataNode TextLabel="C9JNK1" GraphId="e1eba" Type="Protein">
    <Graphics CenterX="212.07089517325343" CenterY="376.1831026762998" Width="80.0" Height="20.0" ZOrder="32768" FontSize="15" Valign="Middle" />
    <Xref Database="Uniprot-TrEMBL" ID="C9JNK1" />
  </DataNode>
  <DataNode TextLabel="HIPK2" GraphId="ac497" Type="Protein">
    <Graphics CenterX="230.21498599439758" CenterY="276.0679271708685" Width="80.0" Height="20.0" ZOrder="32768" FontSize="15" Valign="Middle" />
    <Xref Database="Uniprot-TrEMBL" ID="Q9H2X6" />
  </DataNode>
  <DataNode TextLabel="CSNK1D" GraphId="c02d8" Type="GeneProduct">
    <Graphics CenterX="314.8487394957982" CenterY="291.76750700280127" Width="80.0" Height="20.0" ZOrder="32768" FontSize="15" Valign="Middle" />
    <Xref Database="Ensembl" ID="ENSG00000141551" />
  </DataNode>
  <DataNode TextLabel="P53" GraphId="cab04" Type="Protein">
    <Graphics CenterX="268.37853867396296" CenterY="530.824129239927" Width="71.03458607219632" Height="22.99279429867715" ZOrder="32768" FontSize="15" Valign="Middle" ShapeType="Oval" />
    <Xref Database="Uniprot-TrEMBL" ID="P04637" />
  </DataNode>
  <DataNode TextLabel="ATR" GraphId="effc1" Type="Protein">
    <Graphics CenterX="333.52777777777794" CenterY="435.9722222222219" Width="80.0" Height="20.0" ZOrder="32768" FontSize="15" Valign="Middle" ShapeType="Oval" />
    <Xref Database="Uniprot-TrEMBL" ID="Q13535" />
  </DataNode>
  <DataNode TextLabel="DCAKD" GraphId="e10ab" Type="Protein">
    <Graphics CenterX="528.2299247511237" CenterY="520.9353419791967" Width="80.0" Height="20.0" ZOrder="32768" FontSize="15" Valign="Middle" />
    <Xref Database="Uniprot-TrEMBL" ID="Q8WVC6" />
  </DataNode>
  <DataNode TextLabel="BRCA1" GraphId="dedcb" Type="Protein">
    <Graphics CenterX="307.02941031839833" CenterY="669.505045658311" Width="80.0" Height="20.0" ZOrder="32768" FontSize="15" Valign="Middle" ShapeType="Oval" />
    <Xref Database="Uniprot-TrEMBL" ID="P38398" />
  </DataNode>
  <DataNode TextLabel="PML" GraphId="f4b31" Type="Protein">
    <Graphics CenterX="163.97263264138016" CenterY="531.8033077202082" Width="80.0" Height="20.0" ZOrder="32768" FontSize="15" Valign="Middle" />
    <Xref Database="Uniprot-TrEMBL" ID="P29590" />
  </DataNode>
  <DataNode TextLabel="PIAS1" GraphId="fb4f8" Type="Protein">
    <Graphics CenterX="187.29838628077277" CenterY="506.26423344803993" Width="80.0" Height="20.0" ZOrder="32768" FontSize="15" Valign="Middle" />
    <Xref Database="Uniprot-TrEMBL" ID="O75925" />
  </DataNode>
  <DataNode TextLabel="HDAC1" GraphId="d35f3" Type="Protein">
    <Graphics CenterX="510.64139941690996" CenterY="454.61175898930964" Width="80.0" Height="20.0" ZOrder="32768" FontSize="15" Valign="Middle" ShapeType="Oval" />
    <Xref Database="" ID="" />
  </DataNode>
  <DataNode TextLabel="SIRT1" GraphId="ed0ce" Type="Protein">
    <Graphics CenterX="338.03750756200907" CenterY="606.5922565033271" Width="80.0" Height="20.0" ZOrder="32768" FontSize="15" Valign="Middle" />
    <Xref Database="Uniprot-TrEMBL" ID="Q96EB6" />
  </DataNode>
  <DataNode TextLabel="CDK2" GraphId="ce6e9" Type="Protein">
    <Graphics CenterX="610.7606817055843" CenterY="768.6135599488016" Width="80.0" Height="23.530671418545353" ZOrder="32768" FontSize="15" Valign="Middle" ShapeType="Oval" />
    <Xref Database="Uniprot-TrEMBL" ID="P24941" />
  </DataNode>
  <DataNode TextLabel="CDK4" GraphId="f83b3" Type="Protein">
    <Graphics CenterX="450.84672547928346" CenterY="697.6127850777567" Width="80.0" Height="20.0" ZOrder="32768" FontSize="15" Valign="Middle" ShapeType="Oval" />
    <Xref Database="Uniprot-TrEMBL" ID="P11802" />
  </DataNode>
  <DataNode TextLabel="E2F1" GraphId="d3ff9" Type="Protein">
    <Graphics CenterX="584.3155833296778" CenterY="705.836700462915" Width="80.0" Height="20.0" ZOrder="32768" FontSize="15" Valign="Middle" ShapeType="Oval" />
    <Xref Database="Uniprot-TrEMBL" ID="Q01094" />
  </DataNode>
  <DataNode TextLabel="PTEN" GraphId="bff8c" Type="Protein">
    <Graphics CenterX="408.13341057409355" CenterY="537.3075789216506" Width="80.0" Height="20.0" ZOrder="32768" FontSize="15" Valign="Middle" ShapeType="Oval" />
    <Xref Database="Uniprot-TrEMBL" ID="P60484" />
  </DataNode>
  <DataNode TextLabel="ATM" GraphId="e631c" Type="Protein">
    <Graphics CenterX="547.1888715192682" CenterY="548.8121114580326" Width="78.16824743931232" Height="20.126886045960646" ZOrder="32768" FontSize="15" Valign="Middle" ShapeType="Oval" />
    <Xref Database="Uniprot-TrEMBL" ID="Q13315" />
  </DataNode>
  <DataNode TextLabel="ATR" GraphId="b19a8" Type="Protein">
    <Graphics CenterX="550.2171185272234" CenterY="568.6012106359505" Width="80.0" Height="20.0" ZOrder="32768" FontSize="15" Valign="Middle" />
    <Xref Database="Uniprot-TrEMBL" ID="Q13535" />
  </DataNode>
  <DataNode TextLabel="CHK2" GraphId="af326" Type="Protein">
    <Comment>Phosphorylated
</Comment>
    <Graphics CenterX="455.714640837062" CenterY="586.3692198047689" Width="80.0" Height="20.0" ZOrder="32768" FontSize="15" Valign="Middle" ShapeType="Oval" />
    <Xref Database="Uniprot-TrEMBL" ID="O96017" />
  </DataNode>
  <DataNode TextLabel="STAT1" GraphId="e9ff6" Type="Protein">
    <Graphics CenterX="238.73137202443385" CenterY="659.7102333885638" Width="80.0" Height="20.0" ZOrder="32768" FontSize="15" Valign="Middle" ShapeType="Oval" />
    <Xref Database="Uniprot-TrEMBL" ID="P42224" />
  </DataNode>
  <DataNode TextLabel="ATF1" GraphId="cfd2c" Type="Protein">
    <Graphics CenterX="162.7488388809959" CenterY="709.3762567647585" Width="80.0" Height="20.0" ZOrder="32768" FontSize="15" Valign="Middle" />
    <Xref Database="Uniprot-TrEMBL" ID="P18846" />
  </DataNode>
  <DataNode TextLabel="CHK1" GraphId="ef977" Type="Protein">
    <Graphics CenterX="535.4674347976561" CenterY="831.8389184081276" Width="80.0" Height="20.0" ZOrder="32768" FontSize="15" Valign="Middle" ShapeType="Oval" />
    <Xref Database="Uniprot-TrEMBL" ID="O14757" />
  </DataNode>
  <DataNode TextLabel="PLK3CA" GraphId="ee1fb" Type="GeneProduct">
    <Graphics CenterX="500.0764582858721" CenterY="772.6446923189507" Width="80.0" Height="25.666666666668277" ZOrder="32768" FontSize="15" Valign="Middle" ShapeType="Oval" />
    <Xref Database="Entrez Gene" ID="1263" />
  </DataNode>
  <DataNode TextLabel="HDAC1" GraphId="dd693" Type="Protein">
    <Graphics CenterX="319.21849783716436" CenterY="747.1164834517833" Width="80.0" Height="20.0" ZOrder="32768" FontSize="15" Valign="Middle" ShapeType="Oval" />
    <Xref Database="Uniprot-TrEMBL" ID="Q13547" />
  </DataNode>
  <DataNode TextLabel="BLM" GraphId="b5ef0" Type="Protein">
    <Graphics CenterX="362.24031031942286" CenterY="815.0846928132427" Width="80.0" Height="20.0" ZOrder="32768" FontSize="15" Valign="Middle" ShapeType="Oval" />
    <Xref Database="Uniprot-TrEMBL" ID="P54132" />
  </DataNode>
  <DataNode TextLabel="MSH2" GraphId="cb8e5" Type="Protein">
    <Graphics CenterX="361.5258145005518" CenterY="834.4747837807505" Width="80.0" Height="20.0" ZOrder="32768" FontSize="15" Valign="Middle" ShapeType="Oval" />
    <Xref Database="Uniprot-TrEMBL" ID="P43246" />
  </DataNode>
  <DataNode TextLabel="MSH6" GraphId="b2b81" Type="Protein">
    <Graphics CenterX="362.333333333332" CenterY="854.6666666666691" Width="80.0" Height="20.0" ZOrder="32768" FontSize="15" Valign="Middle" ShapeType="Oval" />
    <Xref Database="Uniprot-TrEMBL" ID="P52701" />
  </DataNode>
  <DataNode TextLabel="Q8NBS1" GraphId="eb6be" Type="Protein">
    <Graphics CenterX="362.333333333332" CenterY="874.6666666666691" Width="80.0" Height="20.0" ZOrder="32768" FontSize="15" Valign="Middle" />
    <Xref Database="Uniprot-TrEMBL" ID="Q8NBS1" />
  </DataNode>
  <DataNode TextLabel="MRE11" GraphId="b8b34" Type="Protein">
    <Graphics CenterX="360.0268209329814" CenterY="894.91390918067" Width="80.0" Height="20.0" ZOrder="32768" FontSize="15" Valign="Middle" ShapeType="Oval" />
    <Xref Database="Uniprot-TrEMBL" ID="P49959" />
  </DataNode>
  <DataNode TextLabel="RAD50" GraphId="c73a5" Type="Protein">
    <Graphics CenterX="362.333333333332" CenterY="917.7697160883305" Width="80.0" Height="20.0" ZOrder="32768" FontSize="15" Valign="Middle" />
    <Xref Database="Uniprot-TrEMBL" ID="Q92878" />
  </DataNode>
  <DataNode TextLabel="BACH1" GraphId="ee86c" Type="Protein">
    <Graphics CenterX="159.04849956067892" CenterY="784.1638705425263" Width="80.0" Height="20.0" ZOrder="32768" FontSize="15" Valign="Middle" />
    <Xref Database="Uniprot-TrEMBL" ID="O14867" />
  </DataNode>
  <DataNode TextLabel="DAG1" GraphId="f5029" Type="GeneProduct">
    <Graphics CenterX="34.002531389226405" CenterY="121.75546780072906" Width="80.0" Height="20.0" ZOrder="32768" FontSize="15" Valign="Middle" />
    <Xref Database="Ensembl" ID="ENSG00000173402" />
  </DataNode>
  <DataNode TextLabel="PKCB1" GraphId="bdbc0" Type="Protein">
    <Graphics CenterX="66.71506682867557" CenterY="163.25546780072912" Width="80.0" Height="20.0" ZOrder="32768" FontSize="15" Valign="Middle" />
    <Xref Database="Uniprot-TrEMBL" ID="Q9ULU4" />
  </DataNode>
  <DataNode TextLabel="RASGRP3" GraphId="ad5c0" Type="GeneProduct">
    <Graphics CenterX="60.75" CenterY="198.75" Width="80.0" Height="20.0" ZOrder="32768" FontSize="15" Valign="Middle" />
    <Xref Database="Ensembl" ID="ENSG00000152689" />
  </DataNode>
  <DataNode TextLabel="KRAS" GraphId="bdb8a" Type="GeneProduct">
    <Graphics CenterX="67.85084033613447" CenterY="257.44957983193285" Width="80.0" Height="20.0" ZOrder="32768" FontSize="15" Valign="Middle" />
    <Xref Database="Ensembl" ID="ENSG00000133703" />
  </DataNode>
  <DataNode TextLabel="RASGEF1A" GraphId="e01db" Type="GeneProduct">
    <Graphics CenterX="148.0" CenterY="187.0" Width="80.0" Height="20.0" ZOrder="32768" FontSize="15" Valign="Middle" />
    <Xref Database="Entrez Gene" ID="221002" />
  </DataNode>
  <DataNode TextLabel="ABC3G" GraphId="b24b3" Type="Protein">
    <Graphics CenterX="245.09720534629423" CenterY="133.75334143377876" Width="80.0" Height="20.0" ZOrder="32768" FontSize="15" Valign="Middle" />
    <Xref Database="Uniprot-TrEMBL" ID="Q9HC16" />
  </DataNode>
  <DataNode TextLabel="RAP1A" GraphId="b8dc4" Type="GeneProduct">
    <Graphics CenterX="250.30133657351166" CenterY="183.51640340218722" Width="80.0" Height="20.0" ZOrder="32768" FontSize="15" Valign="Middle" />
    <Xref Database="Ensembl" ID="ENSG00000116473" />
  </DataNode>
  <DataNode TextLabel="IPKA" GraphId="fce13" Type="Protein">
    <Graphics CenterX="156.15066828675577" CenterY="138.2369380315915" Width="80.0" Height="20.0" ZOrder="32768" FontSize="15" Valign="Middle" />
    <Xref Database="Uniprot-TrEMBL" ID="P61925" />
  </DataNode>
  <DataNode TextLabel="BRAF" GraphId="f404b" Type="Protein">
    <Graphics CenterX="349.29040097205336" CenterY="176.74240583232086" Width="80.0" Height="20.0" ZOrder="32768" FontSize="15" Valign="Middle" />
    <Xref Database="Uniprot-TrEMBL" ID="P15056" />
  </DataNode>
  <DataNode TextLabel="MPIP1" GraphId="cbacb" Type="Protein">
    <Graphics CenterX="189.66929996069078" CenterY="241.16994095335298" Width="80.0" Height="20.0" ZOrder="32768" FontSize="15" Valign="Middle" ShapeType="Oval" />
    <Xref Database="Uniprot-TrEMBL" ID="P30304" />
  </DataNode>
  <DataNode TextLabel="RRAS" GraphId="b412a" Type="Protein">
    <Graphics CenterX="328.63426488456867" CenterY="121.95747266099625" Width="80.0" Height="20.0" ZOrder="32768" FontSize="15" Valign="Middle" />
    <Xref Database="Uniprot-TrEMBL" ID="P10301" />
  </DataNode>
  <DataNode TextLabel="SMEK2" GraphId="d2b6e" Type="GeneProduct">
    <Graphics CenterX="318.0534629404619" CenterY="222.5273390036456" Width="80.0" Height="20.0" ZOrder="32768" FontSize="15" Valign="Middle" />
    <Xref Database="Ensembl" ID="ENSG00000138041" />
  </DataNode>
  <DataNode TextLabel="CERK1" GraphId="fc594" Type="Protein">
    <Graphics CenterX="401.6955253491651" CenterY="274.68639490936806" Width="80.0" Height="20.0" ZOrder="32768" FontSize="15" Valign="Middle" />
    <Xref Database="Uniprot-TrEMBL" ID="Q8TCT0" />
  </DataNode>
  <DataNode TextLabel="SELK" GraphId="d7005" Type="Protein">
    <Graphics CenterX="414.50923862248527" CenterY="361.5766106181965" Width="80.0" Height="20.0" ZOrder="32768" FontSize="15" Valign="Middle" />
    <Xref Database="Uniprot-TrEMBL" ID="Q9Y6D0" />
  </DataNode>
  <DataNode TextLabel="NF1" GraphId="e0ad2" Type="Protein">
    <Graphics CenterX="438.0" CenterY="119.0" Width="80.0" Height="20.0" ZOrder="32768" FontSize="15" Valign="Middle" />
    <Xref Database="Uniprot-TrEMBL" ID="P21359" />
  </DataNode>
  <DataNode TextLabel="C9JNK1" GraphId="ac463" Type="Protein">
    <Graphics CenterX="608.9429796857636" CenterY="426.22010492796744" Width="80.0" Height="20.0" ZOrder="32768" FontSize="15" Valign="Middle" />
    <Xref Database="Uniprot-TrEMBL" ID="C9JNK1" />
  </DataNode>
  <DataNode TextLabel="RAC1" GraphId="b1770" Type="Protein">
    <Graphics CenterX="506.346527259149" CenterY="245.86557132188221" Width="80.0" Height="20.0" ZOrder="32768" FontSize="15" Valign="Middle" />
    <Xref Database="Uniprot-TrEMBL" ID="P63000" />
  </DataNode>
  <DataNode TextLabel="RALGAPA1" GraphId="ffce4" Type="GeneProduct">
    <Graphics CenterX="475.1652751088772" CenterY="196.07766990291265" Width="80.0" Height="20.0" ZOrder="32768" FontSize="15" Valign="Middle" />
    <Xref Database="Ensembl" ID="ENSG00000174373" />
  </DataNode>
  <DataNode TextLabel="RALA" GraphId="f466c" Type="Protein">
    <Graphics CenterX="547.0" CenterY="159.0" Width="80.0" Height="20.0" ZOrder="32768" FontSize="15" Valign="Middle" />
    <Xref Database="Uniprot-TrEMBL" ID="P11233" />
  </DataNode>
  <DataNode TextLabel="RHO" GraphId="d0493" Type="GeneProduct">
    <Graphics CenterX="436.25" CenterY="159.25" Width="80.0" Height="20.0" ZOrder="32768" FontSize="15" Valign="Middle" />
    <Xref Database="Entrez Gene" ID="6010" />
  </DataNode>
  <DataNode TextLabel="CDC42" GraphId="f820f" Type="GeneProduct">
    <Graphics CenterX="582.0" CenterY="118.0" Width="80.0" Height="20.0" ZOrder="32768" FontSize="15" Valign="Middle" />
    <Xref Database="Ensembl" ID="ENSG00000070831" />
  </DataNode>
  <DataNode TextLabel="ALKB1" GraphId="d38e1" Type="Protein">
    <Graphics CenterX="700.0" CenterY="127.0" Width="80.0" Height="20.0" ZOrder="32768" FontSize="15" Valign="Middle" />
    <Xref Database="Uniprot-TrEMBL" ID="Q13686" />
  </DataNode>
  <DataNode TextLabel="TSC1" GraphId="c3957" Type="Protein">
    <Graphics CenterX="694.8061880754559" CenterY="177.17548240809114" Width="80.0" Height="20.0" ZOrder="32768" FontSize="15" Valign="Middle" />
    <Xref Database="Uniprot-TrEMBL" ID="Q92574" />
  </DataNode>
  <DataNode TextLabel="RHEB" GraphId="de989" Type="Protein">
    <Graphics CenterX="674.685456256005" CenterY="228.98976666555356" Width="80.0" Height="20.0" ZOrder="32768" FontSize="15" Valign="Middle" />
    <Xref Database="Uniprot-TrEMBL" ID="Q15382" />
  </DataNode>
  <DataNode TextLabel="AKT1" GraphId="d1fac" Type="Protein">
    <Graphics CenterX="853.7132660667097" CenterY="204.90795959252372" Width="80.0" Height="20.0" ZOrder="32768" FontSize="15" Valign="Middle" ShapeType="Oval" />
    <Xref Database="Uniprot-TrEMBL" ID="P31749" />
  </DataNode>
  <DataNode TextLabel="GSK3A" GraphId="c943c" Type="Protein">
    <Graphics CenterX="682.4664572182975" CenterY="273.4011899859698" Width="80.0" Height="20.0" ZOrder="32768" FontSize="15" Valign="Middle" />
    <Xref Database="Uniprot-TrEMBL" ID="P49840" />
  </DataNode>
  <DataNode TextLabel="CCND1" GraphId="f607a" Type="Protein">
    <Graphics CenterX="671.4003197596053" CenterY="412.4914654393593" Width="80.0" Height="20.0" ZOrder="32768" FontSize="15" Valign="Middle" ShapeType="Oval" />
    <Xref Database="Uniprot-TrEMBL" ID="P24385" />
  </DataNode>
  <DataNode TextLabel="MDM2" GraphId="b1493" Type="Protein">
    <Graphics CenterX="823.7772717326329" CenterY="244.43820270926707" Width="80.0" Height="20.0" ZOrder="32768" FontSize="15" Valign="Middle" ShapeType="Oval" />
    <Xref Database="Uniprot-TrEMBL" ID="Q00987" />
  </DataNode>
  <DataNode TextLabel="P53" GraphId="ef777" Type="Protein">
    <Graphics CenterX="943.7823947702366" CenterY="325.6510287435277" Width="80.0" Height="20.0" ZOrder="32768" FontSize="15" Valign="Middle" ShapeType="Oval" />
    <Xref Database="Uniprot-TrEMBL" ID="P04637" />
  </DataNode>
  <DataNode TextLabel="NOXA1" GraphId="a2b5d" Type="Protein">
    <Graphics CenterX="1092.9880168805328" CenterY="398.287236823695" Width="80.0" Height="20.0" ZOrder="32768" FontSize="15" Valign="Middle" />
    <Xref Database="Uniprot-TrEMBL" ID="Q86UR1" />
  </DataNode>
  <DataNode TextLabel="BAD" GraphId="dece8" Type="Protein">
    <Graphics CenterX="1051.619633628703" CenterY="282.18526000334583" Width="80.0" Height="20.0" ZOrder="32768" FontSize="15" Valign="Middle" />
    <Xref Database="Uniprot-TrEMBL" ID="Q92934" />
  </DataNode>
  <DataNode TextLabel="PAK1" GraphId="fd108" Type="Protein">
    <Graphics CenterX="1073.0650655765635" CenterY="202.49364251038537" Width="80.0" Height="20.0" ZOrder="32768" FontSize="15" Valign="Middle" />
    <Xref Database="Uniprot-TrEMBL" ID="Q13153" />
  </DataNode>
  <DataNode TextLabel="BCL2" GraphId="bc577" Type="Protein">
    <Graphics CenterX="1220.2219638568763" CenterY="293.92696036261333" Width="80.0" Height="20.0" ZOrder="32768" FontSize="15" Valign="Middle" ShapeType="Oval" />
    <Xref Database="Uniprot-TrEMBL" ID="P10415" />
  </DataNode>
  <DataNode TextLabel="UBIM" GraphId="c6107" Type="Protein">
    <Graphics CenterX="1209.9514563106795" CenterY="360.43689320388347" Width="80.0" Height="20.0" ZOrder="32768" FontSize="15" Valign="Middle" />
    <Xref Database="Uniprot-TrEMBL" ID="P35544" />
  </DataNode>
  <DataNode TextLabel="MMP1" GraphId="a6e3e" Type="Protein">
    <Graphics CenterX="1054.5456700620489" CenterY="294.4103684298283" Width="80.0" Height="20.0" ZOrder="32768" FontSize="15" Valign="Middle" />
    <Xref Database="Uniprot-TrEMBL" ID="P03956" />
  </DataNode>
  <DataNode TextLabel="BAK" GraphId="fb2fe" Type="Protein">
    <Graphics CenterX="1206.3106796116506" CenterY="403.126213592233" Width="80.0" Height="20.0" ZOrder="32768" FontSize="15" Valign="Middle" />
    <Xref Database="Uniprot-TrEMBL" ID="Q16611" />
  </DataNode>
  <DataNode TextLabel="PPRB/RB" GraphId="da3d8" Type="Protein">
    <Graphics CenterX="723.3058114989567" CenterY="472.1267884548972" Width="80.0" Height="20.0" ZOrder="32768" FontSize="15" Valign="Middle" ShapeType="Oval" />
    <Xref Database="Uniprot-TrEMBL" ID="P06400" />
  </DataNode>
  <DataNode TextLabel="WEE1" GraphId="ee479" Type="Protein">
    <Graphics CenterX="727.4915848067793" CenterY="601.3088198239518" Width="80.0" Height="20.0" ZOrder="32768" FontSize="15" Valign="Middle" />
    <Xref Database="Uniprot-TrEMBL" ID="P30291" />
  </DataNode>
  <DataNode TextLabel="CDC25A" GraphId="a9563" Type="GeneProduct">
    <Graphics CenterX="601.397160335509" CenterY="474.6881925321609" Width="80.0" Height="20.0" ZOrder="32768" FontSize="15" Valign="Middle" ShapeType="Oval" />
    <Xref Database="Entrez Gene" ID="993" />
  </DataNode>
  <DataNode TextLabel="MDM2" GraphId="bc3cf" Type="Protein">
    <Graphics CenterX="666.0508221341896" CenterY="676.4859151276606" Width="80.0" Height="20.0" ZOrder="32768" FontSize="15" Valign="Middle" ShapeType="Oval" />
    <Xref Database="Uniprot-TrEMBL" ID="Q00987" />
  </DataNode>
  <DataNode TextLabel="NAB1" GraphId="e08de" Type="Protein">
    <Graphics CenterX="683.4331210191091" CenterY="867.8152866242035" Width="80.0" Height="20.0" ZOrder="32768" FontSize="15" Valign="Middle" />
    <Xref Database="Uniprot-TrEMBL" ID="Q13506" />
  </DataNode>
  <DataNode TextLabel="ATR" GraphId="a34a8" Type="Protein">
    <Graphics CenterX="774.9092356687901" CenterY="948.7945859872608" Width="80.0" Height="20.0" ZOrder="32768" FontSize="15" Valign="Middle" ShapeType="Oval" />
    <Xref Database="Uniprot-TrEMBL" ID="Q13535" />
  </DataNode>
  <DataNode TextLabel="ATM" GraphId="b1e4b" Type="Protein">
    <Graphics CenterX="503.26918247608637" CenterY="886.7748784329849" Width="80.0" Height="20.0" ZOrder="32768" FontSize="15" Valign="Middle" ShapeType="Oval" />
    <Xref Database="Uniprot-TrEMBL" ID="Q13315" />
  </DataNode>
  <DataNode TextLabel="RAD51" GraphId="b829b" Type="Protein">
    <Graphics CenterX="818.8316541613666" CenterY="888.7822548511525" Width="80.0" Height="20.0" ZOrder="32768" FontSize="15" Valign="Middle" ShapeType="Oval" />
    <Xref Database="Uniprot-TrEMBL" ID="Q06609" />
  </DataNode>
  <DataNode TextLabel="SMAD4" GraphId="e3fca" Type="Protein">
    <Graphics CenterX="852.7500986129339" CenterY="975.0589943267016" Width="80.0" Height="20.0" ZOrder="32768" FontSize="15" Valign="Middle" ShapeType="Oval" />
    <Xref Database="Uniprot-TrEMBL" ID="Q13485" />
  </DataNode>
  <DataNode TextLabel="UBE2F" GraphId="a7ca0" Type="Protein">
    <Graphics CenterX="896.8650942407535" CenterY="908.9537929065746" Width="80.0" Height="20.0" ZOrder="32768" FontSize="15" Valign="Middle" ShapeType="Oval" />
    <Xref Database="Uniprot-TrEMBL" ID="Q969M7" />
  </DataNode>
  <DataNode TextLabel="SMAD2" GraphId="c3018" Type="Protein">
    <Graphics CenterX="1031.8259122088589" CenterY="913.4080582129224" Width="80.0" Height="20.0" ZOrder="32768" FontSize="15" Valign="Middle" ShapeType="Oval" />
    <Xref Database="Uniprot-TrEMBL" ID="Q15796" />
  </DataNode>
  <DataNode TextLabel="MYC" GraphId="f53ef" Type="Protein">
    <Graphics CenterX="1126.126278973871" CenterY="885.5830060173986" Width="80.0" Height="20.0" ZOrder="32768" FontSize="15" Valign="Middle" ShapeType="Oval" />
    <Xref Database="Uniprot-TrEMBL" ID="P01106" />
  </DataNode>
  <DataNode TextLabel="MAX" GraphId="d288a" Type="Protein">
    <Graphics CenterX="1139.6498629302455" CenterY="807.9227332724128" Width="80.0" Height="20.0" ZOrder="32768" FontSize="15" Valign="Middle" />
    <Xref Database="Uniprot-TrEMBL" ID="P61244" />
  </DataNode>
  <DataNode TextLabel="ZMIZ1" GraphId="f3d86" Type="Protein">
    <Graphics CenterX="1157.8678038379533" CenterY="762.5785358919686" Width="80.0" Height="20.0" ZOrder="32768" FontSize="15" Valign="Middle" />
    <Xref Database="Uniprot-TrEMBL" ID="Q9ULJ6" />
  </DataNode>
  <DataNode TextLabel="BMPR1A" GraphId="ee37c" Type="GeneProduct">
    <Graphics CenterX="728.2824353270784" CenterY="1321.742289129283" Width="80.0" Height="20.0" ZOrder="32768" FontSize="15" Valign="Middle" />
    <Xref Database="Ensembl" ID="ENSG00000107779" />
  </DataNode>
  <DataNode TextLabel="BMPR2" GraphId="a9c33" Type="Protein">
    <Graphics CenterX="857.7382743809275" CenterY="1301.4691689008052" Width="80.0" Height="20.0" ZOrder="32768" FontSize="15" Valign="Middle" />
    <Xref Database="Uniprot-TrEMBL" ID="Q13873" />
  </DataNode>
  <DataNode TextLabel="SMAD7" GraphId="ab79f" Type="Protein">
    <Graphics CenterX="750.4225352112676" CenterY="1209.1408450704216" Width="80.0" Height="20.0" ZOrder="32768" FontSize="15" Valign="Middle" />
    <Xref Database="Uniprot-TrEMBL" ID="O15105" />
  </DataNode>
  <DataNode TextLabel="RRAS" GraphId="cddae" Type="Protein">
    <Graphics CenterX="1038.0633053705787" CenterY="1310.9240489300198" Width="80.0" Height="20.0" ZOrder="32768" FontSize="15" Valign="Middle" />
    <Xref Database="Uniprot-TrEMBL" ID="P10301" />
  </DataNode>
  <DataNode TextLabel="CERK1" GraphId="fb248" Type="Protein">
    <Graphics CenterX="1066.6589793114051" CenterY="1248.0613450949884" Width="80.0" Height="20.0" ZOrder="32768" FontSize="15" Valign="Middle" />
    <Xref Database="Uniprot-TrEMBL" ID="Q8TCT0" />
  </DataNode>
  <DataNode TextLabel="SMAD1" GraphId="a1785" Type="Protein">
    <Graphics CenterX="1014.792899408284" CenterY="1141.301775147928" Width="80.0" Height="20.0" ZOrder="32768" FontSize="15" Valign="Middle" />
    <Xref Database="Uniprot-TrEMBL" ID="Q15797" />
  </DataNode>
  <DataNode TextLabel="SMAD3" GraphId="e18a7" Type="Protein">
    <Graphics CenterX="1012.1283371431558" CenterY="1118.0372818207538" Width="80.0" Height="30.228893165883562" ZOrder="32768" FontSize="15" Valign="Middle" ShapeType="Oval" />
    <Xref Database="Uniprot-TrEMBL" ID="Q13485" />
  </DataNode>
  <DataNode TextLabel="SMAD6" GraphId="b430b" Type="Protein">
    <Graphics CenterX="848.4671109290387" CenterY="1154.3393760221743" Width="80.0" Height="20.0" ZOrder="32768" FontSize="15" Valign="Middle" />
    <Xref Database="Uniprot-TrEMBL" ID="O43541" />
  </DataNode>
  <DataNode TextLabel="SMAD4" GraphId="e4797" Type="Protein">
    <Graphics CenterX="1097.4886613554677" CenterY="1059.9403893378626" Width="80.0" Height="20.0" ZOrder="32768" FontSize="15" Valign="Middle" ShapeType="Oval" />
    <Xref Database="Uniprot-TrEMBL" ID="Q15796" />
  </DataNode>
  <DataNode TextLabel="TGFR1" GraphId="afa83" Type="Protein">
    <Graphics CenterX="1228.7104622871036" CenterY="1282.2384428223836" Width="80.0" Height="20.0" ZOrder="32768" FontSize="15" Valign="Middle" />
    <Xref Database="Uniprot-TrEMBL" ID="P36897" />
  </DataNode>
  <DataNode TextLabel="TGFR2" GraphId="c718b" Type="Protein">
    <Graphics CenterX="1228.7104622871036" CenterY="1302.2384428223834" Width="79.99999999999999" Height="20.000000000000064" ZOrder="32768" FontSize="15" Valign="Middle" />
    <Xref Database="Uniprot-TrEMBL" ID="P37173" />
  </DataNode>
  <DataNode TextLabel="SMAD7" GraphId="f6da8" Type="Protein">
    <Graphics CenterX="1263.773722627737" CenterY="1211.6788321167885" Width="80.0" Height="20.0" ZOrder="32768" FontSize="15" Valign="Middle" />
    <Xref Database="Uniprot-TrEMBL" ID="O15105" />
  </DataNode>
  <DataNode TextLabel="TAK1L" GraphId="ae4ac" Type="Protein">
    <Graphics CenterX="1277.3722627737216" CenterY="1109.4890510948921" Width="80.0" Height="20.0" ZOrder="32768" FontSize="15" Valign="Middle" />
    <Xref Database="Uniprot-TrEMBL" ID="P57077" />
  </DataNode>
  <DataNode TextLabel="TAB1" GraphId="a69b3" Type="Protein">
    <Graphics CenterX="1277.3722627737236" CenterY="1087.5912408759139" Width="80.0" Height="20.0" ZOrder="32768" FontSize="15" Valign="Middle" />
    <Xref Database="Uniprot-TrEMBL" ID="Q15750" />
  </DataNode>
  <DataNode TextLabel="RPP38" GraphId="a36c8" Type="GeneProduct">
    <Graphics CenterX="1220.1946472019467" CenterY="967.1532846715345" Width="80.0" Height="20.0" ZOrder="32768" FontSize="15" Valign="Middle" />
    <Xref Database="Ensembl" ID="ENSG00000152464" />
  </DataNode>
  <DataNode TextLabel="CIP1" GraphId="f4f93" Type="Protein">
    <Graphics CenterX="995.9126099115794" CenterY="807.1519795657726" Width="80.0" Height="20.0" ZOrder="32768" FontSize="15" Valign="Middle" />
    <Xref Database="Uniprot-TrEMBL" ID="Q9NPC3" />
  </DataNode>
  <DataNode TextLabel="JKIP1" GraphId="cb9cf" Type="Protein">
    <Graphics CenterX="903.8717534451526" CenterY="799.833404442283" Width="80.0" Height="20.0" ZOrder="32768" FontSize="15" Valign="Middle" />
    <Xref Database="Uniprot-TrEMBL" ID="Q96N16" />
  </DataNode>
  <DataNode TextLabel="CDK2" GraphId="df604" Type="Protein">
    <Graphics CenterX="989.036368760075" CenterY="706.8269251133232" Width="80.0" Height="20.0" ZOrder="32768" FontSize="15" Valign="Middle" />
    <Xref Database="Uniprot-TrEMBL" ID="P24941" />
  </DataNode>
  <DataNode TextLabel="UBP15" GraphId="cd80f" Type="Protein">
    <Graphics CenterX="778.1494906420273" CenterY="784.248469035396" Width="80.0" Height="20.0" ZOrder="32768" FontSize="15" Valign="Middle" />
    <Xref Database="Uniprot-TrEMBL" ID="Q9Y4E8" />
  </DataNode>
  <DataNode TextLabel="UBP16" GraphId="f4b47" Type="Protein">
    <Graphics CenterX="607.4763771489241" CenterY="794.0313807325174" Width="80.0" Height="20.0" ZOrder="32768" FontSize="15" Valign="Middle" />
    <Xref Database="Uniprot-TrEMBL" ID="Q9Y5T5" />
  </DataNode>
  <DataNode TextLabel="FADD" GraphId="e7701" Type="Protein">
    <Graphics CenterX="1426.2734584450413" CenterY="1235.924932975871" Width="80.0" Height="20.0" ZOrder="32768" FontSize="15" Valign="Middle" />
    <Xref Database="Uniprot-TrEMBL" ID="Q13158" />
  </DataNode>
  <DataNode TextLabel="TRADD" GraphId="f1afb" Type="Protein">
    <Graphics CenterX="1426.273458445041" CenterY="1215.8176943699732" Width="80.0" Height="20.0" ZOrder="32768" FontSize="15" Valign="Middle" />
    <Xref Database="Uniprot-TrEMBL" ID="Q15628" />
  </DataNode>
  <DataNode TextLabel="FLIP1" GraphId="cbd81" Type="Protein">
    <Graphics CenterX="1388.7399463806973" CenterY="1116.62198391421" Width="80.0" Height="20.0" ZOrder="32768" FontSize="15" Valign="Middle" />
    <Xref Database="Uniprot-TrEMBL" ID="Q7Z7B0" />
  </DataNode>
  <DataNode TextLabel="BID" GraphId="ebcc0" Type="Protein">
    <Graphics CenterX="1493.297587131367" CenterY="1085.790884718498" Width="80.0" Height="20.0" ZOrder="32768" FontSize="15" Valign="Middle" />
    <Xref Database="Uniprot-TrEMBL" ID="P55957" />
  </DataNode>
  <DataNode TextLabel="UBP21" GraphId="fd7ea" Type="Protein">
    <Graphics CenterX="995.2260578085144" CenterY="628.9892793969622" Width="80.0" Height="20.0" ZOrder="32768" FontSize="15" Valign="Middle" />
    <Xref Database="Uniprot-TrEMBL" ID="Q9UK80" />
  </DataNode>
  <DataNode TextLabel="B5MEC1" GraphId="f406d" Type="Protein">
    <Graphics CenterX="1098.4595591229365" CenterY="637.9072379543882" Width="80.0" Height="20.0" ZOrder="32768" FontSize="15" Valign="Middle" />
    <Xref Database="Uniprot-TrEMBL" ID="B5MEC1" />
  </DataNode>
  <DataNode TextLabel="UBP21" GraphId="e7015" Type="Protein">
    <Graphics CenterX="160.91928769294054" CenterY="558.0172244479783" Width="80.0" Height="20.0" ZOrder="32768" FontSize="15" Valign="Middle" />
    <Xref Database="Uniprot-TrEMBL" ID="Q9UK80" />
  </DataNode>
  <DataNode TextLabel="EGFR" GraphId="ec1b3" Type="Protein">
    <Graphics CenterX="312.5273889095494" CenterY="954.5570543072982" Width="80.0" Height="20.0" ZOrder="32768" FontSize="15" Valign="Middle" ShapeType="Oval" />
    <Xref Database="Uniprot-TrEMBL" ID="P00533" />
  </DataNode>
  <DataNode TextLabel="JAK1" GraphId="e8cf5" Type="Protein">
    <Graphics CenterX="267.89360215158024" CenterY="859.5980319674244" Width="80.0" Height="20.0" ZOrder="32768" FontSize="15" Valign="Middle" ShapeType="Oval" />
    <Xref Database="Uniprot-TrEMBL" ID="P23458" />
  </DataNode>
  <DataNode TextLabel="DNA" GraphId="c42d4">
    <Graphics CenterX="143.25954652215327" CenterY="639.4245586399859" Width="80.0" Height="20.0" ZOrder="32768" FontSize="15" Valign="Middle" />
    <Xref Database="" ID="" />
  </DataNode>
  <DataNode TextLabel="VEGFA" GraphId="ef241" Type="GeneProduct">
    <Graphics CenterX="127.57274577725046" CenterY="584.3712841333933" Width="80.0" Height="20.0" ZOrder="32768" FontSize="15" Valign="Middle" />
    <Xref Database="Ensembl" ID="ENSG00000112715" />
  </DataNode>
  <DataNode TextLabel="Angiogenesis" GraphId="fd87a">
    <Graphics CenterX="239.94792581744582" CenterY="609.5990350870251" Width="90.77777777777771" Height="23.111111111111086" ZOrder="32768" FontSize="15" Valign="Middle" />
    <Xref Database="" ID="" />
  </DataNode>
  <DataNode TextLabel="C9JNK1" GraphId="fc728" Type="Protein">
    <Graphics CenterX="56.71202531645574" CenterY="720.8625175808722" Width="80.0" Height="20.0" ZOrder="32768" FontSize="15" Valign="Middle" />
    <Xref Database="Uniprot-TrEMBL" ID="C9JNK1" />
  </DataNode>
  <DataNode TextLabel="Proliferative genes" GraphId="f1df0">
    <Graphics CenterX="59.391969786455185" CenterY="627.0764420702438" Width="89.17450404801524" Height="57.60709010339728" ZOrder="32768" FontSize="12" Valign="Middle" />
    <Xref Database="" ID="" />
  </DataNode>
  <DataNode TextLabel="CERK" GraphId="ae4a6" Type="GeneProduct">
    <Graphics CenterX="162.37217951831678" CenterY="749.3216205466107" Width="80.0" Height="20.0" ZOrder="32768" FontSize="15" Valign="Middle" />
    <Xref Database="Entrez Gene" ID="64781" />
  </DataNode>
  <DataNode TextLabel="SMEK1" GraphId="e4dd2" Type="GeneProduct">
    <Graphics CenterX="59.63681086617346" CenterY="797.6802597710175" Width="80.0" Height="20.0" ZOrder="32768" FontSize="15" Valign="Middle" />
    <Xref Database="Ensembl" ID="ENSG00000100796" />
  </DataNode>
  <DataNode TextLabel="RRAS" GraphId="ab2f8" Type="Protein">
    <Graphics CenterX="122.15556144815201" CenterY="844.4797845170473" Width="80.0" Height="20.0" ZOrder="32768" FontSize="15" Valign="Middle" />
    <Xref Database="Uniprot-TrEMBL" ID="P10301" />
  </DataNode>
  <DataNode TextLabel="AKT1" GraphId="da327" Type="Protein">
    <Graphics CenterX="752.1998563493878" CenterY="658.1110529618171" Width="80.0" Height="20.0" ZOrder="32768" FontSize="15" Valign="Middle" ShapeType="Oval" />
    <Xref Database="Uniprot-TrEMBL" ID="P31749" />
  </DataNode>
  <DataNode TextLabel="BAD" GraphId="abbe8" Type="Protein">
    <Graphics CenterX="852.5779257610411" CenterY="625.7749665812349" Width="80.0" Height="22.10125726144912" ZOrder="32768" FontSize="15" Valign="Middle" />
    <Xref Database="Uniprot-TrEMBL" ID="Q92934" />
  </DataNode>
  <DataNode TextLabel="IKKA" GraphId="a3613" Type="Protein">
    <Graphics CenterX="775.5184366092785" CenterY="724.045746858041" Width="80.0" Height="20.0" ZOrder="32768" FontSize="15" Valign="Middle" ShapeType="Oval" />
    <Xref Database="Uniprot-TrEMBL" ID="O15111" />
  </DataNode>
  <DataNode TextLabel="B3KP27" GraphId="e978a" Type="Protein">
    <Graphics CenterX="900.8395142649044" CenterY="682.3342019001807" Width="80.0" Height="20.0" ZOrder="32768" FontSize="15" Valign="Middle" />
    <Xref Database="Uniprot-TrEMBL" ID="B3KP27" />
  </DataNode>
  <DataNode TextLabel="RAF" GraphId="f76fa" Type="Protein">
    <Graphics CenterX="178.04207885816757" CenterY="908.061510220029" Width="80.0" Height="20.0" ZOrder="32768" FontSize="15" Valign="Middle" ShapeType="Oval" />
    <Xref Database="Uniprot-TrEMBL" ID="P10398" />
  </DataNode>
  <DataNode TextLabel="SMEK1" GraphId="f63a3" Type="GeneProduct">
    <Graphics CenterX="224.17957593713177" CenterY="806.8203191211376" Width="80.0" Height="20.0" ZOrder="32768" FontSize="15" Valign="Middle" />
    <Xref Database="Ensembl" ID="ENSG00000100796" />
  </DataNode>
  <DataNode TextLabel="AQP73" GraphId="e6d28" Type="Protein">
    <Graphics CenterX="910.3379525573114" CenterY="659.8945921601729" Width="80.0" Height="20.0" ZOrder="32768" FontSize="15" Valign="Middle" />
    <Xref Database="Uniprot-TrEMBL" ID="A6NL99" />
  </DataNode>
  <DataNode TextLabel="GADD45A" GraphId="f0a5f" Type="GeneProduct">
    <Graphics CenterX="851.8734734317088" CenterY="540.7326083106658" Width="80.0" Height="20.0" ZOrder="32768" FontSize="15" Valign="Middle" />
    <Xref Database="Ensembl" ID="ENSG00000116717" />
  </DataNode>
  <DataNode TextLabel="WEE1" GraphId="a651a" Type="Protein">
    <Graphics CenterX="1245.7500000000002" CenterY="723.75" Width="80.0" Height="20.0" ZOrder="32768" FontSize="15" Valign="Middle" />
    <Xref Database="Uniprot-TrEMBL" ID="P30291" />
  </DataNode>
  <DataNode TextLabel="MYT1" GraphId="a6685" Type="Protein">
    <Graphics CenterX="1111.999999999999" CenterY="722.6666666666663" Width="80.0" Height="20.0" ZOrder="32768" FontSize="15" Valign="Middle" />
    <Xref Database="Uniprot-TrEMBL" ID="Q01538" />
  </DataNode>
  <DataNode TextLabel="PLK1" GraphId="b0a12" Type="Protein">
    <Graphics CenterX="1041.333333333333" CenterY="771.9999999999999" Width="80.0" Height="20.0" ZOrder="32768" FontSize="15" Valign="Middle" />
    <Xref Database="Uniprot-TrEMBL" ID="P53350" />
  </DataNode>
  <DataNode TextLabel="BAX" GraphId="e47f0" Type="GeneProduct">
    <Graphics CenterX="859.0" CenterY="279.0" Width="80.0" Height="20.0" ZOrder="32768" FontSize="15" Valign="Middle" />
    <Xref Database="Ensembl" ID="ENSG00000087088" />
  </DataNode>
  <DataNode TextLabel="Cycloheximide" GraphId="c44e0" Type="Metabolite">
    <Graphics CenterX="400.19461654086666" CenterY="14.069986985759614" Width="116.54921020656161" Height="20.0" ZOrder="32768" FontSize="15" Valign="Middle" ShapeType="RoundedRectangle" />
    <Xref Database="PubChem-compound" ID="6197" />
  </DataNode>
  <DataNode TextLabel="GRN" GraphId="ab2e6" Type="GeneProduct">
    <Graphics CenterX="925.7472871941798" CenterY="233.41312251027855" Width="80.0" Height="20.0" ZOrder="32768" FontSize="15" Valign="Middle" ShapeType="Oval" />
    <Xref Database="Ensembl" ID="ENSG00000030582" />
  </DataNode>
  <DataNode TextLabel="Dexamethasone" GraphId="cf525" Type="Metabolite">
    <Graphics CenterX="923.705890333282" CenterY="18.674974906507437" Width="120.19441069258767" Height="23.365735115431335" ZOrder="32768" FontSize="15" Valign="Middle" ShapeType="RoundedRectangle" />
    <Xref Database="PubChem-compound" ID="5743" />
  </DataNode>
  <DataNode TextLabel="Tetradecanoylphorbol Acetate" GraphId="e1602" Type="Metabolite">
    <Graphics CenterX="610.0974377117085" CenterY="21.163153696455964" Width="197.95868772782464" Height="30.37667071688943" ZOrder="32768" FontSize="15" Valign="Middle" ShapeType="RoundedRectangle" />
    <Xref Database="PubChem-compound" ID="22833501" />
  </DataNode>
  <DataNode TextLabel="ITPKC" GraphId="bd8c7" Type="GeneProduct">
    <Graphics CenterX="102.2518307472428" CenterY="310.9950357614502" Width="80.0" Height="20.0" ZOrder="32768" FontSize="15" Valign="Middle" />
    <Xref Database="Ensembl" ID="ENSG00000086544" />
  </DataNode>
  <DataNode TextLabel="Apoptosis" GraphId="f9556">
    <Graphics CenterX="73.81145073686858" CenterY="430.33917670730466" Width="80.0" Height="20.0" ZOrder="32768" FontSize="15" Valign="Middle" />
    <Xref Database="" ID="" />
  </DataNode>
  <DataNode TextLabel="Tamoxifen" GraphId="d76c6" Type="Metabolite">
    <Graphics CenterX="844.5212740871017" CenterY="57.47415081842914" Width="80.0" Height="20.0" ZOrder="32768" FontSize="15" Valign="Middle" ShapeType="RoundedRectangle" />
    <Xref Database="PubChem-compound" ID="2733526" />
  </DataNode>
  <DataNode TextLabel="FADD" GraphId="b1135" Type="GeneProduct">
    <Graphics CenterX="168.82782900380172" CenterY="439.8054872210422" Width="80.0" Height="20.0" ZOrder="32768" FontSize="15" Valign="Middle" />
    <Xref Database="Ensembl" ID="ENSG00000168040" />
  </DataNode>
  <DataNode TextLabel="Cell Cycle arrest" GraphId="f204d">
    <Graphics CenterX="1223.7477804435423" CenterY="621.5348548510533" Width="89.81773997569798" Height="25.79586877278257" ZOrder="32768" FontSize="12" Valign="Middle" />
    <Xref Database="" ID="" />
  </DataNode>
  <DataNode TextLabel="Cancer Development" GraphId="dcf93">
    <Graphics CenterX="1441.985989362608" CenterY="668.862073354835" Width="141.74029451137903" Height="32.75769745649245" ZOrder="32768" FontSize="15" Valign="Middle" />
    <Xref Database="" ID="" />
  </DataNode>
  <DataNode TextLabel="Estradiol" GraphId="ff6fb" Type="Metabolite">
    <Graphics CenterX="504.0513031467632" CenterY="42.20008359300782" Width="80.0" Height="20.0" ZOrder="32768" FontSize="15" Valign="Middle" ShapeType="RoundedRectangle" />
    <Xref Database="PubChem-compound" ID="5757" />
  </DataNode>
  <DataNode TextLabel="ERAL1" GraphId="b2081" Type="GeneProduct">
    <Graphics CenterX="796.2165459935263" CenterY="140.25979997699412" Width="80.0" Height="20.0" ZOrder="32768" FontSize="15" Valign="Middle" />
    <Xref Database="Ensembl" ID="ENSG00000132591" />
  </DataNode>
  <DataNode TextLabel="P13K" GraphId="ef6c3" Type="GeneProduct">
    <Graphics CenterX="796.8226919256845" CenterY="159.6843619307668" Width="80.0" Height="20.0" ZOrder="32768" FontSize="15" Valign="Middle" />
    <Xref Database="Ensembl" ID="ENSG00000229882" />
  </DataNode>
  <DataNode TextLabel="E2F1" GraphId="a7770" Type="GeneProduct">
    <Graphics CenterX="1175.3375616344765" CenterY="196.88601686094654" Width="80.0" Height="20.0" ZOrder="32768" FontSize="15" Valign="Middle" ShapeType="Oval" />
    <Xref Database="Entrez Gene" ID="1869" />
  </DataNode>
  <DataNode TextLabel="ER" GraphId="cacf0" Type="Protein">
    <Graphics CenterX="1368.39779245538" CenterY="259.4894068089353" Width="80.0" Height="20.0" ZOrder="32768" FontSize="15" Valign="Middle" ShapeType="Oval" />
    <Xref Database="Uniprot-TrEMBL" ID="P16591" />
  </DataNode>
  <DataNode TextLabel="BRCA1" GraphId="c385b" Type="Protein">
    <Graphics CenterX="1345.7018598805196" CenterY="315.8819828877134" Width="80.0" Height="20.0" ZOrder="32768" FontSize="15" Valign="Middle" ShapeType="Oval" />
    <Xref Database="Uniprot-TrEMBL" ID="P38398" />
  </DataNode>
  <DataNode TextLabel="Cell survival and Proliferation" GraphId="f570b">
    <Graphics CenterX="1466.8770397437322" CenterY="423.86591890253106" Width="208.7763713080178" Height="39.53586497890129" ZOrder="32768" FontSize="15" Valign="Middle" />
    <Xref Database="" ID="" />
  </DataNode>
  <DataNode TextLabel="AR" GraphId="a4a89" Type="Protein">
    <Graphics CenterX="1352.7719196132045" CenterY="369.66129697824334" Width="80.0" Height="20.0" ZOrder="32768" FontSize="15" Valign="Middle" />
    <Xref Database="Uniprot-TrEMBL" ID="Q9UNE0" />
  </DataNode>
  <DataNode TextLabel="IMPA1" GraphId="b7be3" Type="GeneProduct">
    <Graphics CenterX="1445.8509142053424" CenterY="535.8649789029539" Width="80.0" Height="20.0" ZOrder="32768" FontSize="15" Valign="Middle" />
    <Xref Database="Ensembl" ID="ENSG00000133731" />
  </DataNode>
  <DataNode TextLabel="DHT" GraphId="b24c1" Type="GeneProduct">
    <Graphics CenterX="1348.281216567763" CenterY="505.73858433964034" Width="80.0" Height="20.0" ZOrder="32768" FontSize="15" Valign="Middle" />
    <Xref Database="Ensembl" ID="ENSG00000181192" />
  </DataNode>
  <DataNode TextLabel="PR" GraphId="a5062" Type="Protein">
    <Graphics CenterX="1526.0196905766516" CenterY="614.627285513361" Width="80.0" Height="20.0" ZOrder="32768" FontSize="15" Valign="Middle" />
    <Xref Database="Uniprot-TrEMBL" ID="P12270" />
  </DataNode>
  <DataNode TextLabel="Dihydrotestosterone" GraphId="b4e26" Type="Metabolite">
    <Graphics CenterX="1211.6676415017978" CenterY="12.544610010325608" Width="139.4897959183666" Height="29.132653061224474" ZOrder="32768" FontSize="15" Valign="Middle" ShapeType="RoundedRectangle" />
    <Xref Database="HMDB" ID="HMDB02961" />
  </DataNode>
  <DataNode TextLabel="NCOA3" GraphId="cb29e" Type="GeneProduct">
    <Graphics CenterX="1025.198936247201" CenterY="470.850415810911" Width="80.0" Height="20.0" ZOrder="32768" FontSize="15" Valign="Middle" ShapeType="Oval" />
    <Xref Database="Ensembl" ID="ENSG00000124151" />
  </DataNode>
  <DataNode TextLabel="Transcription" GraphId="ba999">
    <Graphics CenterX="899.9123185140933" CenterY="441.86033630301887" Width="80.0" Height="20.0" ZOrder="32768" FontSize="15" Valign="Middle" />
    <Xref Database="" ID="" />
  </DataNode>
  <DataNode TextLabel="Protein" GraphId="aefab" Type="Protein">
    <Graphics CenterX="685.3766617429837" CenterY="444.6085672082718" Width="1.0" Height="1.0" ZOrder="32768" FontSize="10" Valign="Middle" />
    <Xref Database="" ID="" />
  </DataNode>
  <DataNode TextLabel="ESR1" GraphId="cc4fa" Type="GeneProduct">
    <Graphics CenterX="673.1843753575953" CenterY="559.7524130033004" Width="80.0" Height="20.0" ZOrder="32768" FontSize="15" Valign="Middle" ShapeType="Oval" />
    <Xref Database="Ensembl" ID="ENSG00000091831" />
  </DataNode>
  <DataNode TextLabel="JUN" GraphId="ec80d" Type="GeneProduct">
    <Graphics CenterX="627.4341378848115" CenterY="930.2043412546502" Width="80.0" Height="23.886418530181164" ZOrder="32768" FontSize="15" Valign="Middle" ShapeType="Oval" />
    <Xref Database="Ensembl" ID="ENSG00000177606" />
  </DataNode>
  <DataNode TextLabel="Cell proliferation" GraphId="ddeb8">
    <Graphics CenterX="642.2904798464547" CenterY="989.2901315455975" Width="108.52713178294584" Height="28.60465116279057" ZOrder="32768" FontSize="15" Valign="Middle" />
    <Xref Database="" ID="" />
  </DataNode>
  <DataNode TextLabel="BRCA2" GraphId="d2192" Type="GeneProduct">
    <Graphics CenterX="705.8070994640304" CenterY="913.117924470438" Width="80.0" Height="20.0" ZOrder="32768" FontSize="15" Valign="Middle" ShapeType="Oval" />
    <Xref Database="Ensembl" ID="ENSG00000139618" />
  </DataNode>
  <DataNode TextLabel="RAD54L" GraphId="f1e3f" Type="GeneProduct">
    <Graphics CenterX="731.6595448425262" CenterY="1005.2852730427794" Width="80.0" Height="20.0" ZOrder="32768" FontSize="15" Valign="Middle" ShapeType="Oval" />
    <Xref Database="Ensembl" ID="ENSG00000085999" />
  </DataNode>
  <DataNode TextLabel="BARD1" GraphId="c6815" Type="GeneProduct">
    <Graphics CenterX="380.26615279840814" CenterY="726.022417431447" Width="80.0" Height="20.0" ZOrder="32768" FontSize="15" Valign="Middle" ShapeType="Oval" />
    <Xref Database="Ensembl" ID="ENSG00000138376" />
  </DataNode>
  <DataNode TextLabel="SMCA4" GraphId="a8473" Type="Protein">
    <Graphics CenterX="784.2099761051369" CenterY="424.48327359617696" Width="80.0" Height="20.0" ZOrder="32768" FontSize="15" Valign="Middle" ShapeType="Oval" />
    <Xref Database="Uniprot-TrEMBL" ID="P51532" />
  </DataNode>
  <DataNode TextLabel="SP1" GraphId="df468" Type="GeneProduct">
    <Graphics CenterX="494.9243656147419" CenterY="986.7311834201222" Width="80.0" Height="22.75769745649268" ZOrder="32768" FontSize="15" Valign="Middle" ShapeType="Oval" />
    <Xref Database="Ensembl" ID="ENSG00000185591" />
  </DataNode>
  <DataNode TextLabel="MAPKs" GraphId="b4974" Type="GeneProduct">
    <Graphics CenterX="1594.4762070263841" CenterY="286.80984923827583" Width="80.0" Height="20.0" ZOrder="32768" FontSize="15" Valign="Middle" ShapeType="Hexagon" />
    <Xref Database="Entrez Gene" ID="5594" />
  </DataNode>
  <DataNode TextLabel="P13" GraphId="de59b" Type="Protein">
    <Graphics CenterX="1461.9501664734862" CenterY="320.6969269110204" Width="80.0" Height="20.0" ZOrder="32768" FontSize="15" Valign="Middle" />
    <Xref Database="Uniprot-TrEMBL" ID="Q9UHV8" />
  </DataNode>
  <DataNode TextLabel="ERK" GraphId="faef9" Type="GeneProduct">
    <Graphics CenterX="1574.5937961595264" CenterY="692.7621861152137" Width="80.0" Height="20.0" ZOrder="32768" FontSize="15" Valign="Middle" />
    <Xref Database="Entrez Gene" ID="64781" />
  </DataNode>
  <DataNode TextLabel="P38" GraphId="bdd9c" Type="GeneProduct">
    <Graphics CenterX="1512.5777800460887" CenterY="197.2797566044173" Width="80.0" Height="20.0" ZOrder="32768" FontSize="15" Valign="Middle" />
    <Xref Database="Entrez Gene" ID="84640" />
  </DataNode>
  <DataNode TextLabel="Nocodazole" GraphId="d7a21" Type="Metabolite">
    <Graphics CenterX="197.6676542201994" CenterY="26.285919299375614" Width="80.0" Height="20.0" ZOrder="32768" FontSize="15" Valign="Middle" ShapeType="RoundedRectangle" />
    <Xref Database="PubChem-compound" ID="4122" />
  </DataNode>
  <DataNode TextLabel="Mitomycin" GraphId="ecc90" Type="Metabolite">
    <Graphics CenterX="288.0635805591122" CenterY="26.873622649601757" Width="80.0" Height="20.846671372308293" ZOrder="32768" FontSize="15" Valign="Middle" ShapeType="RoundedRectangle" />
    <Xref Database="ChEBI" ID="CHEBI:25357" />
  </DataNode>
  <DataNode TextLabel="Hydroxyurea" GraphId="b71b7" Type="Metabolite">
    <Graphics CenterX="1076.4195239141056" CenterY="8.508693324879093" Width="80.0" Height="20.0" ZOrder="32768" FontSize="15" Valign="Middle" ShapeType="RoundedRectangle" />
    <Xref Database="PubChem-compound" ID="3657" />
  </DataNode>
  <DataNode TextLabel="Flutamide" GraphId="a32ce" Type="Metabolite">
    <Graphics CenterX="1429.5626662770037" CenterY="47.97142403030482" Width="76.68751372880683" Height="21.404090714900555" ZOrder="32768" FontSize="15" Valign="Middle" ShapeType="RoundedRectangle" />
    <Xref Database="PubChem-compound" ID="3397" />
  </DataNode>
  <DataNode TextLabel="ANDR" GraphId="e0194" Type="Protein">
    <Graphics CenterX="875.1612426596429" CenterY="496.3158289342806" Width="80.0" Height="20.0" ZOrder="32768" FontSize="15" Valign="Middle" ShapeType="Oval" />
    <Xref Database="Uniprot-TrEMBL" ID="P10275" />
  </DataNode>
  <DataNode TextLabel="Hydrocortisone" GraphId="cd6a6" Type="Metabolite">
    <BiopaxRef>f8e</BiopaxRef>
    <Graphics CenterX="1151.3962475372289" CenterY="45.561857966659375" Width="111.20743034055735" Height="20.0" ZOrder="32768" FontSize="15" Valign="Middle" ShapeType="RoundedRectangle" />
    <Xref Database="PubChem-compound" ID="5754" />
  </DataNode>
  <DataNode TextLabel="GDI" GraphId="bbe6f" Type="GeneProduct">
    <Graphics CenterX="594.6393131707599" CenterY="865.2184770371609" Width="80.0" Height="22.658227848101184" ZOrder="32768" FontSize="15" Valign="Middle" />
    <Xref Database="Entrez Gene" ID="2664" />
  </DataNode>
  <DataNode TextLabel="CASP8" GraphId="b662d" Type="GeneProduct">
    <Graphics CenterX="625.8015094351325" CenterY="1029.0411970034595" Width="80.0" Height="20.0" ZOrder="32768" FontSize="15" Valign="Middle" ShapeType="Oval" />
    <Xref Database="Ensembl" ID="ENSG00000064012" />
  </DataNode>
  <DataNode TextLabel="CASP3" GraphId="c1ce4" Type="GeneProduct">
    <Graphics CenterX="498.7296594100764" CenterY="1023.9406163119711" Width="80.0" Height="20.504248326654626" ZOrder="32768" FontSize="15" Valign="Middle" />
    <Xref Database="Ensembl" ID="ENSG00000164305" />
  </DataNode>
  <DataNode TextLabel="P85" GraphId="cbcfe" Type="Protein">
    <Graphics CenterX="1626.4483370378682" CenterY="376.628349178911" Width="80.0" Height="20.0" ZOrder="32768" FontSize="15" Valign="Middle" />
    <Xref Database="Uniprot-TrEMBL" ID="O00459" />
  </DataNode>
  <DataNode TextLabel="ABL1" GraphId="d4a16" Type="GeneProduct">
    <Graphics CenterX="1607.754045092142" CenterY="494.1958210187703" Width="80.0" Height="20.0" ZOrder="32768" FontSize="15" Valign="Middle" ShapeType="Oval" />
    <Xref Database="Ensembl" ID="ENSG00000097007" />
  </DataNode>
  <DataNode TextLabel="Cell Survival" GraphId="ec1ea">
    <Graphics CenterX="820.9104045453728" CenterY="320.4202708053473" Width="95.06546482505469" Height="26.66222382026945" ZOrder="32768" FontSize="15" Valign="Middle" />
    <Xref Database="" ID="" />
  </DataNode>
  <DataNode TextLabel="CBP" GraphId="c646b" Type="GeneProduct">
    <Graphics CenterX="471.56875154682393" CenterY="641.1538809958274" Width="80.0" Height="20.0" ZOrder="32768" FontSize="15" Valign="Middle" ShapeType="Oval" />
    <Xref Database="Ensembl" ID="ENSG00000005810" />
  </DataNode>
  <DataNode TextLabel="XRCC3" GraphId="dd240" Type="GeneProduct">
    <Graphics CenterX="823.1769794614399" CenterY="907.9606785210015" Width="80.0" Height="20.0" ZOrder="32768" FontSize="15" Valign="Middle" />
    <Xref Database="Ensembl" ID="ENSG00000126215" />
  </DataNode>
  <DataNode TextLabel="TFPI" GraphId="dc44a" Type="GeneProduct">
    <Graphics CenterX="437.86422346716455" CenterY="944.8055555555557" Width="80.0" Height="20.0" ZOrder="32768" FontSize="15" Valign="Middle" />
    <Xref Database="Ensembl" ID="ENSG00000003436" />
  </DataNode>
  <DataNode TextLabel="HDAC1/HDAC2" GraphId="b3fcf" Type="GeneProduct">
    <Graphics CenterX="407.5552963538967" CenterY="1017.4099706238122" Width="103.0" Height="19.0" ZOrder="32768" FontSize="15" Valign="Middle" ShapeType="Oval" />
    <Xref Database="Ensembl" ID="ENSG00000116478" />
  </DataNode>
  <DataNode TextLabel="P85A" GraphId="a0ad5" Type="GeneProduct">
    <Graphics CenterX="1030.8814922735503" CenterY="489.7759227172333" Width="80.0" Height="20.0" ZOrder="32768" FontSize="15" Valign="Middle" ShapeType="Oval" />
    <Xref Database="Ensembl" ID="ENSG00000125450" />
  </DataNode>
  <DataNode TextLabel="GCR" GraphId="d55eb" Type="GeneProduct">
    <Graphics CenterX="321.53355287492616" CenterY="485.2896570030686" Width="80.0" Height="20.0" ZOrder="32768" FontSize="15" Valign="Middle" ShapeType="Oval" />
    <Xref Database="Ensembl" ID="ENSG00000113161" />
  </DataNode>
  <DataNode TextLabel="PLK3" GraphId="a2bbe" Type="GeneProduct">
    <Graphics CenterX="689.89378080054" CenterY="720.0338347346982" Width="80.0" Height="20.0" ZOrder="32768" FontSize="15" Valign="Middle" ShapeType="Oval" />
    <Xref Database="Ensembl" ID="ENSG00000173846" />
  </DataNode>
  <DataNode TextLabel="NCOA2" GraphId="cc0e6" Type="GeneProduct">
    <Graphics CenterX="274.36751730823994" CenterY="773.7622281429655" Width="76.98979591836715" Height="23.347112567654726" ZOrder="32768" FontSize="15" Valign="Middle" ShapeType="Oval" />
    <Xref Database="Ensembl" ID="ENSG00000124151" />
  </DataNode>
  <DataNode TextLabel="CREB" GraphId="c2cf5" Type="GeneProduct">
    <Graphics CenterX="891.8445361529451" CenterY="364.82283508705876" Width="80.0" Height="27.675359856485475" ZOrder="32768" FontSize="15" Valign="Middle" ShapeType="Oval" />
    <Xref Database="Ensembl" ID="ENSG00000118260" />
  </DataNode>
  <DataNode TextLabel="FOXO1" GraphId="d2dec" Type="GeneProduct">
    <Graphics CenterX="706.0273133057656" CenterY="332.55139760148273" Width="80.0" Height="20.0" ZOrder="32768" FontSize="15" Valign="Middle" ShapeType="Oval" />
    <Xref Database="Ensembl" ID="ENSG00000150907" />
  </DataNode>
  <DataNode TextLabel="IRS1" GraphId="c3b4e" Type="GeneProduct">
    <Graphics CenterX="1526.3411960230044" CenterY="245.80803691472633" Width="80.0" Height="27.127340621461098" ZOrder="32768" FontSize="15" Valign="Middle" ShapeType="Oval" />
    <Xref Database="Ensembl" ID="ENSG00000169047" />
  </DataNode>
  <DataNode TextLabel="CASP9" GraphId="b6eac" Type="GeneProduct">
    <Graphics CenterX="1459.4529378804648" CenterY="768.912103073079" Width="80.0" Height="20.0" ZOrder="32768" FontSize="15" Valign="Middle" />
    <Xref Database="Ensembl" ID="ENSG00000132906" />
  </DataNode>
  <DataNode TextLabel="CASP3" GraphId="d6b68" Type="GeneProduct">
    <Graphics CenterX="1493.2565734759132" CenterY="847.2221888471805" Width="80.0" Height="20.0" ZOrder="32768" FontSize="15" Valign="Middle" ShapeType="Oval" />
    <Xref Database="Ensembl" ID="ENSG00000164305" />
  </DataNode>
  <DataNode TextLabel="Apoptosis" GraphId="a7ad5">
    <Graphics CenterX="1522.1541328000135" CenterY="920.6174200661521" Width="80.0" Height="20.0" ZOrder="32768" FontSize="15" Valign="Middle" />
    <Xref Database="" ID="" />
  </DataNode>
  <DataNode TextLabel="Methyl Methanesulfonate" GraphId="e611a" Type="Metabolite">
    <Graphics CenterX="1400.0788769748876" CenterY="16.931842920615164" Width="174.8724179829882" Height="19.720534629404618" ZOrder="32768" FontSize="15" Valign="Middle" ShapeType="RoundedRectangle" />
    <Xref Database="PubChem-compound" ID="4156" />
  </DataNode>
  <DataNode TextLabel="Bleomycin" GraphId="fc433" Type="Metabolite">
    <Graphics CenterX="781.8131554305321" CenterY="13.915186875053667" Width="80.0" Height="20.0" ZOrder="32768" FontSize="15" Valign="Middle" ShapeType="RoundedRectangle" />
    <Xref Database="PubChem-compound" ID="456190" />
  </DataNode>
  <DataNode TextLabel="Plicamycin" GraphId="ca63f" Type="Metabolite">
    <Graphics CenterX="1596.577986848973" CenterY="47.51621825054306" Width="80.0" Height="20.0" ZOrder="32768" FontSize="15" Valign="Middle" ShapeType="RoundedRectangle" />
    <Xref Database="PubChem-compound" ID="457831" />
  </DataNode>
  <DataNode TextLabel="Corticosterone" GraphId="dbfd6" Type="Metabolite">
    <Graphics CenterX="86.51051901972689" CenterY="52.243204503219545" Width="101.41367323290845" Height="25.06373117033607" ZOrder="32768" FontSize="15" Valign="Middle" ShapeType="RoundedRectangle" />
    <Xref Database="PubChem-compound" ID="5753" />
  </DataNode>
  <DataNode TextLabel="BARD1" GraphId="e1c75" Type="GeneProduct">
    <Graphics CenterX="1546.9660760993106" CenterY="122.98749085980168" Width="80.0" Height="20.0" ZOrder="32768" FontSize="15" Valign="Middle" ShapeType="Oval" />
    <Xref Database="Entrez Gene" ID="580" />
  </DataNode>
  <DataNode TextLabel="IKKA" GraphId="ceff2" Type="Protein">
    <Graphics CenterX="144.48436395730175" CenterY="1089.7524757974736" Width="80.0" Height="20.0" ZOrder="32768" FontSize="15" Valign="Middle" ShapeType="Oval" />
    <Xref Database="Uniprot-TrEMBL" ID="O15111" />
  </DataNode>
  <DataNode TextLabel="NFKB1&#xA;" GraphId="eceb2" Type="Protein">
    <Graphics CenterX="302.9405306242825" CenterY="1080.5473841633623" Width="80.0" Height="26.379876347321552" ZOrder="32768" FontSize="15" Valign="Middle" ShapeType="Oval" />
    <Xref Database="Uniprot-TrEMBL" ID="P19838" />
  </DataNode>
  <DataNode TextLabel="TSC1" GraphId="b4ed4" Type="GeneProduct">
    <Graphics CenterX="455.35714285714283" CenterY="1100.765306122449" Width="80.0" Height="20.0" ZOrder="32768" FontSize="15" Valign="Middle" />
    <Xref Database="Ensembl" ID="ENSG00000165699" />
  </DataNode>
  <DataNode TextLabel="TSC2" GraphId="d96a0" Type="GeneProduct">
    <Graphics CenterX="455.35714285714283" CenterY="1121.1734693877547" Width="80.0" Height="20.0" ZOrder="32768" FontSize="15" Valign="Middle" />
    <Xref Database="Ensembl" ID="ENSG00000103197" />
  </DataNode>
  <DataNode TextLabel="STK11" GraphId="d78f4" Type="GeneProduct">
    <Graphics CenterX="246.1734693877551" CenterY="1213.0102040816328" Width="80.0" Height="20.0" ZOrder="32768" FontSize="15" Valign="Middle" ShapeType="Oval" />
    <Xref Database="Ensembl" ID="ENSG00000118046" />
  </DataNode>
  <DataNode TextLabel="MTOR" GraphId="f0dac" Type="GeneProduct">
    <Graphics CenterX="410.6568748663055" CenterY="1201.9373556606915" Width="80.0" Height="20.0" ZOrder="32768" FontSize="15" Valign="Middle" />
    <Xref Database="Ensembl" ID="ENSG00000198793" />
  </DataNode>
  <DataNode TextLabel="CDH1" GraphId="a6eda" Type="GeneProduct">
    <Graphics CenterX="1264.3452021800333" CenterY="790.1037874555293" Width="80.0" Height="20.0" ZOrder="32768" FontSize="15" Valign="Middle" ShapeType="Oval" />
    <Xref Database="Ensembl" ID="ENSG00000039068" />
  </DataNode>
  <DataNode TextLabel="Gene Expression" GraphId="b6a4f">
    <Graphics CenterX="702.3865740740737" CenterY="1121.0324074074072" Width="123.00462962963024" Height="21.82407407407436" ZOrder="32768" FontSize="15" Valign="Middle" />
    <Xref Database="" ID="" />
  </DataNode>
  <DataNode TextLabel="PHB" GraphId="ebcf1" Type="GeneProduct">
    <Graphics CenterX="625.0000000000001" CenterY="1222.222222222222" Width="80.0" Height="20.0" ZOrder="32768" FontSize="15" Valign="Middle" ShapeType="Oval" />
    <Xref Database="Ensembl" ID="ENSG00000167085" />
  </DataNode>
  <DataNode TextLabel="Anti-Apoptosis" GraphId="f9d4e">
    <Graphics CenterX="494.0306122448979" CenterY="1280.612244897959" Width="111.42857142857144" Height="20.0" ZOrder="32768" FontSize="15" Valign="Middle" />
    <Xref Database="" ID="" />
  </DataNode>
  <DataNode TextLabel="EP300" GraphId="de853" Type="GeneProduct">
    <Graphics CenterX="893.5182883044594" CenterY="389.1615013555547" Width="80.0" Height="20.0" ZOrder="32768" FontSize="15" Valign="Middle" ShapeType="Oval" />
    <Xref Database="Ensembl" ID="ENSG00000100393" />
  </DataNode>
  <DataNode TextLabel="Donepezil" GraphId="cec83" Type="Metabolite">
    <Graphics CenterX="1549.8644876347219" CenterY="17.784866309279906" Width="80.0" Height="20.0" ZOrder="32768" FontSize="15" Valign="Middle" ShapeType="RoundedRectangle" />
    <Xref Database="PubChem-compound" ID="3152" />
  </DataNode>
  <DataNode TextLabel="CTNB1" GraphId="c8f1c" Type="Protein">
    <Graphics CenterX="1222.586320417425" CenterY="831.4338449577097" Width="80.0" Height="20.0" ZOrder="32768" FontSize="15" Valign="Middle" ShapeType="Oval" />
    <Xref Database="Uniprot-TrEMBL" ID="P35222" />
  </DataNode>
  <DataNode TextLabel="MPIP2&#xA;" GraphId="df0e3" Type="Protein">
    <Graphics CenterX="188.12755576491963" CenterY="221.50978898000503" Width="80.0" Height="20.0" ZOrder="32768" FontSize="15" Valign="Middle" ShapeType="Oval" />
    <Xref Database="Uniprot-TrEMBL" ID="P30305" />
  </DataNode>
  <DataNode TextLabel="Lithium Chloride" GraphId="ab198" Type="Metabolite">
    <Graphics CenterX="1751.8925666257514" CenterY="84.99646327001894" Width="123.09859154929609" Height="28.30985915492958" ZOrder="32768" FontSize="15" Valign="Middle" ShapeType="RoundedRectangle" />
    <Xref Database="PubChem-compound" ID="433294" />
  </DataNode>
  <DataNode TextLabel="GR&#xA;" GraphId="c75df" Type="Protein">
    <Graphics CenterX="1324.031007751938" CenterY="849.6124031007752" Width="80.0" Height="20.0" ZOrder="32768" FontSize="15" Valign="Middle" />
    <Xref Database="Uniprot-TrEMBL" ID="P01833" />
  </DataNode>
  <DataNode TextLabel="ANXA1" GraphId="dede0" Type="GeneProduct">
    <Graphics CenterX="1303.7120851441607" CenterY="912.085139624238" Width="80.0" Height="20.0" ZOrder="32768" FontSize="15" Valign="Middle" ShapeType="Hexagon" />
    <Xref Database="Ensembl" ID="ENSG00000135046" />
  </DataNode>
  <DataNode TextLabel="AHR" GraphId="ddca1" Type="GeneProduct">
    <Graphics CenterX="1287.0653389795323" CenterY="537.2322733538659" Width="80.0" Height="20.0" ZOrder="32768" FontSize="15" Valign="Middle" ShapeType="Hexagon" />
    <Xref Database="Ensembl" ID="ENSG00000106546" />
  </DataNode>
  <DataNode TextLabel="RHO" GraphId="bcab1" Type="GeneProduct">
    <Graphics CenterX="922.602535832414" CenterY="749.2441606435536" Width="80.0" Height="20.0" ZOrder="32768" FontSize="15" Valign="Middle" ShapeType="Hexagon" />
    <Xref Database="Ensembl" ID="ENSG00000163914" />
  </DataNode>
  <DataNode TextLabel="CDK7" GraphId="fc41c" Type="GeneProduct">
    <Graphics CenterX="1354.1666666666672" CenterY="593.3744174638218" Width="80.0" Height="20.0" ZOrder="32768" FontSize="15" Valign="Middle" ShapeType="Hexagon" />
    <Xref Database="Entrez Gene" ID="1022" />
  </DataNode>
  <DataNode TextLabel="AURKA" GraphId="f04d1" Type="GeneProduct">
    <Graphics CenterX="71.99894698838857" CenterY="368.52752384938293" Width="80.0" Height="20.0" ZOrder="32768" FontSize="15" Valign="Middle" ShapeType="Hexagon" />
    <Xref Database="Ensembl" ID="ENSG00000087586" />
  </DataNode>
  <DataNode TextLabel="Ampicillin" GraphId="c012e" Type="Metabolite">
    <Graphics CenterX="985.0153424318341" CenterY="53.317538761621186" Width="80.0" Height="20.0" ZOrder="32768" FontSize="15" Valign="Middle" ShapeType="RoundedRectangle" />
    <Xref Database="PubChem-compound" ID="6249" />
  </DataNode>
  <DataNode TextLabel="Penicillin G" GraphId="bce6b" Type="Metabolite">
    <Graphics CenterX="1705.199660928534" CenterY="24.875717266562333" Width="80.0" Height="20.0" ZOrder="32768" FontSize="15" Valign="Middle" ShapeType="RoundedRectangle" />
    <Xref Database="Chemspider" ID="5693" />
  </DataNode>
  <DataNode TextLabel="P65&#xA;" GraphId="b0cf0" Type="Protein">
    <Graphics CenterX="1328.9181205424904" CenterY="1010.3585592349004" Width="80.0" Height="20.0" ZOrder="32768" FontSize="15" Valign="Middle" />
    <Xref Database="Uniprot-TrEMBL" ID="C9JP65" />
  </DataNode>
  <DataNode TextLabel="Raloxifene" GraphId="c07c2" Type="Metabolite">
    <Graphics CenterX="1795.0383526112132" CenterY="164.08124692494104" Width="80.0" Height="20.0" ZOrder="32768" FontSize="15" Valign="Middle" ShapeType="RoundedRectangle" />
    <Xref Database="Chemspider" ID="4859" />
  </DataNode>
  <DataNode TextLabel="CYP19A1" GraphId="fd9a6" Type="GeneProduct">
    <Graphics CenterX="1548.388649900439" CenterY="743.2184304804609" Width="80.0" Height="20.0" ZOrder="32768" FontSize="15" Valign="Middle" />
    <Xref Database="Ensembl" ID="ENSG00000137869" />
  </DataNode>
  <DataNode TextLabel="Exemstane" GraphId="b8022">
    <Graphics CenterX="1735.2325581395348" CenterY="775.5581395348837" Width="80.0" Height="20.0" ZOrder="32768" FontSize="15" Valign="Middle" ShapeType="RoundedRectangle" />
    <Xref Database="" ID="" />
  </DataNode>
  <DataNode TextLabel="Letrozole" GraphId="cf514" Type="Metabolite">
    <Graphics CenterX="1742.8837209302324" CenterY="676.0775193798444" Width="80.0" Height="20.0" ZOrder="32768" FontSize="15" Valign="Middle" ShapeType="RoundedRectangle" />
    <Xref Database="Chemspider" ID="3765" />
  </DataNode>
  <DataNode TextLabel="Anastrozole" GraphId="ca83c" Type="Metabolite">
    <Graphics CenterX="1721.5653310918087" CenterY="725.9425298091589" Width="80.0" Height="20.0" ZOrder="32768" FontSize="15" Valign="Middle" ShapeType="RoundedRectangle" />
    <Xref Database="Chemspider" ID="2102" />
  </DataNode>
  <DataNode TextLabel="ODC1" GraphId="f186b" Type="Protein">
    <Graphics CenterX="1180.2067946824234" CenterY="1022.1565731166913" Width="80.0" Height="20.0" ZOrder="32768" FontSize="15" Valign="Middle" />
    <Xref Database="" ID="" />
  </DataNode>
  <DataNode TextLabel="Proteasome" GraphId="d3df2">
    <Graphics CenterX="1505.1698670605613" CenterY="971.9350073855243" Width="80.0" Height="20.0" ZOrder="32768" FontSize="15" Valign="Middle" />
    <Xref Database="" ID="" />
  </DataNode>
  <DataNode TextLabel="CTNB1 degradation" GraphId="e6e80">
    <Graphics CenterX="1562.0384047267355" CenterY="1024.940915805022" Width="149.18759231905466" Height="26.248153618907054" ZOrder="32768" FontSize="15" Valign="Middle" />
    <Xref Database="" ID="" />
  </DataNode>
  <DataNode TextLabel="TCF/LEF" GraphId="d505c" Type="Protein">
    <Graphics CenterX="1385.3727144866384" CenterY="974.6835443037976" Width="80.0" Height="20.0" ZOrder="32768" FontSize="15" Valign="Middle" />
    <Xref Database="" ID="" />
  </DataNode>
  <DataNode TextLabel="MYC" GraphId="c86fe" Type="Protein">
    <Graphics CenterX="1542.8973277074547" CenterY="1136.4275668073137" Width="80.00000000000016" Height="20.00000000000004" ZOrder="32768" FontSize="15" Valign="Middle" />
    <Xref Database="" ID="" />
  </DataNode>
  <DataNode TextLabel="JUN" GraphId="b1de2" Type="Protein">
    <Graphics CenterX="1542.8973277074547" CenterY="1156.4275668073137" Width="80.00000000000016" Height="20.00000000000004" ZOrder="32768" FontSize="15" Valign="Middle" />
    <Xref Database="" ID="" />
  </DataNode>
  <DataNode TextLabel="fra-1" GraphId="e1cc7" Type="Protein">
    <Graphics CenterX="1542.8973277074547" CenterY="1176.4275668073137" Width="80.00000000000016" Height="20.00000000000004" ZOrder="32768" FontSize="15" Valign="Middle" />
    <Xref Database="" ID="" />
  </DataNode>
  <DataNode TextLabel="cyc-D" GraphId="c61da" Type="Protein">
    <Graphics CenterX="1542.8973277074547" CenterY="1196.427566807314" Width="80.00000000000016" Height="20.00000000000004" ZOrder="32768" FontSize="15" Valign="Middle" />
    <Xref Database="" ID="" />
  </DataNode>
  <DataNode TextLabel="PPAR" GraphId="a75b7" Type="Protein">
    <Graphics CenterX="1542.8973277074547" CenterY="1216.427566807314" Width="80.00000000000016" Height="20.00000000000004" ZOrder="32768" FontSize="15" Valign="Middle" />
    <Xref Database="" ID="" />
  </DataNode>
  <DataNode TextLabel="Conjugated Estrogens&#xA;" GraphId="c3172">
    <Graphics CenterX="653.0" CenterY="66.0" Width="80.0" Height="20.0" ZOrder="32768" FontSize="10" Valign="Middle" />
    <Xref Database="" ID="" />
  </DataNode>
  <DataNode TextLabel="Fluoxymesterone" GraphId="f0b7a" Type="Metabolite">
    <Graphics CenterX="1761.0" CenterY="381.0" Width="80.0" Height="20.0" ZOrder="32768" FontSize="10" Valign="Middle" />
    <Xref Database="Chemspider" ID="6205" />
  </DataNode>
  <DataNode TextLabel="Fulvestrant" GraphId="dc885" Type="Metabolite">
    <Graphics CenterX="1747.0" CenterY="426.0" Width="80.0" Height="20.0" ZOrder="32768" FontSize="10" Valign="Middle" />
    <Xref Database="PubChem-compound" ID="104741" />
  </DataNode>
  <DataNode TextLabel="Lapatnib" GraphId="f221e" Type="Metabolite">
    <Graphics CenterX="131.57082841902343" CenterY="1437.8638020545673" Width="80.0" Height="20.0" ZOrder="32768" FontSize="10" Valign="Middle" />
    <Xref Database="PubChem-compound" ID="208908" />
  </DataNode>
  <DataNode TextLabel="Paclitaxel" GraphId="edede" Type="Metabolite">
    <Graphics CenterX="1793.1034482758623" CenterY="287.35632183908046" Width="80.0" Height="20.0" ZOrder="32768" FontSize="10" Valign="Middle" />
    <Xref Database="Chemspider" ID="10368587" />
  </DataNode>
  <DataNode TextLabel="Testosterone" GraphId="ce33d" Type="Metabolite">
    <Graphics CenterX="1773.9463601532568" CenterY="458.49297573435507" Width="80.0" Height="20.0" ZOrder="32768" FontSize="10" Valign="Middle" />
    <Xref Database="Chemspider" ID="5791" />
  </DataNode>
  <Interaction GraphId="id27098f6f">
    <Comment>p53 Signaling Protein Lounge</Comment>
    <Graphics ZOrder="12288" LineThickness="1.0" Color="669900">
      <Point X="212.07089517325343" Y="386.1831026762998" GraphRef="e1eba" RelX="0.0" RelY="1.0" />
      <Point X="232.86124563786478" Y="530.824129239927" GraphRef="cab04" RelX="-1.0" RelY="0.0" ArrowHead="mim-stimulation" />
    </Graphics>
    <Xref Database="" ID="" />
  </Interaction>
  <Interaction GraphId="id2d003660">
    <Comment>p53 Signaling Protein Lounde
</Comment>
    <Graphics ZOrder="12288" LineThickness="1.0" Color="669900">
      <Point X="230.21498599439758" Y="286.0679271708685" GraphRef="ac497" RelX="0.0" RelY="1.0" />
      <Point X="250.61989215591387" Y="519.3277320905884" GraphRef="cab04" RelX="-0.5" RelY="-1.0" ArrowHead="mim-stimulation" />
    </Graphics>
    <Xref Database="" ID="" />
  </Interaction>
  <Interaction GraphId="id3bd25879">
    <Comment>p53 Signaling Protein Lounge</Comment>
    <Graphics ZOrder="12288" LineThickness="1.0" Color="669900">
      <Point X="314.8487394957982" Y="301.76750700280127" GraphRef="c02d8" RelX="0.0" RelY="1.0" />
      <Point X="232.86124563786478" Y="530.824129239927" GraphRef="cab04" RelX="-1.0" RelY="0.0" ArrowHead="mim-stimulation" />
    </Graphics>
    <Xref Database="" ID="" />
  </Interaction>
  <Interaction GraphId="id65ed528d">
    <Comment>p53 Signaling Protein Lounge</Comment>
    <Graphics ZOrder="12288" LineThickness="1.0" Color="669900">
      <Point X="293.52777777777794" Y="435.9722222222219" GraphRef="effc1" RelX="-1.0" RelY="0.0" />
      <Point X="286.13718519201205" Y="519.3277320905884" GraphRef="cab04" RelX="0.5" RelY="-1.0" ArrowHead="mim-stimulation" />
    </Graphics>
    <Xref Database="" ID="" />
  </Interaction>
  <Interaction GraphId="id3bc61edd">
    <Comment>p53 Signaling Protein Lounge</Comment>
    <Graphics ZOrder="12288" LineThickness="1.0" Color="669900">
      <Point X="495.4674347976561" Y="831.8389184081276" GraphRef="ef977" RelX="-1.0" RelY="0.0" />
      <Point X="250.61989215591387" Y="542.3205263892655" GraphRef="cab04" RelX="-0.5" RelY="1.0" ArrowHead="mim-stimulation" />
    </Graphics>
    <Xref Database="" ID="" />
  </Interaction>
  <Interaction GraphId="id8a70fa36">
    <Comment>p53 Signaling Protein Lounge</Comment>
    <Graphics ZOrder="12288" LineThickness="1.0" Color="669900">
      <Point X="508.2299247511237" Y="510.93534197919666" GraphRef="e10ab" RelX="-0.5" RelY="-1.0" />
      <Point X="286.13718519201205" Y="519.3277320905884" GraphRef="cab04" RelX="0.5" RelY="-1.0" ArrowHead="mim-stimulation" />
    </Graphics>
    <Xref Database="" ID="" />
  </Interaction>
  <Interaction GraphId="idef2eb311">
    <Comment>p53 Signalin Protein Lounge</Comment>
    <Graphics ZOrder="12288" LineThickness="1.0" Color="669900">
      <Point X="287.02941031839833" Y="659.505045658311" GraphRef="dedcb" RelX="-0.5" RelY="-1.0" />
      <Point X="250.61989215591387" Y="542.3205263892655" GraphRef="cab04" RelX="-0.5" RelY="1.0" ArrowHead="mim-binding" />
    </Graphics>
    <Xref Database="" ID="" />
  </Interaction>
  <Interaction GraphId="idad2b7b7a">
    <Comment>p53 Signaling Protein Lounge</Comment>
    <Graphics ZOrder="12288" LineThickness="1.0" Color="669900">
      <Point X="227.29838628077277" Y="506.26423344803993" GraphRef="fb4f8" RelX="1.0" RelY="0.0" />
      <Point X="232.86124563786478" Y="530.824129239927" GraphRef="cab04" RelX="-1.0" RelY="0.0" ArrowHead="mim-modification" />
    </Graphics>
    <Xref Database="" ID="" />
  </Interaction>
  <Interaction GraphId="id38475ac9">
    <Comment>p53 Signaling Protein Lounge
</Comment>
    <Graphics ZOrder="12288" LineThickness="1.0" Color="669900">
      <Point X="203.97263264138016" Y="531.8033077202082" GraphRef="f4b31" RelX="1.0" RelY="0.0" />
      <Point X="232.86124563786478" Y="530.824129239927" GraphRef="cab04" RelX="-1.0" RelY="0.0" ArrowHead="mim-binding" />
    </Graphics>
    <Xref Database="" ID="" />
  </Interaction>
  <Interaction GraphId="id2d205454">
    <Comment>p53 Signaling Protein Lounge</Comment>
    <Graphics ZOrder="12288" LineThickness="1.0" Color="ff3300">
      <Point X="319.21849783716436" Y="737.1164834517833" GraphRef="dd693" RelX="0.0" RelY="-1.0" />
      <Point X="286.13718519201205" Y="542.3205263892655" GraphRef="cab04" RelX="0.5" RelY="1.0" ArrowHead="mim-inhibition" />
    </Graphics>
    <Xref Database="" ID="" />
  </Interaction>
  <Interaction GraphId="id62d9d47f">
    <Comment>p53 Signaling Protein Lounge</Comment>
    <Graphics ZOrder="12288" LineThickness="1.0" Color="ff0033">
      <Point X="318.03750756200907" Y="596.5922565033271" GraphRef="ed0ce" RelX="-0.5" RelY="-1.0" />
      <Point X="286.13718519201205" Y="542.3205263892655" GraphRef="cab04" RelX="0.5" RelY="1.0" ArrowHead="mim-inhibition" />
    </Graphics>
    <Xref Database="" ID="" />
  </Interaction>
  <Interaction GraphId="idd948539e">
    <Comment>DNA Repair Mechanisms
</Comment>
    <Graphics ZOrder="12288" LineThickness="1.0" Color="669900">
      <Point X="250.61989215591387" Y="542.3205263892655" GraphRef="cab04" RelX="-0.5" RelY="1.0" />
      <Point X="200.91928769294054" Y="558.0172244479783" GraphRef="e7015" RelX="1.0" RelY="0.0" ArrowHead="mim-stimulation" />
    </Graphics>
    <Xref Database="" ID="" />
  </Interaction>
  <Interaction GraphId="id8a051b87">
    <Comment>p53 Signaling Protein Lounge</Comment>
    <Graphics ZOrder="12288" LineThickness="1.0" Color="669900">
      <Point X="610.7606817055843" Y="756.8482242395289" GraphRef="ce6e9" RelX="0.0" RelY="-1.0" />
      <Point X="584.3155833296778" Y="715.836700462915" GraphRef="d3ff9" RelX="0.0" RelY="1.0" ArrowHead="mim-stimulation" />
    </Graphics>
    <Xref Database="" ID="" />
  </Interaction>
  <Interaction GraphId="idb86e9f6a">
    <Comment>p53 Signaling Protein Lounge
</Comment>
    <Graphics ZOrder="12288" LineThickness="1.0" Color="669900">
      <Point X="490.84672547928346" Y="697.6127850777567" GraphRef="f83b3" RelX="1.0" RelY="0.0" />
      <Point X="544.3155833296778" Y="705.836700462915" GraphRef="d3ff9" RelX="-1.0" RelY="0.0" ArrowHead="mim-stimulation" />
    </Graphics>
    <Xref Database="" ID="" />
  </Interaction>
  <Interaction GraphId="id7b77a7b5">
    <Comment>p53 Signaling Portein Lounge</Comment>
    <Graphics ZOrder="12288" LineThickness="1.0" Color="669900">
      <Point X="286.13718519201205" Y="542.3205263892655" GraphRef="cab04" RelX="0.5" RelY="1.0" />
      <Point X="368.13341057409355" Y="537.3075789216506" GraphRef="bff8c" RelX="-1.0" RelY="0.0" ArrowHead="mim-stimulation" />
    </Graphics>
    <Xref Database="" ID="" />
  </Interaction>
  <Interaction GraphId="ide8c77ab2">
    <Comment>BRCA1 Pathway Protein Lounge
</Comment>
    <Graphics ZOrder="12288" LineThickness="1.0" Color="669900">
      <Point X="508.10474779961197" Y="548.8121114580326" GraphRef="e631c" RelX="-1.0" RelY="0.0" />
      <Point X="455.714640837062" Y="576.3692198047689" GraphRef="af326" RelX="0.0" RelY="-1.0" ArrowHead="mim-stimulation" />
    </Graphics>
    <Xref Database="" ID="" />
  </Interaction>
  <Interaction GraphId="id60d54ec0">
    <Comment>BRCA1 Pathway Protein Lounge</Comment>
    <Graphics ZOrder="12288" LineThickness="1.0" Color="669900">
      <Point X="415.714640837062" Y="586.3692198047689" GraphRef="af326" RelX="-1.0" RelY="0.0" />
      <Point X="327.02941031839833" Y="659.505045658311" GraphRef="dedcb" RelX="0.5" RelY="-1.0" ArrowHead="mim-stimulation" />
    </Graphics>
    <Xref Database="" ID="" />
  </Interaction>
  <Interaction GraphId="id2e30a57d">
    <Comment>BRCA1 Pathway Protein Lounge</Comment>
    <Graphics ZOrder="12288" LineThickness="1.0" Color="669900">
      <Point X="267.02941031839833" Y="669.505045658311" GraphRef="dedcb" RelX="-1.0" RelY="0.0" />
      <Point X="238.73137202443388" Y="649.7102333885638" GraphRef="e9ff6" RelX="0.0" RelY="-1.0" ArrowHead="mim-stimulation" />
    </Graphics>
    <Xref Database="" ID="" />
  </Interaction>
  <Interaction GraphId="ide4fb299">
    <Comment>BRCA1 Pathway Protein Lounge
</Comment>
    <Graphics ZOrder="12288" LineThickness="1.0" Color="669900">
      <Point X="287.02941031839833" Y="679.505045658311" GraphRef="dedcb" RelX="-0.5" RelY="1.0" />
      <Point X="142.7488388809959" Y="699.3762567647585" GraphRef="cfd2c" RelX="-0.5" RelY="-1.0" ArrowHead="mim-stimulation" />
    </Graphics>
    <Xref Database="" ID="" />
  </Interaction>
  <Interaction GraphId="id6bda25ab">
    <Comment>BRCA1 Pathway Protein Lounge</Comment>
    <Graphics ZOrder="12288" LineThickness="1.0" Color="669900">
      <Point X="327.02941031839833" Y="659.505045658311" GraphRef="dedcb" RelX="0.5" RelY="-1.0" />
      <Point X="564.3155833296778" Y="695.836700462915" GraphRef="d3ff9" RelX="-0.5" RelY="-1.0" ArrowHead="mim-stimulation" />
    </Graphics>
    <Xref Database="" ID="" />
  </Interaction>
  <Interaction GraphId="id93b21c">
    <Comment>BRCA1 Pathway Protein Lounge</Comment>
    <Graphics ZOrder="12288" LineThickness="1.0" Color="669900">
      <Point X="327.02941031839833" Y="659.505045658311" GraphRef="dedcb" RelX="0.5" RelY="-1.0" />
      <Point X="703.3058114989567" Y="482.1267884548972" GraphRef="da3d8" RelX="-0.5" RelY="1.0" ArrowHead="mim-stimulation" />
    </Graphics>
    <Xref Database="" ID="" />
  </Interaction>
  <Interaction GraphId="iddc5750c2">
    <Comment>BRCA1 Pathway Protein Lounge</Comment>
    <Graphics ZOrder="12288" LineThickness="1.0" Color="669900">
      <Point X="347.02941031839833" Y="669.505045658311" GraphRef="dedcb" RelX="1.0" RelY="0.0" />
      <Point X="480.07645828587215" Y="759.8113589856164" GraphRef="ee1fb" RelX="-0.5" RelY="-1.0" ArrowHead="mim-stimulation" />
    </Graphics>
    <Xref Database="" ID="" />
  </Interaction>
  <Interaction GraphId="idb6d83560">
    <Comment>BRCA1 Pathway Protein Lounge</Comment>
    <Graphics ZOrder="12288" LineThickness="1.0" Color="669900">
      <Point X="307.02941031839833" Y="679.505045658311" GraphRef="dedcb" RelX="0.0" RelY="1.0" />
      <Point X="299.21849783716436" Y="737.1164834517833" GraphRef="dd693" RelX="-0.5" RelY="-1.0" ArrowHead="mim-stimulation" />
    </Graphics>
    <Xref Database="" ID="" />
  </Interaction>
  <Interaction GraphId="idf45ca182">
    <Comment>BRCA1 Pathway Protein Lounge</Comment>
    <Graphics ZOrder="12288" LineThickness="1.0" Color="669900">
      <Point X="327.02941031839833" Y="679.505045658311" GraphRef="dedcb" RelX="0.5" RelY="1.0" />
      <Point X="342.24031031942286" Y="805.0846928132427" GraphRef="b5ef0" RelX="-0.5" RelY="-1.0" ArrowHead="mim-stimulation" />
    </Graphics>
    <Xref Database="" ID="" />
  </Interaction>
  <Interaction GraphId="idada4bf1b">
    <Comment>BRCA1 Pathway Proetin Lounge
</Comment>
    <Graphics ZOrder="12288" LineThickness="1.0" Color="669900">
      <Point X="287.02941031839833" Y="679.505045658311" GraphRef="dedcb" RelX="-0.5" RelY="1.0" />
      <Point X="159.04849956067892" Y="774.1638705425263" GraphRef="ee86c" RelX="0.0" RelY="-1.0" ArrowHead="mim-modification" />
    </Graphics>
    <Xref Database="" ID="" />
  </Interaction>
  <Interaction GraphId="id6b0afbab">
    <Comment>Molecular Mechanisms of Cancer Protein Lounge</Comment>
    <Graphics ZOrder="12288" LineThickness="1.0" Color="669900">
      <Point X="34.002531389226405" Y="131.75546780072906" GraphRef="f5029" RelX="0.0" RelY="1.0" />
      <Point X="66.71506682867557" Y="153.25546780072912" GraphRef="bdbc0" RelX="0.0" RelY="-1.0" ArrowHead="mim-stimulation" />
    </Graphics>
    <Xref Database="" ID="" />
  </Interaction>
  <Interaction GraphId="id64e40cdc">
    <Comment>Molecular mechaninsms of Cancer Proein Lounge
</Comment>
    <Graphics ZOrder="12288" LineThickness="1.0" Color="669900">
      <Point X="42.5" Y="163.75" />
      <Point X="60.75" Y="188.75" GraphRef="ad5c0" RelX="0.0" RelY="-1.0" ArrowHead="mim-stimulation" />
    </Graphics>
    <Xref Database="" ID="" />
  </Interaction>
  <Interaction GraphId="id24a095f4">
    <Comment>Molecular Mechanisms of Cancer Protein Lounge</Comment>
    <Graphics ZOrder="12288" LineThickness="1.0" Color="669900">
      <Point X="40.75" Y="208.75" GraphRef="ad5c0" RelX="-0.5" RelY="1.0" />
      <Point X="67.85084033613447" Y="247.44957983193285" GraphRef="bdb8a" RelX="0.0" RelY="-1.0" ArrowHead="mim-stimulation" />
    </Graphics>
    <Xref Database="" ID="" />
  </Interaction>
  <Interaction GraphId="id6306ef31">
    <Graphics ZOrder="12288" LineThickness="1.0" Color="669900">
      <Point X="135.0" Y="197.0" />
      <Point X="87.85084033613447" Y="247.44957983193285" GraphRef="bdb8a" RelX="0.5" RelY="-1.0" ArrowHead="mim-stimulation" />
    </Graphics>
    <Xref Database="" ID="" />
  </Interaction>
  <Interaction GraphId="id557a95ac">
    <Comment>Molecular Mechanisms of Cancer</Comment>
    <Graphics ZOrder="12288" LineThickness="1.0" Color="669900">
      <Point X="245.09720534629423" Y="143.75334143377876" GraphRef="b24b3" RelX="0.0" RelY="1.0" />
      <Point X="250.30133657351166" Y="173.51640340218722" GraphRef="b8dc4" RelX="0.0" RelY="-1.0" ArrowHead="mim-stimulation" />
    </Graphics>
    <Xref Database="" ID="" />
  </Interaction>
  <Interaction GraphId="idc605bb7f">
    <Graphics ZOrder="12288" LineThickness="1.0" Color="669900">
      <Point X="176.15066828675577" Y="148.2369380315915" GraphRef="fce13" RelX="0.5" RelY="1.0" />
      <Point X="230.30133657351166" Y="173.51640340218722" GraphRef="b8dc4" RelX="-0.5" RelY="-1.0" ArrowHead="mim-stimulation" />
    </Graphics>
    <Xref Database="" ID="" />
  </Interaction>
  <Interaction GraphId="idfbf741a1">
    <Comment>Molecular Mechanisms of Cancer</Comment>
    <Graphics ZOrder="12288" LineThickness="1.0" Color="669900">
      <Point X="261.2393681652491" Y="179.82989064398544" />
      <Point X="309.29040097205336" Y="176.74240583232086" GraphRef="f404b" RelX="-1.0" RelY="0.0" ArrowHead="mim-stimulation" />
    </Graphics>
    <Xref Database="" ID="" />
  </Interaction>
  <Interaction GraphId="id34019854">
    <Graphics ZOrder="12288" LineThickness="1.0" Color="669900">
      <Point X="105.0" Y="259.0" />
      <Point X="189.66929996069078" Y="251.16994095335298" GraphRef="cbacb" RelX="0.0" RelY="1.0" ArrowHead="mim-stimulation" />
    </Graphics>
    <Xref Database="" ID="" />
  </Interaction>
  <Interaction GraphId="id8fb346d5">
    <Graphics ZOrder="12288" LineThickness="1.0" Color="669900">
      <Point X="229.66929996069078" Y="241.16994095335298" GraphRef="cbacb" RelX="1.0" RelY="0.0" />
      <Point X="813.7132660667097" Y="204.90795959252372" GraphRef="d1fac" RelX="-1.0" RelY="0.0" ArrowHead="mim-stimulation" />
    </Graphics>
    <Xref Database="" ID="" />
  </Interaction>
  <Interaction GraphId="idf68505c6">
    <Graphics ZOrder="12288" LineThickness="1.0" Color="669900">
      <Point X="308.63426488456867" Y="131.95747266099625" GraphRef="b412a" RelX="-0.5" RelY="1.0" />
      <Point X="329.29040097205336" Y="166.74240583232086" GraphRef="f404b" RelX="-0.5" RelY="-1.0" ArrowHead="mim-stimulation" />
    </Graphics>
    <Xref Database="" ID="" />
  </Interaction>
  <Interaction GraphId="idd5b49aa9">
    <Graphics ZOrder="12288" LineThickness="1.0" Color="669900">
      <Point X="349.29040097205336" Y="186.74240583232086" GraphRef="f404b" RelX="0.0" RelY="1.0" />
      <Point X="298.0534629404619" Y="212.5273390036456" GraphRef="d2b6e" RelX="-0.5" RelY="-1.0" ArrowHead="mim-stimulation" />
    </Graphics>
    <Xref Database="" ID="" />
  </Interaction>
  <Interaction GraphId="id9b4a97e">
    <Graphics ZOrder="12288" LineThickness="1.0" Color="669900">
      <Point X="338.0534629404619" Y="232.5273390036456" GraphRef="d2b6e" RelX="0.5" RelY="1.0" />
      <Point X="401.6955253491651" Y="264.68639490936806" GraphRef="fc594" RelX="0.0" RelY="-1.0" ArrowHead="mim-stimulation" />
    </Graphics>
    <Xref Database="" ID="" />
  </Interaction>
  <Interaction GraphId="id6058d7b">
    <Graphics ZOrder="12288" LineThickness="1.0" Color="669900">
      <Point X="401.6955253491651" Y="284.68639490936806" GraphRef="fc594" RelX="0.0" RelY="1.0" />
      <Point X="394.50923862248527" Y="351.5766106181965" GraphRef="d7005" RelX="-0.5" RelY="-1.0" ArrowHead="mim-stimulation" />
    </Graphics>
    <Xref Database="" ID="" />
  </Interaction>
  <Interaction GraphId="idfb4a7414">
    <Comment>Molecular Mechanisms of Cacner</Comment>
    <Graphics ZOrder="12288" LineThickness="1.0" Color="ff0000">
      <Point X="438.0" Y="109.0" GraphRef="e0ad2" RelX="0.0" RelY="-1.0" />
      <Point X="348.63426488456867" Y="131.95747266099625" GraphRef="b412a" RelX="0.5" RelY="1.0" ArrowHead="mim-inhibition" />
    </Graphics>
    <Xref Database="" ID="" />
  </Interaction>
  <Interaction GraphId="idb7bb9f3e">
    <Graphics ZOrder="12288" LineThickness="1.0" Color="669900">
      <Point X="454.50923862248527" Y="361.5766106181965" GraphRef="d7005" RelX="1.0" RelY="0.0" />
      <Point X="568.9429796857636" Y="426.22010492796744" GraphRef="ac463" RelX="-1.0" RelY="0.0" ArrowHead="mim-stimulation" />
    </Graphics>
    <Xref Database="" ID="" />
  </Interaction>
  <Interaction GraphId="id877cdcde">
    <Graphics ZOrder="12288" LineThickness="1.0" Color="669900">
      <Point X="252.07089517325343" Y="376.1831026762998" GraphRef="e1eba" RelX="1.0" RelY="0.0" />
      <Point X="588.9429796857636" Y="416.22010492796744" GraphRef="ac463" RelX="-0.5" RelY="-1.0" ArrowHead="mim-stimulation" />
    </Graphics>
    <Xref Database="" ID="" />
  </Interaction>
  <Interaction GraphId="id5e5da3a7">
    <Comment>Molecular Mechanisms of Cancer Protein Lounge
</Comment>
    <Graphics ZOrder="12288" LineThickness="1.0" Color="669900">
      <Point X="506.34652725914907" Y="255.86557132188221" GraphRef="b1770" RelX="0.0" RelY="1.0" />
      <Point X="252.07089517325343" Y="376.1831026762998" GraphRef="e1eba" RelX="1.0" RelY="0.0" ArrowHead="mim-stimulation" />
    </Graphics>
    <Xref Database="" ID="" />
  </Interaction>
  <Interaction GraphId="idf7c16105">
    <Comment>Molecular Mechanisms of Cancer Protein Lounge
</Comment>
    <Graphics ZOrder="12288" LineThickness="1.0" Color="669900">
      <Point X="475.16527510887727" Y="206.07766990291265" GraphRef="ffce4" RelX="0.0" RelY="1.0" />
      <Point X="506.34652725914907" Y="235.86557132188221" GraphRef="b1770" RelX="0.0" RelY="-1.0" ArrowHead="mim-stimulation" />
    </Graphics>
    <Xref Database="" ID="" />
  </Interaction>
  <Interaction GraphId="id356e3d85">
    <Comment>Molecular Mechanisms of Cancer Protein lounge
</Comment>
    <Graphics ZOrder="12288" LineThickness="1.0" Color="669900">
      <Point X="547.0" Y="169.0" GraphRef="f466c" RelX="0.0" RelY="1.0" />
      <Point X="475.16527510887727" Y="186.07766990291265" GraphRef="ffce4" RelX="0.0" RelY="-1.0" ArrowHead="mim-stimulation" />
    </Graphics>
    <Xref Database="" ID="" />
  </Interaction>
  <Interaction GraphId="idc2857cf4">
    <Comment>Molecular Mechanisms of Cancer Protein Lounge</Comment>
    <Graphics ZOrder="12288" LineThickness="1.0" Color="669900">
      <Point X="328.63426488456867" Y="131.95747266099625" GraphRef="b412a" RelX="0.0" RelY="1.0" />
      <Point X="416.25" Y="149.25" GraphRef="d0493" RelX="-0.5" RelY="-1.0" ArrowHead="mim-stimulation" />
    </Graphics>
    <Xref Database="" ID="" />
  </Interaction>
  <Interaction GraphId="id6a1e191b">
    <Comment>Molecular mechanisms of Cancer Protein Lounge
</Comment>
    <Graphics ZOrder="12288" LineThickness="1.0" Color="669900">
      <Point X="476.25" Y="159.25" GraphRef="d0493" RelX="1.0" RelY="0.0" />
      <Point X="562.0" Y="128.0" GraphRef="f820f" RelX="-0.5" RelY="1.0" ArrowHead="mim-stimulation" />
    </Graphics>
    <Xref Database="" ID="" />
  </Interaction>
  <Interaction GraphId="idccffc186">
    <Comment>Molecular Mechanisms of Cancer Protein Lounge
</Comment>
    <Graphics ZOrder="12288" LineThickness="1.0" Color="669900">
      <Point X="602.0" Y="128.0" GraphRef="f820f" RelX="0.5" RelY="1.0" />
      <Point X="546.3465272591491" Y="245.86557132188221" GraphRef="b1770" RelX="1.0" RelY="0.0" ArrowHead="mim-stimulation" />
    </Graphics>
    <Xref Database="" ID="" />
  </Interaction>
  <Interaction GraphId="idd1eddfe5">
    <Comment>Molecular Mechanisms of Cancer Protein Lounge</Comment>
    <Graphics ZOrder="12288" LineThickness="1.0" Color="669900">
      <Point X="700.0" Y="137.0" GraphRef="d38e1" RelX="0.0" RelY="1.0" />
      <Point X="694.8061880754559" Y="167.17548240809114" GraphRef="c3957" RelX="0.0" RelY="-1.0" ArrowHead="mim-stimulation" />
    </Graphics>
    <Xref Database="" ID="" />
  </Interaction>
  <Interaction GraphId="id2015d540">
    <Comment>Molecular Mechanisms of Cancer Protein Lounge</Comment>
    <Graphics ZOrder="12288" LineThickness="1.0" Color="ff0000">
      <Point X="694.8061880754559" Y="187.17548240809114" GraphRef="c3957" RelX="0.0" RelY="1.0" />
      <Point X="674.685456256005" Y="218.98976666555356" GraphRef="de989" RelX="0.0" RelY="-1.0" ArrowHead="mim-inhibition" />
    </Graphics>
    <Xref Database="" ID="" />
  </Interaction>
  <Interaction GraphId="id20a6851a">
    <Comment>Molecular Mechanisms of Cancer Protein Lounge</Comment>
    <Graphics ZOrder="12288" LineThickness="1.0" Color="ff0033">
      <Point X="833.7132660667097" Y="194.90795959252372" GraphRef="d1fac" RelX="-0.5" RelY="-1.0" />
      <Point X="734.8061880754559" Y="177.17548240809114" GraphRef="c3957" RelX="1.0" RelY="0.0" ArrowHead="mim-inhibition" />
    </Graphics>
    <Xref Database="" ID="" />
  </Interaction>
  <Interaction GraphId="idec981252">
    <Comment>Molecular Mechanisms of Cancer Protein Lounge</Comment>
    <Graphics ZOrder="12288" LineThickness="1.0" Color="ff0000">
      <Point X="833.7132660667097" Y="214.90795959252372" GraphRef="d1fac" RelX="-0.5" RelY="1.0" />
      <Point X="682.4664572182975" Y="263.4011899859698" GraphRef="c943c" RelX="0.0" RelY="-1.0" ArrowHead="mim-inhibition" />
    </Graphics>
    <Xref Database="" ID="" />
  </Interaction>
  <Interaction GraphId="id2d937c9d">
    <Comment>Molecular Mechanisms of Cancer</Comment>
    <Graphics ZOrder="12288" LineThickness="1.0" Color="ff0000">
      <Point X="682.4664572182975" Y="283.4011899859698" GraphRef="c943c" RelX="0.0" RelY="1.0" />
      <Point X="671.4003197596053" Y="402.4914654393593" GraphRef="f607a" RelX="0.0" RelY="-1.0" ArrowHead="mim-inhibition" />
    </Graphics>
    <Xref Database="" ID="" />
  </Interaction>
  <Interaction GraphId="id3c5c86ae">
    <Comment>Molecular Mechanisms of Cancer Protein Lounge
</Comment>
    <Graphics ZOrder="12288" LineThickness="1.0" Color="669900">
      <Point X="893.7132660667097" Y="204.90795959252372" GraphRef="d1fac" RelX="1.0" RelY="0.0" />
      <Point X="823.7772717326329" Y="234.43820270926707" GraphRef="b1493" RelX="0.0" RelY="-1.0" ArrowHead="mim-stimulation" />
    </Graphics>
    <Xref Database="" ID="" />
  </Interaction>
  <Interaction GraphId="idc0afe211">
    <Comment>Molecular Mechanisms of Cancer Protein Lounge</Comment>
    <Graphics ZOrder="12288" LineThickness="1.0" Color="ff0033">
      <Point X="823.7772717326329" Y="254.43820270926707" GraphRef="b1493" RelX="0.0" RelY="1.0" />
      <Point X="943.7823947702366" Y="315.6510287435277" GraphRef="ef777" RelX="0.0" RelY="-1.0" ArrowHead="mim-inhibition" />
    </Graphics>
    <Xref Database="" ID="" />
  </Interaction>
  <Interaction GraphId="id2773914e">
    <Comment>Molecular Mechanisms of Cancer Protein Lounge</Comment>
    <Graphics ZOrder="12288" LineThickness="1.0" Color="669900">
      <Point X="983.7823947702366" Y="325.6510287435277" GraphRef="ef777" RelX="1.0" RelY="0.0" />
      <Point X="1092.9880168805328" Y="388.287236823695" GraphRef="a2b5d" RelX="0.0" RelY="-1.0" ArrowHead="mim-stimulation" />
    </Graphics>
    <Xref Database="" ID="" />
  </Interaction>
  <Interaction GraphId="id184bbe24">
    <Comment>Molecular Mechanisms of Cancer Protein Lounge</Comment>
    <Graphics ZOrder="12288" LineThickness="1.0" Color="ff0000">
      <Point X="873.7132660667097" Y="194.90795959252372" GraphRef="d1fac" RelX="0.5" RelY="-1.0" />
      <Point X="1071.619633628703" Y="272.18526000334583" GraphRef="dece8" RelX="0.5" RelY="-1.0" ArrowHead="mim-inhibition" />
    </Graphics>
    <Xref Database="" ID="" />
  </Interaction>
  <Interaction GraphId="id34565f92">
    <Graphics ZOrder="12288" LineThickness="1.0" Color="669900">
      <Point X="873.7132660667097" Y="194.90795959252372" GraphRef="d1fac" RelX="0.5" RelY="-1.0" />
      <Point X="1033.0650655765635" Y="202.49364251038537" GraphRef="fd108" RelX="-1.0" RelY="0.0" ArrowHead="mim-stimulation" />
    </Graphics>
    <Xref Database="" ID="" />
  </Interaction>
  <Interaction GraphId="ideea5ccf1">
    <Graphics ZOrder="12288" LineThickness="1.0" Color="ff0000">
      <Point X="1071.619633628703" Y="272.18526000334583" GraphRef="dece8" RelX="0.5" RelY="-1.0" />
      <Point X="1180.2219638568763" Y="293.92696036261333" GraphRef="bc577" RelX="-1.0" RelY="0.0" ArrowHead="mim-inhibition" />
    </Graphics>
    <Xref Database="" ID="" />
  </Interaction>
  <Interaction GraphId="idb46c4617">
    <Graphics ZOrder="12288" LineThickness="1.0" Color="ff3300">
      <Point X="1112.9880168805328" Y="388.287236823695" GraphRef="a2b5d" RelX="0.5" RelY="-1.0" />
      <Point X="1200.2219638568763" Y="303.92696036261333" GraphRef="bc577" RelX="-0.5" RelY="1.0" ArrowHead="mim-inhibition" />
    </Graphics>
    <Xref Database="" ID="" />
  </Interaction>
  <Interaction GraphId="id9f69f016">
    <Graphics ZOrder="12288" LineThickness="1.0" Color="ff3300">
      <Point X="1209.9514563106795" Y="350.43689320388347" GraphRef="c6107" RelX="0.0" RelY="-1.0" />
      <Point X="1240.2219638568763" Y="303.92696036261333" GraphRef="bc577" RelX="0.5" RelY="1.0" ArrowHead="mim-inhibition" />
    </Graphics>
    <Xref Database="" ID="" />
  </Interaction>
  <Interaction GraphId="idb91d1a69">
    <Graphics ZOrder="12288" LineThickness="1.0" Color="669900">
      <Point X="1180.2219638568763" Y="293.92696036261333" GraphRef="bc577" RelX="-1.0" RelY="0.0" />
      <Point X="1094.5456700620489" Y="294.4103684298283" GraphRef="a6e3e" RelX="1.0" RelY="0.0" ArrowHead="mim-stimulation" />
    </Graphics>
    <Xref Database="" ID="" />
  </Interaction>
  <Interaction GraphId="ide21a6c8d">
    <Graphics ZOrder="12288" LineThickness="1.0" Color="669900">
      <Point X="1186.3106796116506" Y="393.126213592233" GraphRef="fb2fe" RelX="-0.5" RelY="-1.0" />
      <Point X="1054.5456700620489" Y="304.4103684298283" GraphRef="a6e3e" RelX="0.0" RelY="1.0" ArrowHead="mim-stimulation" />
    </Graphics>
    <Xref Database="" ID="" />
  </Interaction>
  <Interaction GraphId="idd51720f0">
    <Comment>Molecular Mechanisms of Cancer</Comment>
    <Graphics ZOrder="12288" LineThickness="1.0" Color="ff0000">
      <Point X="490.84672547928346" Y="697.6127850777567" GraphRef="f83b3" RelX="1.0" RelY="0.0" />
      <Point X="743.3058114989567" Y="482.1267884548972" GraphRef="da3d8" RelX="0.5" RelY="1.0" ArrowHead="mim-inhibition" />
    </Graphics>
    <Xref Database="" ID="" />
  </Interaction>
  <Interaction GraphId="id6117c3b1">
    <Comment>Molecular Mechanisms of Cancer Protein Lounge</Comment>
    <Graphics ZOrder="12288" LineThickness="1.0" Color="669900">
      <Point X="621.397160335509" Y="484.6881925321609" GraphRef="a9563" RelX="0.5" RelY="1.0" />
      <Point X="490.84672547928346" Y="697.6127850777567" GraphRef="f83b3" RelX="1.0" RelY="0.0" ArrowHead="mim-stimulation" />
    </Graphics>
    <Xref Database="" ID="" />
  </Interaction>
  <Interaction GraphId="id2fb9d939">
    <Comment>Molecular Mechanisms of Cancer, Protein Lounge</Comment>
    <Graphics ZOrder="12288" LineThickness="1.0" Color="ff0000">
      <Point X="555.4674347976561" Y="821.8389184081276" GraphRef="ef977" RelX="0.5" RelY="-1.0" />
      <Point X="601.397160335509" Y="464.6881925321609" GraphRef="a9563" RelX="0.0" RelY="-1.0" ArrowHead="mim-inhibition" />
    </Graphics>
    <Xref Database="" ID="" />
  </Interaction>
  <Interaction GraphId="id76f0efc0">
    <Comment>Molecular Mechanisms of Cancer Protein Lounge</Comment>
    <Graphics ZOrder="12288" LineThickness="1.0" Color="ff0000">
      <Point X="495.714640837062" Y="586.3692198047689" GraphRef="af326" RelX="1.0" RelY="0.0" />
      <Point X="581.397160335509" Y="484.6881925321609" GraphRef="a9563" RelX="-0.5" RelY="1.0" ArrowHead="mim-inhibition" />
    </Graphics>
    <Xref Database="" ID="" />
  </Interaction>
  <Interaction GraphId="id341a33be">
    <Comment>Molecular Mechanisms of Cancer Protein lounge</Comment>
    <Graphics ZOrder="12288" LineThickness="1.0" Color="ff0033">
      <Point X="601.397160335509" Y="484.6881925321609" GraphRef="a9563" RelX="0.0" RelY="1.0" />
      <Point X="727.4915848067793" Y="591.3088198239518" GraphRef="ee479" RelX="0.0" RelY="-1.0" ArrowHead="mim-inhibition" />
    </Graphics>
    <Xref Database="" ID="" />
  </Interaction>
  <Interaction GraphId="id4154f763">
    <Comment>Molecular Mechanisms of Cancer Protein Lounge</Comment>
    <Graphics ZOrder="12288" LineThickness="1.0" Color="ff0000">
      <Point X="767.4915848067793" Y="601.3088198239518" GraphRef="ee479" RelX="1.0" RelY="0.0" />
      <Point X="621.397160335509" Y="484.6881925321609" GraphRef="a9563" RelX="0.5" RelY="1.0" ArrowHead="mim-inhibition" />
    </Graphics>
    <Xref Database="" ID="" />
  </Interaction>
  <Interaction GraphId="id762c3af2">
    <Comment>Molecular Mechanisms of Cancer</Comment>
    <Graphics ZOrder="12288" LineThickness="1.0" Color="ff0000">
      <Point X="666.0508221341896" Y="666.4859151276606" GraphRef="bc3cf" RelX="0.0" RelY="-1.0" />
      <Point X="286.13718519201205" Y="542.3205263892655" GraphRef="cab04" RelX="0.5" RelY="1.0" ArrowHead="mim-inhibition" />
    </Graphics>
    <Xref Database="" ID="" />
  </Interaction>
  <Interaction GraphId="id3c600482">
    <Comment>Molecular Mechanisms of Cancer Protein Lounge</Comment>
    <Graphics ZOrder="12288" LineThickness="1.0" Color="669900">
      <Point X="754.9092356687901" Y="938.7945859872608" GraphRef="a34a8" RelX="-0.5" RelY="-1.0" />
      <Point X="703.4331210191091" Y="877.8152866242035" GraphRef="e08de" RelX="0.5" RelY="1.0" ArrowHead="mim-stimulation" />
    </Graphics>
    <Xref Database="" ID="" />
  </Interaction>
  <Interaction GraphId="idfbde34e9">
    <Graphics ZOrder="12288" LineThickness="1.0" Color="669900">
      <Point X="503.26918247608637" Y="876.7748784329849" GraphRef="b1e4b" RelX="0.0" RelY="-1.0" />
      <Point X="663.4331210191091" Y="877.8152866242035" GraphRef="e08de" RelX="-0.5" RelY="1.0" ArrowHead="mim-stimulation" />
    </Graphics>
    <Xref Database="" ID="" />
  </Interaction>
  <Interaction GraphId="id8454a92f">
    <Comment>Molecular Mechanisms of Cancer</Comment>
    <Graphics ZOrder="12288" LineThickness="1.0" Color="669900">
      <Point X="723.4331210191091" Y="867.8152866242035" GraphRef="e08de" RelX="1.0" RelY="0.0" />
      <Point X="778.8316541613666" Y="888.7822548511525" GraphRef="b829b" RelX="-1.0" RelY="0.0" ArrowHead="mim-stimulation" />
    </Graphics>
    <Xref Database="" ID="" />
  </Interaction>
  <Interaction GraphId="idcf8b0b4">
    <Comment>Molecular Mechanisms of Cancer
</Comment>
    <Graphics ZOrder="12288" LineThickness="1.0" Color="669900">
      <Point X="483.26918247608637" Y="876.7748784329849" GraphRef="b1e4b" RelX="-0.5" RelY="-1.0" />
      <Point X="286.13718519201205" Y="542.3205263892655" GraphRef="cab04" RelX="0.5" RelY="1.0" ArrowHead="mim-stimulation" />
    </Graphics>
    <Xref Database="" ID="" />
  </Interaction>
  <Interaction GraphId="id4f6ca00e">
    <Comment>Molecular Mechanisms of Cancer, Protien Lounge
</Comment>
    <Graphics ZOrder="12288" LineThickness="1.0" Color="669900">
      <Point X="768.2824353270784" Y="1321.742289129283" GraphRef="ee37c" RelX="1.0" RelY="0.0" />
      <Point X="817.7382743809275" Y="1301.4691689008052" GraphRef="a9c33" RelX="-1.0" RelY="0.0" ArrowHead="mim-stimulation" />
    </Graphics>
    <Xref Database="" ID="" />
  </Interaction>
  <Interaction GraphId="id2950a774">
    <Comment>Molecular Mechanisms of Cancer, Protein Lounge</Comment>
    <Graphics ZOrder="12288" LineThickness="1.0" Color="ff0033">
      <Point X="750.4225352112676" Y="1219.1408450704216" GraphRef="ab79f" RelX="0.0" RelY="1.0" />
      <Point X="817.7382743809275" Y="1301.4691689008052" GraphRef="a9c33" RelX="-1.0" RelY="0.0" ArrowHead="mim-inhibition" />
    </Graphics>
    <Xref Database="" ID="" />
  </Interaction>
  <Interaction GraphId="id86734ea1">
    <Comment>Molecular Mechanisms of Caner, Protein Lounge</Comment>
    <Graphics ZOrder="12288" LineThickness="1.0" Color="339900">
      <Point X="852.361930294906" Y="1291.4691689008052" />
      <Point X="994.792899408284" Y="1151.301775147928" GraphRef="a1785" RelX="-0.5" RelY="1.0" ArrowHead="mim-stimulation" />
    </Graphics>
    <Xref Database="" ID="" />
  </Interaction>
  <Interaction GraphId="idc60d25fc">
    <Comment>Molecular Mechanisms of Cancer, Protein Lounge</Comment>
    <Graphics ZOrder="12288" LineThickness="1.0" Color="669900">
      <Point X="1046.6589793114051" Y="1238.0613450949884" />
      <Point X="1034.792899408284" Y="1151.301775147928" GraphRef="a1785" RelX="0.5" RelY="1.0" ArrowHead="mim-stimulation" />
    </Graphics>
    <Xref Database="" ID="" />
  </Interaction>
  <Interaction GraphId="idcec347d0">
    <Comment>Molecular Mechanisms of Cancer, Protein Lounge</Comment>
    <Graphics ZOrder="12288" LineThickness="1.0" Color="669900">
      <Point X="1038.0633053705787" Y="1300.9240489300198" GraphRef="cddae" RelX="0.0" RelY="-1.0" />
      <Point X="1066.6589793114051" Y="1258.0613450949884" GraphRef="fb248" RelX="0.0" RelY="1.0" ArrowHead="mim-binding" />
    </Graphics>
    <Xref Database="" ID="" />
  </Interaction>
  <Interaction GraphId="idb8f44f79">
    <Comment>Molecular Mechanisms of Cancer, Protein Lounge</Comment>
    <Graphics ZOrder="12288" LineThickness="1.0" Color="ff3300">
      <Point X="888.4671109290387" Y="1154.3393760221743" GraphRef="b430b" RelX="1.0" RelY="0.0" />
      <Point X="972.1283371431559" Y="1118.0372818207538" GraphRef="e18a7" RelX="-1.0" RelY="0.0" ArrowHead="mim-inhibition" />
    </Graphics>
    <Xref Database="" ID="" />
  </Interaction>
  <Interaction GraphId="iddd0268c2">
    <Comment>Molecular Mechanisms of Cancer
</Comment>
    <Graphics ZOrder="12288" LineThickness="1.0" Color="669900">
      <Point X="1012.1283371431559" Y="1102.922835237812" GraphRef="e18a7" RelX="0.0" RelY="-1.0" />
      <Point X="852.7500986129339" Y="985.0589943267016" GraphRef="e3fca" RelX="0.0" RelY="1.0" ArrowHead="mim-stimulation" />
    </Graphics>
    <Xref Database="" ID="" />
  </Interaction>
  <Interaction GraphId="id736803de">
    <Comment>Molecular mechanisms of Cancer, Protein Lounge</Comment>
    <Graphics ZOrder="12288" LineThickness="1.0" Color="669900">
      <Point X="1086.6589793114051" Y="1238.0613450949884" GraphRef="fb248" RelX="0.5" RelY="-1.0" />
      <Point X="1097.4886613554677" Y="1069.9403893378626" GraphRef="e4797" RelX="0.0" RelY="1.0" ArrowHead="mim-stimulation" />
    </Graphics>
    <Xref Database="" ID="" />
  </Interaction>
  <Interaction GraphId="idedfe30a1">
    <Comment>Molecular Mechanisms of Cancer, Protein Lounge</Comment>
    <Graphics ZOrder="12288" LineThickness="1.0" Color="669900">
      <Point X="1032.128337143156" Y="1102.922835237812" GraphRef="e18a7" RelX="0.5" RelY="-1.0" />
      <Point X="916.8650942407535" Y="918.9537929065746" GraphRef="a7ca0" RelX="0.5" RelY="1.0" ArrowHead="mim-stimulation" />
    </Graphics>
    <Xref Database="" ID="" />
  </Interaction>
  <Interaction GraphId="id97e33af8">
    <Comment>Molecular Mechanisms of Cancer, Protein Lounge</Comment>
    <Graphics ZOrder="12288" LineThickness="1.0" Color="669900">
      <Point X="1097.4886613554677" Y="1049.9403893378626" GraphRef="e4797" RelX="0.0" RelY="-1.0" />
      <Point X="936.8650942407535" Y="908.9537929065746" GraphRef="a7ca0" RelX="1.0" RelY="0.0" ArrowHead="mim-stimulation" />
    </Graphics>
    <Xref Database="" ID="" />
  </Interaction>
  <Interaction GraphId="ida0aaf455">
    <Comment>Molecular Mechanisms of Cancer, Protein Lounge</Comment>
    <Graphics ZOrder="12288" LineThickness="1.0" Color="669900">
      <Point X="1117.4886613554677" Y="1049.9403893378626" GraphRef="e4797" RelX="0.5" RelY="-1.0" />
      <Point X="1051.8259122088589" Y="923.4080582129224" GraphRef="c3018" RelX="0.5" RelY="1.0" ArrowHead="mim-stimulation" />
    </Graphics>
    <Xref Database="" ID="" />
  </Interaction>
  <Interaction GraphId="id7fd7f61a">
    <Comment>Molecular Mechanisms of Cancer, Protein Lounge</Comment>
    <Graphics ZOrder="12288" LineThickness="1.0" Color="ff3300">
      <Point X="1051.8259122088589" Y="903.4080582129224" GraphRef="c3018" RelX="0.5" RelY="-1.0" />
      <Point X="1099.6498629302455" Y="807.9227332724128" GraphRef="d288a" RelX="-1.0" RelY="0.0" ArrowHead="mim-inhibition" />
    </Graphics>
    <Xref Database="" ID="" />
  </Interaction>
  <Interaction GraphId="id639b84c2">
    <Comment>Molecular Mechanisms of Cancer, Protein Lounge</Comment>
    <Graphics ZOrder="12288" LineThickness="1.0" Color="669900">
      <Point X="1228.7104622871036" Y="1272.2384428223836" GraphRef="afa83" RelX="0.0" RelY="-1.0" />
      <Point X="1117.4886613554677" Y="1069.9403893378626" GraphRef="e4797" RelX="0.5" RelY="1.0" ArrowHead="mim-stimulation" />
    </Graphics>
    <Xref Database="" ID="" />
  </Interaction>
  <Interaction GraphId="id3c0713c3">
    <Comment>Molecular Mechanisms of Cancer, Protein Lounge</Comment>
    <Graphics ZOrder="12288" LineThickness="1.0" Color="ff0000">
      <Point X="1263.773722627737" Y="1221.6788321167885" GraphRef="f6da8" RelX="0.0" RelY="1.0" />
      <Point X="1228.7104622871036" Y="1272.2384428223836" GraphRef="afa83" RelX="0.0" RelY="-1.0" ArrowHead="mim-inhibition" />
    </Graphics>
    <Xref Database="" ID="" />
  </Interaction>
  <Interaction GraphId="id20463f04">
    <Comment>Molecular Mechanisms of Cancer, Protein Lounge</Comment>
    <Graphics ZOrder="12288" LineThickness="1.0" Color="669900">
      <Point X="1248.7104622871036" Y="1272.2384428223836" GraphRef="afa83" RelX="0.5" RelY="-1.0" />
      <Point X="1277.3722627737216" Y="1119.4890510948921" GraphRef="ae4ac" RelX="0.0" RelY="1.0" ArrowHead="mim-stimulation" />
    </Graphics>
    <Xref Database="" ID="" />
  </Interaction>
  <Interaction GraphId="id5a45d69b">
    <Comment>Molecular Mechanisms of Cancer, Protein Lounge</Comment>
    <Graphics ZOrder="12288" LineThickness="1.0" Color="669900">
      <Point X="1277.3722627737236" Y="1077.5912408759139" GraphRef="a69b3" RelX="0.0" RelY="-1.0" />
      <Point X="1220.1946472019467" Y="977.1532846715345" GraphRef="a36c8" RelX="0.0" RelY="1.0" ArrowHead="mim-stimulation" />
    </Graphics>
    <Xref Database="" ID="" />
  </Interaction>
  <Interaction GraphId="id3fb3377a">
    <Comment>Molecular Mechanisms of Cancer, Protein Lounge</Comment>
    <Graphics ZOrder="12288" LineThickness="1.0" Color="669900">
      <Point X="1200.1946472019467" Y="957.1532846715345" GraphRef="a36c8" RelX="-0.5" RelY="-1.0" />
      <Point X="1146.126278973871" Y="895.5830060173986" GraphRef="f53ef" RelX="0.5" RelY="1.0" ArrowHead="mim-stimulation" />
    </Graphics>
    <Xref Database="" ID="" />
  </Interaction>
  <Interaction GraphId="ide56d7773">
    <Comment>Molecular Mechanisms of Cancer, Protein Lounge</Comment>
    <Graphics ZOrder="12288" LineThickness="1.0" Color="669900">
      <Point X="1220.1946472019467" Y="957.1532846715345" GraphRef="a36c8" RelX="0.0" RelY="-1.0" />
      <Point X="1179.6498629302455" Y="807.9227332724128" GraphRef="d288a" RelX="1.0" RelY="0.0" ArrowHead="mim-stimulation" />
    </Graphics>
    <Xref Database="" ID="" />
  </Interaction>
  <Interaction GraphId="idf6365e60">
    <Comment>Molecular Mechanisms of Cancer, Protein Lounge</Comment>
    <Graphics ZOrder="12288" LineThickness="1.0" Color="ff0000">
      <Point X="1031.8259122088589" Y="903.4080582129224" GraphRef="c3018" RelX="0.0" RelY="-1.0" />
      <Point X="1117.8678038379533" Y="762.5785358919686" GraphRef="f3d86" RelX="-1.0" RelY="0.0" ArrowHead="mim-inhibition" />
    </Graphics>
    <Xref Database="" ID="" />
  </Interaction>
  <Interaction GraphId="idce973c50">
    <Comment>Molecular Mechanisms of Cancer, Protein Lounge</Comment>
    <Graphics ZOrder="12288" LineThickness="1.0" Color="669900">
      <Point X="1011.8259122088589" Y="903.4080582129224" GraphRef="c3018" RelX="-0.5" RelY="-1.0" />
      <Point X="995.9126099115792" Y="817.1519795657726" GraphRef="f4f93" RelX="0.0" RelY="1.0" ArrowHead="mim-stimulation" />
    </Graphics>
    <Xref Database="" ID="" />
  </Interaction>
  <Interaction GraphId="idcaab3c1e">
    <Comment>Molecular Mechanisms of Cancer Protein Lounge</Comment>
    <Graphics ZOrder="12288" LineThickness="1.0" Color="669900">
      <Point X="991.8259122088589" Y="913.4080582129224" GraphRef="c3018" RelX="-1.0" RelY="0.0" />
      <Point X="903.8717534451526" Y="809.833404442283" GraphRef="cb9cf" RelX="0.0" RelY="1.0" ArrowHead="mim-stimulation" />
    </Graphics>
    <Xref Database="" ID="" />
  </Interaction>
  <Interaction GraphId="id2cce83d7">
    <Comment>Molecular Mechanisms of Cancer, Protein Lounge</Comment>
    <Graphics ZOrder="12288" LineThickness="1.0" Color="ff0000">
      <Point X="995.9126099115792" Y="797.1519795657726" GraphRef="f4f93" RelX="0.0" RelY="-1.0" />
      <Point X="989.036368760075" Y="716.8269251133232" GraphRef="df604" RelX="0.0" RelY="1.0" ArrowHead="mim-inhibition" />
    </Graphics>
    <Xref Database="" ID="" />
  </Interaction>
  <Interaction GraphId="idfa87066">
    <Comment>Molecular Mechanisms of Cancer, Protein Lounge</Comment>
    <Graphics ZOrder="12288" LineThickness="1.0" Color="ff3300">
      <Point X="903.8717534451526" Y="789.833404442283" GraphRef="cb9cf" RelX="0.0" RelY="-1.0" />
      <Point X="969.036368760075" Y="716.8269251133232" GraphRef="df604" RelX="-0.5" RelY="1.0" ArrowHead="mim-inhibition" />
    </Graphics>
    <Xref Database="" ID="" />
  </Interaction>
  <Interaction GraphId="id58d4fe1e">
    <Comment>Molecular Mechanisms of Cancer, Protein Lounge</Comment>
    <Graphics ZOrder="12288" LineThickness="1.0" Color="669900">
      <Point X="991.8259122088589" Y="913.4080582129224" GraphRef="c3018" RelX="-1.0" RelY="0.0" />
      <Point X="778.1494906420273" Y="794.248469035396" GraphRef="cd80f" RelX="0.0" RelY="1.0" ArrowHead="mim-stimulation" />
    </Graphics>
    <Xref Database="" ID="" />
  </Interaction>
  <Interaction GraphId="ide32afb20">
    <Comment>Molecular Mechanisms of Cancer, Protein Lounge</Comment>
    <Graphics ZOrder="12288" LineThickness="1.0" Color="ff3300">
      <Point X="758.1494906420273" Y="774.248469035396" GraphRef="cd80f" RelX="-0.5" RelY="-1.0" />
      <Point X="470.84672547928346" Y="707.6127850777567" GraphRef="f83b3" RelX="0.5" RelY="1.0" ArrowHead="mim-inhibition" />
    </Graphics>
    <Xref Database="" ID="" />
  </Interaction>
  <Interaction GraphId="ide6cc172e">
    <Comment>Molecular Mechanisms of Cancer, Protein Lounge</Comment>
    <Graphics ZOrder="12288" LineThickness="1.0" Color="ff3300">
      <Point X="587.4763771489241" Y="784.0313807325174" GraphRef="f4b47" RelX="-0.5" RelY="-1.0" />
      <Point X="450.84672547928346" Y="707.6127850777567" GraphRef="f83b3" RelX="0.0" RelY="1.0" ArrowHead="mim-inhibition" />
    </Graphics>
    <Xref Database="" ID="" />
  </Interaction>
  <Interaction GraphId="id6211e16b">
    <Comment>Molecular Mechanisms of  Cancer, Protein Lounge</Comment>
    <Graphics ZOrder="12288" LineThickness="1.0" Color="ff0000">
      <Point X="969.036368760075" Y="696.8269251133232" GraphRef="df604" RelX="-0.5" RelY="-1.0" />
      <Point X="723.3058114989567" Y="482.1267884548972" GraphRef="da3d8" RelX="0.0" RelY="1.0" ArrowHead="mim-inhibition" />
    </Graphics>
    <Xref Database="" ID="" />
  </Interaction>
  <Interaction GraphId="id3994fb7f">
    <Comment>Molecular Mechanisms of Cancer, Protein Lounge</Comment>
    <Graphics ZOrder="12288" LineThickness="1.0" Color="669900">
      <Point X="896.8650942407535" Y="898.9537929065746" GraphRef="a7ca0" RelX="0.0" RelY="-1.0" />
      <Point X="883.8717534451526" Y="809.833404442283" GraphRef="cb9cf" RelX="-0.5" RelY="1.0" ArrowHead="mim-stimulation" />
    </Graphics>
    <Xref Database="" ID="" />
  </Interaction>
  <Interaction GraphId="id8880158f">
    <Comment>Molecular Mechanisms of Cancer, Protein Lounge</Comment>
    <Graphics ZOrder="12288" LineThickness="1.0" Color="ff0033">
      <Point X="1388.7399463806973" Y="1126.62198391421" GraphRef="cbd81" RelX="0.0" RelY="1.0" />
      <Point X="1406.273458445041" Y="1205.8176943699732" GraphRef="f1afb" RelX="-0.5" RelY="-1.0" ArrowHead="mim-inhibition" />
    </Graphics>
    <Xref Database="" ID="" />
  </Interaction>
  <Interaction GraphId="idf05ff565">
    <Comment>Molecular Mechanisms of Cancer, Protein Lounge</Comment>
    <Graphics ZOrder="12288" LineThickness="1.0" Color="669900">
      <Point X="1426.273458445041" Y="1205.8176943699732" GraphRef="f1afb" RelX="0.0" RelY="-1.0" />
      <Point X="1473.297587131367" Y="1095.790884718498" GraphRef="ebcc0" RelX="-0.5" RelY="1.0" ArrowHead="mim-stimulation" />
    </Graphics>
    <Xref Database="" ID="" />
  </Interaction>
  <Interaction GraphId="id429a5783">
    <Comment>Molecular Mechanisms of Cancer, Protein Lounge</Comment>
    <Graphics ZOrder="12288" LineThickness="1.0" Color="669900">
      <Point X="1478.5522788203752" Y="1073.7265415549598" />
      <Point X="1229.9514563106795" Y="370.43689320388347" GraphRef="c6107" RelX="0.5" RelY="1.0" ArrowHead="mim-stimulation" />
    </Graphics>
    <Xref Database="" ID="" />
  </Interaction>
  <Interaction GraphId="id689f7416">
    <Graphics ZOrder="12288" LineThickness="1.0">
      <Point X="1014.8709677419351" Y="523.3534946236558" GraphRef="fd2e0" RelX="1.0" RelY="-0.5" />
      <Point X="1070.7536352305772" Y="547.7095450768592" GraphRef="d38d8" RelX="-1.0" RelY="-0.5" ArrowHead="Arrow" />
    </Graphics>
    <Xref Database="" ID="" />
  </Interaction>
  <Interaction GraphId="id1ff30891">
    <Graphics ZOrder="12288" LineThickness="1.0">
      <Point X="1084.2536352305772" Y="567.5845450768592" GraphRef="d38d8" RelX="0.0" RelY="1.0" />
      <Point X="1113.5" Y="593.125" GraphRef="ef27f" RelX="-1.0" RelY="-0.5" ArrowHead="Arrow" />
    </Graphics>
    <Xref Database="" ID="" />
  </Interaction>
  <Interaction GraphId="id6c25dcd8">
    <Graphics ZOrder="12288" LineThickness="1.0">
      <Point X="1130.75" Y="613.0" GraphRef="ef27f" RelX="0.0" RelY="1.0" />
      <Point X="1196.1104356253693" Y="660.5633802816903" GraphRef="df6d8" RelX="0.0" RelY="-1.0" ArrowHead="Arrow" />
    </Graphics>
    <Xref Database="" ID="" />
  </Interaction>
  <Interaction GraphId="idd44a8b09">
    <Comment>DNA Repair Mechanisms, Protein Lounge</Comment>
    <Graphics ZOrder="12288" LineThickness="1.0" Color="669900">
      <Point X="303.89583171006115" Y="530.824129239927" GraphRef="cab04" RelX="1.0" RelY="0.0" />
      <Point X="890.3379525573114" Y="649.8945921601729" GraphRef="e6d28" RelX="-0.5" RelY="-1.0" ArrowHead="mim-stimulation" />
    </Graphics>
    <Xref Database="" ID="" />
  </Interaction>
  <Interaction GraphId="id942bcb7c">
    <Comment>DNA Repair Mechanisms</Comment>
    <Graphics ZOrder="12288" LineThickness="1.0" Color="ff0033">
      <Point X="995.2260578085143" Y="618.9892793969622" GraphRef="fd7ea" RelX="0.0" RelY="-1.0" />
      <Point X="1014.8709677419351" Y="523.3534946236558" GraphRef="fd2e0" RelX="1.0" RelY="-0.5" ArrowHead="mim-inhibition" />
    </Graphics>
    <Xref Database="" ID="" />
  </Interaction>
  <Interaction GraphId="id60ddb6b2">
    <Comment>DNA Repair Mechanisms</Comment>
    <Graphics ZOrder="12288" LineThickness="1.0" Color="ff0000">
      <Point X="1078.4595591229365" Y="627.9072379543882" GraphRef="f406d" RelX="-0.5" RelY="-1.0" />
      <Point X="1077.5036352305772" Y="567.5845450768592" GraphRef="d38d8" RelX="-0.5" RelY="1.0" ArrowHead="mim-inhibition" />
    </Graphics>
    <Xref Database="" ID="" />
  </Interaction>
  <Interaction GraphId="idec39baef">
    <Comment>Pancreatic Cancer KEGG</Comment>
    <Graphics ZOrder="12288" LineThickness="1.0" Color="669900">
      <Point X="292.5273889095494" Y="944.5570543072982" GraphRef="ec1b3" RelX="-0.5" RelY="-1.0" />
      <Point X="287.89360215158024" Y="869.5980319674244" GraphRef="e8cf5" RelX="0.5" RelY="1.0" ArrowHead="mim-stimulation" />
    </Graphics>
    <Xref Database="" ID="" />
  </Interaction>
  <Interaction GraphId="id7545653">
    <Comment>Pancreatic Cancer KEGG</Comment>
    <Graphics ZOrder="12288" LineThickness="1.0" Color="669900">
      <Point X="267.89360215158024" Y="849.5980319674244" GraphRef="e8cf5" RelX="0.0" RelY="-1.0" />
      <Point X="238.73137202443388" Y="669.7102333885638" GraphRef="e9ff6" RelX="0.0" RelY="1.0" ArrowHead="mim-stimulation" />
    </Graphics>
    <Xref Database="" ID="" />
  </Interaction>
  <Interaction GraphId="idf8ffb583">
    <Comment>Pancreatic Cancer KEGG</Comment>
    <Graphics ZOrder="12288" LineThickness="1.0" Color="339900">
      <Point X="198.73137202443388" Y="659.7102333885638" GraphRef="e9ff6" RelX="-1.0" RelY="0.0" />
      <Point X="183.25954652215327" Y="639.4245586399859" GraphRef="c42d4" RelX="1.0" RelY="0.0" ArrowHead="mim-stimulation" />
    </Graphics>
    <Xref Database="" ID="" />
  </Interaction>
  <Interaction GraphId="id95afebf8">
    <Comment>Pancreatic Cancer KEGG</Comment>
    <Graphics ZOrder="12288" LineThickness="1.0" Color="669900">
      <Point X="143.25954652215327" Y="629.4245586399859" GraphRef="c42d4" RelX="0.0" RelY="-1.0" />
      <Point X="127.57274577725047" Y="594.3712841333933" GraphRef="ef241" RelX="0.0" RelY="1.0" ArrowHead="mim-stimulation" />
    </Graphics>
    <Xref Database="" ID="" />
  </Interaction>
  <Interaction GraphId="id5ce57638">
    <Comment>Pancreatic Cancer, KEGG</Comment>
    <Graphics ZOrder="12288" LineThickness="1.0" Color="669900">
      <Point X="167.57274577725047" Y="584.3712841333933" GraphRef="ef241" RelX="1.0" RelY="0.0" />
      <Point X="194.55903692855696" Y="609.5990350870251" GraphRef="fd87a" RelX="-1.0" RelY="0.0" ArrowHead="mim-stimulation" />
    </Graphics>
    <Xref Database="" ID="" />
  </Interaction>
  <Interaction GraphId="id17704d9e">
    <Comment>Pancreatic Cancer KEGG</Comment>
    <Graphics ZOrder="12288" LineThickness="1.0" Color="ff0000">
      <Point X="584.3155833296778" Y="695.836700462915" GraphRef="d3ff9" RelX="0.0" RelY="-1.0" />
      <Point X="723.3058114989567" Y="482.1267884548972" GraphRef="da3d8" RelX="0.0" RelY="1.0" ArrowHead="mim-inhibition" />
    </Graphics>
    <Xref Database="" ID="" />
  </Interaction>
  <Interaction GraphId="id16e99680">
    <Comment>Pancreatic Cancer KEGG</Comment>
    <Graphics ZOrder="12288" LineThickness="1.0" Color="669900">
      <Point X="36.71202531645574" Y="710.8625175808722" GraphRef="fc728" RelX="-0.5" RelY="-1.0" />
      <Point X="123.25954652215327" Y="649.4245586399859" GraphRef="c42d4" RelX="-0.5" RelY="1.0" ArrowHead="mim-stimulation" />
    </Graphics>
    <Xref Database="" ID="" />
  </Interaction>
  <Interaction GraphId="id14e04471">
    <Graphics ZOrder="12288" LineThickness="1.0" Color="669900">
      <Point X="123.25954652215327" Y="629.4245586399859" GraphRef="c42d4" RelX="-0.5" RelY="-1.0" />
      <Point X="81.68559579845899" Y="655.8799871219425" GraphRef="f1df0" RelX="0.5" RelY="1.0" ArrowHead="mim-stimulation" />
    </Graphics>
    <Xref Database="" ID="" />
  </Interaction>
  <Interaction GraphId="id66227108">
    <Comment>Pancreatic Cancer KEGG
</Comment>
    <Graphics ZOrder="12288" LineThickness="1.0" Color="339900">
      <Point X="142.37217951831678" Y="739.3216205466107" GraphRef="ae4a6" RelX="-0.5" RelY="-1.0" />
      <Point X="143.25954652215327" Y="649.4245586399859" GraphRef="c42d4" RelX="0.0" RelY="1.0" ArrowHead="mim-stimulation" />
    </Graphics>
    <Xref Database="" ID="" />
  </Interaction>
  <Interaction GraphId="id684d7b05">
    <Comment>Pancreatic Cancer KEGG</Comment>
    <Graphics ZOrder="12288" LineThickness="1.0" Color="669900">
      <Point X="79.63681086617346" Y="787.6802597710175" GraphRef="e4dd2" RelX="0.5" RelY="-1.0" />
      <Point X="56.71202531645574" Y="730.8625175808722" GraphRef="fc728" RelX="0.0" RelY="1.0" ArrowHead="mim-stimulation" />
    </Graphics>
    <Xref Database="" ID="" />
  </Interaction>
  <Interaction GraphId="id97c42">
    <Comment>Pancreatic Cancer Protein Lounge</Comment>
    <Graphics ZOrder="12288" LineThickness="1.0" Color="339900">
      <Point X="79.63681086617346" Y="787.6802597710175" GraphRef="e4dd2" RelX="0.5" RelY="-1.0" />
      <Point X="142.37217951831678" Y="759.3216205466107" GraphRef="ae4a6" RelX="-0.5" RelY="1.0" ArrowHead="mim-stimulation" />
    </Graphics>
    <Xref Database="" ID="" />
  </Interaction>
  <Interaction GraphId="iddde89331">
    <Comment>Pancreatic Cancer Protein Lounge</Comment>
    <Graphics ZOrder="12288" LineThickness="1.0" Color="669900">
      <Point X="122.15556144815201" Y="834.4797845170473" GraphRef="ab2f8" RelX="0.0" RelY="-1.0" />
      <Point X="79.63681086617346" Y="807.6802597710175" GraphRef="e4dd2" RelX="0.5" RelY="1.0" ArrowHead="mim-stimulation" />
    </Graphics>
    <Xref Database="" ID="" />
  </Interaction>
  <Interaction GraphId="id256e6b00">
    <Comment>Chronic Myeloid Leukemia, KEGG</Comment>
    <Graphics ZOrder="12288" LineThickness="1.0" Color="339900">
      <Point X="712.1998563493878" Y="658.1110529618171" GraphRef="da327" RelX="-1.0" RelY="0.0" />
      <Point X="706.0508221341896" Y="676.4859151276606" GraphRef="bc3cf" RelX="1.0" RelY="0.0" ArrowHead="mim-stimulation" />
    </Graphics>
    <Xref Database="" ID="" />
  </Interaction>
  <Interaction GraphId="id5a8a54fa">
    <Comment>Chronic Myeloid Leukemia, KEGG</Comment>
    <Graphics ZOrder="12288" LineThickness="1.0" Color="ff0000">
      <Point X="752.1998563493878" Y="648.1110529618171" GraphRef="da327" RelX="0.0" RelY="-1.0" />
      <Point X="832.5779257610411" Y="636.8255952119596" GraphRef="abbe8" RelX="-0.5" RelY="1.0" ArrowHead="mim-inhibition" />
    </Graphics>
    <Xref Database="" ID="" />
  </Interaction>
  <Interaction GraphId="id19b2a17d">
    <Comment>Chronic Myeloid Leukemia</Comment>
    <Graphics ZOrder="12288" LineThickness="1.0" Color="339900">
      <Point X="752.1998563493878" Y="668.1110529618171" GraphRef="da327" RelX="0.0" RelY="1.0" />
      <Point X="775.5184366092785" Y="714.045746858041" GraphRef="a3613" RelX="0.0" RelY="-1.0" ArrowHead="mim-stimulation" />
    </Graphics>
    <Xref Database="" ID="" />
  </Interaction>
  <Interaction GraphId="id919dca79">
    <Comment>Chronic Myeloid Leukemia, KEGG</Comment>
    <Graphics ZOrder="12288" LineThickness="1.0" Color="ff0033">
      <Point X="792.1998563493878" Y="658.1110529618171" GraphRef="da327" RelX="1.0" RelY="0.0" />
      <Point X="860.8395142649044" Y="682.3342019001807" GraphRef="e978a" RelX="-1.0" RelY="0.0" ArrowHead="mim-inhibition" />
    </Graphics>
    <Xref Database="" ID="" />
  </Interaction>
  <Interaction GraphId="id28f3d290">
    <Comment>Chronic Myeloid Leukemia, KEGG</Comment>
    <Graphics ZOrder="12288" LineThickness="1.0" Color="669900">
      <Point X="122.15556144815201" Y="854.4797845170473" GraphRef="ab2f8" RelX="0.0" RelY="1.0" />
      <Point X="158.04207885816757" Y="898.061510220029" GraphRef="f76fa" RelX="-0.5" RelY="-1.0" ArrowHead="mim-stimulation" />
    </Graphics>
    <Xref Database="" ID="" />
  </Interaction>
  <Interaction GraphId="id9f85f377">
    <Comment>Chronic Myeloid Leukemia, KEGG</Comment>
    <Graphics ZOrder="12288" LineThickness="1.0" Color="669900">
      <Point X="178.04207885816757" Y="898.061510220029" GraphRef="f76fa" RelX="0.0" RelY="-1.0" />
      <Point X="224.17957593713174" Y="816.8203191211376" GraphRef="f63a3" RelX="0.0" RelY="1.0" ArrowHead="mim-stimulation" />
    </Graphics>
    <Xref Database="" ID="" />
  </Interaction>
  <Interaction GraphId="id9fd428a0">
    <Comment>Chronic Myeloid Leukemia, KEGG</Comment>
    <Graphics ZOrder="12288" LineThickness="1.0" Color="669900">
      <Point X="224.17957593713174" Y="796.8203191211376" GraphRef="f63a3" RelX="0.0" RelY="-1.0" />
      <Point X="182.37217951831678" Y="759.3216205466107" GraphRef="ae4a6" RelX="0.5" RelY="1.0" ArrowHead="mim-stimulation" />
    </Graphics>
    <Xref Database="" ID="" />
  </Interaction>
  <Interaction GraphId="id5edca42a">
    <Graphics ZOrder="12288" LineThickness="1.0" Color="ff0033">
      <Point X="930.3379525573114" Y="649.8945921601729" GraphRef="e6d28" RelX="0.5" RelY="-1.0" />
      <Point X="1035.6235864762612" Y="549.6765899371488" GraphRef="ff4dd" RelX="-1.0" RelY="0.0" ArrowHead="mim-inhibition" />
    </Graphics>
    <Xref Database="" ID="" />
  </Interaction>
  <Interaction GraphId="id9969c37a">
    <Comment>ATM Signaling Pathway BioCarta</Comment>
    <Graphics ZOrder="12288" LineThickness="1.0" Color="669900">
      <Point X="818.8316541613666" Y="878.7822548511525" GraphRef="b829b" RelX="0.0" RelY="-1.0" />
      <Point X="1084.2536352305772" Y="567.5845450768592" GraphRef="d38d8" RelX="0.0" RelY="1.0" ArrowHead="mim-stimulation" />
    </Graphics>
    <Xref Database="" ID="" />
  </Interaction>
  <Interaction GraphId="id10bf6580">
    <Comment>ATM Signaling Pathway, BioCarta</Comment>
    <Graphics ZOrder="12288" LineThickness="1.0" Color="ff0033">
      <Point X="555.4674347976561" Y="821.8389184081276" GraphRef="ef977" RelX="0.5" RelY="-1.0" />
      <Point X="1186.7876121788818" Y="660.5633802816903" GraphRef="df6d8" RelX="-0.5" RelY="-1.0" ArrowHead="mim-inhibition" />
    </Graphics>
    <Xref Database="" ID="" />
  </Interaction>
  <Interaction GraphId="idd47b9058">
    <Comment>ATM Signaling Pathway, BioCarta</Comment>
    <Graphics ZOrder="12288" LineThickness="1.0" Color="ff0000">
      <Point X="475.714640837062" Y="596.3692198047689" GraphRef="af326" RelX="0.5" RelY="1.0" />
      <Point X="1177.4647887323945" Y="666.4629479288603" GraphRef="df6d8" RelX="-1.0" RelY="-0.5" ArrowHead="mim-inhibition" />
    </Graphics>
    <Xref Database="" ID="" />
  </Interaction>
  <Interaction GraphId="id668c1c97">
    <Comment>ATM Signaling Pathway, BioCarta</Comment>
    <Graphics ZOrder="12288" LineThickness="1.0" Color="ff0033">
      <Point X="527.64680965944" Y="538.7486684350523" GraphRef="e631c" RelX="-0.5" RelY="-1.0" />
      <Point X="286.13718519201205" Y="519.3277320905884" GraphRef="cab04" RelX="0.5" RelY="-1.0" ArrowHead="mim-inhibition" />
    </Graphics>
    <Xref Database="" ID="" />
  </Interaction>
  <Interaction GraphId="ide2ecf886">
    <Comment>ATM Signaling Pathway, BioCarta</Comment>
    <Graphics ZOrder="12288" LineThickness="1.0" Color="669900">
      <Point X="508.10474779961197" Y="548.8121114580326" GraphRef="e631c" RelX="-1.0" RelY="0.0" />
      <Point X="555.4674347976561" Y="821.8389184081276" GraphRef="ef977" RelX="0.5" RelY="-1.0" ArrowHead="mim-stimulation" />
    </Graphics>
    <Xref Database="" ID="" />
  </Interaction>
  <Interaction GraphId="id70f3ac7c">
    <Comment>Cell Cycle: G2/M Checkpoint</Comment>
    <Graphics ZOrder="12288" LineThickness="1.0" Color="669900">
      <Point X="353.52777777777794" Y="425.9722222222219" GraphRef="effc1" RelX="0.5" RelY="-1.0" />
      <Point X="495.4674347976561" Y="831.8389184081276" GraphRef="ef977" RelX="-1.0" RelY="0.0" ArrowHead="mim-stimulation" />
    </Graphics>
    <Xref Database="" ID="" />
  </Interaction>
  <Interaction GraphId="id22077f7f">
    <Comment>Cell Cycle: G2/M Checkpoint</Comment>
    <Graphics ZOrder="12288" LineThickness="1.0" Color="669900">
      <Point X="361.53355287492616" Y="485.2896570030686" GraphRef="d55eb" RelX="1.0" RelY="0.0" />
      <Point X="811.8734734317088" Y="540.7326083106658" GraphRef="f0a5f" RelX="-1.0" RelY="0.0" ArrowHead="mim-stimulation" />
    </Graphics>
    <Xref Database="" ID="" />
  </Interaction>
  <Interaction GraphId="id75976c44">
    <Comment>Cell Cycle: G2/M Checkpoint</Comment>
    <Graphics ZOrder="12288" LineThickness="1.0" Color="669900">
      <Point X="851.8734734317088" Y="550.7326083106658" GraphRef="f0a5f" RelX="0.0" RelY="1.0" />
      <Point X="763.3058114989567" Y="472.1267884548972" GraphRef="da3d8" RelX="1.0" RelY="0.0" ArrowHead="mim-stimulation" />
    </Graphics>
    <Xref Database="" ID="" />
  </Interaction>
  <Interaction GraphId="idbd80c1ef">
    <Comment>Cell Cycle: G2/M Checkpoint</Comment>
    <Graphics ZOrder="12288" LineThickness="1.0" Color="ff0033">
      <Point X="1265.7500000000002" Y="713.75" GraphRef="a651a" RelX="0.5" RelY="-1.0" />
      <Point X="1214.756082518344" Y="672.3625155760303" GraphRef="df6d8" RelX="1.0" RelY="0.0" ArrowHead="mim-inhibition" />
    </Graphics>
    <Xref Database="" ID="" />
  </Interaction>
  <Interaction GraphId="idd11bbb3c">
    <Comment>Cell Cycle: G2/M Checkpoint</Comment>
    <Graphics ZOrder="12288" LineThickness="1.0" Color="ff0033">
      <Point X="1129.3333333333333" Y="710.6666666666666" />
      <Point X="1159.9999999999986" Y="641.3333333333333" ArrowHead="mim-inhibition" />
    </Graphics>
    <Xref Database="" ID="" />
  </Interaction>
  <Interaction GraphId="idaa1da259">
    <Comment>Cell Cycle: G2/M Checkpoint</Comment>
    <Graphics ZOrder="12288" LineThickness="1.0" Color="ff0033">
      <Point X="1179.9999999999986" Y="651.3333333333333" />
      <Point X="1151.999999999999" Y="722.6666666666663" ArrowHead="mim-inhibition" />
    </Graphics>
    <Xref Database="" ID="" />
  </Interaction>
  <Interaction GraphId="ida717f050">
    <Comment>Cell Cycle: G2/M Checkpoint</Comment>
    <Graphics ZOrder="12288" LineThickness="1.0" Color="ff0033">
      <Point X="1061.333333333333" Y="761.9999999999999" GraphRef="b0a12" RelX="0.5" RelY="-1.0" />
      <Point X="1091.999999999999" Y="732.6666666666663" GraphRef="a6685" RelX="-0.5" RelY="1.0" ArrowHead="mim-inhibition" />
    </Graphics>
    <Xref Database="" ID="" />
  </Interaction>
  <Interaction GraphId="id3b007e9">
    <Comment>Cell Cycle: G2/M Checkpoint</Comment>
    <Graphics ZOrder="12288" LineThickness="1.0" Color="669900">
      <Point X="1179.9999999999986" Y="651.3333333333333" />
      <Point X="1081.333333333333" Y="771.9999999999999" GraphRef="b0a12" RelX="1.0" RelY="0.0" ArrowHead="mim-stimulation" />
    </Graphics>
    <Xref Database="" ID="" />
  </Interaction>
  <Interaction GraphId="id6d5bd7ee">
    <Comment>Cell Cycle: G2/M Checkpoint</Comment>
    <Graphics ZOrder="12288" LineThickness="1.0" Color="669900">
      <Point X="1021.333333333333" Y="761.9999999999999" GraphRef="b0a12" RelX="-0.5" RelY="-1.0" />
      <Point X="641.397160335509" Y="474.6881925321609" GraphRef="a9563" RelX="1.0" RelY="0.0" ArrowHead="mim-stimulation" />
    </Graphics>
    <Xref Database="" ID="" />
  </Interaction>
  <Interaction GraphId="id98021a0c">
    <Graphics ZOrder="12288" LineThickness="1.0" Color="336600">
      <Point X="286.13718519201205" Y="519.3277320905884" GraphRef="cab04" RelX="0.5" RelY="-1.0" />
      <Point X="783.7772717326329" Y="244.43820270926707" GraphRef="b1493" RelX="-1.0" RelY="0.0" ArrowHead="mim-stimulation" />
    </Graphics>
    <Xref Database="" ID="" />
  </Interaction>
  <Interaction GraphId="idecd89024">
    <Graphics ZOrder="12288" LineThickness="1.0" Color="ff0000">
      <Point X="429.33191909250706" Y="24.069986985759613" GraphRef="c44e0" RelX="0.5" RelY="1.0" />
      <Point X="665.3333333333334" Y="353.3333333333333" ArrowHead="mim-inhibition" />
    </Graphics>
    <Xref Database="" ID="" />
  </Interaction>
  <Interaction GraphId="id285d0158">
    <Graphics ZOrder="12288" LineThickness="1.0" Color="009900">
      <Point X="923.705890333282" Y="30.357842464223104" GraphRef="cf525" RelX="0.0" RelY="1.0" />
      <Point X="925.7472871941798" Y="223.41312251027855" GraphRef="ab2e6" RelX="0.0" RelY="-1.0" ArrowHead="mim-stimulation" />
    </Graphics>
    <Xref Database="" ID="" />
  </Interaction>
  <Interaction GraphId="id3b2439e0">
    <Graphics ZOrder="12288" LineThickness="1.0" Color="339900">
      <Point X="925.7472871941798" Y="243.41312251027855" GraphRef="ab2e6" RelX="0.0" RelY="1.0" />
      <Point X="1011.619633628703" Y="282.18526000334583" GraphRef="dece8" RelX="-1.0" RelY="0.0" ArrowHead="mim-stimulation" />
    </Graphics>
    <Xref Database="" ID="" />
  </Interaction>
  <Interaction GraphId="idd333871d">
    <Graphics ZOrder="12288" LineThickness="1.0" Color="336600">
      <Point X="610.0974377117085" Y="36.35148905490068" GraphRef="e1602" RelX="0.0" RelY="1.0" />
      <Point X="102.25183074724282" Y="300.9950357614502" GraphRef="bd8c7" RelX="0.0" RelY="-1.0" ArrowHead="mim-stimulation" />
    </Graphics>
    <Xref Database="" ID="" />
  </Interaction>
  <Interaction GraphId="ide234a0a0">
    <Graphics ZOrder="12288" LineThickness="1.0" Color="336600">
      <Point X="102.25183074724282" Y="320.9950357614502" GraphRef="bd8c7" RelX="0.0" RelY="1.0" />
      <Point X="212.07089517325343" Y="366.1831026762998" GraphRef="e1eba" RelX="0.0" RelY="-1.0" ArrowHead="mim-stimulation" />
    </Graphics>
    <Xref Database="" ID="" />
  </Interaction>
  <Interaction GraphId="id3bf45803">
    <Graphics ZOrder="12288" LineThickness="1.0" Color="336600">
      <Point X="192.07089517325343" Y="386.1831026762998" GraphRef="e1eba" RelX="-0.5" RelY="1.0" />
      <Point X="73.81145073686858" Y="420.33917670730466" GraphRef="f9556" RelX="0.0" RelY="-1.0" ArrowHead="mim-stimulation" />
    </Graphics>
    <Xref Database="" ID="" />
  </Interaction>
  <Interaction GraphId="id56b684f7">
    <Graphics ZOrder="12288" LineThickness="1.0" Color="339900">
      <Point X="824.5212740871017" Y="67.47415081842914" GraphRef="d76c6" RelX="-0.5" RelY="1.0" />
      <Point X="232.07089517325343" Y="366.1831026762998" GraphRef="e1eba" RelX="0.5" RelY="-1.0" ArrowHead="mim-stimulation" />
    </Graphics>
    <Xref Database="" ID="" />
  </Interaction>
  <Interaction GraphId="idadb734d9">
    <Graphics ZOrder="12288" LineThickness="1.0" Color="009933">
      <Point X="192.07089517325343" Y="386.1831026762998" GraphRef="e1eba" RelX="-0.5" RelY="1.0" />
      <Point X="168.82782900380172" Y="429.8054872210422" GraphRef="b1135" RelX="0.0" RelY="-1.0" ArrowHead="mim-stimulation" />
    </Graphics>
    <Xref Database="" ID="" />
  </Interaction>
  <Interaction GraphId="idfb2f9ca8">
    <Graphics ZOrder="12288" LineThickness="1.0" Color="009900">
      <Point X="188.82782900380172" Y="449.8054872210422" GraphRef="b1135" RelX="0.5" RelY="1.0" />
      <Point X="232.86124563786478" Y="530.824129239927" GraphRef="cab04" RelX="-1.0" RelY="0.0" ArrowHead="mim-stimulation" />
    </Graphics>
    <Xref Database="" ID="" />
  </Interaction>
  <Interaction GraphId="ida522fb59">
    <Graphics ZOrder="12288" LineThickness="1.0" Color="009900">
      <Point X="286.13718519201205" Y="519.3277320905884" GraphRef="cab04" RelX="0.5" RelY="-1.0" />
      <Point X="1178.8389104556936" Y="621.5348548510533" GraphRef="f204d" RelX="-1.0" RelY="0.0" ArrowHead="mim-stimulation" />
    </Graphics>
    <Xref Database="" ID="" />
  </Interaction>
  <Interaction GraphId="ide6aff597">
    <Graphics ZOrder="12288" LineThickness="1.0" Color="cc3300">
      <Point X="1268.6566504313914" Y="621.5348548510533" GraphRef="f204d" RelX="1.0" RelY="0.0" />
      <Point X="1371.1158421069185" Y="660.6726489907119" GraphRef="dcf93" RelX="-1.0" RelY="-0.5" ArrowHead="mim-inhibition" />
    </Graphics>
    <Xref Database="" ID="" />
  </Interaction>
  <Interaction GraphId="idcff3012b">
    <Graphics ZOrder="12288" LineThickness="1.0" Color="339900">
      <Point X="504.0513031467632" Y="52.20008359300782" GraphRef="ff6fb" RelX="0.0" RelY="1.0" />
      <Point X="796.2165459935263" Y="130.25979997699412" GraphRef="b2081" RelX="0.0" RelY="-1.0" ArrowHead="mim-stimulation" />
    </Graphics>
    <Xref Database="" ID="" />
  </Interaction>
  <Interaction GraphId="iddaf86003">
    <Graphics ZOrder="12288" LineThickness="1.0" Color="009900">
      <Point X="796.8226919256845" Y="169.6843619307668" GraphRef="ef6c3" RelX="0.0" RelY="1.0" />
      <Point X="833.7132660667097" Y="194.90795959252372" GraphRef="d1fac" RelX="-0.5" RelY="-1.0" ArrowHead="mim-stimulation" />
    </Graphics>
    <Xref Database="" ID="" />
  </Interaction>
  <Interaction GraphId="id99887fc9">
    <Graphics ZOrder="12288" LineThickness="1.0" Color="339900">
      <Point X="884.5212740871017" Y="57.47415081842914" GraphRef="d76c6" RelX="1.0" RelY="0.0" />
      <Point X="1155.3375616344765" Y="186.88601686094654" GraphRef="a7770" RelX="-0.5" RelY="-1.0" ArrowHead="mim-stimulation" />
    </Graphics>
    <Xref Database="" ID="" />
  </Interaction>
  <Interaction GraphId="idbb2324d8">
    <Graphics ZOrder="12288" LineThickness="1.0" Color="339900">
      <Point X="1195.3375616344765" Y="206.88601686094654" GraphRef="a7770" RelX="0.5" RelY="1.0" />
      <Point X="1368.39779245538" Y="249.4894068089353" GraphRef="cacf0" RelX="0.0" RelY="-1.0" ArrowHead="mim-stimulation" />
    </Graphics>
    <Xref Database="" ID="" />
  </Interaction>
  <Interaction GraphId="id43b9e785">
    <Graphics ZOrder="12288" LineThickness="1.0" Color="339900">
      <Point X="1388.39779245538" Y="269.4894068089353" GraphRef="cacf0" RelX="0.5" RelY="1.0" />
      <Point X="1385.7018598805196" Y="315.8819828877134" GraphRef="c385b" RelX="1.0" RelY="0.0" ArrowHead="mim-stimulation" />
    </Graphics>
    <Xref Database="" ID="" />
  </Interaction>
  <Interaction GraphId="id1e7ad2de">
    <Graphics ZOrder="12288" LineThickness="1.0" Color="cc0000">
      <Point X="1345.7018598805196" Y="305.8819828877134" GraphRef="c385b" RelX="0.0" RelY="-1.0" />
      <Point X="1328.39779245538" Y="259.4894068089353" GraphRef="cacf0" RelX="-1.0" RelY="0.0" ArrowHead="mim-inhibition" />
    </Graphics>
    <Xref Database="" ID="" />
  </Interaction>
  <Interaction GraphId="id84fac27e">
    <Graphics ZOrder="12288" LineThickness="1.0" Color="339900">
      <Point X="1368.39779245538" Y="269.4894068089353" GraphRef="cacf0" RelX="0.0" RelY="1.0" />
      <Point X="1466.8770397437324" Y="404.09798641308043" GraphRef="f570b" RelX="0.0" RelY="-1.0" ArrowHead="mim-stimulation" />
    </Graphics>
    <Xref Database="" ID="" />
  </Interaction>
  <Interaction GraphId="idd9049880">
    <Graphics ZOrder="12288" LineThickness="1.0" Color="339900">
      <Point X="1345.7018598805196" Y="325.8819828877134" GraphRef="c385b" RelX="0.0" RelY="1.0" />
      <Point X="1352.7719196132045" Y="359.66129697824334" GraphRef="a4a89" RelX="0.0" RelY="-1.0" ArrowHead="mim-stimulation" />
    </Graphics>
    <Xref Database="" ID="" />
  </Interaction>
  <Interaction GraphId="idca5137d1">
    <Graphics ZOrder="12288" LineThickness="1.0" Color="339900">
      <Point X="1445.8509142053424" Y="525.8649789029539" GraphRef="b7be3" RelX="0.0" RelY="-1.0" />
      <Point X="1372.7719196132045" Y="379.66129697824334" GraphRef="a4a89" RelX="0.5" RelY="1.0" ArrowHead="mim-stimulation" />
    </Graphics>
    <Xref Database="" ID="" />
  </Interaction>
  <Interaction GraphId="id3457bbc6">
    <Graphics ZOrder="12288" LineThickness="1.0" Color="009900">
      <Point X="1348.281216567763" Y="495.7385843396403" GraphRef="b24c1" RelX="0.0" RelY="-1.0" />
      <Point X="1352.7719196132045" Y="379.66129697824334" GraphRef="a4a89" RelX="0.0" RelY="1.0" ArrowHead="mim-stimulation" />
    </Graphics>
    <Xref Database="" ID="" />
  </Interaction>
  <Interaction GraphId="idbb59a84">
    <Graphics ZOrder="12288" LineThickness="1.0" Color="cc0000">
      <Point X="1392.7719196132045" Y="369.66129697824334" GraphRef="a4a89" RelX="1.0" RelY="0.0" />
      <Point X="1388.39779245538" Y="269.4894068089353" GraphRef="cacf0" RelX="0.5" RelY="1.0" ArrowHead="mim-inhibition" />
    </Graphics>
    <Xref Database="" ID="" />
  </Interaction>
  <Interaction GraphId="id38c95bba">
    <Graphics ZOrder="12288" LineThickness="1.0" Color="cc0000">
      <Point X="1392.7719196132045" Y="369.66129697824334" GraphRef="a4a89" RelX="1.0" RelY="0.0" />
      <Point X="1414.682946916728" Y="404.09798641308043" GraphRef="f570b" RelX="-0.5" RelY="-1.0" ArrowHead="mim-inhibition" />
    </Graphics>
    <Xref Database="" ID="" />
  </Interaction>
  <Interaction GraphId="idc2489523">
    <Graphics ZOrder="12288" LineThickness="1.0" Color="339900">
      <Point X="1445.8509142053424" Y="545.8649789029539" GraphRef="b7be3" RelX="0.0" RelY="1.0" />
      <Point X="1506.0196905766516" Y="604.627285513361" GraphRef="a5062" RelX="-0.5" RelY="-1.0" ArrowHead="mim-stimulation" />
    </Graphics>
    <Xref Database="" ID="" />
  </Interaction>
  <Interaction GraphId="iddef0caef">
    <Graphics ZOrder="12288" LineThickness="1.0" Color="009900">
      <Point X="1526.0196905766516" Y="604.627285513361" GraphRef="a5062" RelX="0.0" RelY="-1.0" />
      <Point X="1519.0711325707368" Y="443.6338513919817" GraphRef="f570b" RelX="0.5" RelY="1.0" ArrowHead="mim-stimulation" />
    </Graphics>
    <Xref Database="" ID="" />
  </Interaction>
  <Interaction GraphId="id3c5fde4b">
    <Graphics ZOrder="12288" LineThickness="1.0" Color="339900">
      <Point X="1176.7951925222062" Y="27.110936540937843" GraphRef="b4e26" RelX="-0.5" RelY="1.0" />
      <Point X="1328.281216567763" Y="495.7385843396403" GraphRef="b24c1" RelX="-0.5" RelY="-1.0" ArrowHead="mim-stimulation" />
    </Graphics>
    <Xref Database="" ID="" />
  </Interaction>
  <Interaction GraphId="idfe1cc142">
    <Graphics ZOrder="12288" LineThickness="1.0" Color="336600">
      <Point X="1308.281216567763" Y="505.7385843396403" GraphRef="b24c1" RelX="-1.0" RelY="0.0" />
      <Point X="1065.198936247201" Y="470.850415810911" GraphRef="cb29e" RelX="1.0" RelY="0.0" ArrowHead="mim-stimulation" />
    </Graphics>
    <Xref Database="" ID="" />
  </Interaction>
  <Interaction GraphId="id284a653c">
    <Graphics ZOrder="12288" LineThickness="1.0" Color="006600">
      <Point X="1005.1989362472009" Y="460.850415810911" GraphRef="cb29e" RelX="-0.5" RelY="-1.0" />
      <Point X="939.9123185140933" Y="441.86033630301887" GraphRef="ba999" RelX="1.0" RelY="0.0" ArrowHead="mim-stimulation" />
    </Graphics>
    <Xref Database="" ID="" />
  </Interaction>
  <Interaction GraphId="id5534230d">
    <Graphics ZOrder="12288" LineThickness="1.0" Color="339900">
      <Point X="484.0513031467632" Y="52.20008359300782" GraphRef="ff6fb" RelX="-0.5" RelY="1.0" />
      <Point X="653.1843753575953" Y="549.7524130033004" GraphRef="cc4fa" RelX="-0.5" RelY="-1.0" ArrowHead="mim-stimulation" />
    </Graphics>
    <Xref Database="" ID="" />
  </Interaction>
  <Interaction GraphId="idd46a4ef9">
    <Graphics ZOrder="12288" LineThickness="1.0" Color="009900">
      <Point X="673.1843753575953" Y="569.7524130033004" GraphRef="cc4fa" RelX="0.0" RelY="1.0" />
      <Point X="647.4341378848115" Y="918.2611319895597" GraphRef="ec80d" RelX="0.5" RelY="-1.0" ArrowHead="mim-stimulation" />
    </Graphics>
    <Xref Database="" ID="" />
  </Interaction>
  <Interaction GraphId="idf580adb7">
    <Graphics ZOrder="12288" LineThickness="1.0" Color="339900">
      <Point X="647.4341378848115" Y="942.1475505197408" GraphRef="ec80d" RelX="0.5" RelY="1.0" />
      <Point X="615.1586969007183" Y="974.9878059642023" GraphRef="ddeb8" RelX="-0.5" RelY="-1.0" ArrowHead="mim-stimulation" />
    </Graphics>
    <Xref Database="" ID="" />
  </Interaction>
  <Interaction GraphId="id78ba9729">
    <Graphics ZOrder="12288" LineThickness="1.0" Color="009900">
      <Point X="586.2729952389243" Y="548.8121114580326" GraphRef="e631c" RelX="1.0" RelY="0.0" />
      <Point X="705.8070994640304" Y="903.117924470438" GraphRef="d2192" RelX="0.0" RelY="-1.0" ArrowHead="mim-stimulation" />
    </Graphics>
    <Xref Database="" ID="" />
  </Interaction>
  <Interaction GraphId="idd4860f86">
    <Graphics ZOrder="12288" LineThickness="1.0" Color="669900">
      <Point X="705.8070994640304" Y="923.117924470438" GraphRef="d2192" RelX="0.0" RelY="1.0" />
      <Point X="731.6595448425262" Y="995.2852730427794" GraphRef="f1e3f" RelX="0.0" RelY="-1.0" ArrowHead="mim-stimulation" />
    </Graphics>
    <Xref Database="" ID="" />
  </Interaction>
  <Interaction GraphId="ideeca1152">
    <Graphics ZOrder="12288" LineThickness="1.0" Color="669900">
      <Point X="360.26615279840814" Y="716.022417431447" GraphRef="c6815" RelX="-0.5" RelY="-1.0" />
      <Point X="347.02941031839833" Y="669.505045658311" GraphRef="dedcb" RelX="1.0" RelY="0.0" ArrowHead="mim-stimulation" />
    </Graphics>
    <Xref Database="" ID="" />
  </Interaction>
  <Interaction GraphId="id6d2e067a">
    <Graphics ZOrder="12288" LineThickness="1.0" Color="669900">
      <Point X="327.02941031839833" Y="679.505045658311" GraphRef="dedcb" RelX="0.5" RelY="1.0" />
      <Point X="340.26615279840814" Y="726.022417431447" GraphRef="c6815" RelX="-1.0" RelY="0.0" ArrowHead="mim-stimulation" />
    </Graphics>
    <Xref Database="" ID="" />
  </Interaction>
  <Interaction GraphId="id37710212">
    <Graphics ZOrder="12288" LineThickness="1.0" Color="009933">
      <Point X="784.2099761051369" Y="434.48327359617696" GraphRef="a8473" RelX="0.0" RelY="1.0" />
      <Point X="713.1843753575953" Y="559.7524130033004" GraphRef="cc4fa" RelX="1.0" RelY="0.0" ArrowHead="mim-stimulation" />
    </Graphics>
    <Xref Database="" ID="" />
  </Interaction>
  <Interaction GraphId="id392e861c">
    <Graphics ZOrder="12288" LineThickness="1.0" Color="336600">
      <Point X="804.2099761051369" Y="434.48327359617696" GraphRef="a8473" RelX="0.5" RelY="1.0" />
      <Point X="725.8070994640304" Y="903.117924470438" GraphRef="d2192" RelX="0.5" RelY="-1.0" ArrowHead="mim-stimulation" />
    </Graphics>
    <Xref Database="" ID="" />
  </Interaction>
  <Interaction GraphId="id3874651f">
    <Graphics ZOrder="12288" LineThickness="1.0" Color="669900">
      <Point X="76.71202531645574" Y="730.8625175808722" GraphRef="fc728" RelX="0.5" RelY="1.0" />
      <Point X="454.9243656147419" Y="986.7311834201222" GraphRef="df468" RelX="-1.0" RelY="0.0" ArrowHead="mim-stimulation" />
    </Graphics>
    <Xref Database="" ID="" />
  </Interaction>
  <Interaction GraphId="id3f7882f5">
    <Graphics ZOrder="12288" LineThickness="1.0" Color="669900">
      <Point X="844.5212740871017" Y="67.47415081842914" GraphRef="d76c6" RelX="0.0" RelY="1.0" />
      <Point X="1348.39779245538" Y="249.4894068089353" GraphRef="cacf0" RelX="-0.5" RelY="-1.0" ArrowHead="mim-stimulation" />
    </Graphics>
    <Xref Database="" ID="" />
  </Interaction>
  <Interaction GraphId="idfcffc1bd">
    <Graphics ZOrder="12288" LineThickness="1.0" Color="669900">
      <Point X="873.7132660667097" Y="194.90795959252372" GraphRef="d1fac" RelX="0.5" RelY="-1.0" />
      <Point X="1348.39779245538" Y="269.4894068089353" GraphRef="cacf0" RelX="-0.5" RelY="1.0" ArrowHead="mim-stimulation" />
    </Graphics>
    <Xref Database="" ID="" />
  </Interaction>
  <Interaction GraphId="id6756b78e">
    <Graphics ZOrder="12288" LineThickness="1.0" Color="669900">
      <Point X="1554.4762070263841" Y="286.80984923827583" GraphRef="b4974" RelX="-1.0" RelY="0.0" />
      <Point X="1408.39779245538" Y="259.4894068089353" GraphRef="cacf0" RelX="1.0" RelY="0.0" ArrowHead="mim-stimulation" />
    </Graphics>
    <Xref Database="" ID="" />
  </Interaction>
  <Interaction GraphId="id7ac35784">
    <Graphics ZOrder="12288" LineThickness="1.0" Color="669900">
      <Point X="1388.39779245538" Y="269.4894068089353" GraphRef="cacf0" RelX="0.5" RelY="1.0" />
      <Point X="1421.9501664734862" Y="320.6969269110204" GraphRef="de59b" RelX="-1.0" RelY="0.0" ArrowHead="mim-stimulation" />
    </Graphics>
    <Xref Database="" ID="" />
  </Interaction>
  <Interaction GraphId="id312f38f7">
    <Graphics ZOrder="12288" LineThickness="1.0" Color="669900">
      <Point X="1461.9501664734862" Y="330.6969269110204" GraphRef="de59b" RelX="0.0" RelY="1.0" />
      <Point X="1574.5937961595264" Y="682.7621861152137" GraphRef="faef9" RelX="0.0" RelY="-1.0" ArrowHead="mim-stimulation" />
    </Graphics>
    <Xref Database="" ID="" />
  </Interaction>
  <Interaction GraphId="id41b4ba22">
    <Graphics ZOrder="12288" LineThickness="1.0" Color="669900">
      <Point X="1388.39779245538" Y="249.4894068089353" GraphRef="cacf0" RelX="0.5" RelY="-1.0" />
      <Point X="1472.5777800460887" Y="197.2797566044173" GraphRef="bdd9c" RelX="-1.0" RelY="0.0" ArrowHead="mim-stimulation" />
    </Graphics>
    <Xref Database="" ID="" />
  </Interaction>
  <Interaction GraphId="id1311540a">
    <Graphics ZOrder="12288" LineThickness="1.0" Color="ff0000">
      <Point X="534.9243656147419" Y="986.7311834201222" GraphRef="df468" RelX="1.0" RelY="0.0" />
      <Point X="905.7472871941798" Y="243.41312251027855" GraphRef="ab2e6" RelX="-0.5" RelY="1.0" ArrowHead="mim-inhibition" />
    </Graphics>
    <Xref Database="" ID="" />
  </Interaction>
  <Interaction GraphId="id85948b54">
    <BiopaxRef>cfc</BiopaxRef>
    <Graphics ZOrder="12288" LineThickness="1.0" Color="669900">
      <Point X="197.6676542201994" Y="36.285919299375614" GraphRef="d7a21" RelX="0.0" RelY="1.0" />
      <Point X="250.61989215591387" Y="519.3277320905884" GraphRef="cab04" RelX="-0.5" RelY="-1.0" ArrowHead="mim-stimulation" />
    </Graphics>
    <Xref Database="" ID="" />
  </Interaction>
  <Interaction GraphId="id7d95795b">
    <Graphics ZOrder="12288" LineThickness="1.0" Color="ff0000">
      <Point X="288.0635805591122" Y="37.2969583357559" GraphRef="ecc90" RelX="0.0" RelY="1.0" />
      <Point X="250.61989215591387" Y="519.3277320905884" GraphRef="cab04" RelX="-0.5" RelY="-1.0" ArrowHead="mim-inhibition" />
    </Graphics>
    <Xref Database="" ID="" />
  </Interaction>
  <Interaction GraphId="id2e3501aa">
    <Graphics ZOrder="12288" LineThickness="1.0" Color="ff3300">
      <Point X="844.5212740871017" Y="67.47415081842914" GraphRef="d76c6" RelX="0.0" RelY="1.0" />
      <Point X="250.61989215591387" Y="519.3277320905884" GraphRef="cab04" RelX="-0.5" RelY="-1.0" ArrowHead="mim-inhibition" />
    </Graphics>
    <Xref Database="" ID="" />
  </Interaction>
  <Interaction GraphId="id74bae6b4">
    <Graphics ZOrder="12288" LineThickness="1.0" Color="ff3300">
      <Point X="893.6572876601351" Y="30.357842464223104" GraphRef="cf525" RelX="-0.5" RelY="1.0" />
      <Point X="250.61989215591387" Y="519.3277320905884" GraphRef="cab04" RelX="-0.5" RelY="-1.0" ArrowHead="mim-inhibition" />
    </Graphics>
    <Xref Database="" ID="" />
  </Interaction>
  <Interaction GraphId="id19e48b1b">
    <Graphics ZOrder="12288" LineThickness="1.0" Color="669900">
      <Point X="864.5212740871017" Y="67.47415081842914" GraphRef="d76c6" RelX="0.5" RelY="1.0" />
      <Point X="853.7132660667097" Y="194.90795959252372" GraphRef="d1fac" RelX="0.0" RelY="-1.0" ArrowHead="mim-stimulation" />
    </Graphics>
    <Xref Database="" ID="" />
  </Interaction>
  <Interaction GraphId="idf1f229">
    <Graphics ZOrder="12288" LineThickness="1.0" Color="ff0000">
      <Point X="371.05731398922626" Y="24.069986985759613" GraphRef="c44e0" RelX="-0.5" RelY="1.0" />
      <Point X="833.7132660667097" Y="194.90795959252372" GraphRef="d1fac" RelX="-0.5" RelY="-1.0" ArrowHead="mim-inhibition" />
    </Graphics>
    <Xref Database="" ID="" />
  </Interaction>
  <Interaction GraphId="id710afc54">
    <Graphics ZOrder="12288" LineThickness="1.0" Color="ff3300">
      <Point X="893.6572876601351" Y="30.357842464223104" GraphRef="cf525" RelX="-0.5" RelY="1.0" />
      <Point X="853.7132660667097" Y="194.90795959252372" GraphRef="d1fac" RelX="0.0" RelY="-1.0" ArrowHead="mim-inhibition" />
    </Graphics>
    <Xref Database="" ID="" />
  </Interaction>
  <Interaction GraphId="id408c77c0">
    <Graphics ZOrder="12288" LineThickness="1.0" Color="ff3300">
      <Point X="1056.4195239141056" Y="18.508693324879093" GraphRef="b71b7" RelX="-0.5" RelY="1.0" />
      <Point X="307.02941031839833" Y="659.505045658311" GraphRef="dedcb" RelX="0.0" RelY="-1.0" ArrowHead="mim-inhibition" />
    </Graphics>
    <Xref Database="" ID="" />
  </Interaction>
  <Interaction GraphId="id72c86cfa">
    <Graphics ZOrder="12288" LineThickness="1.0" Color="ff0000">
      <Point X="371.05731398922626" Y="24.069986985759613" GraphRef="c44e0" RelX="-0.5" RelY="1.0" />
      <Point X="307.02941031839833" Y="659.505045658311" GraphRef="dedcb" RelX="0.0" RelY="-1.0" ArrowHead="mim-inhibition" />
    </Graphics>
    <Xref Database="" ID="" />
  </Interaction>
  <Interaction GraphId="id8ba5f251">
    <Graphics ZOrder="12288" LineThickness="1.0" Color="669900">
      <Point X="953.7544930064289" Y="30.357842464223104" GraphRef="cf525" RelX="0.5" RelY="1.0" />
      <Point X="653.1843753575953" Y="549.7524130033004" GraphRef="cc4fa" RelX="-0.5" RelY="-1.0" ArrowHead="mim-stimulation" />
    </Graphics>
    <Xref Database="" ID="" />
  </Interaction>
  <Interaction GraphId="id6e7e9c35">
    <Graphics ZOrder="12288" LineThickness="1.0" Color="669900">
      <Point X="875.1612426596429" Y="486.3158289342806" GraphRef="e0194" RelX="0.0" RelY="-1.0" />
      <Point X="899.9123185140933" Y="451.86033630301887" GraphRef="ba999" RelX="0.0" RelY="1.0" ArrowHead="mim-stimulation" />
    </Graphics>
    <Xref Database="" ID="" />
  </Interaction>
  <Interaction GraphId="idec2a9a86">
    <BiopaxRef>aeb</BiopaxRef>
    <Graphics ZOrder="12288" LineThickness="1.0" Color="ff0000">
      <Point X="1410.390787844802" Y="58.67346938775509" GraphRef="a32ce" RelX="-0.5" RelY="1.0" />
      <Point X="895.1612426596429" Y="486.3158289342806" GraphRef="e0194" RelX="0.5" RelY="-1.0" ArrowHead="mim-inhibition" />
    </Graphics>
    <Xref Database="" ID="" />
  </Interaction>
  <Interaction GraphId="ida4688fbe">
    <Graphics ZOrder="12288" LineThickness="1.0" Color="ff3300">
      <Point X="524.0513031467632" Y="52.20008359300782" GraphRef="ff6fb" RelX="0.5" RelY="1.0" />
      <Point X="855.1612426596429" Y="486.3158289342806" GraphRef="e0194" RelX="-0.5" RelY="-1.0" ArrowHead="mim-inhibition" />
    </Graphics>
    <Xref Database="" ID="" />
  </Interaction>
  <Interaction GraphId="idfd3710b4">
    <Graphics ZOrder="12288" LineThickness="1.0" Color="ff0000">
      <Point X="429.33191909250706" Y="24.069986985759613" GraphRef="c44e0" RelX="0.5" RelY="1.0" />
      <Point X="835.1612426596429" Y="496.3158289342806" GraphRef="e0194" RelX="-1.0" RelY="0.0" ArrowHead="mim-inhibition" />
    </Graphics>
    <Xref Database="" ID="" />
  </Interaction>
  <Interaction GraphId="id52822ecb">
    <Graphics ZOrder="12288" LineThickness="1.0" Color="669900">
      <Point X="923.705890333282" Y="30.357842464223104" GraphRef="cf525" RelX="0.0" RelY="1.0" />
      <Point X="875.1612426596429" Y="486.3158289342806" GraphRef="e0194" RelX="0.0" RelY="-1.0" ArrowHead="mim-stimulation" />
    </Graphics>
    <Xref Database="" ID="" />
  </Interaction>
  <Interaction GraphId="ida0c33745">
    <BiopaxRef>ae4</BiopaxRef>
    <Graphics ZOrder="12288" LineThickness="1.0" Color="669900">
      <Point X="1123.5943899520894" Y="55.561857966659375" GraphRef="cd6a6" RelX="-0.5" RelY="1.0" />
      <Point X="895.1612426596429" Y="486.3158289342806" GraphRef="e0194" RelX="0.5" RelY="-1.0" ArrowHead="mim-stimulation" />
    </Graphics>
    <Xref Database="" ID="" />
  </Interaction>
  <Interaction GraphId="id4405fad6">
    <Graphics ZOrder="12288" LineThickness="1.0" Color="669900">
      <Point X="574.6393131707599" Y="876.5475909612115" GraphRef="bbe6f" RelX="-0.5" RelY="1.0" />
      <Point X="607.4341378848115" Y="918.2611319895597" GraphRef="ec80d" RelX="-0.5" RelY="-1.0" ArrowHead="mim-stimulation" />
    </Graphics>
    <Xref Database="" ID="" />
  </Interaction>
  <Interaction GraphId="id980691d4">
    <Graphics ZOrder="12288" LineThickness="1.0" Color="669900">
      <Point X="585.8015094351325" Y="1029.0411970034595" GraphRef="b662d" RelX="-1.0" RelY="0.0" />
      <Point X="538.7296594100765" Y="1023.9406163119711" GraphRef="c1ce4" RelX="1.0" RelY="0.0" ArrowHead="mim-stimulation" />
    </Graphics>
    <Xref Database="" ID="" />
  </Interaction>
  <Interaction GraphId="id356c5d89">
    <Graphics ZOrder="12288" LineThickness="1.0" Color="669900">
      <Point X="498.72965941007647" Y="1013.6884921486437" GraphRef="c1ce4" RelX="0.0" RelY="-1.0" />
      <Point X="574.6393131707599" Y="876.5475909612115" GraphRef="bbe6f" RelX="-0.5" RelY="1.0" ArrowHead="mim-stimulation" />
    </Graphics>
    <Xref Database="" ID="" />
  </Interaction>
  <Interaction GraphId="id39c0713">
    <Graphics ZOrder="12288" LineThickness="1.0" Color="669900">
      <Point X="1626.4483370378682" Y="366.628349178911" GraphRef="cbcfe" RelX="0.0" RelY="-1.0" />
      <Point X="1481.9501664734862" Y="330.6969269110204" GraphRef="de59b" RelX="0.5" RelY="1.0" ArrowHead="mim-stimulation" />
    </Graphics>
    <Xref Database="" ID="" />
  </Interaction>
  <Interaction GraphId="idf3669bc4">
    <Graphics ZOrder="12288" LineThickness="1.0" Color="669900">
      <Point X="1627.754045092142" Y="484.1958210187703" GraphRef="d4a16" RelX="0.5" RelY="-1.0" />
      <Point X="1626.4483370378682" Y="386.628349178911" GraphRef="cbcfe" RelX="0.0" RelY="1.0" ArrowHead="mim-stimulation" />
    </Graphics>
    <Xref Database="" ID="" />
  </Interaction>
  <Interaction GraphId="id57c4d732">
    <Graphics ZOrder="12288" LineThickness="1.0" Color="669900">
      <Point X="1441.9501664734862" Y="310.6969269110204" GraphRef="de59b" RelX="-0.5" RelY="-1.0" />
      <Point X="873.7132660667097" Y="214.90795959252372" GraphRef="d1fac" RelX="0.5" RelY="1.0" ArrowHead="mim-stimulation" />
    </Graphics>
    <Xref Database="" ID="" />
  </Interaction>
  <Interaction GraphId="id7d588fe6">
    <Graphics ZOrder="12288" LineThickness="1.0" Color="669900">
      <Point X="833.7132660667097" Y="214.90795959252372" GraphRef="d1fac" RelX="-0.5" RelY="1.0" />
      <Point X="820.9104045453728" Y="307.08915889521256" GraphRef="ec1ea" RelX="0.0" RelY="-1.0" ArrowHead="mim-stimulation" />
    </Graphics>
    <Xref Database="" ID="" />
  </Interaction>
  <Interaction GraphId="id4d58852a">
    <Graphics ZOrder="12288" LineThickness="1.0" Color="669900">
      <Point X="415.714640837062" Y="586.3692198047689" GraphRef="af326" RelX="-1.0" RelY="0.0" />
      <Point X="286.13718519201205" Y="542.3205263892655" GraphRef="cab04" RelX="0.5" RelY="1.0" ArrowHead="mim-stimulation" />
    </Graphics>
    <Xref Database="" ID="" />
  </Interaction>
  <Interaction GraphId="id87b73d62">
    <Graphics ZOrder="12288" LineThickness="1.0" Color="669900">
      <Point X="451.56875154682393" Y="631.1538809958274" GraphRef="c646b" RelX="-0.5" RelY="-1.0" />
      <Point X="303.89583171006115" Y="530.824129239927" GraphRef="cab04" RelX="1.0" RelY="0.0" ArrowHead="mim-stimulation" />
    </Graphics>
    <Xref Database="" ID="" />
  </Interaction>
  <Interaction GraphId="id6a6c552e">
    <Graphics ZOrder="12288" LineThickness="1.0" Color="669900">
      <Point X="798.8316541613666" Y="898.7822548511525" GraphRef="b829b" RelX="-0.5" RelY="1.0" />
      <Point X="751.6595448425262" Y="995.2852730427794" GraphRef="f1e3f" RelX="0.5" RelY="-1.0" ArrowHead="mim-stimulation" />
    </Graphics>
    <Xref Database="" ID="" />
  </Interaction>
  <Interaction GraphId="id95a6e693">
    <Graphics ZOrder="12288" LineThickness="1.0" Color="669900">
      <Point X="455.714640837062" Y="596.3692198047689" GraphRef="af326" RelX="0.0" RelY="1.0" />
      <Point X="437.86422346716455" Y="934.8055555555557" GraphRef="dc44a" RelX="0.0" RelY="-1.0" ArrowHead="mim-stimulation" />
    </Graphics>
    <Xref Database="" ID="" />
  </Interaction>
  <Interaction GraphId="idf19ba5dc">
    <Graphics ZOrder="12288" LineThickness="1.0" Color="ff0000">
      <Point X="407.5552963538967" Y="1007.9099706238121" GraphRef="b3fcf" RelX="0.0" RelY="-1.0" />
      <Point X="437.86422346716455" Y="954.8055555555557" GraphRef="dc44a" RelX="0.0" RelY="1.0" ArrowHead="mim-inhibition" />
    </Graphics>
    <Xref Database="" ID="" />
  </Interaction>
  <Interaction GraphId="id6dd6db0a">
    <Graphics ZOrder="12288" LineThickness="1.0" Color="669900">
      <Point X="1010.8814922735503" Y="479.7759227172333" GraphRef="a0ad5" RelX="-0.5" RelY="-1.0" />
      <Point X="919.9123185140933" Y="451.86033630301887" GraphRef="ba999" RelX="0.5" RelY="1.0" ArrowHead="mim-stimulation" />
    </Graphics>
    <Xref Database="" ID="" />
  </Interaction>
  <Interaction GraphId="ide6220488">
    <Graphics ZOrder="12288" LineThickness="1.0" Color="ff3300">
      <Point X="286.13718519201205" Y="519.3277320905884" GraphRef="cab04" RelX="0.5" RelY="-1.0" />
      <Point X="321.53355287492616" Y="495.2896570030686" GraphRef="d55eb" RelX="0.0" RelY="1.0" ArrowHead="mim-inhibition" />
    </Graphics>
    <Xref Database="" ID="" />
  </Interaction>
  <Interaction GraphId="idddfe5580">
    <Graphics ZOrder="12288" LineThickness="1.0" Color="669900">
      <Point X="570.2171185272234" Y="558.6012106359505" GraphRef="b19a8" RelX="0.5" RelY="-1.0" />
      <Point X="669.89378080054" Y="710.0338347346982" GraphRef="a2bbe" RelX="-0.5" RelY="-1.0" ArrowHead="mim-stimulation" />
    </Graphics>
    <Xref Database="" ID="" />
  </Interaction>
  <Interaction GraphId="id705d943f">
    <Graphics ZOrder="12288" LineThickness="1.0" Color="669900">
      <Point X="202.37217951831678" Y="749.3216205466107" GraphRef="ae4a6" RelX="1.0" RelY="0.0" />
      <Point X="255.12006832864813" Y="762.0886718591381" GraphRef="cc0e6" RelX="-0.5" RelY="-1.0" ArrowHead="mim-stimulation" />
    </Graphics>
    <Xref Database="" ID="" />
  </Interaction>
  <Interaction GraphId="id8800666c">
    <Graphics ZOrder="12288" LineThickness="1.0" Color="669900">
      <Point X="235.87261934905635" Y="773.7622281429655" GraphRef="cc0e6" RelX="-1.0" RelY="0.0" />
      <Point X="59.391969786455185" Y="655.8799871219425" GraphRef="f1df0" RelX="0.0" RelY="1.0" ArrowHead="mim-stimulation" />
    </Graphics>
    <Xref Database="" ID="" />
  </Interaction>
  <Interaction GraphId="idf3523787">
    <Graphics ZOrder="12288" LineThickness="1.0" Color="669900">
      <Point X="853.7132660667097" Y="214.90795959252372" GraphRef="d1fac" RelX="0.0" RelY="1.0" />
      <Point X="871.8445361529451" Y="350.98515515881604" GraphRef="c2cf5" RelX="-0.5" RelY="-1.0" ArrowHead="mim-stimulation" />
    </Graphics>
    <Xref Database="" ID="" />
  </Interaction>
  <Interaction GraphId="id84c5f174">
    <Graphics ZOrder="12288" LineThickness="1.0" Color="669900">
      <Point X="853.7132660667097" Y="214.90795959252372" GraphRef="d1fac" RelX="0.0" RelY="1.0" />
      <Point X="726.0273133057656" Y="322.55139760148273" GraphRef="d2dec" RelX="0.5" RelY="-1.0" ArrowHead="mim-stimulation" />
    </Graphics>
    <Xref Database="" ID="" />
  </Interaction>
  <Interaction GraphId="id2a0e8c9c">
    <Graphics ZOrder="12288" LineThickness="1.0" Color="ff0000">
      <Point X="1546.3411960230044" Y="259.3717072254569" GraphRef="c3b4e" RelX="0.5" RelY="1.0" />
      <Point X="1481.9501664734862" Y="310.6969269110204" GraphRef="de59b" RelX="0.5" RelY="-1.0" ArrowHead="mim-inhibition" />
    </Graphics>
    <Xref Database="" ID="" />
  </Interaction>
  <Interaction GraphId="idc7ef9134">
    <Graphics ZOrder="12288" LineThickness="1.0" Color="ff0000">
      <Point X="873.7132660667097" Y="214.90795959252372" GraphRef="d1fac" RelX="0.5" RelY="1.0" />
      <Point X="1439.4529378804648" Y="758.912103073079" GraphRef="b6eac" RelX="-0.5" RelY="-1.0" ArrowHead="mim-inhibition" />
    </Graphics>
    <Xref Database="" ID="" />
  </Interaction>
  <Interaction GraphId="id3d21a6a1">
    <Graphics ZOrder="12288" LineThickness="1.0" Color="669900">
      <Point X="1479.4529378804648" Y="778.912103073079" GraphRef="b6eac" RelX="0.5" RelY="1.0" />
      <Point X="1493.2565734759132" Y="837.2221888471805" GraphRef="d6b68" RelX="0.0" RelY="-1.0" ArrowHead="mim-stimulation" />
    </Graphics>
    <Xref Database="" ID="" />
  </Interaction>
  <Interaction GraphId="idff4daebc">
    <Graphics ZOrder="12288" LineThickness="1.0" Color="669900">
      <Point X="1493.2565734759132" Y="857.2221888471805" GraphRef="d6b68" RelX="0.0" RelY="1.0" />
      <Point X="1522.1541328000135" Y="910.6174200661521" GraphRef="a7ad5" RelX="0.0" RelY="-1.0" ArrowHead="mim-stimulation" />
    </Graphics>
    <Xref Database="" ID="" />
  </Interaction>
  <Interaction GraphId="idcdaf7560">
    <Graphics ZOrder="12288" LineThickness="1.0" Color="cc0033">
      <Point X="400.19461654086666" Y="24.069986985759613" GraphRef="c44e0" RelX="0.0" RelY="1.0" />
      <Point X="645.8015094351325" Y="1019.0411970034595" GraphRef="b662d" RelX="0.5" RelY="-1.0" ArrowHead="mim-inhibition" />
    </Graphics>
    <Xref Database="" ID="" />
  </Interaction>
  <Interaction GraphId="ida5860ad4">
    <Graphics ZOrder="12288" LineThickness="1.0" Color="669900">
      <Point X="983.8030956795758" Y="18.674974906507437" GraphRef="cf525" RelX="1.0" RelY="0.0" />
      <Point X="665.8015094351325" Y="1029.0411970034595" GraphRef="b662d" RelX="1.0" RelY="0.0" ArrowHead="mim-stimulation" />
    </Graphics>
    <Xref Database="" ID="" />
  </Interaction>
  <Interaction GraphId="id2b1f277e">
    <Graphics ZOrder="12288" LineThickness="1.0" Color="339900">
      <Point X="844.5212740871017" Y="67.47415081842914" GraphRef="d76c6" RelX="0.0" RelY="1.0" />
      <Point X="745.8070994640304" Y="913.117924470438" GraphRef="d2192" RelX="1.0" RelY="0.0" ArrowHead="mim-stimulation" />
    </Graphics>
    <Xref Database="" ID="" />
  </Interaction>
  <Interaction GraphId="id821eb18e">
    <Graphics ZOrder="12288" LineThickness="1.0" Color="cc0033">
      <Point X="268.0635805591122" Y="37.2969583357559" GraphRef="ecc90" RelX="-0.5" RelY="1.0" />
      <Point X="685.8070994640304" Y="903.117924470438" GraphRef="d2192" RelX="-0.5" RelY="-1.0" ArrowHead="mim-inhibition" />
    </Graphics>
    <Xref Database="" ID="" />
  </Interaction>
  <Interaction GraphId="idc764c12">
    <Graphics ZOrder="12288" LineThickness="1.0" Color="339900">
      <Point X="341.92001143758586" Y="14.069986985759614" GraphRef="c44e0" RelX="-1.0" RelY="0.0" />
      <Point X="665.8070994640304" Y="913.117924470438" GraphRef="d2192" RelX="-1.0" RelY="0.0" ArrowHead="mim-stimulation" />
    </Graphics>
    <Xref Database="" ID="" />
  </Interaction>
  <Interaction GraphId="id7cc35a74">
    <Graphics ZOrder="12288" LineThickness="1.0" Color="339900">
      <Point X="484.0513031467632" Y="52.20008359300782" GraphRef="ff6fb" RelX="-0.5" RelY="1.0" />
      <Point X="685.8070994640304" Y="903.117924470438" GraphRef="d2192" RelX="-0.5" RelY="-1.0" ArrowHead="mim-stimulation" />
    </Graphics>
    <Xref Database="" ID="" />
  </Interaction>
  <Interaction GraphId="id1b56504d">
    <BiopaxRef>f3e</BiopaxRef>
    <Graphics ZOrder="12288" LineThickness="1.0" Color="339900">
      <Point X="288.0635805591122" Y="37.2969583357559" GraphRef="ecc90" RelX="0.0" RelY="1.0" />
      <Point X="321.5258145005518" Y="834.4747837807505" GraphRef="cb8e5" RelX="-1.0" RelY="0.0" ArrowHead="mim-stimulation" />
    </Graphics>
    <Xref Database="" ID="" />
  </Interaction>
  <Interaction GraphId="idd803df34">
    <Graphics ZOrder="12288" LineThickness="1.0" Color="339900">
      <Point X="504.0513031467632" Y="52.20008359300782" GraphRef="ff6fb" RelX="0.0" RelY="1.0" />
      <Point X="401.5258145005518" Y="834.4747837807505" GraphRef="cb8e5" RelX="1.0" RelY="0.0" ArrowHead="mim-stimulation" />
    </Graphics>
    <Xref Database="" ID="" />
  </Interaction>
  <Interaction GraphId="id82be8e5d">
    <BiopaxRef>d34</BiopaxRef>
    <Graphics ZOrder="12288" LineThickness="1.0" Color="339900">
      <Point X="1356.3607724791405" Y="26.792110235317473" GraphRef="e611a" RelX="-0.5" RelY="1.0" />
      <Point X="838.8316541613666" Y="878.7822548511525" GraphRef="b829b" RelX="0.5" RelY="-1.0" ArrowHead="mim-stimulation" />
    </Graphics>
    <Xref Database="" ID="" />
  </Interaction>
  <Interaction GraphId="id53390ff4">
    <BiopaxRef>a5a</BiopaxRef>
    <Graphics ZOrder="12288" LineThickness="1.0" Color="339900">
      <Point X="801.8131554305321" Y="23.915186875053667" GraphRef="fc433" RelX="0.5" RelY="1.0" />
      <Point X="818.8316541613666" Y="878.7822548511525" GraphRef="b829b" RelX="0.0" RelY="-1.0" ArrowHead="mim-stimulation" />
    </Graphics>
    <Xref Database="" ID="" />
  </Interaction>
  <Interaction GraphId="iddeb51a32">
    <Graphics ZOrder="12288" LineThickness="1.0" Color="669900">
      <Point X="308.0635805591122" Y="37.2969583357559" GraphRef="ecc90" RelX="0.5" RelY="1.0" />
      <Point X="798.8316541613666" Y="878.7822548511525" GraphRef="b829b" RelX="-0.5" RelY="-1.0" ArrowHead="mim-stimulation" />
    </Graphics>
    <Xref Database="" ID="" />
  </Interaction>
  <Interaction GraphId="id8cab3c46">
    <Graphics ZOrder="12288" LineThickness="1.0" Color="ff0000">
      <Point X="268.0635805591122" Y="37.2969583357559" GraphRef="ecc90" RelX="-0.5" RelY="1.0" />
      <Point X="683.3058114989567" Y="472.1267884548972" GraphRef="da3d8" RelX="-1.0" RelY="0.0" ArrowHead="mim-inhibition" />
    </Graphics>
    <Xref Database="" ID="" />
  </Interaction>
  <Interaction GraphId="id3a798f64">
    <Graphics ZOrder="12288" LineThickness="1.0" Color="669900">
      <Point X="824.5212740871017" Y="67.47415081842914" GraphRef="d76c6" RelX="-0.5" RelY="1.0" />
      <Point X="408.13341057409355" Y="527.3075789216506" GraphRef="bff8c" RelX="0.0" RelY="-1.0" ArrowHead="mim-stimulation" />
    </Graphics>
    <Xref Database="" ID="" />
  </Interaction>
  <Interaction GraphId="id25621e5e">
    <Graphics ZOrder="12288" LineThickness="1.0" Color="339900">
      <Point X="484.0513031467632" Y="52.20008359300782" GraphRef="ff6fb" RelX="-0.5" RelY="1.0" />
      <Point X="428.13341057409355" Y="527.3075789216506" GraphRef="bff8c" RelX="0.5" RelY="-1.0" ArrowHead="mim-stimulation" />
    </Graphics>
    <Xref Database="" ID="" />
  </Interaction>
  <Interaction GraphId="idc4ba6f22">
    <BiopaxRef>e21</BiopaxRef>
    <Graphics ZOrder="12288" LineThickness="1.0" Color="ff0000">
      <Point X="177.6676542201994" Y="36.285919299375614" GraphRef="d7a21" RelX="-0.5" RelY="1.0" />
      <Point X="515.4674347976561" Y="821.8389184081276" GraphRef="ef977" RelX="-0.5" RelY="-1.0" ArrowHead="mim-inhibition" />
    </Graphics>
    <Xref Database="" ID="" />
  </Interaction>
  <Interaction GraphId="id8d7b9474">
    <BiopaxRef>d26</BiopaxRef>
    <Graphics ZOrder="12288" LineThickness="1.0" Color="669900">
      <Point X="1312.6426679833935" Y="16.931842920615164" GraphRef="e611a" RelX="-1.0" RelY="0.0" />
      <Point X="634.6393131707599" Y="865.2184770371609" GraphRef="bbe6f" RelX="1.0" RelY="0.0" ArrowHead="mim-stimulation" />
    </Graphics>
    <Xref Database="" ID="" />
  </Interaction>
  <Interaction GraphId="id19718c66">
    <Graphics ZOrder="12288" LineThickness="1.0" Color="ff0000">
      <Point X="371.05731398922626" Y="24.069986985759613" GraphRef="c44e0" RelX="-0.5" RelY="1.0" />
      <Point X="535.4674347976561" Y="821.8389184081276" GraphRef="ef977" RelX="0.0" RelY="-1.0" ArrowHead="mim-inhibition" />
    </Graphics>
    <Xref Database="" ID="" />
  </Interaction>
  <Interaction GraphId="id7c945660">
    <BiopaxRef>d50</BiopaxRef>
    <Graphics ZOrder="12288" LineThickness="1.0" Color="ff0000">
      <Point X="217.6676542201994" Y="36.285919299375614" GraphRef="d7a21" RelX="0.5" RelY="1.0" />
      <Point X="621.397160335509" Y="464.6881925321609" GraphRef="a9563" RelX="0.5" RelY="-1.0" ArrowHead="mim-inhibition" />
    </Graphics>
    <Xref Database="" ID="" />
  </Interaction>
  <Interaction GraphId="id6e11b730">
    <Graphics ZOrder="12288" LineThickness="1.0" Color="ff0000">
      <Point X="371.05731398922626" Y="24.069986985759613" GraphRef="c44e0" RelX="-0.5" RelY="1.0" />
      <Point X="641.397160335509" Y="474.6881925321609" GraphRef="a9563" RelX="1.0" RelY="0.0" ArrowHead="mim-inhibition" />
    </Graphics>
    <Xref Database="" ID="" />
  </Interaction>
  <Interaction GraphId="id20a84210">
    <Graphics ZOrder="12288" LineThickness="1.0" Color="669900">
      <Point X="893.6572876601351" Y="30.357842464223104" GraphRef="cf525" RelX="-0.5" RelY="1.0" />
      <Point X="641.397160335509" Y="474.6881925321609" GraphRef="a9563" RelX="1.0" RelY="0.0" ArrowHead="mim-stimulation" />
    </Graphics>
    <Xref Database="" ID="" />
  </Interaction>
  <Interaction GraphId="ide7c04f4f">
    <Graphics ZOrder="12288" LineThickness="1.0" Color="669900">
      <Point X="464.0513031467632" Y="42.20008359300782" GraphRef="ff6fb" RelX="-1.0" RelY="0.0" />
      <Point X="471.56875154682393" Y="631.1538809958274" GraphRef="c646b" RelX="0.0" RelY="-1.0" ArrowHead="mim-stimulation" />
    </Graphics>
    <Xref Database="" ID="" />
  </Interaction>
  <Interaction GraphId="id76b10c3b">
    <Graphics ZOrder="12288" LineThickness="1.0" Color="ff0000">
      <Point X="400.19461654086666" Y="24.069986985759613" GraphRef="c44e0" RelX="0.0" RelY="1.0" />
      <Point X="491.56875154682393" Y="631.1538809958274" GraphRef="c646b" RelX="0.5" RelY="-1.0" ArrowHead="mim-inhibition" />
    </Graphics>
    <Xref Database="" ID="" />
  </Interaction>
  <Interaction GraphId="id9e9d6dfe">
    <BiopaxRef>fe2</BiopaxRef>
    <Graphics ZOrder="12288" LineThickness="1.0" Color="ff0000">
      <Point X="1596.577986848973" Y="57.51621825054306" GraphRef="ca63f" RelX="0.0" RelY="1.0" />
      <Point X="1166.126278973871" Y="885.5830060173986" GraphRef="f53ef" RelX="1.0" RelY="0.0" ArrowHead="mim-inhibition" />
    </Graphics>
    <Xref Database="" ID="" />
  </Interaction>
  <Interaction GraphId="idb809d168">
    <Graphics ZOrder="12288" LineThickness="1.0" Color="669900">
      <Point X="371.05731398922626" Y="24.069986985759613" GraphRef="c44e0" RelX="-0.5" RelY="1.0" />
      <Point X="1086.126278973871" Y="885.5830060173986" GraphRef="f53ef" RelX="-1.0" RelY="0.0" ArrowHead="mim-stimulation" />
    </Graphics>
    <Xref Database="" ID="" />
  </Interaction>
  <Interaction GraphId="id1e6bbd6f">
    <Graphics ZOrder="12288" LineThickness="1.0" Color="669900">
      <Point X="824.5212740871017" Y="67.47415081842914" GraphRef="d76c6" RelX="-0.5" RelY="1.0" />
      <Point X="1126.126278973871" Y="875.5830060173986" GraphRef="f53ef" RelX="0.0" RelY="-1.0" ArrowHead="mim-stimulation" />
    </Graphics>
    <Xref Database="" ID="" />
  </Interaction>
  <Interaction GraphId="idafc9393d">
    <BiopaxRef>e6b</BiopaxRef>
    <Graphics ZOrder="12288" LineThickness="1.0" Color="669900">
      <Point X="659.5871096436647" Y="36.35148905490068" GraphRef="e1602" RelX="0.5" RelY="1.0" />
      <Point X="1106.126278973871" Y="875.5830060173986" GraphRef="f53ef" RelX="-0.5" RelY="-1.0" ArrowHead="mim-stimulation" />
    </Graphics>
    <Xref Database="" ID="" />
  </Interaction>
  <Interaction GraphId="id8f961c86">
    <Graphics ZOrder="12288" LineThickness="1.0" Color="ff3300">
      <Point X="953.7544930064289" Y="30.357842464223104" GraphRef="cf525" RelX="0.5" RelY="1.0" />
      <Point X="1146.126278973871" Y="875.5830060173986" GraphRef="f53ef" RelX="0.5" RelY="-1.0" ArrowHead="mim-inhibition" />
    </Graphics>
    <Xref Database="" ID="" />
  </Interaction>
  <Interaction GraphId="idffbed35">
    <Graphics ZOrder="12288" LineThickness="1.0" Color="669900">
      <Point X="504.0513031467632" Y="52.20008359300782" GraphRef="ff6fb" RelX="0.0" RelY="1.0" />
      <Point X="1126.126278973871" Y="875.5830060173986" GraphRef="f53ef" RelX="0.0" RelY="-1.0" ArrowHead="mim-stimulation" />
    </Graphics>
    <Xref Database="" ID="" />
  </Interaction>
  <Interaction GraphId="id5dfbdffa">
    <BiopaxRef>a4a</BiopaxRef>
    <Graphics ZOrder="12288" LineThickness="1.0" Color="339900">
      <Point X="610.0974377117085" Y="36.35148905490068" GraphRef="e1602" RelX="0.0" RelY="1.0" />
      <Point X="198.04207885816757" Y="898.061510220029" GraphRef="f76fa" RelX="0.5" RelY="-1.0" ArrowHead="mim-stimulation" />
    </Graphics>
    <Xref Database="" ID="" />
  </Interaction>
  <Interaction GraphId="id39306df0">
    <Graphics ZOrder="12288" LineThickness="1.0" Color="66cc00">
      <Point X="157.6676542201994" Y="26.285919299375614" GraphRef="d7a21" RelX="-1.0" RelY="0.0" />
      <Point X="178.04207885816757" Y="898.061510220029" GraphRef="f76fa" RelX="0.0" RelY="-1.0" ArrowHead="mim-stimulation" />
    </Graphics>
    <Xref Database="" ID="" />
  </Interaction>
  <Interaction GraphId="idfd79a2f7">
    <Graphics ZOrder="12288" LineThickness="1.0" Color="ff0000">
      <Point X="504.0513031467632" Y="52.20008359300782" GraphRef="ff6fb" RelX="0.0" RelY="1.0" />
      <Point X="198.04207885816757" Y="898.061510220029" GraphRef="f76fa" RelX="0.5" RelY="-1.0" ArrowHead="mim-inhibition" />
    </Graphics>
    <Xref Database="" ID="" />
  </Interaction>
  <Interaction GraphId="idd31ec5fc">
    <Graphics ZOrder="12288" LineThickness="1.0" Color="669900">
      <Point X="893.6572876601351" Y="30.357842464223104" GraphRef="cf525" RelX="-0.5" RelY="1.0" />
      <Point X="218.04207885816757" Y="908.061510220029" GraphRef="f76fa" RelX="1.0" RelY="0.0" ArrowHead="mim-stimulation" />
    </Graphics>
    <Xref Database="" ID="" />
  </Interaction>
  <Interaction GraphId="id44b9e7a6">
    <Graphics ZOrder="12288" LineThickness="1.0" Color="ff0000">
      <Point X="1556.577986848973" Y="47.51621825054306" GraphRef="ca63f" RelX="-1.0" RelY="0.0" />
      <Point X="534.9243656147419" Y="986.7311834201222" GraphRef="df468" RelX="1.0" RelY="0.0" ArrowHead="mim-inhibition" />
    </Graphics>
    <Xref Database="" ID="" />
  </Interaction>
  <Interaction GraphId="id13c0f2a1">
    <Graphics ZOrder="12288" LineThickness="1.0" Color="669900">
      <Point X="429.33191909250706" Y="24.069986985759613" GraphRef="c44e0" RelX="0.5" RelY="1.0" />
      <Point X="494.9243656147419" Y="975.3523346918759" GraphRef="df468" RelX="0.0" RelY="-1.0" ArrowHead="mim-stimulation" />
    </Graphics>
    <Xref Database="" ID="" />
  </Interaction>
  <Interaction GraphId="id8e01b678">
    <Graphics ZOrder="12288" LineThickness="1.0" Color="669900">
      <Point X="863.6086849869882" Y="18.674974906507437" GraphRef="cf525" RelX="-1.0" RelY="0.0" />
      <Point X="514.9243656147419" Y="975.3523346918759" GraphRef="df468" RelX="0.5" RelY="-1.0" ArrowHead="mim-stimulation" />
    </Graphics>
    <Xref Database="" ID="" />
  </Interaction>
  <Interaction GraphId="id5974364">
    <BiopaxRef>fbe</BiopaxRef>
    <Graphics ZOrder="12288" LineThickness="1.0" Color="ff3300">
      <Point X="781.8131554305321" Y="23.915186875053667" GraphRef="fc433" RelX="0.0" RelY="1.0" />
      <Point X="992.1283371431559" Y="1102.922835237812" GraphRef="e18a7" RelX="-0.5" RelY="-1.0" ArrowHead="mim-inhibition" />
    </Graphics>
    <Xref Database="" ID="" />
  </Interaction>
  <Interaction GraphId="id2fa8fb44">
    <BiopaxRef>cba</BiopaxRef>
    <Graphics ZOrder="12288" LineThickness="1.0" Color="669900">
      <Point X="1211.6676415017978" Y="27.110936540937843" GraphRef="b4e26" RelX="0.0" RelY="1.0" />
      <Point X="1052.128337143156" Y="1118.0372818207538" GraphRef="e18a7" RelX="1.0" RelY="0.0" ArrowHead="mim-stimulation" />
    </Graphics>
    <Xref Database="" ID="" />
  </Interaction>
  <Interaction GraphId="id7ccc6421">
    <Graphics ZOrder="12288" LineThickness="1.0" Color="ff0000">
      <Point X="659.5871096436647" Y="36.35148905490068" GraphRef="e1602" RelX="0.5" RelY="1.0" />
      <Point X="1032.128337143156" Y="1102.922835237812" GraphRef="e18a7" RelX="0.5" RelY="-1.0" ArrowHead="mim-inhibition" />
    </Graphics>
    <Xref Database="" ID="" />
  </Interaction>
  <Interaction GraphId="id1564a2d2">
    <Graphics ZOrder="12288" LineThickness="1.0" Color="ff0000">
      <Point X="504.0513031467632" Y="52.20008359300782" GraphRef="ff6fb" RelX="0.0" RelY="1.0" />
      <Point X="1012.1283371431559" Y="1102.922835237812" GraphRef="e18a7" RelX="0.0" RelY="-1.0" ArrowHead="mim-inhibition" />
    </Graphics>
    <Xref Database="" ID="" />
  </Interaction>
  <Interaction GraphId="idc6cd4129">
    <Graphics ZOrder="12288" LineThickness="1.0" Color="ff0000">
      <Point X="1176.7951925222062" Y="27.110936540937843" GraphRef="b4e26" RelX="-0.5" RelY="1.0" />
      <Point X="852.7500986129339" Y="965.0589943267016" GraphRef="e3fca" RelX="0.0" RelY="-1.0" ArrowHead="mim-inhibition" />
    </Graphics>
    <Xref Database="" ID="" />
  </Interaction>
  <Interaction GraphId="idcda5d211">
    <BiopaxRef>fbe</BiopaxRef>
    <Graphics ZOrder="12288" LineThickness="1.0" Color="ff0000">
      <Point X="761.8131554305321" Y="23.915186875053667" GraphRef="fc433" RelX="-0.5" RelY="1.0" />
      <Point X="832.7500986129339" Y="965.0589943267016" GraphRef="e3fca" RelX="-0.5" RelY="-1.0" ArrowHead="TBar" />
    </Graphics>
    <Xref Database="" ID="" />
  </Interaction>
  <Interaction GraphId="ida83acf42">
    <Graphics ZOrder="12288" LineThickness="1.0" Color="ff0000">
      <Point X="458.46922164414747" Y="14.069986985759614" GraphRef="c44e0" RelX="1.0" RelY="0.0" />
      <Point X="1135.3375616344765" Y="196.88601686094654" GraphRef="a7770" RelX="-1.0" RelY="0.0" ArrowHead="mim-inhibition" />
    </Graphics>
    <Xref Database="" ID="" />
  </Interaction>
  <Interaction GraphId="id679b7da2">
    <Graphics ZOrder="12288" LineThickness="1.0" Color="ff0000">
      <Point X="709.0767815756208" Y="21.163153696455964" GraphRef="e1602" RelX="1.0" RelY="0.0" />
      <Point X="1175.3375616344765" Y="186.88601686094654" GraphRef="a7770" RelX="0.0" RelY="-1.0" ArrowHead="mim-inhibition" />
    </Graphics>
    <Xref Database="" ID="" />
  </Interaction>
  <Interaction GraphId="id6fd2aa11">
    <Graphics ZOrder="12288" LineThickness="1.0" Color="669900">
      <Point X="1056.4195239141056" Y="18.508693324879093" GraphRef="b71b7" RelX="-0.5" RelY="1.0" />
      <Point X="650.7606817055843" Y="768.6135599488016" GraphRef="ce6e9" RelX="1.0" RelY="0.0" ArrowHead="mim-stimulation" />
    </Graphics>
    <Xref Database="" ID="" />
  </Interaction>
  <Interaction GraphId="id405867e5">
    <Graphics ZOrder="12288" LineThickness="1.0" Color="669900">
      <Point X="504.0513031467632" Y="52.20008359300782" GraphRef="ff6fb" RelX="0.0" RelY="1.0" />
      <Point X="650.7606817055843" Y="768.6135599488016" GraphRef="ce6e9" RelX="1.0" RelY="0.0" ArrowHead="mim-stimulation" />
    </Graphics>
    <Xref Database="" ID="" />
  </Interaction>
  <Interaction GraphId="id5b09eb33">
    <Graphics ZOrder="12288" LineThickness="1.0" Color="ff0033">
      <Point X="923.705890333282" Y="30.357842464223104" GraphRef="cf525" RelX="0.0" RelY="1.0" />
      <Point X="610.7606817055843" Y="756.8482242395289" GraphRef="ce6e9" RelX="0.0" RelY="-1.0" ArrowHead="mim-inhibition" />
    </Graphics>
    <Xref Database="" ID="" />
  </Interaction>
  <Interaction GraphId="id168193ff">
    <Graphics ZOrder="12288" LineThickness="1.0" Color="ff0000">
      <Point X="560.6077657797523" Y="36.35148905490068" GraphRef="e1602" RelX="-0.5" RelY="1.0" />
      <Point X="590.7606817055843" Y="756.8482242395289" GraphRef="ce6e9" RelX="-0.5" RelY="-1.0" ArrowHead="mim-inhibition" />
    </Graphics>
    <Xref Database="" ID="" />
  </Interaction>
  <Interaction GraphId="idccf792a">
    <Graphics ZOrder="12288" LineThickness="1.0" Color="669900">
      <Point X="824.5212740871017" Y="67.47415081842914" GraphRef="d76c6" RelX="-0.5" RelY="1.0" />
      <Point X="650.7606817055843" Y="768.6135599488016" GraphRef="ce6e9" RelX="1.0" RelY="0.0" ArrowHead="mim-stimulation" />
    </Graphics>
    <Xref Database="" ID="" />
  </Interaction>
  <Interaction GraphId="idd854b259">
    <Graphics ZOrder="12288" LineThickness="1.0" Color="669900">
      <Point X="864.5212740871017" Y="67.47415081842914" GraphRef="d76c6" RelX="0.5" RelY="1.0" />
      <Point X="1030.8814922735503" Y="479.7759227172333" GraphRef="a0ad5" RelX="0.0" RelY="-1.0" ArrowHead="mim-stimulation" />
    </Graphics>
    <Xref Database="" ID="" />
  </Interaction>
  <Interaction GraphId="id498e775d">
    <Graphics ZOrder="12288" LineThickness="1.0" Color="669900">
      <Point X="458.46922164414747" Y="14.069986985759614" GraphRef="c44e0" RelX="1.0" RelY="0.0" />
      <Point X="990.8814922735503" Y="489.7759227172333" GraphRef="a0ad5" RelX="-1.0" RelY="0.0" ArrowHead="mim-stimulation" />
    </Graphics>
    <Xref Database="" ID="" />
  </Interaction>
  <Interaction GraphId="id279a891f">
    <Graphics ZOrder="12288" LineThickness="1.0" Color="669900">
      <Point X="544.0513031467632" Y="42.20008359300782" GraphRef="ff6fb" RelX="1.0" RelY="0.0" />
      <Point X="1010.8814922735503" Y="479.7759227172333" GraphRef="a0ad5" RelX="-0.5" RelY="-1.0" ArrowHead="mim-stimulation" />
    </Graphics>
    <Xref Database="" ID="" />
  </Interaction>
  <Interaction GraphId="id67dd86a9">
    <Graphics ZOrder="12288" LineThickness="1.0" Color="669900">
      <Point X="953.7544930064289" Y="30.357842464223104" GraphRef="cf525" RelX="0.5" RelY="1.0" />
      <Point X="1050.8814922735503" Y="479.7759227172333" GraphRef="a0ad5" RelX="0.5" RelY="-1.0" ArrowHead="mim-stimulation" />
    </Graphics>
    <Xref Database="" ID="" />
  </Interaction>
  <Interaction GraphId="id4dc47c88">
    <BiopaxRef>d99</BiopaxRef>
    <Graphics ZOrder="12288" LineThickness="1.0" Color="669900">
      <Point X="560.6077657797523" Y="36.35148905490068" GraphRef="e1602" RelX="-0.5" RelY="1.0" />
      <Point X="647.4341378848115" Y="918.2611319895597" GraphRef="ec80d" RelX="0.5" RelY="-1.0" ArrowHead="mim-stimulation" />
    </Graphics>
    <Xref Database="" ID="" />
  </Interaction>
  <Interaction GraphId="id54c32731">
    <Graphics ZOrder="12288" LineThickness="1.0" Color="669900">
      <Point X="1356.3607724791405" Y="26.792110235317473" GraphRef="e611a" RelX="-0.5" RelY="1.0" />
      <Point X="667.4341378848115" Y="930.2043412546502" GraphRef="ec80d" RelX="1.0" RelY="0.0" ArrowHead="mim-stimulation" />
    </Graphics>
    <Xref Database="" ID="" />
  </Interaction>
  <Interaction GraphId="idbb4ea3a9">
    <Graphics ZOrder="12288" LineThickness="1.0" Color="669900">
      <Point X="371.05731398922626" Y="24.069986985759613" GraphRef="c44e0" RelX="-0.5" RelY="1.0" />
      <Point X="587.4341378848115" Y="930.2043412546502" GraphRef="ec80d" RelX="-1.0" RelY="0.0" ArrowHead="mim-stimulation" />
    </Graphics>
    <Xref Database="" ID="" />
  </Interaction>
  <Interaction GraphId="id1c718481">
    <Graphics ZOrder="12288" LineThickness="1.0" Color="669900">
      <Point X="824.5212740871017" Y="67.47415081842914" GraphRef="d76c6" RelX="-0.5" RelY="1.0" />
      <Point X="627.4341378848115" Y="918.2611319895597" GraphRef="ec80d" RelX="0.0" RelY="-1.0" ArrowHead="mim-stimulation" />
    </Graphics>
    <Xref Database="" ID="" />
  </Interaction>
  <Interaction GraphId="idbc62d8ae">
    <Graphics ZOrder="12288" LineThickness="1.0" Color="669900">
      <Point X="484.0513031467632" Y="52.20008359300782" GraphRef="ff6fb" RelX="-0.5" RelY="1.0" />
      <Point X="607.4341378848115" Y="918.2611319895597" GraphRef="ec80d" RelX="-0.5" RelY="-1.0" ArrowHead="mim-stimulation" />
    </Graphics>
    <Xref Database="" ID="" />
  </Interaction>
  <Interaction GraphId="id183beb26">
    <Graphics ZOrder="12288" LineThickness="1.0" Color="669900">
      <Point X="953.7544930064289" Y="30.357842464223104" GraphRef="cf525" RelX="0.5" RelY="1.0" />
      <Point X="795.5184366092785" Y="714.045746858041" GraphRef="a3613" RelX="0.5" RelY="-1.0" ArrowHead="mim-stimulation" />
    </Graphics>
    <Xref Database="" ID="" />
  </Interaction>
  <Interaction GraphId="idd40cc5a3">
    <Graphics ZOrder="12288" LineThickness="1.0" Color="669900">
      <Point X="464.0513031467632" Y="42.20008359300782" GraphRef="ff6fb" RelX="-1.0" RelY="0.0" />
      <Point X="274.36751730823994" Y="762.0886718591381" GraphRef="cc0e6" RelX="0.0" RelY="-1.0" ArrowHead="mim-stimulation" />
    </Graphics>
    <Xref Database="" ID="" />
  </Interaction>
  <Interaction GraphId="id4ea8ad21">
    <Graphics ZOrder="12288" LineThickness="1.0" Color="669900">
      <Point X="1356.3607724791405" Y="26.792110235317473" GraphRef="e611a" RelX="-0.5" RelY="1.0" />
      <Point X="382.24031031942286" Y="805.0846928132427" GraphRef="b5ef0" RelX="0.5" RelY="-1.0" ArrowHead="mim-stimulation" />
    </Graphics>
    <Xref Database="" ID="" />
  </Interaction>
  <Interaction GraphId="idfbca7f5">
    <Graphics ZOrder="12288" LineThickness="1.0" Color="ff0000">
      <Point X="1076.4195239141056" Y="18.508693324879093" GraphRef="b71b7" RelX="0.0" RelY="1.0" />
      <Point X="362.24031031942286" Y="805.0846928132427" GraphRef="b5ef0" RelX="0.0" RelY="-1.0" ArrowHead="mim-inhibition" />
    </Graphics>
    <Xref Database="" ID="" />
  </Interaction>
  <Interaction GraphId="idf42eb791">
    <Graphics ZOrder="12288" LineThickness="1.0" Color="669900">
      <Point X="341.92001143758586" Y="14.069986985759614" GraphRef="c44e0" RelX="-1.0" RelY="0.0" />
      <Point X="362.24031031942286" Y="805.0846928132427" GraphRef="b5ef0" RelX="0.0" RelY="-1.0" ArrowHead="mim-stimulation" />
    </Graphics>
    <Xref Database="" ID="" />
  </Interaction>
  <Interaction GraphId="ide9e7db68">
    <Graphics ZOrder="12288" LineThickness="1.0" Color="ff3300">
      <Point X="864.5212740871017" Y="67.47415081842914" GraphRef="d76c6" RelX="0.5" RelY="1.0" />
      <Point X="1025.198936247201" Y="460.850415810911" GraphRef="cb29e" RelX="0.0" RelY="-1.0" ArrowHead="mim-inhibition" />
    </Graphics>
    <Xref Database="" ID="" />
  </Interaction>
  <Interaction GraphId="idd38d2bfe">
    <Graphics ZOrder="12288" LineThickness="1.0" Color="ff0000">
      <Point X="524.0513031467632" Y="52.20008359300782" GraphRef="ff6fb" RelX="0.5" RelY="1.0" />
      <Point X="985.1989362472009" Y="470.850415810911" GraphRef="cb29e" RelX="-1.0" RelY="0.0" ArrowHead="mim-inhibition" />
    </Graphics>
    <Xref Database="" ID="" />
  </Interaction>
  <Interaction GraphId="id9cd61e25">
    <Graphics ZOrder="12288" LineThickness="1.0" Color="669900">
      <Point X="400.19461654086666" Y="24.069986985759613" GraphRef="c44e0" RelX="0.0" RelY="1.0" />
      <Point X="851.8445361529451" Y="364.8228350870588" GraphRef="c2cf5" RelX="-1.0" RelY="0.0" ArrowHead="mim-stimulation" />
    </Graphics>
    <Xref Database="" ID="" />
  </Interaction>
  <Interaction GraphId="id538f7459">
    <Graphics ZOrder="12288" LineThickness="1.0" Color="669900">
      <Point X="504.0513031467632" Y="52.20008359300782" GraphRef="ff6fb" RelX="0.0" RelY="1.0" />
      <Point X="871.8445361529451" Y="378.6605150153016" GraphRef="c2cf5" RelX="-0.5" RelY="1.0" ArrowHead="mim-stimulation" />
    </Graphics>
    <Xref Database="" ID="" />
  </Interaction>
  <Interaction GraphId="id368ca4c8">
    <Graphics ZOrder="12288" LineThickness="1.0" Color="669900">
      <Point X="923.705890333282" Y="30.357842464223104" GraphRef="cf525" RelX="0.0" RelY="1.0" />
      <Point X="746.0273133057656" Y="332.55139760148273" GraphRef="d2dec" RelX="1.0" RelY="0.0" ArrowHead="mim-stimulation" />
    </Graphics>
    <Xref Database="" ID="" />
  </Interaction>
  <Interaction GraphId="ida6c34f48">
    <Graphics ZOrder="12288" LineThickness="1.0" Color="ff0000">
      <Point X="884.5212740871017" Y="57.47415081842914" GraphRef="d76c6" RelX="1.0" RelY="0.0" />
      <Point X="1486.3411960230044" Y="245.80803691472633" GraphRef="c3b4e" RelX="-1.0" RelY="0.0" ArrowHead="mim-inhibition" />
    </Graphics>
    <Xref Database="" ID="" />
  </Interaction>
  <Interaction GraphId="id49cde1a4">
    <Graphics ZOrder="12288" LineThickness="1.0" Color="669900">
      <Point X="544.0513031467632" Y="42.20008359300782" GraphRef="ff6fb" RelX="1.0" RelY="0.0" />
      <Point X="1526.3411960230044" Y="232.2443666039958" GraphRef="c3b4e" RelX="0.0" RelY="-1.0" ArrowHead="mim-stimulation" />
    </Graphics>
    <Xref Database="" ID="" />
  </Interaction>
  <Interaction GraphId="idb93ce01f">
    <Graphics ZOrder="12288" LineThickness="1.0" Color="ff0000">
      <Point X="983.8030956795758" Y="18.674974906507437" GraphRef="cf525" RelX="1.0" RelY="0.0" />
      <Point X="1526.3411960230044" Y="232.2443666039958" GraphRef="c3b4e" RelX="0.0" RelY="-1.0" ArrowHead="mim-inhibition" />
    </Graphics>
    <Xref Database="" ID="" />
  </Interaction>
  <Interaction GraphId="idf572f4a">
    <Graphics ZOrder="12288" LineThickness="1.0" Color="669900">
      <Point X="429.33191909250706" Y="24.069986985759613" GraphRef="c44e0" RelX="0.5" RelY="1.0" />
      <Point X="1453.2565734759132" Y="847.2221888471805" GraphRef="d6b68" RelX="-1.0" RelY="0.0" ArrowHead="mim-stimulation" />
    </Graphics>
    <Xref Database="" ID="" />
  </Interaction>
  <Interaction GraphId="id8aa33175">
    <Graphics ZOrder="12288" LineThickness="1.0" Color="ff0000">
      <Point X="86.51051901972689" Y="64.77507008838758" GraphRef="dbfd6" RelX="0.0" RelY="1.0" />
      <Point X="587.4341378848115" Y="930.2043412546502" GraphRef="ec80d" RelX="-1.0" RelY="0.0" ArrowHead="mim-inhibition" />
    </Graphics>
    <Xref Database="" ID="" />
  </Interaction>
  <Interaction GraphId="idbe62445c">
    <Graphics ZOrder="12288" LineThickness="1.0" Color="669900">
      <Point X="484.0513031467632" Y="52.20008359300782" GraphRef="ff6fb" RelX="-0.5" RelY="1.0" />
      <Point X="312.5273889095494" Y="944.5570543072982" GraphRef="ec1b3" RelX="0.0" RelY="-1.0" ArrowHead="mim-stimulation" />
    </Graphics>
    <Xref Database="" ID="" />
  </Interaction>
  <Interaction GraphId="id623c8c0e">
    <Graphics ZOrder="12288" LineThickness="1.0" Color="669900">
      <Point X="1056.4195239141056" Y="18.508693324879093" GraphRef="b71b7" RelX="-0.5" RelY="1.0" />
      <Point X="495.714640837062" Y="586.3692198047689" GraphRef="af326" RelX="1.0" RelY="0.0" ArrowHead="mim-stimulation" />
    </Graphics>
    <Xref Database="" ID="" />
  </Interaction>
  <Interaction GraphId="idcaf80ee7">
    <Graphics ZOrder="12288" LineThickness="1.0" Color="ff0033">
      <Point X="1151.3962475372286" Y="55.561857966659375" GraphRef="cd6a6" RelX="0.0" RelY="1.0" />
      <Point X="361.53355287492616" Y="485.2896570030686" GraphRef="d55eb" RelX="1.0" RelY="0.0" ArrowHead="mim-inhibition" />
    </Graphics>
    <Xref Database="" ID="" />
  </Interaction>
  <Interaction GraphId="idfa861e25">
    <BiopaxRef>e46</BiopaxRef>
    <Graphics ZOrder="12288" LineThickness="1.0" Color="ff0000">
      <Point X="1141.9227435426146" Y="12.544610010325608" GraphRef="b4e26" RelX="-1.0" RelY="0.0" />
      <Point X="341.53355287492616" Y="475.2896570030686" GraphRef="d55eb" RelX="0.5" RelY="-1.0" ArrowHead="mim-inhibition" />
    </Graphics>
    <Xref Database="" ID="" />
  </Interaction>
  <Interaction GraphId="id8b83767f">
    <Graphics ZOrder="12288" LineThickness="1.0" Color="669900">
      <Point X="1215.3375616344765" Y="196.88601686094654" GraphRef="a7770" RelX="1.0" RelY="0.0" />
      <Point X="1526.9660760993106" Y="132.98749085980168" GraphRef="e1c75" RelX="-0.5" RelY="1.0" ArrowHead="mim-stimulation" />
    </Graphics>
    <Xref Database="" ID="" />
  </Interaction>
  <Interaction GraphId="idd6afdb5f">
    <Graphics ZOrder="12288" LineThickness="1.0" Color="339900">
      <Point X="732.1998563493878" Y="668.1110529618171" GraphRef="da327" RelX="-0.5" RelY="1.0" />
      <Point X="184.48436395730175" Y="1089.7524757974736" GraphRef="ceff2" RelX="1.0" RelY="0.0" ArrowHead="mim-stimulation" />
    </Graphics>
    <Xref Database="" ID="" />
  </Interaction>
  <Interaction GraphId="id91510edb">
    <Graphics ZOrder="12288" LineThickness="1.0" Color="669900">
      <Point X="144.48436395730175" Y="1099.7524757974736" GraphRef="ceff2" RelX="0.0" RelY="1.0" />
      <Point X="262.9405306242825" Y="1080.5473841633623" GraphRef="eceb2" RelX="-1.0" RelY="0.0" ArrowHead="mim-stimulation" />
    </Graphics>
    <Xref Database="" ID="" />
  </Interaction>
  <Interaction GraphId="id969d6077">
    <Graphics ZOrder="12288" LineThickness="1.0" Color="669900">
      <Point X="282.9405306242825" Y="1067.3574459897015" GraphRef="eceb2" RelX="-0.5" RelY="-1.0" />
      <Point X="820.9104045453728" Y="333.751382715482" GraphRef="ec1ea" RelX="0.0" RelY="1.0" ArrowHead="mim-stimulation" />
    </Graphics>
    <Xref Database="" ID="" />
  </Interaction>
  <Interaction GraphId="id3a3ccce0">
    <Graphics ZOrder="12288" LineThickness="1.0" Color="ff0000">
      <Point X="752.1998563493878" Y="668.1110529618171" GraphRef="da327" RelX="0.0" RelY="1.0" />
      <Point X="475.35714285714283" Y="1090.765306122449" GraphRef="b4ed4" RelX="0.5" RelY="-1.0" ArrowHead="mim-inhibition" />
    </Graphics>
    <Xref Database="" ID="" />
  </Interaction>
  <Interaction GraphId="id328a0036">
    <Graphics ZOrder="12288" LineThickness="1.0" Color="669900">
      <Point X="246.17346938775506" Y="1203.0102040816328" GraphRef="d78f4" RelX="0.0" RelY="-1.0" />
      <Point X="435.35714285714283" Y="1131.1734693877547" GraphRef="d96a0" RelX="-0.5" RelY="1.0" ArrowHead="mim-stimulation" />
    </Graphics>
    <Xref Database="" ID="" />
  </Interaction>
  <Interaction GraphId="ida242778c">
    <Graphics ZOrder="12288" LineThickness="1.0" Color="669900">
      <Point X="475.35714285714283" Y="1131.1734693877547" GraphRef="d96a0" RelX="0.5" RelY="1.0" />
      <Point X="410.6568748663055" Y="1191.9373556606915" GraphRef="f0dac" RelX="0.0" RelY="-1.0" ArrowHead="mim-stimulation" />
    </Graphics>
    <Xref Database="" ID="" />
  </Interaction>
  <Interaction GraphId="id45cd830e">
    <Graphics ZOrder="12288" LineThickness="1.0" Color="339900">
      <Point X="370.6568748663055" Y="1201.9373556606915" GraphRef="f0dac" RelX="-1.0" RelY="0.0" />
      <Point X="239.94792581744582" Y="621.1545906425806" GraphRef="fd87a" RelX="0.0" RelY="1.0" ArrowHead="mim-stimulation" />
    </Graphics>
    <Xref Database="" ID="" />
  </Interaction>
  <Interaction GraphId="idfc4fee98">
    <Graphics ZOrder="12288" LineThickness="1.0" Color="669900">
      <Point X="400.19461654086666" Y="24.069986985759613" GraphRef="c44e0" RelX="0.0" RelY="1.0" />
      <Point X="500.07645828587215" Y="759.8113589856164" GraphRef="ee1fb" RelX="0.0" RelY="-1.0" ArrowHead="mim-stimulation" />
    </Graphics>
    <Xref Database="" ID="" />
  </Interaction>
  <Interaction GraphId="id3a5b00a5">
    <Graphics ZOrder="12288" LineThickness="1.0" Color="669900">
      <Point X="484.0513031467632" Y="52.20008359300782" GraphRef="ff6fb" RelX="-0.5" RelY="1.0" />
      <Point X="520.0764582858721" Y="759.8113589856164" GraphRef="ee1fb" RelX="0.5" RelY="-1.0" ArrowHead="mim-stimulation" />
    </Graphics>
    <Xref Database="" ID="" />
  </Interaction>
  <Interaction GraphId="idb6fb575a">
    <Graphics ZOrder="12288" LineThickness="1.0" Color="669900">
      <Point X="1244.3452021800333" Y="780.1037874555293" GraphRef="a6eda" RelX="-0.5" RelY="-1.0" />
      <Point X="575.4674347976561" Y="831.8389184081276" GraphRef="ef977" RelX="1.0" RelY="0.0" ArrowHead="mim-stimulation" />
    </Graphics>
    <Xref Database="" ID="" />
  </Interaction>
  <Interaction GraphId="id25fb067c">
    <Graphics ZOrder="12288" LineThickness="1.0" Color="669900">
      <Point X="864.5212740871017" Y="67.47415081842914" GraphRef="d76c6" RelX="0.5" RelY="1.0" />
      <Point X="1264.3452021800333" Y="780.1037874555293" GraphRef="a6eda" RelX="0.0" RelY="-1.0" ArrowHead="mim-stimulation" />
    </Graphics>
    <Xref Database="" ID="" />
  </Interaction>
  <Interaction GraphId="id763d1e64">
    <Graphics ZOrder="12288" LineThickness="1.0" Color="ff0033">
      <Point X="429.33191909250706" Y="24.069986985759613" GraphRef="c44e0" RelX="0.5" RelY="1.0" />
      <Point X="1224.3452021800333" Y="790.1037874555293" GraphRef="a6eda" RelX="-1.0" RelY="0.0" ArrowHead="mim-inhibition" />
    </Graphics>
    <Xref Database="" ID="" />
  </Interaction>
  <Interaction GraphId="id27d8832b">
    <Graphics ZOrder="12288" LineThickness="1.0" Color="669900">
      <Point X="524.0513031467632" Y="52.20008359300782" GraphRef="ff6fb" RelX="0.5" RelY="1.0" />
      <Point X="1264.3452021800333" Y="780.1037874555293" GraphRef="a6eda" RelX="0.0" RelY="-1.0" ArrowHead="mim-stimulation" />
    </Graphics>
    <Xref Database="" ID="" />
  </Interaction>
  <Interaction GraphId="idec5feacc">
    <Graphics ZOrder="12288" LineThickness="1.0" Color="669900">
      <Point X="953.7544930064289" Y="30.357842464223104" GraphRef="cf525" RelX="0.5" RelY="1.0" />
      <Point X="1284.3452021800333" Y="780.1037874555293" GraphRef="a6eda" RelX="0.5" RelY="-1.0" ArrowHead="mim-stimulation" />
    </Graphics>
    <Xref Database="" ID="" />
  </Interaction>
  <Interaction GraphId="id3964566a">
    <Graphics ZOrder="12288" LineThickness="1.0" Color="669900">
      <Point X="671.6354166666661" Y="1110.12037037037" GraphRef="b6a4f" RelX="-0.5" RelY="-1.0" />
      <Point X="327.02941031839833" Y="679.505045658311" GraphRef="dedcb" RelX="0.5" RelY="1.0" ArrowHead="mim-stimulation" />
    </Graphics>
    <Xref Database="" ID="" />
  </Interaction>
  <Interaction GraphId="idbea46321">
    <Graphics ZOrder="12288" LineThickness="1.0" Color="669900">
      <Point X="702.3865740740737" Y="1131.9444444444443" GraphRef="b6a4f" RelX="0.0" RelY="1.0" />
      <Point X="625.0000000000001" Y="1212.222222222222" GraphRef="ebcf1" RelX="0.0" RelY="-1.0" ArrowHead="mim-stimulation" />
    </Graphics>
    <Xref Database="" ID="" />
  </Interaction>
  <Interaction GraphId="idfb288bc6">
    <Graphics ZOrder="12288" LineThickness="1.0" Color="669900">
      <Point X="625.0000000000001" Y="1232.222222222222" GraphRef="ebcf1" RelX="0.0" RelY="1.0" />
      <Point X="549.7448979591836" Y="1280.612244897959" GraphRef="f9d4e" RelX="1.0" RelY="0.0" ArrowHead="mim-stimulation" />
    </Graphics>
    <Xref Database="" ID="" />
  </Interaction>
  <Interaction GraphId="id137ae0">
    <Graphics ZOrder="12288" LineThickness="1.0" Color="669900">
      <Point X="1529.8644876347219" Y="27.784866309279906" GraphRef="cec83" RelX="-0.5" RelY="1.0" />
      <Point X="933.5182883044594" Y="389.1615013555547" GraphRef="de853" RelX="1.0" RelY="0.0" ArrowHead="mim-stimulation" />
    </Graphics>
    <Xref Database="" ID="" />
  </Interaction>
  <Interaction GraphId="id2c3def1">
    <Graphics ZOrder="12288" LineThickness="1.0" Color="669900">
      <Point X="893.6572876601351" Y="30.357842464223104" GraphRef="cf525" RelX="-0.5" RelY="1.0" />
      <Point X="933.5182883044594" Y="389.1615013555547" GraphRef="de853" RelX="1.0" RelY="0.0" ArrowHead="mim-stimulation" />
    </Graphics>
    <Xref Database="" ID="" />
  </Interaction>
  <Interaction GraphId="id7ed1d533">
    <Graphics ZOrder="12288" LineThickness="1.0" Color="669900">
      <Point X="1222.586320417425" Y="841.4338449577097" GraphRef="c8f1c" RelX="0.0" RelY="1.0" />
      <Point X="1166.126278973871" Y="885.5830060173986" GraphRef="f53ef" RelX="1.0" RelY="0.0" ArrowHead="mim-stimulation" />
    </Graphics>
    <Xref Database="" ID="" />
  </Interaction>
  <Interaction GraphId="id702140ea">
    <Graphics ZOrder="12288" LineThickness="1.0" Color="669900">
      <Point X="464.0513031467632" Y="42.20008359300782" GraphRef="ff6fb" RelX="-1.0" RelY="0.0" />
      <Point X="229.66929996069078" Y="241.16994095335298" GraphRef="cbacb" RelX="1.0" RelY="0.0" ArrowHead="mim-stimulation" />
    </Graphics>
    <Xref Database="" ID="" />
  </Interaction>
  <Interaction GraphId="idc14a1766">
    <Graphics ZOrder="12288" LineThickness="1.0" Color="ff0000">
      <Point X="371.05731398922626" Y="24.069986985759613" GraphRef="c44e0" RelX="-0.5" RelY="1.0" />
      <Point X="188.12755576491963" Y="211.50978898000503" GraphRef="df0e3" RelX="0.0" RelY="-1.0" ArrowHead="mim-inhibition" />
    </Graphics>
    <Xref Database="" ID="" />
  </Interaction>
  <Interaction GraphId="idd45b5a5f">
    <Graphics ZOrder="12288" LineThickness="1.0" Color="669900">
      <Point X="863.6086849869882" Y="18.674974906507437" GraphRef="cf525" RelX="-1.0" RelY="0.0" />
      <Point X="144.48436395730175" Y="1079.7524757974736" GraphRef="ceff2" RelX="0.0" RelY="-1.0" ArrowHead="mim-stimulation" />
    </Graphics>
    <Xref Database="" ID="" />
  </Interaction>
  <Interaction GraphId="id94467501">
    <BiopaxRef>a3c</BiopaxRef>
    <Graphics ZOrder="12288" LineThickness="1.0" Color="669900">
      <Point X="1721.1179187384273" Y="99.15139284748375" GraphRef="ab198" RelX="-0.5" RelY="1.0" />
      <Point X="1242.586320417425" Y="821.4338449577097" GraphRef="c8f1c" RelX="0.5" RelY="-1.0" ArrowHead="mim-stimulation" />
    </Graphics>
    <Xref Database="" ID="" />
  </Interaction>
  <Interaction GraphId="ide4d40602">
    <Graphics ZOrder="12288" LineThickness="1.0" Color="669900">
      <Point X="953.7544930064289" Y="30.357842464223104" GraphRef="cf525" RelX="0.5" RelY="1.0" />
      <Point X="1202.586320417425" Y="821.4338449577097" GraphRef="c8f1c" RelX="-0.5" RelY="-1.0" ArrowHead="mim-stimulation" />
    </Graphics>
    <Xref Database="" ID="" />
  </Interaction>
  <Interaction GraphId="idea0d9977">
    <Graphics ZOrder="12288" LineThickness="1.0" Color="669900">
      <Point X="1324.031007751938" Y="839.6124031007752" />
      <Point X="1441.9501664734862" Y="330.6969269110204" GraphRef="de59b" RelX="-0.5" RelY="1.0" ArrowHead="mim-stimulation" />
    </Graphics>
    <Xref Database="" ID="" />
  </Interaction>
  <Interaction GraphId="id5a04a2bd">
    <Graphics ZOrder="12288" LineThickness="1.0" Color="669900">
      <Point X="1324.031007751938" Y="859.6124031007752" />
      <Point X="1303.7120851441607" Y="902.085139624238" GraphRef="dede0" RelX="0.0" RelY="-1.0" ArrowHead="mim-stimulation" />
    </Graphics>
    <Xref Database="" ID="" />
  </Interaction>
  <Interaction GraphId="idf270dc3d">
    <Graphics ZOrder="12288" LineThickness="1.0" Color="669900">
      <Point X="1247.0653389795323" Y="537.2322733538659" GraphRef="ddca1" RelX="-1.0" RelY="0.0" />
      <Point X="693.1843753575953" Y="569.7524130033004" GraphRef="cc4fa" RelX="0.5" RelY="1.0" ArrowHead="mim-stimulation" />
    </Graphics>
    <Xref Database="" ID="" />
  </Interaction>
  <Interaction GraphId="id4b0b8cd7">
    <Graphics ZOrder="12288" LineThickness="1.0" Color="669900">
      <Point X="902.602535832414" Y="739.2441606435536" GraphRef="bcab1" RelX="-0.5" RelY="-1.0" />
      <Point X="792.1998563493878" Y="658.1110529618171" GraphRef="da327" RelX="1.0" RelY="0.0" ArrowHead="mim-stimulation" />
    </Graphics>
    <Xref Database="" ID="" />
  </Interaction>
  <Interaction GraphId="id820375e7">
    <Graphics ZOrder="12288" LineThickness="1.0" Color="669900">
      <Point X="902.602535832414" Y="759.2441606435536" GraphRef="bcab1" RelX="-0.5" RelY="1.0" />
      <Point X="815.5184366092785" Y="724.045746858041" GraphRef="a3613" RelX="1.0" RelY="0.0" ArrowHead="mim-stimulation" />
    </Graphics>
    <Xref Database="" ID="" />
  </Interaction>
  <Interaction GraphId="id9cd4e64b">
    <Graphics ZOrder="12288" LineThickness="1.0" Color="669900">
      <Point X="1314.1666666666672" Y="593.3744174638218" GraphRef="fc41c" RelX="-1.0" RelY="0.0" />
      <Point X="743.3058114989567" Y="482.1267884548972" GraphRef="da3d8" RelX="0.5" RelY="1.0" ArrowHead="mim-stimulation" />
    </Graphics>
    <Xref Database="" ID="" />
  </Interaction>
  <Interaction GraphId="idd317c0fd">
    <Graphics ZOrder="12288" LineThickness="1.0" Color="ff0000">
      <Point X="111.99894698838857" Y="368.52752384938293" GraphRef="f04d1" RelX="1.0" RelY="0.0" />
      <Point X="250.61989215591387" Y="519.3277320905884" GraphRef="cab04" RelX="-0.5" RelY="-1.0" ArrowHead="mim-inhibition" />
    </Graphics>
    <Xref Database="" ID="" />
  </Interaction>
  <Interaction GraphId="idb72297ee">
    <Graphics ZOrder="12288" LineThickness="1.0" Color="339900">
      <Point X="983.8030956795758" Y="18.674974906507437" GraphRef="cf525" RelX="1.0" RelY="0.0" />
      <Point X="1263.7120851441607" Y="912.085139624238" GraphRef="dede0" RelX="-1.0" RelY="0.0" ArrowHead="mim-stimulation" />
    </Graphics>
    <Xref Database="" ID="" />
  </Interaction>
  <Interaction GraphId="idb37b6852">
    <Graphics ZOrder="12288" LineThickness="1.0" Color="669900">
      <Point X="1448.7345447092055" Y="58.67346938775509" GraphRef="a32ce" RelX="0.5" RelY="1.0" />
      <Point X="1287.0653389795323" Y="527.2322733538659" GraphRef="ddca1" RelX="0.0" RelY="-1.0" ArrowHead="mim-stimulation" />
    </Graphics>
    <Xref Database="" ID="" />
  </Interaction>
  <Interaction GraphId="idee2259d0">
    <Graphics ZOrder="12288" LineThickness="1.0" Color="669900">
      <Point X="1179.198105122368" Y="55.561857966659375" GraphRef="cd6a6" RelX="0.5" RelY="1.0" />
      <Point X="1283.7120851441607" Y="902.085139624238" GraphRef="dede0" RelX="-0.5" RelY="-1.0" ArrowHead="mim-stimulation" />
    </Graphics>
    <Xref Database="" ID="" />
  </Interaction>
  <Interaction GraphId="id68ed09d0">
    <Graphics ZOrder="12288" LineThickness="1.0" Color="cc0000">
      <Point X="985.0153424318341" Y="63.317538761621186" GraphRef="c012e" RelX="0.0" RelY="1.0" />
      <Point X="743.3058114989567" Y="462.1267884548972" GraphRef="da3d8" RelX="0.5" RelY="-1.0" ArrowHead="TBar" />
    </Graphics>
    <Xref Database="" ID="" />
  </Interaction>
  <Interaction GraphId="id1ff1d43d">
    <Graphics ZOrder="12288" LineThickness="1.0" Color="cc0000">
      <Point X="1685.199660928534" Y="34.87571726656233" GraphRef="bce6b" RelX="-0.5" RelY="1.0" />
      <Point X="763.3058114989567" Y="472.1267884548972" GraphRef="da3d8" RelX="1.0" RelY="0.0" ArrowHead="mim-inhibition" />
    </Graphics>
    <Xref Database="" ID="" />
  </Interaction>
  <Interaction GraphId="id8f0dc450">
    <Graphics ZOrder="12288" LineThickness="1.0" Color="ff0033">
      <Point X="1303.7120851441607" Y="922.085139624238" GraphRef="dede0" RelX="0.0" RelY="1.0" />
      <Point X="1308.9181205424904" Y="1000.3585592349004" GraphRef="b0cf0" RelX="-0.5" RelY="-1.0" ArrowHead="mim-inhibition" />
    </Graphics>
    <Xref Database="" ID="" />
  </Interaction>
  <Interaction GraphId="ide844d38e">
    <Graphics ZOrder="12288" LineThickness="1.0" Color="ff0033">
      <Point X="1323.7120851441607" Y="902.085139624238" GraphRef="dede0" RelX="0.5" RelY="-1.0" />
      <Point X="421.6955253491651" Y="284.68639490936806" GraphRef="fc594" RelX="0.5" RelY="1.0" ArrowHead="mim-inhibition" />
    </Graphics>
    <Xref Database="" ID="" />
  </Interaction>
  <Interaction GraphId="idcb7fc7b">
    <Graphics ZOrder="12288" LineThickness="1.0" Color="339900">
      <Point X="763.3058114989567" Y="472.1267884548972" GraphRef="da3d8" RelX="1.0" RelY="0.0" />
      <Point X="1155.3375616344765" Y="206.88601686094654" GraphRef="a7770" RelX="-0.5" RelY="1.0" ArrowHead="mim-stimulation" />
    </Graphics>
    <Xref Database="" ID="" />
  </Interaction>
  <Interaction GraphId="id96f04deb">
    <Graphics ZOrder="12288" LineThickness="1.0" Color="ff0033">
      <Point X="400.19461654086666" Y="24.069986985759613" GraphRef="c44e0" RelX="0.0" RelY="1.0" />
      <Point X="268.37853867396296" Y="519.3277320905884" GraphRef="cab04" RelX="0.0" RelY="-1.0" ArrowHead="mim-inhibition" />
    </Graphics>
    <Xref Database="" ID="" />
  </Interaction>
  <Interaction GraphId="id37c40467">
    <Graphics ZOrder="12288" LineThickness="1.0" Color="339900">
      <Point X="504.0513031467632" Y="52.20008359300782" GraphRef="ff6fb" RelX="0.0" RelY="1.0" />
      <Point X="732.1998563493878" Y="648.1110529618171" GraphRef="da327" RelX="-0.5" RelY="-1.0" ArrowHead="mim-stimulation" />
    </Graphics>
    <Xref Database="" ID="" />
  </Interaction>
  <Interaction GraphId="id799e7cd1">
    <Graphics ZOrder="12288" LineThickness="1.0" Color="009900">
      <Point X="484.0513031467632" Y="52.20008359300782" GraphRef="ff6fb" RelX="-0.5" RelY="1.0" />
      <Point X="327.02941031839833" Y="659.505045658311" GraphRef="dedcb" RelX="0.5" RelY="-1.0" ArrowHead="mim-stimulation" />
    </Graphics>
    <Xref Database="" ID="" />
  </Interaction>
  <Interaction GraphId="ide8147014">
    <Graphics ZOrder="12288" LineThickness="1.0" Color="339900">
      <Point X="400.19461654086666" Y="24.069986985759613" GraphRef="c44e0" RelX="0.0" RelY="1.0" />
      <Point X="633.1843753575953" Y="559.7524130033004" GraphRef="cc4fa" RelX="-1.0" RelY="0.0" ArrowHead="mim-stimulation" />
    </Graphics>
    <Xref Database="" ID="" />
  </Interaction>
  <Interaction GraphId="id57836cd9">
    <Graphics ZOrder="12288" LineThickness="1.0" Color="339900">
      <Point X="1211.6676415017978" Y="27.110936540937843" GraphRef="b4e26" RelX="0.0" RelY="1.0" />
      <Point X="915.1612426596429" Y="496.3158289342806" GraphRef="e0194" RelX="1.0" RelY="0.0" ArrowHead="mim-stimulation" />
    </Graphics>
    <Xref Database="" ID="" />
  </Interaction>
  <Interaction GraphId="idd8ed23c9">
    <Graphics ZOrder="12288" LineThickness="1.0" Color="339900">
      <Point X="923.705890333282" Y="30.357842464223104" GraphRef="cf525" RelX="0.0" RelY="1.0" />
      <Point X="540.0764582858721" Y="766.2280256522835" GraphRef="ee1fb" RelX="1.0" RelY="-0.5" ArrowHead="mim-stimulation" />
    </Graphics>
    <Xref Database="" ID="" />
  </Interaction>
  <Interaction GraphId="id970911dc">
    <Graphics ZOrder="12288" LineThickness="1.0" Color="cc0000">
      <Point X="429.33191909250706" Y="24.069986985759613" GraphRef="c44e0" RelX="0.5" RelY="1.0" />
      <Point X="1244.3452021800333" Y="780.1037874555293" GraphRef="a6eda" RelX="-0.5" RelY="-1.0" ArrowHead="mim-inhibition" />
    </Graphics>
    <Xref Database="" ID="" />
  </Interaction>
  <Interaction GraphId="id8e6c2de7">
    <Graphics ZOrder="12288" LineThickness="1.0" Color="339900">
      <Point X="544.0513031467632" Y="42.20008359300782" GraphRef="ff6fb" RelX="1.0" RelY="0.0" />
      <Point X="823.7772717326329" Y="234.43820270926707" GraphRef="b1493" RelX="0.0" RelY="-1.0" ArrowHead="mim-stimulation" />
    </Graphics>
    <Xref Database="" ID="" />
  </Interaction>
  <Interaction GraphId="id3e900545">
    <Graphics ZOrder="12288" LineThickness="1.0" Color="ff0033">
      <Point X="400.19461654086666" Y="24.069986985759613" GraphRef="c44e0" RelX="0.0" RelY="1.0" />
      <Point X="703.3058114989567" Y="462.1267884548972" GraphRef="da3d8" RelX="-0.5" RelY="-1.0" ArrowHead="mim-inhibition" />
    </Graphics>
    <Xref Database="" ID="" />
  </Interaction>
  <Interaction GraphId="id4394977c">
    <Graphics ZOrder="12288" LineThickness="1.0" Color="ff0000">
      <Point X="1036.4195239141056" Y="8.508693324879093" GraphRef="b71b7" RelX="-1.0" RelY="0.0" />
      <Point X="575.4674347976561" Y="831.8389184081276" GraphRef="ef977" RelX="1.0" RelY="0.0" ArrowHead="mim-inhibition" />
    </Graphics>
    <Xref Database="" ID="" />
  </Interaction>
  <Interaction GraphId="id478d6855">
    <Graphics ZOrder="12288" LineThickness="1.0" Color="339900">
      <Point X="1400.0788769748876" Y="26.792110235317473" GraphRef="e611a" RelX="0.0" RelY="1.0" />
      <Point X="575.4674347976561" Y="831.8389184081276" GraphRef="ef977" RelX="1.0" RelY="0.0" ArrowHead="mim-stimulation" />
    </Graphics>
    <Xref Database="" ID="" />
  </Interaction>
  <Interaction GraphId="ida551a5ac">
    <Graphics ZOrder="12288" LineThickness="1.0" Color="ff0033">
      <Point X="217.6676542201994" Y="36.285919299375614" GraphRef="d7a21" RelX="0.5" RelY="1.0" />
      <Point X="561.397160335509" Y="474.6881925321609" GraphRef="a9563" RelX="-1.0" RelY="0.0" ArrowHead="mim-inhibition" />
    </Graphics>
    <Xref Database="" ID="" />
  </Interaction>
  <Interaction GraphId="id6e2e66a2">
    <Graphics ZOrder="12288" LineThickness="1.0" Color="ff0033">
      <Point X="1076.4195239141056" Y="18.508693324879093" GraphRef="b71b7" RelX="0.0" RelY="1.0" />
      <Point X="621.397160335509" Y="464.6881925321609" GraphRef="a9563" RelX="0.5" RelY="-1.0" ArrowHead="mim-inhibition" />
    </Graphics>
    <Xref Database="" ID="" />
  </Interaction>
  <Interaction GraphId="idec4545d">
    <Graphics ZOrder="12288" LineThickness="1.0" Color="ff0033">
      <Point X="400.19461654086666" Y="24.069986985759613" GraphRef="c44e0" RelX="0.0" RelY="1.0" />
      <Point X="601.397160335509" Y="464.6881925321609" GraphRef="a9563" RelX="0.0" RelY="-1.0" ArrowHead="mim-inhibition" />
    </Graphics>
    <Xref Database="" ID="" />
  </Interaction>
  <Interaction GraphId="ide88713b7">
    <Graphics ZOrder="12288" LineThickness="1.0" Color="339900">
      <Point X="893.6572876601351" Y="30.357842464223104" GraphRef="cf525" RelX="-0.5" RelY="1.0" />
      <Point X="641.397160335509" Y="474.6881925321609" GraphRef="a9563" RelX="1.0" RelY="0.0" ArrowHead="mim-stimulation" />
    </Graphics>
    <Xref Database="" ID="" />
  </Interaction>
  <Interaction GraphId="ide57c6f58">
    <Graphics ZOrder="12288" LineThickness="1.0" Color="ff0033">
      <Point X="1391.2189094126002" Y="47.97142403030482" GraphRef="a32ce" RelX="-1.0" RelY="0.0" />
      <Point X="723.3058114989567" Y="462.1267884548972" GraphRef="da3d8" RelX="0.0" RelY="-1.0" ArrowHead="mim-inhibition" />
    </Graphics>
    <Xref Database="" ID="" />
  </Interaction>
  <Interaction GraphId="id78ec8c01">
    <Graphics ZOrder="12288" LineThickness="1.0" Color="339900">
      <Point X="504.0513031467632" Y="52.20008359300782" GraphRef="ff6fb" RelX="0.0" RelY="1.0" />
      <Point X="703.3058114989567" Y="462.1267884548972" GraphRef="da3d8" RelX="-0.5" RelY="-1.0" ArrowHead="mim-stimulation" />
    </Graphics>
    <Xref Database="" ID="" />
  </Interaction>
  <Interaction GraphId="id70352632">
    <Graphics ZOrder="12288" LineThickness="1.0" Color="ff0000">
      <Point X="821.8131554305321" Y="13.915186875053667" GraphRef="fc433" RelX="1.0" RelY="0.0" />
      <Point X="1097.4886613554677" Y="1049.9403893378626" GraphRef="e4797" RelX="0.0" RelY="-1.0" ArrowHead="mim-inhibition" />
    </Graphics>
    <Xref Database="" ID="" />
  </Interaction>
  <Interaction GraphId="id85b764d2">
    <Graphics ZOrder="12288" LineThickness="1.0" Color="339900">
      <Point X="983.8030956795758" Y="18.674974906507437" GraphRef="cf525" RelX="1.0" RelY="0.0" />
      <Point X="1328.39779245538" Y="259.4894068089353" GraphRef="cacf0" RelX="-1.0" RelY="0.0" ArrowHead="mim-stimulation" />
    </Graphics>
    <Xref Database="" ID="" />
  </Interaction>
  <Interaction GraphId="idb111612d">
    <Graphics ZOrder="12288" LineThickness="1.0">
      <Point X="1076.4195239141056" Y="18.508693324879093" GraphRef="b71b7" RelX="0.0" RelY="1.0" />
      <Point X="731.6595448425262" Y="995.2852730427794" GraphRef="f1e3f" RelX="0.0" RelY="-1.0" ArrowHead="mim-stimulation" />
    </Graphics>
    <Xref Database="" ID="" />
  </Interaction>
  <Interaction GraphId="iddac55e09">
    <Graphics ZOrder="12288" LineThickness="1.0">
      <Point X="504.0513031467632" Y="52.20008359300782" GraphRef="ff6fb" RelX="0.0" RelY="1.0" />
      <Point X="853.5182883044594" Y="389.1615013555547" GraphRef="de853" RelX="-1.0" RelY="0.0" ArrowHead="mim-stimulation" />
    </Graphics>
    <Xref Database="" ID="" />
  </Interaction>
  <Interaction GraphId="idd83e67e7">
    <Graphics ZOrder="12288" LineThickness="1.0">
      <Point X="1151.3962475372286" Y="55.561857966659375" GraphRef="cd6a6" RelX="0.0" RelY="1.0" />
      <Point X="511.56875154682393" Y="641.1538809958274" ArrowHead="mim-stimulation" />
    </Graphics>
    <Xref Database="" ID="" />
  </Interaction>
  <Interaction GraphId="id1bdc64c2">
    <Graphics ZOrder="12288" LineThickness="1.0">
      <Point X="893.6572876601351" Y="30.357842464223104" GraphRef="cf525" RelX="-0.5" RelY="1.0" />
      <Point X="627.4341378848115" Y="918.2611319895597" GraphRef="ec80d" RelX="0.0" RelY="-1.0" ArrowHead="mim-stimulation" />
    </Graphics>
    <Xref Database="" ID="" />
  </Interaction>
  <Interaction GraphId="id6f4e08f2">
    <Graphics ZOrder="12288" LineThickness="1.0">
      <Point X="923.705890333282" Y="30.357842464223104" GraphRef="cf525" RelX="0.0" RelY="1.0" />
      <Point X="891.8445361529451" Y="350.98515515881604" GraphRef="c2cf5" RelX="0.0" RelY="-1.0" ArrowHead="mim-stimulation" />
    </Graphics>
    <Xref Database="" ID="" />
  </Interaction>
  <Interaction GraphId="id41982953">
    <Graphics ZOrder="12288" LineThickness="1.0">
      <Point X="484.0513031467632" Y="52.20008359300782" GraphRef="ff6fb" RelX="-0.5" RelY="1.0" />
      <Point X="321.53355287492616" Y="475.2896570030686" GraphRef="d55eb" RelX="0.0" RelY="-1.0" ArrowHead="mim-stimulation" />
    </Graphics>
    <Xref Database="" ID="" />
  </Interaction>
  <Interaction GraphId="id73019c87">
    <Graphics ZOrder="12288" LineThickness="1.0" Color="ff0000">
      <Point X="844.5212740871017" Y="67.47415081842914" GraphRef="d76c6" RelX="0.0" RelY="1.0" />
      <Point X="693.1843753575953" Y="549.7524130033004" GraphRef="cc4fa" RelX="0.5" RelY="-1.0" ArrowHead="TBar" />
    </Graphics>
    <Xref Database="" ID="" />
  </Interaction>
  <Interaction GraphId="ide4709590">
    <Graphics ZOrder="12288" LineThickness="1.0" Color="669900">
      <Point X="1352.7719196132045" Y="379.66129697824334" GraphRef="a4a89" RelX="0.0" RelY="1.0" />
      <Point X="1528.388649900439" Y="733.2184304804609" GraphRef="fd9a6" RelX="-0.5" RelY="-1.0" ArrowHead="mim-stimulation" />
    </Graphics>
    <Xref Database="" ID="" />
  </Interaction>
  <Interaction GraphId="idee5e4db1">
    <Graphics ZOrder="12288" LineThickness="1.0" Color="669900">
      <Point X="1508.388649900439" Y="743.2184304804609" GraphRef="fd9a6" RelX="-1.0" RelY="0.0" />
      <Point X="1175.3375616344765" Y="206.88601686094654" GraphRef="a7770" RelX="0.0" RelY="1.0" ArrowHead="mim-stimulation" />
    </Graphics>
    <Xref Database="" ID="" />
  </Interaction>
  <Interaction GraphId="idb5419b44">
    <Graphics ZOrder="12288" LineThickness="1.0" Color="ff3333">
      <Point X="1735.2325581395348" Y="785.5581395348837" GraphRef="b8022" RelX="0.0" RelY="1.0" />
      <Point X="1588.388649900439" Y="743.2184304804609" GraphRef="fd9a6" RelX="1.0" RelY="0.0" ArrowHead="mim-inhibition" />
    </Graphics>
    <Xref Database="" ID="" />
  </Interaction>
  <Interaction GraphId="id868ec1c3">
    <Graphics ZOrder="12288" LineThickness="1.0" Color="ff0033">
      <Point X="1722.8837209302324" Y="686.0775193798444" GraphRef="cf514" RelX="-0.5" RelY="1.0" />
      <Point X="1588.388649900439" Y="743.2184304804609" GraphRef="fd9a6" RelX="1.0" RelY="0.0" ArrowHead="mim-inhibition" />
    </Graphics>
    <Xref Database="" ID="" />
  </Interaction>
  <Interaction GraphId="idd253d95f">
    <Graphics ZOrder="12288" LineThickness="1.0" Color="ff0066">
      <Point X="1681.5653310918087" Y="725.9425298091589" GraphRef="ca83c" RelX="-1.0" RelY="0.0" />
      <Point X="1588.388649900439" Y="743.2184304804609" GraphRef="fd9a6" RelX="1.0" RelY="0.0" ArrowHead="mim-inhibition" />
    </Graphics>
    <Xref Database="" ID="" />
  </Interaction>
  <Interaction GraphId="iddb59b20">
    <Graphics ZOrder="12288" LineThickness="1.0" Color="669900">
      <Point X="1146.126278973871" Y="875.5830060173986" GraphRef="f53ef" RelX="0.5" RelY="-1.0" />
      <Point X="1139.6498629302455" Y="817.9227332724128" GraphRef="d288a" RelX="0.0" RelY="1.0" ArrowHead="mim-stimulation" />
    </Graphics>
    <Xref Database="" ID="" />
  </Interaction>
  <Interaction GraphId="id1c0cfce1">
    <Graphics ZOrder="12288" LineThickness="1.0" Color="669900">
      <Point X="1159.6498629302455" Y="817.9227332724128" GraphRef="d288a" RelX="0.5" RelY="1.0" />
      <Point X="1180.2067946824234" Y="1012.1565731166913" GraphRef="f186b" RelX="0.0" RelY="-1.0" ArrowHead="mim-stimulation" />
    </Graphics>
    <Xref Database="" ID="" />
  </Interaction>
  <Interaction GraphId="id7ce1a045">
    <Graphics ZOrder="12288" LineThickness="1.0" Color="669900">
      <Point X="1263.780884837687" Y="832.48713915088" />
      <Point X="1465.1698670605613" Y="971.9350073855243" ArrowHead="mim-stimulation" />
    </Graphics>
    <Xref Database="" ID="" />
  </Interaction>
  <Interaction GraphId="id3684a41a">
    <Graphics ZOrder="12288" LineThickness="1.0" Color="669900">
      <Point X="1545.1698670605613" Y="971.9350073855243" GraphRef="d3df2" RelX="1.0" RelY="0.0" />
      <Point X="1562.0384047267355" Y="1011.8168389955686" GraphRef="e6e80" RelX="0.0" RelY="-1.0" ArrowHead="mim-stimulation" />
    </Graphics>
    <Xref Database="" ID="" />
  </Interaction>
  <Interaction GraphId="id91f613ce">
    <Graphics ZOrder="12288" LineThickness="1.0" Color="669900">
      <Point X="137.2173556361811" Y="52.243204503219545" GraphRef="dbfd6" RelX="1.0" RelY="0.0" />
      <Point X="301.53355287492616" Y="475.2896570030686" GraphRef="d55eb" RelX="-0.5" RelY="-1.0" ArrowHead="mim-stimulation" />
    </Graphics>
    <Xref Database="" ID="" />
  </Interaction>
  <Interaction GraphId="id9f3ab187">
    <Graphics ZOrder="12288" LineThickness="1.0" Color="ff0033">
      <Point X="1755.0383526112132" Y="164.08124692494104" GraphRef="c07c2" RelX="-1.0" RelY="0.0" />
      <Point X="713.1843753575953" Y="559.7524130033004" GraphRef="cc4fa" RelX="1.0" RelY="0.0" ArrowHead="mim-inhibition" />
    </Graphics>
    <Xref Database="" ID="" />
  </Interaction>
  <Interaction GraphId="id4be6dcfd">
    <Graphics ZOrder="12288" LineThickness="1.0" Color="339900">
      <Point X="197.6676542201994" Y="36.285919299375614" GraphRef="d7a21" RelX="0.0" RelY="1.0" />
      <Point X="633.1843753575953" Y="559.7524130033004" GraphRef="cc4fa" RelX="-1.0" RelY="0.0" ArrowHead="mim-stimulation" />
    </Graphics>
    <Xref Database="" ID="" />
  </Interaction>
  <Interaction GraphId="id53888b7c">
    <Graphics ZOrder="12288" LineThickness="1.0" Color="669900">
      <Point X="1222.586320417425" Y="841.4338449577097" GraphRef="c8f1c" RelX="0.0" RelY="1.0" />
      <Point X="1385.3727144866384" Y="964.6835443037976" GraphRef="d505c" RelX="0.0" RelY="-1.0" ArrowHead="mim-stimulation" />
    </Graphics>
    <Xref Database="" ID="" />
  </Interaction>
  <Interaction GraphId="id6702ce1f">
    <Graphics ZOrder="12288" LineThickness="1.0" Color="669900">
      <Point X="1385.3727144866384" Y="984.6835443037976" GraphRef="d505c" RelX="0.0" RelY="1.0" />
      <Point X="1502.8973277074547" Y="1136.4275668073137" GraphRef="c86fe" RelX="-1.0" RelY="0.0" ArrowHead="mim-stimulation" />
    </Graphics>
    <Xref Database="" ID="" />
  </Interaction>
  <Interaction GraphId="id4bb10ed7">
    <Graphics ZOrder="12288" LineThickness="1.0">
      <Point X="1056.4195239141056" Y="18.508693324879093" GraphRef="b71b7" RelX="-0.5" RelY="1.0" />
      <Point X="586.2729952389243" Y="548.8121114580326" GraphRef="e631c" RelX="1.0" RelY="0.0" ArrowHead="mim-stimulation" />
    </Graphics>
    <Xref Database="" ID="" />
  </Interaction>
  <Interaction GraphId="idd244e3d">
    <Graphics ZOrder="12288" LineThickness="1.0" Color="009900">
      <Point X="653.0" Y="76.0" GraphRef="c3172" RelX="0.0" RelY="1.0" />
      <Point X="673.1843753575953" Y="549.7524130033004" GraphRef="cc4fa" RelX="0.0" RelY="-1.0" ArrowHead="mim-stimulation" />
    </Graphics>
    <Xref Database="" ID="" />
  </Interaction>
  <Interaction GraphId="idc09db412">
    <Graphics ZOrder="12288" LineThickness="1.0" Color="009900">
      <Point X="1721.0" Y="381.0" GraphRef="f0b7a" RelX="-1.0" RelY="0.0" />
      <Point X="1392.7719196132045" Y="369.66129697824334" GraphRef="a4a89" RelX="1.0" RelY="0.0" ArrowHead="mim-stimulation" />
    </Graphics>
    <Xref Database="" ID="" />
  </Interaction>
  <Interaction GraphId="idec3cfca9">
    <Graphics ZOrder="12288" LineThickness="1.0" Color="cc0033">
      <Point X="1721.0" Y="381.0" GraphRef="f0b7a" RelX="-1.0" RelY="0.0" />
      <Point X="713.1843753575953" Y="559.7524130033004" GraphRef="cc4fa" RelX="1.0" RelY="0.0" ArrowHead="mim-inhibition" />
    </Graphics>
    <Xref Database="" ID="" />
  </Interaction>
  <Interaction GraphId="idfda000ed">
    <Graphics ZOrder="12288" LineThickness="1.0" Color="ff0033">
      <Point X="1707.0" Y="426.0" GraphRef="dc885" RelX="-1.0" RelY="0.0" />
      <Point X="713.1843753575953" Y="559.7524130033004" GraphRef="cc4fa" RelX="1.0" RelY="0.0" ArrowHead="mim-inhibition" />
    </Graphics>
    <Xref Database="" ID="" />
  </Interaction>
  <Interaction GraphId="idb70d2afd">
    <Graphics ZOrder="12288" LineThickness="1.0" Color="cc0033">
      <Point X="131.57082841902343" Y="1427.8638020545673" GraphRef="f221e" RelX="0.0" RelY="-1.0" />
      <Point X="272.5273889095494" Y="954.5570543072982" GraphRef="ec1b3" RelX="-1.0" RelY="0.0" ArrowHead="TBar" />
    </Graphics>
    <Xref Database="" ID="" />
  </Interaction>
  <Interaction GraphId="id2fcbc909">
    <Graphics ZOrder="12288" LineThickness="1.0" Color="cc0033">
      <Point X="1753.1034482758623" Y="287.35632183908046" GraphRef="edede" RelX="-1.0" RelY="0.0" />
      <Point X="1260.2219638568763" Y="293.92696036261333" GraphRef="bc577" RelX="1.0" RelY="0.0" ArrowHead="mim-inhibition" />
    </Graphics>
    <Xref Database="" ID="" />
  </Interaction>
  <Interaction GraphId="id1cb1073c">
    <Graphics ZOrder="12288" LineThickness="1.0" Color="009900">
      <Point X="1733.9463601532568" Y="458.49297573435507" GraphRef="ce33d" RelX="-1.0" RelY="0.0" />
      <Point X="1392.7719196132045" Y="369.66129697824334" GraphRef="a4a89" RelX="1.0" RelY="0.0" ArrowHead="mim-stimulation" />
    </Graphics>
    <Xref Database="" ID="" />
  </Interaction>
  <Shape GraphId="cd7f4">
    <Attribute Key="org.pathvisio.CellularComponentProperty" Value="Nucleus" />
    <Attribute Key="org.pathvisio.DoubleLineProperty" Value="Double" />
    <Graphics CenterX="645.6272406384197" CenterY="719.5298371494221" Width="1307.2408785205057" Height="668.4142473030488" ZOrder="16384" FontSize="10" Valign="Middle" ShapeType="Oval" LineThickness="3.0" Color="c0c0c0" Rotation="0.0" />
  </Shape>
  <Shape TextLabel="BASC Complex" GraphId="c69f4">
    <Graphics CenterX="419.52097871246855" CenterY="862.3463255213793" Width="119.97416079306974" Height="30.33924726706292" ZOrder="16384" FontSize="10" Valign="Middle" ShapeType="Brace" Rotation="1.5789794501887622" />
  </Shape>
  <Shape GraphId="cb085">
    <BiopaxRef>cba</BiopaxRef>
    <BiopaxRef>f0e</BiopaxRef>
    <BiopaxRef>ac4</BiopaxRef>
    <Attribute Key="org.pathvisio.CellularComponentProperty" Value="Cell" />
    <Attribute Key="org.pathvisio.DoubleLineProperty" Value="Double" />
    <Graphics CenterX="824.7985806566978" CenterY="745.3768012009253" Width="1653.9737068972534" Height="1304.476658354763" ZOrder="16384" FontSize="10" Valign="Middle" ShapeType="RoundedRectangle" LineThickness="3.0" Color="c0c0c0" Rotation="0.0" />
  </Shape>
  <Shape GraphId="cef35">
    <Attribute Key="org.pathvisio.CellularComponentProperty" Value="Mitochondria" />
    <Graphics CenterX="1145.3468299203325" CenterY="363.361192208856" Width="240.7994303934354" Height="173.64118308007636" ZOrder="16384" FontSize="10" Valign="Middle" ShapeType="Mitochondria" LineThickness="3.0" Color="c0c0c0" Rotation="1.024436302345939" />
  </Shape>
  <Shape TextLabel="G1" GraphId="fd2e0">
    <Graphics CenterX="1000.6209677419351" CenterY="530.2284946236558" Width="28.5" Height="27.5" ZOrder="16384" FontSize="15" Valign="Middle" ShapeType="Rectangle" Rotation="0.0" />
  </Shape>
  <Shape TextLabel="S" GraphId="d38d8">
    <Graphics CenterX="1084.2536352305772" CenterY="554.3345450768592" Width="27.0" Height="26.5" ZOrder="16384" FontSize="15" Valign="Middle" ShapeType="Rectangle" Rotation="0.0" />
  </Shape>
  <Shape TextLabel="G2" GraphId="ef27f">
    <Graphics CenterX="1130.75" CenterY="599.75" Width="34.5" Height="26.5" ZOrder="16384" FontSize="15" Valign="Middle" ShapeType="Rectangle" Rotation="0.0" />
  </Shape>
  <Shape TextLabel="M" GraphId="df6d8">
    <Graphics CenterX="1196.1104356253693" CenterY="672.3625155760302" Width="37.29129378594962" Height="23.59827058868006" ZOrder="16384" FontSize="15" Valign="Middle" ShapeType="Rectangle" Rotation="0.0" />
  </Shape>
  <Shape GraphId="ff4dd">
    <Graphics CenterX="1114.6944353233105" CenterY="549.6765899371487" Width="162.96325527598643" Height="57.70003923952561" ZOrder="16384" FontSize="10" Valign="Middle" ShapeType="Brace" Rotation="0.7561611437413945" />
  </Shape>
  <Shape TextLabel="Cell Cycle" GraphId="bf355">
    <Graphics CenterX="1154.4818370289704" CenterY="530.3737527575056" Width="146.32358064348878" Height="18.82331968037789" ZOrder="16384" FontSize="15" Valign="Middle" ShapeType="Rectangle" Rotation="0.25002518252766487" />
  </Shape>
  <InfoBox CenterX="0.0" CenterY="0.0" />
  <Biopax>
    <bp:PublicationXref xmlns:bp="http://www.biopax.org/release/biopax-level3.owl#" xmlns:rdf="http://www.w3.org/1999/02/22-rdf-syntax-ns#" rdf:id="cfc">
      <bp:ID rdf:datatype="http://www.w3.org/2001/XMLSchema#string">12221076</bp:ID>
      <bp:DB rdf:datatype="http://www.w3.org/2001/XMLSchema#string">PubMed</bp:DB>
      <bp:TITLE rdf:datatype="http://www.w3.org/2001/XMLSchema#string">Nocodazole-induced p53-dependent c-Jun N-terminal kinase activation reduces apoptosis in human colon carcinoma HCT116 cells.</bp:TITLE>
      <bp:SOURCE rdf:datatype="http://www.w3.org/2001/XMLSchema#string">J Biol Chem</bp:SOURCE>
      <bp:YEAR rdf:datatype="http://www.w3.org/2001/XMLSchema#string">2002</bp:YEAR>
      <bp:AUTHORS rdf:datatype="http://www.w3.org/2001/XMLSchema#string">Zhang H</bp:AUTHORS>
      <bp:AUTHORS rdf:datatype="http://www.w3.org/2001/XMLSchema#string">Shi X</bp:AUTHORS>
      <bp:AUTHORS rdf:datatype="http://www.w3.org/2001/XMLSchema#string">Zhang QJ</bp:AUTHORS>
      <bp:AUTHORS rdf:datatype="http://www.w3.org/2001/XMLSchema#string">Hampong M</bp:AUTHORS>
      <bp:AUTHORS rdf:datatype="http://www.w3.org/2001/XMLSchema#string">Paddon H</bp:AUTHORS>
      <bp:AUTHORS rdf:datatype="http://www.w3.org/2001/XMLSchema#string">Wahyuningsih D</bp:AUTHORS>
      <bp:AUTHORS rdf:datatype="http://www.w3.org/2001/XMLSchema#string">Pelech S</bp:AUTHORS>
    </bp:PublicationXref>
    <bp:PublicationXref xmlns:bp="http://www.biopax.org/release/biopax-level3.owl#" xmlns:rdf="http://www.w3.org/1999/02/22-rdf-syntax-ns#" rdf:id="d26">
      <bp:ID rdf:datatype="http://www.w3.org/2001/XMLSchema#string">15701627</bp:ID>
      <bp:DB rdf:datatype="http://www.w3.org/2001/XMLSchema#string">PubMed</bp:DB>
      <bp:TITLE rdf:datatype="http://www.w3.org/2001/XMLSchema#string">Poly(ADP-ribose) polymerase activity prevents signaling pathways for cell cycle arrest after DNA methylating agent exposure.</bp:TITLE>
      <bp:SOURCE rdf:datatype="http://www.w3.org/2001/XMLSchema#string">J Biol Chem</bp:SOURCE>
      <bp:YEAR rdf:datatype="http://www.w3.org/2001/XMLSchema#string">2005</bp:YEAR>
      <bp:AUTHORS rdf:datatype="http://www.w3.org/2001/XMLSchema#string">Horton JK</bp:AUTHORS>
      <bp:AUTHORS rdf:datatype="http://www.w3.org/2001/XMLSchema#string">Stefanick DF</bp:AUTHORS>
      <bp:AUTHORS rdf:datatype="http://www.w3.org/2001/XMLSchema#string">Naron JM</bp:AUTHORS>
      <bp:AUTHORS rdf:datatype="http://www.w3.org/2001/XMLSchema#string">Kedar PS</bp:AUTHORS>
      <bp:AUTHORS rdf:datatype="http://www.w3.org/2001/XMLSchema#string">Wilson SH</bp:AUTHORS>
    </bp:PublicationXref>
    <bp:PublicationXref xmlns:bp="http://www.biopax.org/release/biopax-level3.owl#" xmlns:rdf="http://www.w3.org/1999/02/22-rdf-syntax-ns#" rdf:id="a3c">
      <bp:ID rdf:datatype="http://www.w3.org/2001/XMLSchema#string">17623674</bp:ID>
      <bp:DB rdf:datatype="http://www.w3.org/2001/XMLSchema#string">PubMed</bp:DB>
      <bp:TITLE rdf:datatype="http://www.w3.org/2001/XMLSchema#string">Polarity of response to transforming growth factor-beta1 in proximal tubular epithelial cells is regulated by beta-catenin.</bp:TITLE>
      <bp:SOURCE rdf:datatype="http://www.w3.org/2001/XMLSchema#string">J Biol Chem</bp:SOURCE>
      <bp:YEAR rdf:datatype="http://www.w3.org/2001/XMLSchema#string">2007</bp:YEAR>
      <bp:AUTHORS rdf:datatype="http://www.w3.org/2001/XMLSchema#string">Zhang M</bp:AUTHORS>
      <bp:AUTHORS rdf:datatype="http://www.w3.org/2001/XMLSchema#string">Lee CH</bp:AUTHORS>
      <bp:AUTHORS rdf:datatype="http://www.w3.org/2001/XMLSchema#string">Luo DD</bp:AUTHORS>
      <bp:AUTHORS rdf:datatype="http://www.w3.org/2001/XMLSchema#string">Krupa A</bp:AUTHORS>
      <bp:AUTHORS rdf:datatype="http://www.w3.org/2001/XMLSchema#string">Fraser D</bp:AUTHORS>
      <bp:AUTHORS rdf:datatype="http://www.w3.org/2001/XMLSchema#string">Phillips A</bp:AUTHORS>
    </bp:PublicationXref>
    <bp:PublicationXref xmlns:bp="http://www.biopax.org/release/biopax-level3.owl#" xmlns:rdf="http://www.w3.org/1999/02/22-rdf-syntax-ns#" rdf:id="e6b">
      <bp:ID rdf:datatype="http://www.w3.org/2001/XMLSchema#string">7966593</bp:ID>
      <bp:DB rdf:datatype="http://www.w3.org/2001/XMLSchema#string">PubMed</bp:DB>
      <bp:TITLE rdf:datatype="http://www.w3.org/2001/XMLSchema#string">Tax induces nuclear translocation of NF-kappa B through dissociation of cytoplasmic complexes containing p105 or p100 but does not induce degradation of I kappa B alpha/MAD3.</bp:TITLE>
      <bp:SOURCE rdf:datatype="http://www.w3.org/2001/XMLSchema#string">J Virol</bp:SOURCE>
      <bp:YEAR rdf:datatype="http://www.w3.org/2001/XMLSchema#string">1994</bp:YEAR>
      <bp:AUTHORS rdf:datatype="http://www.w3.org/2001/XMLSchema#string">Muñoz E</bp:AUTHORS>
      <bp:AUTHORS rdf:datatype="http://www.w3.org/2001/XMLSchema#string">Courtois G</bp:AUTHORS>
      <bp:AUTHORS rdf:datatype="http://www.w3.org/2001/XMLSchema#string">Veschambre P</bp:AUTHORS>
      <bp:AUTHORS rdf:datatype="http://www.w3.org/2001/XMLSchema#string">Jalinot P</bp:AUTHORS>
      <bp:AUTHORS rdf:datatype="http://www.w3.org/2001/XMLSchema#string">Israël A</bp:AUTHORS>
    </bp:PublicationXref>
    <bp:openControlledVocabulary xmlns:bp="http://www.biopax.org/release/biopax-level3.owl#">
      <bp:TERM xmlns:rdf="http://www.w3.org/1999/02/22-rdf-syntax-ns#" rdf:datatype="http://www.w3.org/2001/XMLSchema#string">breast cancer pathway</bp:TERM>
      <bp:ID xmlns:rdf="http://www.w3.org/1999/02/22-rdf-syntax-ns#" rdf:datatype="http://www.w3.org/2001/XMLSchema#string">PW:0000624</bp:ID>
      <bp:Ontology xmlns:rdf="http://www.w3.org/1999/02/22-rdf-syntax-ns#" rdf:datatype="http://www.w3.org/2001/XMLSchema#string">Pathway Ontology</bp:Ontology>
    </bp:openControlledVocabulary>
    <bp:PublicationXref xmlns:bp="http://www.biopax.org/release/biopax-level3.owl#" xmlns:rdf="http://www.w3.org/1999/02/22-rdf-syntax-ns#" rdf:id="d50">
      <bp:ID rdf:datatype="http://www.w3.org/2001/XMLSchema#string">8758926</bp:ID>
      <bp:DB rdf:datatype="http://www.w3.org/2001/XMLSchema#string">PubMed</bp:DB>
      <bp:TITLE rdf:datatype="http://www.w3.org/2001/XMLSchema#string">A brief staurosporine treatment of mitotic cells triggers premature exit from mitosis and polyploid cell formation.</bp:TITLE>
      <bp:SOURCE rdf:datatype="http://www.w3.org/2001/XMLSchema#string">Cancer Res</bp:SOURCE>
      <bp:YEAR rdf:datatype="http://www.w3.org/2001/XMLSchema#string">1996</bp:YEAR>
      <bp:AUTHORS rdf:datatype="http://www.w3.org/2001/XMLSchema#string">Hall LL</bp:AUTHORS>
      <bp:AUTHORS rdf:datatype="http://www.w3.org/2001/XMLSchema#string">Th'ng JP</bp:AUTHORS>
      <bp:AUTHORS rdf:datatype="http://www.w3.org/2001/XMLSchema#string">Guo XW</bp:AUTHORS>
      <bp:AUTHORS rdf:datatype="http://www.w3.org/2001/XMLSchema#string">Teplitz RL</bp:AUTHORS>
      <bp:AUTHORS rdf:datatype="http://www.w3.org/2001/XMLSchema#string">Bradbury EM</bp:AUTHORS>
    </bp:PublicationXref>
    <bp:PublicationXref xmlns:bp="http://www.biopax.org/release/biopax-level3.owl#" xmlns:rdf="http://www.w3.org/1999/02/22-rdf-syntax-ns#" rdf:id="e21">
      <bp:ID rdf:datatype="http://www.w3.org/2001/XMLSchema#string">7859292</bp:ID>
      <bp:DB rdf:datatype="http://www.w3.org/2001/XMLSchema#string">PubMed</bp:DB>
      <bp:TITLE rdf:datatype="http://www.w3.org/2001/XMLSchema#string">Interactions among endoplasmic reticulum, microtubules, and retrograde movements of the cell surface.</bp:TITLE>
      <bp:SOURCE rdf:datatype="http://www.w3.org/2001/XMLSchema#string">Cell Motil Cytoskeleton</bp:SOURCE>
      <bp:YEAR rdf:datatype="http://www.w3.org/2001/XMLSchema#string">1994</bp:YEAR>
      <bp:AUTHORS rdf:datatype="http://www.w3.org/2001/XMLSchema#string">Terasaki M</bp:AUTHORS>
      <bp:AUTHORS rdf:datatype="http://www.w3.org/2001/XMLSchema#string">Reese TS</bp:AUTHORS>
    </bp:PublicationXref>
    <bp:PublicationXref xmlns:bp="http://www.biopax.org/release/biopax-level3.owl#" xmlns:rdf="http://www.w3.org/1999/02/22-rdf-syntax-ns#" rdf:id="a4a">
      <bp:ID rdf:datatype="http://www.w3.org/2001/XMLSchema#string">8182145</bp:ID>
      <bp:DB rdf:datatype="http://www.w3.org/2001/XMLSchema#string">PubMed</bp:DB>
      <bp:TITLE rdf:datatype="http://www.w3.org/2001/XMLSchema#string">Ligation of the T cell receptor complex results in activation of the Ras/Raf-1/MEK/MAPK cascade in human T lymphocytes.</bp:TITLE>
      <bp:SOURCE rdf:datatype="http://www.w3.org/2001/XMLSchema#string">J Clin Invest</bp:SOURCE>
      <bp:YEAR rdf:datatype="http://www.w3.org/2001/XMLSchema#string">1994</bp:YEAR>
      <bp:AUTHORS rdf:datatype="http://www.w3.org/2001/XMLSchema#string">Franklin RA</bp:AUTHORS>
      <bp:AUTHORS rdf:datatype="http://www.w3.org/2001/XMLSchema#string">Tordai A</bp:AUTHORS>
      <bp:AUTHORS rdf:datatype="http://www.w3.org/2001/XMLSchema#string">Patel H</bp:AUTHORS>
      <bp:AUTHORS rdf:datatype="http://www.w3.org/2001/XMLSchema#string">Gardner AM</bp:AUTHORS>
      <bp:AUTHORS rdf:datatype="http://www.w3.org/2001/XMLSchema#string">Johnson GL</bp:AUTHORS>
      <bp:AUTHORS rdf:datatype="http://www.w3.org/2001/XMLSchema#string">Gelfand EW</bp:AUTHORS>
    </bp:PublicationXref>
    <bp:openControlledVocabulary xmlns:bp="http://www.biopax.org/release/biopax-level3.owl#">
      <bp:TERM xmlns:rdf="http://www.w3.org/1999/02/22-rdf-syntax-ns#" rdf:datatype="http://www.w3.org/2001/XMLSchema#string">breast cancer</bp:TERM>
      <bp:ID xmlns:rdf="http://www.w3.org/1999/02/22-rdf-syntax-ns#" rdf:datatype="http://www.w3.org/2001/XMLSchema#string">DOID:1612</bp:ID>
      <bp:Ontology xmlns:rdf="http://www.w3.org/1999/02/22-rdf-syntax-ns#" rdf:datatype="http://www.w3.org/2001/XMLSchema#string">Disease</bp:Ontology>
    </bp:openControlledVocabulary>
    <bp:PublicationXref xmlns:bp="http://www.biopax.org/release/biopax-level3.owl#" xmlns:rdf="http://www.w3.org/1999/02/22-rdf-syntax-ns#" rdf:id="cba">
      <bp:ID rdf:datatype="http://www.w3.org/2001/XMLSchema#string">16597033</bp:ID>
      <bp:DB rdf:datatype="http://www.w3.org/2001/XMLSchema#string">PubMed</bp:DB>
      <bp:TITLE rdf:datatype="http://www.w3.org/2001/XMLSchema#string">[Effect of dihydrotestosterone on the transcriptions and expressions of Smad3 and Smad4 in LNCaP cell line].</bp:TITLE>
      <bp:SOURCE rdf:datatype="http://www.w3.org/2001/XMLSchema#string">Zhonghua Nan Ke Xue</bp:SOURCE>
      <bp:YEAR rdf:datatype="http://www.w3.org/2001/XMLSchema#string">2006</bp:YEAR>
      <bp:AUTHORS rdf:datatype="http://www.w3.org/2001/XMLSchema#string">Gu RG</bp:AUTHORS>
      <bp:AUTHORS rdf:datatype="http://www.w3.org/2001/XMLSchema#string">Zhou CW</bp:AUTHORS>
      <bp:AUTHORS rdf:datatype="http://www.w3.org/2001/XMLSchema#string">Ma QZ</bp:AUTHORS>
    </bp:PublicationXref>
    <bp:PublicationXref xmlns:bp="http://www.biopax.org/release/biopax-level3.owl#" xmlns:rdf="http://www.w3.org/1999/02/22-rdf-syntax-ns#" rdf:id="ac4">
      <bp:ID rdf:datatype="http://www.w3.org/2001/XMLSchema#string">16601937</bp:ID>
      <bp:DB rdf:datatype="http://www.w3.org/2001/XMLSchema#string">PubMed</bp:DB>
      <bp:TITLE rdf:datatype="http://www.w3.org/2001/XMLSchema#string">P300 auditory event-related potentials and neuropsychological study during donepezil treatment in vascular dementia.</bp:TITLE>
      <bp:SOURCE rdf:datatype="http://www.w3.org/2001/XMLSchema#string">Neurol Sci</bp:SOURCE>
      <bp:YEAR rdf:datatype="http://www.w3.org/2001/XMLSchema#string">2006</bp:YEAR>
      <bp:AUTHORS rdf:datatype="http://www.w3.org/2001/XMLSchema#string">Paci C</bp:AUTHORS>
      <bp:AUTHORS rdf:datatype="http://www.w3.org/2001/XMLSchema#string">Gobbato R</bp:AUTHORS>
      <bp:AUTHORS rdf:datatype="http://www.w3.org/2001/XMLSchema#string">Carboni T</bp:AUTHORS>
      <bp:AUTHORS rdf:datatype="http://www.w3.org/2001/XMLSchema#string">Sanguigni S</bp:AUTHORS>
      <bp:AUTHORS rdf:datatype="http://www.w3.org/2001/XMLSchema#string">Santone A</bp:AUTHORS>
      <bp:AUTHORS rdf:datatype="http://www.w3.org/2001/XMLSchema#string">Curatola L</bp:AUTHORS>
    </bp:PublicationXref>
    <bp:PublicationXref xmlns:bp="http://www.biopax.org/release/biopax-level3.owl#" xmlns:rdf="http://www.w3.org/1999/02/22-rdf-syntax-ns#" rdf:id="ae4">
      <bp:ID rdf:datatype="http://www.w3.org/2001/XMLSchema#string">1199706</bp:ID>
      <bp:DB rdf:datatype="http://www.w3.org/2001/XMLSchema#string">PubMed</bp:DB>
      <bp:TITLE rdf:datatype="http://www.w3.org/2001/XMLSchema#string">The use of electro-analgesia in obstetrics and gynecology. A survey by invitation.</bp:TITLE>
      <bp:SOURCE rdf:datatype="http://www.w3.org/2001/XMLSchema#string">Acta Obstet Gynecol Scand</bp:SOURCE>
      <bp:YEAR rdf:datatype="http://www.w3.org/2001/XMLSchema#string">1975</bp:YEAR>
      <bp:AUTHORS rdf:datatype="http://www.w3.org/2001/XMLSchema#string">Persianinov LS</bp:AUTHORS>
    </bp:PublicationXref>
    <bp:PublicationXref xmlns:bp="http://www.biopax.org/release/biopax-level3.owl#" xmlns:rdf="http://www.w3.org/1999/02/22-rdf-syntax-ns#" rdf:id="d99">
      <bp:ID rdf:datatype="http://www.w3.org/2001/XMLSchema#string">16087680</bp:ID>
      <bp:DB rdf:datatype="http://www.w3.org/2001/XMLSchema#string">PubMed</bp:DB>
      <bp:TITLE rdf:datatype="http://www.w3.org/2001/XMLSchema#string">Recruitment of nuclear factor Y to the inverted CCAAT element (ICE) by c-Jun and E1A stimulates basal transcription of the bone sialoprotein gene in osteosarcoma cells.</bp:TITLE>
      <bp:SOURCE rdf:datatype="http://www.w3.org/2001/XMLSchema#string">J Biol Chem</bp:SOURCE>
      <bp:YEAR rdf:datatype="http://www.w3.org/2001/XMLSchema#string">2005</bp:YEAR>
      <bp:AUTHORS rdf:datatype="http://www.w3.org/2001/XMLSchema#string">Su M</bp:AUTHORS>
      <bp:AUTHORS rdf:datatype="http://www.w3.org/2001/XMLSchema#string">Bansal AK</bp:AUTHORS>
      <bp:AUTHORS rdf:datatype="http://www.w3.org/2001/XMLSchema#string">Mantovani R</bp:AUTHORS>
      <bp:AUTHORS rdf:datatype="http://www.w3.org/2001/XMLSchema#string">Sodek J</bp:AUTHORS>
    </bp:PublicationXref>
    <bp:PublicationXref xmlns:bp="http://www.biopax.org/release/biopax-level3.owl#" xmlns:rdf="http://www.w3.org/1999/02/22-rdf-syntax-ns#" rdf:id="d34">
      <bp:ID rdf:datatype="http://www.w3.org/2001/XMLSchema#string">10022864</bp:ID>
      <bp:DB rdf:datatype="http://www.w3.org/2001/XMLSchema#string">PubMed</bp:DB>
      <bp:TITLE rdf:datatype="http://www.w3.org/2001/XMLSchema#string">Activation of c-Jun N-terminal kinase 1 by UV irradiation is inhibited by wortmannin without affecting c-iun expression.</bp:TITLE>
      <bp:SOURCE rdf:datatype="http://www.w3.org/2001/XMLSchema#string">Mol Cell Biol</bp:SOURCE>
      <bp:YEAR rdf:datatype="http://www.w3.org/2001/XMLSchema#string">1999</bp:YEAR>
      <bp:AUTHORS rdf:datatype="http://www.w3.org/2001/XMLSchema#string">Fritz G</bp:AUTHORS>
      <bp:AUTHORS rdf:datatype="http://www.w3.org/2001/XMLSchema#string">Kaina B</bp:AUTHORS>
    </bp:PublicationXref>
    <bp:PublicationXref xmlns:bp="http://www.biopax.org/release/biopax-level3.owl#" xmlns:rdf="http://www.w3.org/1999/02/22-rdf-syntax-ns#" rdf:id="a5a">
      <bp:ID rdf:datatype="http://www.w3.org/2001/XMLSchema#string">11356332</bp:ID>
      <bp:DB rdf:datatype="http://www.w3.org/2001/XMLSchema#string">PubMed</bp:DB>
      <bp:TITLE rdf:datatype="http://www.w3.org/2001/XMLSchema#string">Expression of E. coli RecA targeted to mitochondria of human cells.</bp:TITLE>
      <bp:SOURCE rdf:datatype="http://www.w3.org/2001/XMLSchema#string">Mutat Res</bp:SOURCE>
      <bp:YEAR rdf:datatype="http://www.w3.org/2001/XMLSchema#string">2001</bp:YEAR>
      <bp:AUTHORS rdf:datatype="http://www.w3.org/2001/XMLSchema#string">Paul R</bp:AUTHORS>
      <bp:AUTHORS rdf:datatype="http://www.w3.org/2001/XMLSchema#string">Dalibart R</bp:AUTHORS>
      <bp:AUTHORS rdf:datatype="http://www.w3.org/2001/XMLSchema#string">Lemoine S</bp:AUTHORS>
      <bp:AUTHORS rdf:datatype="http://www.w3.org/2001/XMLSchema#string">Lestienne P</bp:AUTHORS>
    </bp:PublicationXref>
    <bp:PublicationXref xmlns:bp="http://www.biopax.org/release/biopax-level3.owl#" xmlns:rdf="http://www.w3.org/1999/02/22-rdf-syntax-ns#" rdf:id="f0e">
      <bp:ID rdf:datatype="http://www.w3.org/2001/XMLSchema#string">10880455</bp:ID>
      <bp:DB rdf:datatype="http://www.w3.org/2001/XMLSchema#string">PubMed</bp:DB>
      <bp:TITLE rdf:datatype="http://www.w3.org/2001/XMLSchema#string">Possible association of BLM in decreasing DNA double strand breaks during DNA replication.</bp:TITLE>
      <bp:SOURCE rdf:datatype="http://www.w3.org/2001/XMLSchema#string">EMBO J</bp:SOURCE>
      <bp:YEAR rdf:datatype="http://www.w3.org/2001/XMLSchema#string">2000</bp:YEAR>
      <bp:AUTHORS rdf:datatype="http://www.w3.org/2001/XMLSchema#string">Wang W</bp:AUTHORS>
      <bp:AUTHORS rdf:datatype="http://www.w3.org/2001/XMLSchema#string">Seki M</bp:AUTHORS>
      <bp:AUTHORS rdf:datatype="http://www.w3.org/2001/XMLSchema#string">Narita Y</bp:AUTHORS>
      <bp:AUTHORS rdf:datatype="http://www.w3.org/2001/XMLSchema#string">Sonoda E</bp:AUTHORS>
      <bp:AUTHORS rdf:datatype="http://www.w3.org/2001/XMLSchema#string">Takeda S</bp:AUTHORS>
      <bp:AUTHORS rdf:datatype="http://www.w3.org/2001/XMLSchema#string">Yamada K</bp:AUTHORS>
      <bp:AUTHORS rdf:datatype="http://www.w3.org/2001/XMLSchema#string">Masuko T</bp:AUTHORS>
      <bp:AUTHORS rdf:datatype="http://www.w3.org/2001/XMLSchema#string">Katada T</bp:AUTHORS>
      <bp:AUTHORS rdf:datatype="http://www.w3.org/2001/XMLSchema#string">Enomoto T</bp:AUTHORS>
    </bp:PublicationXref>
    <bp:PublicationXref xmlns:bp="http://www.biopax.org/release/biopax-level3.owl#" xmlns:rdf="http://www.w3.org/1999/02/22-rdf-syntax-ns#" rdf:id="fbe">
      <bp:ID rdf:datatype="http://www.w3.org/2001/XMLSchema#string">16438734</bp:ID>
      <bp:DB rdf:datatype="http://www.w3.org/2001/XMLSchema#string">PubMed</bp:DB>
      <bp:TITLE rdf:datatype="http://www.w3.org/2001/XMLSchema#string">EM703 improves bleomycin-induced pulmonary fibrosis in mice by the inhibition of TGF-beta signaling in lung fibroblasts.</bp:TITLE>
      <bp:SOURCE rdf:datatype="http://www.w3.org/2001/XMLSchema#string">Respir Res</bp:SOURCE>
      <bp:YEAR rdf:datatype="http://www.w3.org/2001/XMLSchema#string">2006</bp:YEAR>
      <bp:AUTHORS rdf:datatype="http://www.w3.org/2001/XMLSchema#string">Li YJ</bp:AUTHORS>
      <bp:AUTHORS rdf:datatype="http://www.w3.org/2001/XMLSchema#string">Azuma A</bp:AUTHORS>
      <bp:AUTHORS rdf:datatype="http://www.w3.org/2001/XMLSchema#string">Usuki J</bp:AUTHORS>
      <bp:AUTHORS rdf:datatype="http://www.w3.org/2001/XMLSchema#string">Abe S</bp:AUTHORS>
      <bp:AUTHORS rdf:datatype="http://www.w3.org/2001/XMLSchema#string">Matsuda K</bp:AUTHORS>
      <bp:AUTHORS rdf:datatype="http://www.w3.org/2001/XMLSchema#string">Sunazuka T</bp:AUTHORS>
      <bp:AUTHORS rdf:datatype="http://www.w3.org/2001/XMLSchema#string">Shimizu T</bp:AUTHORS>
      <bp:AUTHORS rdf:datatype="http://www.w3.org/2001/XMLSchema#string">Hirata Y</bp:AUTHORS>
      <bp:AUTHORS rdf:datatype="http://www.w3.org/2001/XMLSchema#string">Inagaki H</bp:AUTHORS>
      <bp:AUTHORS rdf:datatype="http://www.w3.org/2001/XMLSchema#string">Kawada T</bp:AUTHORS>
      <bp:AUTHORS rdf:datatype="http://www.w3.org/2001/XMLSchema#string">Takahashi S</bp:AUTHORS>
      <bp:AUTHORS rdf:datatype="http://www.w3.org/2001/XMLSchema#string">Kudoh S</bp:AUTHORS>
      <bp:AUTHORS rdf:datatype="http://www.w3.org/2001/XMLSchema#string">Omura S</bp:AUTHORS>
    </bp:PublicationXref>
    <bp:PublicationXref xmlns:bp="http://www.biopax.org/release/biopax-level3.owl#" xmlns:rdf="http://www.w3.org/1999/02/22-rdf-syntax-ns#" rdf:id="f3e">
      <bp:ID rdf:datatype="http://www.w3.org/2001/XMLSchema#string">11003670</bp:ID>
      <bp:DB rdf:datatype="http://www.w3.org/2001/XMLSchema#string">PubMed</bp:DB>
      <bp:TITLE rdf:datatype="http://www.w3.org/2001/XMLSchema#string"></bp:TITLE>
      <bp:SOURCE rdf:datatype="http://www.w3.org/2001/XMLSchema#string"></bp:SOURCE>
      <bp:YEAR rdf:datatype="http://www.w3.org/2001/XMLSchema#string"></bp:YEAR>
    </bp:PublicationXref>
    <bp:PublicationXref xmlns:bp="http://www.biopax.org/release/biopax-level3.owl#" xmlns:rdf="http://www.w3.org/1999/02/22-rdf-syntax-ns#" rdf:id="f8e">
      <bp:ID rdf:datatype="http://www.w3.org/2001/XMLSchema#string">2828745</bp:ID>
      <bp:DB rdf:datatype="http://www.w3.org/2001/XMLSchema#string">PubMed</bp:DB>
      <bp:TITLE rdf:datatype="http://www.w3.org/2001/XMLSchema#string">Glucocorticoids modulate renal glucocorticoid receptors and Na-K ATPase activity.</bp:TITLE>
      <bp:SOURCE rdf:datatype="http://www.w3.org/2001/XMLSchema#string">Kidney Int</bp:SOURCE>
      <bp:YEAR rdf:datatype="http://www.w3.org/2001/XMLSchema#string">1987</bp:YEAR>
      <bp:AUTHORS rdf:datatype="http://www.w3.org/2001/XMLSchema#string">Ellis D</bp:AUTHORS>
      <bp:AUTHORS rdf:datatype="http://www.w3.org/2001/XMLSchema#string">Sothi TD</bp:AUTHORS>
      <bp:AUTHORS rdf:datatype="http://www.w3.org/2001/XMLSchema#string">Avner ED</bp:AUTHORS>
    </bp:PublicationXref>
    <bp:PublicationXref xmlns:bp="http://www.biopax.org/release/biopax-level3.owl#" xmlns:rdf="http://www.w3.org/1999/02/22-rdf-syntax-ns#" rdf:id="e46">
      <bp:ID rdf:datatype="http://www.w3.org/2001/XMLSchema#string">9688941</bp:ID>
      <bp:DB rdf:datatype="http://www.w3.org/2001/XMLSchema#string">PubMed</bp:DB>
      <bp:TITLE rdf:datatype="http://www.w3.org/2001/XMLSchema#string">Glucocorticoid receptor mRNA and protein in fetal rat lung in vivo: modulation by glucocorticoid and androgen.</bp:TITLE>
      <bp:SOURCE rdf:datatype="http://www.w3.org/2001/XMLSchema#string">Am J Physiol</bp:SOURCE>
      <bp:YEAR rdf:datatype="http://www.w3.org/2001/XMLSchema#string">1998</bp:YEAR>
      <bp:AUTHORS rdf:datatype="http://www.w3.org/2001/XMLSchema#string">Sweezey NB</bp:AUTHORS>
      <bp:AUTHORS rdf:datatype="http://www.w3.org/2001/XMLSchema#string">Ghibu F</bp:AUTHORS>
      <bp:AUTHORS rdf:datatype="http://www.w3.org/2001/XMLSchema#string">Gagnon S</bp:AUTHORS>
      <bp:AUTHORS rdf:datatype="http://www.w3.org/2001/XMLSchema#string">Schotman E</bp:AUTHORS>
      <bp:AUTHORS rdf:datatype="http://www.w3.org/2001/XMLSchema#string">Hamid Q</bp:AUTHORS>
    </bp:PublicationXref>
    <bp:PublicationXref xmlns:bp="http://www.biopax.org/release/biopax-level3.owl#" xmlns:rdf="http://www.w3.org/1999/02/22-rdf-syntax-ns#" rdf:id="aeb">
      <bp:ID rdf:datatype="http://www.w3.org/2001/XMLSchema#string">10363963</bp:ID>
      <bp:DB rdf:datatype="http://www.w3.org/2001/XMLSchema#string">PubMed</bp:DB>
      <bp:TITLE rdf:datatype="http://www.w3.org/2001/XMLSchema#string">Selection for androgen receptor mutations in prostate cancers treated with androgen antagonist.</bp:TITLE>
      <bp:SOURCE rdf:datatype="http://www.w3.org/2001/XMLSchema#string">Cancer Res</bp:SOURCE>
      <bp:YEAR rdf:datatype="http://www.w3.org/2001/XMLSchema#string">1999</bp:YEAR>
      <bp:AUTHORS rdf:datatype="http://www.w3.org/2001/XMLSchema#string">Taplin ME</bp:AUTHORS>
      <bp:AUTHORS rdf:datatype="http://www.w3.org/2001/XMLSchema#string">Bubley GJ</bp:AUTHORS>
      <bp:AUTHORS rdf:datatype="http://www.w3.org/2001/XMLSchema#string">Ko YJ</bp:AUTHORS>
      <bp:AUTHORS rdf:datatype="http://www.w3.org/2001/XMLSchema#string">Small EJ</bp:AUTHORS>
      <bp:AUTHORS rdf:datatype="http://www.w3.org/2001/XMLSchema#string">Upton M</bp:AUTHORS>
      <bp:AUTHORS rdf:datatype="http://www.w3.org/2001/XMLSchema#string">Rajeshkumar B</bp:AUTHORS>
      <bp:AUTHORS rdf:datatype="http://www.w3.org/2001/XMLSchema#string">Balk SP</bp:AUTHORS>
    </bp:PublicationXref>
    <bp:PublicationXref xmlns:bp="http://www.biopax.org/release/biopax-level3.owl#" xmlns:rdf="http://www.w3.org/1999/02/22-rdf-syntax-ns#" rdf:id="fe2">
      <bp:ID rdf:datatype="http://www.w3.org/2001/XMLSchema#string">2147360</bp:ID>
      <bp:DB rdf:datatype="http://www.w3.org/2001/XMLSchema#string">PubMed</bp:DB>
      <bp:TITLE rdf:datatype="http://www.w3.org/2001/XMLSchema#string">Mithramycin selectively inhibits the transcriptional activity of a transfected human c-myc gene.</bp:TITLE>
      <bp:SOURCE rdf:datatype="http://www.w3.org/2001/XMLSchema#string">Am J Med Sci</bp:SOURCE>
      <bp:YEAR rdf:datatype="http://www.w3.org/2001/XMLSchema#string">1990</bp:YEAR>
      <bp:AUTHORS rdf:datatype="http://www.w3.org/2001/XMLSchema#string">Ray R</bp:AUTHORS>
      <bp:AUTHORS rdf:datatype="http://www.w3.org/2001/XMLSchema#string">Thomas S</bp:AUTHORS>
      <bp:AUTHORS rdf:datatype="http://www.w3.org/2001/XMLSchema#string">Miller DM</bp:AUTHORS>
    </bp:PublicationXref>
  </Biopax>
</Pathway>
