# Supplementary material for: A network biology workflow to study transcriptomics data of the diabetic liver
Source: BMC Genomics. 2014 Nov 15;15(1):971. doi: 10.1186/1471-2164-15-971 (PMC4246458; doi:10.1186/1471-2164-15-971)
Supplement: Supplementary file 2 — Additional file 2: WikiPathways human pathway collection downloaded on 17 June 2014 ( http://wikipathways.org/index.php/Download_Pathways ). (ZIP 2 MB) [file 12864_2014_6667_MOESM2_ESM.zip › 2014-06-17-WikiPathways-HumanCollection/Hs_Integrated_Pancreatic_Cancer_Pathway_WP2377_71228.gpml]

<?xml version="1.0" encoding="UTF-8"?>
<Pathway xmlns="http://pathvisio.org/GPML/2013a" Name="Integrated Pancreatic Cancer Pathway" Version="20120612" Last-Modified="10/15/2013" Organism="Homo sapiens">
  <Comment Source="WikiPathways-category">Cellular Process</Comment>
  <Comment Source="WikiPathways-description">An integrated pathway model which displays the protein-protein interactions (PPIs) among the relevant proteins for pancreatic cancer. This pathway is a collection of different mechanistic protein pathways integrated together using relevant proteins for Pancreatic Cancer attained through multiple high quality databases. The different colors and different show that these proteins are from the same respective pathways. As with the proteins these protein pathways were also gathered from extremely high quality database, such as KEGG. The green lines indicate that it is up regulating while the red lines show that the protein is being inhibited, or in other words down regulated.  


</Comment>
  <Comment>Pancreati</Comment>
  <Graphics BoardWidth="5941.392405063291" BoardHeight="4729.374001916322"/>
  <DataNode TextLabel="FTL" GraphId="a25c9" Type="GeneProduct">
    <Graphics CenterX="3372.0642614031244" CenterY="3024.354352959799" Width="80.0" Height="20.0" ZOrder="33916" FontSize="10" Valign="Middle" Color="000099"/>
    <Xref Database="Ensembl" ID="ENSG00000087086"/>
  </DataNode>
  <DataNode TextLabel="SRC/NCOA1" GraphId="b8df4" Type="GeneProduct">
    <Graphics CenterX="1536.3592061743639" CenterY="2422.1410915472406" Width="80.0" Height="20.0" ZOrder="33917" FontSize="10" Valign="Middle"/>
    <Xref Database="Ensembl" ID="ENSG00000197122"/>
  </DataNode>
  <DataNode TextLabel="RAF1" GraphId="aebeb" Type="GeneProduct">
    <Graphics CenterX="2623.712478131371" CenterY="2709.5503367757374" Width="80.0" Height="20.0" ZOrder="33920" FontSize="10" Valign="Middle"/>
    <Xref Database="Ensembl" ID="ENSG00000132155"/>
  </DataNode>
  <DataNode TextLabel="KRAS" GraphId="b906e" Type="GeneProduct">
    <Graphics CenterX="2309.696801427421" CenterY="2715.3788925854296" Width="80.0" Height="20.0" ZOrder="33921" FontSize="10" Valign="Middle" ShapeType="Oval"/>
    <Xref Database="Ensembl" ID="ENSG00000133703"/>
  </DataNode>
  <DataNode TextLabel="MAPK1/MAPKs" GraphId="a97eb" Type="GeneProduct">
    <Graphics CenterX="1566.5269409632356" CenterY="4352.843622493912" Width="80.0" Height="20.0" ZOrder="33924" FontSize="10" Valign="Middle"/>
    <Xref Database="Ensembl" ID="ENSG00000100030"/>
  </DataNode>
  <DataNode TextLabel="AKT1" GraphId="ef9ba" Type="GeneProduct">
    <Graphics CenterX="1436.601267583169" CenterY="645.1526458935019" Width="80.0" Height="20.0" ZOrder="33925" FontSize="10" Valign="Middle"/>
    <Xref Database="Entrez Gene" ID="207"/>
  </DataNode>
  <DataNode TextLabel="IKBA_HUMAN" GraphId="db6d5" Type="Protein">
    <Graphics CenterX="4636.61264966105" CenterY="1468.4425274357932" Width="80.0" Height="20.0" ZOrder="33927" FontSize="10" Valign="Middle" ShapeType="Oval" Color="000099"/>
    <Xref Database="Uniprot-TrEMBL" ID="P25963"/>
  </DataNode>
  <DataNode TextLabel="IKKA_HUMAN" GraphId="b7b26" Type="Protein">
    <Graphics CenterX="3758.368190335021" CenterY="2936.6866160084674" Width="80.0" Height="20.0" ZOrder="33928" FontSize="10" Valign="Middle" ShapeType="Oval"/>
    <Xref Database="Uniprot-TrEMBL" ID="O15111"/>
  </DataNode>
  <DataNode TextLabel="NFKB1" GraphId="ab0bd" Type="GeneProduct">
    <Graphics CenterX="5546.049334966854" CenterY="2625.928071265762" Width="80.0" Height="20.0" ZOrder="33929" FontSize="10" Valign="Middle"/>
    <Xref Database="Ensembl" ID="ENSG00000109320"/>
  </DataNode>
  <DataNode TextLabel="STAT5A/STATs" GraphId="ec94c" Type="GeneProduct">
    <Graphics CenterX="3787.2228037997343" CenterY="3062.0804170896217" Width="80.0" Height="20.0" ZOrder="33936" FontSize="10" Valign="Middle" ShapeType="Oval" Color="000099"/>
    <Xref Database="Ensembl" ID="ENSG00000126561"/>
  </DataNode>
  <DataNode TextLabel="CDK4/CDK6" GraphId="a71c2" Type="GeneProduct">
    <Graphics CenterX="3600.7586701298565" CenterY="3495.9133701450646" Width="80.0" Height="20.0" ZOrder="33938" FontSize="10" Valign="Middle" ShapeType="Oval"/>
    <Xref Database="Ensembl" ID="ENSG00000135446"/>
  </DataNode>
  <DataNode TextLabel="MDM2" GraphId="b2221" Type="GeneProduct">
    <Graphics CenterX="2385.7151234969956" CenterY="570.4561815631711" Width="80.0" Height="20.0" ZOrder="33939" FontSize="10" Valign="Middle"/>
    <Xref Database="Ensembl" ID="ENSG00000135679"/>
  </DataNode>
  <DataNode TextLabel="CDKN2A" GraphId="fd36c" Type="Protein">
    <Graphics CenterX="3730.149416356305" CenterY="3163.7267538879523" Width="80.0" Height="20.0" ZOrder="33940" FontSize="10" Valign="Middle"/>
    <Xref Database="" ID=""/>
  </DataNode>
  <DataNode TextLabel="ARF1" GraphId="d0eb1" Type="GeneProduct">
    <Graphics CenterX="3728.4743744802677" CenterY="3144.685072214512" Width="80.0" Height="20.0" ZOrder="33941" FontSize="10" Valign="Middle" Color="000099"/>
    <Xref Database="Ensembl" ID="ENSG00000143761"/>
  </DataNode>
  <DataNode TextLabel="CDK2" GraphId="b72ee" Type="GeneProduct">
    <Graphics CenterX="3890.792093386119" CenterY="3268.80229427001" Width="80.0" Height="20.0" ZOrder="33942" FontSize="10" Valign="Middle" ShapeType="Oval"/>
    <Xref Database="Ensembl" ID="ENSG00000123374"/>
  </DataNode>
  <DataNode TextLabel="CCND1" GraphId="ce2b6" Type="GeneProduct">
    <Graphics CenterX="3641.340293746884" CenterY="3218.1625752574364" Width="80.0" Height="20.0" ZOrder="33943" FontSize="10" Valign="Middle" ShapeType="Oval"/>
    <Xref Database="Entrez Gene" ID="595"/>
  </DataNode>
  <DataNode TextLabel="TP53" GraphId="edc1a" Type="GeneProduct">
    <Graphics CenterX="2078.93663389399" CenterY="640.0275013065344" Width="80.0" Height="20.0" ZOrder="33944" FontSize="10" Valign="Middle" ShapeType="Oval"/>
    <Xref Database="Ensembl" ID="ENSG00000141510"/>
  </DataNode>
  <DataNode TextLabel="CCNE1" GraphId="dc235" Type="GeneProduct">
    <Graphics CenterX="3154.6010961248226" CenterY="1057.295205838463" Width="80.0" Height="20.0" ZOrder="33945" FontSize="10" Valign="Middle"/>
    <Xref Database="Ensembl" ID="ENSG00000105173"/>
  </DataNode>
  <DataNode TextLabel="CDN1A_HUMAN/CIP1" GraphId="bbc2b" Type="Protein">
    <Graphics CenterX="2510.3688419587384" CenterY="384.6292744271323" Width="116.0832795119764" Height="33.927326493650966" ZOrder="33946" FontSize="10" Valign="Middle" ShapeType="Oval"/>
    <Xref Database="Uniprot-TrEMBL" ID="P38936"/>
  </DataNode>
  <DataNode TextLabel="p85" GraphId="a4620" Type="Protein">
    <Graphics CenterX="2238.610587603073" CenterY="2816.177005373401" Width="80.0" Height="20.0" ZOrder="33950" FontSize="10" Valign="Middle" Color="000099"/>
    <Xref Database="" ID=""/>
  </DataNode>
  <DataNode TextLabel="PTEN" GraphId="b3c9f" Type="GeneProduct">
    <Graphics CenterX="1452.5884340723787" CenterY="1126.488675228543" Width="80.0" Height="19.82756292962847" ZOrder="33951" FontSize="10" Valign="Middle" ShapeType="Oval" Color="000099"/>
    <Xref Database="Ensembl" ID="ENSG00000171862"/>
  </DataNode>
  <DataNode TextLabel="SERPINB10" GraphId="bd046" Type="GeneProduct">
    <Graphics CenterX="3435.5586126944077" CenterY="2826.7766964404664" Width="80.0" Height="20.0" ZOrder="33952" FontSize="10" Valign="Middle" Color="000099"/>
    <Xref Database="Ensembl" ID="ENSG00000242550"/>
  </DataNode>
  <DataNode TextLabel="PIK3CA" GraphId="f1d89" Type="GeneProduct">
    <Graphics CenterX="1017.6704231572447" CenterY="1137.569996355694" Width="80.0" Height="20.0" ZOrder="33956" FontSize="10" Valign="Middle"/>
    <Xref Database="Ensembl" ID="ENSG00000121879"/>
  </DataNode>
  <DataNode TextLabel="RBL1" GraphId="d470d" Type="GeneProduct">
    <Graphics CenterX="3303.673300681418" CenterY="417.4142468500441" Width="80.0" Height="20.0" ZOrder="33957" FontSize="10" Valign="Middle" ShapeType="Oval"/>
    <Xref Database="Ensembl" ID="ENSG00000080839"/>
  </DataNode>
  <DataNode TextLabel="BAX/BAXA" GraphId="cd1aa" Type="GeneProduct">
    <Graphics CenterX="5502.359421245128" CenterY="2695.5503153343507" Width="80.0" Height="20.0" ZOrder="33962" FontSize="10" Valign="Middle" ShapeType="Oval"/>
    <Xref Database="Ensembl" ID="ENSG00000087088"/>
  </DataNode>
  <DataNode TextLabel="BID/BH3" GraphId="f92ec" Type="GeneProduct">
    <Graphics CenterX="5455.75338567333" CenterY="2795.605971552517" Width="80.0" Height="20.0" ZOrder="33963" FontSize="10" Valign="Middle"/>
    <Xref Database="Ensembl" ID="ENSG00000015475"/>
  </DataNode>
  <DataNode TextLabel="SMI" GraphId="cf198" Type="Protein">
    <Graphics CenterX="5647.0936298370525" CenterY="2723.2539685088286" Width="80.0" Height="20.0" ZOrder="33964" FontSize="10" Valign="Middle" Color="cc00cc"/>
    <Xref Database="" ID=""/>
  </DataNode>
  <DataNode TextLabel="CASP3" GraphId="aaad5" Type="GeneProduct">
    <Graphics CenterX="4863.445940108422" CenterY="3297.3196722662196" Width="80.0" Height="20.0" ZOrder="33965" FontSize="10" Valign="Middle" ShapeType="Oval"/>
    <Xref Database="Ensembl" ID="ENSG00000164305"/>
  </DataNode>
  <DataNode TextLabel="CASP8" GraphId="b92ec" Type="GeneProduct">
    <Graphics CenterX="4655.85373998169" CenterY="3186.9170669697337" Width="80.0" Height="20.0" ZOrder="33966" FontSize="10" Valign="Middle" ShapeType="Oval"/>
    <Xref Database="Ensembl" ID="ENSG00000064012"/>
  </DataNode>
  <DataNode TextLabel="BCL2" GraphId="d3b19" Type="GeneProduct">
    <Graphics CenterX="5499.417100588253" CenterY="2714.157095264176" Width="80.0" Height="20.0" ZOrder="33969" FontSize="10" Valign="Middle" ShapeType="Oval"/>
    <Xref Database="Ensembl" ID="ENSG00000171791"/>
  </DataNode>
  <DataNode TextLabel="CYTC_HUMAN" GraphId="ee764" Type="Protein">
    <Graphics CenterX="4901.822975651641" CenterY="2935.55188895459" Width="80.0" Height="20.0" ZOrder="33970" FontSize="10" Valign="Middle" Color="cc00cc"/>
    <Xref Database="Uniprot-TrEMBL" ID="P01034"/>
  </DataNode>
  <DataNode TextLabel="APAF1" GraphId="d0ca3" Type="GeneProduct">
    <Graphics CenterX="5425.942936828818" CenterY="2860.130998206683" Width="80.0" Height="20.0" ZOrder="33973" FontSize="10" Valign="Middle" ShapeType="Oval"/>
    <Xref Database="Ensembl" ID="ENSG00000120868"/>
  </DataNode>
  <DataNode TextLabel="CASP9" GraphId="c5ef6" Type="GeneProduct">
    <Graphics CenterX="5276.812112218518" CenterY="2909.3266504851854" Width="80.0" Height="20.0" ZOrder="33974" FontSize="10" Valign="Middle" ShapeType="Oval"/>
    <Xref Database="Ensembl" ID="ENSG00000132906"/>
  </DataNode>
  <DataNode TextLabel="SMAD6/SMAD7" GraphId="d1bd6" Type="GeneProduct">
    <Graphics CenterX="4579.260857247484" CenterY="3363.726383207684" Width="80.0" Height="20.0" ZOrder="33978" FontSize="10" Valign="Middle" Color="00cc33"/>
    <Xref Database="Ensembl" ID="ENSG00000137834"/>
  </DataNode>
  <DataNode TextLabel="SMAD4" GraphId="ed21c" Type="GeneProduct">
    <Graphics CenterX="4248.398169795053" CenterY="3704.091136660122" Width="80.0" Height="20.0" ZOrder="33979" FontSize="10" Valign="Middle" Color="00cc33"/>
    <Xref Database="Ensembl" ID="ENSG00000141646"/>
  </DataNode>
  <DataNode TextLabel="SMAD2/SMAD3" GraphId="bac7b" Type="GeneProduct">
    <Graphics CenterX="4305.440085444881" CenterY="3332.372517437945" Width="80.0" Height="20.0" ZOrder="33980" FontSize="10" Valign="Middle" ShapeType="Oval" Color="00cc33"/>
    <Xref Database="Ensembl" ID="ENSG00000175387"/>
  </DataNode>
  <DataNode TextLabel="APC" GraphId="ca2fa" Type="GeneProduct">
    <Graphics CenterX="3910.1200475889286" CenterY="3697.349575086295" Width="80.0" Height="20.0" ZOrder="33983" FontSize="10" Valign="Middle" ShapeType="Oval"/>
    <Xref Database="Ensembl" ID="ENSG00000134982"/>
  </DataNode>
  <DataNode TextLabel="E2F4" GraphId="c2b0b" Type="GeneProduct">
    <Graphics CenterX="4177.684462676341" CenterY="3359.043074960293" Width="80.0" Height="20.0" ZOrder="33984" FontSize="10" Valign="Middle" Color="00cc33"/>
    <Xref Database="Ensembl" ID="ENSG00000205250"/>
  </DataNode>
  <DataNode TextLabel="IAPP" GraphId="b19c9" Type="GeneProduct">
    <Graphics CenterX="5488.56005729712" CenterY="2676.2457814093523" Width="80.0" Height="20.0" ZOrder="33988" FontSize="10" Valign="Middle" Color="cc00cc"/>
    <Xref Database="Ensembl" ID="ENSG00000121351"/>
  </DataNode>
  <DataNode TextLabel="PCAF" GraphId="ead69" Type="Protein">
    <Graphics CenterX="4703.301548332651" CenterY="3420.4148885987943" Width="80.0" Height="20.0" ZOrder="33993" FontSize="10" Valign="Middle" ShapeType="Oval" Color="00cc33"/>
    <Xref Database="" ID=""/>
  </DataNode>
  <DataNode TextLabel="SP1" GraphId="f5b17" Type="GeneProduct">
    <Graphics CenterX="4708.701116367209" CenterY="3443.153325273289" Width="80.0" Height="20.0" ZOrder="33994" FontSize="10" Valign="Middle" Color="00cc33"/>
    <Xref Database="Ensembl" ID="ENSG00000185591"/>
  </DataNode>
  <DataNode TextLabel="CDKN2B" GraphId="a8136" Type="GeneProduct">
    <Graphics CenterX="3998.225456082377" CenterY="3950.8175904744894" Width="80.0" Height="20.0" ZOrder="33997" FontSize="10" Valign="Middle" Color="00cc33"/>
    <Xref Database="Ensembl" ID="ENSG00000147883"/>
  </DataNode>
  <DataNode TextLabel="MYC" GraphId="dc883" Type="GeneProduct">
    <Graphics CenterX="3982.32341570996" CenterY="3805.678631378787" Width="80.0" Height="20.0" ZOrder="33998" FontSize="10" Valign="Middle" ShapeType="Oval" Color="00cc33"/>
    <Xref Database="Ensembl" ID="ENSG00000136997"/>
  </DataNode>
  <DataNode TextLabel="G1 arrest" GraphId="f3a9e" Type="Protein">
    <Graphics CenterX="4571.426751024348" CenterY="3527.9110398843886" Width="80.0" Height="20.0" ZOrder="34001" FontSize="10" Valign="Middle" Color="00cc33"/>
    <Xref Database="" ID=""/>
  </DataNode>
  <DataNode TextLabel="BRCA1" GraphId="cd5bf" Type="GeneProduct">
    <Graphics CenterX="4145.74159463302" CenterY="1797.2314524516719" Width="80.0" Height="20.0" ZOrder="34005" FontSize="10" Valign="Middle" ShapeType="Oval"/>
    <Xref Database="Ensembl" ID="ENSG00000012048"/>
  </DataNode>
  <DataNode TextLabel="ATM/ATR" GraphId="ff34d" Type="GeneProduct">
    <Graphics CenterX="4472.812224389891" CenterY="1501.6274585226474" Width="80.0" Height="20.0" ZOrder="34006" FontSize="10" Valign="Middle"/>
    <Xref Database="Ensembl" ID="ENSG00000149311"/>
  </DataNode>
  <DataNode TextLabel="BRCA2" GraphId="f9f94" Type="GeneProduct">
    <Graphics CenterX="4253.780394835034" CenterY="1556.142440557965" Width="80.0" Height="20.0" ZOrder="34009" FontSize="10" Valign="Middle" ShapeType="Oval" Color="00cccc"/>
    <Xref Database="Ensembl" ID="ENSG00000139618"/>
  </DataNode>
  <DataNode TextLabel="MAT1_HUMAN/ CDK7" GraphId="c5474" Type="Protein">
    <Graphics CenterX="4040.0507578239394" CenterY="2387.6887301275465" Width="133.11048321611085" Height="34.34376636433228" ZOrder="34013" FontSize="10" Valign="Middle" ShapeType="Oval" Color="00cccc"/>
    <Xref Database="Uniprot-TrEMBL" ID="P51948"/>
  </DataNode>
  <DataNode TextLabel="NDKA_HUMAN" GraphId="d5e97" Type="Protein">
    <Graphics CenterX="4327.24678984608" CenterY="1449.235610729579" Width="80.0" Height="20.0" ZOrder="34018" FontSize="10" Valign="Middle" ShapeType="Oval" Color="00cccc"/>
    <Xref Database="Uniprot-TrEMBL" ID="P15531"/>
  </DataNode>
  <DataNode TextLabel="RAD50" GraphId="ee548" Type="GeneProduct">
    <Graphics CenterX="3971.350160443492" CenterY="1677.5493444621648" Width="80.0" Height="20.0" ZOrder="34019" FontSize="10" Valign="Middle" Color="00cccc"/>
    <Xref Database="Ensembl" ID="ENSG00000113522"/>
  </DataNode>
  <DataNode TextLabel="PTTG1" GraphId="a62bd" Type="GeneProduct">
    <Graphics CenterX="3867.66378687071" CenterY="3611.4874160610843" Width="80.0" Height="20.0" ZOrder="34032" FontSize="10" Valign="Middle" ShapeType="Oval" Color="ff6600"/>
    <Xref Database="Ensembl" ID="ENSG00000164611"/>
  </DataNode>
  <DataNode TextLabel="BUB1B" GraphId="a288e" Type="GeneProduct">
    <Graphics CenterX="3762.535337774611" CenterY="3595.797596841294" Width="80.0" Height="20.0" ZOrder="34033" FontSize="10" Valign="Middle" ShapeType="Oval" Color="ff6600"/>
    <Xref Database="Ensembl" ID="ENSG00000156970"/>
  </DataNode>
  <DataNode TextLabel="GSK3A/ GSK3" GraphId="ce8aa" Type="GeneProduct">
    <Graphics CenterX="3278.808093209364" CenterY="3274.7121197764745" Width="80.0" Height="20.0" ZOrder="34040" FontSize="10" Valign="Middle" Color="660066"/>
    <Xref Database="Ensembl" ID="ENSG00000105723"/>
  </DataNode>
  <DataNode TextLabel="CTNNB1" GraphId="ee7c2" Type="GeneProduct">
    <Graphics CenterX="3473.615852889786" CenterY="3614.8400657787865" Width="80.0" Height="20.0" ZOrder="34041" FontSize="10" Valign="Middle" Color="660066"/>
    <Xref Database="Ensembl" ID="ENSG00000168036"/>
  </DataNode>
  <DataNode TextLabel="CREB1" GraphId="f99de" Type="GeneProduct">
    <Graphics CenterX="3176.573070167888" CenterY="3325.1323523856454" Width="80.0" Height="20.0" ZOrder="34042" FontSize="10" Valign="Middle"/>
    <Xref Database="Ensembl" ID="ENSG00000118260"/>
  </DataNode>
  <DataNode TextLabel="CBP_HUMAN" GraphId="c5e98" Type="Protein">
    <Graphics CenterX="3197.082542774138" CenterY="3447.9348731984674" Width="80.0" Height="20.0" ZOrder="34048" FontSize="10" Valign="Middle" Color="660066"/>
    <Xref Database="Uniprot-TrEMBL" ID="Q92793"/>
  </DataNode>
  <DataNode TextLabel="HNF4A" GraphId="b2c9e" Type="GeneProduct">
    <Graphics CenterX="3339.582407139494" CenterY="3404.27801972851" Width="80.0" Height="20.0" ZOrder="34050" FontSize="10" Valign="Middle" ShapeType="Oval" Color="660066"/>
    <Xref Database="Ensembl" ID="ENSG00000101076"/>
  </DataNode>
  <DataNode TextLabel="CDK1" GraphId="ed27a" Type="Protein">
    <Graphics CenterX="3389.9841905217413" CenterY="1332.3908686363752" Width="80.0" Height="20.0" ZOrder="34054" FontSize="10" Valign="Middle"/>
    <Xref Database="" ID=""/>
  </DataNode>
  <DataNode TextLabel="CCNA2" GraphId="a758b" Type="GeneProduct">
    <Graphics CenterX="3782.1234894040704" CenterY="3455.6188629960816" Width="80.0" Height="20.0" ZOrder="34055" FontSize="10" Valign="Middle" ShapeType="Oval"/>
    <Xref Database="Ensembl" ID="ENSG00000145386"/>
  </DataNode>
  <DataNode TextLabel="MAP3K5/ ASK1" GraphId="c5a86" Type="GeneProduct">
    <Graphics CenterX="575.5990754968657" CenterY="2480.423277768221" Width="80.0" Height="20.0" ZOrder="34059" FontSize="10" Valign="Middle" Color="ff9999"/>
    <Xref Database="Ensembl" ID="ENSG00000197442"/>
  </DataNode>
  <DataNode TextLabel="DAXX" GraphId="ae86c" Type="GeneProduct">
    <Graphics CenterX="1591.0387468169047" CenterY="3076.0466592255316" Width="80.0" Height="20.0" ZOrder="34060" FontSize="10" Valign="Middle" ShapeType="Oval" Color="ff9999"/>
    <Xref Database="Ensembl" ID="ENSG00000204209"/>
  </DataNode>
  <DataNode TextLabel="TGFB1" GraphId="ee694" Type="GeneProduct">
    <Graphics CenterX="1658.4024710676667" CenterY="3231.1688674008383" Width="80.0" Height="20.0" ZOrder="34063" FontSize="10" Valign="Middle"/>
    <Xref Database="Ensembl" ID="ENSG00000105329"/>
  </DataNode>
  <DataNode TextLabel="FASLG/FASL" GraphId="f9b0b" Type="GeneProduct">
    <Graphics CenterX="1658.4024710676667" CenterY="3210.195416073404" Width="80.0" Height="20.0" ZOrder="34064" FontSize="10" Valign="Middle"/>
    <Xref Database="Entrez Gene" ID="356"/>
  </DataNode>
  <DataNode TextLabel="FAS" GraphId="c6e8d" Type="GeneProduct">
    <Graphics CenterX="1803.2679924974768" CenterY="3198.0715222680938" Width="80.0" Height="20.0" ZOrder="34065" FontSize="10" Valign="Middle"/>
    <Xref Database="Ensembl" ID="ENSG00000026103"/>
  </DataNode>
  <DataNode TextLabel="TGFBR1" GraphId="da088" Type="GeneProduct">
    <Graphics CenterX="1803.267992497476" CenterY="3219.87093229759" Width="80.0" Height="20.0" ZOrder="34066" FontSize="10" Valign="Middle" Color="ff9999"/>
    <Xref Database="Ensembl" ID="ENSG00000106799"/>
  </DataNode>
  <DataNode TextLabel="TBP" GraphId="c5fbb" Type="GeneProduct">
    <Graphics CenterX="4378.653814817753" CenterY="2851.500452454049" Width="80.0" Height="20.0" ZOrder="34072" FontSize="10" Valign="Middle" ShapeType="Oval"/>
    <Xref Database="Ensembl" ID="ENSG00000112592"/>
  </DataNode>
  <DataNode TextLabel="SIRT1" GraphId="e83cd" Type="GeneProduct">
    <Graphics CenterX="4355.779824103844" CenterY="2260.278709341954" Width="80.0" Height="20.0" ZOrder="34074" FontSize="10" Valign="Middle" ShapeType="Oval" Color="006666"/>
    <Xref Database="Ensembl" ID="ENSG00000096717"/>
  </DataNode>
  <DataNode TextLabel="ERCC6" GraphId="a3b9e" Type="Protein">
    <Graphics CenterX="3632.3130642490864" CenterY="2010.1577630885656" Width="80.0" Height="20.0" ZOrder="34077" FontSize="10" Valign="Middle" ShapeType="Oval" Color="663300"/>
    <Xref Database="" ID=""/>
  </DataNode>
  <DataNode TextLabel="MAPK9" GraphId="ce8b5" Type="GeneProduct">
    <Graphics CenterX="2228.5031443727135" CenterY="3734.755061505408" Width="80.0" Height="20.0" ZOrder="34090" FontSize="10" Valign="Middle" ShapeType="Oval"/>
    <Xref Database="Ensembl" ID="ENSG00000050748"/>
  </DataNode>
  <DataNode TextLabel="MAPK3" GraphId="e9efc" Type="GeneProduct">
    <Graphics CenterX="2775.6904450394118" CenterY="3061.1951144098293" Width="80.0" Height="20.0" ZOrder="34091" FontSize="10" Valign="Middle" ShapeType="Oval"/>
    <Xref Database="Ensembl" ID="ENSG00000102882"/>
  </DataNode>
  <DataNode TextLabel="MAP2K1/ MEKs" GraphId="da172" Type="GeneProduct">
    <Graphics CenterX="2072.754338718906" CenterY="3710.3293763624597" Width="80.0" Height="20.0" ZOrder="34093" FontSize="10" Valign="Middle"/>
    <Xref Database="Ensembl" ID="ENSG00000169032"/>
  </DataNode>
  <DataNode TextLabel="PRKCA/ PKCs" GraphId="ac9c1" Type="GeneProduct">
    <Graphics CenterX="2191.7311562339305" CenterY="1962.1880446820705" Width="80.0" Height="20.0" ZOrder="34097" FontSize="10" Valign="Middle"/>
    <Xref Database="Ensembl" ID="ENSG00000154229"/>
  </DataNode>
  <DataNode TextLabel="PRKCA" GraphId="c5e2c" Type="GeneProduct">
    <Graphics CenterX="2483.786677613432" CenterY="2663.2264372020945" Width="80.0" Height="20.0" ZOrder="34098" FontSize="10" Valign="Middle" ShapeType="Oval"/>
    <Xref Database="Ensembl" ID="ENSG00000154229"/>
  </DataNode>
  <DataNode TextLabel="CDKN1B" GraphId="a8ab7" Type="GeneProduct">
    <Graphics CenterX="3748.44670400754" CenterY="3259.924685645963" Width="80.0" Height="20.0" ZOrder="34105" FontSize="10" Valign="Middle" Color="990000"/>
    <Xref Database="Ensembl" ID="ENSG00000111276"/>
  </DataNode>
  <DataNode TextLabel="EGFR" GraphId="c90d8" Type="GeneProduct">
    <Graphics CenterX="1905.686902684573" CenterY="2364.28585010781" Width="80.0" Height="20.0" ZOrder="34108" FontSize="10" Valign="Middle"/>
    <Xref Database="Ensembl" ID="ENSG00000146648"/>
  </DataNode>
  <DataNode TextLabel="CDC25C/ MPIP3" GraphId="f5593" Type="GeneProduct">
    <Graphics CenterX="3706.5408475647287" CenterY="1236.992253473864" Width="80.0" Height="20.0" ZOrder="34115" FontSize="10" Valign="Middle" ShapeType="Oval" Color="006666"/>
    <Xref Database="Ensembl" ID="ENSG00000158402"/>
  </DataNode>
  <DataNode TextLabel="CHK1_HUMAN" GraphId="d5b6a" Type="Protein">
    <Graphics CenterX="4322.756308236727" CenterY="1758.7723690664075" Width="80.0" Height="20.0" ZOrder="34122" FontSize="10" Valign="Middle"/>
    <Xref Database="Uniprot-TrEMBL" ID="O14757"/>
  </DataNode>
  <DataNode TextLabel="MAPK8" GraphId="c4b4b" Type="GeneProduct">
    <Graphics CenterX="2707.0976201154695" CenterY="1808.0518304061502" Width="80.0" Height="20.0" ZOrder="34124" FontSize="10" Valign="Middle"/>
    <Xref Database="Ensembl" ID="ENSG00000107643"/>
  </DataNode>
  <DataNode TextLabel="GA45A_HUMAN/ GADD45&#10;" GraphId="beb34" Type="Protein">
    <Graphics CenterX="3235.7009016017196" CenterY="2354.183872867378" Width="132.15455962487744" Height="31.035572009766156" ZOrder="34126" FontSize="10" Valign="Middle" ShapeType="Oval"/>
    <Xref Database="Uniprot-TrEMBL" ID="P24522"/>
  </DataNode>
  <DataNode TextLabel="IGF" GraphId="a0b20" Type="Protein">
    <Graphics CenterX="4009.866850008812" CenterY="1798.168520309157" Width="80.0" Height="20.0" ZOrder="34128" FontSize="10" Valign="Middle" Color="663300"/>
    <Xref Database="" ID=""/>
  </DataNode>
  <DataNode TextLabel="MRE11_HUMAN" GraphId="f6c90" Type="Protein">
    <Graphics CenterX="4438.537563457685" CenterY="1434.7396636338904" Width="80.0" Height="20.0" ZOrder="34131" FontSize="10" Valign="Middle" Color="00cccc"/>
    <Xref Database="Uniprot-TrEMBL" ID="P49959"/>
  </DataNode>
  <DataNode TextLabel="ABL1" GraphId="b6ba7" Type="GeneProduct">
    <Graphics CenterX="3738.8420131693642" CenterY="1847.5965978744593" Width="80.0" Height="20.0" ZOrder="34138" FontSize="10" Valign="Middle"/>
    <Xref Database="Ensembl" ID="ENSG00000097007"/>
  </DataNode>
  <DataNode TextLabel="RAD52" GraphId="fd73d" Type="GeneProduct">
    <Graphics CenterX="3994.4451120108956" CenterY="2091.257644093249" Width="80.0" Height="20.0" ZOrder="34142" FontSize="10" Valign="Middle" Color="00cccc"/>
    <Xref Database="Entrez Gene" ID="5893"/>
  </DataNode>
  <DataNode TextLabel="RAD51" GraphId="fdab3" Type="GeneProduct">
    <Graphics CenterX="3948.755477417479" CenterY="1728.0172396394833" Width="80.0" Height="20.0" ZOrder="34143" FontSize="10" Valign="Middle" Color="00cccc"/>
    <Xref Database="Ensembl" ID="ENSG00000051180"/>
  </DataNode>
  <DataNode TextLabel="MYT1" GraphId="e3c81" Type="GeneProduct">
    <Graphics CenterX="3164.980866736513" CenterY="1243.4952088860096" Width="80.0" Height="20.0" ZOrder="34147" FontSize="10" Valign="Middle" Color="00cccc"/>
    <Xref Database="Entrez Gene" ID="4661"/>
  </DataNode>
  <DataNode TextLabel="PLK1" GraphId="b79c5" Type="GeneProduct">
    <Graphics CenterX="3412.4016211447565" CenterY="1174.2906372977927" Width="80.0" Height="20.0" ZOrder="34148" FontSize="10" Valign="Middle" Color="00cccc"/>
    <Xref Database="Ensembl" ID="ENSG00000166851"/>
  </DataNode>
  <DataNode TextLabel="CHK2_HUMAN" GraphId="da4e1" Type="Protein">
    <Graphics CenterX="4588.437220921718" CenterY="1645.0626767483532" Width="80.0" Height="20.0" ZOrder="34149" FontSize="10" Valign="Middle"/>
    <Xref Database="Uniprot-TrEMBL" ID="O96017"/>
  </DataNode>
  <DataNode TextLabel="FAS" GraphId="b4ecf" Type="GeneProduct">
    <Graphics CenterX="4475.563277899917" CenterY="2104.3873801663394" Width="80.0" Height="20.0" ZOrder="34160" FontSize="10" Valign="Middle" Color="006666"/>
    <Xref Database="Ensembl" ID="ENSG00000026103"/>
  </DataNode>
  <DataNode TextLabel="CASP10" GraphId="b3b33" Type="GeneProduct">
    <Graphics CenterX="4659.720581270703" CenterY="2200.0615374697118" Width="80.0" Height="20.0" ZOrder="34162" FontSize="10" Valign="Middle" Color="006666"/>
    <Xref Database="Ensembl" ID="ENSG00000003400"/>
  </DataNode>
  <DataNode TextLabel="FADD" GraphId="c9f13" Type="GeneProduct">
    <Graphics CenterX="4425.18306967603" CenterY="2173.926692714017" Width="80.0" Height="20.0" ZOrder="34163" FontSize="10" Valign="Middle" Color="006666"/>
    <Xref Database="Ensembl" ID="ENSG00000168040"/>
  </DataNode>
  <DataNode TextLabel="DFFA" GraphId="d0f54" Type="GeneProduct">
    <Graphics CenterX="4783.316086888679" CenterY="2166.353672301171" Width="80.0" Height="20.0" ZOrder="34168" FontSize="10" Valign="Middle" Color="006666"/>
    <Xref Database="Ensembl" ID="ENSG00000160049"/>
  </DataNode>
  <DataNode TextLabel="DFFB" GraphId="a6562" Type="GeneProduct">
    <Graphics CenterX="4877.58574981003" CenterY="2162.3087284809462" Width="80.0" Height="20.0" ZOrder="34170" FontSize="10" Valign="Middle" Color="006666"/>
    <Xref Database="Ensembl" ID="ENSG00000169598"/>
  </DataNode>
  <DataNode TextLabel="CASP7" GraphId="a7f0f" Type="GeneProduct">
    <Graphics CenterX="4637.417210484187" CenterY="2122.9828857843177" Width="80.0" Height="20.0" ZOrder="34171" FontSize="10" Valign="Middle" Color="006666"/>
    <Xref Database="Ensembl" ID="ENSG00000165806"/>
  </DataNode>
  <DataNode TextLabel="NTRK1" GraphId="fbeb2" Type="GeneProduct">
    <Graphics CenterX="929.2617628011426" CenterY="2504.5000779500415" Width="80.0" Height="20.0" ZOrder="34187" FontSize="10" Valign="Middle"/>
    <Xref Database="Ensembl" ID="ENSG00000198400"/>
  </DataNode>
  <DataNode TextLabel="IL-3R" GraphId="f37cd" Type="Protein">
    <Graphics CenterX="4350.441146540299" CenterY="2014.7926803067737" Width="80.0" Height="20.0" ZOrder="34188" FontSize="10" Valign="Middle" Color="006666"/>
    <Xref Database="" ID=""/>
  </DataNode>
  <DataNode TextLabel="IL3" GraphId="d9c63" Type="GeneProduct">
    <Graphics CenterX="4437.917852522049" CenterY="1938.6863394986349" Width="80.0" Height="20.0" ZOrder="34189" FontSize="10" Valign="Middle" Color="006666"/>
    <Xref Database="Ensembl" ID="ENSG00000164399"/>
  </DataNode>
  <DataNode TextLabel="CASP12" GraphId="dd2f7" Type="GeneProduct">
    <Graphics CenterX="4998.540805989805" CenterY="2169.4997397169027" Width="80.0" Height="20.0" ZOrder="34196" FontSize="10" Valign="Middle" Color="006666"/>
    <Xref Database="Ensembl" ID="ENSG00000204403"/>
  </DataNode>
  <DataNode TextLabel="CAPN1" GraphId="eba15" Type="GeneProduct">
    <Graphics CenterX="5000.113839697669" CenterY="2093.8255824135313" Width="80.0" Height="20.0" ZOrder="34198" FontSize="10" Valign="Middle" Color="006666"/>
    <Xref Database="Ensembl" ID="ENSG00000014216"/>
  </DataNode>
  <DataNode TextLabel="NT5C1A" GraphId="baa7e" Type="GeneProduct">
    <Graphics CenterX="4618.074456158702" CenterY="2020.8559583977556" Width="80.0" Height="20.0" ZOrder="34200" FontSize="10" Valign="Middle" Color="006666"/>
    <Xref Database="Ensembl" ID="ENSG00000116981"/>
  </DataNode>
  <DataNode TextLabel="HBx" GraphId="c76fd" Type="Protein">
    <Graphics CenterX="3994.511320515007" CenterY="2969.9743759746852" Width="80.0" Height="20.0" ZOrder="34204" FontSize="10" Valign="Middle" Color="00ccff"/>
    <Xref Database="" ID=""/>
  </DataNode>
  <DataNode TextLabel="LHB" GraphId="eaea4" Type="Protein">
    <Graphics CenterX="3929.404141164225" CenterY="2875.2754480206377" Width="80.0" Height="20.0" ZOrder="34205" FontSize="10" Valign="Middle" Color="00ccff"/>
    <Xref Database="" ID=""/>
  </DataNode>
  <DataNode TextLabel="BDNF" GraphId="a44bf" Type="GeneProduct">
    <Graphics CenterX="1404.9987242933266" CenterY="3217.274957175352" Width="80.0" Height="20.0" ZOrder="34209" FontSize="10" Valign="Middle" Color="ff9999"/>
    <Xref Database="Ensembl" ID="ENSG00000176697"/>
  </DataNode>
  <DataNode TextLabel="NTF3" GraphId="e4075" Type="GeneProduct">
    <Graphics CenterX="1464.7719022059664" CenterY="3139.8057509024447" Width="80.0" Height="20.0" ZOrder="34210" FontSize="10" Valign="Middle" Color="ff9999"/>
    <Xref Database="Ensembl" ID="ENSG00000185652"/>
  </DataNode>
  <DataNode TextLabel="EGF" GraphId="c8a2f" Type="GeneProduct">
    <Graphics CenterX="1699.7834199817758" CenterY="3298.2377214645367" Width="80.0" Height="20.0" ZOrder="34216" FontSize="10" Valign="Middle" Color="ff9999"/>
    <Xref Database="Entrez Gene" ID="1950"/>
  </DataNode>
  <DataNode TextLabel="FGFR1" GraphId="c9777" Type="GeneProduct">
    <Graphics CenterX="1353.22597365409" CenterY="3424.8855308566444" Width="80.0" Height="20.0" ZOrder="34217" FontSize="10" Valign="Middle" Color="ff9999"/>
    <Xref Database="Ensembl" ID="ENSG00000077782"/>
  </DataNode>
  <DataNode TextLabel="PDGFRA/ PDGFR" GraphId="e63c8" Type="GeneProduct">
    <Graphics CenterX="1211.4612677717341" CenterY="3428.8427501079823" Width="80.0" Height="20.0" ZOrder="34218" FontSize="10" Valign="Middle" Color="ff9999"/>
    <Xref Database="Entrez Gene" ID="5156"/>
  </DataNode>
  <DataNode TextLabel="PDGFA/PDGF" GraphId="fff31" Type="GeneProduct">
    <Graphics CenterX="1142.1346859724827" CenterY="3376.6986647988792" Width="80.0" Height="20.0" ZOrder="34219" FontSize="10" Valign="Middle" Color="ff9999"/>
    <Xref Database="Entrez Gene" ID="5154"/>
  </DataNode>
  <DataNode TextLabel="IL1R1" GraphId="b31e1" Type="GeneProduct">
    <Graphics CenterX="1137.1088815095263" CenterY="3159.9202784360914" Width="80.0" Height="20.0" ZOrder="34227" FontSize="10" Valign="Middle" Color="ff9999"/>
    <Xref Database="Ensembl" ID="ENSG00000115594"/>
  </DataNode>
  <DataNode TextLabel="TRAF2" GraphId="d8142" Type="GeneProduct">
    <Graphics CenterX="710.2310673942397" CenterY="2900.881757738449" Width="80.0" Height="20.0" ZOrder="34228" FontSize="10" Valign="Middle" Color="ff9999"/>
    <Xref Database="Ensembl" ID="ENSG00000127191"/>
  </DataNode>
  <DataNode TextLabel="SOS1" GraphId="c15d8" Type="GeneProduct">
    <Graphics CenterX="1607.4289956676967" CenterY="2758.7431525051525" Width="80.0" Height="20.0" ZOrder="34229" FontSize="10" Valign="Middle"/>
    <Xref Database="Ensembl" ID="ENSG00000115904"/>
  </DataNode>
  <DataNode TextLabel="GRB2" GraphId="d259a" Type="GeneProduct">
    <Graphics CenterX="1262.807124966209" CenterY="2647.8672206905394" Width="80.0" Height="20.0" ZOrder="34230" FontSize="10" Valign="Middle"/>
    <Xref Database="Ensembl" ID="ENSG00000177885"/>
  </DataNode>
  <DataNode TextLabel="PLA2G4A/ cPLA2" GraphId="eba05" Type="GeneProduct">
    <Graphics CenterX="1793.3212611586591" CenterY="3379.7949062696625" Width="80.0" Height="20.0" ZOrder="34239" FontSize="10" Valign="Middle" Color="ff9999"/>
    <Xref Database="Entrez Gene" ID="5321"/>
  </DataNode>
  <DataNode TextLabel="STMN1" GraphId="a395e" Type="GeneProduct">
    <Graphics CenterX="1689.6043385673415" CenterY="3471.95039874296" Width="80.0" Height="20.0" ZOrder="34240" FontSize="10" Valign="Middle" Color="ff9999"/>
    <Xref Database="Ensembl" ID="ENSG00000117632"/>
  </DataNode>
  <DataNode TextLabel="TAU_HUMAN" GraphId="f5646" Type="Protein">
    <Graphics CenterX="1644.9159624411113" CenterY="3426.112996651964" Width="80.0" Height="20.0" ZOrder="34241" FontSize="10" Valign="Middle" Color="ff9999"/>
    <Xref Database="Uniprot-TrEMBL" ID="P10636"/>
  </DataNode>
  <DataNode TextLabel="IL11" GraphId="fbf5b" Type="GeneProduct">
    <Graphics CenterX="1133.1012226456878" CenterY="3102.4061460087696" Width="80.0" Height="20.0" ZOrder="34245" FontSize="10" Valign="Middle" Color="ff9999"/>
    <Xref Database="Ensembl" ID="ENSG00000095752"/>
  </DataNode>
  <DataNode TextLabel="TNFRSF1A" GraphId="b772b" Type="GeneProduct">
    <Graphics CenterX="1042.0416739032848" CenterY="3156.0344762631375" Width="80.0" Height="20.0" ZOrder="34246" FontSize="10" Valign="Middle" Color="ff9999"/>
    <Xref Database="Ensembl" ID="ENSG00000067182"/>
  </DataNode>
  <DataNode TextLabel="TNF" GraphId="ba54c" Type="GeneProduct">
    <Graphics CenterX="1034.888565212566" CenterY="3106.8176053759125" Width="80.0" Height="20.0" ZOrder="34247" FontSize="10" Valign="Middle" Color="ff9999"/>
    <Xref Database="Ensembl" ID="ENSG00000232810"/>
  </DataNode>
  <DataNode TextLabel="MAPK4" GraphId="d437e" Type="GeneProduct">
    <Graphics CenterX="2512.7120663545106" CenterY="1867.9572881627541" Width="80.0" Height="20.0" ZOrder="34253" FontSize="10" Valign="Middle" Color="ff9999"/>
    <Xref Database="Ensembl" ID="ENSG00000141639"/>
  </DataNode>
  <DataNode TextLabel="MAPK14/ p38" GraphId="b29a2" Type="GeneProduct">
    <Graphics CenterX="1538.3293001387074" CenterY="3377.7372288703937" Width="80.0" Height="20.0" ZOrder="34254" FontSize="10" Valign="Middle" Color="ff9999"/>
    <Xref Database="Ensembl" ID="ENSG00000112062"/>
  </DataNode>
  <DataNode TextLabel="MST1" GraphId="e9ba9" Type="GeneProduct">
    <Graphics CenterX="1024.9858054098463" CenterY="3268.801808701978" Width="80.0" Height="20.0" ZOrder="34255" FontSize="10" Valign="Middle" Color="ff9999"/>
    <Xref Database="Ensembl" ID="ENSG00000173531"/>
  </DataNode>
  <DataNode TextLabel="CUX1/ CASP/CDP" GraphId="d9107" Type="GeneProduct">
    <Graphics CenterX="1034.6518298482094" CenterY="3213.8028090921334" Width="87.12110589007096" Height="21.43435728928125" ZOrder="34256" FontSize="10" Valign="Middle" Color="ff9999"/>
    <Xref Database="Ensembl" ID="ENSG00000160967"/>
  </DataNode>
  <DataNode TextLabel="JUND" GraphId="a1537" Type="GeneProduct">
    <Graphics CenterX="2706.150019195348" CenterY="2080.0307900991356" Width="80.0" Height="20.0" ZOrder="34270" FontSize="10" Valign="Middle" Color="ff9999"/>
    <Xref Database="Ensembl" ID="ENSG00000130522"/>
  </DataNode>
  <DataNode TextLabel="JUN" GraphId="e6c68" Type="GeneProduct">
    <Graphics CenterX="2476.893901001043" CenterY="2009.7001526499969" Width="80.0" Height="20.0" ZOrder="34271" FontSize="10" Valign="Middle"/>
    <Xref Database="Ensembl" ID="ENSG00000177606"/>
  </DataNode>
  <DataNode TextLabel="MAPK7" GraphId="c6117" Type="GeneProduct">
    <Graphics CenterX="2724.413020267852" CenterY="1927.9132319240089" Width="80.0" Height="20.0" ZOrder="34272" FontSize="10" Valign="Middle" Color="ff9999"/>
    <Xref Database="Ensembl" ID="ENSG00000166484"/>
  </DataNode>
  <DataNode TextLabel="ANDR_HUMAN" GraphId="f3a53" Type="Protein">
    <Graphics CenterX="3507.311793424819" CenterY="3460.211564229624" Width="80.0" Height="20.0" ZOrder="34275" FontSize="10" Valign="Middle" Color="660066"/>
    <Xref Database="Uniprot-TrEMBL" ID="P10275"/>
  </DataNode>
  <DataNode TextLabel="BAD" GraphId="a2171" Type="GeneProduct">
    <Graphics CenterX="3229.7804592936905" CenterY="3534.837593306521" Width="80.0" Height="20.0" ZOrder="34276" FontSize="10" Valign="Middle"/>
    <Xref Database="Ensembl" ID="ENSG00000002330"/>
  </DataNode>
  <DataNode TextLabel="EGFR_HUMAN" GraphId="eb7eb" Type="Protein">
    <Graphics CenterX="1121.1980042079822" CenterY="1535.3092366097649" Width="80.0" Height="20.0" ZOrder="34277" FontSize="10" Valign="Middle"/>
    <Xref Database="Uniprot-TrEMBL" ID="P00533"/>
  </DataNode>
  <DataNode TextLabel="IGF1" GraphId="c4bcf" Type="GeneProduct">
    <Graphics CenterX="1194.692429184065" CenterY="2203.951157310963" Width="80.0" Height="20.0" ZOrder="34278" FontSize="10" Valign="Middle"/>
    <Xref Database="Ensembl" ID="ENSG00000017427"/>
  </DataNode>
  <DataNode TextLabel="E2F1_HUMAN" GraphId="e1703" Type="Protein">
    <Graphics CenterX="4251.0525446074735" CenterY="3903.359304971934" Width="80.0" Height="20.0" ZOrder="34291" FontSize="10" Valign="Middle"/>
    <Xref Database="Uniprot-TrEMBL" ID="Q01094"/>
  </DataNode>
  <DataNode TextLabel="RB1CC1" GraphId="e385f" Type="GeneProduct">
    <Graphics CenterX="458.92511302033125" CenterY="2198.396585953503" Width="80.0" Height="20.0" ZOrder="34292" FontSize="10" Valign="Middle" Color="ff0099"/>
    <Xref Database="Ensembl" ID="ENSG00000023287"/>
  </DataNode>
  <DataNode TextLabel="RAC1" GraphId="a95a7" Type="GeneProduct">
    <Graphics CenterX="348.901453502129" CenterY="1475.1362446819735" Width="80.0" Height="20.0" ZOrder="34293" FontSize="10" Valign="Middle" Color="ff0099"/>
    <Xref Database="Entrez Gene" ID="5879"/>
  </DataNode>
  <DataNode TextLabel="STAT1" GraphId="f7bc2" Type="GeneProduct">
    <Graphics CenterX="291.72565815036455" CenterY="1936.2577113233074" Width="80.0" Height="20.0" ZOrder="34297" FontSize="10" Valign="Middle" Color="ff0099"/>
    <Xref Database="Ensembl" ID="ENSG00000115415"/>
  </DataNode>
  <DataNode TextLabel="PCNA" GraphId="ae7d2" Type="GeneProduct">
    <Graphics CenterX="3702.4941616824785" CenterY="3650.2935114009024" Width="80.0" Height="20.0" ZOrder="34302" FontSize="10" Valign="Middle" Color="ff6600"/>
    <Xref Database="Ensembl" ID="ENSG00000132646"/>
  </DataNode>
  <DataNode TextLabel="THBS1" GraphId="df71b" Type="GeneProduct">
    <Graphics CenterX="4593.476211286274" CenterY="3306.638222357451" Width="80.0" Height="20.0" ZOrder="34311" FontSize="10" Valign="Middle" Color="00cc33"/>
    <Xref Database="Ensembl" ID="ENSG00000137801"/>
  </DataNode>
  <DataNode TextLabel="LTBP1" GraphId="e404d" Type="GeneProduct">
    <Graphics CenterX="4461.202076752081" CenterY="3298.531458120655" Width="80.0" Height="20.0" ZOrder="34312" FontSize="10" Valign="Middle" Color="00cc33"/>
    <Xref Database="Ensembl" ID="ENSG00000049323"/>
  </DataNode>
  <DataNode TextLabel="FST" GraphId="acc4f" Type="GeneProduct">
    <Graphics CenterX="4518.592526425418" CenterY="3577.0873164556233" Width="80.0" Height="20.0" ZOrder="34313" FontSize="10" Valign="Middle" Color="00cc33"/>
    <Xref Database="Ensembl" ID="ENSG00000134363"/>
  </DataNode>
  <DataNode TextLabel="INHBA" GraphId="d0cbd" Type="GeneProduct">
    <Graphics CenterX="4401.587178831836" CenterY="3561.2800238416094" Width="80.0" Height="20.0" ZOrder="34314" FontSize="10" Valign="Middle" Color="00cc33"/>
    <Xref Database="Ensembl" ID="ENSG00000122641"/>
  </DataNode>
  <DataNode TextLabel="LEFTY1" GraphId="b5677" Type="GeneProduct">
    <Graphics CenterX="4275.78668963963" CenterY="3566.388206550184" Width="80.0" Height="20.0" ZOrder="34315" FontSize="10" Valign="Middle" Color="00cc33"/>
    <Xref Database="Ensembl" ID="ENSG00000243709"/>
  </DataNode>
  <DataNode TextLabel="NODAL" GraphId="ac0de" Type="GeneProduct">
    <Graphics CenterX="4434.367927494937" CenterY="3631.4939275849238" Width="80.0" Height="20.0" ZOrder="34322" FontSize="10" Valign="Middle" Color="00cc33"/>
    <Xref Database="Ensembl" ID="ENSG00000156574"/>
  </DataNode>
  <DataNode TextLabel="PITX2" GraphId="c5804" Type="GeneProduct">
    <Graphics CenterX="4463.74359096542" CenterY="3243.7505218226916" Width="80.0" Height="20.0" ZOrder="34325" FontSize="10" Valign="Middle" Color="00cc33"/>
    <Xref Database="Ensembl" ID="ENSG00000164093"/>
  </DataNode>
  <DataNode TextLabel="BID" GraphId="abc9a" Type="GeneProduct">
    <Graphics CenterX="5735.602089091761" CenterY="2946.893467490261" Width="80.0" Height="20.0" ZOrder="34327" FontSize="10" Valign="Middle" Color="ff0000"/>
    <Xref Database="Ensembl" ID="ENSG00000015475"/>
  </DataNode>
  <DataNode TextLabel="Q6LD43_HUMAN/ Ga" GraphId="dcedf" Type="Protein">
    <Graphics CenterX="2391.4135213171976" CenterY="1931.4336751617134" Width="129.4715784354944" Height="16.211964813177246" ZOrder="34328" FontSize="10" Valign="Middle" Color="ff0000"/>
    <Xref Database="Uniprot-TrEMBL" ID="Q6LD43"/>
  </DataNode>
  <DataNode TextLabel="MPIP3_HUMAN" GraphId="f8127" Type="Protein">
    <Graphics CenterX="2865.6066334406073" CenterY="2153.718136994803" Width="80.0" Height="20.0" ZOrder="34329" FontSize="10" Valign="Middle" Color="ff0000"/>
    <Xref Database="Uniprot-TrEMBL" ID="P30307"/>
  </DataNode>
  <DataNode TextLabel="DAG1" GraphId="fbc41" Type="GeneProduct">
    <Graphics CenterX="2027.9968007071327" CenterY="2021.3168076908394" Width="80.0" Height="20.0" ZOrder="34330" FontSize="10" Valign="Middle"/>
    <Xref Database="Ensembl" ID="ENSG00000173402"/>
  </DataNode>
  <DataNode TextLabel="AGPAT2/IP3" GraphId="bfcaf" Type="GeneProduct">
    <Graphics CenterX="2774.422846057663" CenterY="1976.6049291803338" Width="80.0" Height="20.0" ZOrder="34331" FontSize="10" Valign="Middle" Color="ff0000"/>
    <Xref Database="Ensembl" ID="ENSG00000169692"/>
  </DataNode>
  <DataNode TextLabel="PLCB" GraphId="dff4d" Type="Protein">
    <Graphics CenterX="2008.499040933672" CenterY="2212.411380793238" Width="80.0" Height="20.0" ZOrder="34332" FontSize="10" Valign="Middle"/>
    <Xref Database="Uniprot-TrEMBL" ID="O15120"/>
  </DataNode>
  <DataNode TextLabel="CAMK2A/ CAMPK2" GraphId="f61f8" Type="GeneProduct">
    <Graphics CenterX="2906.7153361762407" CenterY="1964.6286445953529" Width="80.0" Height="20.0" ZOrder="34344" FontSize="10" Valign="Middle" Color="ff0000"/>
    <Xref Database="Ensembl" ID="ENSG00000070808"/>
  </DataNode>
  <DataNode TextLabel="NOXA1" GraphId="b75b9" Type="GeneProduct">
    <Graphics CenterX="3502.895646705578" CenterY="916.1549540334228" Width="80.0" Height="20.0" ZOrder="34351" FontSize="10" Valign="Middle" Color="ff0000"/>
    <Xref Database="Ensembl" ID="ENSG00000188747"/>
  </DataNode>
  <DataNode TextLabel="BBC3/ PUMA" GraphId="aec16" Type="GeneProduct">
    <Graphics CenterX="2618.6710731370463" CenterY="1671.7471251535117" Width="80.0" Height="20.0" ZOrder="34353" FontSize="10" Valign="Middle" Color="ff0000"/>
    <Xref Database="Ensembl" ID="ENSG00000105327"/>
  </DataNode>
  <DataNode TextLabel="PAK1" GraphId="c89c3" Type="GeneProduct">
    <Graphics CenterX="2468.1395816713216" CenterY="1729.5625615714812" Width="80.0" Height="20.0" ZOrder="34358" FontSize="10" Valign="Middle" Color="006666"/>
    <Xref Database="Ensembl" ID="ENSG00000149269"/>
  </DataNode>
  <DataNode TextLabel="NCK1" GraphId="c3358" Type="GeneProduct">
    <Graphics CenterX="2988.2241144506856" CenterY="1728.4183310438634" Width="80.0" Height="20.0" ZOrder="34359" FontSize="10" Valign="Middle" Color="006666"/>
    <Xref Database="Entrez Gene" ID="4690"/>
  </DataNode>
  <DataNode TextLabel="CRK" GraphId="b015e" Type="GeneProduct">
    <Graphics CenterX="3907.6987488619293" CenterY="1835.4437990222118" Width="80.0" Height="20.0" ZOrder="34360" FontSize="10" Valign="Middle" Color="006666"/>
    <Xref Database="Ensembl" ID="ENSG00000167193"/>
  </DataNode>
  <DataNode TextLabel="GR/NR3C1" GraphId="bcbc6" Type="Protein">
    <Graphics CenterX="5209.183728538721" CenterY="3262.922961579301" Width="80.0" Height="20.0" ZOrder="34369" FontSize="10" Valign="Middle" Color="cc0033"/>
    <Xref Database="" ID=""/>
  </DataNode>
  <DataNode TextLabel="AC" GraphId="cba30" Type="Protein">
    <Graphics CenterX="3681.2844743601604" CenterY="4544.987223813883" Width="80.0" Height="20.0" ZOrder="34376" FontSize="10" Valign="Middle" Color="cc0033"/>
    <Xref Database="" ID=""/>
  </DataNode>
  <DataNode TextLabel="T2AG_HUMAN/TFFIIA" GraphId="aa179" Type="Protein">
    <Graphics CenterX="3912.533262510677" CenterY="4564.062757402777" Width="119.94170984455923" Height="34.44300518134696" ZOrder="34379" FontSize="10" Valign="Middle" ShapeType="Oval" Color="cc0033"/>
    <Xref Database="Uniprot-TrEMBL" ID="P52657"/>
  </DataNode>
  <DataNode TextLabel="TFF1" GraphId="c0289" Type="GeneProduct">
    <Graphics CenterX="4665.006073353188" CenterY="3653.1239759384207" Width="80.0" Height="20.0" ZOrder="34384" FontSize="10" Valign="Middle" Color="006666"/>
    <Xref Database="Ensembl" ID="ENSG00000160182"/>
  </DataNode>
  <DataNode TextLabel="PGH2_HUMAN/Cox1" GraphId="b72cc" Type="Protein">
    <Graphics CenterX="4688.420486203844" CenterY="3761.089350989271" Width="121.52422815436512" Height="31.31996709541454" ZOrder="34387" FontSize="10" Valign="Middle" ShapeType="Oval" Color="006666"/>
    <Xref Database="Uniprot-TrEMBL" ID="P35354"/>
  </DataNode>
  <DataNode TextLabel="PRKAA1/ PKA&#10;" GraphId="d7874" Type="GeneProduct">
    <Graphics CenterX="3610.0902476336782" CenterY="3852.56140112129" Width="80.0" Height="20.0" ZOrder="34396" FontSize="10" Valign="Middle"/>
    <Xref Database="Ensembl" ID="ENSG00000249325"/>
  </DataNode>
  <DataNode TextLabel="RAPGEF3" GraphId="c8388" Type="GeneProduct">
    <Graphics CenterX="3585.4494716864924" CenterY="4320.964402053594" Width="80.0" Height="20.0" ZOrder="34397" FontSize="10" Valign="Middle" Color="006600"/>
    <Xref Database="Ensembl" ID="ENSG00000079337"/>
  </DataNode>
  <DataNode TextLabel="RAP1A_HUMAN/Rap1&#10;" GraphId="aef1d" Type="Protein">
    <Graphics CenterX="3476.666292437018" CenterY="4277.940165356864" Width="121.38801454990642" Height="19.04210396672397" ZOrder="34399" FontSize="10" Valign="Middle" Color="006600"/>
    <Xref Database="Uniprot-TrEMBL" ID="P62834"/>
  </DataNode>
  <DataNode TextLabel="BRF1" GraphId="e2a63" Type="GeneProduct">
    <Graphics CenterX="3426.9180697277225" CenterY="3723.62417421532" Width="80.0" Height="20.0" ZOrder="34402" FontSize="10" Valign="Middle" ShapeType="Oval" Color="006600"/>
    <Xref Database="Ensembl" ID="ENSG00000185024"/>
  </DataNode>
  <DataNode TextLabel="PDK1" GraphId="b2528" Type="GeneProduct">
    <Graphics CenterX="2931.951962021723" CenterY="4252.836589633964" Width="80.0" Height="20.0" ZOrder="34407" FontSize="10" Valign="Middle" Color="ff0000"/>
    <Xref Database="Ensembl" ID="ENSG00000152256"/>
  </DataNode>
  <DataNode TextLabel="STK11/LKB1" GraphId="de9e3" Type="GeneProduct">
    <Graphics CenterX="2750.3462947084886" CenterY="3649.397032153701" Width="80.0" Height="20.0" ZOrder="34408" FontSize="10" Valign="Middle" Color="ff0000"/>
    <Xref Database="Ensembl" ID="ENSG00000118046"/>
  </DataNode>
  <DataNode TextLabel="CAMP/ AMP" GraphId="e7ab4" Type="GeneProduct">
    <Graphics CenterX="3080.8042403670474" CenterY="4552.365719365842" Width="80.0" Height="20.0" ZOrder="34409" FontSize="10" Valign="Middle"/>
    <Xref Database="Ensembl" ID="ENSG00000164047"/>
  </DataNode>
  <DataNode TextLabel="CAB39" GraphId="db6fc" Type="GeneProduct">
    <Graphics CenterX="2755.7220172518414" CenterY="3613.1542575872263" Width="80.0" Height="20.0" ZOrder="34417" FontSize="10" Valign="Middle" Color="ff0000"/>
    <Xref Database="Ensembl" ID="ENSG00000135932"/>
  </DataNode>
  <DataNode TextLabel="STRADA/ STRAD" GraphId="c44e1" Type="GeneProduct">
    <Graphics CenterX="2771.502364072651" CenterY="3587.3161072982093" Width="80.0" Height="20.0" ZOrder="34418" FontSize="10" Valign="Middle" Color="ff0000"/>
    <Xref Database="Ensembl" ID="ENSG00000125695"/>
  </DataNode>
  <DataNode TextLabel="PRKAA2/ Ampks" GraphId="d0d72" Type="GeneProduct">
    <Graphics CenterX="2742.438955698082" CenterY="4353.089491443581" Width="80.0" Height="20.0" ZOrder="34422" FontSize="10" Valign="Middle" Color="ff0000"/>
    <Xref Database="Ensembl" ID="ENSG00000162409"/>
  </DataNode>
  <DataNode TextLabel="CDK5R1&#10;p35" GraphId="b6f40" Type="Protein">
    <Graphics CenterX="4682.138823618703" CenterY="1895.2649489062064" Width="80.0" Height="20.0" ZOrder="34424" FontSize="10" Valign="Middle" ShapeType="Oval" Color="006666"/>
    <Xref Database="" ID=""/>
  </DataNode>
  <DataNode TextLabel="EGR1" GraphId="d9b03" Type="GeneProduct">
    <Graphics CenterX="4549.950111275148" CenterY="1856.9871092813378" Width="80.0" Height="20.0" ZOrder="34425" FontSize="10" Valign="Middle" ShapeType="Oval" Color="006666"/>
    <Xref Database="Ensembl" ID="ENSG00000120738"/>
  </DataNode>
  <DataNode TextLabel="DCC" GraphId="a9a7b" Type="GeneProduct">
    <Graphics CenterX="5515.195740620375" CenterY="3152.1907051913695" Width="80.0" Height="20.0" ZOrder="34432" FontSize="10" Valign="Middle" ShapeType="Oval" Color="0000ff"/>
    <Xref Database="Ensembl" ID="ENSG00000187323"/>
  </DataNode>
  <DataNode TextLabel="SMO" GraphId="dd9ab" Type="GeneProduct">
    <Graphics CenterX="2661.951962021723" CenterY="4239.836589633964" Width="80.0" Height="20.0" ZOrder="34445" FontSize="10" Valign="Middle" Color="0000cc"/>
    <Xref Database="Ensembl" ID="ENSG00000128602"/>
  </DataNode>
  <DataNode TextLabel="SHH" GraphId="ab1aa" Type="GeneProduct">
    <Graphics CenterX="2507.477035768034" CenterY="4173.836589633964" Width="80.0" Height="20.0" ZOrder="34447" FontSize="10" Valign="Middle" ShapeType="Oval" Color="0000cc"/>
    <Xref Database="Ensembl" ID="ENSG00000164690"/>
  </DataNode>
  <DataNode TextLabel="PDK1" GraphId="ae9c0" Type="GeneProduct">
    <Graphics CenterX="2545.951962021723" CenterY="4231.836589633964" Width="80.0" Height="20.0" ZOrder="34448" FontSize="10" Valign="Middle" Color="0000cc"/>
    <Xref Database="Ensembl" ID="ENSG00000152256"/>
  </DataNode>
  <DataNode TextLabel="RAP1A" GraphId="ef45b" Type="GeneProduct">
    <Graphics CenterX="2605.3610965185585" CenterY="4164.510051007335" Width="80.0" Height="20.0" ZOrder="34456" FontSize="10" Valign="Middle" Color="0000cc"/>
    <Xref Database="Ensembl" ID="ENSG00000116473"/>
  </DataNode>
  <DataNode TextLabel="PARP" GraphId="a0224" Type="GeneProduct">
    <Graphics CenterX="5571.595882152631" CenterY="2801.6131248685033" Width="80.0" Height="20.0" ZOrder="34460" FontSize="10" Valign="Middle" Color="ff00ff"/>
    <Xref Database="Ensembl" ID="ENSG00000015475"/>
  </DataNode>
  <DataNode TextLabel="RTK" GraphId="b245e" Type="Protein">
    <Graphics CenterX="1476.0590637171854" CenterY="2048.514627726965" Width="80.0" Height="20.0" ZOrder="34465" FontSize="10" Valign="Middle" Color="663300"/>
    <Xref Database="" ID=""/>
  </DataNode>
  <DataNode TextLabel="MTOR" GraphId="d60d6" Type="Protein">
    <Graphics CenterX="1563.1204595804857" CenterY="1062.7670379639326" Width="80.0" Height="20.0" ZOrder="34474" FontSize="10" Valign="Middle" Color="000099"/>
    <Xref Database="" ID=""/>
  </DataNode>
  <DataNode TextLabel="FGF" GraphId="baa90" Type="GeneProduct">
    <Graphics CenterX="1340.4987009268161" CenterY="3315.435665247901" Width="80.0" Height="20.0" ZOrder="34476" FontSize="10" Valign="Middle" Color="ff9999"/>
    <Xref Database="Ensembl" ID="ENSG00000113578"/>
  </DataNode>
  <DataNode TextLabel="FGF2" GraphId="fbff8" Type="GeneProduct">
    <Graphics CenterX="1516.5602559222225" CenterY="1875.7458460768594" Width="110.7915616938731" Height="23.32602157782913" ZOrder="34477" FontSize="10" Valign="Middle" Color="006600"/>
    <Xref Database="Ensembl" ID="ENSG00000138685"/>
  </DataNode>
  <DataNode TextLabel="ESR1" GraphId="c2052" Type="GeneProduct">
    <Graphics CenterX="3318.244833319692" CenterY="4270.582199600711" Width="80.0" Height="20.0" ZOrder="34479" FontSize="10" Valign="Middle" Color="006600"/>
    <Xref Database="Ensembl" ID="ENSG00000091831"/>
  </DataNode>
  <DataNode TextLabel="PLN" GraphId="c8be7" Type="GeneProduct">
    <Graphics CenterX="3897.4100571560716" CenterY="4345.233114148654" Width="80.0" Height="20.0" ZOrder="34488" FontSize="10" Valign="Middle" Color="ff9999"/>
    <Xref Database="Ensembl" ID="ENSG00000198523"/>
  </DataNode>
  <DataNode TextLabel="FKBP1A" GraphId="cee22" Type="GeneProduct">
    <Graphics CenterX="1956.451957203451" CenterY="1821.4252773710637" Width="80.0" Height="20.0" ZOrder="34491" FontSize="10" Valign="Middle" Color="000099"/>
    <Xref Database="Ensembl" ID="ENSG00000088832"/>
  </DataNode>
  <DataNode TextLabel="MMP9" GraphId="e21a6" Type="GeneProduct">
    <Graphics CenterX="4751.012209681678" CenterY="3351.7971135001135" Width="80.0" Height="20.0" ZOrder="34494" FontSize="10" Valign="Middle" Color="00cc33"/>
    <Xref Database="Ensembl" ID="ENSG00000137801"/>
  </DataNode>
  <DataNode TextLabel="VEGF/ VEGF-A" GraphId="fb611" Type="GeneProduct">
    <Graphics CenterX="4743.630922945102" CenterY="3391.4151247503505" Width="80.0" Height="20.0" ZOrder="34495" FontSize="10" Valign="Middle" Color="00cc33"/>
    <Xref Database="Ensembl" ID="ENSG00000112715"/>
  </DataNode>
  <DataNode TextLabel="RRM1" GraphId="a42aa" Type="GeneProduct">
    <Graphics CenterX="4581.898927033517" CenterY="2312.8066837935567" Width="80.0" Height="20.0" ZOrder="34505" FontSize="10" Valign="Middle" Color="006666"/>
    <Xref Database="Ensembl" ID="ENSG00000167325"/>
  </DataNode>
  <DataNode TextLabel="RRM1" GraphId="f10b0" Type="GeneProduct">
    <Graphics CenterX="1793.962972388605" CenterY="3360.3831415637806" Width="80.0" Height="20.0" ZOrder="34507" FontSize="10" Valign="Middle" Color="ff9999"/>
    <Xref Database="Ensembl" ID="ENSG00000167325"/>
  </DataNode>
  <DataNode TextLabel="TYMS/TS" GraphId="fdb19" Type="GeneProduct">
    <Graphics CenterX="4754.357654157553" CenterY="3484.5930186497417" Width="80.0" Height="20.0" ZOrder="34510" FontSize="10" Valign="Middle" Color="00cc33"/>
    <Xref Database="Ensembl" ID="ENSG00000176890"/>
  </DataNode>
  <DataNode TextLabel="FKBP1B" GraphId="c6618" Type="GeneProduct">
    <Graphics CenterX="2081.132384295698" CenterY="1761.013613454104" Width="80.0" Height="20.0" ZOrder="34513" FontSize="10" Valign="Middle" Color="000099"/>
    <Xref Database="Ensembl" ID="ENSG00000119782"/>
  </DataNode>
  <DataNode TextLabel="MAP3K4" GraphId="d7ffc" Type="GeneProduct">
    <Graphics CenterX="1275.6803100809557" CenterY="3097.3012308170437" Width="80.0" Height="20.0" ZOrder="34516" FontSize="10" Valign="Middle" Color="ff0000"/>
    <Xref Database="Ensembl" ID="ENSG00000085511"/>
  </DataNode>
  <DataNode TextLabel="HSP90AB1/ HSPS" GraphId="b01a3" Type="GeneProduct">
    <Graphics CenterX="1289.5297940742594" CenterY="3144.5490031516256" Width="80.0" Height="20.0" ZOrder="34519" FontSize="10" Valign="Middle" Color="ff0000"/>
    <Xref Database="Ensembl" ID="ENSG00000096384"/>
  </DataNode>
  <DataNode TextLabel="EZH2" GraphId="d5401" Type="GeneProduct">
    <Graphics CenterX="4423.04378429138" CenterY="2351.334682853747" Width="80.0" Height="20.0" ZOrder="34521" FontSize="10" Valign="Middle" Color="006666"/>
    <Xref Database="Ensembl" ID="ENSG00000106462"/>
  </DataNode>
  <DataNode TextLabel="CD82" GraphId="b1393" Type="GeneProduct">
    <Graphics CenterX="4489.617085835547" CenterY="2410.451158675938" Width="80.0" Height="20.0" ZOrder="34522" FontSize="10" Valign="Middle" Color="006666"/>
    <Xref Database="Ensembl" ID="ENSG00000085117"/>
  </DataNode>
  <DataNode TextLabel="JUNB" GraphId="f4e09" Type="GeneProduct">
    <Graphics CenterX="2704.0423481503035" CenterY="2103.0028341069756" Width="80.0" Height="20.0" ZOrder="34523" FontSize="10" Valign="Middle"/>
    <Xref Database="Ensembl" ID="ENSG00000171223"/>
  </DataNode>
  <DataNode TextLabel="RHEB" GraphId="fb0db" Type="GeneProduct">
    <Graphics CenterX="3492.0149529586038" CenterY="3049.299218698796" Width="80.0" Height="20.0" ZOrder="34526" FontSize="10" Valign="Middle" Color="000099"/>
    <Xref Database="Ensembl" ID="ENSG00000106615"/>
  </DataNode>
  <DataNode TextLabel="FKBP3" GraphId="bad2b" Type="GeneProduct">
    <Graphics CenterX="1635.5963595308017" CenterY="1667.5504847171214" Width="80.0" Height="20.0" ZOrder="34527" FontSize="10" Valign="Middle" Color="000099"/>
    <Xref Database="Ensembl" ID="ENSG00000100442"/>
  </DataNode>
  <DataNode TextLabel="GPRC5A" GraphId="df2b1" Type="GeneProduct">
    <Graphics CenterX="2334.8137542276895" CenterY="1582.2733508498263" Width="80.0" Height="20.0" ZOrder="34534" FontSize="10" Valign="Middle" Color="ff0099"/>
    <Xref Database="Ensembl" ID="ENSG00000013588"/>
  </DataNode>
  <DataNode TextLabel="RARA" GraphId="ea9c4" Type="GeneProduct">
    <Graphics CenterX="4707.901980298095" CenterY="3535.797953372462" Width="80.0" Height="20.0" ZOrder="34538" FontSize="10" Valign="Middle" Color="00cc33"/>
    <Xref Database="Ensembl" ID="ENSG00000131759"/>
  </DataNode>
  <DataNode TextLabel="RXRs" GraphId="a2442" Type="GeneProduct">
    <Graphics CenterX="5495.481634215578" CenterY="2464.525941897346" Width="81.18081180811808" Height="22.140221402213733" ZOrder="34540" FontSize="10" Valign="Middle" Color="cc0000"/>
    <Xref Database="Ensembl" ID="ENSG00000186350"/>
  </DataNode>
  <DataNode TextLabel="RARB" GraphId="ce8fc" Type="GeneProduct">
    <Graphics CenterX="5495.481634215579" CenterY="2487.0510311978032" Width="80.0" Height="20.0" ZOrder="34541" FontSize="10" Valign="Middle" Color="cc0000"/>
    <Xref Database="Ensembl" ID="ENSG00000077092"/>
  </DataNode>
  <DataNode TextLabel="TOP1" GraphId="b5b2f" Type="GeneProduct">
    <Graphics CenterX="3986.53877592274" CenterY="2033.7645311455897" Width="80.0" Height="20.0" ZOrder="34550" FontSize="10" Valign="Middle" Color="00cccc"/>
    <Xref Database="Ensembl" ID="ENSG00000198900"/>
  </DataNode>
  <DataNode TextLabel="ESR2" GraphId="c63e4" Type="GeneProduct">
    <Graphics CenterX="3319.980370509775" CenterY="4290.224072878946" Width="80.0" Height="20.0" ZOrder="34552" FontSize="10" Valign="Middle" Color="006600"/>
    <Xref Database="Ensembl" ID="ENSG00000140009"/>
  </DataNode>
  <DataNode TextLabel="ANXA1" GraphId="d5288" Type="GeneProduct">
    <Graphics CenterX="3054.4851866885197" CenterY="3305.065371796618" Width="80.0" Height="20.0" ZOrder="34557" FontSize="10" Valign="Middle" Color="660066"/>
    <Xref Database="Ensembl" ID="ENSG00000135046"/>
  </DataNode>
  <DataNode TextLabel="LIG1" GraphId="e9a8c" Type="GeneProduct">
    <Graphics CenterX="3564.8781302976963" CenterY="3700.9343413333972" Width="80.0" Height="20.0" ZOrder="34559" FontSize="10" Valign="Middle" Color="ff6600"/>
    <Xref Database="Ensembl" ID="ENSG00000105486"/>
  </DataNode>
  <DataNode TextLabel="TOP2A/TOP2" GraphId="f0bfa" Type="GeneProduct">
    <Graphics CenterX="4053.0517397482336" CenterY="1925.2411510944976" Width="80.0" Height="20.0" ZOrder="34580" FontSize="10" Valign="Middle" Color="00cccc"/>
    <Xref Database="Ensembl" ID="ENSG00000131747"/>
  </DataNode>
  <DataNode TextLabel="APP" GraphId="e9b81" Type="GeneProduct">
    <Graphics CenterX="2859.6363589360576" CenterY="2230.765203564103" Width="80.0" Height="20.0" ZOrder="34585" FontSize="10" Valign="Middle" Color="ff9999"/>
    <Xref Database="Ensembl" ID="ENSG00000142192"/>
  </DataNode>
  <DataNode TextLabel="ACHE" GraphId="e800e" Type="GeneProduct">
    <Graphics CenterX="1303.9531696942986" CenterY="3060.397643602466" Width="80.0" Height="20.0" ZOrder="34587" FontSize="10" Valign="Middle" Color="ff9999"/>
    <Xref Database="Ensembl" ID="ENSG00000087085"/>
  </DataNode>
  <DataNode TextLabel="HDAC8" GraphId="c3248" Type="GeneProduct">
    <Graphics CenterX="3126.7691245567025" CenterY="3417.778164089749" Width="80.0" Height="20.0" ZOrder="34618" FontSize="10" Valign="Middle" Color="660066"/>
    <Xref Database="Ensembl" ID="ENSG00000147099"/>
  </DataNode>
  <DataNode TextLabel="HPGDS" GraphId="f255d" Type="GeneProduct">
    <Graphics CenterX="4689.0627340829415" CenterY="3818.8950211895235" Width="80.0" Height="20.0" ZOrder="34624" FontSize="10" Valign="Middle" Color="006666"/>
    <Xref Database="Ensembl" ID="ENSG00000163106"/>
  </DataNode>
  <DataNode TextLabel="PTGS2" GraphId="de7af" Type="GeneProduct">
    <Graphics CenterX="4687.431475214837" CenterY="3792.06837196829" Width="121.52422815436512" Height="31.31996709541454" ZOrder="34730" FontSize="10" Valign="Middle" ShapeType="Oval" Color="006666"/>
    <Xref Database="Ensembl" ID="ENSG00000073756"/>
  </DataNode>
  <DataNode TextLabel="WRN" GraphId="fb4bd" Type="GeneProduct">
    <Graphics CenterX="3905.9561084541697" CenterY="2114.600370421589" Width="80.0" Height="20.0" ZOrder="34732" FontSize="10" Valign="Middle" Color="00cccc"/>
    <Xref Database="Ensembl" ID="ENSG00000165392"/>
  </DataNode>
  <DataNode TextLabel="RPA1_HUMAN" GraphId="e4e72" Type="Protein">
    <Graphics CenterX="4623.385396188316" CenterY="2389.4749536409345" Width="80.0" Height="20.0" ZOrder="34737" FontSize="10" Valign="Middle" Color="006666"/>
    <Xref Database="Uniprot-TrEMBL" ID="O95602"/>
  </DataNode>
  <DataNode TextLabel="IASPP_HUMAN" GraphId="ca574" Type="Protein">
    <Graphics CenterX="3436.3245814833867" CenterY="4247.004025413931" Width="80.0" Height="20.0" ZOrder="34742" FontSize="10" Valign="Middle" Color="006600"/>
    <Xref Database="Uniprot-TrEMBL" ID="Q8WUF5"/>
  </DataNode>
  <DataNode TextLabel="EP300" GraphId="df429" Type="GeneProduct">
    <Graphics CenterX="2878.364864325085" CenterY="2024.3055790698215" Width="80.0" Height="20.0" ZOrder="34745" FontSize="10" Valign="Middle" Color="ff9999"/>
    <Xref Database="Entrez Gene" ID="2033"/>
  </DataNode>
  <DataNode TextLabel="MDR1_HUMAN" GraphId="c9722" Type="Protein">
    <Graphics CenterX="3440.256620318342" CenterY="4310.402083666357" Width="80.0" Height="20.0" ZOrder="34749" FontSize="10" Valign="Middle" Color="006600"/>
    <Xref Database="Uniprot-TrEMBL" ID="P08183"/>
  </DataNode>
  <DataNode TextLabel="BLM" GraphId="f7181" Type="GeneProduct">
    <Graphics CenterX="4212.085277791721" CenterY="1651.4378956012738" Width="80.0" Height="20.0" ZOrder="34754" FontSize="10" Valign="Middle" Color="00cccc"/>
    <Xref Database="Ensembl" ID="ENSG00000197299"/>
  </DataNode>
  <DataNode TextLabel="E2AK2_HUMAN" GraphId="c086e" Type="Protein">
    <Graphics CenterX="422.0796934697171" CenterY="2069.8292635220414" Width="80.0" Height="20.0" ZOrder="34760" FontSize="10" Valign="Middle" Color="ff0099"/>
    <Xref Database="Uniprot-TrEMBL" ID="P19525"/>
  </DataNode>
  <DataNode TextLabel="PIAS1" GraphId="acbd8" Type="GeneProduct">
    <Graphics CenterX="460.31114073483894" CenterY="2249.07418205903" Width="80.0" Height="20.0" ZOrder="34764" FontSize="10" Valign="Middle" Color="ff0099"/>
    <Xref Database="Ensembl" ID="ENSG00000033800"/>
  </DataNode>
  <DataNode TextLabel="PML" GraphId="c6970" Type="GeneProduct">
    <Graphics CenterX="3545.97099691465" CenterY="3277.0814364810167" Width="80.0" Height="20.0" ZOrder="34767" FontSize="10" Valign="Middle" Color="000099"/>
    <Xref Database="Ensembl" ID="ENSG00000140464"/>
  </DataNode>
  <DataNode TextLabel="DPOLA_HUMAN" GraphId="c069f" Type="Protein">
    <Graphics CenterX="3912.964563334715" CenterY="3206.335501156689" Width="80.0" Height="20.0" ZOrder="34770" FontSize="10" Valign="Middle" Color="000099"/>
    <Xref Database="Uniprot-TrEMBL" ID="P09884"/>
  </DataNode>
  <DataNode TextLabel="ASPP2_HUMAN" GraphId="e104b" Type="Protein">
    <Graphics CenterX="4691.261984358356" CenterY="2441.278021373175" Width="80.0" Height="20.0" ZOrder="34775" FontSize="10" Valign="Middle" Color="006666"/>
    <Xref Database="Uniprot-TrEMBL" ID="Q13625"/>
  </DataNode>
  <DataNode TextLabel="ERBB2" GraphId="dae85" Type="GeneProduct">
    <Graphics CenterX="1423.5324087919844" CenterY="3284.705328169248" Width="80.0" Height="20.0" ZOrder="34778" FontSize="10" Valign="Middle" Color="ff9999"/>
    <Xref Database="Ensembl" ID="ENSG00000141736"/>
  </DataNode>
  <DataNode TextLabel="IBP3_HUMAN" GraphId="d8ec6" Type="Protein">
    <Graphics CenterX="3998.0217578596607" CenterY="2778.7355639110156" Width="80.0" Height="20.0" ZOrder="34781" FontSize="10" Valign="Middle" Color="006666"/>
    <Xref Database="Uniprot-TrEMBL" ID="P17936"/>
  </DataNode>
  <DataNode TextLabel="WT1" GraphId="b003d" Type="GeneProduct">
    <Graphics CenterX="4319.20914953268" CenterY="3468.0994364967073" Width="80.0" Height="20.0" ZOrder="34791" FontSize="10" Valign="Middle" Color="00cc33"/>
    <Xref Database="Ensembl" ID="ENSG00000184937"/>
  </DataNode>
  <Interaction GraphId="aa9a3">
    <Comment>Postgraduate Medical Journal</Comment>
    <Graphics ZOrder="33896" LineThickness="1.0" Color="009900">
      <Point X="3412.0642614031244" Y="3024.354352959799" GraphRef="a25c9" RelX="1.0" RelY="0.0"/>
      <Point X="2269.696801427421" Y="2715.3788925854296" GraphRef="b906e" RelX="-1.0" RelY="0.0" ArrowHead="mim-conversion"/>
    </Graphics>
    <Xref Database="" ID=""/>
  </Interaction>
  <Interaction GraphId="d189c">
    <Comment>Postgraduate Medical Journal</Comment>
    <Graphics ZOrder="33922" LineThickness="1.0" Color="009900">
      <Point X="2289.696801427421" Y="2725.3788925854296" GraphRef="b906e" RelX="-0.5" RelY="1.0"/>
      <Point X="2329.696801427421" Y="2725.3788925854296" GraphRef="b906e" RelX="0.5" RelY="1.0" ArrowHead="mim-conversion"/>
    </Graphics>
    <Xref Database="" ID=""/>
  </Interaction>
  <Interaction GraphId="dd724">
    <Comment>Postgraduate Medical Journal
Qiagen- Nf-KB Activation by Viruses
KEGG- Prostate Cancer
ERBB Signaling Pathway</Comment>
    <Graphics ZOrder="33923" LineThickness="1.0" Color="009900">
      <Point X="2349.696801427421" Y="2715.3788925854296" GraphRef="b906e" RelX="1.0" RelY="0.0"/>
      <Point X="2583.712478131371" Y="2709.5503367757374" GraphRef="aebeb" RelX="-1.0" RelY="0.0" ArrowHead="mim-conversion"/>
    </Graphics>
    <Xref Database="" ID=""/>
  </Interaction>
  <Interaction GraphId="f428e">
    <Comment>Postgraduate Medical Journal
KEGG- Small Cell Lung Cancer</Comment>
    <Graphics ZOrder="33926" LineThickness="1.0" Color="009900">
      <Point X="1476.601267583169" Y="645.1526458935019" GraphRef="ef9ba" RelX="1.0" RelY="0.0"/>
      <Point X="3718.368190335021" Y="2936.6866160084674" GraphRef="b7b26" RelX="-1.0" RelY="0.0" ArrowHead="mim-conversion"/>
    </Graphics>
    <Xref Database="" ID=""/>
  </Interaction>
  <Interaction GraphId="e9129">
    <Comment>Postgraduate Medical Journal
KEGG- Small Cell Lung Cancer
Applied Biosystems- PI3k in b-lymphocyte</Comment>
    <Graphics ZOrder="33930" LineThickness="1.0" Color="009900">
      <Point X="3798.368190335021" Y="2936.6866160084674" GraphRef="b7b26" RelX="1.0" RelY="0.0"/>
      <Point X="4596.61264966105" Y="1468.4425274357932" GraphRef="db6d5" RelX="-1.0" RelY="0.0" ArrowHead="mim-conversion"/>
    </Graphics>
    <Xref Database="" ID=""/>
  </Interaction>
  <Interaction GraphId="ae1e2">
    <Comment>Postgraduate  Medical Journal</Comment>
    <Graphics ZOrder="33931" LineThickness="1.0" Color="ff0000">
      <Point X="3730.149416356305" Y="3173.7267538879523" GraphRef="fd36c" RelX="0.0" RelY="1.0"/>
      <Point X="3640.7586701298565" Y="3495.9133701450646" GraphRef="a71c2" RelX="1.0" RelY="0.0" ArrowHead="TBar"/>
    </Graphics>
    <Xref Database="" ID=""/>
  </Interaction>
  <Interaction GraphId="bcaca">
    <Comment>Postgraduate  Medical Journal</Comment>
    <Graphics ZOrder="33932" LineThickness="1.0" Color="ff0000">
      <Point X="3768.4743744802677" Y="3144.685072214512" GraphRef="d0eb1" RelX="1.0" RelY="0.0"/>
      <Point X="2385.7151234969956" Y="580.4561815631711" GraphRef="b2221" RelX="0.0" RelY="1.0" ArrowHead="TBar"/>
    </Graphics>
    <Xref Database="" ID=""/>
  </Interaction>
  <Interaction GraphId="c57c0">
    <Comment>Postgraduate  Medical Journal</Comment>
    <Graphics ZOrder="33933" LineThickness="1.0" Color="ff0000">
      <Point X="2425.7151234969956" Y="570.4561815631711" GraphRef="b2221" RelX="1.0" RelY="0.0"/>
      <Point X="2038.93663389399" Y="640.0275013065344" GraphRef="edc1a" RelX="-1.0" RelY="0.0" ArrowHead="TBar"/>
    </Graphics>
    <Xref Database="" ID=""/>
  </Interaction>
  <Interaction GraphId="ad616">
    <Comment>Postgraduate  Medical Journal
Qiagen- Molecular Mechanisms of Cancer</Comment>
    <Graphics ZOrder="33934" LineThickness="1.0" Color="ff0000">
      <Point X="2568.4104817147263" Y="384.6292744271323" GraphRef="bbc2b" RelX="1.0" RelY="0.0"/>
      <Point X="3850.792093386119" Y="3268.80229427001" GraphRef="b72ee" RelX="-1.0" RelY="0.0" ArrowHead="TBar"/>
    </Graphics>
    <Xref Database="" ID=""/>
  </Interaction>
  <Interaction GraphId="ece1d">
    <Comment>Postgraduate Medical Journal
Qiagen- Breact Cancer Regulation by Stathmin1
Protein Lounge- Glucocorticoid Receptor Signaling</Comment>
    <Graphics ZOrder="33948" LineThickness="1.0" Color="009900">
      <Point X="2058.93663389399" Y="650.0275013065344" GraphRef="edc1a" RelX="-0.5" RelY="1.0"/>
      <Point X="2510.368841958738" Y="367.6656111803068" GraphRef="bbc2b" RelX="0.0" RelY="-1.0" ArrowHead="mim-conversion"/>
    </Graphics>
    <Xref Database="" ID=""/>
  </Interaction>
  <Interaction GraphId="c9201">
    <Comment>J Gastrointest Oncol</Comment>
    <Graphics ZOrder="33953" LineThickness="1.0" Color="009900">
      <Point X="1452.5884340723787" Y="1136.4024566933572" GraphRef="b3c9f" RelX="0.0" RelY="1.0"/>
      <Point X="1057.6704231572448" Y="1137.569996355694" GraphRef="f1d89" RelX="1.0" RelY="0.0" ArrowHead="mim-conversion"/>
    </Graphics>
    <Xref Database="" ID=""/>
  </Interaction>
  <Interaction GraphId="cfdbf">
    <Comment>Postgraduate Medical Journal
KEGG Apoptosis Pathway
KEGG- Prostate Cancer
Qiagen - Mucosal Healing through Trefoil Factor</Comment>
    <Graphics ZOrder="33954" LineThickness="1.0" Color="009900">
      <Point X="1057.6704231572448" Y="1137.569996355694" GraphRef="f1d89" RelX="1.0" RelY="0.0"/>
      <Point X="1396.601267583169" Y="645.1526458935019" GraphRef="ef9ba" RelX="-1.0" RelY="0.0" ArrowHead="mim-conversion"/>
    </Graphics>
    <Xref Database="" ID=""/>
  </Interaction>
  <Interaction GraphId="a46aa">
    <Comment>J Gastrointest Oncol</Comment>
    <Graphics ZOrder="33955" LineThickness="1.0" Color="009900">
      <Point X="2289.696801427421" Y="2705.3788925854296" GraphRef="b906e" RelX="-0.5" RelY="-1.0"/>
      <Point X="3455.5586126944077" Y="2836.7766964404664" GraphRef="bd046" RelX="0.5" RelY="1.0" ArrowHead="mim-conversion"/>
    </Graphics>
    <Xref Database="" ID=""/>
  </Interaction>
  <Interaction GraphId="e8ed9">
    <Comment>Molecular Cancer</Comment>
    <Graphics ZOrder="33958" LineThickness="1.0" Color="009900">
      <Point X="3194.6010961248226" Y="1057.295205838463" GraphRef="dc235" RelX="1.0" RelY="0.0"/>
      <Point X="3263.673300681418" Y="417.4142468500441" GraphRef="d470d" RelX="-1.0" RelY="0.0" ArrowHead="mim-conversion"/>
    </Graphics>
    <Xref Database="" ID=""/>
  </Interaction>
  <Interaction GraphId="faa4e">
    <Comment>Molecular Cancer
Qiagen- Mucosal Healing through Trefoil Factors</Comment>
    <Graphics ZOrder="33959" LineThickness="1.0" Color="009900">
      <Point X="3641.340293746884" Y="3228.1625752574364" GraphRef="ce2b6" RelX="0.0" RelY="1.0"/>
      <Point X="3303.673300681418" Y="407.4142468500441" GraphRef="d470d" RelX="0.0" RelY="-1.0" ArrowHead="mim-conversion"/>
    </Graphics>
    <Xref Database="" ID=""/>
  </Interaction>
  <Interaction GraphId="ee245">
    <Comment>Molecular Cancer</Comment>
    <Graphics ZOrder="33960" LineThickness="1.0" Color="009900">
      <Point X="2309.696801427421" Y="2725.3788925854296" GraphRef="b906e" RelX="0.0" RelY="1.0"/>
      <Point X="3600.7586701298565" Y="3485.9133701450646" GraphRef="a71c2" RelX="0.0" RelY="-1.0" ArrowHead="mim-conversion"/>
    </Graphics>
    <Xref Database="" ID=""/>
  </Interaction>
  <Interaction GraphId="e9aa4">
    <Comment>Molecular Cancer</Comment>
    <Graphics ZOrder="33961" LineThickness="1.0" Color="ff0000">
      <Point X="3690.149416356305" Y="3163.7267538879523" GraphRef="fd36c" RelX="-1.0" RelY="0.0"/>
      <Point X="3283.673300681418" Y="407.4142468500441" GraphRef="d470d" RelX="-0.5" RelY="-1.0" ArrowHead="TBar"/>
    </Graphics>
    <Xref Database="" ID=""/>
  </Interaction>
  <Interaction GraphId="e4267">
    <Comment>Cancers 2011</Comment>
    <Graphics ZOrder="33967" LineThickness="1.0" Color="ff0000">
      <Point X="5459.417100588253" Y="2714.157095264176" GraphRef="d3b19" RelX="-1.0" RelY="0.0"/>
      <Point X="5495.75338567333" Y="2795.605971552517" GraphRef="f92ec" RelX="1.0" RelY="0.0" ArrowHead="TBar"/>
    </Graphics>
    <Xref Database="" ID=""/>
  </Interaction>
  <Interaction GraphId="b3351">
    <Comment>Cancers 2011</Comment>
    <Graphics ZOrder="33968" LineThickness="1.0" Color="ff0000">
      <Point X="5607.0936298370525" Y="2723.2539685088286" GraphRef="cf198" RelX="-1.0" RelY="0.0"/>
      <Point X="5539.417100588253" Y="2714.157095264176" GraphRef="d3b19" RelX="1.0" RelY="0.0" ArrowHead="TBar"/>
    </Graphics>
    <Xref Database="" ID=""/>
  </Interaction>
  <Interaction GraphId="d363f">
    <Comment>Cancers 2011</Comment>
    <Graphics ZOrder="33971" LineThickness="1.0" Color="009900">
      <Point X="5415.75338567333" Y="2795.605971552517" GraphRef="f92ec" RelX="-1.0" RelY="0.0"/>
      <Point X="4941.822975651641" Y="2935.55188895459" GraphRef="ee764" RelX="1.0" RelY="0.0" ArrowHead="mim-conversion"/>
    </Graphics>
    <Xref Database="" ID=""/>
  </Interaction>
  <Interaction GraphId="e4782">
    <Comment>Cancers 2011
Qiagen- Molecular Mechanisms of Cancer</Comment>
    <Graphics ZOrder="33972" LineThickness="1.0" Color="009900">
      <Point X="4901.822975651641" Y="2945.55188895459" GraphRef="ee764" RelX="0.0" RelY="1.0"/>
      <Point X="5236.812112218518" Y="2909.3266504851854" GraphRef="c5ef6" RelX="-1.0" RelY="0.0" ArrowHead="mim-conversion"/>
    </Graphics>
    <Xref Database="" ID=""/>
  </Interaction>
  <Interaction GraphId="cdc17">
    <Comment>Cancers 2011
Qiagen- Moleculars Mechanisms of Cancer</Comment>
    <Graphics ZOrder="33975" LineThickness="1.0" Color="009900">
      <Point X="4635.85373998169" Y="3196.9170669697337" GraphRef="b92ec" RelX="-0.5" RelY="1.0"/>
      <Point X="4883.445940108422" Y="3287.3196722662196" GraphRef="aaad5" RelX="0.5" RelY="-1.0" ArrowHead="mim-conversion"/>
    </Graphics>
    <Xref Database="" ID=""/>
  </Interaction>
  <Interaction GraphId="aafce">
    <Comment>Cancers 2011
Qiagen- Moleculars Mechanisms of Cancer</Comment>
    <Graphics ZOrder="33976" LineThickness="1.0" Color="009900">
      <Point X="5276.812112218518" Y="2919.3266504851854" GraphRef="c5ef6" RelX="0.0" RelY="1.0"/>
      <Point X="4863.445940108422" Y="3287.3196722662196" GraphRef="aaad5" RelX="0.0" RelY="-1.0" ArrowHead="mim-conversion"/>
    </Graphics>
    <Xref Database="" ID=""/>
  </Interaction>
  <Interaction GraphId="bfcd7">
    <Comment>KEGG/ TFG-BETA Signaling Pathway</Comment>
    <Graphics ZOrder="33977" LineThickness="1.0" Color="009900">
      <Point X="4305.440085444881" Y="3322.372517437945" GraphRef="bac7b" RelX="0.0" RelY="-1.0"/>
      <Point X="3950.1200475889286" Y="3697.349575086295" GraphRef="ca2fa" RelX="1.0" RelY="0.0" ArrowHead="mim-conversion"/>
    </Graphics>
    <Xref Database="" ID=""/>
  </Interaction>
  <Interaction GraphId="ce3f5">
    <Comment>KEGG/ TFG-BETA Signaling Pathway</Comment>
    <Graphics ZOrder="33981" LineThickness="1.0" Color="009900">
      <Point X="4345.440085444881" Y="3332.372517437945" GraphRef="bac7b" RelX="1.0" RelY="0.0"/>
      <Point X="4325.440085444881" Y="3322.372517437945" GraphRef="bac7b" RelX="0.5" RelY="-1.0" ArrowHead="mim-conversion"/>
    </Graphics>
    <Xref Database="" ID=""/>
  </Interaction>
  <Interaction GraphId="f899b">
    <Comment>KEGG/ TFG-BETA Signaling Pathway</Comment>
    <Graphics ZOrder="33982" LineThickness="1.0" Color="ff0000">
      <Point X="4539.260857247484" Y="3363.726383207684" GraphRef="d1bd6" RelX="-1.0" RelY="0.0"/>
      <Point X="4345.440085444881" Y="3332.372517437945" GraphRef="bac7b" RelX="1.0" RelY="0.0" ArrowHead="TBar"/>
    </Graphics>
    <Xref Database="" ID=""/>
  </Interaction>
  <Interaction GraphId="f4f5a">
    <Comment>KEGG/ Apoptosis Pathway</Comment>
    <Graphics ZOrder="33990" LineThickness="1.0" Color="ff0000">
      <Point X="5499.417100588253" Y="2724.157095264176" GraphRef="d3b19" RelX="0.0" RelY="1.0"/>
      <Point X="2098.93663389399" Y="650.0275013065344" GraphRef="edc1a" RelX="0.5" RelY="1.0" ArrowHead="TBar"/>
    </Graphics>
    <Xref Database="" ID=""/>
  </Interaction>
  <Interaction GraphId="c1e61">
    <Comment>KEGG/ TFG-BETA Signaling Pathway</Comment>
    <Graphics ZOrder="33992" LineThickness="1.0" Color="009900">
      <Point X="4228.398169795053" Y="3714.091136660122" GraphRef="ed21c" RelX="-0.5" RelY="1.0"/>
      <Point X="4668.701116367209" Y="3443.153325273289" GraphRef="f5b17" RelX="-1.0" RelY="0.0" ArrowHead="mim-conversion"/>
    </Graphics>
    <Xref Database="" ID=""/>
  </Interaction>
  <Interaction GraphId="d805b">
    <Comment>KEGG/ TFG-BETA Signaling Pathway</Comment>
    <Graphics ZOrder="33995" LineThickness="1.0" Color="009900">
      <Point X="4248.398169795053" Y="3714.091136660122" GraphRef="ed21c" RelX="0.0" RelY="1.0"/>
      <Point X="4683.301548332651" Y="3410.4148885987943" GraphRef="ead69" RelX="-0.5" RelY="-1.0" ArrowHead="mim-conversion"/>
    </Graphics>
    <Xref Database="" ID=""/>
  </Interaction>
  <Interaction GraphId="c9798">
    <Comment>KEGG/ TFG-BETA Signaling Pathway</Comment>
    <Graphics ZOrder="33999" LineThickness="1.0" Color="ff0000">
      <Point X="4022.32341570996" Y="3805.678631378787" GraphRef="dc883" RelX="1.0" RelY="0.0"/>
      <Point X="3958.225456082377" Y="3950.8175904744894" GraphRef="a8136" RelX="-1.0" RelY="0.0" ArrowHead="TBar"/>
    </Graphics>
    <Xref Database="" ID=""/>
  </Interaction>
  <Interaction GraphId="d8575">
    <Comment>KEGG/ TFG-BETA Signaling Pathway</Comment>
    <Graphics ZOrder="34000" LineThickness="1.0" Color="009900">
      <Point X="3998.225456082377" Y="3960.8175904744894" GraphRef="a8136" RelX="0.0" RelY="1.0"/>
      <Point X="4611.426751024348" Y="3527.9110398843886" GraphRef="f3a9e" RelX="1.0" RelY="0.0" ArrowHead="mim-conversion"/>
    </Graphics>
    <Xref Database="" ID=""/>
  </Interaction>
  <Interaction GraphId="d3903">
    <Comment>cellsignal.com/ Cell Signaling/ Cell Cycle G2M DNA
Qiagen/Pathway Central- ATM Pathway</Comment>
    <Graphics ZOrder="34007" LineThickness="1.0" Color="009900">
      <Point X="4492.812224389891" Y="1511.6274585226474" GraphRef="ff34d" RelX="0.5" RelY="1.0"/>
      <Point X="2058.93663389399" Y="630.0275013065344" GraphRef="edc1a" RelX="-0.5" RelY="-1.0" ArrowHead="mim-conversion"/>
    </Graphics>
    <Xref Database="" ID=""/>
  </Interaction>
  <Interaction GraphId="b8133">
    <Comment>cellsignal.com/ Cell Signaling/ Cell Cycle G2M DNA
Qiagen/Pathway Central- ATM Pathway
Protein Lounge- DNA Repair Mechanism</Comment>
    <Graphics ZOrder="34008" LineThickness="1.0" Color="009900">
      <Point X="4452.812224389891" Y="1511.6274585226474" GraphRef="ff34d" RelX="-0.5" RelY="1.0"/>
      <Point X="4185.74159463302" Y="1797.2314524516719" GraphRef="cd5bf" RelX="1.0" RelY="0.0" ArrowHead="mim-conversion"/>
    </Graphics>
    <Xref Database="" ID=""/>
  </Interaction>
  <Interaction GraphId="d5617">
    <Comment>cellsignal.com/ Cell Signaling/ Cell Cycle G2M DNA
Protein Lounge - DNA Repair Mechanism</Comment>
    <Graphics ZOrder="34010" LineThickness="1.0" Color="009900">
      <Point X="4432.812224389891" Y="1501.6274585226474" GraphRef="ff34d" RelX="-1.0" RelY="0.0"/>
      <Point X="4293.780394835034" Y="1556.142440557965" GraphRef="f9f94" RelX="1.0" RelY="0.0" ArrowHead="mim-conversion"/>
    </Graphics>
    <Xref Database="" ID=""/>
  </Interaction>
  <Interaction GraphId="a2e46">
    <Comment>cellsignal.com/ Cell Signaling/ KEGG- Cell Cycle
Qiagen- P53 signaling pathway</Comment>
    <Graphics ZOrder="34011" LineThickness="1.0" Color="009900">
      <Point X="4703.301548332651" Y="3410.4148885987943" GraphRef="ead69" RelX="0.0" RelY="-1.0"/>
      <Point X="2078.93663389399" Y="650.0275013065344" GraphRef="edc1a" RelX="0.0" RelY="1.0" ArrowHead="mim-conversion"/>
    </Graphics>
    <Xref Database="" ID=""/>
  </Interaction>
  <Interaction GraphId="cf9bf">
    <Comment>cellsignal.com/ Cell Signaling/ Cell Cycle G2M DNA</Comment>
    <Graphics ZOrder="34012" LineThickness="1.0" Color="009900">
      <Point X="2510.368841958738" Y="367.6656111803068" GraphRef="bbc2b" RelX="0.0" RelY="-1.0"/>
      <Point X="3409.9841905217413" Y="1322.3908686363752" GraphRef="ed27a" RelX="0.5" RelY="-1.0" ArrowHead="mim-conversion"/>
    </Graphics>
    <Xref Database="" ID=""/>
  </Interaction>
  <Interaction GraphId="aa3a1">
    <Comment>cellsignal.com/ Cell Signaling/ Cell Cycle G2M DNA</Comment>
    <Graphics ZOrder="34017" LineThickness="1.0" Color="009900">
      <Point X="4472.812224389891" Y="1491.6274585226474" GraphRef="ff34d" RelX="0.0" RelY="-1.0"/>
      <Point X="4347.24678984608" Y="1459.235610729579" GraphRef="d5e97" RelX="0.5" RelY="1.0" ArrowHead="mim-conversion"/>
    </Graphics>
    <Xref Database="" ID=""/>
  </Interaction>
  <Interaction GraphId="dc602">
    <Comment>Nature.com
Qiagen- P53 Signaling Pathway
KEGG- Prostate Cancer</Comment>
    <Graphics ZOrder="34023" LineThickness="1.0" Color="ff0000">
      <Point X="1452.5884340723787" Y="1136.4024566933572" GraphRef="b3c9f" RelX="0.0" RelY="1.0"/>
      <Point X="1416.601267583169" Y="635.1526458935019" GraphRef="ef9ba" RelX="-0.5" RelY="-1.0" ArrowHead="TBar"/>
    </Graphics>
    <Xref Database="" ID=""/>
  </Interaction>
  <Interaction GraphId="cf595">
    <Comment>KEGG/ Apoptosis Pathway
Protein Lounge - Glucocorticoid Receptor Signaling, Molecular Mechanisms of Cancer</Comment>
    <Graphics ZOrder="34024" LineThickness="1.0" Color="ff0000">
      <Point X="4676.61264966105" Y="1468.4425274357932" GraphRef="db6d5" RelX="1.0" RelY="0.0"/>
      <Point X="5506.049334966854" Y="2625.928071265762" GraphRef="ab0bd" RelX="-1.0" RelY="0.0" ArrowHead="TBar"/>
    </Graphics>
    <Xref Database="" ID=""/>
  </Interaction>
  <Interaction GraphId="e6100">
    <Comment>KEGG/ Cell Cycle</Comment>
    <Graphics ZOrder="34025" LineThickness="1.0" Color="ff0000">
      <Point X="4177.684462676341" Y="3369.043074960293" GraphRef="c2b0b" RelX="0.0" RelY="1.0"/>
      <Point X="3942.32341570996" Y="3805.678631378787" GraphRef="dc883" RelX="-1.0" RelY="0.0" ArrowHead="TBar"/>
    </Graphics>
    <Xref Database="" ID=""/>
  </Interaction>
  <Interaction GraphId="d91f1">
    <Comment>KEGG/ Cell Cycle</Comment>
    <Graphics ZOrder="34026" LineThickness="1.0" Color="ff0000">
      <Point X="3890.1200475889286" Y="3707.349575086295" GraphRef="ca2fa" RelX="-0.5" RelY="1.0"/>
      <Point X="3942.32341570996" Y="3805.678631378787" GraphRef="dc883" RelX="-1.0" RelY="0.0" ArrowHead="TBar"/>
    </Graphics>
    <Xref Database="" ID=""/>
  </Interaction>
  <Interaction GraphId="e5be5">
    <Comment>KEGG/ Cell Cycle</Comment>
    <Graphics ZOrder="34028" LineThickness="1.0" Color="ff0000">
      <Point X="4265.440085444881" Y="3332.372517437945" GraphRef="bac7b" RelX="-1.0" RelY="0.0"/>
      <Point X="3962.32341570996" Y="3795.678631378787" GraphRef="dc883" RelX="-0.5" RelY="-1.0" ArrowHead="TBar"/>
    </Graphics>
    <Xref Database="" ID=""/>
  </Interaction>
  <Interaction GraphId="a37c1">
    <Comment>KEGG/ Cell Cycle</Comment>
    <Graphics ZOrder="34029" LineThickness="1.0" Color="ff0000">
      <Point X="4208.398169795053" Y="3704.091136660122" GraphRef="ed21c" RelX="-1.0" RelY="0.0"/>
      <Point X="3962.32341570996" Y="3795.678631378787" GraphRef="dc883" RelX="-0.5" RelY="-1.0" ArrowHead="TBar"/>
    </Graphics>
    <Xref Database="" ID=""/>
  </Interaction>
  <Interaction GraphId="dfba5">
    <Comment>KEGG/ Cell Cycle</Comment>
    <Graphics ZOrder="34030" LineThickness="1.0" Color="ff0000">
      <Point X="2425.7151234969956" Y="570.4561815631711" GraphRef="b2221" RelX="1.0" RelY="0.0"/>
      <Point X="3263.673300681418" Y="417.4142468500441" GraphRef="d470d" RelX="-1.0" RelY="0.0" ArrowHead="TBar"/>
    </Graphics>
    <Xref Database="" ID=""/>
  </Interaction>
  <Interaction GraphId="eb101">
    <Comment>KEGG/ Cell Cycle</Comment>
    <Graphics ZOrder="34031" LineThickness="1.0" Color="ff0000">
      <Point X="3870.1200475889286" Y="3697.349575086295" GraphRef="ca2fa" RelX="-1.0" RelY="0.0"/>
      <Point X="3867.66378687071" Y="3601.4874160610843" GraphRef="a62bd" RelX="0.0" RelY="-1.0" ArrowHead="TBar"/>
    </Graphics>
    <Xref Database="" ID=""/>
  </Interaction>
  <Interaction GraphId="f981e">
    <Comment>KEGG/ Cell Cycle</Comment>
    <Graphics ZOrder="34034" LineThickness="1.0" Color="ff0000">
      <Point X="3762.535337774611" Y="3585.797596841294" GraphRef="a288e" RelX="0.0" RelY="-1.0"/>
      <Point X="3870.1200475889286" Y="3697.349575086295" GraphRef="ca2fa" RelX="-1.0" RelY="0.0" ArrowHead="TBar"/>
    </Graphics>
    <Xref Database="" ID=""/>
  </Interaction>
  <Interaction GraphId="a6028">
    <Comment>KEGG/Cell Cycle Pathway</Comment>
    <Graphics ZOrder="34035" LineThickness="1.0" Color="009900">
      <Point X="3973.495516215884" Y="2387.6887301275465" GraphRef="c5474" RelX="-1.0" RelY="0.0"/>
      <Point X="3890.792093386119" Y="3258.80229427001" GraphRef="b72ee" RelX="0.0" RelY="-1.0" ArrowHead="mim-conversion"/>
    </Graphics>
    <Xref Database="" ID=""/>
  </Interaction>
  <Interaction GraphId="e2389">
    <Comment>KEGG/ Prostate Cancer Pathway
Qiagen - NF-KB Activation by Viruses</Comment>
    <Graphics ZOrder="34037" LineThickness="1.0" Color="ff0000">
      <Point X="1476.601267583169" Y="645.1526458935019" GraphRef="ef9ba" RelX="1.0" RelY="0.0"/>
      <Point X="5276.812112218518" Y="2899.3266504851854" GraphRef="c5ef6" RelX="0.0" RelY="-1.0" ArrowHead="TBar"/>
    </Graphics>
    <Xref Database="" ID=""/>
  </Interaction>
  <Interaction GraphId="bdec9">
    <Comment>KEGG Prostate Cancer Pathway/ Molecular Cancer
Qiagen- Molecular Mechanisms of Cancer</Comment>
    <Graphics ZOrder="34038" LineThickness="1.0" Color="009900">
      <Point X="3930.792093386119" Y="3268.80229427001" GraphRef="b72ee" RelX="1.0" RelY="0.0"/>
      <Point X="3263.673300681418" Y="417.4142468500441" GraphRef="d470d" RelX="-1.0" RelY="0.0" ArrowHead="mim-conversion"/>
    </Graphics>
    <Xref Database="" ID=""/>
  </Interaction>
  <Interaction GraphId="b16c0">
    <Comment>KEGG- Prostate Cancer Pathway
Qiagen- Molecular Mechanisms of Cancer</Comment>
    <Graphics ZOrder="34039" LineThickness="1.0" Color="ff0000">
      <Point X="1416.601267583169" Y="655.1526458935019" GraphRef="ef9ba" RelX="-0.5" RelY="1.0"/>
      <Point X="3278.808093209364" Y="3264.7121197764745" GraphRef="ce8aa" RelX="0.0" RelY="-1.0" ArrowHead="TBar"/>
    </Graphics>
    <Xref Database="" ID=""/>
  </Interaction>
  <Interaction GraphId="da84c">
    <Comment>KEGG- Prostate Cancer Pathway</Comment>
    <Graphics ZOrder="34043" LineThickness="1.0" Color="ff0000">
      <Point X="3258.808093209364" Y="3284.7121197764745" GraphRef="ce8aa" RelX="-0.5" RelY="1.0"/>
      <Point X="3176.573070167888" Y="3315.1323523856454" GraphRef="f99de" RelX="0.0" RelY="-1.0" ArrowHead="TBar"/>
    </Graphics>
    <Xref Database="" ID=""/>
  </Interaction>
  <Interaction GraphId="f601d">
    <Comment>KEGG- Prostate Cancer Pathway</Comment>
    <Graphics ZOrder="34044" LineThickness="1.0" Color="ff0000">
      <Point X="3298.808093209364" Y="3284.7121197764745" GraphRef="ce8aa" RelX="0.5" RelY="1.0"/>
      <Point X="3473.615852889786" Y="3604.8400657787865" GraphRef="ee7c2" RelX="0.0" RelY="-1.0" ArrowHead="TBar"/>
    </Graphics>
    <Xref Database="" ID=""/>
  </Interaction>
  <Interaction GraphId="fa3d9">
    <Comment>KEGG- Prostate Cancer Pathway</Comment>
    <Graphics ZOrder="34045" LineThickness="1.0" Color="ff0000">
      <Point X="3473.615852889786" Y="3624.8400657787865" GraphRef="ee7c2" RelX="0.0" RelY="1.0"/>
      <Point X="3197.082542774138" Y="3437.9348731984674" GraphRef="c5e98" RelX="0.0" RelY="-1.0" ArrowHead="TBar"/>
    </Graphics>
    <Xref Database="" ID=""/>
  </Interaction>
  <Interaction GraphId="baf81">
    <Comment>KEGG- Prostate Cancer Pathway</Comment>
    <Graphics ZOrder="34046" LineThickness="1.0" Color="ff0000">
      <Point X="3196.573070167888" Y="3335.1323523856454" GraphRef="f99de" RelX="0.5" RelY="1.0"/>
      <Point X="3197.082542774138" Y="3437.9348731984674" GraphRef="c5e98" RelX="0.0" RelY="-1.0" ArrowHead="TBar"/>
    </Graphics>
    <Xref Database="" ID=""/>
  </Interaction>
  <Interaction GraphId="d9c79">
    <Comment>KEGG- Prostate Cancer Pathway</Comment>
    <Graphics ZOrder="34047" LineThickness="1.0" Color="009900">
      <Point X="3473.615852889786" Y="3624.8400657787865" GraphRef="ee7c2" RelX="0.0" RelY="1.0"/>
      <Point X="3339.582407139494" Y="3394.27801972851" GraphRef="b2c9e" RelX="0.0" RelY="-1.0" ArrowHead="mim-conversion"/>
    </Graphics>
    <Xref Database="" ID=""/>
  </Interaction>
  <Interaction GraphId="e1b58">
    <Comment>KEGG- Prostate Cancer Pathway</Comment>
    <Graphics ZOrder="34049" LineThickness="1.0" Color="009900">
      <Point X="3237.082542774138" Y="3447.9348731984674" GraphRef="c5e98" RelX="1.0" RelY="0.0"/>
      <Point X="2058.93663389399" Y="650.0275013065344" GraphRef="edc1a" RelX="-0.5" RelY="1.0" ArrowHead="mim-conversion"/>
    </Graphics>
    <Xref Database="" ID=""/>
  </Interaction>
  <Interaction GraphId="e4254">
    <Comment>KEGG- Prostate Cancer Pathway</Comment>
    <Graphics ZOrder="34052" LineThickness="1.0" Color="009900">
      <Point X="3318.808093209364" Y="3274.7121197764745" GraphRef="ce8aa" RelX="1.0" RelY="0.0"/>
      <Point X="3560.7586701298565" Y="3495.9133701450646" GraphRef="a71c2" RelX="-1.0" RelY="0.0" ArrowHead="mim-conversion"/>
    </Graphics>
    <Xref Database="" ID=""/>
  </Interaction>
  <Interaction GraphId="d7346">
    <Comment>KEGG- Prostate Cancer Pathway</Comment>
    <Graphics ZOrder="34053" LineThickness="1.0" Color="009900">
      <Point X="3318.808093209364" Y="3274.7121197764745" GraphRef="ce8aa" RelX="1.0" RelY="0.0"/>
      <Point X="3601.340293746884" Y="3218.1625752574364" GraphRef="ce2b6" RelX="-1.0" RelY="0.0" ArrowHead="mim-conversion"/>
    </Graphics>
    <Xref Database="" ID=""/>
  </Interaction>
  <Interaction GraphId="eb197">
    <Comment>KEGG- Cell Cycle Pathway</Comment>
    <Graphics ZOrder="34056" LineThickness="1.0" Color="009900">
      <Point X="3429.9841905217413" Y="1332.3908686363752" GraphRef="ed27a" RelX="1.0" RelY="0.0"/>
      <Point X="3263.673300681418" Y="417.4142468500441" GraphRef="d470d" RelX="-1.0" RelY="0.0" ArrowHead="mim-conversion"/>
    </Graphics>
    <Xref Database="" ID=""/>
  </Interaction>
  <Interaction GraphId="c3587">
    <Comment>KEGG- Cell Cycle Pathway</Comment>
    <Graphics ZOrder="34057" LineThickness="1.0" Color="009900">
      <Point X="3822.1234894040704" Y="3455.6188629960816" GraphRef="a758b" RelX="1.0" RelY="0.0"/>
      <Point X="3263.673300681418" Y="417.4142468500441" GraphRef="d470d" RelX="-1.0" RelY="0.0" ArrowHead="mim-conversion"/>
    </Graphics>
    <Xref Database="" ID=""/>
  </Interaction>
  <Interaction GraphId="ba891">
    <Comment>KEGG- MAPK Signaling Pathway
KEGG- Apoptosis</Comment>
    <Graphics ZOrder="34058" LineThickness="1.0" Color="ff0000">
      <Point X="1396.601267583169" Y="645.1526458935019" GraphRef="ef9ba" RelX="-1.0" RelY="0.0"/>
      <Point X="615.5990754968657" Y="2480.423277768221" GraphRef="c5a86" RelX="1.0" RelY="0.0" ArrowHead="TBar"/>
    </Graphics>
    <Xref Database="" ID=""/>
  </Interaction>
  <Interaction GraphId="dd17e">
    <Comment>KEGG- MAPK Signaling Pathway</Comment>
    <Graphics ZOrder="34061" LineThickness="1.0" Color="009900">
      <Point X="1591.0387468169047" Y="3066.0466592255316" GraphRef="ae86c" RelX="0.0" RelY="-1.0"/>
      <Point X="575.5990754968657" Y="2490.423277768221" GraphRef="c5a86" RelX="0.0" RelY="1.0" ArrowHead="mim-conversion"/>
    </Graphics>
    <Xref Database="" ID=""/>
  </Interaction>
  <Interaction GraphId="d387d">
    <Comment>KEGG- MAPK Signaling Pathway</Comment>
    <Graphics ZOrder="34062" LineThickness="1.0" Color="009900">
      <Point X="1783.2679924974768" Y="3188.0715222680938" GraphRef="c6e8d" RelX="-0.5" RelY="-1.0"/>
      <Point X="1591.0387468169047" Y="3086.0466592255316" GraphRef="ae86c" RelX="0.0" RelY="1.0" ArrowHead="mim-conversion"/>
    </Graphics>
    <Xref Database="" ID=""/>
  </Interaction>
  <Interaction GraphId="e82c4">
    <Comment>Qiagen/Pathway Central- ATM Pathway</Comment>
    <Graphics ZOrder="34067" LineThickness="1.0" Color="009900">
      <Point X="4472.812224389891" Y="1511.6274585226474" GraphRef="ff34d" RelX="0.0" RelY="1.0"/>
      <Point X="4636.61264966105" Y="1458.4425274357932" GraphRef="db6d5" RelX="0.0" RelY="-1.0" ArrowHead="mim-conversion"/>
    </Graphics>
    <Xref Database="" ID=""/>
  </Interaction>
  <Interaction GraphId="f0fba">
    <Comment>Qiagen- NF-kB Activation by Viruses</Comment>
    <Graphics ZOrder="34068" LineThickness="1.0" Color="009900">
      <Point X="2151.7311562339305" Y="1962.1880446820705" GraphRef="ac9c1" RelX="-1.0" RelY="0.0"/>
      <Point X="997.6704231572448" Y="1127.569996355694" GraphRef="f1d89" RelX="-0.5" RelY="-1.0" ArrowHead="mim-conversion"/>
    </Graphics>
    <Xref Database="" ID=""/>
  </Interaction>
  <Interaction GraphId="cda4e">
    <Comment>Qiagen- NF-kB Activation by Viruses</Comment>
    <Graphics ZOrder="34070" LineThickness="1.0" Color="009900">
      <Point X="5506.049334966854" Y="2625.928071265762" GraphRef="ab0bd" RelX="-1.0" RelY="0.0"/>
      <Point X="4418.653814817753" Y="2851.500452454049" GraphRef="c5fbb" RelX="1.0" RelY="0.0" ArrowHead="mim-conversion"/>
    </Graphics>
    <Xref Database="" ID=""/>
  </Interaction>
  <Interaction GraphId="fd258">
    <Comment>Qiagen- NF-kB Activation by Viruses</Comment>
    <Graphics ZOrder="34071" LineThickness="1.0" Color="009900">
      <Point X="4616.61264966105" Y="1458.4425274357932" GraphRef="db6d5" RelX="-0.5" RelY="-1.0"/>
      <Point X="4398.653814817753" Y="2861.500452454049" GraphRef="c5fbb" RelX="0.5" RelY="1.0" ArrowHead="mim-conversion"/>
    </Graphics>
    <Xref Database="" ID=""/>
  </Interaction>
  <Interaction GraphId="f1b85">
    <Comment>Qiagen- P53 Signaling Pathway</Comment>
    <Graphics ZOrder="34073" LineThickness="1.0" Color="009900">
      <Point X="2038.93663389399" Y="640.0275013065344" GraphRef="edc1a" RelX="-1.0" RelY="0.0"/>
      <Point X="1492.5884340723787" Y="1126.488675228543" GraphRef="b3c9f" RelX="1.0" RelY="0.0" ArrowHead="mim-conversion"/>
    </Graphics>
    <Xref Database="" ID=""/>
  </Interaction>
  <Interaction GraphId="d63b4">
    <Comment>KEGG/ Apoptosis Pathway</Comment>
    <Graphics ZOrder="34075" LineThickness="1.0" Color="ff0000">
      <Point X="4355.779824103844" Y="2270.278709341954" GraphRef="e83cd" RelX="0.0" RelY="1.0"/>
      <Point X="2078.93663389399" Y="630.0275013065344" GraphRef="edc1a" RelX="0.0" RelY="-1.0" ArrowHead="TBar"/>
    </Graphics>
    <Xref Database="" ID=""/>
  </Interaction>
  <Interaction GraphId="c63c5">
    <Comment>Protein Lounge - DNA Repair Mechanism</Comment>
    <Graphics ZOrder="34076" LineThickness="1.0" Color="009900">
      <Point X="4105.74159463302" Y="1797.2314524516719" GraphRef="cd5bf" RelX="-1.0" RelY="0.0"/>
      <Point X="3632.3130642490864" Y="2020.1577630885656" GraphRef="a3b9e" RelX="0.0" RelY="1.0" ArrowHead="mim-conversion"/>
    </Graphics>
    <Xref Database="" ID=""/>
  </Interaction>
  <Interaction GraphId="d5736">
    <Comment>Qiagen- Molecular Mechanisms of Cancer
KEGG/ Cell Cycle</Comment>
    <Graphics ZOrder="34086" LineThickness="1.0" Color="ff0000">
      <Point X="2385.7151234969956" Y="560.4561815631711" GraphRef="b2221" RelX="0.0" RelY="-1.0"/>
      <Point X="2058.93663389399" Y="650.0275013065344" GraphRef="edc1a" RelX="-0.5" RelY="1.0" ArrowHead="TBar"/>
    </Graphics>
    <Xref Database="" ID=""/>
  </Interaction>
  <Interaction GraphId="a619d">
    <Comment>Qiagen- Molecular Mechanisms of Cancer</Comment>
    <Graphics ZOrder="34087" LineThickness="1.0" Color="009900">
      <Point X="4285.440085444881" Y="3322.372517437945" GraphRef="bac7b" RelX="-0.5" RelY="-1.0"/>
      <Point X="2568.4104817147263" Y="384.6292744271323" GraphRef="bbc2b" RelX="1.0" RelY="0.0" ArrowHead="mim-conversion"/>
    </Graphics>
    <Xref Database="" ID=""/>
  </Interaction>
  <Interaction GraphId="e7b57">
    <Comment>Qiagen- Molecular Mechanisms of Cancer</Comment>
    <Graphics ZOrder="34088" LineThickness="1.0" Color="ff0000">
      <Point X="3978.225456082377" Y="3940.8175904744894" GraphRef="a8136" RelX="-0.5" RelY="-1.0"/>
      <Point X="3620.7586701298565" Y="3505.9133701450646" GraphRef="a71c2" RelX="0.5" RelY="1.0" ArrowHead="TBar"/>
    </Graphics>
    <Xref Database="" ID=""/>
  </Interaction>
  <Interaction GraphId="b20fd">
    <Comment>Qiagen- Molecular Mechanisms of Cancer</Comment>
    <Graphics ZOrder="34089" LineThickness="1.0" Color="ff0000">
      <Point X="3978.225456082377" Y="3940.8175904744894" GraphRef="a8136" RelX="-0.5" RelY="-1.0"/>
      <Point X="3640.7586701298565" Y="3495.9133701450646" GraphRef="a71c2" RelX="1.0" RelY="0.0" ArrowHead="TBar"/>
    </Graphics>
    <Xref Database="" ID=""/>
  </Interaction>
  <Interaction GraphId="c081a">
    <Comment>Qiagen- Breact Cancer Regulation by Stathmin1
KEGG- Prostate Cancer/ MAPK Signaling Pathway/ERBB Signaling Pathway</Comment>
    <Graphics ZOrder="34092" LineThickness="1.0" Color="009900">
      <Point X="2643.712478131371" Y="2699.5503367757374" GraphRef="aebeb" RelX="0.5" RelY="-1.0"/>
      <Point X="2072.754338718906" Y="3720.3293763624597" GraphRef="da172" RelX="0.0" RelY="1.0" ArrowHead="mim-conversion"/>
    </Graphics>
    <Xref Database="" ID=""/>
  </Interaction>
  <Interaction GraphId="c3827">
    <Comment>Qiagen- Breact Cancer Regulation by Stathmin1</Comment>
    <Graphics ZOrder="34094" LineThickness="1.0" Color="009900">
      <Point X="2092.754338718906" Y="3720.3293763624597" GraphRef="da172" RelX="0.5" RelY="1.0"/>
      <Point X="1566.5269409632356" Y="4342.843622493912" GraphRef="a97eb" RelX="0.0" RelY="-1.0" ArrowHead="mim-conversion"/>
    </Graphics>
    <Xref Database="" ID=""/>
  </Interaction>
  <Interaction GraphId="a03f6">
    <Comment>Qiagen- Breact Cancer Regulation by Stathmin1</Comment>
    <Graphics ZOrder="34095" LineThickness="1.0" Color="009900">
      <Point X="2092.754338718906" Y="3720.3293763624597" GraphRef="da172" RelX="0.5" RelY="1.0"/>
      <Point X="2188.5031443727135" Y="3734.755061505408" GraphRef="ce8b5" RelX="-1.0" RelY="0.0" ArrowHead="mim-conversion"/>
    </Graphics>
    <Xref Database="" ID=""/>
  </Interaction>
  <Interaction GraphId="d088c">
    <Comment>Qiagen- Breact Cancer Regulation by Stathmin1</Comment>
    <Graphics ZOrder="34096" LineThickness="1.0" Color="009900">
      <Point X="2092.754338718906" Y="3720.3293763624597" GraphRef="da172" RelX="0.5" RelY="1.0"/>
      <Point X="2735.6904450394118" Y="3061.1951144098293" GraphRef="e9efc" RelX="-1.0" RelY="0.0" ArrowHead="mim-conversion"/>
    </Graphics>
    <Xref Database="" ID=""/>
  </Interaction>
  <Interaction GraphId="e2af8">
    <Comment>Qiagen- Breact Cancer Regulation by Stathmin1 and NFKB Activation by Viruses</Comment>
    <Graphics ZOrder="34099" LineThickness="1.0" Color="009900">
      <Point X="2483.786677613432" Y="2653.2264372020945" GraphRef="c5e2c" RelX="0.0" RelY="-1.0"/>
      <Point X="2623.712478131371" Y="2699.5503367757374" GraphRef="aebeb" RelX="0.0" RelY="-1.0" ArrowHead="mim-conversion"/>
    </Graphics>
    <Xref Database="" ID=""/>
  </Interaction>
  <Interaction GraphId="d2863">
    <Comment>Qiagen- Breact Cancer Regulation by Stathmin1</Comment>
    <Graphics ZOrder="34100" LineThickness="1.0" Color="009900">
      <Point X="2523.786677613432" Y="2663.2264372020945" GraphRef="c5e2c" RelX="1.0" RelY="0.0"/>
      <Point X="2032.7543387189062" Y="3710.3293763624597" GraphRef="da172" RelX="-1.0" RelY="0.0" ArrowHead="mim-conversion"/>
    </Graphics>
    <Xref Database="" ID=""/>
  </Interaction>
  <Interaction GraphId="bdc0d">
    <Comment>Qiagen- Breact Cancer Regulation by Stathmin1</Comment>
    <Graphics ZOrder="34101" LineThickness="1.0" Color="009900">
      <Point X="2231.7311562339305" Y="1962.1880446820705" GraphRef="ac9c1" RelX="1.0" RelY="0.0"/>
      <Point X="2032.7543387189062" Y="3710.3293763624597" GraphRef="da172" RelX="-1.0" RelY="0.0" ArrowHead="mim-conversion"/>
    </Graphics>
    <Xref Database="" ID=""/>
  </Interaction>
  <Interaction GraphId="a70a3">
    <Comment>Postgraduate Medical Journal</Comment>
    <Graphics ZOrder="34102" LineThickness="1.0" Color="009900">
      <Point X="3787.2228037997343" Y="3052.0804170896217" GraphRef="ec94c" RelX="0.0" RelY="-1.0"/>
      <Point X="5236.812112218518" Y="2909.3266504851854" GraphRef="c5ef6" RelX="-1.0" RelY="0.0" ArrowHead="mim-conversion"/>
    </Graphics>
    <Xref Database="" ID=""/>
  </Interaction>
  <Interaction GraphId="e6ecc">
    <Comment>Qiagen- Breact Cancer Regulation by Stathmin1</Comment>
    <Graphics ZOrder="34103" LineThickness="1.0" Color="ff0000">
      <Point X="2452.3272022027495" Y="384.6292744271323" GraphRef="bbc2b" RelX="-1.0" RelY="0.0"/>
      <Point X="3389.9841905217413" Y="1322.3908686363752" GraphRef="ed27a" RelX="0.0" RelY="-1.0" ArrowHead="TBar"/>
    </Graphics>
    <Xref Database="" ID=""/>
  </Interaction>
  <Interaction GraphId="b27a4">
    <Comment>Qiagen- Breact Cancer Regulation by Stathmin1</Comment>
    <Graphics ZOrder="34104" LineThickness="1.0" Color="ff0000">
      <Point X="2452.3272022027495" Y="384.6292744271323" GraphRef="bbc2b" RelX="-1.0" RelY="0.0"/>
      <Point X="3742.1234894040704" Y="3455.6188629960816" GraphRef="a758b" RelX="-1.0" RelY="0.0" ArrowHead="TBar"/>
    </Graphics>
    <Xref Database="" ID=""/>
  </Interaction>
  <Interaction GraphId="b828f">
    <Comment>Qiagen- Breact Cancer Regulation by Stathmin1</Comment>
    <Graphics ZOrder="34106" LineThickness="1.0" Color="ff0000">
      <Point X="3728.44670400754" Y="3269.924685645963" GraphRef="a8ab7" RelX="-0.5" RelY="1.0"/>
      <Point X="3742.1234894040704" Y="3455.6188629960816" GraphRef="a758b" RelX="-1.0" RelY="0.0" ArrowHead="TBar"/>
    </Graphics>
    <Xref Database="" ID=""/>
  </Interaction>
  <Interaction GraphId="af599">
    <Comment>Qiagen- Breact Cancer Regulation by Stathmin1</Comment>
    <Graphics ZOrder="34107" LineThickness="1.0" Color="ff0000">
      <Point X="3748.44670400754" Y="3269.924685645963" GraphRef="a8ab7" RelX="0.0" RelY="1.0"/>
      <Point X="3369.9841905217413" Y="1322.3908686363752" GraphRef="ed27a" RelX="-0.5" RelY="-1.0" ArrowHead="TBar"/>
    </Graphics>
    <Xref Database="" ID=""/>
  </Interaction>
  <Interaction GraphId="fd5e0">
    <Comment>Postgraduate Medical Journal</Comment>
    <Graphics ZOrder="34109" LineThickness="1.0" Color="009900">
      <Point X="1945.686902684573" Y="2364.28585010781" GraphRef="c90d8" RelX="1.0" RelY="0.0"/>
      <Point X="2269.696801427421" Y="2715.3788925854296" GraphRef="b906e" RelX="-1.0" RelY="0.0" ArrowHead="mim-conversion"/>
    </Graphics>
    <Xref Database="" ID=""/>
  </Interaction>
  <Interaction GraphId="b02b1">
    <Comment>Postgraduate Medical Journal</Comment>
    <Graphics ZOrder="34110" LineThickness="1.0" Color="009900">
      <Point X="1945.686902684573" Y="2364.28585010781" GraphRef="c90d8" RelX="1.0" RelY="0.0"/>
      <Point X="3395.5586126944077" Y="2826.7766964404664" GraphRef="bd046" RelX="-1.0" RelY="0.0" ArrowHead="mim-conversion"/>
    </Graphics>
    <Xref Database="" ID=""/>
  </Interaction>
  <Interaction GraphId="a50a4">
    <Comment>Postgraduate Medical Journal</Comment>
    <Graphics ZOrder="34111" LineThickness="1.0" Color="009900">
      <Point X="1905.686902684573" Y="2354.28585010781" GraphRef="c90d8" RelX="0.0" RelY="-1.0"/>
      <Point X="977.6704231572448" Y="1137.569996355694" GraphRef="f1d89" RelX="-1.0" RelY="0.0" ArrowHead="mim-conversion"/>
    </Graphics>
    <Xref Database="" ID=""/>
  </Interaction>
  <Interaction GraphId="f3b11">
    <Comment>Postgraduate Medical Journal</Comment>
    <Graphics ZOrder="34112" LineThickness="1.0" Color="009900">
      <Point X="1925.686902684573" Y="2354.28585010781" GraphRef="c90d8" RelX="0.5" RelY="-1.0"/>
      <Point X="3395.5586126944095" Y="2806.3541612291983" ArrowHead="mim-conversion"/>
    </Graphics>
    <Xref Database="" ID=""/>
  </Interaction>
  <Interaction GraphId="e29ce">
    <Comment>KEGG- ERBB Signaling Pathway</Comment>
    <Graphics ZOrder="34113" LineThickness="1.0" Color="009900">
      <Point X="1905.686902684573" Y="2374.28585010781" GraphRef="c90d8" RelX="0.0" RelY="1.0"/>
      <Point X="3747.2228037997343" Y="3062.0804170896217" GraphRef="ec94c" RelX="-1.0" RelY="0.0" ArrowHead="mim-conversion"/>
    </Graphics>
    <Xref Database="" ID=""/>
  </Interaction>
  <Interaction GraphId="ec62a">
    <Comment>Qiagen- Molecular Mechanisms of Cancer</Comment>
    <Graphics ZOrder="34116" LineThickness="1.0" Color="ff0000">
      <Point X="4322.756308236727" Y="1768.7723690664075" GraphRef="d5b6a" RelX="0.0" RelY="1.0"/>
      <Point X="3706.5408475647287" Y="1226.992253473864" GraphRef="f5593" RelX="0.0" RelY="-1.0" ArrowHead="TBar"/>
    </Graphics>
    <Xref Database="" ID=""/>
  </Interaction>
  <Interaction GraphId="d5eb3">
    <Comment>Qiagen- Molecular Mechanisms of Cancer</Comment>
    <Graphics ZOrder="34117" LineThickness="1.0" Color="ff0000">
      <Point X="2568.4104817147263" Y="384.6292744271323" GraphRef="bbc2b" RelX="1.0" RelY="0.0"/>
      <Point X="3114.6010961248226" Y="1057.295205838463" GraphRef="dc235" RelX="-1.0" RelY="0.0" ArrowHead="TBar"/>
    </Graphics>
    <Xref Database="" ID=""/>
  </Interaction>
  <Interaction GraphId="d886b">
    <Comment>Qiagen- Molecular Mechanisms of Cancer</Comment>
    <Graphics ZOrder="34118" LineThickness="1.0" Color="009900">
      <Point X="3706.5408475647287" Y="1246.992253473864" GraphRef="f5593" RelX="0.0" RelY="1.0"/>
      <Point X="3194.6010961248226" Y="1057.295205838463" GraphRef="dc235" RelX="1.0" RelY="0.0" ArrowHead="mim-conversion"/>
    </Graphics>
    <Xref Database="" ID=""/>
  </Interaction>
  <Interaction GraphId="f0389">
    <Comment>Qiagen- Molecular Mechanisms of Cancer</Comment>
    <Graphics ZOrder="34119" LineThickness="1.0" Color="009900">
      <Point X="3686.5408475647287" Y="1246.992253473864" GraphRef="f5593" RelX="-0.5" RelY="1.0"/>
      <Point X="3640.7586701298565" Y="3495.9133701450646" GraphRef="a71c2" RelX="1.0" RelY="0.0" ArrowHead="mim-conversion"/>
    </Graphics>
    <Xref Database="" ID=""/>
  </Interaction>
  <Interaction GraphId="a48cd">
    <Comment>Qiagen- Molecular Mechanisms of Cancer</Comment>
    <Graphics ZOrder="34120" LineThickness="1.0" Color="009900">
      <Point X="4165.74159463302" Y="1807.2314524516719" GraphRef="cd5bf" RelX="0.5" RelY="1.0"/>
      <Point X="4322.756308236727" Y="1748.7723690664075" GraphRef="d5b6a" RelX="0.0" RelY="-1.0" ArrowHead="mim-conversion"/>
    </Graphics>
    <Xref Database="" ID=""/>
  </Interaction>
  <Interaction GraphId="b3a39">
    <Comment>Qiagen- Molecular Mechanisms of Cancer</Comment>
    <Graphics ZOrder="34121" LineThickness="1.0" Color="009900">
      <Point X="3686.5408475647287" Y="1246.992253473864" GraphRef="f5593" RelX="-0.5" RelY="1.0"/>
      <Point X="3681.340293746884" Y="3218.1625752574364" GraphRef="ce2b6" RelX="1.0" RelY="0.0" ArrowHead="mim-conversion"/>
    </Graphics>
    <Xref Database="" ID=""/>
  </Interaction>
  <Interaction GraphId="dee7d">
    <Comment>Protein Lounge - DNA Repair Mechanism</Comment>
    <Graphics ZOrder="34123" LineThickness="1.0" Color="009900">
      <Point X="3301.778181414159" Y="2346.424979864936" GraphRef="beb34" RelX="1.0" RelY="-0.5"/>
      <Point X="2687.0976201154695" Y="1798.0518304061502" GraphRef="c4b4b" RelX="-0.5" RelY="-1.0" ArrowHead="mim-conversion"/>
    </Graphics>
    <Xref Database="" ID=""/>
  </Interaction>
  <Interaction GraphId="c3f56">
    <Comment>Protein Lounge - DNA Repair Mechanism</Comment>
    <Graphics ZOrder="34127" LineThickness="1.0" Color="ff0000">
      <Point X="4105.74159463302" Y="1797.2314524516719" GraphRef="cd5bf" RelX="-1.0" RelY="0.0"/>
      <Point X="4049.866850008812" Y="1798.168520309157" GraphRef="a0b20" RelX="1.0" RelY="0.0" ArrowHead="TBar"/>
    </Graphics>
    <Xref Database="" ID=""/>
  </Interaction>
  <Interaction GraphId="ccf6e">
    <Comment>cellsignal.com/ Cell Signaling/ Cell Cycle G2M DNA</Comment>
    <Graphics ZOrder="34132" LineThickness="1.0" Color="009900">
      <Point X="3951.350160443492" Y="1687.5493444621648" GraphRef="ee548" RelX="-0.5" RelY="1.0"/>
      <Point X="4432.812224389891" Y="1501.6274585226474" GraphRef="ff34d" RelX="-1.0" RelY="0.0" ArrowHead="mim-conversion"/>
    </Graphics>
    <Xref Database="" ID=""/>
  </Interaction>
  <Interaction GraphId="cdb82">
    <Comment>cellsignal.com/ Cell Signaling/ Cell Cycle G2M DNA</Comment>
    <Graphics ZOrder="34133" LineThickness="1.0" Color="009900">
      <Point X="4327.24678984608" Y="1459.235610729579" GraphRef="d5e97" RelX="0.0" RelY="1.0"/>
      <Point X="4452.812224389891" Y="1491.6274585226474" GraphRef="ff34d" RelX="-0.5" RelY="-1.0" ArrowHead="mim-conversion"/>
    </Graphics>
    <Xref Database="" ID=""/>
  </Interaction>
  <Interaction GraphId="da38b">
    <Comment>cellsignal.com/ Cell Signaling/ Cell Cycle G2M DNA</Comment>
    <Graphics ZOrder="34134" LineThickness="1.0" Color="009900">
      <Point X="4452.812224389891" Y="1491.6274585226474" GraphRef="ff34d" RelX="-0.5" RelY="-1.0"/>
      <Point X="4458.537563457685" Y="1444.7396636338904" GraphRef="f6c90" RelX="0.5" RelY="1.0" ArrowHead="mim-conversion"/>
    </Graphics>
    <Xref Database="" ID=""/>
  </Interaction>
  <Interaction GraphId="bef55">
    <Comment>cellsignal.com/ Cell Signaling/ Cell Cycle G2M DNA</Comment>
    <Graphics ZOrder="34135" LineThickness="1.0" Color="009900">
      <Point X="4472.812224389891" Y="1491.6274585226474" GraphRef="ff34d" RelX="0.0" RelY="-1.0"/>
      <Point X="3991.350160443492" Y="1687.5493444621648" GraphRef="ee548" RelX="0.5" RelY="1.0" ArrowHead="mim-conversion"/>
    </Graphics>
    <Xref Database="" ID=""/>
  </Interaction>
  <Interaction GraphId="c4b6b">
    <Comment>cellsignal.com/ Cell Signaling/ Cell Cycle G2M DNA</Comment>
    <Graphics ZOrder="34136" LineThickness="1.0" Color="009900">
      <Point X="4478.537563457685" Y="1434.7396636338904" GraphRef="f6c90" RelX="1.0" RelY="0.0"/>
      <Point X="4492.812224389891" Y="1491.6274585226474" GraphRef="ff34d" RelX="0.5" RelY="-1.0" ArrowHead="mim-conversion"/>
    </Graphics>
    <Xref Database="" ID=""/>
  </Interaction>
  <Interaction GraphId="dab9e">
    <Comment>cellsignal.com/ Cell Signaling/ Cell Cycle G2M DNA</Comment>
    <Graphics ZOrder="34137" LineThickness="1.0" Color="009900">
      <Point X="4512.812224389891" Y="1501.6274585226474" GraphRef="ff34d" RelX="1.0" RelY="0.0"/>
      <Point X="3738.8420131693642" Y="1857.5965978744593" GraphRef="b6ba7" RelX="0.0" RelY="1.0" ArrowHead="mim-conversion"/>
    </Graphics>
    <Xref Database="" ID=""/>
  </Interaction>
  <Interaction GraphId="e0c2b">
    <Comment>cellsignal.com/ Cell Signaling/ Cell Cycle G2M DNA</Comment>
    <Graphics ZOrder="34140" LineThickness="1.0" Color="009900">
      <Point X="3718.8420131693642" Y="1837.5965978744593" GraphRef="b6ba7" RelX="-0.5" RelY="-1.0"/>
      <Point X="3994.4451120108956" Y="2101.257644093249" GraphRef="fd73d" RelX="0.0" RelY="1.0" ArrowHead="mim-conversion"/>
    </Graphics>
    <Xref Database="" ID=""/>
  </Interaction>
  <Interaction GraphId="de2ca">
    <Comment>cellsignal.com/ Cell Signaling/ Cell Cycle G2M DNA</Comment>
    <Graphics ZOrder="34141" LineThickness="1.0" Color="009900">
      <Point X="3738.8420131693642" Y="1837.5965978744593" GraphRef="b6ba7" RelX="0.0" RelY="-1.0"/>
      <Point X="3948.755477417479" Y="1738.0172396394833" GraphRef="fdab3" RelX="0.0" RelY="1.0" ArrowHead="mim-conversion"/>
    </Graphics>
    <Xref Database="" ID=""/>
  </Interaction>
  <Interaction GraphId="d7c56">
    <Comment>cellsignal.com/ Cell Signaling/ Cell Cycle G2M DNA
KEGG - Cell Cycle</Comment>
    <Graphics ZOrder="34145" LineThickness="1.0" Color="009900">
      <Point X="4492.812224389891" Y="1511.6274585226474" GraphRef="ff34d" RelX="0.5" RelY="1.0"/>
      <Point X="4322.756308236727" Y="1748.7723690664075" GraphRef="d5b6a" RelX="0.0" RelY="-1.0" ArrowHead="mim-conversion"/>
    </Graphics>
    <Xref Database="" ID=""/>
  </Interaction>
  <Interaction GraphId="d8500">
    <Comment>cellsignal.com/ Cell Signaling/ Cell Cycle G2M DNA
KEGG - Cell Cycle</Comment>
    <Graphics ZOrder="34146" LineThickness="1.0" Color="009900">
      <Point X="4472.812224389891" Y="1511.6274585226474" GraphRef="ff34d" RelX="0.0" RelY="1.0"/>
      <Point X="4568.437220921718" Y="1635.0626767483532" GraphRef="da4e1" RelX="-0.5" RelY="-1.0" ArrowHead="mim-conversion"/>
    </Graphics>
    <Xref Database="" ID=""/>
  </Interaction>
  <Interaction GraphId="bcd2f">
    <Comment>cellsignal.com/ Cell Signaling/ Cell Cycle G2M DNA</Comment>
    <Graphics ZOrder="34150" LineThickness="1.0" Color="ff0000">
      <Point X="4568.437220921718" Y="1655.0626767483532" GraphRef="da4e1" RelX="-0.5" RelY="1.0"/>
      <Point X="3706.5408475647287" Y="1226.992253473864" GraphRef="f5593" RelX="0.0" RelY="-1.0" ArrowHead="TBar"/>
    </Graphics>
    <Xref Database="" ID=""/>
  </Interaction>
  <Interaction GraphId="d3e43">
    <Comment>cellsignal.com/ Cell Signaling/ Cell Cycle G2M DNA</Comment>
    <Graphics ZOrder="34151" LineThickness="1.0" Color="009900">
      <Point X="3452.4016211447565" Y="1174.2906372977927" GraphRef="b79c5" RelX="1.0" RelY="0.0"/>
      <Point X="3686.5408475647287" Y="1226.992253473864" GraphRef="f5593" RelX="-0.5" RelY="-1.0" ArrowHead="mim-conversion"/>
    </Graphics>
    <Xref Database="" ID=""/>
  </Interaction>
  <Interaction GraphId="d0c7f">
    <Comment>cellsignal.com/ Cell Signaling/ Cell Cycle G2M DNA</Comment>
    <Graphics ZOrder="34152" LineThickness="1.0" Color="009900">
      <Point X="3409.9841905217413" Y="1322.3908686363752" GraphRef="ed27a" RelX="0.5" RelY="-1.0"/>
      <Point X="3412.4016211447565" Y="1184.2906372977927" GraphRef="b79c5" RelX="0.0" RelY="1.0" ArrowHead="mim-conversion"/>
    </Graphics>
    <Xref Database="" ID=""/>
  </Interaction>
  <Interaction GraphId="ad985">
    <Comment>cellsignal.com/ Cell Signaling/ Cell Cycle G2M DNA</Comment>
    <Graphics ZOrder="34153" LineThickness="1.0" Color="009900">
      <Point X="3706.5408475647287" Y="1226.992253473864" GraphRef="f5593" RelX="0.0" RelY="-1.0"/>
      <Point X="3452.4016211447565" Y="1174.2906372977927" GraphRef="b79c5" RelX="1.0" RelY="0.0" ArrowHead="mim-conversion"/>
    </Graphics>
    <Xref Database="" ID=""/>
  </Interaction>
  <Interaction GraphId="b667b">
    <Comment>cellsignal.com/ Cell Signaling/ Cell Cycle G2M DNA</Comment>
    <Graphics ZOrder="34154" LineThickness="1.0" Color="ff0000">
      <Point X="3389.9841905217413" Y="1322.3908686363752" GraphRef="ed27a" RelX="0.0" RelY="-1.0"/>
      <Point X="3144.980866736513" Y="1253.4952088860096" GraphRef="e3c81" RelX="-0.5" RelY="1.0" ArrowHead="TBar"/>
    </Graphics>
    <Xref Database="" ID=""/>
  </Interaction>
  <Interaction GraphId="d4cc1">
    <Comment>cellsignal.com/ Cell Signaling/ Cell Cycle G2M DNA</Comment>
    <Graphics ZOrder="34155" LineThickness="1.0" Color="ff0000">
      <Point X="3164.980866736513" Y="1253.4952088860096" GraphRef="e3c81" RelX="0.0" RelY="1.0"/>
      <Point X="3409.9841905217413" Y="1322.3908686363752" GraphRef="ed27a" RelX="0.5" RelY="-1.0" ArrowHead="TBar"/>
    </Graphics>
    <Xref Database="" ID=""/>
  </Interaction>
  <Interaction GraphId="d32c6">
    <Comment>cellsignal.com/ Cell Signaling/ Cell Cycle G2M DNA</Comment>
    <Graphics ZOrder="34156" LineThickness="1.0" Color="ff0000">
      <Point X="3372.4016211447565" Y="1174.2906372977927" GraphRef="b79c5" RelX="-1.0" RelY="0.0"/>
      <Point X="3204.980866736513" Y="1243.4952088860096" GraphRef="e3c81" RelX="1.0" RelY="0.0" ArrowHead="TBar"/>
    </Graphics>
    <Xref Database="" ID=""/>
  </Interaction>
  <Interaction GraphId="ea4e2">
    <Comment>KEGG- MAPK Signaling Pathway</Comment>
    <Graphics ZOrder="34157" LineThickness="1.0" Color="009900">
      <Point X="1667.539658298038" Y="3241.1688674008383"/>
      <Point X="1763.267992497476" Y="3219.87093229759" GraphRef="da088" RelX="-1.0" RelY="0.0" ArrowHead="mim-conversion"/>
    </Graphics>
    <Xref Database="" ID=""/>
  </Interaction>
  <Interaction GraphId="ddcd8">
    <Comment>KEGG/Apoptosis Pathway</Comment>
    <Graphics ZOrder="34158" LineThickness="1.0" Color="009900">
      <Point X="1843.2679924974768" Y="3198.0715222680938" GraphRef="c6e8d" RelX="1.0" RelY="0.0"/>
      <Point X="4385.18306967603" Y="2173.926692714017" GraphRef="c9f13" RelX="-1.0" RelY="0.0" ArrowHead="mim-conversion"/>
    </Graphics>
    <Xref Database="" ID=""/>
  </Interaction>
  <Interaction GraphId="bed22">
    <Comment>KEGG/Apoptosis Pathway</Comment>
    <Graphics ZOrder="34159" LineThickness="1.0" Color="009900">
      <Point X="1698.4024710676667" Y="3210.195416073404" GraphRef="f9b0b" RelX="1.0" RelY="0.0"/>
      <Point X="1763.2679924974768" Y="3198.0715222680938" GraphRef="c6e8d" RelX="-1.0" RelY="0.0" ArrowHead="mim-conversion"/>
    </Graphics>
    <Xref Database="" ID=""/>
  </Interaction>
  <Interaction GraphId="c3462">
    <Comment>KEGG/Apoptosis Pathway</Comment>
    <Graphics ZOrder="34161" LineThickness="1.0" Color="009900">
      <Point X="929.2617628011426" Y="2514.5000779500415" GraphRef="fbeb2" RelX="0.0" RelY="1.0"/>
      <Point X="1037.6704231572448" Y="1127.569996355694" GraphRef="f1d89" RelX="0.5" RelY="-1.0" ArrowHead="mim-conversion"/>
    </Graphics>
    <Xref Database="" ID=""/>
  </Interaction>
  <Interaction GraphId="c38bd">
    <Comment>KEGG/Apoptosis Pathway</Comment>
    <Graphics ZOrder="34164" LineThickness="1.0" Color="009900">
      <Point X="4465.18306967603" Y="2173.926692714017" GraphRef="c9f13" RelX="1.0" RelY="0.0"/>
      <Point X="4619.720581270703" Y="2200.0615374697118" GraphRef="b3b33" RelX="-1.0" RelY="0.0" ArrowHead="mim-conversion"/>
    </Graphics>
    <Xref Database="" ID=""/>
  </Interaction>
  <Interaction GraphId="c7d39">
    <Comment>KEGG/Apoptosis Pathway</Comment>
    <Graphics ZOrder="34165" LineThickness="1.0" Color="009900">
      <Point X="4679.720581270703" Y="2210.0615374697118" GraphRef="b3b33" RelX="0.5" RelY="1.0"/>
      <Point X="4843.445940108422" Y="3287.3196722662196" GraphRef="aaad5" RelX="-0.5" RelY="-1.0" ArrowHead="mim-conversion"/>
    </Graphics>
    <Xref Database="" ID=""/>
  </Interaction>
  <Interaction GraphId="e9772">
    <Comment>KEGG/Apoptosis Pathway</Comment>
    <Graphics ZOrder="34166" LineThickness="1.0" Color="009900">
      <Point X="4425.18306967603" Y="2183.926692714017" GraphRef="c9f13" RelX="0.0" RelY="1.0"/>
      <Point X="4635.85373998169" Y="3176.9170669697337" GraphRef="b92ec" RelX="-0.5" RelY="-1.0" ArrowHead="mim-conversion"/>
    </Graphics>
    <Xref Database="" ID=""/>
  </Interaction>
  <Interaction GraphId="f2468">
    <Comment>KEGG/Apoptosis Pathway</Comment>
    <Graphics ZOrder="34167" LineThickness="1.0" Color="009900">
      <Point X="4863.445940108422" Y="3287.3196722662196" GraphRef="aaad5" RelX="0.0" RelY="-1.0"/>
      <Point X="4783.316086888679" Y="2176.353672301171" GraphRef="d0f54" RelX="0.0" RelY="1.0" ArrowHead="mim-conversion"/>
    </Graphics>
    <Xref Database="" ID=""/>
  </Interaction>
  <Interaction GraphId="df0e4">
    <Comment>KEGG/Apoptosis Pathway</Comment>
    <Graphics ZOrder="34169" LineThickness="1.0" Color="009900">
      <Point X="4843.445940108422" Y="3287.3196722662196" GraphRef="aaad5" RelX="-0.5" RelY="-1.0"/>
      <Point X="4877.58574981003" Y="2172.3087284809462" GraphRef="a6562" RelX="0.0" RelY="1.0" ArrowHead="mim-conversion"/>
    </Graphics>
    <Xref Database="" ID=""/>
  </Interaction>
  <Interaction GraphId="eb511">
    <Comment>KEGG/Apoptosis Pathway</Comment>
    <Graphics ZOrder="34172" LineThickness="1.0" Color="009900">
      <Point X="4677.417210484187" Y="2122.9828857843177" GraphRef="a7f0f" RelX="1.0" RelY="0.0"/>
      <Point X="4743.316086888679" Y="2166.353672301171" ArrowHead="mim-conversion"/>
    </Graphics>
    <Xref Database="" ID=""/>
  </Interaction>
  <Interaction GraphId="af12e">
    <Comment>KEGG/Apoptosis Pathway</Comment>
    <Graphics ZOrder="34173" LineThickness="1.0" Color="009900">
      <Point X="4677.417210484187" Y="2122.9828857843177" GraphRef="a7f0f" RelX="1.0" RelY="0.0"/>
      <Point X="4837.58574981003" Y="2162.3087284809462" GraphRef="a6562" RelX="-1.0" RelY="0.0" ArrowHead="mim-conversion"/>
    </Graphics>
    <Xref Database="" ID=""/>
  </Interaction>
  <Interaction GraphId="cd885">
    <Comment>KEGG/Apoptosis Pathway</Comment>
    <Graphics ZOrder="34177" LineThickness="1.0" Color="009900">
      <Point X="5316.812112218518" Y="2909.3266504851854" GraphRef="c5ef6" RelX="1.0" RelY="0.0"/>
      <Point X="5448.56005729712" Y="2676.2457814093523" GraphRef="b19c9" RelX="-1.0" RelY="0.0" ArrowHead="mim-conversion"/>
    </Graphics>
    <Xref Database="" ID=""/>
  </Interaction>
  <Interaction GraphId="e7ad0">
    <Comment>KEGG/Apoptosis Pathway</Comment>
    <Graphics ZOrder="34178" LineThickness="1.0" Color="009900">
      <Point X="5385.942936828818" Y="2860.130998206683" GraphRef="d0ca3" RelX="-1.0" RelY="0.0"/>
      <Point X="5316.812112218518" Y="2909.3266504851854" GraphRef="c5ef6" RelX="1.0" RelY="0.0" ArrowHead="mim-conversion"/>
    </Graphics>
    <Xref Database="" ID=""/>
  </Interaction>
  <Interaction GraphId="ad410">
    <Comment>KEGG/Apoptosis Pathway</Comment>
    <Graphics ZOrder="34179" LineThickness="1.0" Color="009900">
      <Point X="5316.812112218518" Y="2909.3266504851854" GraphRef="c5ef6" RelX="1.0" RelY="0.0"/>
      <Point X="4657.417210484187" Y="2132.9828857843177" GraphRef="a7f0f" RelX="0.5" RelY="1.0" ArrowHead="mim-conversion"/>
    </Graphics>
    <Xref Database="" ID=""/>
  </Interaction>
  <Interaction GraphId="fd46e">
    <Comment>KEGG/Apoptosis Pathway</Comment>
    <Graphics ZOrder="34180" LineThickness="1.0" Color="ff0000">
      <Point X="5468.56005729712" Y="2666.2457814093523" GraphRef="b19c9" RelX="-0.5" RelY="-1.0"/>
      <Point X="5296.812112218518" Y="2899.3266504851854" GraphRef="c5ef6" RelX="0.5" RelY="-1.0" ArrowHead="TBar"/>
    </Graphics>
    <Xref Database="" ID=""/>
  </Interaction>
  <Interaction GraphId="f4778">
    <Comment>KEGG/Apoptosis Pathway</Comment>
    <Graphics ZOrder="34181" LineThickness="1.0" Color="ff0000">
      <Point X="5468.56005729712" Y="2666.2457814093523" GraphRef="b19c9" RelX="-0.5" RelY="-1.0"/>
      <Point X="4657.417210484187" Y="2132.9828857843177" GraphRef="a7f0f" RelX="0.5" RelY="1.0" ArrowHead="TBar"/>
    </Graphics>
    <Xref Database="" ID=""/>
  </Interaction>
  <Interaction GraphId="f42d0">
    <Comment>KEGG/Apoptosis Pathway</Comment>
    <Graphics ZOrder="34182" LineThickness="1.0" Color="ff0000">
      <Point X="5459.417100588253" Y="2714.157095264176" GraphRef="d3b19" RelX="-1.0" RelY="0.0"/>
      <Point X="4921.822975651641" Y="2925.55188895459" GraphRef="ee764" RelX="0.5" RelY="-1.0" ArrowHead="TBar"/>
    </Graphics>
    <Xref Database="" ID=""/>
  </Interaction>
  <Interaction GraphId="d1a53">
    <Comment>KEGG/Apoptosis Pathway</Comment>
    <Graphics ZOrder="34183" LineThickness="1.0" Color="009900">
      <Point X="4437.917852522049" Y="1948.6863394986349" GraphRef="d9c63" RelX="0.0" RelY="1.0"/>
      <Point X="4390.441146540299" Y="2014.7926803067737" GraphRef="f37cd" RelX="1.0" RelY="0.0" ArrowHead="mim-conversion"/>
    </Graphics>
    <Xref Database="" ID=""/>
  </Interaction>
  <Interaction GraphId="af37d">
    <Comment>KEGG/Apoptosis Pathway</Comment>
    <Graphics ZOrder="34185" LineThickness="1.0" Color="009900">
      <Point X="4350.441146540299" Y="2024.7926803067737" GraphRef="f37cd" RelX="0.0" RelY="1.0"/>
      <Point X="1017.6704231572448" Y="1127.569996355694" GraphRef="f1d89" RelX="0.0" RelY="-1.0" ArrowHead="mim-conversion"/>
    </Graphics>
    <Xref Database="" ID=""/>
  </Interaction>
  <Interaction GraphId="ec0d0">
    <Comment>KEGG- Apoptosis</Comment>
    <Graphics ZOrder="34186" LineThickness="1.0" Color="ff0000">
      <Point X="3590.0902476336782" Y="3842.56140112129" GraphRef="d7874" RelX="-0.5" RelY="-1.0"/>
      <Point X="3249.7804592936905" Y="3544.837593306521" GraphRef="a2171" RelX="0.5" RelY="1.0" ArrowHead="TBar"/>
    </Graphics>
    <Xref Database="" ID=""/>
  </Interaction>
  <Interaction GraphId="c928a">
    <Comment>KEGG/Apoptosis Pathway</Comment>
    <Graphics ZOrder="34191" LineThickness="1.0" Color="009900">
      <Point X="4370.441146540299" Y="2024.7926803067737" GraphRef="f37cd" RelX="0.5" RelY="1.0"/>
      <Point X="3630.0902476336782" Y="3842.56140112129" GraphRef="d7874" RelX="0.5" RelY="-1.0" ArrowHead="mim-conversion"/>
    </Graphics>
    <Xref Database="" ID=""/>
  </Interaction>
  <Interaction GraphId="b1951">
    <Comment>KEGG- Apoptosis</Comment>
    <Graphics ZOrder="34192" LineThickness="1.0" Color="ff0000">
      <Point X="4457.917852522049" Y="1948.6863394986349" GraphRef="d9c63" RelX="0.5" RelY="1.0"/>
      <Point X="5462.359421245128" Y="2695.5503153343507" GraphRef="cd1aa" RelX="-1.0" RelY="0.0" ArrowHead="TBar"/>
    </Graphics>
    <Xref Database="" ID=""/>
  </Interaction>
  <Interaction GraphId="e0d53">
    <Comment>KEGG/Apoptosis Pathway</Comment>
    <Graphics ZOrder="34193" LineThickness="1.0" Color="009900">
      <Point X="4370.441146540299" Y="2024.7926803067737" GraphRef="f37cd" RelX="0.5" RelY="1.0"/>
      <Point X="5462.359421245128" Y="2695.5503153343507" GraphRef="cd1aa" RelX="-1.0" RelY="0.0" ArrowHead="mim-conversion"/>
    </Graphics>
    <Xref Database="" ID=""/>
  </Interaction>
  <Interaction GraphId="dacba">
    <Comment>KEGG/Apoptosis Pathway</Comment>
    <Graphics ZOrder="34195" LineThickness="1.0" Color="009900">
      <Point X="4843.445940108422" Y="3287.3196722662196" GraphRef="aaad5" RelX="-0.5" RelY="-1.0"/>
      <Point X="4495.919214390711" Y="2809.8235939537244" ArrowHead="mim-conversion"/>
    </Graphics>
    <Xref Database="" ID=""/>
  </Interaction>
  <Interaction GraphId="e319e">
    <Comment>KEGG/Apoptosis Pathway</Comment>
    <Graphics ZOrder="34197" LineThickness="1.0" Color="009900">
      <Point X="4978.540805989805" Y="2179.4997397169027" GraphRef="dd2f7" RelX="-0.5" RelY="1.0"/>
      <Point X="4843.445940108422" Y="3287.3196722662196" GraphRef="aaad5" RelX="-0.5" RelY="-1.0" ArrowHead="mim-conversion"/>
    </Graphics>
    <Xref Database="" ID=""/>
  </Interaction>
  <Interaction GraphId="d6995">
    <Comment>KEGG/Apoptosis Pathway</Comment>
    <Graphics ZOrder="34199" LineThickness="1.0" Color="009900">
      <Point X="5000.113839697669" Y="2103.8255824135313" GraphRef="eba15" RelX="0.0" RelY="1.0"/>
      <Point X="4998.540805989805" Y="2159.4997397169027" GraphRef="dd2f7" RelX="0.0" RelY="-1.0" ArrowHead="mim-conversion"/>
    </Graphics>
    <Xref Database="" ID=""/>
  </Interaction>
  <Interaction GraphId="b2d78">
    <Comment>KEGG/Apoptosis Pathway</Comment>
    <Graphics ZOrder="34201" LineThickness="1.0" Color="009900">
      <Point X="4618.074456158702" Y="2030.8559583977556" GraphRef="baa7e" RelX="0.0" RelY="1.0"/>
      <Point X="3269.7804592936905" Y="3534.837593306521" GraphRef="a2171" RelX="1.0" RelY="0.0" ArrowHead="mim-conversion"/>
    </Graphics>
    <Xref Database="" ID=""/>
  </Interaction>
  <Interaction GraphId="e68f8">
    <Comment>Qiagen- Nf-KB Activation by Viruses</Comment>
    <Graphics ZOrder="34202" LineThickness="1.0" Color="009900">
      <Point X="1546.5269409632356" Y="4362.843622493912" GraphRef="a97eb" RelX="-0.5" RelY="1.0"/>
      <Point X="3778.368190335021" Y="2926.6866160084674" GraphRef="b7b26" RelX="0.5" RelY="-1.0" ArrowHead="mim-conversion"/>
    </Graphics>
    <Xref Database="" ID=""/>
  </Interaction>
  <Interaction GraphId="d0b4f">
    <Comment>Qiagen - NF-KB Activation by Viruses`</Comment>
    <Graphics ZOrder="34203" LineThickness="1.0" Color="009900">
      <Point X="2735.6904450394118" Y="3061.1951144098293" GraphRef="e9efc" RelX="-1.0" RelY="0.0"/>
      <Point X="2349.696801427421" Y="2715.3788925854296" GraphRef="b906e" RelX="1.0" RelY="0.0" ArrowHead="mim-conversion"/>
    </Graphics>
    <Xref Database="" ID=""/>
  </Interaction>
  <Interaction GraphId="bbd90">
    <Comment>Qiagen - NF-KB Activation by Viruses</Comment>
    <Graphics ZOrder="34206" LineThickness="1.0" Color="009900">
      <Point X="3909.404141164225" Y="2865.2754480206377" GraphRef="eaea4" RelX="-0.5" RelY="-1.0"/>
      <Point X="2211.7311562339305" Y="1972.1880446820705" GraphRef="ac9c1" RelX="0.5" RelY="1.0" ArrowHead="mim-conversion"/>
    </Graphics>
    <Xref Database="" ID=""/>
  </Interaction>
  <Interaction GraphId="bc639">
    <Comment>Qiagen - NF-KB Activation by Viruses</Comment>
    <Graphics ZOrder="34207" LineThickness="1.0" Color="009900">
      <Point X="3954.511320515007" Y="2969.9743759746852" GraphRef="c76fd" RelX="-1.0" RelY="0.0"/>
      <Point X="2815.6904450394118" Y="3061.1951144098293" GraphRef="e9efc" RelX="1.0" RelY="0.0" ArrowHead="mim-conversion"/>
    </Graphics>
    <Xref Database="" ID=""/>
  </Interaction>
  <Interaction GraphId="a5acf">
    <Comment>Qiagen - NF-KB Activation by Viruses</Comment>
    <Graphics ZOrder="34208" LineThickness="1.0" Color="009900">
      <Point X="4208.398169795053" Y="3704.091136660122" GraphRef="ed21c" RelX="-1.0" RelY="0.0"/>
      <Point X="3770.149416356305" Y="3163.7267538879523" GraphRef="fd36c" RelX="1.0" RelY="0.0" ArrowHead="mim-conversion"/>
    </Graphics>
    <Xref Database="" ID=""/>
  </Interaction>
  <Interaction GraphId="c4a38">
    <Comment>KEGG- MAPK Signaling Pathway</Comment>
    <Graphics ZOrder="34211" LineThickness="1.0" Color="009900">
      <Point X="1340.4987009268161" Y="3325.435665247901" GraphRef="baa90" RelX="0.0" RelY="1.0"/>
      <Point X="1353.22597365409" Y="3414.8855308566444" GraphRef="c9777" RelX="0.0" RelY="-1.0" ArrowHead="mim-conversion"/>
    </Graphics>
    <Xref Database="" ID=""/>
  </Interaction>
  <Interaction GraphId="a626d">
    <Comment>KEGG- MAPK Signaling Pathway</Comment>
    <Graphics ZOrder="34212" LineThickness="1.0" Color="009900">
      <Point X="1142.1346859724827" Y="3386.6986647988792" GraphRef="fff31" RelX="0.0" RelY="1.0"/>
      <Point X="1211.4612677717341" Y="3418.8427501079823" GraphRef="e63c8" RelX="0.0" RelY="-1.0" ArrowHead="mim-conversion"/>
    </Graphics>
    <Xref Database="" ID=""/>
  </Interaction>
  <Interaction GraphId="abc23">
    <Comment>KEGG- MAPK Signaling Pathway</Comment>
    <Graphics ZOrder="34213" LineThickness="1.0" Color="009900">
      <Point X="1699.7834199817758" Y="3308.2377214645367" GraphRef="c8a2f" RelX="0.0" RelY="1.0"/>
      <Point X="1885.686902684573" Y="2374.28585010781" GraphRef="c90d8" RelX="-0.5" RelY="1.0" ArrowHead="mim-conversion"/>
    </Graphics>
    <Xref Database="" ID=""/>
  </Interaction>
  <Interaction GraphId="f0453">
    <Comment>KEGG- MAPK Signaling Pathway</Comment>
    <Graphics ZOrder="34214" LineThickness="1.0" Color="009900">
      <Point X="1424.9987242933266" Y="3227.274957175352" GraphRef="a44bf" RelX="0.5" RelY="1.0"/>
      <Point X="909.2617628011426" Y="2494.5000779500415" GraphRef="fbeb2" RelX="-0.5" RelY="-1.0" ArrowHead="mim-conversion"/>
    </Graphics>
    <Xref Database="" ID=""/>
  </Interaction>
  <Interaction GraphId="a1595">
    <Comment>KEGG- MAPK Signaling Pathway</Comment>
    <Graphics ZOrder="34215" LineThickness="1.0" Color="009900">
      <Point X="1484.7719022059664" Y="3149.8057509024447" GraphRef="e4075" RelX="0.5" RelY="1.0"/>
      <Point X="929.2617628011426" Y="2494.5000779500415" GraphRef="fbeb2" RelX="0.0" RelY="-1.0" ArrowHead="mim-conversion"/>
    </Graphics>
    <Xref Database="" ID=""/>
  </Interaction>
  <Interaction GraphId="b2b29">
    <Comment>KEGG- MAPK Signaling Pathway</Comment>
    <Graphics ZOrder="34220" LineThickness="1.0" Color="009900">
      <Point X="1353.22597365409" Y="3434.8855308566444" GraphRef="c9777" RelX="0.0" RelY="1.0"/>
      <Point X="1222.807124966209" Y="2647.8672206905394" GraphRef="d259a" RelX="-1.0" RelY="0.0" ArrowHead="mim-conversion"/>
    </Graphics>
    <Xref Database="" ID=""/>
  </Interaction>
  <Interaction GraphId="d0e62">
    <Comment>KEGG- MAPK Signaling Pathway</Comment>
    <Graphics ZOrder="34221" LineThickness="1.0" Color="009900">
      <Point X="1211.4612677717341" Y="3438.8427501079823" GraphRef="e63c8" RelX="0.0" RelY="1.0"/>
      <Point X="1222.807124966209" Y="2647.8672206905394" GraphRef="d259a" RelX="-1.0" RelY="0.0" ArrowHead="mim-conversion"/>
    </Graphics>
    <Xref Database="" ID=""/>
  </Interaction>
  <Interaction GraphId="c6a78">
    <Comment>KEGG- MAPK Signaling Pathway</Comment>
    <Graphics ZOrder="34222" LineThickness="1.0" Color="009900">
      <Point X="889.2617628011426" Y="2504.5000779500415" GraphRef="fbeb2" RelX="-1.0" RelY="0.0"/>
      <Point X="1302.807124966209" Y="2647.8672206905394" GraphRef="d259a" RelX="1.0" RelY="0.0" ArrowHead="mim-conversion"/>
    </Graphics>
    <Xref Database="" ID=""/>
  </Interaction>
  <Interaction GraphId="c26bb">
    <Comment>KEGG- Prostate Cancer/ MAPK Signaling Pathway/ERBB Signaling Pathway/ GAP Junction</Comment>
    <Graphics ZOrder="34223" LineThickness="1.0" Color="009900">
      <Point X="1647.4289956676967" Y="2758.7431525051525" GraphRef="c15d8" RelX="1.0" RelY="0.0"/>
      <Point X="2329.696801427421" Y="2705.3788925854296" GraphRef="b906e" RelX="0.5" RelY="-1.0" ArrowHead="mim-conversion"/>
    </Graphics>
    <Xref Database="" ID=""/>
  </Interaction>
  <Interaction GraphId="e7f01">
    <Comment>KEGG- Prostate Cancer/ MAPK Signaling Pathway
KEGG- Gap Junction</Comment>
    <Graphics ZOrder="34231" LineThickness="1.0" Color="009900">
      <Point X="1262.807124966209" Y="2657.8672206905394" GraphRef="d259a" RelX="0.0" RelY="1.0"/>
      <Point X="1607.4289956676967" Y="2748.7431525051525" GraphRef="c15d8" RelX="0.0" RelY="-1.0" ArrowHead="mim-conversion"/>
    </Graphics>
    <Xref Database="" ID=""/>
  </Interaction>
  <Interaction GraphId="ebaa0">
    <Comment>Millipore- Selected Targets of CREB1</Comment>
    <Graphics ZOrder="34233" LineThickness="1.0" Color="009900">
      <Point X="3176.573070167888" Y="3315.1323523856454" GraphRef="f99de" RelX="0.0" RelY="-1.0"/>
      <Point X="3114.1677263710603" Y="3311.6640112524" ArrowHead="mim-conversion"/>
    </Graphics>
    <Xref Database="" ID=""/>
  </Interaction>
  <Interaction GraphId="d6e4a">
    <Comment>KEGG- MAPK Signaling Pathway</Comment>
    <Graphics ZOrder="34234" LineThickness="1.0" Color="009900">
      <Point X="2463.786677613432" Y="2653.2264372020945" GraphRef="c5e2c" RelX="-0.5" RelY="-1.0"/>
      <Point X="2309.696801427421" Y="2705.3788925854296" GraphRef="b906e" RelX="0.0" RelY="-1.0" ArrowHead="mim-conversion"/>
    </Graphics>
    <Xref Database="" ID=""/>
  </Interaction>
  <Interaction GraphId="bb67a">
    <Comment>KEGG- MAPK Signaling Pathway/Prosate Cancer/ERBB Signaling Pathway
Qiagen- Molecular Mechanisms of Cancer</Comment>
    <Graphics ZOrder="34235" LineThickness="1.0" Color="009900">
      <Point X="2112.754338718906" Y="3710.3293763624597" GraphRef="da172" RelX="1.0" RelY="0.0"/>
      <Point X="1546.5269409632356" Y="4342.843622493912" GraphRef="a97eb" RelX="-0.5" RelY="-1.0" ArrowHead="mim-conversion"/>
    </Graphics>
    <Xref Database="" ID=""/>
  </Interaction>
  <Interaction GraphId="bfffa">
    <Comment>KEGG- MAPK Signaling Pathway</Comment>
    <Graphics ZOrder="34236" LineThickness="1.0" Color="009900">
      <Point X="1586.5269409632356" Y="4342.843622493912" GraphRef="a97eb" RelX="0.5" RelY="-1.0"/>
      <Point X="1729.6043385673415" Y="3471.95039874296" GraphRef="a395e" RelX="1.0" RelY="0.0" ArrowHead="mim-conversion"/>
    </Graphics>
    <Xref Database="" ID=""/>
  </Interaction>
  <Interaction GraphId="d0e9b">
    <Comment>KEGG- MAPK Signaling Pathway</Comment>
    <Graphics ZOrder="34237" LineThickness="1.0" Color="009900">
      <Point X="1586.5269409632356" Y="4342.843622493912" GraphRef="a97eb" RelX="0.5" RelY="-1.0"/>
      <Point X="1684.9159624411113" Y="3426.112996651964" GraphRef="f5646" RelX="1.0" RelY="0.0" ArrowHead="mim-conversion"/>
    </Graphics>
    <Xref Database="" ID=""/>
  </Interaction>
  <Interaction GraphId="bc245">
    <Comment>KEGG- MAPK Signaling Pathway</Comment>
    <Graphics ZOrder="34238" LineThickness="1.0" Color="009900">
      <Point X="1586.5269409632356" Y="4342.843622493912" GraphRef="a97eb" RelX="0.5" RelY="-1.0"/>
      <Point X="1793.3212611586591" Y="3389.7949062696625" GraphRef="eba05" RelX="0.0" RelY="1.0" ArrowHead="mim-conversion"/>
    </Graphics>
    <Xref Database="" ID=""/>
  </Interaction>
  <Interaction GraphId="b46a2">
    <Comment>KEGG- MAPK Signaling Pathway</Comment>
    <Graphics ZOrder="34242" LineThickness="1.0" Color="009900">
      <Point X="1034.888565212566" Y="3116.8176053759125" GraphRef="ba54c" RelX="0.0" RelY="1.0"/>
      <Point X="1042.0416739032848" Y="3146.0344762631375" GraphRef="b772b" RelX="0.0" RelY="-1.0" ArrowHead="mim-conversion"/>
    </Graphics>
    <Xref Database="" ID=""/>
  </Interaction>
  <Interaction GraphId="f76ee">
    <Comment>KEGG- MAPK Signaling Pathway</Comment>
    <Graphics ZOrder="34243" LineThickness="1.0" Color="009900">
      <Point X="1133.1012226456878" Y="3112.4061460087696" GraphRef="fbf5b" RelX="0.0" RelY="1.0"/>
      <Point X="1137.1088815095263" Y="3149.9202784360914" GraphRef="b31e1" RelX="0.0" RelY="-1.0" ArrowHead="mim-conversion"/>
    </Graphics>
    <Xref Database="" ID=""/>
  </Interaction>
  <Interaction GraphId="cdf05">
    <Comment>KEGG- MAPK Signaling Pathway</Comment>
    <Graphics ZOrder="34250" LineThickness="1.0" Color="009900">
      <Point X="615.5990754968657" Y="2480.423277768221" GraphRef="c5a86" RelX="1.0" RelY="0.0"/>
      <Point X="2735.6904450394118" Y="3061.1951144098293" GraphRef="e9efc" RelX="-1.0" RelY="0.0" ArrowHead="mim-conversion"/>
    </Graphics>
    <Xref Database="" ID=""/>
  </Interaction>
  <Interaction GraphId="aa548">
    <Comment>KEGG- MAPK Signaling Pathway</Comment>
    <Graphics ZOrder="34251" LineThickness="1.0" Color="009900">
      <Point X="1042.0416739032844" Y="3166.0344762631375"/>
      <Point X="1034.6518298482094" Y="3203.085630447493" GraphRef="d9107" RelX="0.0" RelY="-1.0" ArrowHead="mim-conversion"/>
    </Graphics>
    <Xref Database="" ID=""/>
  </Interaction>
  <Interaction GraphId="ed070">
    <Comment>KEGG- MAPK Signaling Pathway</Comment>
    <Graphics ZOrder="34252" LineThickness="1.0" Color="009900">
      <Point X="1137.1088815095263" Y="3169.9202784360914" GraphRef="b31e1" RelX="0.0" RelY="1.0"/>
      <Point X="1056.4321063207271" Y="3203.085630447493" GraphRef="d9107" RelX="0.5" RelY="-1.0" ArrowHead="mim-conversion"/>
    </Graphics>
    <Xref Database="" ID=""/>
  </Interaction>
  <Interaction GraphId="f9879">
    <Comment>KEGG- MAPK Signaling Pathway</Comment>
    <Graphics ZOrder="34257" LineThickness="1.0" Color="009900">
      <Point X="750.2310673942397" Y="2900.881757738449" GraphRef="d8142" RelX="1.0" RelY="0.0"/>
      <Point X="535.5990754968657" Y="2480.423277768221" GraphRef="c5a86" RelX="-1.0" RelY="0.0" ArrowHead="mim-conversion"/>
    </Graphics>
    <Xref Database="" ID=""/>
  </Interaction>
  <Interaction GraphId="e8737">
    <Comment>KEGG- MAPK Signaling Pathway</Comment>
    <Graphics ZOrder="34258" LineThickness="1.0" Color="009900">
      <Point X="1137.1088815095263" Y="3169.9202784360914" GraphRef="b31e1" RelX="0.0" RelY="1.0"/>
      <Point X="710.2310673942397" Y="2890.881757738449" GraphRef="d8142" RelX="0.0" RelY="-1.0" ArrowHead="mim-conversion"/>
    </Graphics>
    <Xref Database="" ID=""/>
  </Interaction>
  <Interaction GraphId="ff2a1">
    <Comment>KEGG- MAPK Signaling Pathway</Comment>
    <Graphics ZOrder="34259" LineThickness="1.0" Color="009900">
      <Point X="1062.0416739032848" Y="3166.0344762631375" GraphRef="b772b" RelX="0.5" RelY="1.0"/>
      <Point X="670.2310673942397" Y="2900.881757738449" GraphRef="d8142" RelX="-1.0" RelY="0.0" ArrowHead="mim-conversion"/>
    </Graphics>
    <Xref Database="" ID=""/>
  </Interaction>
  <Interaction GraphId="ccaee">
    <Comment>KEGG- MAPK Signaling Pathway</Comment>
    <Graphics ZOrder="34260" LineThickness="1.0" Color="009900">
      <Point X="1034.6518298482094" Y="3224.519987736774" GraphRef="d9107" RelX="0.0" RelY="1.0"/>
      <Point X="1024.9858054098463" Y="3258.801808701978" GraphRef="e9ba9" RelX="0.0" RelY="-1.0" ArrowHead="mim-conversion"/>
    </Graphics>
    <Xref Database="" ID=""/>
  </Interaction>
  <Interaction GraphId="dbc5a">
    <Comment>KEGG- MAPK Signaling Pathway</Comment>
    <Graphics ZOrder="34261" LineThickness="1.0" Color="009900">
      <Point X="2815.6904450394118" Y="3061.1951144098293" GraphRef="e9efc" RelX="1.0" RelY="0.0"/>
      <Point X="1578.3293001387074" Y="3377.7372288703937" GraphRef="b29a2" RelX="1.0" RelY="0.0" ArrowHead="mim-conversion"/>
    </Graphics>
    <Xref Database="" ID=""/>
  </Interaction>
  <Interaction GraphId="e7310">
    <Comment>KEGG- MAPK Signaling Pathway
Protein Lounge- Glucocorticoid Receptor Signaling</Comment>
    <Graphics ZOrder="34267" LineThickness="1.0" Color="009900">
      <Point X="2667.0976201154695" Y="1808.0518304061502" GraphRef="c4b4b" RelX="-1.0" RelY="0.0"/>
      <Point X="2516.893901001043" Y="2009.7001526499969" GraphRef="e6c68" RelX="1.0" RelY="0.0" ArrowHead="mim-conversion"/>
    </Graphics>
    <Xref Database="" ID=""/>
  </Interaction>
  <Interaction GraphId="f0d6a">
    <Comment>KEGG- MAPK Signaling Pathway</Comment>
    <Graphics ZOrder="34268" LineThickness="1.0" Color="009900">
      <Point X="2764.413020267852" Y="1927.9132319240089" GraphRef="c6117" RelX="1.0" RelY="0.0"/>
      <Point X="2707.0976201154695" Y="1818.0518304061502" GraphRef="c4b4b" RelX="0.0" RelY="1.0" ArrowHead="mim-conversion"/>
    </Graphics>
    <Xref Database="" ID=""/>
  </Interaction>
  <Interaction GraphId="ed2c0">
    <Comment>KEGG- MAPK Signaling Pathway</Comment>
    <Graphics ZOrder="34273" LineThickness="1.0" Color="009900">
      <Point X="2687.0976201154695" Y="1818.0518304061502" GraphRef="c4b4b" RelX="-0.5" RelY="1.0"/>
      <Point X="2746.150019195348" Y="2080.0307900991356" GraphRef="a1537" RelX="1.0" RelY="0.0" ArrowHead="mim-conversion"/>
    </Graphics>
    <Xref Database="" ID=""/>
  </Interaction>
  <Interaction GraphId="a1f15">
    <Comment>KEGG- MAPK Signaling Pathway</Comment>
    <Graphics ZOrder="34274" LineThickness="1.0" Color="009900">
      <Point X="2552.7120663545106" Y="1867.9572881627541" GraphRef="d437e" RelX="1.0" RelY="0.0"/>
      <Point X="2687.0976201154695" Y="1818.0518304061502" GraphRef="c4b4b" RelX="-0.5" RelY="1.0" ArrowHead="mim-conversion"/>
    </Graphics>
    <Xref Database="" ID=""/>
  </Interaction>
  <Interaction GraphId="f8b6e">
    <Comment>KEGG- Prostate Cancer</Comment>
    <Graphics ZOrder="34279" LineThickness="1.0" Color="009900">
      <Point X="1566.5269409632356" Y="4362.843622493912" GraphRef="a97eb" RelX="0.0" RelY="1.0"/>
      <Point X="3487.311793424819" Y="3450.211564229624" GraphRef="f3a53" RelX="-0.5" RelY="-1.0" ArrowHead="mim-conversion"/>
    </Graphics>
    <Xref Database="" ID=""/>
  </Interaction>
  <Interaction GraphId="a0772">
    <Comment>KEGG- Prostate Cancer/ MAPK Signaling Pathway</Comment>
    <Graphics ZOrder="34280" LineThickness="1.0" Color="009900">
      <Point X="1101.1980042079822" Y="1525.3092366097649" GraphRef="eb7eb" RelX="-0.5" RelY="-1.0"/>
      <Point X="1242.807124966209" Y="2657.8672206905394" GraphRef="d259a" RelX="-0.5" RelY="1.0" ArrowHead="mim-conversion"/>
    </Graphics>
    <Xref Database="" ID=""/>
  </Interaction>
  <Interaction GraphId="efa3b">
    <Comment>KEGG- Prostate Cancer</Comment>
    <Graphics ZOrder="34282" LineThickness="1.0" Color="009900">
      <Point X="1161.1980042079822" Y="1535.3092366097649" GraphRef="eb7eb" RelX="1.0" RelY="0.0"/>
      <Point X="977.6704231572448" Y="1137.569996355694" GraphRef="f1d89" RelX="-1.0" RelY="0.0" ArrowHead="mim-conversion"/>
    </Graphics>
    <Xref Database="" ID=""/>
  </Interaction>
  <Interaction GraphId="d426a">
    <Comment>KEGG- Prostate Cancer</Comment>
    <Graphics ZOrder="34283" LineThickness="1.0" Color="009900">
      <Point X="1234.692429184065" Y="2203.951157310963" GraphRef="c4bcf" RelX="1.0" RelY="0.0"/>
      <Point X="1081.1980042079822" Y="1535.3092366097649" GraphRef="eb7eb" RelX="-1.0" RelY="0.0" ArrowHead="mim-conversion"/>
    </Graphics>
    <Xref Database="" ID=""/>
  </Interaction>
  <Interaction GraphId="ee5ee">
    <Comment>KEGG- Prostate Cancer</Comment>
    <Graphics ZOrder="34284" LineThickness="1.0" Color="009900">
      <Point X="1456.601267583169" Y="655.1526458935019" GraphRef="ef9ba" RelX="0.5" RelY="1.0"/>
      <Point X="5256.812112218518" Y="2919.3266504851854" GraphRef="c5ef6" RelX="-0.5" RelY="1.0" ArrowHead="mim-conversion"/>
    </Graphics>
    <Xref Database="" ID=""/>
  </Interaction>
  <Interaction GraphId="a9dbf">
    <Comment>KEGG- Prostate Cancer</Comment>
    <Graphics ZOrder="34285" LineThickness="1.0" Color="009900">
      <Point X="1416.601267583169" Y="635.1526458935019" GraphRef="ef9ba" RelX="-0.5" RelY="-1.0"/>
      <Point X="3249.7804592936905" Y="3524.837593306521" GraphRef="a2171" RelX="0.5" RelY="-1.0" ArrowHead="mim-conversion"/>
    </Graphics>
    <Xref Database="" ID=""/>
  </Interaction>
  <Interaction GraphId="c6a10">
    <Comment>KEGG- Prostate Cancer</Comment>
    <Graphics ZOrder="34286" LineThickness="1.0" Color="009900">
      <Point X="1456.601267583169" Y="655.1526458935019" GraphRef="ef9ba" RelX="0.5" RelY="1.0"/>
      <Point X="2481.3480220807437" Y="367.6656111803068" GraphRef="bbc2b" RelX="-0.5" RelY="-1.0" ArrowHead="mim-conversion"/>
    </Graphics>
    <Xref Database="" ID=""/>
  </Interaction>
  <Interaction GraphId="bff81">
    <Comment>KEGG- Prostate Cancer
Qiagen- Molecular Mechanisms of Cancer</Comment>
    <Graphics ZOrder="34287" LineThickness="1.0" Color="009900">
      <Point X="1476.601267583169" Y="645.1526458935019" GraphRef="ef9ba" RelX="1.0" RelY="0.0"/>
      <Point X="2405.7151234969956" Y="560.4561815631711" GraphRef="b2221" RelX="0.5" RelY="-1.0" ArrowHead="mim-conversion"/>
    </Graphics>
    <Xref Database="" ID=""/>
  </Interaction>
  <Interaction GraphId="d3bf2">
    <Comment>KEGG- Prostate Cancer</Comment>
    <Graphics ZOrder="34288" LineThickness="1.0" Color="009900">
      <Point X="1456.601267583169" Y="655.1526458935019" GraphRef="ef9ba" RelX="0.5" RelY="1.0"/>
      <Point X="3729.6455344168976" Y="3261.3866739500554" ArrowHead="mim-conversion"/>
    </Graphics>
    <Xref Database="" ID=""/>
  </Interaction>
  <Interaction GraphId="e83f6">
    <Comment>KEGG- Prostate Cancer
Qiagen- Molecular Mechanisms of Cancer</Comment>
    <Graphics ZOrder="34289" LineThickness="1.0" Color="009900">
      <Point X="2385.7151234969956" Y="560.4561815631711" GraphRef="b2221" RelX="0.0" RelY="-1.0"/>
      <Point X="2058.93663389399" Y="650.0275013065344" GraphRef="edc1a" RelX="-0.5" RelY="1.0" ArrowHead="mim-conversion"/>
    </Graphics>
    <Xref Database="" ID=""/>
  </Interaction>
  <Interaction GraphId="c70e4">
    <Comment>Qiagen- Breact Cancer Regulation by Stathmin1</Comment>
    <Graphics ZOrder="34294" LineThickness="1.0" Color="009900">
      <Point X="1607.4289956676967" Y="2748.7431525051525" GraphRef="c15d8" RelX="0.0" RelY="-1.0"/>
      <Point X="348.901453502129" Y="1485.1362446819735" GraphRef="a95a7" RelX="0.0" RelY="1.0" ArrowHead="mim-conversion"/>
    </Graphics>
    <Xref Database="" ID=""/>
  </Interaction>
  <Interaction GraphId="be4eb">
    <Comment>Qiagen- Breact Cancer Regulation by Stathmin1</Comment>
    <Graphics ZOrder="34295" LineThickness="1.0" Color="009900">
      <Point X="1262.807124966209" Y="2637.8672206905394" GraphRef="d259a" RelX="0.0" RelY="-1.0"/>
      <Point X="368.901453502129" Y="1485.1362446819735" GraphRef="a95a7" RelX="0.5" RelY="1.0" ArrowHead="mim-conversion"/>
    </Graphics>
    <Xref Database="" ID=""/>
  </Interaction>
  <Interaction GraphId="a82f1">
    <Comment>Qiagen- Breact Cancer Regulation by Stathmin1</Comment>
    <Graphics ZOrder="34296" LineThickness="1.0" Color="009900">
      <Point X="977.6704231572448" Y="1137.569996355694" GraphRef="f1d89" RelX="-1.0" RelY="0.0"/>
      <Point X="368.901453502129" Y="1485.1362446819735" GraphRef="a95a7" RelX="0.5" RelY="1.0" ArrowHead="mim-conversion"/>
    </Graphics>
    <Xref Database="" ID=""/>
  </Interaction>
  <Interaction GraphId="d85b8">
    <Comment>Qiagen- Breact Cancer Regulation by Stathmin1</Comment>
    <Graphics ZOrder="34298" LineThickness="1.0" Color="009900">
      <Point X="331.72565815036455" Y="1936.2577113233074" GraphRef="f7bc2" RelX="1.0" RelY="0.0"/>
      <Point X="458.92511302033125" Y="2188.396585953503" GraphRef="e385f" RelX="0.0" RelY="-1.0" ArrowHead="mim-conversion"/>
    </Graphics>
    <Xref Database="" ID=""/>
  </Interaction>
  <Interaction GraphId="b6bb3">
    <Comment>Qiagen- Breact Cancer Regulation by Stathmin1</Comment>
    <Graphics ZOrder="34299" LineThickness="1.0" Color="ff0000">
      <Point X="3349.9841905217413" Y="1332.3908686363752" GraphRef="ed27a" RelX="-1.0" RelY="0.0"/>
      <Point X="4251.0525446074735" Y="3913.359304971934" GraphRef="e1703" RelX="0.0" RelY="1.0" ArrowHead="TBar"/>
    </Graphics>
    <Xref Database="" ID=""/>
  </Interaction>
  <Interaction GraphId="d2124">
    <Comment>Qiagen- Breact Cancer Regulation by Stathmin1</Comment>
    <Graphics ZOrder="34300" LineThickness="1.0" Color="ff0000">
      <Point X="3850.792093386119" Y="3268.80229427001" GraphRef="b72ee" RelX="-1.0" RelY="0.0"/>
      <Point X="4271.0525446074735" Y="3913.359304971934" GraphRef="e1703" RelX="0.5" RelY="1.0" ArrowHead="TBar"/>
    </Graphics>
    <Xref Database="" ID=""/>
  </Interaction>
  <Interaction GraphId="e933f">
    <Comment>Qiagen- Breact Cancer Regulation by Stathmin1</Comment>
    <Graphics ZOrder="34301" LineThickness="1.0" Color="ff0000">
      <Point X="308.901453502129" Y="1475.1362446819735" GraphRef="a95a7" RelX="-1.0" RelY="0.0"/>
      <Point X="331.72565815036455" Y="1936.2577113233074" GraphRef="f7bc2" RelX="1.0" RelY="0.0" ArrowHead="TBar"/>
    </Graphics>
    <Xref Database="" ID=""/>
  </Interaction>
  <Interaction GraphId="d9cf4">
    <Comment>KEGG- Cell Cycle</Comment>
    <Graphics ZOrder="34305" LineThickness="1.0" Color="009900">
      <Point X="3268.7395415079395" Y="2369.701658872261" GraphRef="beb34" RelX="0.5" RelY="1.0"/>
      <Point X="3682.4941616824785" Y="3640.2935114009024" GraphRef="ae7d2" RelX="-0.5" RelY="-1.0" ArrowHead="mim-conversion"/>
    </Graphics>
    <Xref Database="" ID=""/>
  </Interaction>
  <Interaction GraphId="be524">
    <Comment>KEGG/ Cell Cycle</Comment>
    <Graphics ZOrder="34306" LineThickness="1.0" Color="ff0000">
      <Point X="3702.4941616824785" Y="3640.2935114009024" GraphRef="ae7d2" RelX="0.0" RelY="-1.0"/>
      <Point X="3600.7586701298565" Y="3505.9133701450646" GraphRef="a71c2" RelX="0.0" RelY="1.0" ArrowHead="TBar"/>
    </Graphics>
    <Xref Database="" ID=""/>
  </Interaction>
  <Interaction GraphId="b4bce">
    <Comment>KEGG/ Cell Cycle</Comment>
    <Graphics ZOrder="34307" LineThickness="1.0" Color="ff0000">
      <Point X="3702.4941616824785" Y="3640.2935114009024" GraphRef="ae7d2" RelX="0.0" RelY="-1.0"/>
      <Point X="3641.340293746884" Y="3228.1625752574364" GraphRef="ce2b6" RelX="0.0" RelY="1.0" ArrowHead="TBar"/>
    </Graphics>
    <Xref Database="" ID=""/>
  </Interaction>
  <Interaction GraphId="f72d0">
    <Comment>KEGG- TFG Beta Signaling Pathway</Comment>
    <Graphics ZOrder="34316" LineThickness="1.0" Color="ff0000">
      <Point X="4295.78668963963" Y="3576.388206550184" GraphRef="b5677" RelX="0.5" RelY="1.0"/>
      <Point X="4394.367927494937" Y="3631.4939275849238" GraphRef="ac0de" RelX="-1.0" RelY="0.0" ArrowHead="TBar"/>
    </Graphics>
    <Xref Database="" ID=""/>
  </Interaction>
  <Interaction GraphId="b2aa0">
    <Comment>KEGG- TFG Beta Signaling Pathway</Comment>
    <Graphics ZOrder="34317" LineThickness="1.0" Color="ff0000">
      <Point X="4421.587178831836" Y="3571.2800238416094" GraphRef="d0cbd" RelX="0.5" RelY="1.0"/>
      <Point X="4414.367927494937" Y="3621.4939275849238" GraphRef="ac0de" RelX="-0.5" RelY="-1.0" ArrowHead="TBar"/>
    </Graphics>
    <Xref Database="" ID=""/>
  </Interaction>
  <Interaction GraphId="ee0c6">
    <Comment>KEGG- TFG Beta Signaling Pathway</Comment>
    <Graphics ZOrder="34319" LineThickness="1.0" Color="ff0000">
      <Point X="4553.476211286274" Y="3306.638222357451" GraphRef="df71b" RelX="-1.0" RelY="0.0"/>
      <Point X="4501.202076752081" Y="3298.531458120655" GraphRef="e404d" RelX="1.0" RelY="0.0" ArrowHead="TBar"/>
    </Graphics>
    <Xref Database="" ID=""/>
  </Interaction>
  <Interaction GraphId="b5e40">
    <Comment>KEGG/ TFG-BETA Signaling Pathway</Comment>
    <Graphics ZOrder="34321" LineThickness="1.0" Color="009900">
      <Point X="4478.592526425418" Y="3577.0873164556233" GraphRef="acc4f" RelX="-1.0" RelY="0.0"/>
      <Point X="4441.587178831836" Y="3561.2800238416094" GraphRef="d0cbd" RelX="1.0" RelY="0.0" ArrowHead="mim-conversion"/>
    </Graphics>
    <Xref Database="" ID=""/>
  </Interaction>
  <Interaction GraphId="d2c07">
    <Comment>KEGG/ TFG-BETA Signaling Pathway</Comment>
    <Graphics ZOrder="34323" LineThickness="1.0" Color="009900">
      <Point X="4434.367927494937" Y="3621.4939275849238" GraphRef="ac0de" RelX="0.0" RelY="-1.0"/>
      <Point X="4345.440085444881" Y="3332.372517437945" GraphRef="bac7b" RelX="1.0" RelY="0.0" ArrowHead="mim-conversion"/>
    </Graphics>
    <Xref Database="" ID=""/>
  </Interaction>
  <Interaction GraphId="bf644">
    <Comment>Qiagen- Molecular Mechanisms of Cancer</Comment>
    <Graphics ZOrder="34333" LineThickness="1.0" Color="ff0000">
      <Point X="5755.602089091761" Y="2956.893467490261" GraphRef="abc9a" RelX="0.5" RelY="1.0"/>
      <Point X="5459.417100588253" Y="2714.157095264176" GraphRef="d3b19" RelX="-1.0" RelY="0.0" ArrowHead="TBar"/>
    </Graphics>
    <Xref Database="" ID=""/>
  </Interaction>
  <Interaction GraphId="f09ab">
    <Comment>Qiagen- Molecular Mechanisms of Cancer</Comment>
    <Graphics ZOrder="34334" LineThickness="1.0" Color="ff0000">
      <Point X="2618.6710731370463" Y="1681.7471251535117" GraphRef="aec16" RelX="0.0" RelY="1.0"/>
      <Point X="5479.417100588253" Y="2724.157095264176" GraphRef="d3b19" RelX="-0.5" RelY="1.0" ArrowHead="TBar"/>
    </Graphics>
    <Xref Database="" ID=""/>
  </Interaction>
  <Interaction GraphId="c49b0">
    <Comment>Qiagen- Molecular Mechanisms of Cancer
KEGG- Apoptosis
Qiagen- Mucosal Healing through Trefoil Factors</Comment>
    <Graphics ZOrder="34335" LineThickness="1.0" Color="ff0000">
      <Point X="1396.601267583169" Y="645.1526458935019" GraphRef="ef9ba" RelX="-1.0" RelY="0.0"/>
      <Point X="3229.7804592936905" Y="3524.837593306521" GraphRef="a2171" RelX="0.0" RelY="-1.0" ArrowHead="TBar"/>
    </Graphics>
    <Xref Database="" ID=""/>
  </Interaction>
  <Interaction GraphId="a2473">
    <Comment>Qiagen- Molecular Mechanisms of Cancer</Comment>
    <Graphics ZOrder="34336" LineThickness="1.0" Color="ff0000">
      <Point X="2151.7311562339305" Y="1962.1880446820705" GraphRef="ac9c1" RelX="-1.0" RelY="0.0"/>
      <Point X="2269.696801427421" Y="2715.3788925854296" GraphRef="b906e" RelX="-1.0" RelY="0.0" ArrowHead="TBar"/>
    </Graphics>
    <Xref Database="" ID=""/>
  </Interaction>
  <Interaction GraphId="b866c">
    <Comment>Qiagen- Molecular Mechanisms of Cancer</Comment>
    <Graphics ZOrder="34337" LineThickness="1.0" Color="009900">
      <Point X="2423.781415926071" Y="1939.5396575683021" GraphRef="dcedf" RelX="0.5" RelY="1.0"/>
      <Point X="977.6704231572448" Y="1137.569996355694" GraphRef="f1d89" RelX="-1.0" RelY="0.0" ArrowHead="mim-conversion"/>
    </Graphics>
    <Xref Database="" ID=""/>
  </Interaction>
  <Interaction GraphId="e70ea">
    <Comment>Qiagen- Molecular Mechanisms of Cancer</Comment>
    <Graphics ZOrder="34338" LineThickness="1.0" Color="009900">
      <Point X="2456.1493105349446" Y="1931.4336751617134" GraphRef="dcedf" RelX="1.0" RelY="0.0"/>
      <Point X="1968.499040933672" Y="2212.411380793238" GraphRef="dff4d" RelX="-1.0" RelY="0.0" ArrowHead="mim-conversion"/>
    </Graphics>
    <Xref Database="" ID=""/>
  </Interaction>
  <Interaction GraphId="e075a">
    <Comment>Qiagen- Molecular Mechanisms of Cancer</Comment>
    <Graphics ZOrder="34339" LineThickness="1.0" Color="009900">
      <Point X="2926.7153361762407" Y="1974.6286445953529" GraphRef="f61f8" RelX="0.5" RelY="1.0"/>
      <Point X="2269.696801427421" Y="2715.3788925854296" GraphRef="b906e" RelX="-1.0" RelY="0.0" ArrowHead="mim-conversion"/>
    </Graphics>
    <Xref Database="" ID=""/>
  </Interaction>
  <Interaction GraphId="f342d">
    <Comment>Qiagen- Molecular Mechanisms of Cancer/ Breast Cancer Regulation</Comment>
    <Graphics ZOrder="34340" LineThickness="1.0" Color="009900">
      <Point X="2067.996800707133" Y="2021.3168076908394" GraphRef="fbc41" RelX="1.0" RelY="0.0"/>
      <Point X="2151.7311562339305" Y="1962.1880446820705" GraphRef="ac9c1" RelX="-1.0" RelY="0.0" ArrowHead="mim-conversion"/>
    </Graphics>
    <Xref Database="" ID=""/>
  </Interaction>
  <Interaction GraphId="c1f2e">
    <Comment>Qiagen- Molecular Mechanisms of Cancer</Comment>
    <Graphics ZOrder="34341" LineThickness="1.0" Color="009900">
      <Point X="2814.422846057663" Y="1976.6049291803338" GraphRef="bfcaf" RelX="1.0" RelY="0.0"/>
      <Point X="2866.7153361762407" Y="1964.6286445953529" GraphRef="f61f8" RelX="-1.0" RelY="0.0" ArrowHead="mim-conversion"/>
    </Graphics>
    <Xref Database="" ID=""/>
  </Interaction>
  <Interaction GraphId="bfa8c">
    <Comment>Qiagen- Molecular Mechanisms of Cancer/ Breast Cancer Regualtion</Comment>
    <Graphics ZOrder="34342" LineThickness="1.0" Color="009900">
      <Point X="2048.499040933672" Y="2212.411380793238" GraphRef="dff4d" RelX="1.0" RelY="0.0"/>
      <Point X="1987.996800707133" Y="2021.3168076908394" GraphRef="fbc41" RelX="-1.0" RelY="0.0" ArrowHead="mim-conversion"/>
    </Graphics>
    <Xref Database="" ID=""/>
  </Interaction>
  <Interaction GraphId="b4e2e">
    <Comment>Qiagen- Molecular Mechanisms of Cancer</Comment>
    <Graphics ZOrder="34343" LineThickness="1.0" Color="009900">
      <Point X="2456.1493105349446" Y="1931.4336751617134" GraphRef="dcedf" RelX="1.0" RelY="0.0"/>
      <Point X="2734.422846057663" Y="1976.6049291803338" GraphRef="bfcaf" RelX="-1.0" RelY="0.0" ArrowHead="mim-conversion"/>
    </Graphics>
    <Xref Database="" ID=""/>
  </Interaction>
  <Interaction GraphId="cabd6">
    <Comment>Qiagen- Molecular Mechanisms of Cancer</Comment>
    <Graphics ZOrder="34345" LineThickness="1.0" Color="009900">
      <Point X="1037.6704231572448" Y="1127.569996355694" GraphRef="f1d89" RelX="0.5" RelY="-1.0"/>
      <Point X="2885.6066334406073" Y="2163.718136994803" GraphRef="f8127" RelX="0.5" RelY="1.0" ArrowHead="mim-conversion"/>
    </Graphics>
    <Xref Database="" ID=""/>
  </Interaction>
  <Interaction GraphId="c4596">
    <Comment>Qiagen- Molecular Mechanisms of Cancer</Comment>
    <Graphics ZOrder="34346" LineThickness="1.0" Color="009900">
      <Point X="5236.812112218518" Y="2909.3266504851854" GraphRef="c5ef6" RelX="-1.0" RelY="0.0"/>
      <Point X="5775.602089091761" Y="2946.893467490261" GraphRef="abc9a" RelX="1.0" RelY="0.0" ArrowHead="mim-conversion"/>
    </Graphics>
    <Xref Database="" ID=""/>
  </Interaction>
  <Interaction GraphId="eaffa">
    <Comment>Qiagen- Molecular Mechanisms of Cancer</Comment>
    <Graphics ZOrder="34347" LineThickness="1.0" Color="009900">
      <Point X="2038.93663389399" Y="640.0275013065344" GraphRef="edc1a" RelX="-1.0" RelY="0.0"/>
      <Point X="3542.895646705578" Y="916.1549540334228" GraphRef="b75b9" RelX="1.0" RelY="0.0" ArrowHead="mim-conversion"/>
    </Graphics>
    <Xref Database="" ID=""/>
  </Interaction>
  <Interaction GraphId="d4490">
    <Comment>Qiagen- Molecular Mechanisms of Cancer</Comment>
    <Graphics ZOrder="34348" LineThickness="1.0" Color="009900">
      <Point X="2289.696801427421" Y="2705.3788925854296" GraphRef="b906e" RelX="-0.5" RelY="-1.0"/>
      <Point X="2258.610587603073" Y="2806.177005373401" GraphRef="a4620" RelX="0.5" RelY="-1.0" ArrowHead="mim-conversion"/>
    </Graphics>
    <Xref Database="" ID=""/>
  </Interaction>
  <Interaction GraphId="d00d3">
    <Comment>Qiagen- Molecular Mechanisms of Cancer</Comment>
    <Graphics ZOrder="34349" LineThickness="1.0" Color="009900">
      <Point X="2865.6066334406073" Y="2163.718136994803" GraphRef="f8127" RelX="0.0" RelY="1.0"/>
      <Point X="1436.601267583169" Y="635.1526458935019" GraphRef="ef9ba" RelX="0.0" RelY="-1.0" ArrowHead="mim-conversion"/>
    </Graphics>
    <Xref Database="" ID=""/>
  </Interaction>
  <Interaction GraphId="fabd2">
    <Comment>Qiagen- Molecular Mechanisms of Cancer</Comment>
    <Graphics ZOrder="34350" LineThickness="1.0" Color="009900">
      <Point X="1586.5269409632356" Y="4342.843622493912" GraphRef="a97eb" RelX="0.5" RelY="-1.0"/>
      <Point X="2516.893901001043" Y="2009.7001526499969" GraphRef="e6c68" RelX="1.0" RelY="0.0" ArrowHead="mim-conversion"/>
    </Graphics>
    <Xref Database="" ID=""/>
  </Interaction>
  <Interaction GraphId="e3972">
    <Comment>Qiagen- Molecular Mechanisms of Cancer</Comment>
    <Graphics ZOrder="34352" LineThickness="1.0" Color="009900">
      <Point X="2058.93663389399" Y="630.0275013065344" GraphRef="edc1a" RelX="-0.5" RelY="-1.0"/>
      <Point X="2658.6710731370463" Y="1671.7471251535117" GraphRef="aec16" RelX="1.0" RelY="0.0" ArrowHead="mim-conversion"/>
    </Graphics>
    <Xref Database="" ID=""/>
  </Interaction>
  <Interaction GraphId="cce08">
    <Comment>Qiagen- Molecular Mechanisms of Cancer</Comment>
    <Graphics ZOrder="34354" LineThickness="1.0" Color="ff0000">
      <Point X="3502.895646705578" Y="926.1549540334228" GraphRef="b75b9" RelX="0.0" RelY="1.0"/>
      <Point X="5415.75338567333" Y="2795.605971552517" GraphRef="f92ec" RelX="-1.0" RelY="0.0" ArrowHead="TBar"/>
    </Graphics>
    <Xref Database="" ID=""/>
  </Interaction>
  <Interaction GraphId="d9995">
    <Comment>Qiagen- Molecular Mechanisms of Cancer</Comment>
    <Graphics ZOrder="34355" LineThickness="1.0" Color="ff0000">
      <Point X="3269.7804592936905" Y="3534.837593306521" GraphRef="a2171" RelX="1.0" RelY="0.0"/>
      <Point X="5479.417100588253" Y="2704.157095264176" GraphRef="d3b19" RelX="-0.5" RelY="-1.0" ArrowHead="TBar"/>
    </Graphics>
    <Xref Database="" ID=""/>
  </Interaction>
  <Interaction GraphId="b69b3">
    <Comment>Qiagen- Molecular Mechanisms of Cancer</Comment>
    <Graphics ZOrder="34356" LineThickness="1.0" Color="009900">
      <Point X="4615.85373998169" Y="3186.9170669697337" GraphRef="b92ec" RelX="-1.0" RelY="0.0"/>
      <Point X="5735.602089091761" Y="2956.893467490261" GraphRef="abc9a" RelX="0.0" RelY="1.0" ArrowHead="mim-conversion"/>
    </Graphics>
    <Xref Database="" ID=""/>
  </Interaction>
  <Interaction GraphId="d785f">
    <Comment>KEGG- ERBB Signaling Pathway</Comment>
    <Graphics ZOrder="34362" LineThickness="1.0" Color="009900">
      <Point X="2948.2241144506856" Y="1728.4183310438634" GraphRef="c3358" RelX="-1.0" RelY="0.0"/>
      <Point X="2508.1395816713216" Y="1729.5625615714812" GraphRef="c89c3" RelX="1.0" RelY="0.0" ArrowHead="mim-conversion"/>
    </Graphics>
    <Xref Database="" ID=""/>
  </Interaction>
  <Interaction GraphId="eabe3">
    <Comment>KEGG- ERBB Signaling Pathway</Comment>
    <Graphics ZOrder="34363" LineThickness="1.0" Color="009900">
      <Point X="2468.1395816713216" Y="1719.5625615714812" GraphRef="c89c3" RelX="0.0" RelY="-1.0"/>
      <Point X="2687.0976201154695" Y="1818.0518304061502" GraphRef="c4b4b" RelX="-0.5" RelY="1.0" ArrowHead="mim-conversion"/>
    </Graphics>
    <Xref Database="" ID=""/>
  </Interaction>
  <Interaction GraphId="ed87a">
    <Comment>KEGG- ERBB Signaling Pathway</Comment>
    <Graphics ZOrder="34364" LineThickness="1.0" Color="009900">
      <Point X="1885.686902684573" Y="2374.28585010781" GraphRef="c90d8" RelX="-0.5" RelY="1.0"/>
      <Point X="3028.2241144506856" Y="1728.4183310438634" GraphRef="c3358" RelX="1.0" RelY="0.0" ArrowHead="mim-conversion"/>
    </Graphics>
    <Xref Database="" ID=""/>
  </Interaction>
  <Interaction GraphId="ee124">
    <Comment>KEGG- ERBB Signaling Pathway</Comment>
    <Graphics ZOrder="34365" LineThickness="1.0" Color="009900">
      <Point X="3947.6987488619293" Y="1835.4437990222118" GraphRef="b015e" RelX="1.0" RelY="0.0"/>
      <Point X="3738.8420131693642" Y="1857.5965978744593" GraphRef="b6ba7" RelX="0.0" RelY="1.0" ArrowHead="mim-conversion"/>
    </Graphics>
    <Xref Database="" ID=""/>
  </Interaction>
  <Interaction GraphId="f4ab4">
    <Comment>KEGG- ERBB Signaling Pathway</Comment>
    <Graphics ZOrder="34366" LineThickness="1.0" Color="009900">
      <Point X="1885.686902684573" Y="2374.28585010781" GraphRef="c90d8" RelX="-0.5" RelY="1.0"/>
      <Point X="1496.3592061743639" Y="2422.1410915472406" GraphRef="b8df4" RelX="-1.0" RelY="0.0" ArrowHead="mim-conversion"/>
    </Graphics>
    <Xref Database="" ID=""/>
  </Interaction>
  <Interaction GraphId="ee445">
    <Comment>KEGG- ERBB Signaling Pathway</Comment>
    <Graphics ZOrder="34367" LineThickness="1.0" Color="009900">
      <Point X="1865.686902684573" Y="2364.28585010781" GraphRef="c90d8" RelX="-1.0" RelY="0.0"/>
      <Point X="3927.6987488619293" Y="1825.4437990222118" GraphRef="b015e" RelX="0.5" RelY="-1.0" ArrowHead="mim-conversion"/>
    </Graphics>
    <Xref Database="" ID=""/>
  </Interaction>
  <Interaction GraphId="f713b">
    <Comment>KEGG- ERBB Signaling Pathway
Protein Loung- ERK Signaling</Comment>
    <Graphics ZOrder="34368" LineThickness="1.0" Color="009900">
      <Point X="1606.5269409632356" Y="4352.843622493912" GraphRef="a97eb" RelX="1.0" RelY="0.0"/>
      <Point X="3942.32341570996" Y="3805.678631378787" GraphRef="dc883" RelX="-1.0" RelY="0.0" ArrowHead="mim-conversion"/>
    </Graphics>
    <Xref Database="" ID=""/>
  </Interaction>
  <Interaction GraphId="e24e6">
    <Comment>Qiagen- Mucosal Healing through Trefoil Factors</Comment>
    <Graphics ZOrder="34370" LineThickness="1.0" Color="009900">
      <Point X="3249.7804592936905" Y="3544.837593306521" GraphRef="a2171" RelX="0.5" RelY="1.0"/>
      <Point X="5459.417100588253" Y="2714.157095264176" GraphRef="d3b19" RelX="-1.0" RelY="0.0" ArrowHead="mim-conversion"/>
    </Graphics>
    <Xref Database="" ID=""/>
  </Interaction>
  <Interaction GraphId="f5fc5">
    <Comment>Protein Lounge - Glucocorticoid Receptor Signaling</Comment>
    <Graphics ZOrder="34371" LineThickness="1.0" Color="ff0000">
      <Point X="5249.183728538721" Y="3262.922961579301" GraphRef="bcbc6" RelX="1.0" RelY="0.0"/>
      <Point X="5506.049334966854" Y="2625.928071265762" GraphRef="ab0bd" RelX="-1.0" RelY="0.0" ArrowHead="TBar"/>
    </Graphics>
    <Xref Database="" ID=""/>
  </Interaction>
  <Interaction GraphId="d3bb7">
    <Comment>Protein Lounge - Glucocorticoid Receptor Signaling</Comment>
    <Graphics ZOrder="34372" LineThickness="1.0" Color="ff0000">
      <Point X="5249.183728538721" Y="3262.922961579301" GraphRef="bcbc6" RelX="1.0" RelY="0.0"/>
      <Point X="2747.0976201154695" Y="1808.0518304061502" GraphRef="c4b4b" RelX="1.0" RelY="0.0" ArrowHead="TBar"/>
    </Graphics>
    <Xref Database="" ID=""/>
  </Interaction>
  <Interaction GraphId="e07a4">
    <Comment>Protein Lounge - Glucocorticoid Receptor Signaling</Comment>
    <Graphics ZOrder="34373" LineThickness="1.0" Color="009900">
      <Point X="2727.0976201154695" Y="1818.0518304061502" GraphRef="c4b4b" RelX="0.5" RelY="1.0"/>
      <Point X="5169.183728538721" Y="3262.922961579301" GraphRef="bcbc6" RelX="-1.0" RelY="0.0" ArrowHead="mim-conversion"/>
    </Graphics>
    <Xref Database="" ID=""/>
  </Interaction>
  <Interaction GraphId="c215e">
    <Comment>Protein Lounge - Glucocorticoid Receptor Signaling</Comment>
    <Graphics ZOrder="34374" LineThickness="1.0" Color="ff0000">
      <Point X="5249.183728538721" Y="3262.922961579301" GraphRef="bcbc6" RelX="1.0" RelY="0.0"/>
      <Point X="1586.5269409632356" Y="4342.843622493912" GraphRef="a97eb" RelX="0.5" RelY="-1.0" ArrowHead="TBar"/>
    </Graphics>
    <Xref Database="" ID=""/>
  </Interaction>
  <Interaction GraphId="c799b">
    <Comment>Protein Lounge - Glucocorticoid Receptor Signaling</Comment>
    <Graphics ZOrder="34375" LineThickness="1.0" Color="009900">
      <Point X="4723.301548332651" Y="3410.4148885987943" GraphRef="ead69" RelX="0.5" RelY="-1.0"/>
      <Point X="3641.2844743601604" Y="4544.987223813883" GraphRef="cba30" RelX="-1.0" RelY="0.0" ArrowHead="mim-conversion"/>
    </Graphics>
    <Xref Database="" ID=""/>
  </Interaction>
  <Interaction GraphId="d1946">
    <Comment>Protein Lounge - Glucocorticoid Receptor Signaling</Comment>
    <Graphics ZOrder="34377" LineThickness="1.0" Color="009900">
      <Point X="5169.183728538721" Y="3262.922961579301" GraphRef="bcbc6" RelX="-1.0" RelY="0.0"/>
      <Point X="4743.301548332651" Y="3420.4148885987943" GraphRef="ead69" RelX="1.0" RelY="0.0" ArrowHead="mim-conversion"/>
    </Graphics>
    <Xref Database="" ID=""/>
  </Interaction>
  <Interaction GraphId="e5ac7">
    <Comment>Protein Lounge - Glucocorticoid Receptor Signaling</Comment>
    <Graphics ZOrder="34378" LineThickness="1.0" Color="009900">
      <Point X="3701.2844743601604" Y="4554.987223813883" GraphRef="cba30" RelX="0.5" RelY="1.0"/>
      <Point X="3912.533262510677" Y="4546.841254812103" GraphRef="aa179" RelX="0.0" RelY="-1.0" ArrowHead="mim-conversion"/>
    </Graphics>
    <Xref Database="" ID=""/>
  </Interaction>
  <Interaction GraphId="e25a0">
    <Comment>Qiagen- Mucosal Healing through Trefoil Factors</Comment>
    <Graphics ZOrder="34381" LineThickness="1.0" Color="009900">
      <Point X="4665.006073353188" Y="3643.1239759384207" GraphRef="c0289" RelX="0.0" RelY="-1.0"/>
      <Point X="2568.4104817147263" Y="384.6292744271323" GraphRef="bbc2b" RelX="1.0" RelY="0.0" ArrowHead="mim-conversion"/>
    </Graphics>
    <Xref Database="" ID=""/>
  </Interaction>
  <Interaction GraphId="d145e">
    <Comment>Protein Lounge - Glucocorticoid Receptor Signaling</Comment>
    <Graphics ZOrder="34382" LineThickness="1.0" Color="009900">
      <Point X="5209.183728538721" Y="3272.922961579301" GraphRef="bcbc6" RelX="0.0" RelY="1.0"/>
      <Point X="3216.573070167888" Y="3325.1323523856454" GraphRef="f99de" RelX="1.0" RelY="0.0" ArrowHead="mim-conversion"/>
    </Graphics>
    <Xref Database="" ID=""/>
  </Interaction>
  <Interaction GraphId="e9a0b">
    <Comment>Protein Lounge - Glucocorticoid Receptor Signaling</Comment>
    <Graphics ZOrder="34383" LineThickness="1.0" Color="009900">
      <Point X="5209.183728538721" Y="3272.922961579301" GraphRef="bcbc6" RelX="0.0" RelY="1.0"/>
      <Point X="3827.2228037997343" Y="3062.0804170896217" GraphRef="ec94c" RelX="1.0" RelY="0.0" ArrowHead="mim-conversion"/>
    </Graphics>
    <Xref Database="" ID=""/>
  </Interaction>
  <Interaction GraphId="e628a">
    <Comment>Qiagen- Mucosal Healing through Trefoil Factors</Comment>
    <Graphics ZOrder="34390" LineThickness="1.0" Color="009900">
      <Point X="4705.006073353188" Y="3653.1239759384207" GraphRef="c0289" RelX="1.0" RelY="0.0"/>
      <Point X="4627.658372126662" Y="3761.089350989271" GraphRef="b72cc" RelX="-1.0" RelY="0.0" ArrowHead="mim-conversion"/>
    </Graphics>
    <Xref Database="" ID=""/>
  </Interaction>
  <Interaction GraphId="f0139">
    <Comment>Protein Lounge - Erk Signaling</Comment>
    <Graphics ZOrder="34392" LineThickness="1.0" Color="009900">
      <Point X="1566.5269409632356" Y="4362.843622493912" GraphRef="a97eb" RelX="0.0" RelY="1.0"/>
      <Point X="3426.9180697277225" Y="3713.62417421532" GraphRef="e2a63" RelX="0.0" RelY="-1.0" ArrowHead="mim-conversion"/>
    </Graphics>
    <Xref Database="" ID=""/>
  </Interaction>
  <Interaction GraphId="dea09">
    <Comment>Protein Lounge - Erk Signaling</Comment>
    <Graphics ZOrder="34393" LineThickness="1.0" Color="009900">
      <Point X="3545.4494716864924" Y="4320.964402053594" GraphRef="c8388" RelX="-1.0" RelY="0.0"/>
      <Point X="3476.6662924370185" Y="4287.461217340226" GraphRef="aef1d" RelX="0.0" RelY="1.0" ArrowHead="mim-conversion"/>
    </Graphics>
    <Xref Database="" ID=""/>
  </Interaction>
  <Interaction GraphId="cfd15">
    <Comment>Protein Lounge - Erk Signaling</Comment>
    <Graphics ZOrder="34394" LineThickness="1.0" Color="009900">
      <Point X="3590.0902476336782" Y="3842.56140112129" GraphRef="d7874" RelX="-0.5" RelY="-1.0"/>
      <Point X="2603.712478131371" Y="2719.5503367757374" GraphRef="aebeb" RelX="-0.5" RelY="1.0" ArrowHead="mim-conversion"/>
    </Graphics>
    <Xref Database="" ID=""/>
  </Interaction>
  <Interaction GraphId="c701f">
    <Comment>Protein Lounge - Erk Signaling</Comment>
    <Graphics ZOrder="34395" LineThickness="1.0" Color="009900">
      <Point X="3661.2844743601604" Y="4554.987223813883" GraphRef="cba30" RelX="-0.5" RelY="1.0"/>
      <Point X="3650.0902476336782" Y="3852.56140112129" GraphRef="d7874" RelX="1.0" RelY="0.0" ArrowHead="mim-conversion"/>
    </Graphics>
    <Xref Database="" ID=""/>
  </Interaction>
  <Interaction GraphId="dbc74">
    <Comment>Protein Lounge - Erk Signaling</Comment>
    <Graphics ZOrder="34398" LineThickness="1.0" Color="009900">
      <Point X="3661.2844743601604" Y="4554.987223813883" GraphRef="cba30" RelX="-0.5" RelY="1.0"/>
      <Point X="3625.4494716864924" Y="4320.964402053594" GraphRef="c8388" RelX="1.0" RelY="0.0" ArrowHead="mim-conversion"/>
    </Graphics>
    <Xref Database="" ID=""/>
  </Interaction>
  <Interaction GraphId="b5220">
    <Comment>Protein Lounge - Erk Signaling</Comment>
    <Graphics ZOrder="34400" LineThickness="1.0" Color="009900">
      <Point X="3476.6662924370185" Y="4268.419113373502" GraphRef="aef1d" RelX="0.0" RelY="-1.0"/>
      <Point X="2583.712478131371" Y="2709.5503367757374" GraphRef="aebeb" RelX="-1.0" RelY="0.0" ArrowHead="mim-conversion"/>
    </Graphics>
    <Xref Database="" ID=""/>
  </Interaction>
  <Interaction GraphId="ee2ef">
    <Comment>Protein Lounge - Erk Signaling</Comment>
    <Graphics ZOrder="34401" LineThickness="1.0" Color="009900">
      <Point X="2623.712478131371" Y="2719.5503367757374" GraphRef="aebeb" RelX="0.0" RelY="1.0"/>
      <Point X="1566.5269409632356" Y="4342.843622493912" GraphRef="a97eb" RelX="0.0" RelY="-1.0" ArrowHead="mim-conversion"/>
    </Graphics>
    <Xref Database="" ID=""/>
  </Interaction>
  <Interaction GraphId="e1702">
    <Comment>Protein Lounge - Erk Signaling</Comment>
    <Graphics ZOrder="34404" LineThickness="1.0" Color="009900">
      <Point X="1586.5269409632356" Y="4342.843622493912" GraphRef="a97eb" RelX="0.5" RelY="-1.0"/>
      <Point X="4980.113839697669" Y="2103.8255824135313" GraphRef="eba15" RelX="-0.5" RelY="1.0" ArrowHead="mim-conversion"/>
    </Graphics>
    <Xref Database="" ID=""/>
  </Interaction>
  <Interaction GraphId="aa5b1">
    <Comment>Applied Biosystems- AMPK Enzyme Pathway</Comment>
    <Graphics ZOrder="34411" LineThickness="1.0" Color="009900">
      <Point X="2911.951962021723" Y="4242.836589633964" GraphRef="b2528" RelX="-0.5" RelY="-1.0"/>
      <Point X="2750.3462947084886" Y="3659.397032153701" GraphRef="de9e3" RelX="0.0" RelY="1.0" ArrowHead="mim-conversion"/>
    </Graphics>
    <Xref Database="" ID=""/>
  </Interaction>
  <Interaction GraphId="c5d81">
    <Comment>Applied Biosystems- AMPK Enzyme Pathway</Comment>
    <Graphics ZOrder="34412" LineThickness="1.0" Color="009900">
      <Point X="2750.3462947084886" Y="3659.397032153701" GraphRef="de9e3" RelX="0.0" RelY="1.0"/>
      <Point X="2742.438955698082" Y="4343.089491443581" GraphRef="d0d72" RelX="0.0" RelY="-1.0" ArrowHead="mim-conversion"/>
    </Graphics>
    <Xref Database="" ID=""/>
  </Interaction>
  <Interaction GraphId="a773b">
    <Comment>Applied Biosystems- AMPK Enzyme Pathway</Comment>
    <Graphics ZOrder="34413" LineThickness="1.0" Color="009900">
      <Point X="1496.3592061743639" Y="2422.1410915472406" GraphRef="b8df4" RelX="-1.0" RelY="0.0"/>
      <Point X="1057.6704231572448" Y="1137.569996355694" GraphRef="f1d89" RelX="1.0" RelY="0.0" ArrowHead="mim-conversion"/>
    </Graphics>
    <Xref Database="" ID=""/>
  </Interaction>
  <Interaction GraphId="ed77a">
    <Comment>Applied Biosystems- AMPK Enzyme Pathway
Qiagen- CRHR Pathway</Comment>
    <Graphics ZOrder="34414" LineThickness="1.0" Color="009900">
      <Point X="3570.0902476336782" Y="3852.56140112129" GraphRef="d7874" RelX="-1.0" RelY="0.0"/>
      <Point X="3176.573070167888" Y="3335.1323523856454" GraphRef="f99de" RelX="0.0" RelY="1.0" ArrowHead="mim-conversion"/>
    </Graphics>
    <Xref Database="" ID=""/>
  </Interaction>
  <Interaction GraphId="a0afe">
    <Comment>Applied Biosystems- AMPK Enzyme Pathway`</Comment>
    <Graphics ZOrder="34415" LineThickness="1.0" Color="009900">
      <Point X="3120.8042403670474" Y="4552.365719365842" GraphRef="e7ab4" RelX="1.0" RelY="0.0"/>
      <Point X="1496.3592061743639" Y="2422.1410915472406" GraphRef="b8df4" RelX="-1.0" RelY="0.0" ArrowHead="mim-conversion"/>
    </Graphics>
    <Xref Database="" ID=""/>
  </Interaction>
  <Interaction GraphId="a6dcf">
    <Comment>Applied Biosystems- AMPK Enzyme Pathway</Comment>
    <Graphics ZOrder="34416" LineThickness="1.0" Color="009900">
      <Point X="3590.0902476336782" Y="3842.56140112129" GraphRef="d7874" RelX="-0.5" RelY="-1.0"/>
      <Point X="2790.3462947084886" Y="3649.397032153701" GraphRef="de9e3" RelX="1.0" RelY="0.0" ArrowHead="mim-conversion"/>
    </Graphics>
    <Xref Database="" ID=""/>
  </Interaction>
  <Interaction GraphId="c68f2">
    <Comment>Applied Biosystems- AMPK Enzyme Pathway</Comment>
    <Graphics ZOrder="34419" LineThickness="1.0" Color="009900">
      <Point X="3570.0902476336782" Y="3852.56140112129" GraphRef="d7874" RelX="-1.0" RelY="0.0"/>
      <Point X="2795.7220172518414" Y="3613.1542575872263" GraphRef="db6fc" RelX="1.0" RelY="0.0" ArrowHead="mim-conversion"/>
    </Graphics>
    <Xref Database="" ID=""/>
  </Interaction>
  <Interaction GraphId="fe850">
    <Comment>Applied Biosystems- AMPK Enzyme Pathway</Comment>
    <Graphics ZOrder="34420" LineThickness="1.0" Color="009900">
      <Point X="3590.0902476336782" Y="3862.56140112129" GraphRef="d7874" RelX="-0.5" RelY="1.0"/>
      <Point X="2811.502364072651" Y="3587.3161072982093" GraphRef="c44e1" RelX="1.0" RelY="0.0" ArrowHead="mim-conversion"/>
    </Graphics>
    <Xref Database="" ID=""/>
  </Interaction>
  <Interaction GraphId="ed70e">
    <Comment>Applied Biosystems- AMPK Enzyme Pathway</Comment>
    <Graphics ZOrder="34421" LineThickness="1.0" Color="009900">
      <Point X="977.6704231572448" Y="1137.569996355694" GraphRef="f1d89" RelX="-1.0" RelY="0.0"/>
      <Point X="2931.951962021723" Y="4242.836589633964" GraphRef="b2528" RelX="0.0" RelY="-1.0" ArrowHead="mim-conversion"/>
    </Graphics>
    <Xref Database="" ID=""/>
  </Interaction>
  <Interaction GraphId="d7122">
    <Comment>Qiagen- CDK5 Pathway</Comment>
    <Graphics ZOrder="34426" LineThickness="1.0" Color="009900">
      <Point X="4682.138823618703" Y="1905.2649489062064" GraphRef="b6f40" RelX="0.0" RelY="1.0"/>
      <Point X="2072.754338718906" Y="3700.3293763624597" GraphRef="da172" RelX="0.0" RelY="-1.0" ArrowHead="mim-conversion"/>
    </Graphics>
    <Xref Database="" ID=""/>
  </Interaction>
  <Interaction GraphId="d95cd">
    <Comment>Qiagen- CDK5 Pathway</Comment>
    <Graphics ZOrder="34427" LineThickness="1.0" Color="009900">
      <Point X="5000.113839697669" Y="2083.8255824135313" GraphRef="eba15" RelX="0.0" RelY="-1.0"/>
      <Point X="4722.138823618703" Y="1895.2649489062064" GraphRef="b6f40" RelX="1.0" RelY="0.0" ArrowHead="mim-conversion"/>
    </Graphics>
    <Xref Database="" ID=""/>
  </Interaction>
  <Interaction GraphId="d08d7">
    <Comment>Qiagen- CDK5 Pathway</Comment>
    <Graphics ZOrder="34428" LineThickness="1.0" Color="009900">
      <Point X="4589.950111275148" Y="1856.9871092813378" GraphRef="d9b03" RelX="1.0" RelY="0.0"/>
      <Point X="4642.138823618703" Y="1895.2649489062064" GraphRef="b6f40" RelX="-1.0" RelY="0.0" ArrowHead="mim-conversion"/>
    </Graphics>
    <Xref Database="" ID=""/>
  </Interaction>
  <Interaction GraphId="e3c5b">
    <Comment>KEGG/Apoptosis Pathway</Comment>
    <Graphics ZOrder="34430" LineThickness="1.0" Color="009900">
      <Point X="4475.563277899917" Y="2114.3873801663394" GraphRef="b4ecf" RelX="0.0" RelY="1.0"/>
      <Point X="4425.18306967603" Y="2163.926692714017" GraphRef="c9f13" RelX="0.0" RelY="-1.0" ArrowHead="mim-conversion"/>
    </Graphics>
    <Xref Database="" ID=""/>
  </Interaction>
  <Interaction GraphId="daf65">
    <Comment>KEGG- Colorectal Cancer</Comment>
    <Graphics ZOrder="34433" LineThickness="1.0" Color="009900">
      <Point X="4903.445940108422" Y="3297.3196722662196" GraphRef="aaad5" RelX="1.0" RelY="0.0"/>
      <Point X="5475.195740620375" Y="3152.1907051913695" GraphRef="a9a7b" RelX="-1.0" RelY="0.0" ArrowHead="mim-conversion"/>
    </Graphics>
    <Xref Database="" ID=""/>
  </Interaction>
  <Interaction GraphId="ae194">
    <Comment>KEGG- Colorectal Cancer</Comment>
    <Graphics ZOrder="34434" LineThickness="1.0" Color="009900">
      <Point X="5495.195740620375" Y="3142.1907051913695" GraphRef="a9a7b" RelX="-0.5" RelY="-1.0"/>
      <Point X="5296.812112218518" Y="2919.3266504851854" GraphRef="c5ef6" RelX="0.5" RelY="1.0" ArrowHead="mim-conversion"/>
    </Graphics>
    <Xref Database="" ID=""/>
  </Interaction>
  <Interaction GraphId="f4da5">
    <Comment>Qiagen- CRHR Pathway</Comment>
    <Graphics ZOrder="34446" LineThickness="1.0" Color="009900">
      <Point X="2527.477035768034" Y="4183.836589633964" GraphRef="ab1aa" RelX="0.5" RelY="1.0"/>
      <Point X="2545.951962021723" Y="4221.836589633964" GraphRef="ae9c0" RelX="0.0" RelY="-1.0" ArrowHead="mim-conversion"/>
    </Graphics>
    <Xref Database="" ID=""/>
  </Interaction>
  <Interaction GraphId="c61d1">
    <Comment>Qiagen- CRHR Pathway</Comment>
    <Graphics ZOrder="34451" LineThickness="1.0" Color="009900">
      <Point X="2585.951962021723" Y="4231.836589633964" GraphRef="ae9c0" RelX="1.0" RelY="0.0"/>
      <Point X="2621.951962021723" Y="4239.836589633964" GraphRef="dd9ab" RelX="-1.0" RelY="0.0" ArrowHead="mim-conversion"/>
    </Graphics>
    <Xref Database="" ID=""/>
  </Interaction>
  <Interaction GraphId="fee94">
    <Comment>Qiagen- CRHR Pathway</Comment>
    <Graphics ZOrder="34453" LineThickness="1.0" Color="009900">
      <Point X="2621.951962021723" Y="4239.836589633964" GraphRef="dd9ab" RelX="-1.0" RelY="0.0"/>
      <Point X="3060.8042403670474" Y="4562.365719365842" GraphRef="e7ab4" RelX="-0.5" RelY="1.0" ArrowHead="mim-conversion"/>
    </Graphics>
    <Xref Database="" ID=""/>
  </Interaction>
  <Interaction GraphId="e7afc">
    <Comment>Qiagen- CRHR Pathway</Comment>
    <Graphics ZOrder="34454" LineThickness="1.0" Color="009900">
      <Point X="3641.2844743601604" Y="4544.987223813883" GraphRef="cba30" RelX="-1.0" RelY="0.0"/>
      <Point X="3120.8042403670474" Y="4552.365719365842" GraphRef="e7ab4" RelX="1.0" RelY="0.0" ArrowHead="mim-conversion"/>
    </Graphics>
    <Xref Database="" ID=""/>
  </Interaction>
  <Interaction GraphId="e8979">
    <Comment>Qiagen- CRHR Pathway</Comment>
    <Graphics ZOrder="34457" LineThickness="1.0" Color="009900">
      <Point X="3570.0902476336782" Y="3852.56140112129" GraphRef="d7874" RelX="-1.0" RelY="0.0"/>
      <Point X="2645.3610965185585" Y="4164.510051007335" GraphRef="ef45b" RelX="1.0" RelY="0.0" ArrowHead="mim-conversion"/>
    </Graphics>
    <Xref Database="" ID=""/>
  </Interaction>
  <Interaction GraphId="e77ac">
    <Comment>Qiagen- CRHR Pathway</Comment>
    <Graphics ZOrder="34458" LineThickness="1.0" Color="009900">
      <Point X="2625.3610965185585" Y="4154.510051007335" GraphRef="ef45b" RelX="0.5" RelY="-1.0"/>
      <Point X="2603.712478131371" Y="2719.5503367757374" GraphRef="aebeb" RelX="-0.5" RelY="1.0" ArrowHead="mim-conversion"/>
    </Graphics>
    <Xref Database="" ID=""/>
  </Interaction>
  <Interaction GraphId="ff1e4">
    <Comment>Sabiosciences- Protein Lounge- Cellular Apoptosis Pathway</Comment>
    <Graphics ZOrder="34459" LineThickness="1.0" Color="ff0000">
      <Point X="5316.812112218518" Y="2909.3266504851854" GraphRef="c5ef6" RelX="1.0" RelY="0.0"/>
      <Point X="5531.595882152631" Y="2801.6131248685033" GraphRef="a0224" RelX="-1.0" RelY="0.0" ArrowHead="TBar"/>
    </Graphics>
    <Xref Database="" ID=""/>
  </Interaction>
  <Interaction GraphId="e2608">
    <Comment>KEGG- GAP Junction</Comment>
    <Graphics ZOrder="34466" LineThickness="1.0" Color="009900">
      <Point X="1476.0590637171854" Y="2038.514627726965" GraphRef="b245e" RelX="0.0" RelY="-1.0"/>
      <Point X="1242.807124966209" Y="2657.8672206905394" GraphRef="d259a" RelX="-0.5" RelY="1.0" ArrowHead="mim-conversion"/>
    </Graphics>
    <Xref Database="" ID=""/>
  </Interaction>
  <Interaction GraphId="c04ae">
    <Comment>KEGG- GAP Junction</Comment>
    <Graphics ZOrder="34467" LineThickness="1.0" Color="009900">
      <Point X="1194.692429184065" Y="2213.951157310963" GraphRef="c4bcf" RelX="0.0" RelY="1.0"/>
      <Point X="1496.0590637171854" Y="2038.514627726965" GraphRef="b245e" RelX="0.5" RelY="-1.0" ArrowHead="mim-conversion"/>
    </Graphics>
    <Xref Database="" ID=""/>
  </Interaction>
  <Interaction GraphId="cecbe">
    <Comment>KEGG- GAP Junction</Comment>
    <Graphics ZOrder="34468" LineThickness="1.0" Color="009900">
      <Point X="1476.0590637171854" Y="2038.514627726965" GraphRef="b245e" RelX="0.0" RelY="-1.0"/>
      <Point X="2171.7311562339305" Y="1972.1880446820705" GraphRef="ac9c1" RelX="-0.5" RelY="1.0" ArrowHead="mim-conversion"/>
    </Graphics>
    <Xref Database="" ID=""/>
  </Interaction>
  <Interaction GraphId="affc6">
    <Comment>KEGG- GAP Junction</Comment>
    <Graphics ZOrder="34469" LineThickness="1.0" Color="009900">
      <Point X="1556.3592061743639" Y="2412.1410915472406" GraphRef="b8df4" RelX="0.5" RelY="-1.0"/>
      <Point X="2052.754338718906" Y="3720.3293763624597" GraphRef="da172" RelX="-0.5" RelY="1.0" ArrowHead="mim-conversion"/>
    </Graphics>
    <Xref Database="" ID=""/>
  </Interaction>
  <Interaction GraphId="dee2a">
    <Comment>Postgraduate Medical Journal</Comment>
    <Graphics ZOrder="34475" LineThickness="1.0" Color="009900">
      <Point X="1456.601267583169" Y="655.1526458935019" GraphRef="ef9ba" RelX="0.5" RelY="1.0"/>
      <Point X="1563.1204595804857" Y="1052.7670379639326" GraphRef="d60d6" RelX="0.0" RelY="-1.0" ArrowHead="mim-conversion"/>
    </Graphics>
    <Xref Database="" ID=""/>
  </Interaction>
  <Interaction GraphId="fa5fa">
    <Comment>Protein Lounge - Erk Signaling</Comment>
    <Graphics ZOrder="34478" LineThickness="1.0" Color="009900">
      <Point X="1461.164475075286" Y="1875.7458460768594" GraphRef="fbff8" RelX="-1.0" RelY="0.0"/>
      <Point X="1516.0590637171854" Y="2048.514627726965" GraphRef="b245e" RelX="1.0" RelY="0.0" ArrowHead="mim-conversion"/>
    </Graphics>
    <Xref Database="" ID=""/>
  </Interaction>
  <Interaction GraphId="e8e07">
    <Comment>Protein Lounge - Erk Signaling</Comment>
    <Graphics ZOrder="34480" LineThickness="1.0" Color="009900">
      <Point X="1546.5269409632356" Y="4362.843622493912" GraphRef="a97eb" RelX="-0.5" RelY="1.0"/>
      <Point X="3298.244833319692" Y="4260.582199600711" GraphRef="c2052" RelX="-0.5" RelY="-1.0" ArrowHead="mim-conversion"/>
    </Graphics>
    <Xref Database="" ID=""/>
  </Interaction>
  <Interaction GraphId="e8f33">
    <Comment>KEGG- Calcium Signaling Pathway</Comment>
    <Graphics ZOrder="34485" LineThickness="1.0" Color="009900">
      <Point X="3120.8042403670474" Y="4552.365719365842" GraphRef="e7ab4" RelX="1.0" RelY="0.0"/>
      <Point X="3570.0902476336782" Y="3852.56140112129" GraphRef="d7874" RelX="-1.0" RelY="0.0" ArrowHead="mim-conversion"/>
    </Graphics>
    <Xref Database="" ID=""/>
  </Interaction>
  <Interaction GraphId="b0216">
    <Comment>KEGG- Calcium Signaling Pathway</Comment>
    <Graphics ZOrder="34489" LineThickness="1.0" Color="ff0000">
      <Point X="3650.0902476336782" Y="3852.56140112129" GraphRef="d7874" RelX="1.0" RelY="0.0"/>
      <Point X="3857.4100571560716" Y="4345.233114148654" GraphRef="c8be7" RelX="-1.0" RelY="0.0" ArrowHead="TBar"/>
    </Graphics>
    <Xref Database="" ID=""/>
  </Interaction>
  <Interaction GraphId="ce32e">
    <Comment>BioCarta- mTOR Signaling Pathway</Comment>
    <Graphics ZOrder="34492" LineThickness="1.0" Color="ff0000">
      <Point X="1916.451957203451" Y="1821.4252773710637" GraphRef="cee22" RelX="-1.0" RelY="0.0"/>
      <Point X="1603.1204595804857" Y="1062.7670379639326" GraphRef="d60d6" RelX="1.0" RelY="0.0" ArrowHead="TBar"/>
    </Graphics>
    <Xref Database="" ID=""/>
  </Interaction>
  <Interaction GraphId="aaeaa">
    <Comment>Qiagen- Inhibition of Angiogenesis by TSP1</Comment>
    <Graphics ZOrder="34493" LineThickness="1.0" Color="ff0000">
      <Point X="4633.476211286274" Y="3306.638222357451" GraphRef="df71b" RelX="1.0" RelY="0.0"/>
      <Point X="4711.012209681678" Y="3351.7971135001135" GraphRef="e21a6" RelX="-1.0" RelY="0.0" ArrowHead="TBar"/>
    </Graphics>
    <Xref Database="" ID=""/>
  </Interaction>
  <Interaction GraphId="b8460">
    <Comment>Qiagen- Inhibition of Angiogenesis by TSP1</Comment>
    <Graphics ZOrder="34496" LineThickness="1.0" Color="009900">
      <Point X="4731.012209681678" Y="3361.7971135001135" GraphRef="e21a6" RelX="-0.5" RelY="1.0"/>
      <Point X="4743.630922945102" Y="3381.4151247503505" GraphRef="fb611" RelX="0.0" RelY="-1.0" ArrowHead="mim-conversion"/>
    </Graphics>
    <Xref Database="" ID=""/>
  </Interaction>
  <Interaction GraphId="c58ba">
    <Comment>BioGRID-Essential role of Tip60-dependent recruitment of ribonucleotide reductase at DNA damage sites in DNA repair during G1 phase.

Atlas of Genetics and Cytogenetics in Oncology and Haematology</Comment>
    <Graphics ZOrder="34508" LineThickness="1.0" Color="009900">
      <Point X="1546.5269409632356" Y="4342.843622493912" GraphRef="a97eb" RelX="-0.5" RelY="-1.0"/>
      <Point X="1833.962972388605" Y="3360.3831415637806" GraphRef="f10b0" RelX="1.0" RelY="0.0" ArrowHead="mim-conversion"/>
    </Graphics>
    <Xref Database="" ID=""/>
  </Interaction>
  <Interaction GraphId="e108a">
    <Comment>Atlas of Genetics and Cytogenetics in Oncology and Haematology</Comment>
    <Graphics ZOrder="34509" LineThickness="1.0" Color="009900">
      <Point X="1833.962972388605" Y="3360.3831415637806" GraphRef="f10b0" RelX="1.0" RelY="0.0"/>
      <Point X="3202.6622616955005" Y="2369.701658872261" GraphRef="beb34" RelX="-0.5" RelY="1.0" ArrowHead="mim-conversion"/>
    </Graphics>
    <Xref Database="" ID=""/>
  </Interaction>
  <Interaction GraphId="dc71d">
    <Comment>Wikigenes-
Rudge, T.L. et al.
Synergistic activation of the TATA-less mouse thymidylate synthase promoter by the Ets transcription factor GABP and Sp1.</Comment>
    <Graphics ZOrder="34511" LineThickness="1.0" Color="009900">
      <Point X="4728.701116367209" Y="3453.153325273289" GraphRef="f5b17" RelX="0.5" RelY="1.0"/>
      <Point X="4734.357654157553" Y="3474.5930186497417" GraphRef="fdb19" RelX="-0.5" RelY="-1.0" ArrowHead="mim-conversion"/>
    </Graphics>
    <Xref Database="" ID=""/>
  </Interaction>
  <Interaction GraphId="c5bb3">
    <Comment>Wikigenes-
Almasan, A. et al.
Deficiency of retinoblastoma protein leads to inappropriate S-phase entry, activation of E2F-responsive genes, and apoptosis.</Comment>
    <Graphics ZOrder="34512" LineThickness="1.0" Color="009900">
      <Point X="4251.0525446074735" Y="3913.359304971934" GraphRef="e1703" RelX="0.0" RelY="1.0"/>
      <Point X="4714.357654157553" Y="3484.5930186497417" GraphRef="fdb19" RelX="-1.0" RelY="0.0" ArrowHead="mim-conversion"/>
    </Graphics>
    <Xref Database="" ID=""/>
  </Interaction>
  <Interaction GraphId="d4283">
    <Comment>Genecards- SABiosciences Gene Network CentralTM Interacting Genes and Proteins Network</Comment>
    <Graphics ZOrder="34514" LineThickness="1.0" Color="009900">
      <Point X="2061.132384295698" Y="1771.013613454104" GraphRef="c6618" RelX="-0.5" RelY="1.0"/>
      <Point X="1583.1204595804857" Y="1052.7670379639326" GraphRef="d60d6" RelX="0.5" RelY="-1.0" ArrowHead="mim-conversion"/>
    </Graphics>
    <Xref Database="" ID=""/>
  </Interaction>
  <Interaction GraphId="dcf79">
    <Comment>Tocris- MAPK Signaling Pathway</Comment>
    <Graphics ZOrder="34515" LineThickness="1.0" Color="009900">
      <Point X="710.2310673942397" Y="2890.881757738449" GraphRef="d8142" RelX="0.0" RelY="-1.0"/>
      <Point X="1255.6803100809557" Y="3107.3012308170437" GraphRef="d7ffc" RelX="-0.5" RelY="1.0" ArrowHead="mim-conversion"/>
    </Graphics>
    <Xref Database="" ID=""/>
  </Interaction>
  <Interaction GraphId="c7492">
    <Comment>Tocris- MAPK Signaling Pathway</Comment>
    <Graphics ZOrder="34517" LineThickness="1.0" Color="009900">
      <Point X="1315.6803100809557" Y="3097.3012308170437" GraphRef="d7ffc" RelX="1.0" RelY="0.0"/>
      <Point X="1526.5269409632356" Y="4352.843622493912" GraphRef="a97eb" RelX="-1.0" RelY="0.0" ArrowHead="mim-conversion"/>
    </Graphics>
    <Xref Database="" ID=""/>
  </Interaction>
  <Interaction GraphId="dd29b">
    <Comment>Tocris- MAPK Signaling Pathway</Comment>
    <Graphics ZOrder="34518" LineThickness="1.0" Color="009900">
      <Point X="1526.5269409632356" Y="4352.843622493912" GraphRef="a97eb" RelX="-1.0" RelY="0.0"/>
      <Point X="1329.5297940742594" Y="3144.5490031516256" GraphRef="b01a3" RelX="1.0" RelY="0.0" ArrowHead="mim-conversion"/>
    </Graphics>
    <Xref Database="" ID=""/>
  </Interaction>
  <Interaction GraphId="ddb44">
    <Comment>Millipore- Selected targets of p53</Comment>
    <Graphics ZOrder="34520" LineThickness="1.0" Color="009900">
      <Point X="2098.93663389399" Y="630.0275013065344" GraphRef="edc1a" RelX="0.5" RelY="-1.0"/>
      <Point X="4403.04378429138" Y="2361.334682853747" GraphRef="d5401" RelX="-0.5" RelY="1.0" ArrowHead="mim-conversion"/>
    </Graphics>
    <Xref Database="" ID=""/>
  </Interaction>
  <Interaction GraphId="d133b">
    <Comment>Science Direct - Dissecting the diverse functions of the metastasis suppressor CD82/KAI1</Comment>
    <Graphics ZOrder="34524" LineThickness="1.0" Color="009900">
      <Point X="2744.0423481503035" Y="2103.0028341069756" GraphRef="f4e09" RelX="1.0" RelY="0.0"/>
      <Point X="4449.617085835547" Y="2410.451158675938" GraphRef="b1393" RelX="-1.0" RelY="0.0" ArrowHead="mim-conversion"/>
    </Graphics>
    <Xref Database="" ID=""/>
  </Interaction>
  <Interaction GraphId="c2c1d">
    <Comment>Science Direct - Dissecting the diverse functions of the metastasis suppressor CD82/KAI1</Comment>
    <Graphics ZOrder="34525" LineThickness="1.0" Color="009900">
      <Point X="5526.049334966854" Y="2615.928071265762" GraphRef="ab0bd" RelX="-0.5" RelY="-1.0"/>
      <Point X="4449.617085835547" Y="2410.451158675938" GraphRef="b1393" RelX="-1.0" RelY="0.0" ArrowHead="mim-conversion"/>
    </Graphics>
    <Xref Database="" ID=""/>
  </Interaction>
  <Interaction GraphId="c5b09">
    <Comment>PubMED article -Rheb activates mTOR by antagonizing its endogenous inhibitor, FKBP38.</Comment>
    <Graphics ZOrder="34528" LineThickness="1.0" Color="009900">
      <Point X="3512.0149529586038" Y="3059.299218698796" GraphRef="fb0db" RelX="0.5" RelY="1.0"/>
      <Point X="1595.5963595308017" Y="1667.5504847171214" GraphRef="bad2b" RelX="-1.0" RelY="0.0" ArrowHead="mim-conversion"/>
    </Graphics>
    <Xref Database="" ID=""/>
  </Interaction>
  <Interaction GraphId="a4b61">
    <Comment>PubMED article -FKBP25, a novel regulator of the p53 pathway, induces the degradation of MDM2 and activation of p53.</Comment>
    <Graphics ZOrder="34530" LineThickness="1.0" Color="009900">
      <Point X="1635.5963595308017" Y="1657.5504847171214" GraphRef="bad2b" RelX="0.0" RelY="-1.0"/>
      <Point X="2078.93663389399" Y="650.0275013065344" GraphRef="edc1a" RelX="0.0" RelY="1.0" ArrowHead="mim-conversion"/>
    </Graphics>
    <Xref Database="" ID=""/>
  </Interaction>
  <Interaction GraphId="ef804">
    <Comment>PubMED article -FKBP25, a novel regulator of the p53 pathway, induces the degradation of MDM2 and activation of p53.</Comment>
    <Graphics ZOrder="34531" LineThickness="1.0" Color="ff0000">
      <Point X="1675.5963595308017" Y="1667.5504847171214" GraphRef="bad2b" RelX="1.0" RelY="0.0"/>
      <Point X="2345.7151234969956" Y="570.4561815631711" GraphRef="b2221" RelX="-1.0" RelY="0.0" ArrowHead="TBar"/>
    </Graphics>
    <Xref Database="" ID=""/>
  </Interaction>
  <Interaction GraphId="e3bc6">
    <Comment>Millipore- Transcription Ligand-dependent activation of the ESR1/SP pathway</Comment>
    <Graphics ZOrder="34539" LineThickness="1.0" Color="009900">
      <Point X="4734.357654157553" Y="3494.5930186497417" GraphRef="fdb19" RelX="-0.5" RelY="1.0"/>
      <Point X="4707.901980298095" Y="3525.797953372462" GraphRef="ea9c4" RelX="0.0" RelY="-1.0" ArrowHead="mim-conversion"/>
    </Graphics>
    <Xref Database="" ID=""/>
  </Interaction>
  <Interaction GraphId="ada03">
    <Comment>Millipore - Selected targets of P53</Comment>
    <Graphics ZOrder="34549" LineThickness="1.0" Color="009900">
      <Point X="2038.93663389399" Y="640.0275013065344" GraphRef="edc1a" RelX="-1.0" RelY="0.0"/>
      <Point X="2374.8137542276895" Y="1582.2733508498263" GraphRef="df2b1" RelX="1.0" RelY="0.0" ArrowHead="mim-conversion"/>
    </Graphics>
    <Xref Database="" ID=""/>
  </Interaction>
  <Interaction GraphId="c56ef">
    <Comment>Millipore- Cell Cycle transition and termination of DNA replacation</Comment>
    <Graphics ZOrder="34551" LineThickness="1.0" Color="009900">
      <Point X="4145.74159463302" Y="1807.2314524516719" GraphRef="cd5bf" RelX="0.0" RelY="1.0"/>
      <Point X="4053.0517397482336" Y="1935.2411510944976" GraphRef="f0bfa" RelX="0.0" RelY="1.0" ArrowHead="mim-conversion"/>
    </Graphics>
    <Xref Database="" ID=""/>
  </Interaction>
  <Interaction GraphId="e0ebf">
    <Comment>Millipore- Development Ligand-independent activation of ESR1 and ESR2</Comment>
    <Graphics ZOrder="34553" LineThickness="1.0" Color="009900">
      <Point X="3956.6194130361496" Y="3319.444680314554"/>
      <Point X="3319.980370509775" Y="4300.224072878946" GraphRef="c63e4" RelX="0.0" RelY="1.0" ArrowHead="mim-conversion"/>
    </Graphics>
    <Xref Database="" ID=""/>
  </Interaction>
  <Interaction GraphId="b1128">
    <Comment>Pubmed- Completion of base excision repair by mammalian DNA ligases
Millipore- Cell cylce transition and termination of DNA</Comment>
    <Graphics ZOrder="34560" LineThickness="1.0" Color="009900">
      <Point X="3544.8781302976963" Y="3690.9343413333972" GraphRef="e9a8c" RelX="-0.5" RelY="-1.0"/>
      <Point X="3682.4941616824785" Y="3660.2935114009024" GraphRef="ae7d2" RelX="-0.5" RelY="1.0" ArrowHead="mim-conversion"/>
    </Graphics>
    <Xref Database="" ID=""/>
  </Interaction>
  <Interaction GraphId="aa37e">
    <Comment>Millipore- Cell Cycle Chromosome condensation in prometaphase</Comment>
    <Graphics ZOrder="34581" LineThickness="1.0" Color="009900">
      <Point X="4093.0517397482336" Y="1925.2411510944976" GraphRef="f0bfa" RelX="1.0" RelY="0.0"/>
      <Point X="4006.53877592274" Y="2023.7645311455897" GraphRef="b5b2f" RelX="0.5" RelY="-1.0" ArrowHead="mim-conversion"/>
    </Graphics>
    <Xref Database="" ID=""/>
  </Interaction>
  <Interaction GraphId="d004d">
    <Comment>Pubmed- Dishevelled regulates that metabolism of amyloid precursor protein via protein kinase C/mitogen-activated protein kinase and cjun terminal kinase</Comment>
    <Graphics ZOrder="34586" LineThickness="1.0" Color="009900">
      <Point X="2436.893901001043" Y="2009.7001526499969" GraphRef="e6c68" RelX="-1.0" RelY="0.0"/>
      <Point X="2859.6363589360576" Y="2220.765203564103" GraphRef="e9b81" RelX="0.0" RelY="-1.0" ArrowHead="mim-conversion"/>
    </Graphics>
    <Xref Database="" ID=""/>
  </Interaction>
  <Interaction GraphId="f3c6a">
    <Comment>Pubmed- Site activated multifunctional chelator with acetylcholinesterase and neuroprotective-neurorestorative moieties for ALzheimer's therappy./ Acetylcholinesterase inhibitors: novel actvities of old modules.</Comment>
    <Graphics ZOrder="34588" LineThickness="1.0" Color="009900">
      <Point X="2899.6363589360576" Y="2230.765203564103" GraphRef="e9b81" RelX="1.0" RelY="0.0"/>
      <Point X="1263.9531696942986" Y="3060.397643602466" GraphRef="e800e" RelX="-1.0" RelY="0.0" ArrowHead="mim-conversion"/>
    </Graphics>
    <Xref Database="" ID=""/>
  </Interaction>
  <Interaction GraphId="cb3c6">
    <Comment>Pubmed-  Histone deacetylase () inhibitors enhance memory and synaptic plasticity via CREB:CBP-dependent transcriptional activation. 
J Neurosci (2007).
pubmed- Mechanism for fetal hemoglobin induction by histone deacetylase () inhibitors involves gamma-globin activation by CREB1 () and ATF-2. 
Blood (2006).</Comment>
    <Graphics ZOrder="34619" LineThickness="1.0" Color="009900">
      <Point X="3126.7691245567025" Y="3407.778164089749" GraphRef="c3248" RelX="0.0" RelY="-1.0"/>
      <Point X="3136.573070167888" Y="3325.1323523856454" GraphRef="f99de" RelX="-1.0" RelY="0.0" ArrowHead="mim-conversion"/>
    </Graphics>
    <Xref Database="" ID=""/>
  </Interaction>
  <Interaction GraphId="d1f67">
    <Comment>Millipore- Cell cycle Transition and termination of DNA replacation</Comment>
    <Graphics ZOrder="34733" LineThickness="1.0" Color="009900">
      <Point X="3885.9561084541697" Y="2104.600370421589" GraphRef="fb4bd" RelX="-0.5" RelY="-1.0"/>
      <Point X="4006.53877592274" Y="2043.7645311455897" GraphRef="b5b2f" RelX="0.5" RelY="1.0" ArrowHead="mim-conversion"/>
    </Graphics>
    <Xref Database="" ID=""/>
  </Interaction>
  <Interaction GraphId="a4a6e">
    <Comment>Applied Biosystems- AMPK Enzyme Pathway</Comment>
    <Graphics ZOrder="34743" LineThickness="1.0" Color="009900">
      <Point X="3358.244833319692" Y="4270.582199600711" GraphRef="c2052" RelX="1.0" RelY="0.0"/>
      <Point X="3396.3245814833867" Y="4247.004025413931" GraphRef="ca574" RelX="-1.0" RelY="0.0" ArrowHead="mim-conversion"/>
    </Graphics>
    <Xref Database="" ID=""/>
  </Interaction>
  <Interaction GraphId="ec048">
    <Comment>Millipore- Immune response MIF in innate immunity response</Comment>
    <Graphics ZOrder="34746" LineThickness="1.0" Color="009900">
      <Point X="2838.364864325085" Y="2024.3055790698215" GraphRef="df429" RelX="-1.0" RelY="0.0"/>
      <Point X="2516.893901001043" Y="2009.7001526499969" GraphRef="e6c68" RelX="1.0" RelY="0.0" ArrowHead="mim-conversion"/>
    </Graphics>
    <Xref Database="" ID=""/>
  </Interaction>
  <Interaction GraphId="b3975">
    <Comment>Millipore-Selected targets of ESR1</Comment>
    <Graphics ZOrder="34750" LineThickness="1.0" Color="009900">
      <Point X="3358.244833319692" Y="4270.582199600711" GraphRef="c2052" RelX="1.0" RelY="0.0"/>
      <Point X="3400.256620318342" Y="4310.402083666357" GraphRef="c9722" RelX="-1.0" RelY="0.0" ArrowHead="mim-conversion"/>
    </Graphics>
    <Xref Database="" ID=""/>
  </Interaction>
  <Interaction GraphId="d1fbb">
    <Comment>Millipore-Selected targets of p53</Comment>
    <Graphics ZOrder="34751" LineThickness="1.0" Color="009900">
      <Point X="2058.93663389399" Y="650.0275013065344" GraphRef="edc1a" RelX="-0.5" RelY="1.0"/>
      <Point X="3440.256620318342" Y="4300.402083666357" GraphRef="c9722" RelX="0.0" RelY="-1.0" ArrowHead="mim-conversion"/>
    </Graphics>
    <Xref Database="" ID=""/>
  </Interaction>
  <Interaction GraphId="dafd2">
    <Comment>Millipore-DNA damage ATM/ATR regulation of G1/S checkpoint</Comment>
    <Graphics ZOrder="34755" LineThickness="1.0" Color="009900">
      <Point X="4432.812224389891" Y="1501.6274585226474" GraphRef="ff34d" RelX="-1.0" RelY="0.0"/>
      <Point X="4212.085277791721" Y="1641.4378956012738" GraphRef="f7181" RelX="0.0" RelY="-1.0" ArrowHead="mim-conversion"/>
    </Graphics>
    <Xref Database="" ID=""/>
  </Interaction>
  <Interaction GraphId="b73b6">
    <Comment>Millipore-Meiosis</Comment>
    <Graphics ZOrder="34756" LineThickness="1.0" Color="009900">
      <Point X="4232.085277791721" Y="1641.4378956012738" GraphRef="f7181" RelX="0.5" RelY="-1.0"/>
      <Point X="3948.755477417479" Y="1738.0172396394833" GraphRef="fdab3" RelX="0.0" RelY="1.0" ArrowHead="mim-conversion"/>
    </Graphics>
    <Xref Database="" ID=""/>
  </Interaction>
  <Interaction GraphId="d2dcc">
    <Comment>Millipore- Immune response IFN gamma signaling pathway</Comment>
    <Graphics ZOrder="34761" LineThickness="1.0" Color="009900">
      <Point X="291.72565815036455" Y="1926.2577113233074" GraphRef="f7bc2" RelX="0.0" RelY="-1.0"/>
      <Point X="442.0796934697171" Y="2079.8292635220414" GraphRef="c086e" RelX="0.5" RelY="1.0" ArrowHead="mim-conversion"/>
    </Graphics>
    <Xref Database="" ID=""/>
  </Interaction>
  <Interaction GraphId="a29c2">
    <Comment>KEGG-Jak-STAT signaling pathway</Comment>
    <Graphics ZOrder="34765" LineThickness="1.0" Color="ff0000">
      <Point X="500.31114073483894" Y="2249.07418205903" GraphRef="acbd8" RelX="1.0" RelY="0.0"/>
      <Point X="251.72565815036455" Y="1936.2577113233074" GraphRef="f7bc2" RelX="-1.0" RelY="0.0" ArrowHead="TBar"/>
    </Graphics>
    <Xref Database="" ID=""/>
  </Interaction>
  <Interaction GraphId="e514c">
    <Comment>KEGG-   Pathways in cancer</Comment>
    <Graphics ZOrder="34768" LineThickness="1.0" Color="009900">
      <Point X="3585.97099691465" Y="3277.0814364810167" GraphRef="c6970" RelX="1.0" RelY="0.0"/>
      <Point X="2452.3272022027495" Y="384.6292744271323" GraphRef="bbc2b" RelX="-1.0" RelY="0.0" ArrowHead="mim-conversion"/>
    </Graphics>
    <Xref Database="" ID=""/>
  </Interaction>
  <Interaction GraphId="f5ede">
    <Comment>Millipore-Cell cycle Transition and termination of DNA replacation</Comment>
    <Graphics ZOrder="34771" LineThickness="1.0" Color="009900">
      <Point X="3870.792093386119" Y="3258.80229427001" GraphRef="b72ee" RelX="-0.5" RelY="-1.0"/>
      <Point X="3872.964563334715" Y="3206.335501156689" GraphRef="c069f" RelX="-1.0" RelY="0.0" ArrowHead="mim-conversion"/>
    </Graphics>
    <Xref Database="" ID=""/>
  </Interaction>
  <Interaction GraphId="a9262">
    <Comment>Millipore-Transcription Ligand-dependent activation of the ESR1/SP pathway</Comment>
    <Graphics ZOrder="34772" LineThickness="1.0" Color="009900">
      <Point X="3952.964563334715" Y="3206.335501156689" GraphRef="c069f" RelX="1.0" RelY="0.0"/>
      <Point X="4668.701116367209" Y="3443.153325273289" GraphRef="f5b17" RelX="-1.0" RelY="0.0" ArrowHead="mim-conversion"/>
    </Graphics>
    <Xref Database="" ID=""/>
  </Interaction>
  <Interaction GraphId="f09e0">
    <Comment>pubmed- ASPP: a new family of oncogenes and tumour suppressor genes.</Comment>
    <Graphics ZOrder="34776" LineThickness="1.0" Color="009900">
      <Point X="4671.261984358356" Y="2451.278021373175" GraphRef="e104b" RelX="-0.5" RelY="1.0"/>
      <Point X="2098.93663389399" Y="630.0275013065344" GraphRef="edc1a" RelX="0.5" RelY="-1.0" ArrowHead="mim-conversion"/>
    </Graphics>
    <Xref Database="" ID=""/>
  </Interaction>
  <Interaction GraphId="c411b">
    <Comment>KEGG- EERB Signaling Pathway</Comment>
    <Graphics ZOrder="34779" LineThickness="1.0" Color="009900">
      <Point X="1423.5324087919844" Y="3294.705328169248" GraphRef="dae85" RelX="0.0" RelY="1.0"/>
      <Point X="1262.807124966209" Y="2637.8672206905394" GraphRef="d259a" RelX="0.0" RelY="-1.0" ArrowHead="mim-conversion"/>
    </Graphics>
    <Xref Database="" ID=""/>
  </Interaction>
  <Interaction GraphId="cbced">
    <Comment>From Genecard:
2  Sigma-Aldrich "Your Favorite Gene" (powered by Ingenuity) Pathways for  WT1</Comment>
    <Graphics ZOrder="34792" LineThickness="1.0" Color="009900">
      <Point X="4279.20914953268" Y="3468.0994364967073" GraphRef="b003d" RelX="-1.0" RelY="0.0"/>
      <Point X="4022.32341570996" Y="3805.678631378787" GraphRef="dc883" RelX="1.0" RelY="0.0" ArrowHead="mim-conversion"/>
    </Graphics>
    <Xref Database="" ID=""/>
  </Interaction>
  <Shape GraphId="c943c">
    <Attribute Key="org.pathvisio.CellularComponentProperty" Value="Nucleus"/>
    <Attribute Key="org.pathvisio.DoubleLineProperty" Value="Double"/>
    <Graphics CenterX="3910.3394410493042" CenterY="3354.602346758761" Width="2084.5010221726975" Height="1436.9976433681306" ZOrder="16384" FontSize="10" Valign="Middle" ShapeType="Oval" LineThickness="3.0" Color="c0c0c0" Rotation="0.0115849734624556"/>
  </Shape>
  <Shape GraphId="c3755">
    <Attribute Key="org.pathvisio.CellularComponentProperty" Value="Cell"/>
    <Attribute Key="org.pathvisio.DoubleLineProperty" Value="Double"/>
    <Graphics CenterX="3016.1933662870942" CenterY="2450.9528237429713" Width="5790.398077552394" Height="4496.842356346702" ZOrder="16384" FontSize="10" Valign="Middle" ShapeType="RoundedRectangle" LineThickness="3.0" Color="c0c0c0" Rotation="0.0"/>
  </Shape>
  <Shape GraphId="ba050">
    <Attribute Key="org.pathvisio.CellularComponentProperty" Value="Nucleus"/>
    <Attribute Key="org.pathvisio.DoubleLineProperty" Value="Double"/>
    <Graphics CenterX="2258.4346791445405" CenterY="2111.3666935231145" Width="2084.5010221726975" Height="1436.9976433681306" ZOrder="34793" FontSize="10" Valign="Middle" ShapeType="Oval" LineThickness="3.0" Color="c0c0c0" Rotation="0.0115849734624556"/>
  </Shape>
  <InfoBox CenterX="0.0" CenterY="0.0"/>
  <Biopax>
    <bp:openControlledVocabulary xmlns:bp="http://www.biopax.org/release/biopax-level3.owl#">
      <bp:TERM xmlns:rdf="http://www.w3.org/1999/02/22-rdf-syntax-ns#" rdf:datatype="http://www.w3.org/2001/XMLSchema#string">pancreatic cancer</bp:TERM>
      <bp:ID xmlns:rdf="http://www.w3.org/1999/02/22-rdf-syntax-ns#" rdf:datatype="http://www.w3.org/2001/XMLSchema#string">DOID:1793</bp:ID>
      <bp:Ontology xmlns:rdf="http://www.w3.org/1999/02/22-rdf-syntax-ns#" rdf:datatype="http://www.w3.org/2001/XMLSchema#string">Disease</bp:Ontology>
    </bp:openControlledVocabulary>
    <bp:openControlledVocabulary xmlns:bp="http://www.biopax.org/release/biopax-level3.owl#">
      <bp:TERM xmlns:rdf="http://www.w3.org/1999/02/22-rdf-syntax-ns#" rdf:datatype="http://www.w3.org/2001/XMLSchema#string">pancreatic cancer pathway</bp:TERM>
      <bp:ID xmlns:rdf="http://www.w3.org/1999/02/22-rdf-syntax-ns#" rdf:datatype="http://www.w3.org/2001/XMLSchema#string">PW:0000626</bp:ID>
      <bp:Ontology xmlns:rdf="http://www.w3.org/1999/02/22-rdf-syntax-ns#" rdf:datatype="http://www.w3.org/2001/XMLSchema#string">Pathway Ontology</bp:Ontology>
    </bp:openControlledVocabulary>
  </Biopax>
</Pathway>
