# Supplementary material for: A network biology workflow to study transcriptomics data of the diabetic liver
Source: BMC Genomics. 2014 Nov 15;15(1):971. doi: 10.1186/1471-2164-15-971 (PMC4246458; doi:10.1186/1471-2164-15-971)
Supplement: Supplementary file 2 — Additional file 2: WikiPathways human pathway collection downloaded on 17 June 2014 ( http://wikipathways.org/index.php/Download_Pathways ). (ZIP 2 MB) [file 12864_2014_6667_MOESM2_ESM.zip › 2014-06-17-WikiPathways-HumanCollection/Hs_Integrin-mediated_Cell_Adhesion_WP185_71391.gpml]

<?xml version="1.0" encoding="UTF-8"?>
<Pathway xmlns="http://pathvisio.org/GPML/2013a" Name="Integrin-mediated Cell Adhesion" Organism="Homo sapiens" License="CC BY 2.0" Last-Modified="10/17/2013">
  <Comment Source="WikiPathways-category">Cellular Process</Comment>
  <Comment Source="WikiPathways-description">Integrins are receptors that mediate attachment between a cell and the tissues surrounding it, which may be other cells or the extracellular matrix (ECM). They also play a role in cell signaling and thereby define cellular shape, mobility, and regulate the cell cycle.

Source: [[wikipedia:Integrins|Wikipedia]]</Comment>
  <BiopaxRef>bb1</BiopaxRef>
  <Graphics BoardWidth="1145.1666666666667" BoardHeight="706.6666666666667"/>
  <DataNode TextLabel="CDC42" GraphId="e0a" Type="GeneProduct">
    <Comment Source="GenMAPP remarks">CDC42; cell division cycle 42 (GTP binding protein  25kD)</Comment>
    <Attribute Key="org.pathvisio.model.BackpageHead" Value="CDC42 | cell division cycle 42 (GTP binding pro..."/>
    <Graphics CenterX="710.0" CenterY="170.0" Width="60.0" Height="20.0" ZOrder="32768" FontSize="10" Valign="Middle"/>
    <Xref Database="Entrez Gene" ID="998"/>
  </DataNode>
  <DataNode TextLabel="SHC1" GraphId="d86" Type="GeneProduct">
    <Comment Source="GenMAPP remarks">SHC1; SHC (Src homology 2 domain containing) transforming protein 1</Comment>
    <Attribute Key="org.pathvisio.model.BackpageHead" Value="SHC1 | SHC (Src homology 2 domain containing) t..."/>
    <Graphics CenterX="200.0" CenterY="340.0" Width="60.0" Height="20.0" ZOrder="32768" FontSize="10" Valign="Middle"/>
    <Xref Database="Entrez Gene" ID="6464"/>
  </DataNode>
  <DataNode TextLabel="SHC3" GraphId="ff0" Type="GeneProduct">
    <Comment Source="GenMAPP remarks">SHC3; neuronal Sh</Comment>
    <Attribute Key="org.pathvisio.model.BackpageHead" Value="SHC3 | SHC (Src homology 2 domain containing) t..."/>
    <Graphics CenterX="200.0" CenterY="360.0" Width="60.0" Height="20.0" ZOrder="32768" FontSize="10" Valign="Middle"/>
    <Xref Database="Entrez Gene" ID="53358"/>
  </DataNode>
  <DataNode TextLabel="ARAF" GraphId="d05" Type="GeneProduct">
    <Comment Source="GenMAPP remarks">ARAF1; v-raf murine sarcoma 3611 viral oncogene homolog 1 [EC:2.7.1.-]</Comment>
    <Attribute Key="org.pathvisio.model.BackpageHead" Value="ARAF | v-raf murine sarcoma 3611 viral oncogene..."/>
    <Graphics CenterX="396.6666666666667" CenterY="510.0" Width="66.66666666666667" Height="20.0" ZOrder="32768" FontSize="10" Valign="Middle"/>
    <Xref Database="Entrez Gene" ID="369"/>
  </DataNode>
  <DataNode TextLabel="BRAF" GraphId="cde" Type="GeneProduct">
    <Comment Source="GenMAPP remarks">BRAF; v-raf murine sarcoma viral oncogene homolog B1 [EC:2.7.1.-]</Comment>
    <Attribute Key="org.pathvisio.model.BackpageHead" Value="BRAF | v-raf murine sarcoma viral oncogene homo..."/>
    <Graphics CenterX="396.6666666666667" CenterY="490.0" Width="66.66666666666667" Height="20.0" ZOrder="32768" FontSize="10" Valign="Middle"/>
    <Xref Database="Entrez Gene" ID="673"/>
  </DataNode>
  <DataNode TextLabel="RAF1" GraphId="dd7" Type="GeneProduct">
    <Comment Source="GenMAPP remarks">RAF1; v-raf-1 murine leukemia viral oncogene homolog 1 [EC:2.7.1.-]</Comment>
    <Attribute Key="org.pathvisio.model.BackpageHead" Value="RAF1 | v-raf-1 murine leukemia viral oncogene h..."/>
    <Graphics CenterX="396.6666666666667" CenterY="470.0" Width="66.66666666666667" Height="20.0" ZOrder="32768" FontSize="10" Valign="Middle"/>
    <Xref Database="Entrez Gene" ID="5894"/>
  </DataNode>
  <DataNode TextLabel="MAPK4" GraphId="fc1" Type="GeneProduct">
    <Comment Source="GenMAPP remarks">MAPK4; mitogen-activated protein kinase 4 [EC:2.7.1.-]</Comment>
    <Attribute Key="org.pathvisio.model.BackpageHead" Value="MAPK4 | mitogen-activated protein kinase 4"/>
    <Graphics CenterX="596.6666666666666" CenterY="490.0" Width="60.0" Height="20.0" ZOrder="32768" FontSize="10" Valign="Middle"/>
    <Xref Database="Entrez Gene" ID="5596"/>
  </DataNode>
  <DataNode TextLabel="MAPK7" GraphId="d6b" Type="GeneProduct">
    <Comment Source="GenMAPP remarks">MAPK7; mitogen-activated protein kinase 7 [EC:2.7.1.-</Comment>
    <Attribute Key="org.pathvisio.model.BackpageHead" Value="MAPK7 | mitogen-activated protein kinase 7"/>
    <Graphics CenterX="596.6666666666666" CenterY="530.0" Width="60.0" Height="20.0" ZOrder="32768" FontSize="10" Valign="Middle"/>
    <Xref Database="Entrez Gene" ID="5598"/>
  </DataNode>
  <DataNode TextLabel="CAPNS1" GraphId="e13" Type="GeneProduct">
    <Comment Source="GenMAPP remarks">CAPNS1; calpain  small subunit 1 [EC:3.4.22.17]</Comment>
    <Attribute Key="org.pathvisio.model.BackpageHead" Value="CAPNS1 | calpain small subunit 1"/>
    <Graphics CenterX="206.66666666666666" CenterY="223.33333333333334" Width="60.0" Height="20.0" ZOrder="32768" FontSize="10" Valign="Middle"/>
    <Xref Database="Entrez Gene" ID="826"/>
  </DataNode>
  <DataNode TextLabel="MYLK2" GraphId="fa2" Type="GeneProduct">
    <Comment Source="GenMAPP remarks">MYLK2; myosin light chain kinase 2  skeletal muscle [EC:2.7.1.117</Comment>
    <Attribute Key="org.pathvisio.model.BackpageHead" Value="MYLK2 | myosin light chain kinase 2 skeletal m..."/>
    <Graphics CenterX="790.0" CenterY="430.0" Width="60.0" Height="20.0" ZOrder="32768" FontSize="10" Valign="Middle"/>
    <Xref Database="Entrez Gene" ID="85366"/>
  </DataNode>
  <DataNode TextLabel="ARHGEF7" GraphId="f96" Type="GeneProduct">
    <Comment Source="GenMAPP remarks">ARHGEF7; Rho guanine nucleotide exchange factor (GEF) 7</Comment>
    <Attribute Key="org.pathvisio.model.BackpageHead" Value="ARHGEF7 | Rho guanine nucleotide exchange facto..."/>
    <Graphics CenterX="886.6666666666666" CenterY="136.66666666666666" Width="66.66666666666667" Height="20.0" ZOrder="32768" FontSize="10" Valign="Middle"/>
    <Xref Database="Entrez Gene" ID="8874"/>
  </DataNode>
  <DataNode TextLabel="RAC1" GraphId="ed7" Type="GeneProduct">
    <Comment Source="GenMAPP remarks">RAC1; ras-related C3 botulinum toxin substrate 1 (rho family  small GTP binding protein Rac1)</Comment>
    <Attribute Key="org.pathvisio.model.BackpageHead" Value="RAC1 | ras-related C3 botulinum toxin substrate..."/>
    <Graphics CenterX="830.0" CenterY="193.33333333333334" Width="60.0" Height="20.0" ZOrder="32768" FontSize="10" Valign="Middle"/>
    <Xref Database="Entrez Gene" ID="5879"/>
  </DataNode>
  <DataNode TextLabel="RAC2" GraphId="bbf" Type="GeneProduct">
    <Comment Source="GenMAPP remarks">RAC2; ras-related C3 botulinum toxin substrate 2 (rho family  small GTP binding protein Rac2)</Comment>
    <Attribute Key="org.pathvisio.model.BackpageHead" Value="RAC2 | ras-related C3 botulinum toxin substrate..."/>
    <Graphics CenterX="830.0" CenterY="213.33333333333334" Width="60.0" Height="20.0" ZOrder="32768" FontSize="10" Valign="Middle"/>
    <Xref Database="Entrez Gene" ID="5880"/>
  </DataNode>
  <DataNode TextLabel="RAC3" GraphId="fcc" Type="GeneProduct">
    <Comment Source="GenMAPP remarks">RAC3; ras-related C3 botulinum toxin substrate 3 (rho family  small GTP binding protein Rac3)</Comment>
    <Attribute Key="org.pathvisio.model.BackpageHead" Value="RAC3 | ras-related C3 botulinum toxin substrate..."/>
    <Graphics CenterX="830.0" CenterY="233.33333333333334" Width="60.0" Height="20.0" ZOrder="32768" FontSize="10" Valign="Middle"/>
    <Xref Database="Entrez Gene" ID="5881"/>
  </DataNode>
  <DataNode TextLabel="PDPK1" GraphId="cad" Type="GeneProduct">
    <Comment Source="GenMAPP remarks">PDPK1; 3-phosphoinositide dependent protein kinase-1 [EC:2.7.1.37]</Comment>
    <Attribute Key="org.pathvisio.model.BackpageHead" Value="PDPK1 | 3-phosphoinositide dependent protein ki..."/>
    <Graphics CenterX="710.0" CenterY="253.33333333333334" Width="60.0" Height="20.0" ZOrder="32768" FontSize="10" Valign="Middle"/>
    <Xref Database="Entrez Gene" ID="5170"/>
  </DataNode>
  <DataNode TextLabel="VAV2" GraphId="de7" Type="GeneProduct" GroupRef="d5b16">
    <Comment Source="GenMAPP remarks">VAV2; vav 2 oncogene</Comment>
    <Attribute Key="org.pathvisio.model.BackpageHead" Value="VAV2 | vav 2 oncogene"/>
    <Graphics CenterX="710.0" CenterY="203.33333333333334" Width="60.0" Height="20.0" ZOrder="32768" FontSize="10" Valign="Middle"/>
    <Xref Database="Entrez Gene" ID="7410"/>
  </DataNode>
  <DataNode TextLabel="VAV3" GraphId="cd2" Type="GeneProduct" GroupRef="d5b16">
    <Comment Source="GenMAPP remarks">VAV3; vav 3 oncogene</Comment>
    <Attribute Key="org.pathvisio.model.BackpageHead" Value="VAV3 | vav 3 oncogene"/>
    <Graphics CenterX="710.0" CenterY="223.33333333333334" Width="60.0" Height="20.0" ZOrder="32768" FontSize="10" Valign="Middle"/>
    <Xref Database="Entrez Gene" ID="10451"/>
  </DataNode>
  <DataNode TextLabel="ROCK2" GraphId="ede" Type="GeneProduct" GroupRef="e1eeb">
    <Comment Source="GenMAPP remarks">ROCK2; Rho-associated  coiled-coil containing protein kinase</Comment>
    <Attribute Key="org.pathvisio.model.BackpageHead" Value="ROCK2 | Rho-associated coiled-coil containing ..."/>
    <Graphics CenterX="609.6666666666666" CenterY="416.3333333333333" Width="60.0" Height="20.0" ZOrder="32768" FontSize="10" Valign="Middle"/>
    <Xref Database="Entrez Gene" ID="9475"/>
  </DataNode>
  <DataNode TextLabel="ROCK1" GraphId="ae6" Type="GeneProduct" GroupRef="e1eeb">
    <Comment Source="GenMAPP remarks">ROCK1; Rho-associated  coiled-coil containing protein kinase</Comment>
    <Attribute Key="org.pathvisio.model.BackpageHead" Value="ROCK1 | Rho-associated coiled-coil containing ..."/>
    <Graphics CenterX="609.6666666666666" CenterY="396.3333333333333" Width="60.0" Height="20.0" ZOrder="32768" FontSize="10" Valign="Middle"/>
    <Xref Database="Entrez Gene" ID="6093"/>
  </DataNode>
  <DataNode TextLabel="SORBS1" GraphId="e65" Type="GeneProduct">
    <Comment Source="GenMAPP remarks">SH3D5; SH3-domain protein 5 (ponsin</Comment>
    <Attribute Key="org.pathvisio.model.BackpageHead" Value="SORBS1 | sorbin and SH3 domain containing 1"/>
    <Graphics CenterX="306.6666666666667" CenterY="80.0" Width="60.0" Height="20.0" ZOrder="32768" FontSize="10" Valign="Middle"/>
    <Xref Database="Entrez Gene" ID="10580"/>
  </DataNode>
  <DataNode TextLabel="SOS1" GraphId="a4d" Type="GeneProduct">
    <Comment Source="GenMAPP remarks">SOS1; son of sevenless homolog 1 (Drosophila)</Comment>
    <Attribute Key="org.pathvisio.model.BackpageHead" Value="SOS1 | son of sevenless homolog 1 (Drosophila)"/>
    <Graphics CenterX="160.0" CenterY="446.6666666666667" Width="60.0" Height="20.0" ZOrder="32768" FontSize="10" Valign="Middle"/>
    <Xref Database="Entrez Gene" ID="6654"/>
  </DataNode>
  <DataNode TextLabel="GIT2" GraphId="edf" Type="GeneProduct">
    <Comment Source="GenMAPP remarks">GIT2; G protein-coupled receptor kinase-interactor 2</Comment>
    <Attribute Key="org.pathvisio.model.BackpageHead" Value="GIT2 | G protein-coupled receptor kinase intera..."/>
    <Graphics CenterX="760.0" CenterY="136.66666666666666" Width="60.0" Height="20.0" ZOrder="32768" FontSize="10" Valign="Middle"/>
    <Xref Database="Entrez Gene" ID="9815"/>
  </DataNode>
  <DataNode TextLabel="PIK3R2" GraphId="da5" Type="GeneProduct" GroupRef="de408">
    <Comment Source="GenMAPP remarks">PIK3R2; phosphoinositide-3-kinase  regulatory subunit  polypeptide 2 (p85 beta)</Comment>
    <Attribute Key="org.pathvisio.model.BackpageHead" Value="PIK3R2 | phosphoinositide-3-kinase regulatory ..."/>
    <Graphics CenterX="470.0" CenterY="266.6666666666667" Width="66.66666666666667" Height="20.0" ZOrder="32768" FontSize="10" Valign="Middle"/>
    <Xref Database="Entrez Gene" ID="5296"/>
  </DataNode>
  <DataNode TextLabel="ZYX" GraphId="a66" Type="GeneProduct">
    <Comment Source="GenMAPP remarks">ZYX; zyxin</Comment>
    <Attribute Key="org.pathvisio.model.BackpageHead" Value="ZYX | zyxin"/>
    <Graphics CenterX="173.33333333333334" CenterY="100.0" Width="60.0" Height="20.0" ZOrder="32768" FontSize="10" Valign="Middle"/>
    <Xref Database="Entrez Gene" ID="7791"/>
  </DataNode>
  <DataNode TextLabel="CAV1" GraphId="d79" Type="GeneProduct" GroupRef="feaf9">
    <Comment Source="GenMAPP remarks">CAV1; caveolin 1  caveolae protein  22kD</Comment>
    <Attribute Key="org.pathvisio.model.BackpageHead" Value="CAV1 | caveolin 1 caveolae protein 22kDa"/>
    <Graphics CenterX="116.66666666666667" CenterY="256.6666666666667" Width="60.0" Height="20.0" ZOrder="32768" FontSize="10" Valign="Middle"/>
    <Xref Database="Entrez Gene" ID="857"/>
  </DataNode>
  <DataNode TextLabel="CAV2" GraphId="cf0" Type="GeneProduct" GroupRef="feaf9">
    <Comment Source="GenMAPP remarks">CAV2; caveolin 2</Comment>
    <Attribute Key="org.pathvisio.model.BackpageHead" Value="CAV2 | caveolin 2"/>
    <Graphics CenterX="116.66666666666667" CenterY="276.6666666666667" Width="60.0" Height="20.0" ZOrder="32768" FontSize="10" Valign="Middle"/>
    <Xref Database="Entrez Gene" ID="858"/>
  </DataNode>
  <DataNode TextLabel="CAV3" GraphId="d4f" Type="GeneProduct" GroupRef="feaf9">
    <Comment Source="GenMAPP remarks">CAV3; caveolin 3</Comment>
    <Attribute Key="org.pathvisio.model.BackpageHead" Value="CAV3 | caveolin 3"/>
    <Graphics CenterX="116.66666666666667" CenterY="296.6666666666667" Width="60.0" Height="20.0" ZOrder="32768" FontSize="10" Valign="Middle"/>
    <Xref Database="Entrez Gene" ID="859"/>
  </DataNode>
  <DataNode TextLabel="FYN" GraphId="d21" Type="GeneProduct">
    <Comment Source="GenMAPP remarks">FYN; FYN oncogene related to SRC  FGR  YES [EC:2.7.1.112]</Comment>
    <Attribute Key="org.pathvisio.model.BackpageHead" Value="FYN | FYN oncogene related to SRC FGR YES"/>
    <Graphics CenterX="160.0" CenterY="380.0" Width="60.0" Height="20.0" ZOrder="32768" FontSize="10" Valign="Middle"/>
    <Xref Database="Entrez Gene" ID="2534"/>
  </DataNode>
  <DataNode TextLabel="GRB2" GraphId="f57" Type="GeneProduct">
    <Comment Source="GenMAPP remarks">GRB2; growth factor receptor-bound protein 2</Comment>
    <Attribute Key="org.pathvisio.model.BackpageHead" Value="GRB2 | growth factor receptor-bound protein 2"/>
    <Graphics CenterX="240.0" CenterY="380.0" Width="60.0" Height="20.0" ZOrder="32768" FontSize="10" Valign="Middle"/>
    <Xref Database="Entrez Gene" ID="2885"/>
  </DataNode>
  <DataNode TextLabel="SEPP1" GraphId="ae2" Type="GeneProduct">
    <Comment Source="GenMAPP remarks">SEPP1; selenoprotein P  plasma</Comment>
    <Attribute Key="org.pathvisio.model.BackpageHead" Value="SEPP1 | selenoprotein P plasma 1"/>
    <Graphics CenterX="496.6666666666667" CenterY="570.0" Width="66.66666666666667" Height="20.0" ZOrder="32768" FontSize="10" Valign="Middle"/>
    <Xref Database="Entrez Gene" ID="6414"/>
  </DataNode>
  <DataNode TextLabel="HRAS" GraphId="d66" Type="GeneProduct">
    <Attribute Key="org.pathvisio.model.BackpageHead" Value="HRAS | v-Ha-ras Harvey rat sarcoma viral oncoge..."/>
    <Graphics CenterX="273.3333333333333" CenterY="446.6666666666667" Width="66.66666666666667" Height="20.0" ZOrder="32768" FontSize="10" Valign="Middle"/>
    <Xref Database="Entrez Gene" ID="3265"/>
  </DataNode>
  <DataNode TextLabel="PTK2" GraphId="ff6" Type="GeneProduct">
    <Comment Source="GenMAPP remarks">PTK2; PTK2 protein tyrosine kinase 2 [EC:2.7.1.112</Comment>
    <Attribute Key="org.pathvisio.model.BackpageHead" Value="PTK2 | PTK2 protein tyrosine kinase 2"/>
    <Graphics CenterX="340.0" CenterY="286.6666666666667" Width="60.0" Height="20.0" ZOrder="32768" FontSize="10" Valign="Middle"/>
    <Xref Database="Entrez Gene" ID="5747"/>
  </DataNode>
  <DataNode TextLabel="PTK2" GraphId="a2d" Type="GeneProduct">
    <Comment Source="GenMAPP remarks">PTK2; PTK2 protein tyrosine kinase 2 [EC:2.7.1.112</Comment>
    <Attribute Key="org.pathvisio.model.BackpageHead" Value="PTK2 | PTK2 protein tyrosine kinase 2"/>
    <Graphics CenterX="340.0" CenterY="220.0" Width="60.0" Height="20.0" ZOrder="32768" FontSize="10" Valign="Middle"/>
    <Xref Database="Entrez Gene" ID="5747"/>
  </DataNode>
  <DataNode TextLabel="p110" GraphId="f05" Type="GeneProduct" GroupRef="de408">
    <Attribute Key="org.pathvisio.model.BackpageHead" Value="p110"/>
    <Graphics CenterX="470.0" CenterY="286.6666666666667" Width="66.66666666666667" Height="20.0" ZOrder="32768" FontSize="10" Valign="Middle"/>
    <Xref Database="" ID=""/>
  </DataNode>
  <DataNode TextLabel="RHO" GraphId="d5d" Type="GeneProduct">
    <Comment Source="GenMAPP remarks">RHO; rhodopsin (opsin 2  rod pigment) (retinitis pigmentosa 4  autosomal dominant)</Comment>
    <Attribute Key="org.pathvisio.model.BackpageHead" Value="RHO | rhodopsin (opsin 2 rod pigment) (retinit..."/>
    <Graphics CenterX="493.3333333333333" CenterY="363.3333333333333" Width="66.66666666666667" Height="20.0" ZOrder="32768" FontSize="10" Valign="Middle"/>
    <Xref Database="Entrez Gene" ID="6010"/>
  </DataNode>
  <DataNode TextLabel="PI5K" GraphId="e6a" Type="GeneProduct">
    <Attribute Key="org.pathvisio.model.BackpageHead" Value="PI5K"/>
    <Graphics CenterX="550.0" CenterY="326.6666666666667" Width="66.66666666666667" Height="20.0" ZOrder="32768" FontSize="10" Valign="Middle"/>
    <Xref Database="" ID=""/>
  </DataNode>
  <DataNode TextLabel="CSK" GraphId="d4e" Type="GeneProduct">
    <Comment Source="GenMAPP remarks">CSK; c-src tyrosine kinase [EC:2.7.1.112]</Comment>
    <Attribute Key="org.pathvisio.model.BackpageHead" Value="CSK | c-src tyrosine kinase"/>
    <Graphics CenterX="463.3333333333333" CenterY="136.66666666666666" Width="60.0" Height="20.0" ZOrder="32768" FontSize="10" Valign="Middle"/>
    <Xref Database="Entrez Gene" ID="1445"/>
  </DataNode>
  <DataNode TextLabel="BCAR1" GraphId="c36" Type="GeneProduct">
    <Comment Source="GenMAPP remarks">BCAR1; breast cancer anti-estrogen resistance 1</Comment>
    <Attribute Key="org.pathvisio.model.BackpageHead" Value="BCAR1 | breast cancer anti-estrogen resistance ..."/>
    <Graphics CenterX="463.3333333333333" CenterY="106.66666666666667" Width="60.0" Height="20.0" ZOrder="32768" FontSize="10" Valign="Middle"/>
    <Xref Database="Entrez Gene" ID="9564"/>
  </DataNode>
  <DataNode TextLabel="SRC" GraphId="e72" Type="GeneProduct">
    <Comment Source="GenMAPP remarks">SRC; v-src sarcoma (Schmidt-Ruppin A-2) viral oncogene homolog (avian) [EC:2.7.1.112]</Comment>
    <Attribute Key="org.pathvisio.model.BackpageHead" Value="SRC | v-src sarcoma (Schmidt-Ruppin A-2) viral ..."/>
    <Graphics CenterX="523.3333333333334" CenterY="120.0" Width="60.0" Height="20.0" ZOrder="32768" FontSize="10" Valign="Middle"/>
    <Xref Database="Entrez Gene" ID="6714"/>
  </DataNode>
  <DataNode TextLabel="AKT1" GraphId="f4a" Type="GeneProduct" GroupRef="c03b0">
    <Comment Source="GenMAPP remarks">AKT1; v-akt murine thymoma viral oncogene homolog 1 [EC:2.7.1.-]</Comment>
    <Attribute Key="org.pathvisio.model.BackpageHead" Value="AKT1 | v-akt murine thymoma viral oncogene homo..."/>
    <Graphics CenterX="900.0" CenterY="266.6666666666667" Width="60.0" Height="20.0" ZOrder="32768" FontSize="10" Valign="Middle"/>
    <Xref Database="Entrez Gene" ID="207"/>
  </DataNode>
  <DataNode TextLabel="AKT2" GraphId="ecf" Type="GeneProduct" GroupRef="c03b0">
    <Comment Source="GenMAPP remarks">AKT2; v-akt murine thymoma viral oncogene homolog 2 [EC:2.7.1.-]</Comment>
    <Attribute Key="org.pathvisio.model.BackpageHead" Value="AKT2 | v-akt murine thymoma viral oncogene homo..."/>
    <Graphics CenterX="900.0" CenterY="286.6666666666667" Width="60.0" Height="20.0" ZOrder="32768" FontSize="10" Valign="Middle"/>
    <Xref Database="Entrez Gene" ID="208"/>
  </DataNode>
  <DataNode TextLabel="MYO-P" GraphId="ab0" Type="GeneProduct">
    <Attribute Key="org.pathvisio.model.BackpageHead" Value="MYO-P"/>
    <Graphics CenterX="763.3333333333334" CenterY="363.3333333333333" Width="60.0" Height="20.0" ZOrder="32768" FontSize="10" Valign="Middle"/>
    <Xref Database="" ID=""/>
  </DataNode>
  <DataNode TextLabel="MYO" GraphId="ee2" Type="GeneProduct">
    <Attribute Key="org.pathvisio.model.BackpageHead" Value="MYO"/>
    <Graphics CenterX="900.0" CenterY="363.3333333333333" Width="66.66666666666667" Height="20.0" ZOrder="32768" FontSize="10" Valign="Middle"/>
    <Xref Database="" ID=""/>
  </DataNode>
  <DataNode TextLabel="CAPN2" GraphId="d8d" Type="GeneProduct">
    <Comment Source="GenMAPP remarks">CAPN2; calpain 2  (m/II) large subunit [EC:3.4.22.17]</Comment>
    <Attribute Key="org.pathvisio.model.BackpageHead" Value="CAPN2 | calpain 2 (m/II) large subunit"/>
    <Graphics CenterX="106.66666666666667" CenterY="600.0" Width="60.0" Height="20.0" ZOrder="32768" FontSize="10" Valign="Middle"/>
    <Xref Database="Entrez Gene" ID="824"/>
  </DataNode>
  <DataNode TextLabel="CAPN3" GraphId="cb5" Type="GeneProduct">
    <Comment Source="GenMAPP remarks">CAPN3; calpain 3  (p94) [EC:3.4.22.17]</Comment>
    <Attribute Key="org.pathvisio.model.BackpageHead" Value="CAPN3 | calpain 3 (p94)"/>
    <Graphics CenterX="106.66666666666667" CenterY="620.0" Width="60.0" Height="20.0" ZOrder="32768" FontSize="10" Valign="Middle"/>
    <Xref Database="Entrez Gene" ID="825"/>
  </DataNode>
  <DataNode TextLabel="CAPN5" GraphId="ac4" Type="GeneProduct">
    <Comment Source="GenMAPP remarks">CAPN5; calpain</Comment>
    <Attribute Key="org.pathvisio.model.BackpageHead" Value="CAPN5 | calpain 5"/>
    <Graphics CenterX="106.66666666666667" CenterY="640.0" Width="60.0" Height="20.0" ZOrder="32768" FontSize="10" Valign="Middle"/>
    <Xref Database="Entrez Gene" ID="726"/>
  </DataNode>
  <DataNode TextLabel="CAPN7" GraphId="dc7" Type="GeneProduct">
    <Comment Source="GenMAPP remarks">CAPN7; calpain 7 [EC:3.4.22.17</Comment>
    <Attribute Key="org.pathvisio.model.BackpageHead" Value="CAPN7 | calpain 7"/>
    <Graphics CenterX="200.0" CenterY="580.0" Width="60.0" Height="20.0" ZOrder="32768" FontSize="10" Valign="Middle"/>
    <Xref Database="Entrez Gene" ID="23473"/>
  </DataNode>
  <DataNode TextLabel="CAPN9" GraphId="a13" Type="GeneProduct">
    <Comment Source="GenMAPP remarks">CAPN9; calpain 9 (nCL-4) [EC:3.4.22.17</Comment>
    <Attribute Key="org.pathvisio.model.BackpageHead" Value="CAPN9 | calpain 9"/>
    <Graphics CenterX="200.0" CenterY="600.0" Width="60.0" Height="20.0" ZOrder="32768" FontSize="10" Valign="Middle"/>
    <Xref Database="Entrez Gene" ID="10753"/>
  </DataNode>
  <DataNode TextLabel="CAPN10" GraphId="d15" Type="GeneProduct">
    <Comment Source="GenMAPP remarks">CAPN10; calpain 10 [EC:3.4.22.17</Comment>
    <Attribute Key="org.pathvisio.model.BackpageHead" Value="CAPN10 | calpain 10"/>
    <Graphics CenterX="200.0" CenterY="620.0" Width="60.0" Height="20.0" ZOrder="32768" FontSize="10" Valign="Middle"/>
    <Xref Database="Entrez Gene" ID="11132"/>
  </DataNode>
  <DataNode TextLabel="CAPN11" GraphId="d07" Type="GeneProduct">
    <Comment Source="GenMAPP remarks">CAPN11; calpain 11 [EC:3.4.22.17]</Comment>
    <Attribute Key="org.pathvisio.model.BackpageHead" Value="CAPN11 | calpain 11"/>
    <Graphics CenterX="200.0" CenterY="640.0" Width="60.0" Height="20.0" ZOrder="32768" FontSize="10" Valign="Middle"/>
    <Xref Database="Entrez Gene" ID="11131"/>
  </DataNode>
  <DataNode TextLabel="CAPN6" GraphId="b75" Type="GeneProduct">
    <Comment Source="GenMAPP remarks">CAPN6; calpain 6 [EC:3.4.22.17]</Comment>
    <Attribute Key="org.pathvisio.model.BackpageHead" Value="CAPN6 | calpain 6"/>
    <Graphics CenterX="106.66666666666667" CenterY="660.0" Width="60.0" Height="20.0" ZOrder="32768" FontSize="10" Valign="Middle"/>
    <Xref Database="Entrez Gene" ID="827"/>
  </DataNode>
  <DataNode TextLabel="PAK2" GraphId="e2e" Type="GeneProduct">
    <Comment Source="GenMAPP remarks">PAK2; p21 (CDKN1A)-activated kinase 2 [EC:2.7.1.-]</Comment>
    <Attribute Key="org.pathvisio.model.BackpageHead" Value="PAK2 | p21 (CDKN1A)-activated kinase 2"/>
    <Graphics CenterX="293.3333333333333" CenterY="596.6666666666666" Width="60.0" Height="20.0" ZOrder="32768" FontSize="10" Valign="Middle"/>
    <Xref Database="Entrez Gene" ID="5062"/>
  </DataNode>
  <DataNode TextLabel="PAK3" GraphId="eac" Type="GeneProduct">
    <Comment Source="GenMAPP remarks">PAK3; p21 (CDKN1A)-activated kinase 3 [EC:2.7.1.-]</Comment>
    <Attribute Key="org.pathvisio.model.BackpageHead" Value="PAK3 | p21 (CDKN1A)-activated kinase 3"/>
    <Graphics CenterX="293.3333333333333" CenterY="616.6666666666666" Width="60.0" Height="20.0" ZOrder="32768" FontSize="10" Valign="Middle"/>
    <Xref Database="Entrez Gene" ID="5063"/>
  </DataNode>
  <DataNode TextLabel="PAK4" GraphId="fb9" Type="GeneProduct">
    <Comment Source="GenMAPP remarks">PAK4; p21(CDKN1A)-activated kinase 4 [EC:2.7.1.-]</Comment>
    <Attribute Key="org.pathvisio.model.BackpageHead" Value="PAK4 | p21(CDKN1A)-activated kinase 4"/>
    <Graphics CenterX="293.3333333333333" CenterY="636.6666666666666" Width="60.0" Height="20.0" ZOrder="32768" FontSize="10" Valign="Middle"/>
    <Xref Database="Entrez Gene" ID="10298"/>
  </DataNode>
  <DataNode TextLabel="PAK6" GraphId="c2b" Type="GeneProduct">
    <Comment Source="GenMAPP remarks">PAK6; p21(CDKN1A)-activated kinase</Comment>
    <Attribute Key="org.pathvisio.model.BackpageHead" Value="PAK6 | p21(CDKN1A)-activated kinase 6"/>
    <Graphics CenterX="293.3333333333333" CenterY="656.6666666666666" Width="60.0" Height="20.0" ZOrder="32768" FontSize="10" Valign="Middle"/>
    <Xref Database="Entrez Gene" ID="56924"/>
  </DataNode>
  <DataNode TextLabel="ACTN" GraphId="a16" Type="GeneProduct">
    <Attribute Key="org.pathvisio.model.BackpageHead" Value="ACTN"/>
    <Graphics CenterX="170.0" CenterY="156.66666666666666" Width="66.66666666666667" Height="20.0" ZOrder="32768" FontSize="10" Valign="Middle"/>
    <Xref Database="" ID=""/>
  </DataNode>
  <DataNode TextLabel="TLN1" GraphId="fe5" Type="GeneProduct">
    <Comment Source="GenMAPP remarks">TLN1; talin 1</Comment>
    <Attribute Key="org.pathvisio.model.BackpageHead" Value="TLN1 | talin 1"/>
    <Graphics CenterX="210.0" CenterY="180.0" Width="60.0" Height="20.0" ZOrder="32768" FontSize="10" Valign="Middle"/>
    <Xref Database="Entrez Gene" ID="7094"/>
  </DataNode>
  <DataNode TextLabel="MAP2K3" GraphId="e47" Type="GeneProduct">
    <Comment Source="GenMAPP remarks">MAP2K3; mitogen-activated protein kinase kinase 3 [EC:2.7.1.-]</Comment>
    <Attribute Key="org.pathvisio.model.BackpageHead" Value="MAP2K3 | mitogen-activated protein kinase kinas..."/>
    <Graphics CenterX="496.6666666666667" CenterY="510.0" Width="66.66666666666667" Height="20.0" ZOrder="32768" FontSize="10" Valign="Middle"/>
    <Xref Database="Entrez Gene" ID="5606"/>
  </DataNode>
  <DataNode TextLabel="MAP2K5" GraphId="e0d" Type="GeneProduct">
    <Comment Source="GenMAPP remarks">MAP2K5; mitogen-activated protein kinase kinase 5 [EC:2.7.1.-]</Comment>
    <Attribute Key="org.pathvisio.model.BackpageHead" Value="MAP2K5 | mitogen-activated protein kinase kinas..."/>
    <Graphics CenterX="496.6666666666667" CenterY="530.0" Width="66.66666666666667" Height="20.0" ZOrder="32768" FontSize="10" Valign="Middle"/>
    <Xref Database="Entrez Gene" ID="5607"/>
  </DataNode>
  <DataNode TextLabel="MAP2K6" GraphId="ea6" Type="GeneProduct">
    <Comment Source="GenMAPP remarks">MAP2K6; mitogen-activated protein kinase kinase 6 [EC:2.7.1.-</Comment>
    <Attribute Key="org.pathvisio.model.BackpageHead" Value="MAP2K6 | mitogen-activated protein kinase kinas..."/>
    <Graphics CenterX="496.6666666666667" CenterY="550.0" Width="66.66666666666667" Height="20.0" ZOrder="32768" FontSize="10" Valign="Middle"/>
    <Xref Database="Entrez Gene" ID="5608"/>
  </DataNode>
  <DataNode TextLabel="MAPK12" GraphId="fca" Type="GeneProduct">
    <Comment Source="GenMAPP remarks">MAPK12; mitogen-activated protein kinase 12 [EC:2.7.1.-]</Comment>
    <Attribute Key="org.pathvisio.model.BackpageHead" Value="MAPK12 | mitogen-activated protein kinase 12"/>
    <Graphics CenterX="596.6666666666666" CenterY="550.0" Width="60.0" Height="20.0" ZOrder="32768" FontSize="10" Valign="Middle"/>
    <Xref Database="Entrez Gene" ID="6300"/>
  </DataNode>
  <DataNode TextLabel="AKT3" GraphId="d90" Type="GeneProduct" GroupRef="c03b0">
    <Comment Source="GenMAPP remarks">AKT3; v-akt murine thymoma viral oncogene homolog 3 (protein kinase B  gamma) [EC:2.7.1.-]</Comment>
    <Attribute Key="org.pathvisio.model.BackpageHead" Value="AKT3 | v-akt murine thymoma viral oncogene homo..."/>
    <Graphics CenterX="900.0" CenterY="306.6666666666667" Width="60.0" Height="20.0" ZOrder="32768" FontSize="10" Valign="Middle"/>
    <Xref Database="Entrez Gene" ID="10000"/>
  </DataNode>
  <DataNode TextLabel="DOCK1" GraphId="cd0" Type="GeneProduct">
    <Comment Source="GenMAPP remarks">DOCK1; dedicator of cyto-kinesis</Comment>
    <Attribute Key="org.pathvisio.model.BackpageHead" Value="DOCK1 | dedicator of cytokinesis 1"/>
    <Graphics CenterX="593.3333333333334" CenterY="93.33333333333333" Width="60.0" Height="20.0" ZOrder="32768" FontSize="10" Valign="Middle"/>
    <Xref Database="Entrez Gene" ID="1793"/>
  </DataNode>
  <DataNode TextLabel="CRK" GraphId="a80" Type="GeneProduct">
    <Comment Source="GenMAPP remarks">CRK; v-crk sarcoma virus CT10 oncogene homolog (avian</Comment>
    <Attribute Key="org.pathvisio.model.BackpageHead" Value="CRK | v-crk sarcoma virus CT10 oncogene homolog..."/>
    <Graphics CenterX="593.3333333333334" CenterY="70.0" Width="60.0" Height="20.0" ZOrder="32768" FontSize="10" Valign="Middle"/>
    <Xref Database="Entrez Gene" ID="1398"/>
  </DataNode>
  <DataNode TextLabel="RAPGEF1" GraphId="b19" Type="GeneProduct">
    <Comment Source="GenMAPP remarks">GRF2; guanine nucleotide-releasing factor 2 (specific for crk proto-oncogene</Comment>
    <Attribute Key="org.pathvisio.model.BackpageHead" Value="RAPGEF1 | Rap guanine nucleotide exchange facto..."/>
    <Graphics CenterX="696.6666666666666" CenterY="70.0" Width="66.66666666666667" Height="20.0" ZOrder="32768" FontSize="10" Valign="Middle"/>
    <Xref Database="Entrez Gene" ID="2889"/>
  </DataNode>
  <DataNode TextLabel="RAP1A" GraphId="a71" Type="GeneProduct" GroupRef="ace1c">
    <Comment Source="GenMAPP remarks">RAP1A; RAP1A  member of RAS oncogene family</Comment>
    <Attribute Key="org.pathvisio.model.BackpageHead" Value="RAP1A | RAP1A member of RAS oncogene family"/>
    <Graphics CenterX="787.0" CenterY="16.0" Width="60.0" Height="20.0" ZOrder="32768" FontSize="10" Valign="Middle"/>
    <Xref Database="Entrez Gene" ID="5906"/>
  </DataNode>
  <DataNode TextLabel="RAP1B" GraphId="e6b" Type="GeneProduct" GroupRef="ace1c">
    <Comment Source="GenMAPP remarks">RAP1B; RAP1B  member of RAS oncogene family</Comment>
    <Attribute Key="org.pathvisio.model.BackpageHead" Value="RAP1B | RAP1B member of RAS oncogene family"/>
    <Graphics CenterX="787.0" CenterY="36.0" Width="60.0" Height="20.0" ZOrder="32768" FontSize="10" Valign="Middle"/>
    <Xref Database="Entrez Gene" ID="5908"/>
  </DataNode>
  <DataNode TextLabel="MAPK1" GraphId="e4d" Type="GeneProduct">
    <Comment Source="GenMAPP remarks">MAPK1; mitogen-activated protein kinase 1 [EC:2.7.1.-]</Comment>
    <Attribute Key="org.pathvisio.model.BackpageHead" Value="MAPK1 | mitogen-activated protein kinase 1"/>
    <Graphics CenterX="596.6666666666666" CenterY="470.0" Width="66.66666666666667" Height="20.0" ZOrder="32768" FontSize="10" Valign="Middle"/>
    <Xref Database="Entrez Gene" ID="5594"/>
  </DataNode>
  <DataNode TextLabel="MAPK6" GraphId="d81" Type="GeneProduct">
    <Comment Source="GenMAPP remarks">MAPK6; mitogen-activated protein kinase 6 [EC:2.7.1.-]</Comment>
    <Attribute Key="org.pathvisio.model.BackpageHead" Value="MAPK6 | mitogen-activated protein kinase 6"/>
    <Graphics CenterX="596.6666666666666" CenterY="510.0" Width="60.0" Height="20.0" ZOrder="32768" FontSize="10" Valign="Middle"/>
    <Xref Database="Entrez Gene" ID="5597"/>
  </DataNode>
  <DataNode TextLabel="MAP2K1" GraphId="c2f" Type="GeneProduct">
    <Comment Source="GenMAPP remarks">MAP2K1; mitogen-activated protein kinase kinase 1 [EC:2.7.1.-]</Comment>
    <Attribute Key="org.pathvisio.model.BackpageHead" Value="MAP2K1 | mitogen-activated protein kinase kinas..."/>
    <Graphics CenterX="496.6666666666667" CenterY="470.0" Width="66.66666666666667" Height="20.0" ZOrder="32768" FontSize="10" Valign="Middle"/>
    <Xref Database="Entrez Gene" ID="5604"/>
  </DataNode>
  <DataNode TextLabel="MAP2K2" GraphId="d9b" Type="GeneProduct">
    <Comment Source="GenMAPP remarks">MAP2K2; mitogen-activated protein kinase kinase 2 [EC:2.7.1.-]</Comment>
    <Attribute Key="org.pathvisio.model.BackpageHead" Value="MAP2K2 | mitogen-activated protein kinase kinas..."/>
    <Graphics CenterX="496.6666666666667" CenterY="490.0" Width="66.66666666666667" Height="20.0" ZOrder="32768" FontSize="10" Valign="Middle"/>
    <Xref Database="Entrez Gene" ID="5605"/>
  </DataNode>
  <DataNode TextLabel="CAPN1" GraphId="ed3" Type="GeneProduct">
    <Comment Source="GenMAPP remarks">CAPN1; calpain 1  (mu/I) large subunit [EC:3.4.22.17]</Comment>
    <Attribute Key="org.pathvisio.model.BackpageHead" Value="CAPN1 | calpain 1 (mu/I) large subunit"/>
    <Graphics CenterX="106.66666666666667" CenterY="580.0" Width="60.0" Height="20.0" ZOrder="32768" FontSize="10" Valign="Middle"/>
    <Xref Database="Entrez Gene" ID="823"/>
  </DataNode>
  <DataNode TextLabel="ITGA2" GraphId="ece" Type="GeneProduct">
    <Attribute Key="org.pathvisio.model.BackpageHead" Value="ITGA2 | integrin alpha 2 (CD49B alpha 2 subun..."/>
    <Graphics CenterX="720.0" CenterY="580.0" Width="60.0" Height="20.0" ZOrder="32768" FontSize="10" Valign="Middle"/>
    <Xref Database="Entrez Gene" ID="3673"/>
  </DataNode>
  <DataNode TextLabel="ITGA3" GraphId="b06" Type="GeneProduct">
    <Attribute Key="org.pathvisio.model.BackpageHead" Value="ITGA3 | integrin alpha 3 (antigen CD49C alpha..."/>
    <Graphics CenterX="720.0" CenterY="600.0" Width="60.0" Height="20.0" ZOrder="32768" FontSize="10" Valign="Middle"/>
    <Xref Database="Entrez Gene" ID="3675"/>
  </DataNode>
  <DataNode TextLabel="ITGA4" GraphId="a0e" Type="GeneProduct">
    <Attribute Key="org.pathvisio.model.BackpageHead" Value="ITGA4 | integrin alpha 4 (antigen CD49D alpha..."/>
    <Graphics CenterX="720.0" CenterY="620.0" Width="60.0" Height="20.0" ZOrder="32768" FontSize="10" Valign="Middle"/>
    <Xref Database="Entrez Gene" ID="3676"/>
  </DataNode>
  <DataNode TextLabel="ITGA5" GraphId="dc8" Type="GeneProduct">
    <Attribute Key="org.pathvisio.model.BackpageHead" Value="ITGA5 | integrin alpha 5 (fibronectin receptor..."/>
    <Graphics CenterX="720.0" CenterY="640.0" Width="60.0" Height="20.0" ZOrder="32768" FontSize="10" Valign="Middle"/>
    <Xref Database="Entrez Gene" ID="3678"/>
  </DataNode>
  <DataNode TextLabel="ITGA6" GraphId="f24" Type="GeneProduct">
    <Attribute Key="org.pathvisio.model.BackpageHead" Value="ITGA6 | integrin alpha 6"/>
    <Graphics CenterX="720.0" CenterY="660.0" Width="60.0" Height="20.0" ZOrder="32768" FontSize="10" Valign="Middle"/>
    <Xref Database="Entrez Gene" ID="3655"/>
  </DataNode>
  <DataNode TextLabel="ITGA8" GraphId="f6e" Type="GeneProduct">
    <Attribute Key="org.pathvisio.model.BackpageHead" Value="ITGA8 | integrin alpha 8"/>
    <Graphics CenterX="796.6666666666666" CenterY="580.0" Width="60.0" Height="20.0" ZOrder="32768" FontSize="10" Valign="Middle"/>
    <Xref Database="Entrez Gene" ID="8516"/>
  </DataNode>
  <DataNode TextLabel="ITGA9" GraphId="dab" Type="GeneProduct">
    <Attribute Key="org.pathvisio.model.BackpageHead" Value="ITGA9 | integrin alpha 9"/>
    <Graphics CenterX="796.6666666666666" CenterY="600.0" Width="60.0" Height="20.0" ZOrder="32768" FontSize="10" Valign="Middle"/>
    <Xref Database="Entrez Gene" ID="3680"/>
  </DataNode>
  <DataNode TextLabel="ITGA10" GraphId="dcb" Type="GeneProduct">
    <Attribute Key="org.pathvisio.model.BackpageHead" Value="ITGA10 | integrin alpha 10"/>
    <Graphics CenterX="796.6666666666666" CenterY="620.0" Width="60.0" Height="20.0" ZOrder="32768" FontSize="10" Valign="Middle"/>
    <Xref Database="Entrez Gene" ID="8515"/>
  </DataNode>
  <DataNode TextLabel="ITGA11" GraphId="f82" Type="GeneProduct">
    <Attribute Key="org.pathvisio.model.BackpageHead" Value="ITGA11 | integrin alpha 11"/>
    <Graphics CenterX="796.6666666666666" CenterY="640.0" Width="60.0" Height="20.0" ZOrder="32768" FontSize="10" Valign="Middle"/>
    <Xref Database="Entrez Gene" ID="22801"/>
  </DataNode>
  <DataNode TextLabel="ITGA2B" GraphId="b20" Type="GeneProduct">
    <Attribute Key="org.pathvisio.model.BackpageHead" Value="ITGA2B | integrin alpha 2b (platelet glycoprot..."/>
    <Graphics CenterX="796.6666666666666" CenterY="660.0" Width="60.0" Height="20.0" ZOrder="32768" FontSize="10" Valign="Middle"/>
    <Xref Database="Entrez Gene" ID="3674"/>
  </DataNode>
  <DataNode TextLabel="ITGAE" GraphId="a48" Type="GeneProduct">
    <Attribute Key="org.pathvisio.model.BackpageHead" Value="ITGAE | integrin alpha E (antigen CD103 human..."/>
    <Graphics CenterX="873.3333333333334" CenterY="560.0" Width="60.0" Height="20.0" ZOrder="32768" FontSize="10" Valign="Middle"/>
    <Xref Database="Entrez Gene" ID="3682"/>
  </DataNode>
  <DataNode TextLabel="ITGAD" GraphId="acd" Type="GeneProduct">
    <Attribute Key="org.pathvisio.model.BackpageHead" Value="ITGAD | integrin alpha D"/>
    <Graphics CenterX="873.3333333333334" CenterY="580.0" Width="60.0" Height="20.0" ZOrder="32768" FontSize="10" Valign="Middle"/>
    <Xref Database="Entrez Gene" ID="3681"/>
  </DataNode>
  <DataNode TextLabel="ITGAL" GraphId="d01" Type="GeneProduct">
    <Attribute Key="org.pathvisio.model.BackpageHead" Value="ITGAL | integrin alpha L (antigen CD11A (p180)..."/>
    <Graphics CenterX="873.3333333333334" CenterY="600.0" Width="60.0" Height="20.0" ZOrder="32768" FontSize="10" Valign="Middle"/>
    <Xref Database="Entrez Gene" ID="3683"/>
  </DataNode>
  <DataNode TextLabel="ITGAM" GraphId="a75" Type="GeneProduct">
    <Attribute Key="org.pathvisio.model.BackpageHead" Value="ITGAM | integrin alpha M (complement component..."/>
    <Graphics CenterX="873.3333333333334" CenterY="620.0" Width="60.0" Height="20.0" ZOrder="32768" FontSize="10" Valign="Middle"/>
    <Xref Database="Entrez Gene" ID="3684"/>
  </DataNode>
  <DataNode TextLabel="ITGAV" GraphId="b01" Type="GeneProduct">
    <Attribute Key="org.pathvisio.model.BackpageHead" Value="ITGAV | integrin alpha V (vitronectin receptor..."/>
    <Graphics CenterX="873.3333333333334" CenterY="640.0" Width="60.0" Height="20.0" ZOrder="32768" FontSize="10" Valign="Middle"/>
    <Xref Database="Entrez Gene" ID="3685"/>
  </DataNode>
  <DataNode TextLabel="ITGAX" GraphId="d16" Type="GeneProduct">
    <Attribute Key="org.pathvisio.model.BackpageHead" Value="ITGAX | integrin alpha X (antigen CD11C (p150)..."/>
    <Graphics CenterX="873.3333333333334" CenterY="660.0" Width="60.0" Height="20.0" ZOrder="32768" FontSize="10" Valign="Middle"/>
    <Xref Database="Entrez Gene" ID="3687"/>
  </DataNode>
  <DataNode TextLabel="ITGB1" GraphId="d8c" Type="GeneProduct">
    <Attribute Key="org.pathvisio.model.BackpageHead" Value="ITGB1 | integrin beta 1 (fibronectin receptor..."/>
    <Graphics CenterX="970.0" CenterY="560.0" Width="60.0" Height="20.0" ZOrder="32768" FontSize="10" Valign="Middle"/>
    <Xref Database="Entrez Gene" ID="3688"/>
  </DataNode>
  <DataNode TextLabel="ITGB2" GraphId="e20" Type="GeneProduct">
    <Attribute Key="org.pathvisio.model.BackpageHead" Value="ITGB2 | integrin beta 2 (antigen CD18 (p95) l..."/>
    <Graphics CenterX="970.0" CenterY="580.0" Width="60.0" Height="20.0" ZOrder="32768" FontSize="10" Valign="Middle"/>
    <Xref Database="Entrez Gene" ID="3689"/>
  </DataNode>
  <DataNode TextLabel="ITGB3" GraphId="a3c" Type="GeneProduct">
    <Attribute Key="org.pathvisio.model.BackpageHead" Value="ITGB3 | integrin beta 3 (platelet glycoprotein..."/>
    <Graphics CenterX="970.0" CenterY="600.0" Width="60.0" Height="20.0" ZOrder="32768" FontSize="10" Valign="Middle"/>
    <Xref Database="Entrez Gene" ID="3690"/>
  </DataNode>
  <DataNode TextLabel="ITGB4" GraphId="c57" Type="GeneProduct">
    <Attribute Key="org.pathvisio.model.BackpageHead" Value="ITGB4 | integrin beta 4"/>
    <Graphics CenterX="970.0" CenterY="620.0" Width="60.0" Height="20.0" ZOrder="32768" FontSize="10" Valign="Middle"/>
    <Xref Database="Entrez Gene" ID="3691"/>
  </DataNode>
  <DataNode TextLabel="ITGB5" GraphId="f5c" Type="GeneProduct">
    <Attribute Key="org.pathvisio.model.BackpageHead" Value="ITGB5 | integrin beta 5"/>
    <Graphics CenterX="970.0" CenterY="640.0" Width="60.0" Height="20.0" ZOrder="32768" FontSize="10" Valign="Middle"/>
    <Xref Database="Entrez Gene" ID="3693"/>
  </DataNode>
  <DataNode TextLabel="ITGB6" GraphId="d80" Type="GeneProduct">
    <Attribute Key="org.pathvisio.model.BackpageHead" Value="ITGB6 | integrin beta 6"/>
    <Graphics CenterX="970.0" CenterY="660.0" Width="60.0" Height="20.0" ZOrder="32768" FontSize="10" Valign="Middle"/>
    <Xref Database="Entrez Gene" ID="3694"/>
  </DataNode>
  <DataNode TextLabel="ITGB7" GraphId="aaa" Type="GeneProduct">
    <Attribute Key="org.pathvisio.model.BackpageHead" Value="ITGB7 | integrin beta 7"/>
    <Graphics CenterX="1046.6666666666667" CenterY="560.0" Width="60.0" Height="20.0" ZOrder="32768" FontSize="10" Valign="Middle"/>
    <Xref Database="Entrez Gene" ID="3695"/>
  </DataNode>
  <DataNode TextLabel="ITGB8" GraphId="ca1" Type="GeneProduct">
    <Attribute Key="org.pathvisio.model.BackpageHead" Value="ITGB8 | integrin beta 8"/>
    <Graphics CenterX="1046.6666666666667" CenterY="580.0" Width="60.0" Height="20.0" ZOrder="32768" FontSize="10" Valign="Middle"/>
    <Xref Database="Entrez Gene" ID="3696"/>
  </DataNode>
  <DataNode TextLabel="SRC" GraphId="cc0" Type="GeneProduct">
    <Comment Source="GenMAPP remarks">SRC; v-src sarcoma (Schmidt-Ruppin A-2) viral oncogene homolog (avian) [EC:2.7.1.112]</Comment>
    <Attribute Key="org.pathvisio.model.BackpageHead" Value="SRC | v-src sarcoma (Schmidt-Ruppin A-2) viral ..."/>
    <Graphics CenterX="236.66666666666666" CenterY="286.6666666666667" Width="60.0" Height="20.0" ZOrder="32768" FontSize="10" Valign="Middle"/>
    <Xref Database="Entrez Gene" ID="6714"/>
  </DataNode>
  <DataNode TextLabel="VCL" GraphId="b0b" Type="GeneProduct">
    <Comment Source="GenMAPP remarks">VCL; vinculin</Comment>
    <Attribute Key="org.pathvisio.model.BackpageHead" Value="VCL | vinculin"/>
    <Graphics CenterX="250.0" CenterY="156.66666666666666" Width="60.0" Height="20.0" ZOrder="32768" FontSize="10" Valign="Middle"/>
    <Xref Database="Entrez Gene" ID="7414"/>
  </DataNode>
  <DataNode TextLabel="TNS1" GraphId="dc1" Type="GeneProduct">
    <Comment Source="GenMAPP remarks">TNS; tensi</Comment>
    <Attribute Key="org.pathvisio.model.BackpageHead" Value="TNS1 | tensin 1"/>
    <Graphics CenterX="340.0" CenterY="126.66666666666667" Width="60.0" Height="20.0" ZOrder="32768" FontSize="10" Valign="Middle"/>
    <Xref Database="Entrez Gene" ID="7145"/>
  </DataNode>
  <DataNode TextLabel="MAPK10" GraphId="d24" Type="GeneProduct">
    <Attribute Key="org.pathvisio.model.BackpageHead" Value="MAPK10 | mitogen-activated protein kinase 10"/>
    <Graphics CenterX="903.3333333333334" CenterY="70.0" Width="60.0" Height="20.0" ZOrder="32768" FontSize="10" Valign="Middle"/>
    <Xref Database="Entrez Gene" ID="5602"/>
  </DataNode>
  <DataNode TextLabel="PXN" GraphId="bda" Type="GeneProduct">
    <Comment Source="GenMAPP remarks">PXN; paxillin</Comment>
    <Attribute Key="org.pathvisio.model.BackpageHead" Value="PXN | paxillin"/>
    <Graphics CenterX="280.0" CenterY="180.0" Width="60.0" Height="20.0" ZOrder="32768" FontSize="10" Valign="Middle"/>
    <Xref Database="Entrez Gene" ID="5829"/>
  </DataNode>
  <DataNode TextLabel="ILK" GraphId="a25" Type="GeneProduct">
    <Comment Source="GenMAPP remarks">ILK; integrin-linked kinase [EC:2.7.1.-]</Comment>
    <Attribute Key="org.pathvisio.model.BackpageHead" Value="ILK | integrin-linked kinase"/>
    <Graphics CenterX="86.66666666666667" CenterY="203.33333333333334" Width="40.0" Height="20.0" ZOrder="32768" FontSize="10" Valign="Middle"/>
    <Xref Database="Entrez Gene" ID="3611"/>
  </DataNode>
  <DataNode TextLabel="PAK1" GraphId="f3c" Type="GeneProduct">
    <Comment Source="GenMAPP remarks">PAK1; p21/Cdc42/Rac1-activated kinase 1 (STE20 homolog  yeast) [EC:2.7.1.-]</Comment>
    <Attribute Key="org.pathvisio.model.BackpageHead" Value="PAK1 | p21/Cdc42/Rac1-activated kinase 1 (STE20..."/>
    <Graphics CenterX="293.3333333333333" CenterY="576.6666666666666" Width="60.0" Height="20.0" ZOrder="32768" FontSize="10" Valign="Middle"/>
    <Xref Database="Entrez Gene" ID="5058"/>
  </DataNode>
  <DataNode TextLabel="VASP" GraphId="ef9" Type="GeneProduct">
    <Comment Source="GenMAPP remarks">VASP; vasodilator-stimulated phosphoprotein</Comment>
    <Attribute Key="org.pathvisio.model.BackpageHead" Value="VASP | vasodilator-stimulated phosphoprotein"/>
    <Graphics CenterX="233.33333333333334" CenterY="130.0" Width="60.0" Height="20.0" ZOrder="32768" FontSize="10" Valign="Middle"/>
    <Xref Database="Entrez Gene" ID="7408"/>
  </DataNode>
  <DataNode TextLabel="ITGA7" GraphId="a85" Type="GeneProduct">
    <Attribute Key="org.pathvisio.model.BackpageHead" Value="ITGA7 | integrin alpha 7"/>
    <Graphics CenterX="796.6666666666666" CenterY="560.0" Width="60.0" Height="20.0" ZOrder="32768" FontSize="10" Valign="Middle"/>
    <Xref Database="Entrez Gene" ID="3679"/>
  </DataNode>
  <DataNode TextLabel="ITGA1" GraphId="d1b" Type="GeneProduct">
    <Attribute Key="org.pathvisio.model.BackpageHead" Value="ITGA1 | integrin alpha 1"/>
    <Graphics CenterX="720.0" CenterY="560.0" Width="60.0" Height="20.0" ZOrder="32768" FontSize="10" Valign="Middle"/>
    <Xref Database="Entrez Gene" ID="3672"/>
  </DataNode>
  <DataNode TextLabel="Phosphatidylinositol&#10;signaling system" GraphId="dc54e" Type="Pathway">
    <Graphics CenterX="574.5" CenterY="233.5" Width="125.0" Height="31.0" ZOrder="32768" FontWeight="Bold" FontSize="12" Valign="Middle" ShapeType="None" Color="14961e"/>
    <Xref Database="" ID=""/>
  </DataNode>
  <Interaction GraphId="aedd7">
    <Graphics ZOrder="12288" LineThickness="1.0" Color="8f8f8f">
      <Point X="76.66666666666667" Y="73.33333333333333"/>
      <Point X="76.66666666666667" Y="486.6666666666667"/>
    </Graphics>
    <Xref Database="" ID=""/>
  </Interaction>
  <Interaction GraphId="ef893">
    <Graphics ZOrder="12288" LineThickness="1.0" Color="8f8f8f">
      <Point X="96.66666666666667" Y="73.33333333333333"/>
      <Point X="96.66666666666667" Y="486.6666666666667"/>
    </Graphics>
    <Xref Database="" ID=""/>
  </Interaction>
  <Interaction GraphId="dec16">
    <Graphics ZOrder="12288" LineThickness="1.0">
      <Point X="616.8333333333335" Y="446.6666666666667" GraphRef="eb3" RelX="1.0" RelY="0.0"/>
      <Point X="760.0" Y="430.0" GraphRef="fa2" RelX="-1.0" RelY="0.0" ArrowHead="Arrow"/>
    </Graphics>
    <Xref Database="" ID=""/>
  </Interaction>
  <Interaction GraphId="c3897">
    <Graphics ZOrder="12288" LineThickness="1.0">
      <Point X="206.66666666666669" Y="252.83333333333334" GraphRef="dd0" RelX="0.0" RelY="1.0"/>
      <Point X="222.0" Y="275.0" ArrowHead="Arrow"/>
    </Graphics>
    <Xref Database="" ID=""/>
  </Interaction>
  <Interaction GraphId="e1553">
    <Graphics ZOrder="12288" LineThickness="1.0">
      <Point X="266.66666666666663" Y="286.6666666666667" GraphRef="cc0" RelX="1.0" RelY="0.0"/>
      <Point X="310.0" Y="286.6666666666667" GraphRef="ff6" RelX="-1.0" RelY="0.0" ArrowHead="Arrow"/>
    </Graphics>
    <Xref Database="" ID=""/>
  </Interaction>
  <Interaction GraphId="d162c">
    <Graphics ZOrder="12288" LineThickness="1.0">
      <Point X="517.3333333333334" Y="446.6666666666667" GraphRef="db9" RelX="1.0" RelY="0.0"/>
      <Point X="576.5" Y="446.6666666666667" GraphRef="eb3" RelX="-1.0" RelY="0.0" ArrowHead="Arrow"/>
    </Graphics>
    <Xref Database="" ID=""/>
  </Interaction>
  <Interaction GraphId="bdcc5">
    <Graphics ZOrder="12288" LineThickness="1.0">
      <Point X="306.66666666666663" Y="446.6666666666667" GraphRef="d66" RelX="1.0" RelY="0.0"/>
      <Point X="377.5" Y="446.6666666666667" GraphRef="cac" RelX="-1.0" RelY="0.0" ArrowHead="Arrow"/>
    </Graphics>
    <Xref Database="" ID=""/>
  </Interaction>
  <Interaction GraphId="babfc">
    <Graphics ZOrder="12288" LineThickness="1.0">
      <Point X="790.0" Y="136.66666666666666" GraphRef="edf" RelX="1.0" RelY="0.0"/>
      <Point X="853.3333333333333" Y="136.66666666666666" GraphRef="f96" RelX="-1.0" RelY="0.0" ArrowHead="Arrow"/>
    </Graphics>
    <Xref Database="" ID=""/>
  </Interaction>
  <Interaction GraphId="a6267">
    <Graphics ZOrder="12288" LineThickness="1.0">
      <Point X="313.3333333333333" Y="180.0" GraphRef="bda" RelX="1.1111111111111112" RelY="0.0"/>
      <Point X="730.0" Y="136.66666666666666" GraphRef="edf" RelX="-1.0" RelY="0.0" ArrowHead="Arrow"/>
    </Graphics>
    <Xref Database="" ID=""/>
  </Interaction>
  <Interaction GraphId="d51ad">
    <Graphics ZOrder="12288" LineThickness="1.0">
      <Point X="108.33333333333334" Y="163.33333333333334" GraphRef="de2" RelX="1.0" RelY="0.0"/>
      <Point X="180.0" Y="180.0" GraphRef="fe5" RelX="-1.0" RelY="0.0"/>
    </Graphics>
    <Xref Database="" ID=""/>
  </Interaction>
  <Interaction GraphId="cdc02">
    <Graphics ZOrder="12288" LineThickness="1.0">
      <Point X="273.3333333333333" Y="153.33333333333337" GraphRef="dc1" RelX="-2.2222222222222223" RelY="2.6666666666666665"/>
      <Point X="326.66666666666663" Y="133.33333333333331" GraphRef="b0b" RelX="2.5555555555555554" RelY="-2.3333333333333335"/>
    </Graphics>
    <Xref Database="" ID=""/>
  </Interaction>
  <Interaction GraphId="eb6d9">
    <Graphics ZOrder="12288" LineThickness="1.0">
      <Point X="740.0" Y="253.33333333333337" GraphRef="cad" RelX="1.0" RelY="0.0"/>
      <Point X="841.0" Y="266.0" GraphRef="e1d3b" RelX="-1.0" RelY="-0.5" ArrowHead="Arrow"/>
    </Graphics>
    <Xref Database="" ID=""/>
  </Interaction>
  <Interaction GraphId="d42aa">
    <Graphics ZOrder="12288" LineThickness="1.0">
      <Point X="196.66666666666669" Y="103.33333333333333" GraphRef="a66" RelX="0.7777777777777778" RelY="0.3333333333333333"/>
      <Point X="223.33333333333334" Y="120.0"/>
    </Graphics>
    <Xref Database="" ID=""/>
  </Interaction>
  <Interaction GraphId="a633b">
    <Graphics ZOrder="12288" LineThickness="1.0">
      <Point X="526.6666666666666" Y="363.3333333333333" GraphRef="d5d" RelX="1.0" RelY="0.0"/>
      <Point X="733.3333333333334" Y="363.3333333333333" GraphRef="ab0" RelX="-1.0" RelY="0.0" ArrowHead="Arrow"/>
      <Anchor Position="0.4" Shape="None" GraphId="b9567"/>
    </Graphics>
    <Xref Database="" ID=""/>
  </Interaction>
  <Interaction GraphId="a3518">
    <Graphics ZOrder="12288" LineThickness="1.0">
      <Point X="787.0" Y="54.0" GraphRef="b2357" RelX="0.0" RelY="1.0"/>
      <Point X="787.3333333333333" Y="70.0" GraphRef="f257a" RelX="0.0" RelY="0.0" ArrowHead="mim-catalysis"/>
    </Graphics>
    <Xref Database="" ID=""/>
  </Interaction>
  <Interaction GraphId="e70b3">
    <Graphics ZOrder="12288" LineStyle="Broken" LineThickness="1.0">
      <Point X="938.0" Y="286.6666666666667" GraphRef="e1d3b" RelX="1.0" RelY="0.0"/>
      <Point X="1004.8333333333333" Y="286.6666666666667" GraphRef="b05" RelX="-1.0" RelY="0.0" ArrowHead="Arrow"/>
    </Graphics>
    <Xref Database="" ID=""/>
  </Interaction>
  <Interaction GraphId="d8f19">
    <Graphics ZOrder="12288" LineThickness="1.0">
      <Point X="637.0" Y="225.75" GraphRef="dc54e" RelX="1.0" RelY="-0.5"/>
      <Point X="658.3333333333333" Y="213.33333333333334" GraphRef="cc982" RelX="-1.0" RelY="0.0" ArrowHead="Arrow"/>
    </Graphics>
    <Xref Database="" ID=""/>
  </Interaction>
  <Interaction GraphId="d054b">
    <Graphics ZOrder="12288" LineStyle="Broken" LineThickness="1.0">
      <Point X="933.3333333333334" Y="70.0" GraphRef="d24" RelX="1.0" RelY="0.0"/>
      <Point X="1004.8333333333333" Y="70.0" GraphRef="e00" RelX="-1.0" RelY="0.0" ArrowHead="Arrow"/>
    </Graphics>
    <Xref Database="" ID=""/>
  </Interaction>
  <Interaction GraphId="f6c4f">
    <Graphics ZOrder="12288" LineThickness="1.0">
      <Point X="933.3333333333333" Y="363.3333333333333" GraphRef="ee2" RelX="1.0" RelY="0.0"/>
      <Point X="1005.8333333333333" Y="363.3333333333333" GraphRef="c40" RelX="-1.0" RelY="0.0"/>
    </Graphics>
    <Xref Database="" ID=""/>
  </Interaction>
  <Interaction GraphId="d72cc">
    <Graphics ZOrder="12288" LineThickness="1.0">
      <Point X="746.6666666666666" Y="170.0" GraphRef="e0a" RelX="1.2222222222222223" RelY="0.0"/>
      <Point X="900.3333333333333" Y="170.0" GraphRef="b8f" RelX="-1.0" RelY="0.0" ArrowHead="Arrow"/>
    </Graphics>
    <Xref Database="" ID=""/>
  </Interaction>
  <Interaction GraphId="a5b0d">
    <Graphics ZOrder="12288" LineThickness="1.0">
      <Point X="511.33333333333337" Y="276.6666666666667" GraphRef="e288f" RelX="1.0" RelY="0.0"/>
      <Point X="543.25" Y="249.0" GraphRef="dc54e" RelX="-0.5" RelY="1.0" ArrowHead="Arrow"/>
    </Graphics>
    <Xref Database="" ID=""/>
  </Interaction>
  <Interaction GraphId="e4efb">
    <Graphics ZOrder="12288" LineThickness="1.0">
      <Point X="108.33333333333334" Y="163.33333333333334" GraphRef="de2" RelX="1.0" RelY="0.0"/>
      <Point X="200.0" Y="330.0" GraphRef="d86" RelX="0.0" RelY="-1.0"/>
    </Graphics>
    <Xref Database="" ID=""/>
  </Interaction>
  <Interaction GraphId="f96f4">
    <Graphics ZOrder="12288" LineThickness="1.0">
      <Point X="866.6666666666666" Y="210.0" GraphRef="bbf" RelX="1.2222222222222223" RelY="-0.3333333333333333"/>
      <Point X="910.1666666666666" Y="179.5" GraphRef="b8f" RelX="-0.5" RelY="1.0" ArrowHead="Arrow"/>
    </Graphics>
    <Xref Database="" ID=""/>
  </Interaction>
  <Interaction GraphId="b015e">
    <Graphics ZOrder="12288" LineThickness="1.0">
      <Point X="746.6666666666666" Y="170.0" GraphRef="e0a" RelX="1.2222222222222223" RelY="0.0"/>
      <Point X="779.9999999999999" Y="203.33333333333343" GraphRef="c71" RelX="-1.5384615384615385" RelY="-0.3" ArrowHead="Arrow"/>
    </Graphics>
    <Xref Database="" ID=""/>
  </Interaction>
  <Interaction GraphId="c39a1">
    <Graphics ZOrder="12288" LineStyle="Broken" LineThickness="1.0">
      <Point X="870.0" Y="210.0" GraphRef="bbf" RelX="1.3333333333333333" RelY="-0.3333333333333333"/>
      <Point X="1004.1666666666665" Y="210.0" GraphRef="d23" RelX="-1.0" RelY="0.0" ArrowHead="Arrow"/>
    </Graphics>
    <Xref Database="" ID=""/>
  </Interaction>
  <Interaction GraphId="e45b3">
    <Graphics ZOrder="12288" LineThickness="1.0">
      <Point X="803.3333333333334" Y="363.3333333333333" GraphRef="ab0" RelX="1.3333333333333333" RelY="0.0"/>
      <Point X="866.6666666666667" Y="363.3333333333333" GraphRef="ee2" RelX="-1.0" RelY="0.0" ArrowHead="Arrow"/>
    </Graphics>
    <Xref Database="" ID=""/>
  </Interaction>
  <Interaction GraphId="f7cf3">
    <Graphics ZOrder="12288" LineThickness="1.0">
      <Point X="230.0" Y="190.0" GraphRef="fe5" RelX="0.6666666666666666" RelY="1.0"/>
      <Point X="310.0" Y="220.0" GraphRef="a2d" RelX="-1.0" RelY="0.0"/>
    </Graphics>
    <Xref Database="" ID=""/>
  </Interaction>
  <Interaction GraphId="a3f9d">
    <Graphics ZOrder="12288" LineThickness="1.0">
      <Point X="283.3333333333333" Y="186.66666666666666" GraphRef="bda" RelX="0.1111111111111111" RelY="0.6666666666666666"/>
      <Point X="320.0" Y="210.0" GraphRef="a2d" RelX="-0.6666666666666666" RelY="-1.0"/>
    </Graphics>
    <Xref Database="" ID=""/>
  </Interaction>
  <Interaction GraphId="d7f6d">
    <Graphics ZOrder="12288" LineThickness="1.0">
      <Point X="490.0" Y="100.0" GraphRef="c36" RelX="0.8888888888888888" RelY="-0.6666666666666666"/>
      <Point X="563.3333333333334" Y="70.0" GraphRef="a80" RelX="-1.0" RelY="0.0" ArrowHead="Arrow"/>
    </Graphics>
    <Xref Database="" ID=""/>
  </Interaction>
  <Interaction GraphId="ab5f3">
    <Graphics ZOrder="12288" LineThickness="1.0">
      <Point X="550.0" Y="316.6666666666667" GraphRef="e6a" RelX="0.0" RelY="-1.0"/>
      <Point X="574.5" Y="249.0" GraphRef="dc54e" RelX="0.0" RelY="1.0" ArrowHead="Arrow"/>
    </Graphics>
    <Xref Database="" ID=""/>
  </Interaction>
  <Interaction GraphId="e3043">
    <Graphics ZOrder="12288" LineThickness="1.0">
      <Point X="526.6666666666666" Y="363.3333333333333" GraphRef="d5d" RelX="1.0" RelY="0.0"/>
      <Point X="550.0" Y="336.6666666666667" GraphRef="e6a" RelX="0.0" RelY="1.0" ArrowHead="Arrow"/>
    </Graphics>
    <Xref Database="" ID=""/>
  </Interaction>
  <Interaction GraphId="ceaa4">
    <Graphics ZOrder="12288" LineThickness="1.0">
      <Point X="910.1666666666666" Y="160.5" GraphRef="b8f" RelX="-0.5" RelY="-1.0"/>
      <Point X="903.3333333333331" Y="146.66666666666666" GraphRef="f96" RelX="0.5" RelY="1.0"/>
    </Graphics>
    <Xref Database="" ID=""/>
  </Interaction>
  <Interaction GraphId="c06a8">
    <Graphics ZOrder="12288" LineThickness="1.0">
      <Point X="370.0" Y="220.0" GraphRef="a2d" RelX="1.0" RelY="0.0"/>
      <Point X="433.3333333333333" Y="113.33333333333334" GraphRef="c36" RelX="-1.0" RelY="0.6666666666666666" ArrowHead="Arrow"/>
    </Graphics>
    <Xref Database="" ID=""/>
  </Interaction>
  <Interaction GraphId="a7728">
    <Graphics ZOrder="12288" LineThickness="1.0">
      <Point X="190.0" Y="446.6666666666667" GraphRef="a4d" RelX="1.0" RelY="0.0"/>
      <Point X="240.0" Y="446.6666666666667" GraphRef="d66" RelX="-1.0" RelY="0.0" ArrowHead="Arrow"/>
    </Graphics>
    <Xref Database="" ID=""/>
  </Interaction>
  <Interaction GraphId="a1102">
    <Graphics ZOrder="12288" LineThickness="1.0">
      <Point X="195.0" Y="190.0" GraphRef="fe5" RelX="-0.5" RelY="1.0"/>
      <Point X="206.66666666666666" Y="213.33333333333334" GraphRef="e13" RelX="0.0" RelY="-1.0"/>
    </Graphics>
    <Xref Database="" ID=""/>
  </Interaction>
  <Interaction GraphId="b55a3">
    <Graphics ZOrder="12288" LineThickness="1.0">
      <Point X="370.0" Y="220.0" GraphRef="a2d" RelX="1.0" RelY="0.0"/>
      <Point X="430.0" Y="276.6666666666667" GraphRef="da5" RelX="-1.2" RelY="1.0" ArrowHead="Arrow"/>
    </Graphics>
    <Xref Database="" ID=""/>
  </Interaction>
  <Interaction GraphId="c7e25">
    <Graphics ZOrder="12288" LineThickness="1.0">
      <Point X="346.6666666666667" Y="290.0" GraphRef="ff6" RelX="0.2222222222222222" RelY="0.3333333333333333"/>
      <Point X="496.6666666666667" Y="437.1666666666667" GraphRef="db9" RelX="0.0" RelY="-1.0" ArrowHead="Arrow"/>
    </Graphics>
    <Xref Database="" ID=""/>
  </Interaction>
  <Interaction GraphId="f5cdb">
    <Graphics ZOrder="12288" LineThickness="1.0">
      <Point X="929.8333333333334" Y="160.5" GraphRef="b8f" RelX="0.5" RelY="-1.0"/>
      <Point X="918.3333333333334" Y="80.0" GraphRef="d24" RelX="0.5" RelY="1.0" ArrowHead="Arrow"/>
    </Graphics>
    <Xref Database="" ID=""/>
  </Interaction>
  <Interaction GraphId="f28ae">
    <Graphics ZOrder="12288" LineStyle="Broken" LineThickness="1.0">
      <Point X="616.8333333333335" Y="446.6666666666667" GraphRef="eb3" RelX="1.0" RelY="0.0"/>
      <Point X="689.6666666666667" Y="480.0" GraphRef="dbd" RelX="-1.0" RelY="0.0" ArrowHead="Arrow"/>
    </Graphics>
    <Xref Database="" ID=""/>
  </Interaction>
  <Interaction GraphId="e894a">
    <Graphics ZOrder="12288" LineThickness="1.0">
      <Point X="805.0" Y="420.0" GraphRef="fa2" RelX="0.5" RelY="-1.0"/>
      <Point X="866.6666666666667" Y="363.3333333333333" GraphRef="ee2" RelX="-1.0" RelY="0.0" ArrowHead="Arrow"/>
    </Graphics>
    <Xref Database="" ID=""/>
  </Interaction>
  <Interaction GraphId="d1413">
    <Graphics ZOrder="12288" LineThickness="1.0">
      <Point X="225.0" Y="390.0" GraphRef="f57" RelX="-0.5" RelY="1.0"/>
      <Point X="160.0" Y="436.6666666666667" GraphRef="a4d" RelX="0.0" RelY="-1.0" ArrowHead="Arrow"/>
    </Graphics>
    <Xref Database="" ID=""/>
  </Interaction>
  <Interaction GraphId="e5681">
    <Graphics ZOrder="12288" LineThickness="1.0">
      <Point X="637.0" Y="241.25" GraphRef="dc54e" RelX="1.0" RelY="0.5"/>
      <Point X="680.0" Y="253.33333333333337" GraphRef="cad" RelX="-1.0" RelY="0.0" ArrowHead="Arrow"/>
    </Graphics>
    <Xref Database="" ID=""/>
  </Interaction>
  <Interaction GraphId="e80ae">
    <Graphics ZOrder="12288" LineThickness="1.0">
      <Point X="108.33333333333334" Y="163.33333333333334" GraphRef="de2" RelX="1.0" RelY="0.0"/>
      <Point X="136.66666666666669" Y="156.66666666666666" GraphRef="a16" RelX="-1.0" RelY="0.0"/>
    </Graphics>
    <Xref Database="" ID=""/>
  </Interaction>
  <Interaction GraphId="de32a">
    <Graphics ZOrder="12288" LineThickness="1.0">
      <Point X="280.0" Y="146.66666666666669" GraphRef="e65" RelX="-0.8888888888888888" RelY="6.666666666666667"/>
      <Point X="303.3333333333333" Y="86.66666666666666" GraphRef="b0b" RelX="1.7777777777777777" RelY="-7.0"/>
    </Graphics>
    <Xref Database="" ID=""/>
  </Interaction>
  <Interaction GraphId="c8328">
    <Graphics ZOrder="12288" LineThickness="1.0">
      <Point X="108.33333333333334" Y="163.33333333333334" GraphRef="de2" RelX="1.0" RelY="0.0"/>
      <Point X="135.66666666666669" Y="238.66666666666669" GraphRef="b6e8c" RelX="0.5" RelY="-1.0"/>
    </Graphics>
    <Xref Database="" ID=""/>
  </Interaction>
  <Interaction GraphId="fae41">
    <Graphics ZOrder="12288" LineThickness="1.0">
      <Point X="415.83333333333326" Y="446.6666666666667" GraphRef="cac" RelX="1.0" RelY="0.0"/>
      <Point X="476.0" Y="446.6666666666667" GraphRef="db9" RelX="-1.0" RelY="0.0" ArrowHead="Arrow"/>
    </Graphics>
    <Xref Database="" ID=""/>
  </Interaction>
  <Interaction GraphId="fbf99">
    <Graphics ZOrder="12288" LineThickness="1.0">
      <Point X="729.9999999999998" Y="70.0" GraphRef="b19" RelX="1.0" RelY="0.0"/>
      <Point X="873.3333333333334" Y="70.0" GraphRef="d24" RelX="-1.0" RelY="0.0" ArrowHead="Arrow"/>
      <Anchor Position="0.4" Shape="None" GraphId="f257a"/>
    </Graphics>
    <Xref Database="" ID=""/>
  </Interaction>
  <Interaction GraphId="b0538">
    <Graphics ZOrder="12288" LineThickness="1.0">
      <Point X="623.3333333333334" Y="70.0" GraphRef="a80" RelX="1.0" RelY="0.0"/>
      <Point X="663.3333333333333" Y="70.0" GraphRef="b19" RelX="-1.0" RelY="0.0" ArrowHead="Arrow"/>
    </Graphics>
    <Xref Database="" ID=""/>
  </Interaction>
  <Interaction GraphId="e9f64">
    <Graphics ZOrder="12288" LineThickness="1.0">
      <Point X="609.6666666666666" Y="378.3333333333333" GraphRef="a154a" RelX="0.0" RelY="-1.0"/>
      <Point X="609.3333333333334" Y="363.3333333333333" GraphRef="b9567" RelX="0.0" RelY="0.0" ArrowHead="mim-catalysis"/>
    </Graphics>
    <Xref Database="" ID=""/>
  </Interaction>
  <Interaction GraphId="d15ad">
    <Graphics ZOrder="12288" LineThickness="1.0">
      <Point X="750.0" Y="213.33333333333334" GraphRef="cd2" RelX="1.3333333333333333" RelY="-1.0"/>
      <Point X="779.9999999999999" Y="213.33333333333343" GraphRef="c71" RelX="-1.5384615384615385" RelY="0.0" ArrowHead="Arrow"/>
    </Graphics>
    <Xref Database="" ID=""/>
  </Interaction>
  <Interaction GraphId="cd2ac">
    <Graphics ZOrder="12288" LineThickness="1.0">
      <Point X="316.6666666666667" Y="176.66666666666666" GraphRef="bda" RelX="1.2222222222222223" RelY="-0.3333333333333333"/>
      <Point X="430.0" Y="110.0" GraphRef="c36" RelX="-1.1111111111111112" RelY="0.3333333333333333" ArrowHead="Arrow"/>
    </Graphics>
    <Xref Database="" ID=""/>
  </Interaction>
  <Interaction GraphId="c13be">
    <Graphics ZOrder="12288" LineThickness="1.0">
      <Point X="511.33333333333337" Y="290.6666666666667" GraphRef="e288f" RelX="1.0" RelY="0.5"/>
      <Point X="841.0" Y="286.6666666666667" GraphRef="e1d3b" RelX="-1.0" RelY="0.0" ArrowHead="Arrow"/>
    </Graphics>
    <Xref Database="" ID=""/>
  </Interaction>
  <Label TextLabel="CAPN" GraphId="dd0">
    <Graphics CenterX="206.66666666666666" CenterY="243.33333333333334" Width="51.333333333333336" Height="19.0" ZOrder="28672" FillColor="ffffff" FontWeight="Bold" FontSize="12" Valign="Middle" Color="000080"/>
  </Label>
  <Label TextLabel="PI3K" GraphId="b49">
    <Graphics CenterX="470.0" CenterY="310.0" Width="36.333333333333336" Height="16.0" ZOrder="28672" FillColor="ffffff" FontWeight="Bold" FontSize="11" Valign="Middle"/>
  </Label>
  <Label TextLabel="C3G" GraphId="f47">
    <Graphics CenterX="693.3333333333334" CenterY="50.0" Width="34.333333333333336" Height="16.0" ZOrder="28672" FillColor="ffffff" FontWeight="Bold" FontSize="11" Valign="Middle"/>
  </Label>
  <Label TextLabel="F-actin" GraphId="b79">
    <Graphics CenterX="360.0" CenterY="190.0" Width="49.333333333333336" Height="16.0" ZOrder="28672" FillColor="ffffff" FontSize="11" Valign="Middle"/>
  </Label>
  <Label TextLabel="p130 Cas" GraphId="bf5">
    <Graphics CenterX="463.3333333333333" CenterY="83.33333333333333" Width="61.333333333333336" Height="16.0" ZOrder="28672" FillColor="ffffff" FontWeight="Bold" FontSize="10" Valign="Middle"/>
  </Label>
  <Label TextLabel="MEK" GraphId="db9">
    <Graphics CenterX="496.6666666666667" CenterY="446.6666666666667" Width="41.333333333333336" Height="19.0" ZOrder="28672" FillColor="ffffff" FontWeight="Bold" FontSize="12" Valign="Middle" Color="000080"/>
  </Label>
  <Label TextLabel="ERK" GraphId="eb3">
    <Graphics CenterX="596.6666666666666" CenterY="446.6666666666667" Width="40.333333333333336" Height="19.0" ZOrder="28672" FillColor="ffffff" FontWeight="Bold" FontSize="12" Valign="Middle" Color="000080"/>
  </Label>
  <Label TextLabel="PAK" GraphId="b8f">
    <Graphics CenterX="920.0" CenterY="170.0" Width="39.333333333333336" Height="19.0" ZOrder="28672" FillColor="ffffff" FontWeight="Bold" FontSize="12" Valign="Middle" Color="000080"/>
  </Label>
  <Label TextLabel="cell proliferation" GraphId="dbd">
    <Graphics CenterX="743.3333333333334" CenterY="480.0" Width="107.33333333333333" Height="16.0" ZOrder="28672" FillColor="ffffff" FontWeight="Bold" FontStyle="Italic" FontSize="10" Valign="Middle"/>
  </Label>
  <Label TextLabel="F-actin" GraphId="c40">
    <Graphics CenterX="1030.0" CenterY="363.3333333333333" Width="48.333333333333336" Height="16.0" ZOrder="28672" FillColor="ffffff" FontWeight="Bold" FontSize="10" Valign="Middle"/>
  </Label>
  <Label TextLabel="cell motility" GraphId="d23">
    <Graphics CenterX="1043.3333333333333" CenterY="210.0" Width="78.33333333333333" Height="16.0" ZOrder="28672" FillColor="ffffff" FontWeight="Bold" FontStyle="Italic" FontSize="10" Valign="Middle"/>
  </Label>
  <Label TextLabel="cell maintenance" GraphId="e00">
    <Graphics CenterX="1060.0" CenterY="70.0" Width="110.33333333333333" Height="16.0" ZOrder="28672" FillColor="ffffff" FontWeight="Bold" FontStyle="Italic" FontSize="10" Valign="Middle"/>
  </Label>
  <Label TextLabel="cell maintenance" GraphId="b05">
    <Graphics CenterX="1060.0" CenterY="286.6666666666667" Width="110.33333333333333" Height="16.0" ZOrder="28672" FillColor="ffffff" FontWeight="Bold" FontStyle="Italic" FontSize="10" Valign="Middle"/>
  </Label>
  <Label TextLabel="RAF" GraphId="cac">
    <Graphics CenterX="396.6666666666667" CenterY="446.6666666666667" Width="38.333333333333336" Height="19.0" ZOrder="28672" FillColor="ffffff" FontWeight="Bold" FontSize="12" Valign="Middle" Color="000080"/>
  </Label>
  <Label TextLabel="CAPN" GraphId="b43">
    <Graphics CenterX="153.33333333333334" CenterY="553.3333333333334" Width="51.333333333333336" Height="19.0" ZOrder="28672" FillColor="ffffff" FontWeight="Bold" FontSize="12" Valign="Middle" Color="000080"/>
  </Label>
  <Label TextLabel="PAK" GraphId="a9f">
    <Graphics CenterX="293.3333333333333" CenterY="553.3333333333334" Width="39.333333333333336" Height="19.0" ZOrder="28672" FillColor="ffffff" FontWeight="Bold" FontSize="12" Valign="Middle" Color="000080"/>
  </Label>
  <Label TextLabel="ECM" GraphId="a21">
    <Graphics CenterX="26.666666666666668" CenterY="163.33333333333334" Width="35.333333333333336" Height="16.0" ZOrder="28672" FillColor="ffffff" FontWeight="Bold" FontStyle="Italic" FontSize="10" Valign="Middle"/>
  </Label>
  <Label TextLabel="Integrin alpha" GraphId="fd1">
    <Graphics CenterX="800.0" CenterY="533.3333333333334" Width="109.33333333333333" Height="19.0" ZOrder="28672" FillColor="ffffff" FontWeight="Bold" FontSize="12" Valign="Middle" Color="000080"/>
  </Label>
  <Label TextLabel="Integrin beta" GraphId="ad7">
    <Graphics CenterX="1016.6666666666666" CenterY="536.6666666666666" Width="100.33333333333333" Height="19.0" ZOrder="28672" FillColor="ffffff" FontWeight="Bold" FontSize="12" Valign="Middle" Color="000080"/>
  </Label>
  <Label TextLabel="ITGA" GraphId="ffb">
    <Graphics CenterX="86.66666666666667" CenterY="126.66666666666667" Width="42.333333333333336" Height="19.0" ZOrder="28672" FillColor="ffffff" FontWeight="Bold" FontSize="12" Valign="Middle" Color="000080"/>
  </Label>
  <Label TextLabel="ITGB" GraphId="de2">
    <Graphics CenterX="86.66666666666667" CenterY="163.33333333333334" Width="43.333333333333336" Height="19.0" ZOrder="28672" FillColor="ffffff" FontWeight="Bold" FontSize="12" Valign="Middle" Color="000080"/>
  </Label>
  <Shape GraphId="dde">
    <Graphics CenterX="263.3333333333333" CenterY="163.33333333333334" Width="220.0" Height="46.666666666666664" ZOrder="16384" FillColor="bfbfbf" FontSize="10" Valign="Middle" ShapeType="Oval" Rotation="0.0"/>
  </Shape>
  <Shape GraphId="b3f" GroupRef="c03b0">
    <Graphics CenterX="853.3333333333334" CenterY="286.6666666666667" Width="66.66666666666667" Height="8.666666666666666" ZOrder="16384" FillColor="000000" FontSize="10" Valign="Middle" ShapeType="Brace" Color="afafaf" Rotation="4.71238898038469"/>
  </Shape>
  <Shape GraphId="f0b" GroupRef="d5b16">
    <Graphics CenterX="670.6666666666666" CenterY="213.33333333333334" Width="33.333333333333336" Height="8.666666666666666" ZOrder="16384" FillColor="000000" FontSize="10" Valign="Middle" ShapeType="Brace" Color="afafaf" Rotation="4.71238898038469"/>
  </Shape>
  <Shape GraphId="c71">
    <Graphics CenterX="786.6666666666666" CenterY="213.33333333333334" Width="66.66666666666667" Height="8.666666666666666" ZOrder="16384" FillColor="000000" FontSize="10" Valign="Middle" ShapeType="Brace" Color="afafaf" Rotation="4.71238898038469"/>
  </Shape>
  <Shape GraphId="ffd">
    <Graphics CenterX="213.33333333333334" CenterY="606.6666666666666" Width="293.4090666666667" Height="133.33333333333334" ZOrder="16384" FontSize="10" Valign="Middle" ShapeType="Rectangle" Rotation="0.0"/>
  </Shape>
  <Shape GraphId="a84">
    <Graphics CenterX="886.6666666666666" CenterY="600.0" Width="420.05286666666666" Height="153.33333333333334" ZOrder="16384" FontSize="10" Valign="Middle" ShapeType="Rectangle" Rotation="0.0"/>
  </Shape>
  <Group GroupId="feaf9" GraphId="b6e8c"/>
  <Group GroupId="e1eeb" GraphId="a154a"/>
  <Group GroupId="de408" GraphId="e288f"/>
  <Group GroupId="d5b16" GraphId="cc982"/>
  <Group GroupId="c03b0" GraphId="e1d3b"/>
  <Group GroupId="ace1c" GraphId="b2357"/>
  <InfoBox CenterX="0.0" CenterY="0.0"/>
  <Legend CenterX="895.0" CenterY="381.5"/>
  <Biopax>
    <bp:openControlledVocabulary xmlns:bp="http://www.biopax.org/release/biopax-level3.owl#">
      <bp:TERM xmlns:rdf="http://www.w3.org/1999/02/22-rdf-syntax-ns#" rdf:datatype="http://www.w3.org/2001/XMLSchema#string">integrin mediated signaling pathway</bp:TERM>
      <bp:ID xmlns:rdf="http://www.w3.org/1999/02/22-rdf-syntax-ns#" rdf:datatype="http://www.w3.org/2001/XMLSchema#string">PW:0000286</bp:ID>
      <bp:Ontology xmlns:rdf="http://www.w3.org/1999/02/22-rdf-syntax-ns#" rdf:datatype="http://www.w3.org/2001/XMLSchema#string">Pathway Ontology</bp:Ontology>
    </bp:openControlledVocabulary>
    <bp:PublicationXref xmlns:rdf="http://www.w3.org/1999/02/22-rdf-syntax-ns#" xmlns:bp="http://www.biopax.org/release/biopax-level3.owl#" rdf:id="bb1">
      <bp:ID rdf:datatype="http://www.w3.org/2001/XMLSchema#string">16125000</bp:ID>
      <bp:DB rdf:datatype="http://www.w3.org/2001/XMLSchema#string">PubMed</bp:DB>
      <bp:TITLE rdf:datatype="http://www.w3.org/2001/XMLSchema#string">Assembly and signaling of adhesion complexes.</bp:TITLE>
      <bp:SOURCE rdf:datatype="http://www.w3.org/2001/XMLSchema#string">Curr Top Dev Biol</bp:SOURCE>
      <bp:YEAR rdf:datatype="http://www.w3.org/2001/XMLSchema#string">2005</bp:YEAR>
      <bp:AUTHORS rdf:datatype="http://www.w3.org/2001/XMLSchema#string">Sepulveda JL</bp:AUTHORS>
      <bp:AUTHORS rdf:datatype="http://www.w3.org/2001/XMLSchema#string">Gkretsi V</bp:AUTHORS>
      <bp:AUTHORS rdf:datatype="http://www.w3.org/2001/XMLSchema#string">Wu C</bp:AUTHORS>
    </bp:PublicationXref>
  </Biopax>
</Pathway>
