# Supplementary material for: A network biology workflow to study transcriptomics data of the diabetic liver
Source: BMC Genomics. 2014 Nov 15;15(1):971. doi: 10.1186/1471-2164-15-971 (PMC4246458; doi:10.1186/1471-2164-15-971)
Supplement: Supplementary file 2 — Additional file 2: WikiPathways human pathway collection downloaded on 17 June 2014 ( http://wikipathways.org/index.php/Download_Pathways ). (ZIP 2 MB) [file 12864_2014_6667_MOESM2_ESM.zip › 2014-06-17-WikiPathways-HumanCollection/Hs_Interleukin-11_Signaling_Pathway_WP2332_71360.gpml]

<?xml version="1.0" encoding="UTF-8"?>
<Pathway xmlns="http://pathvisio.org/GPML/2013a" Name="Interleukin-11 Signaling Pathway" Data-Source="IOB and Pandey Lab" Version="20120725" Author="IOB and Pandey Lab" Maintainer="IOB and Pandey Lab" Email="info@ibioinformatics.org" Last-Modified="10/17/2013" Organism="Homo sapiens" License="Under creative commons license">
  <Comment Source="WikiPathways-category">Cellular Process</Comment>
  <Comment Source="WikiPathways-description">IL-11 is a multifunctional cytokine that belongs to the gp130 family. It was first isolated from a primate bone marrow derived cell line, PU-34 for its ability to stimulate the proliferation of a plasmacytoma cell line, T1165 which was dependent on IL-6. This cytokine plays an important role in the synthesis, maturation and differentiation of hematopoietic cells. It  also plays significant role in the inhibition of adipocyte differentiation, regulation of trophoblasts invasion and placentation in humans. 

The receptor for IL-11 is IL11RA that uses the common gp130 receptor subunit for signal transduction. The pathways that are activated upon IL-11 stimulation are JAK-STAT, Ras-MAPK, PI3K-AKT and NF-kappa B/p65. Binding of IL-11 with IL-11RA results in the heterodimerization, tyrosine phosphorylation and activation of gp130. The activated IL11RA-gp130 receptor complex further activates Jak family of tyrosine kinases, JAK1 and JAK2. Phosphorylated JAK2 then activates STAT3 and STAT1 that results in their subsequent translocation into the nucleus. The translocated STAT3 then induces the transcription of genes associated with endometrial cell adhesion, gastric inflammation and differentiation of periodontal ligament cells. The activation of STAT3 was shown to be inhibited by the overexpression of Suppressor of cytokine signalling 3 (SOCS3). IL-11 signalling through JAK2/STAT3 has been shown to be crucial for normal placentation in humans and normal development of craniofacial bones and teeth in mice.

In addition to JAK-STAT, IL-11 also activate the Ras-MAPK, PI3K-AKT and NF-kappa B pathways. In response to IL-11, GTP loaded Ras interacts with RAF1 and leads to autophosphorylation of RAF1. Activation of RAF1 leads to the tyrosine phosphorylation and activation of mitogen activated protein kinases (MAPKs) through MEK1 and MEK2. Activation of phospholipase D was triggered by IL-11 leading to the formation of phosphatidic acid, which has also been shown to activate the MAPKs. Transcription factors, ATF1 and CREB1 were activated by these phosphorylated MAPKs through p90 S6 kinase. PI3K-AKT and NF-kappa B/p65 pathways stimulated by IL-11 have been shown to enhance the migration and proliferation of chondrosarcoma cells. In CD4+ T cells, Th2 polarization was induced by IL-11 through NF-kappa B inhibition. SRC, FYN and YES, members of Src family of tyrosine kinases were also activated in response to IL-11 signalling.

Please access this pathway at [http://www.netpath.org/netslim/IL_11_pathway NetSlim] database.</Comment>
  <Graphics BoardWidth="1237.0" BoardHeight="1152.0"/>
  <DataNode TextLabel="IKBKB" GraphId="d7337" Type="GeneProduct">
    <Graphics CenterX="661.0963855421687" CenterY="603.8539094650206" Width="60.0" Height="20.0" ZOrder="-16" FillColor="Transparent" FontWeight="Bold" FontSize="12" Valign="Middle"/>
    <Xref Database="Entrez Gene" ID="3551"/>
  </DataNode>
  <DataNode TextLabel="PIK3R2" GraphId="e15a7" Type="GeneProduct">
    <Graphics CenterX="587.5000686645508" CenterY="540.5" Width="60.0" Height="20.0" ZOrder="-8" FillColor="Transparent" FontWeight="Bold" FontSize="12" Valign="Middle"/>
    <Xref Database="Entrez Gene" ID="5296"/>
  </DataNode>
  <DataNode TextLabel="IL6ST" GraphId="c2ef7" Type="GeneProduct">
    <Graphics CenterX="472.5" CenterY="279.5" Width="60.0" Height="20.0" ZOrder="-4" FillColor="Transparent" FontWeight="Bold" FontSize="12" Valign="Middle"/>
    <Xref Database="Entrez Gene" ID="3572"/>
  </DataNode>
  <DataNode TextLabel="IL11RA" GraphId="f3ce8" Type="GeneProduct">
    <Graphics CenterX="381.5" CenterY="259.5" Width="60.0" Height="20.0" ZOrder="-2" FillColor="Transparent" FontWeight="Bold" FontSize="12" Valign="Middle"/>
    <Xref Database="Entrez Gene" ID="3590"/>
  </DataNode>
  <DataNode TextLabel="IL11RA" GraphId="a59e8" Type="GeneProduct">
    <Graphics CenterX="502.5" CenterY="259.5" Width="60.0" Height="20.0" ZOrder="32772" FillColor="Transparent" FontWeight="Bold" FontSize="12" Valign="Middle"/>
    <Xref Database="Entrez Gene" ID="3590"/>
  </DataNode>
  <DataNode TextLabel="IL6ST" GraphId="b66b7" Type="GeneProduct">
    <Graphics CenterX="411.75" CenterY="279.5" Width="60.5" Height="20.0" ZOrder="32773" FillColor="Transparent" FontWeight="Bold" FontSize="12" Valign="Middle"/>
    <Xref Database="Entrez Gene" ID="3572"/>
  </DataNode>
  <DataNode TextLabel="YES1" GraphId="f151f" Type="GeneProduct">
    <Graphics CenterX="526.0" CenterY="476.75" Width="45.0" Height="20.0" ZOrder="32774" FontWeight="Bold" FontSize="12" Valign="Middle"/>
    <Xref Database="Entrez Gene" ID="7525"/>
  </DataNode>
  <DataNode TextLabel="JAK2" GraphId="a2baa" Type="GeneProduct">
    <Graphics CenterX="249.0" CenterY="387.5" Width="50.0" Height="20.0" ZOrder="32787" FillColor="Transparent" FontWeight="Bold" FontSize="12" Valign="Middle"/>
    <Xref Database="Entrez Gene" ID="3717"/>
  </DataNode>
  <DataNode TextLabel="STAT3" GraphId="b8ff0" Type="GeneProduct">
    <Graphics CenterX="210.00013732910156" CenterY="741.5" Width="60.0" Height="20.0" ZOrder="32788" FillColor="Transparent" FontWeight="Bold" FontSize="12" Valign="Middle"/>
    <Xref Database="Entrez Gene" ID="6774"/>
  </DataNode>
  <DataNode TextLabel="IL11" GraphId="cdbb6" Type="GeneProduct">
    <Graphics CenterX="502.0" CenterY="149.5" Width="50.0" Height="20.0" ZOrder="32796" FillColor="Transparent" FontWeight="Bold" FontSize="12" Valign="Middle"/>
    <Xref Database="Entrez Gene" ID="3589"/>
  </DataNode>
  <DataNode TextLabel="IL11" GraphId="ea1dc" Type="GeneProduct">
    <Graphics CenterX="382.0" CenterY="149.5" Width="50.0" Height="20.0" ZOrder="32802" FillColor="Transparent" FontWeight="Bold" FontSize="12" Valign="Middle"/>
    <Xref Database="Entrez Gene" ID="3589"/>
  </DataNode>
  <DataNode TextLabel="PIK3R1" GraphId="f1d68" Type="GeneProduct">
    <Graphics CenterX="587.5000686645508" CenterY="518.5" Width="60.0" Height="20.0" ZOrder="32805" FillColor="Transparent" FontWeight="Bold" FontSize="12" Valign="Middle"/>
    <Xref Database="Entrez Gene" ID="5295"/>
  </DataNode>
  <DataNode TextLabel="PPP2R4" GraphId="af880" Type="GeneProduct">
    <Graphics CenterX="388.00013732910156" CenterY="476.5" Width="60.0" Height="20.0" ZOrder="32807" FillColor="Transparent" FontWeight="Bold" FontSize="12" Valign="Middle"/>
    <Xref Database="Entrez Gene" ID="5524"/>
  </DataNode>
  <DataNode TextLabel="RAF1" GraphId="e5776" Type="GeneProduct">
    <Graphics CenterX="347.00013732910156" CenterY="573.5" Width="50.0" Height="20.0" ZOrder="32808" FillColor="Transparent" FontWeight="Bold" FontSize="12" Valign="Middle"/>
    <Xref Database="Entrez Gene" ID="5894"/>
  </DataNode>
  <DataNode TextLabel="HRAS" GraphId="ac5ff" Type="GeneProduct">
    <Graphics CenterX="347.2500686645508" CenterY="520.5" Width="43.49986267089844" Height="20.0" ZOrder="32809" FillColor="Transparent" FontWeight="Bold" FontSize="12" Valign="Middle"/>
    <Xref Database="Entrez Gene" ID="3265"/>
  </DataNode>
  <DataNode TextLabel="PTPN11" GraphId="c245a" Type="GeneProduct">
    <Graphics CenterX="297.0000686645508" CenterY="476.5" Width="60.0" Height="20.0" ZOrder="32810" FillColor="Transparent" FontWeight="Bold" FontSize="12" Valign="Middle"/>
    <Xref Database="Entrez Gene" ID="5781"/>
  </DataNode>
  <DataNode TextLabel="GRB2" GraphId="e6810" Type="GeneProduct">
    <Graphics CenterX="347.00013732910156" CenterY="429.5" Width="50.0" Height="20.0" ZOrder="32811" FillColor="Transparent" FontWeight="Bold" FontSize="12" Valign="Middle"/>
    <Xref Database="Entrez Gene" ID="2885"/>
  </DataNode>
  <DataNode TextLabel="FYN" GraphId="dfff8" Type="GeneProduct">
    <Graphics CenterX="460.00013732910156" CenterY="476.5" Width="45.0" Height="20.0" ZOrder="32812" FontWeight="Bold" FontSize="12" Valign="Middle"/>
    <Xref Database="Entrez Gene" ID="2534"/>
  </DataNode>
  <DataNode TextLabel="RPS6" GraphId="e0e5a" Type="GeneProduct">
    <Graphics CenterX="535.0001373291016" CenterY="803.5" Width="55.0" Height="20.0" ZOrder="32813" FillColor="Transparent" FontWeight="Bold" FontSize="12" Valign="Middle"/>
    <Xref Database="Entrez Gene" ID="6194"/>
  </DataNode>
  <DataNode TextLabel="RPS6KA1" GraphId="fd18d" Type="GeneProduct">
    <Graphics CenterX="445.5" CenterY="717.75" Width="60.0" Height="20.0" ZOrder="32814" FillColor="Transparent" FontWeight="Bold" FontSize="12" Valign="Middle"/>
    <Xref Database="Entrez Gene" ID="6195"/>
  </DataNode>
  <DataNode TextLabel="AKT1" GraphId="b2872" Type="GeneProduct">
    <Graphics CenterX="587.0001373291016" CenterY="677.5" Width="45.0" Height="20.0" ZOrder="32816" FillColor="Transparent" FontWeight="Bold" FontSize="12" Valign="Middle"/>
    <Xref Database="Entrez Gene" ID="207"/>
  </DataNode>
  <DataNode TextLabel="MAPK3" GraphId="efed4" Type="GeneProduct">
    <Graphics CenterX="481.0" CenterY="651.5" Width="60.0" Height="20.0" ZOrder="32818" FillColor="Transparent" FontWeight="Bold" FontSize="12" Valign="Middle"/>
    <Xref Database="Entrez Gene" ID="5595"/>
  </DataNode>
  <DataNode TextLabel="MAPK1" GraphId="cf887" Type="GeneProduct">
    <Graphics CenterX="481.0" CenterY="629.5" Width="60.0" Height="20.0" ZOrder="32819" FillColor="Transparent" FontWeight="Bold" FontSize="12" Valign="Middle"/>
    <Xref Database="Entrez Gene" ID="5594"/>
  </DataNode>
  <DataNode TextLabel="STAT1" GraphId="fb3d8" Type="GeneProduct">
    <Graphics CenterX="286.00013732910156" CenterY="741.5" Width="60.0" Height="20.0" ZOrder="32821" FillColor="Transparent" FontWeight="Bold" FontSize="12" Valign="Middle"/>
    <Xref Database="Entrez Gene" ID="6772"/>
  </DataNode>
  <DataNode TextLabel="CREB1" GraphId="e6112" Type="GeneProduct">
    <Graphics CenterX="414.7499656677246" CenterY="803.0" Width="51.49993133544922" Height="20.0" ZOrder="32823" FillColor="Transparent" FontWeight="Bold" FontSize="12" Valign="Middle"/>
    <Xref Database="Entrez Gene" ID="1385"/>
  </DataNode>
  <DataNode TextLabel="ATF1" GraphId="bdd4e" Type="GeneProduct">
    <Graphics CenterX="473.0000686645508" CenterY="803.5" Width="44.00013732910156" Height="20.0" ZOrder="32824" FillColor="Transparent" FontWeight="Bold" FontSize="12" Valign="Middle"/>
    <Xref Database="Entrez Gene" ID="466"/>
  </DataNode>
  <DataNode TextLabel="CHUK" GraphId="c7403" Type="GeneProduct">
    <Graphics CenterX="661.5964542067195" CenterY="583.0" Width="60.0" Height="20.0" ZOrder="32826" FillColor="Transparent" FontWeight="Bold" FontSize="12" Valign="Middle"/>
    <Xref Database="Entrez Gene" ID="1147"/>
  </DataNode>
  <DataNode TextLabel="RELA" GraphId="c2628" Type="GeneProduct">
    <Graphics CenterX="661.0965228712703" CenterY="740.5" Width="60.0" Height="20.0" ZOrder="32828" FillColor="Transparent" FontWeight="Bold" FontSize="12" Valign="Middle"/>
    <Xref Database="Entrez Gene" ID="5970"/>
  </DataNode>
  <DataNode TextLabel="BIRC5" GraphId="f4d0b" Type="GeneProduct">
    <Graphics CenterX="210.0" CenterY="989.5" Width="60.0" Height="20.0" ZOrder="32833" FillColor="Transparent" FontStyle="Italic" FontSize="12" Valign="Middle"/>
    <Xref Database="Entrez Gene" ID="332"/>
  </DataNode>
  <DataNode TextLabel="BCL2" GraphId="e89b2" Type="GeneProduct">
    <Graphics CenterX="210.0" CenterY="966.5" Width="60.0" Height="20.0" ZOrder="32834" FillColor="Transparent" FontStyle="Italic" FontSize="12" Valign="Middle"/>
    <Xref Database="Entrez Gene" ID="596"/>
  </DataNode>
  <DataNode TextLabel="SOCS3" GraphId="a1237" Type="GeneProduct">
    <Graphics CenterX="210.0" CenterY="1012.5" Width="60.0" Height="20.0" ZOrder="32835" FillColor="Transparent" FontStyle="Italic" FontSize="12" Valign="Middle"/>
    <Xref Database="Entrez Gene" ID="9021"/>
  </DataNode>
  <DataNode TextLabel="RUNX2" GraphId="f77da" Type="GeneProduct">
    <Graphics CenterX="360.4761904761908" CenterY="1012.4047619047601" Width="60.0" Height="20.0" ZOrder="32837" FillColor="Transparent" FontStyle="Italic" FontSize="12" Valign="Middle"/>
    <Xref Database="Entrez Gene" ID="860"/>
  </DataNode>
  <DataNode TextLabel="BGLAP" GraphId="dd27e" Type="GeneProduct">
    <Graphics CenterX="360.9047619047624" CenterY="966.9047619047601" Width="60.0" Height="20.0" ZOrder="32838" FillColor="Transparent" FontStyle="Italic" FontSize="12" Valign="Middle"/>
    <Xref Database="Entrez Gene" ID="632"/>
  </DataNode>
  <DataNode TextLabel="IBSP" GraphId="a9b41" Type="GeneProduct">
    <Graphics CenterX="360.0952380952385" CenterY="989.309523809522" Width="60.0" Height="20.0" ZOrder="32839" FillColor="Transparent" FontStyle="Italic" FontSize="12" Valign="Middle"/>
    <Xref Database="Entrez Gene" ID="3381"/>
  </DataNode>
  <DataNode TextLabel="ICAM1" GraphId="d912e" Type="GeneProduct">
    <Graphics CenterX="662.0963855421687" CenterY="964.5" Width="60.0" Height="20.0" ZOrder="32840" FillColor="Transparent" FontStyle="Italic" FontSize="12" Valign="Middle"/>
    <Xref Database="Entrez Gene" ID="3383"/>
  </DataNode>
  <DataNode TextLabel="SOCS3" GraphId="d03fd" Type="GeneProduct">
    <Graphics CenterX="329.0" CenterY="358.25" Width="46.0" Height="20.0" ZOrder="32846" FillColor="Transparent" FontWeight="Bold" FontSize="12" Valign="Middle"/>
    <Xref Database="Entrez Gene" ID="9021"/>
  </DataNode>
  <DataNode TextLabel="SRC" GraphId="c233d" Type="GeneProduct">
    <Graphics CenterX="494.00013732910156" CenterY="429.5" Width="45.0" Height="20.0" ZOrder="32847" FontWeight="Bold" FontSize="12" Valign="Middle"/>
    <Xref Database="Entrez Gene" ID="6714"/>
  </DataNode>
  <DataNode TextLabel="JAK1" GraphId="e5169" Type="GeneProduct">
    <Graphics CenterX="176.5" CenterY="387.5" Width="50.0" Height="20.0" ZOrder="32849" FillColor="Transparent" FontWeight="Bold" FontSize="12" Valign="Middle"/>
    <Xref Database="Entrez Gene" ID="3716"/>
  </DataNode>
  <DataNode TextLabel="STAT3" GraphId="db5b4" Type="GeneProduct">
    <Graphics CenterX="210.00013732910156" CenterY="863.5" Width="60.0" Height="20.0" ZOrder="32891" FillColor="Transparent" FontWeight="Bold" FontSize="12" Valign="Middle"/>
    <Xref Database="Entrez Gene" ID="6774"/>
  </DataNode>
  <DataNode TextLabel="TYK2" GraphId="d0e0e" Type="GeneProduct">
    <Graphics CenterX="212.5" CenterY="424.5" Width="50.0" Height="20.0" ZOrder="32897" FillColor="Transparent" FontWeight="Bold" FontSize="12" Valign="Middle"/>
    <Xref Database="Entrez Gene" ID="7297"/>
  </DataNode>
  <DataNode TextLabel="MAP2K1" GraphId="a9297" Type="GeneProduct">
    <Graphics CenterX="347.0" CenterY="630.7150668286755" Width="60.0" Height="20.0" ZOrder="32911" FillColor="00ffff" FontWeight="Bold" FontSize="12" Valign="Middle"/>
    <Xref Database="" ID=""/>
  </DataNode>
  <DataNode TextLabel="MAP2K2" GraphId="a3008" Type="GeneProduct">
    <Graphics CenterX="347.0" CenterY="651.725061992522" Width="60.0" Height="20.0" ZOrder="32912" FillColor="00ffff" FontWeight="Bold" FontSize="12" Valign="Middle"/>
    <Xref Database="" ID=""/>
  </DataNode>
  <DataNode TextLabel="RPS6KB1" GraphId="f4d53" Type="GeneProduct">
    <Graphics CenterX="535.2500343322754" CenterY="717.5" Width="66.50006866455078" Height="20.0" ZOrder="32914" FillColor="Transparent" FontWeight="Bold" FontSize="12" Valign="Middle"/>
    <Xref Database="" ID=""/>
  </DataNode>
  <DataNode TextLabel="RELA" GraphId="aa90b" Type="GeneProduct">
    <Graphics CenterX="661.0965228712703" CenterY="862.5" Width="60.0" Height="20.0" ZOrder="32919" FillColor="Transparent" FontWeight="Bold" FontSize="12" Valign="Middle"/>
    <Xref Database="Entrez Gene" ID="5970"/>
  </DataNode>
  <DataNode TextLabel="FES" GraphId="c5105" Type="GeneProduct">
    <Graphics CenterX="556.0001373291016" CenterY="429.5" Width="45.0" Height="20.0" ZOrder="32921" FontWeight="Bold" FontSize="12" Valign="Middle"/>
    <Xref Database="" ID=""/>
  </DataNode>
  <DataNode TextLabel="TGFB1" GraphId="efd65" Type="GeneProduct">
    <Graphics CenterX="140.0" CenterY="967.5" Width="60.0" Height="20.0" ZOrder="32939" FillColor="Transparent" FontStyle="Italic" FontSize="12" Valign="Middle"/>
    <Xref Database="Entrez Gene" ID="7040"/>
  </DataNode>
  <DataNode TextLabel="PIAS1" GraphId="b945c" Type="GeneProduct">
    <Graphics CenterX="140.00013732910156" CenterY="741.5" Width="60.0" Height="20.0" ZOrder="32944" FillColor="Transparent" FontWeight="Bold" FontSize="12" Valign="Middle"/>
    <Xref Database="Entrez Gene" ID="8554"/>
  </DataNode>
  <DataNode TextLabel="PIAS3" GraphId="f68c1" Type="GeneProduct">
    <Graphics CenterX="140.00013732910156" CenterY="761.0698663426489" Width="60.0" Height="20.0" ZOrder="32945" FillColor="Transparent" FontWeight="Bold" FontSize="12" Valign="Middle"/>
    <Xref Database="Entrez Gene" ID="10401"/>
  </DataNode>
  <DataNode TextLabel="PIAS1" GraphId="e6711" Type="GeneProduct">
    <Graphics CenterX="140.00013732910156" CenterY="863.5" Width="60.0" Height="20.0" ZOrder="32947" FillColor="Transparent" FontWeight="Bold" FontSize="12" Valign="Middle"/>
    <Xref Database="Entrez Gene" ID="8554"/>
  </DataNode>
  <DataNode TextLabel="PIAS3" GraphId="f5722" Type="GeneProduct">
    <Graphics CenterX="140.00013732910156" CenterY="885.5" Width="60.0" Height="20.0" ZOrder="32948" FillColor="Transparent" FontWeight="Bold" FontSize="12" Valign="Middle"/>
    <Xref Database="Entrez Gene" ID="10401"/>
  </DataNode>
  <DataNode TextLabel="ITGA2" GraphId="a9ce1" Type="GeneProduct">
    <Graphics CenterX="140.0" CenterY="990.5" Width="60.0" Height="20.0" ZOrder="32950" FillColor="Transparent" FontStyle="Italic" FontSize="12" Valign="Middle"/>
    <Xref Database="Entrez Gene" ID="3673"/>
  </DataNode>
  <DataNode TextLabel="STAT1" GraphId="bdd5a" Type="GeneProduct">
    <Graphics CenterX="286.00013732910156" CenterY="863.5" Width="60.0" Height="20.0" ZOrder="32966" FillColor="Transparent" FontWeight="Bold" FontSize="12" Valign="Middle"/>
    <Xref Database="Entrez Gene" ID="6772"/>
  </DataNode>
  <DataNode TextLabel="PDPK1" GraphId="ceea4" Type="GeneProduct">
    <Graphics CenterX="587.7500686645508" CenterY="606.5" Width="49.50013732910156" Height="20.0" ZOrder="32972" FillColor="Transparent" FontWeight="Bold" FontSize="12" Valign="Middle"/>
    <Xref Database="Entrez Gene" ID="5170"/>
  </DataNode>
  <State GraphRef="d7337" TextLabel="P" GraphId="dc982">
    <Graphics RelX="0.8666666666666667" RelY="0.8" Width="15.0" Height="15.0" FillColor="ffff00" ShapeType="Oval"/>
    <Xref Database="" ID=""/>
  </State>
  <State GraphRef="e15a7" TextLabel="P" GraphId="eb88f">
    <Graphics RelX="0.8333333333333334" RelY="1.0" Width="15.0" Height="15.0" FillColor="ffff00" ShapeType="Oval"/>
    <Xref Database="" ID=""/>
  </State>
  <State GraphRef="b66b7" TextLabel="P" GraphId="e10ae">
    <Graphics RelX="1.0" RelY="0.7" Width="15.0" Height="15.0" FillColor="ffff00" ShapeType="Oval"/>
    <Xref Database="" ID=""/>
  </State>
  <State GraphRef="f151f" TextLabel="P" GraphId="a08c1">
    <Graphics RelX="1.0" RelY="1.0" Width="15.0" Height="15.0" FillColor="ffff00" ShapeType="Oval"/>
    <Xref Database="" ID=""/>
  </State>
  <State GraphRef="a2baa" TextLabel="P" GraphId="f1dcc">
    <Graphics RelX="0.84" RelY="1.0" Width="15.0" Height="15.0" FillColor="ffff00" ShapeType="Oval"/>
    <Xref Database="" ID=""/>
  </State>
  <State GraphRef="b8ff0" TextLabel="P" GraphId="a6c29">
    <Graphics RelX="1.0" RelY="1.0" Width="15.0" Height="15.0" FillColor="ffff00" ShapeType="Oval"/>
    <Xref Database="" ID=""/>
  </State>
  <State GraphRef="f1d68" TextLabel="P" GraphId="ee915">
    <Graphics RelX="0.8" RelY="1.0" Width="15.0" Height="15.0" FillColor="ffff00" ShapeType="Oval"/>
    <Xref Database="" ID=""/>
  </State>
  <State GraphRef="e5776" TextLabel="P" GraphId="ea016">
    <Graphics RelX="1.0" RelY="1.0" Width="15.0" Height="15.0" FillColor="ffff00" ShapeType="Oval"/>
    <Xref Database="" ID=""/>
  </State>
  <State GraphRef="c245a" TextLabel="P" GraphId="be5a0">
    <Graphics RelX="1.0" RelY="1.0" Width="15.0" Height="15.0" FillColor="ffff00" ShapeType="Oval"/>
    <Xref Database="" ID=""/>
  </State>
  <State GraphRef="dfff8" TextLabel="P" GraphId="cb5fb">
    <Graphics RelX="1.0" RelY="1.0" Width="15.0" Height="15.0" FillColor="ffff00" ShapeType="Oval"/>
    <Xref Database="" ID=""/>
  </State>
  <State GraphRef="e0e5a" TextLabel="P" GraphId="b4221">
    <Graphics RelX="1.0" RelY="1.0" Width="15.0" Height="15.0" FillColor="ffff00" ShapeType="Oval"/>
    <Xref Database="" ID=""/>
  </State>
  <State GraphRef="fd18d" TextLabel="P" GraphId="ca9ad">
    <Graphics RelX="1.0" RelY="1.0" Width="15.0" Height="15.0" FillColor="ffff00" ShapeType="Oval"/>
    <Xref Database="" ID=""/>
  </State>
  <State GraphRef="b2872" TextLabel="P" GraphId="a8924">
    <Graphics RelX="1.0" RelY="1.0" Width="15.0" Height="15.0" FillColor="ffff00" ShapeType="Oval"/>
    <Xref Database="" ID=""/>
  </State>
  <State GraphRef="efed4" TextLabel="P" GraphId="be722">
    <Graphics RelX="0.8333333333333334" RelY="1.0" Width="15.0" Height="15.0" FillColor="ffff00" ShapeType="Oval"/>
    <Xref Database="" ID=""/>
  </State>
  <State GraphRef="cf887" TextLabel="P" GraphId="f1f97">
    <Graphics RelX="0.8" RelY="1.0" Width="15.0" Height="15.0" FillColor="ffff00" ShapeType="Oval"/>
    <Xref Database="" ID=""/>
  </State>
  <State GraphRef="fb3d8" TextLabel="P" GraphId="c7da9">
    <Graphics RelX="1.0" RelY="1.0" Width="15.0" Height="15.0" FillColor="ffff00" ShapeType="Oval"/>
    <Xref Database="" ID=""/>
  </State>
  <State GraphRef="e6112" TextLabel="P" GraphId="d116f">
    <Graphics RelX="1.0" RelY="1.0" Width="15.0" Height="15.0" FillColor="ffff00" ShapeType="Oval"/>
    <Xref Database="" ID=""/>
  </State>
  <State GraphRef="bdd4e" TextLabel="P" GraphId="aa1d9">
    <Graphics RelX="1.0" RelY="1.0" Width="15.0" Height="15.0" FillColor="ffff00" ShapeType="Oval"/>
    <Xref Database="" ID=""/>
  </State>
  <State GraphRef="c7403" TextLabel="P" GraphId="d3ae9">
    <Graphics RelX="0.8" RelY="0.5" Width="15.0" Height="15.0" FillColor="ffff00" ShapeType="Oval"/>
    <Xref Database="" ID=""/>
  </State>
  <State GraphRef="c2628" TextLabel="P" GraphId="acb28">
    <Graphics RelX="1.0" RelY="1.0" Width="15.0" Height="15.0" FillColor="ffff00" ShapeType="Oval"/>
    <Xref Database="" ID=""/>
  </State>
  <State GraphRef="c233d" TextLabel="P" GraphId="f7215">
    <Graphics RelX="0.8666666666666667" RelY="1.0" Width="15.0" Height="15.0" FillColor="ffff00" ShapeType="Oval"/>
    <Xref Database="" ID=""/>
  </State>
  <State GraphRef="e5169" TextLabel="P" GraphId="c5c1f">
    <Graphics RelX="0.84" RelY="1.0" Width="14.5" Height="15.0" FillColor="ffff00" ShapeType="Oval"/>
    <Xref Database="" ID=""/>
  </State>
  <State GraphRef="db5b4" TextLabel="P" GraphId="b61e7">
    <Graphics RelX="0.8333333333333334" RelY="1.0" Width="15.0" Height="15.0" FillColor="ffff00" ShapeType="Oval"/>
    <Xref Database="" ID=""/>
  </State>
  <State GraphRef="d0e0e" TextLabel="P" GraphId="e3155">
    <Graphics RelX="0.96" RelY="1.0" Width="15.0" Height="15.0" FillColor="ffff00" ShapeType="Oval"/>
    <Xref Database="" ID=""/>
  </State>
  <State GraphRef="f4d53" TextLabel="P" GraphId="ae363">
    <Graphics RelX="1.0" RelY="1.0" Width="15.0" Height="15.0" FillColor="ffff00" ShapeType="Oval"/>
    <Xref Database="" ID=""/>
  </State>
  <State GraphRef="c5105" TextLabel="P" GraphId="d1493">
    <Graphics RelX="0.7777777777777778" RelY="0.9" Width="15.0" Height="15.0" FillColor="ffff00" ShapeType="Oval"/>
    <Xref Database="" ID=""/>
  </State>
  <State GraphRef="bdd5a" TextLabel="P" GraphId="b8f41">
    <Graphics RelX="1.0" RelY="1.0" Width="15.0" Height="15.0" FillColor="ffff00" ShapeType="Oval"/>
    <Xref Database="" ID=""/>
  </State>
  <State GraphRef="ceea4" TextLabel="P" GraphId="b9026">
    <Graphics RelX="1.0" RelY="1.0" Width="15.0" Height="15.0" FillColor="ffff00" ShapeType="Oval"/>
    <Xref Database="" ID=""/>
  </State>
  <Interaction GraphId="f007d">
    <Graphics ZOrder="-6" LineStyle="Broken" LineThickness="2.0">
      <Point X="442.0" Y="315.0" GraphRef="ba40e" RelX="0.0" RelY="0.0"/>
      <Point X="442.5" Y="279.5" GraphRef="c2ef7" RelX="-1.0" RelY="0.0"/>
    </Graphics>
    <Xref Database="" ID=""/>
  </Interaction>
  <Interaction GraphId="ida77c0509">
    <Graphics ConnectorType="Elbow" ZOrder="12288" LineStyle="Broken" LineThickness="2.0">
      <Point X="249.0" Y="397.5" GraphRef="a2baa" RelX="0.0" RelY="1.0"/>
      <Point X="229.50006866455078" Y="555.0"/>
      <Point X="210.00013732910156" Y="731.5" GraphRef="b8ff0" RelX="0.0" RelY="-1.0" ArrowHead="Arrow"/>
    </Graphics>
    <Xref Database="" ID=""/>
  </Interaction>
  <Interaction GraphId="id1d4d66ac">
    <Graphics ConnectorType="Elbow" ZOrder="12288" LineThickness="2.0" Color="00cc00">
      <Point X="274.0" Y="387.5" GraphRef="a2baa" RelX="1.0" RelY="0.0"/>
      <Point X="587.0" Y="506.0" GraphRef="d68dd" RelX="0.0" RelY="-1.0" ArrowHead="Arrow"/>
      <Anchor Position="0.2651988081554308" Shape="None" GraphId="dd478"/>
      <Anchor Position="0.43269984041781506" Shape="None" GraphId="a2da1"/>
      <Anchor Position="0.16954770168175073" Shape="None" GraphId="f57e8"/>
      <Anchor Position="0.08956912810097199" Shape="None" GraphId="a1634"/>
    </Graphics>
    <Xref Database="" ID=""/>
  </Interaction>
  <Interaction GraphId="idff3b5df9">
    <Graphics ConnectorType="Elbow" ZOrder="12288" LineThickness="2.0" Color="00cc00">
      <Point X="411.75" Y="289.5" GraphRef="b66b7" RelX="0.0" RelY="1.0"/>
      <Point X="330.375" Y="334.0"/>
      <Point X="249.0" Y="377.5" GraphRef="a2baa" RelX="0.0" RelY="-1.0" ArrowHead="Arrow"/>
      <Anchor Position="0.9243023160277887" Shape="None" GraphId="bd00d"/>
      <Anchor Position="0.6924694863110616" Shape="None" GraphId="d9817"/>
    </Graphics>
    <Xref Database="" ID=""/>
  </Interaction>
  <Interaction GraphId="id419543a1">
    <Graphics ZOrder="12288" LineThickness="2.0">
      <Point X="210.00013732910156" Y="873.5" GraphRef="db5b4" RelX="0.0" RelY="1.0"/>
      <Point X="210.0" Y="956.5" GraphRef="e89b2" RelX="0.0" RelY="-1.0" ArrowHead="mim-transcription-translation"/>
    </Graphics>
    <Xref Database="" ID=""/>
  </Interaction>
  <Interaction GraphId="id38af4e57">
    <Graphics ZOrder="12288" LineStyle="Broken" LineThickness="2.0">
      <Point X="662.0963855421687" Y="974.5" GraphRef="d912e" RelX="0.0" RelY="1.0"/>
      <Point X="662.0481927710844" Y="1083.0" GraphRef="dd4d3" RelX="0.0" RelY="-1.0" ArrowHead="Arrow"/>
    </Graphics>
    <Xref Database="" ID=""/>
  </Interaction>
  <Interaction GraphId="ide5de085b">
    <Graphics ConnectorType="Elbow" ZOrder="12288" LineStyle="Broken" LineThickness="2.0">
      <Point X="587.0001373291016" Y="687.5" GraphRef="b2872" RelX="0.0" RelY="1.0"/>
      <Point X="548.2500686645508" Y="901.0"/>
      <Point X="509.5" Y="1032.0" GraphRef="f9f75" RelX="0.0" RelY="-1.0" ArrowHead="Arrow"/>
    </Graphics>
    <Xref Database="" ID=""/>
  </Interaction>
  <Interaction GraphId="id380ceaee">
    <Graphics ConnectorType="Elbow" ZOrder="12288" LineStyle="Broken" LineThickness="2.0">
      <Point X="445.5" Y="683.5281965328992" GraphRef="bfbbd" RelX="0.0" RelY="0.0"/>
      <Point X="375.0" Y="810.2164792188296"/>
      <Point X="375.4523809523812" Y="936.9047619047601"/>
      <Point X="375.9047619047624" Y="956.9047619047601" GraphRef="dd27e" RelX="0.5" RelY="-1.0" ArrowHead="mim-transcription-translation"/>
    </Graphics>
    <Xref Database="" ID=""/>
  </Interaction>
  <Interaction GraphId="e55f1">
    <Graphics ZOrder="32777" LineThickness="3.0">
      <Point X="502.0" Y="218.0" GraphRef="e8209" RelX="0.0" RelY="1.0"/>
      <Point X="502.5" Y="249.5" GraphRef="a59e8" RelX="0.0" RelY="-1.0"/>
    </Graphics>
    <Xref Database="" ID=""/>
  </Interaction>
  <Interaction GraphId="c27ce">
    <Graphics ZOrder="32795" LineThickness="3.0" Color="ff3399">
      <Point X="502.0" Y="159.5" GraphRef="cdbb6" RelX="0.0" RelY="1.0"/>
      <Point X="502.0" Y="185.0" GraphRef="b0fc2" RelX="0.0" RelY="-1.0"/>
    </Graphics>
    <Xref Database="" ID=""/>
  </Interaction>
  <Interaction GraphId="a40d7">
    <Graphics ZOrder="32799" LineThickness="3.0">
      <Point X="381.0" Y="218.0" GraphRef="fe641" RelX="0.0" RelY="1.0"/>
      <Point X="381.5" Y="249.5" GraphRef="f3ce8" RelX="0.0" RelY="-1.0"/>
    </Graphics>
    <Xref Database="" ID=""/>
  </Interaction>
  <Interaction GraphId="eb384">
    <Graphics ZOrder="32801" LineThickness="3.0" Color="ff3399">
      <Point X="382.0" Y="159.5" GraphRef="ea1dc" RelX="0.0" RelY="1.0"/>
      <Point X="382.0" Y="191.0"/>
    </Graphics>
    <Xref Database="" ID=""/>
  </Interaction>
  <Interaction GraphId="e34ab">
    <Graphics ZOrder="32852" LineThickness="2.0" Color="00cc00">
      <Point X="388.4332857190684" Y="387.5" GraphRef="dd478" RelX="0.0" RelY="0.0"/>
      <Point X="388.00013732910156" Y="466.5" GraphRef="af880" RelX="0.0" RelY="-1.0" ArrowHead="Arrow"/>
    </Graphics>
    <Xref Database="" ID=""/>
  </Interaction>
  <Interaction GraphId="a3961">
    <Graphics ZOrder="32854" LineThickness="2.0" Color="ff3300">
      <Point X="306.0" Y="358.25" GraphRef="d03fd" RelX="-1.0" RelY="0.0"/>
      <Point X="249.0" Y="358.518805743968" GraphRef="bd00d" RelX="0.0" RelY="0.0" ArrowHead="mim-inhibition"/>
    </Graphics>
    <Xref Database="" ID=""/>
  </Interaction>
  <Interaction GraphId="d4ff3">
    <Graphics ZOrder="32861" LineThickness="2.0" Color="00cc00">
      <Point X="347.15983327567545" Y="387.5" GraphRef="f57e8" RelX="0.0" RelY="0.0"/>
      <Point X="347.00013732910156" Y="419.5" GraphRef="e6810" RelX="0.0" RelY="-1.0" ArrowHead="Arrow"/>
    </Graphics>
    <Xref Database="" ID=""/>
  </Interaction>
  <Interaction GraphId="d889d">
    <Graphics ZOrder="32881" LineThickness="2.0" Color="00cc00">
      <Point X="347.2500686645508" Y="530.5" GraphRef="ac5ff" RelX="0.0" RelY="1.0"/>
      <Point X="347.00013732910156" Y="563.5" GraphRef="e5776" RelX="0.0" RelY="-1.0" ArrowHead="Arrow"/>
    </Graphics>
    <Xref Database="" ID=""/>
  </Interaction>
  <Interaction GraphId="bf5d8">
    <Graphics ZOrder="32882" LineStyle="Broken" LineThickness="2.0">
      <Point X="140.0" Y="315.0"/>
      <Point X="661.0" Y="315.0"/>
      <Anchor Position="0.0" Shape="None" GraphId="b2632"/>
      <Anchor Position="0.5796545105566219" Shape="None" GraphId="ba40e"/>
      <Anchor Position="0.1381957773512476" Shape="None" GraphId="e689c"/>
      <Anchor Position="0.6794625719769674" Shape="None" GraphId="dd34b"/>
      <Anchor Position="0.5489443378119002" Shape="None" GraphId="bf947"/>
      <Anchor Position="0.0690978886756238" Shape="None" GraphId="ba66e"/>
      <Anchor Position="1.0" Shape="None" GraphId="f6a67"/>
      <Anchor Position="0.7984644913627639" Shape="None" GraphId="e2eb1"/>
      <Anchor Position="0.8886756238003839" Shape="None" GraphId="c63d3"/>
      <Anchor Position="0.7407093897538235" Shape="None" GraphId="c545d"/>
    </Graphics>
    <Xref Database="" ID=""/>
  </Interaction>
  <Interaction GraphId="b42c6">
    <Graphics ZOrder="32884" LineStyle="Broken" LineThickness="2.0">
      <Point X="525.909592061742" Y="315.0" GraphRef="c545d" RelX="0.0" RelY="0.0"/>
      <Point X="526.0" Y="466.75" GraphRef="f151f" RelX="0.0" RelY="-1.0" ArrowHead="Arrow"/>
    </Graphics>
    <Xref Database="" ID=""/>
  </Interaction>
  <Interaction GraphId="efd88">
    <Graphics ZOrder="32885" LineThickness="2.0" Color="00cc00">
      <Point X="282.6132763075013" Y="334.0" GraphRef="d9817" RelX="0.0" RelY="0.0"/>
      <Point X="282.0000686645508" Y="466.5" GraphRef="c245a" RelX="-0.5" RelY="-1.0" ArrowHead="Arrow"/>
    </Graphics>
    <Xref Database="" ID=""/>
  </Interaction>
  <Interaction GraphId="b45e6">
    <Graphics ZOrder="32886" LineStyle="Broken" LineThickness="2.0">
      <Point X="176.0" Y="315.0" GraphRef="ba66e" RelX="0.0" RelY="0.0"/>
      <Point X="176.5" Y="377.5" GraphRef="e5169" RelX="0.0" RelY="-1.0" ArrowHead="Arrow"/>
    </Graphics>
    <Xref Database="" ID=""/>
  </Interaction>
  <Interaction GraphId="ea453">
    <Graphics ZOrder="32889" LineStyle="Broken" LineThickness="2.0">
      <Point X="587.0" Y="552.0" GraphRef="d68dd" RelX="0.0" RelY="1.0"/>
      <Point X="587.7500686645508" Y="596.5" GraphRef="ceea4" RelX="0.0" RelY="-1.0" ArrowHead="Arrow"/>
    </Graphics>
    <Xref Database="" ID=""/>
  </Interaction>
  <Interaction GraphId="dc0b6">
    <Graphics ConnectorType="Elbow" ZOrder="32890" LineStyle="Broken" LineThickness="2.0">
      <Point X="249.0" Y="397.5" GraphRef="a2baa" RelX="0.0" RelY="1.0"/>
      <Point X="267.5000686645508" Y="555.0"/>
      <Point X="286.00013732910156" Y="731.5" GraphRef="fb3d8" RelX="0.0" RelY="-1.0" ArrowHead="Arrow"/>
    </Graphics>
    <Xref Database="" ID=""/>
  </Interaction>
  <Interaction GraphId="fc664">
    <Graphics ZOrder="32896" LineStyle="Broken" LineThickness="2.0" Color="00ffff">
      <Point X="210.00013732910156" Y="751.5" GraphRef="b8ff0" RelX="0.0" RelY="1.0"/>
      <Point X="210.00013732910156" Y="853.5" GraphRef="db5b4" RelX="0.0" RelY="-1.0" ArrowHead="Arrow"/>
    </Graphics>
    <Xref Database="" ID=""/>
  </Interaction>
  <Interaction GraphId="b1b76">
    <Graphics ZOrder="32899" LineStyle="Broken" LineThickness="2.0">
      <Point X="212.0" Y="315.0" GraphRef="e689c" RelX="0.0" RelY="0.0"/>
      <Point X="212.5" Y="414.5" GraphRef="d0e0e" RelX="0.0" RelY="-1.0" ArrowHead="Arrow"/>
    </Graphics>
    <Xref Database="" ID=""/>
  </Interaction>
  <Interaction GraphId="e3efb">
    <Graphics ZOrder="32901" LineStyle="Broken" LineThickness="2.0">
      <Point X="494.0" Y="315.0" GraphRef="dd34b" RelX="0.0" RelY="0.0"/>
      <Point X="494.00013732910156" Y="419.5" GraphRef="c233d" RelX="0.0" RelY="-1.0" ArrowHead="Arrow"/>
    </Graphics>
    <Xref Database="" ID=""/>
  </Interaction>
  <Interaction GraphId="f1e14">
    <Graphics ZOrder="32902" LineStyle="Broken" LineThickness="2.0">
      <Point X="603.0" Y="315.0" GraphRef="c63d3" RelX="0.0" RelY="0.0"/>
      <Point X="603.0" Y="506.0" GraphRef="d68dd" RelX="0.5" RelY="-1.0" ArrowHead="Arrow"/>
    </Graphics>
    <Xref Database="" ID=""/>
  </Interaction>
  <Interaction GraphId="d413a">
    <Graphics ZOrder="32903" LineThickness="2.0" Color="00cc00">
      <Point X="460.7099811402872" Y="387.5" GraphRef="a2da1" RelX="0.0" RelY="0.0"/>
      <Point X="460.00013732910156" Y="466.5" GraphRef="dfff8" RelX="0.0" RelY="-1.0" ArrowHead="Arrow"/>
    </Graphics>
    <Xref Database="" ID=""/>
  </Interaction>
  <Interaction GraphId="f2ef6">
    <Graphics ZOrder="32908" LineStyle="Broken" LineThickness="2.0">
      <Point X="661.0963855421687" Y="613.8539094650206" GraphRef="d7337" RelX="0.0" RelY="1.0"/>
      <Point X="661.0965228712703" Y="730.5" GraphRef="c2628" RelX="0.0" RelY="-1.0" ArrowHead="Arrow"/>
    </Graphics>
    <Xref Database="" ID=""/>
  </Interaction>
  <Interaction GraphId="f7e3d">
    <Graphics ZOrder="32909" LineStyle="Broken" LineThickness="2.0">
      <Point X="661.0" Y="315.0" GraphRef="f6a67" RelX="0.0" RelY="0.0"/>
      <Point X="661.5964542067195" Y="573.0" GraphRef="c7403" RelX="0.0" RelY="-1.0" ArrowHead="Arrow"/>
      <Anchor Position="0.4" Shape="None" GraphId="ca74c"/>
    </Graphics>
    <Xref Database="" ID=""/>
  </Interaction>
  <Interaction GraphId="df8a2">
    <Graphics ConnectorType="Elbow" ZOrder="32910" LineStyle="Broken" LineThickness="2.0">
      <Point X="548.5" Y="476.75" GraphRef="f151f" RelX="1.0" RelY="0.0"/>
      <Point X="571.0" Y="506.0" GraphRef="d68dd" RelX="-0.5" RelY="-1.0" ArrowHead="Arrow"/>
    </Graphics>
    <Xref Database="" ID=""/>
  </Interaction>
  <Interaction GraphId="bb19e">
    <Graphics ZOrder="32913" LineStyle="Broken" LineThickness="2.0">
      <Point X="347.00013732910156" Y="583.5" GraphRef="e5776" RelX="0.0" RelY="1.0"/>
      <Point X="346.85115431348726" Y="617.0" GraphRef="e681d" RelX="0.0" RelY="-1.0" ArrowHead="Arrow"/>
    </Graphics>
    <Xref Database="" ID=""/>
  </Interaction>
  <Interaction GraphId="f5ba1">
    <Graphics ZOrder="32917" LineStyle="Broken" LineThickness="2.0">
      <Point X="379.0" Y="640.5" GraphRef="e681d" RelX="1.0" RelY="0.0"/>
      <Point X="449.0" Y="640.0" GraphRef="b7707" RelX="-1.0" RelY="0.0" ArrowHead="Arrow"/>
    </Graphics>
    <Xref Database="" ID=""/>
  </Interaction>
  <Interaction GraphId="f4b6d">
    <Graphics ZOrder="32918" LineStyle="Broken" LineThickness="2.0">
      <Point X="535.2500343322754" Y="727.5" GraphRef="f4d53" RelX="0.0" RelY="1.0"/>
      <Point X="535.0001373291016" Y="793.5" GraphRef="e0e5a" RelX="0.0" RelY="-1.0" ArrowHead="Arrow"/>
    </Graphics>
    <Xref Database="" ID=""/>
  </Interaction>
  <Interaction GraphId="c16b5">
    <Graphics ZOrder="32920" LineStyle="Broken" LineThickness="2.0" Color="00ffff">
      <Point X="661.0965228712703" Y="750.5" GraphRef="c2628" RelX="0.0" RelY="1.0"/>
      <Point X="661.0965228712703" Y="852.5" GraphRef="aa90b" RelX="0.0" RelY="-1.0" ArrowHead="Arrow"/>
    </Graphics>
    <Xref Database="" ID=""/>
  </Interaction>
  <Interaction GraphId="ae859">
    <Graphics ZOrder="32922" LineStyle="Broken" LineThickness="2.0">
      <Point X="556.0" Y="315.0" GraphRef="e2eb1" RelX="0.0" RelY="0.0"/>
      <Point X="556.0001373291016" Y="419.5" GraphRef="c5105" RelX="0.0" RelY="-1.0" ArrowHead="Arrow"/>
    </Graphics>
    <Xref Database="" ID=""/>
  </Interaction>
  <Interaction GraphId="d4446">
    <Graphics ZOrder="32923" LineStyle="Broken" LineThickness="2.0">
      <Point X="426.0" Y="315.0" GraphRef="bf947" RelX="0.0" RelY="0.0"/>
      <Point X="426.4465020576131" Y="351.0" GraphRef="f4506" RelX="0.0" RelY="-1.0" ArrowHead="Arrow"/>
    </Graphics>
    <Xref Database="" ID=""/>
  </Interaction>
  <Interaction GraphId="a4789">
    <Graphics ZOrder="32924" LineStyle="Broken" LineThickness="2.0">
      <Point X="347.00013732910156" Y="439.5" GraphRef="e6810" RelX="0.0" RelY="1.0"/>
      <Point X="347.2500686645508" Y="510.5" GraphRef="ac5ff" RelX="0.0" RelY="-1.0" ArrowHead="Arrow"/>
    </Graphics>
    <Xref Database="" ID=""/>
  </Interaction>
  <Interaction GraphId="c99e7">
    <Graphics ConnectorType="Elbow" ZOrder="32927" LineStyle="Broken" LineThickness="2.0">
      <Point X="426.0" Y="547.0" GraphRef="d9192" RelX="0.0" RelY="1.0"/>
      <Point X="453.5" Y="576.0"/>
      <Point X="481.0" Y="619.5" GraphRef="cf887" RelX="0.0" RelY="-1.0" ArrowHead="Arrow"/>
    </Graphics>
    <Xref Database="" ID=""/>
  </Interaction>
  <Interaction GraphId="c1aaa">
    <Graphics ZOrder="32928" LineStyle="Broken" LineThickness="2.0">
      <Point X="426.4465020576131" Y="371.0" GraphRef="f4506" RelX="0.0" RelY="1.0"/>
      <Point X="426.0" Y="516.0" GraphRef="d9192" RelX="0.0" RelY="-1.0" ArrowHead="Arrow"/>
    </Graphics>
    <Xref Database="" ID=""/>
  </Interaction>
  <Interaction GraphId="d7f01">
    <Graphics ConnectorType="Elbow" ZOrder="32929" LineStyle="Broken" LineThickness="2.0">
      <Point X="555.0" Y="529.0" GraphRef="d68dd" RelX="-1.0" RelY="0.0"/>
      <Point X="535.2500343322754" Y="707.5" GraphRef="f4d53" RelX="0.0" RelY="-1.0" ArrowHead="Arrow"/>
    </Graphics>
    <Xref Database="" ID=""/>
  </Interaction>
  <Interaction GraphId="cb81a">
    <Graphics ConnectorType="Elbow" ZOrder="32931" LineStyle="Broken" LineThickness="2.0">
      <Point X="481.0" Y="663.0" GraphRef="b7707" RelX="0.0" RelY="1.0"/>
      <Point X="445.5" Y="707.75" GraphRef="fd18d" RelX="0.0" RelY="-1.0" ArrowHead="Arrow"/>
      <Anchor Position="0.34947408920255435" Shape="None" GraphId="b3e17"/>
      <Anchor Position="0.698170673307155" Shape="None" GraphId="bfbbd"/>
    </Graphics>
    <Xref Database="" ID=""/>
  </Interaction>
  <Interaction GraphId="ccdbb">
    <Graphics ZOrder="32934" LineThickness="2.0">
      <Point X="661.0965228712703" Y="872.5" GraphRef="aa90b" RelX="0.0" RelY="1.0"/>
      <Point X="662.0963855421687" Y="954.5" GraphRef="d912e" RelX="0.0" RelY="-1.0" ArrowHead="mim-transcription-translation"/>
    </Graphics>
    <Xref Database="" ID=""/>
  </Interaction>
  <Interaction GraphId="b8184">
    <Graphics ConnectorType="Elbow" ZOrder="32938" LineStyle="Broken" LineThickness="2.0">
      <Point X="661.2385816826878" Y="418.2" GraphRef="ca74c" RelX="0.0" RelY="0.0"/>
      <Point X="745.0" Y="1007.0" GraphRef="a0c16" RelX="0.0" RelY="-1.0" ArrowHead="Arrow"/>
    </Graphics>
    <Xref Database="" ID=""/>
  </Interaction>
  <Interaction GraphId="d6ff0">
    <Graphics ZOrder="32946" LineStyle="Broken" LineThickness="2.0">
      <Point X="140.0" Y="315.0" GraphRef="b2632" RelX="0.0" RelY="0.0"/>
      <Point X="140.00013732910156" Y="731.5" GraphRef="b945c" RelX="0.0" RelY="-1.0" ArrowHead="Arrow"/>
    </Graphics>
    <Xref Database="" ID=""/>
  </Interaction>
  <Interaction GraphId="c3610">
    <Graphics ZOrder="32949" LineStyle="Broken" LineThickness="2.0" Color="00ffff">
      <Point X="140.00013732910156" Y="771.0698663426489" GraphRef="f68c1" RelX="0.0" RelY="1.0"/>
      <Point X="140.00013732910156" Y="853.5" GraphRef="e6711" RelX="0.0" RelY="-1.0" ArrowHead="Arrow"/>
    </Graphics>
    <Xref Database="" ID=""/>
  </Interaction>
  <Interaction GraphId="fd1c1">
    <Graphics ZOrder="32957" LineThickness="3.0" Color="ff00ff">
      <Point X="157.5" Y="793.0" GraphRef="e52e9" RelX="0.0" RelY="1.0" ArrowHead="Arrow"/>
      <Point X="157.0" Y="826.0" GraphRef="b896f" RelX="0.0" RelY="-1.0" ArrowHead="Arrow"/>
    </Graphics>
    <Xref Database="" ID=""/>
  </Interaction>
  <Interaction GraphId="b00b5">
    <Graphics ZOrder="32960" LineThickness="3.0" Color="ff00ff">
      <Point X="225.5" Y="793.0" GraphRef="e95b6" RelX="0.0" RelY="1.0" ArrowHead="Arrow"/>
      <Point X="225.0" Y="826.0" GraphRef="a5b4a" RelX="0.0" RelY="-1.0" ArrowHead="Arrow"/>
    </Graphics>
    <Xref Database="" ID=""/>
  </Interaction>
  <Interaction GraphId="a3ee6">
    <Graphics ZOrder="32963" LineThickness="3.0" Color="ff00ff">
      <Point X="679.5963855421687" Y="795.0" GraphRef="cd74f" RelX="0.0" RelY="1.0" ArrowHead="Arrow"/>
      <Point X="679.0963855421687" Y="828.0" GraphRef="f8018" RelX="0.0" RelY="-1.0" ArrowHead="Arrow"/>
    </Graphics>
    <Xref Database="" ID=""/>
  </Interaction>
  <Interaction GraphId="bcb7b">
    <Graphics ZOrder="32967" LineStyle="Broken" LineThickness="2.0" Color="00ffff">
      <Point X="286.00013732910156" Y="751.5" GraphRef="fb3d8" RelX="0.0" RelY="1.0"/>
      <Point X="286.00013732910156" Y="853.5" ArrowHead="Arrow"/>
    </Graphics>
    <Xref Database="" ID=""/>
  </Interaction>
  <Interaction GraphId="c556a">
    <Graphics ZOrder="32968" LineThickness="3.0" Color="ff00ff">
      <Point X="301.5" Y="793.0" GraphRef="dd055" RelX="0.0" RelY="1.0" ArrowHead="Arrow"/>
      <Point X="301.0" Y="826.0" GraphRef="e0ef2" RelX="0.0" RelY="-1.0" ArrowHead="Arrow"/>
    </Graphics>
    <Xref Database="" ID=""/>
  </Interaction>
  <Interaction GraphId="d7101">
    <Graphics ZOrder="32971" LineStyle="Broken" LineThickness="2.0">
      <Point X="140.0" Y="1000.5" GraphRef="a9ce1" RelX="0.0" RelY="1.0"/>
      <Point X="142.5" Y="1081.0" GraphRef="d1069" RelX="0.0" RelY="-1.0" ArrowHead="Arrow"/>
    </Graphics>
    <Xref Database="" ID=""/>
  </Interaction>
  <Interaction GraphId="d2bcb">
    <Graphics ZOrder="32974" LineStyle="Broken" LineThickness="2.0">
      <Point X="587.7500686645508" Y="616.5" GraphRef="ceea4" RelX="0.0" RelY="1.0"/>
      <Point X="587.0001373291016" Y="667.5" GraphRef="b2872" RelX="0.0" RelY="-1.0" ArrowHead="Arrow"/>
    </Graphics>
    <Xref Database="" ID=""/>
  </Interaction>
  <Interaction GraphId="da96d">
    <Graphics ZOrder="32975" LineStyle="Broken" LineThickness="2.0">
      <Point X="360.4761904761908" Y="1022.4047619047601" GraphRef="f77da" RelX="0.0" RelY="1.0"/>
      <Point X="361.0" Y="1086.4285714285716" GraphRef="d76de" RelX="0.0" RelY="-1.0" ArrowHead="Arrow"/>
    </Graphics>
    <Xref Database="" ID=""/>
  </Interaction>
  <Interaction GraphId="b8779">
    <Graphics ZOrder="33679" LineThickness="3.0" Color="ff00ff">
      <Point X="937.0" Y="963.1397326852978"/>
      <Point X="938.0" Y="939.1397326852978" ArrowHead="Arrow"/>
    </Graphics>
    <Xref Database="" ID=""/>
  </Interaction>
  <Interaction GraphId="b26c1">
    <Graphics ZOrder="33680" LineStyle="Broken" LineThickness="2.0" Color="00cccc">
      <Point X="877.0" Y="849.1178614823821"/>
      <Point X="935.0" Y="849.6191374160162" ArrowHead="Arrow"/>
    </Graphics>
    <Xref Database="" ID=""/>
  </Interaction>
  <Interaction GraphId="c4a1f">
    <Graphics ZOrder="33681" LineThickness="3.0" Color="ff00ff">
      <Point X="938.0" Y="956.1397326852978"/>
      <Point X="937.0" Y="976.1397326852978" ArrowHead="Arrow"/>
    </Graphics>
    <Xref Database="" ID=""/>
  </Interaction>
  <Interaction GraphId="b6f77">
    <Graphics ZOrder="33694" LineThickness="2.0">
      <Point X="879.0" Y="774.1178614823821"/>
      <Point X="937.0" Y="774.1178614823821" ArrowHead="mim-transcription-translation"/>
    </Graphics>
    <Xref Database="" ID=""/>
  </Interaction>
  <Interaction GraphId="b334a">
    <Graphics ZOrder="33695" LineThickness="2.0" Color="00cc00">
      <Point X="879.0" Y="736.1178614823821"/>
      <Point X="937.0" Y="736.1178614823821" ArrowHead="Arrow"/>
    </Graphics>
    <Xref Database="" ID=""/>
  </Interaction>
  <Interaction GraphId="a4db7">
    <Graphics ZOrder="33696" LineStyle="Broken" LineThickness="2.0">
      <Point X="879.0" Y="756.1178614823821"/>
      <Point X="937.0" Y="756.1178614823821" ArrowHead="Arrow"/>
    </Graphics>
    <Xref Database="" ID=""/>
  </Interaction>
  <Interaction GraphId="ab7ee">
    <Graphics ZOrder="33702" LineThickness="3.0">
      <Point X="996.556040010259" Y="657.0" GraphRef="ab452" RelX="0.0" RelY="1.0"/>
      <Point X="996.5" Y="684.8333333333339" GraphRef="bb0c5" RelX="0.0" RelY="-1.0"/>
    </Graphics>
    <Xref Database="" ID=""/>
  </Interaction>
  <Interaction GraphId="b099a">
    <Graphics ZOrder="33707" LineStyle="Broken" LineThickness="2.0">
      <Point X="879.0" Y="809.1178614823821"/>
      <Point X="937.0" Y="809.1178614823821" ArrowHead="mim-transcription-translation"/>
    </Graphics>
    <Xref Database="" ID=""/>
  </Interaction>
  <Interaction GraphId="c2b68">
    <Graphics ZOrder="33710" LineThickness="3.0" Color="ff3399">
      <Point X="920.0" Y="657.8333333333339" GraphRef="b67ce" RelX="0.0" RelY="1.0"/>
      <Point X="920.0" Y="691.0"/>
    </Graphics>
    <Xref Database="" ID=""/>
  </Interaction>
  <Interaction GraphId="cfe21">
    <Graphics ConnectorType="Elbow" ZOrder="33711" LineStyle="Broken" LineThickness="2.0">
      <Point X="225.00013732910156" Y="873.5" GraphRef="db5b4" RelX="0.5" RelY="1.0"/>
      <Point X="238.50006866455078" Y="911.0"/>
      <Point X="252.0" Y="1033.0" GraphRef="b8b74" RelX="0.0" RelY="-1.0" ArrowHead="Arrow"/>
      <Anchor Position="0.3601708231134599" Shape="None" GraphId="fa032"/>
    </Graphics>
    <Xref Database="" ID=""/>
  </Interaction>
  <Interaction GraphId="b13a2">
    <Graphics ConnectorType="Elbow" ZOrder="33712" LineThickness="2.0">
      <Point X="195.00013732910156" Y="873.5" GraphRef="db5b4" RelX="-0.5" RelY="1.0"/>
      <Point X="167.50006866455078" Y="913.0"/>
      <Point X="140.0" Y="957.5" GraphRef="efd65" RelX="0.0" RelY="-1.0" ArrowHead="mim-transcription-translation"/>
    </Graphics>
    <Xref Database="" ID=""/>
  </Interaction>
  <Interaction GraphId="b8836">
    <Graphics ConnectorType="Elbow" ZOrder="33713" LineStyle="Broken" LineThickness="2.0">
      <Point X="252.0" Y="913.6719463778263" GraphRef="fa032" RelX="0.0" RelY="0.0"/>
      <Point X="360.9047619047624" Y="956.9047619047601" GraphRef="dd27e" RelX="0.0" RelY="-1.0" ArrowHead="mim-transcription-translation"/>
    </Graphics>
    <Xref Database="" ID=""/>
  </Interaction>
  <Interaction GraphId="f26ab">
    <Graphics ConnectorType="Elbow" ZOrder="33714" LineStyle="Broken" LineThickness="2.0">
      <Point X="473.0000686645508" Y="793.5" GraphRef="bdd4e" RelX="0.0" RelY="-1.0" ArrowHead="Arrow"/>
      <Point X="443.8750171661377" Y="759.0"/>
      <Point X="414.7499656677246" Y="793.0" GraphRef="e6112" RelX="0.0" RelY="-1.0" ArrowHead="Arrow"/>
      <Anchor Position="0.4925131946694396" Shape="None" GraphId="ad160"/>
    </Graphics>
    <Xref Database="" ID=""/>
  </Interaction>
  <Interaction GraphId="c392e">
    <Graphics ZOrder="33715" LineStyle="Broken" LineThickness="2.0">
      <Point X="445.5" Y="727.75" GraphRef="fd18d" RelX="0.0" RelY="1.0"/>
      <Point X="445.07397051290343" Y="759.0" GraphRef="ad160" RelX="0.0" RelY="0.0"/>
    </Graphics>
    <Xref Database="" ID=""/>
  </Interaction>
  <Interaction GraphId="f263a">
    <Graphics ZOrder="33719" LineThickness="2.0" Color="00cc00">
      <Point X="312.6490787755694" Y="387.5" GraphRef="a1634" RelX="0.0" RelY="0.0"/>
      <Point X="312.0000686645508" Y="466.5" GraphRef="c245a" RelX="0.5" RelY="-1.0" ArrowHead="Arrow"/>
    </Graphics>
    <Xref Database="" ID=""/>
  </Interaction>
  <Label TextLabel="Label" GraphId="c3c63">
    <Graphics CenterX="852.0" CenterY="370.0" Width="0.0" Height="0.0" ZOrder="28672" FillColor="ffffff" FontSize="10" Valign="Middle"/>
  </Label>
  <Label TextLabel="Phosphatidic" GraphId="af181">
    <Graphics CenterX="428.0" CenterY="530.0" Width="78.0" Height="18.0" ZOrder="28672" FillColor="ffffff" FontWeight="Bold" FontSize="10" Valign="Middle"/>
  </Label>
  <Label TextLabel="Th2 polarization of" GraphId="a0c16">
    <Graphics CenterX="745.0" CenterY="1016.0" Width="140.0" Height="18.0" ZOrder="28672" FillColor="ffffff" FontWeight="Bold" FontSize="12" Valign="Middle" Color="ff0000"/>
  </Label>
  <Label TextLabel="Inhibition" GraphId="acbad">
    <Graphics CenterX="701.2765878328129" CenterY="410.5" Width="64.11349100104104" Height="19.0" ZOrder="28672" FillColor="ffffff" FontWeight="Bold" FontSize="11" Valign="Middle" Color="ff0000"/>
  </Label>
  <Label TextLabel="Interleukin-11 Signaling Pathway" GraphId="d1281">
    <Graphics CenterX="459.11111111111137" CenterY="47.0" Width="385.4814814814814" Height="34.0" ZOrder="28672" FillColor="ffffff" FontWeight="Bold" FontSize="18" Valign="Middle"/>
  </Label>
  <Label TextLabel="Gastric inflammation and &#10;associated tumorigenesis" GraphId="b8b74">
    <Graphics CenterX="252.0" CenterY="1053.0" Width="188.0" Height="40.0" ZOrder="28672" FillColor="ff3300" FontWeight="Bold" FontSize="12" Valign="Middle" Color="ff0000"/>
  </Label>
  <Label TextLabel="   Migration of &#10;chondrosarcoma cells" GraphId="dd4d3">
    <Graphics CenterX="662.0481927710844" CenterY="1102.5" Width="168.09638554216872" Height="39.0" ZOrder="28672" FillColor="ffffff" FontWeight="Bold" FontSize="12" Valign="Middle" Color="ff0000"/>
  </Label>
  <Label TextLabel="Endometrial epithelial &#10;     cell adhesion" GraphId="d1069">
    <Graphics CenterX="142.5" CenterY="1098.5" Width="171.0" Height="35.0" ZOrder="28672" FillColor="ffffff" FontWeight="Bold" FontSize="12" Valign="Middle" Color="ff0000"/>
  </Label>
  <Label TextLabel="Osteoblastic differentiation of &#10;   periodontal ligament cells" GraphId="d76de">
    <Graphics CenterX="361.0" CenterY="1100.7142857142858" Width="214.0" Height="28.571428571428513" ZOrder="28672" FillColor="ff0000" FontWeight="Bold" FontSize="12" Valign="Middle" Color="ff0000"/>
  </Label>
  <Label TextLabel="Phospholipase D" GraphId="f4506">
    <Graphics CenterX="426.44650205761315" CenterY="361.0" Width="97.33744855967082" Height="20.0" ZOrder="32842" FillColor="00ffff" FontWeight="Bold" FontSize="10" Valign="Middle" ShapeType="Rectangle"/>
  </Label>
  <Label TextLabel="acid" GraphId="f01fc">
    <Graphics CenterX="428.0" CenterY="539.0" Width="30.0" Height="14.0" ZOrder="32925" FillColor="ffffff" FontWeight="Bold" FontSize="10" Valign="Middle"/>
  </Label>
  <Label TextLabel="CD4+ T cells" GraphId="e34b9">
    <Graphics CenterX="725.0481927710844" CenterY="1028.0" Width="78.09638554216872" Height="18.0" ZOrder="32937" FillColor="ffffff" FontWeight="Bold" FontSize="12" Valign="Middle" Color="ff0000"/>
  </Label>
  <Label TextLabel="Regulation of " GraphId="e9347">
    <Graphics CenterX="735.0" CenterY="1045.0" Width="98.0" Height="18.0" ZOrder="32940" FillColor="ffffff" FontWeight="Bold" FontSize="12" Valign="Middle" Color="ff0000"/>
  </Label>
  <Label TextLabel="macrophage effector function" GraphId="d9c13">
    <Graphics CenterX="770.0481927710844" CenterY="1056.0" Width="182.09638554216872" Height="18.0" ZOrder="32941" FillColor="ffffff" FontWeight="Bold" FontSize="12" Valign="Middle" Color="ff0000"/>
  </Label>
  <Label TextLabel="  Antiapoptotic effects &#10;to support mucosal integrity" GraphId="f9f75">
    <Graphics CenterX="509.5" CenterY="1052.0" Width="199.0" Height="40.0" ZOrder="32951" FillColor="ff3300" FontWeight="Bold" FontSize="12" Valign="Middle" Color="ff0000"/>
  </Label>
  <Label TextLabel="CY" GraphId="e52e9">
    <Graphics CenterX="157.5" CenterY="783.0" Width="27.0" Height="20.0" ZOrder="32958" FillColor="ffffff" FontWeight="Bold" FontSize="12" Valign="Middle" Color="ff00ff"/>
  </Label>
  <Label TextLabel="NU" GraphId="b896f">
    <Graphics CenterX="157.0" CenterY="836.0" Width="24.0" Height="20.0" ZOrder="32959" FillColor="ffffff" FontWeight="Bold" FontSize="12" Valign="Middle" Color="ff00ff"/>
  </Label>
  <Label TextLabel="CY" GraphId="e95b6">
    <Graphics CenterX="225.5" CenterY="783.0" Width="27.0" Height="20.0" ZOrder="32961" FillColor="ffffff" FontWeight="Bold" FontSize="12" Valign="Middle" Color="ff00ff"/>
  </Label>
  <Label TextLabel="NU" GraphId="a5b4a">
    <Graphics CenterX="225.0" CenterY="836.0" Width="24.0" Height="20.0" ZOrder="32962" FillColor="ffffff" FontWeight="Bold" FontSize="12" Valign="Middle" Color="ff00ff"/>
  </Label>
  <Label TextLabel="CY" GraphId="cd74f">
    <Graphics CenterX="679.5963855421687" CenterY="785.0" Width="27.0" Height="20.0" ZOrder="32964" FillColor="ffffff" FontWeight="Bold" FontSize="12" Valign="Middle" Color="ff00ff"/>
  </Label>
  <Label TextLabel="NU" GraphId="f8018">
    <Graphics CenterX="679.0963855421687" CenterY="838.0" Width="24.0" Height="20.0" ZOrder="32965" FillColor="ffffff" FontWeight="Bold" FontSize="12" Valign="Middle" Color="ff00ff"/>
  </Label>
  <Label TextLabel="CY" GraphId="dd055">
    <Graphics CenterX="301.5" CenterY="783.0" Width="27.0" Height="20.0" ZOrder="32969" FillColor="ffffff" FontWeight="Bold" FontSize="12" Valign="Middle" Color="ff00ff"/>
  </Label>
  <Label TextLabel="NU" GraphId="e0ef2">
    <Graphics CenterX="301.0" CenterY="836.0" Width="24.0" Height="20.0" ZOrder="32970" FillColor="ffffff" FontWeight="Bold" FontSize="12" Valign="Middle" Color="ff00ff"/>
  </Label>
  <Label TextLabel="Protein" GraphId="a4b7e">
    <Graphics CenterX="909.5" CenterY="877.451194815716" Width="60.0" Height="20.0" ZOrder="33678" FillColor="ffffff" FontWeight="Bold" FontSize="12" Valign="Middle" ShapeType="Rectangle"/>
  </Label>
  <Label TextLabel="Transport" GraphId="fb6ce">
    <Graphics CenterX="995.0" CenterY="844.1178614823821" Width="64.0" Height="20.0" ZOrder="33682" FillColor="ffffff" FontName="SansSerif" FontWeight="Bold" FontSize="12" Valign="Middle"/>
  </Label>
  <Label TextLabel="Positive regulation of gene expression" GraphId="bb4eb">
    <Graphics CenterX="1079.1666666666665" CenterY="778.1178614823821" Width="251.66666666666697" Height="20.0" ZOrder="33683" FillColor="ffffff" FontName="SansSerif" FontWeight="Bold" FontSize="12" Valign="Middle"/>
  </Label>
  <Label TextLabel="Leads to through unknown mechanism" GraphId="f817d">
    <Graphics CenterX="1076.0" CenterY="756.1178614823821" Width="248.0" Height="20.0" ZOrder="33684" FillColor="ffffff" FontName="SansSerif" FontWeight="Bold" FontSize="12" Valign="Middle"/>
  </Label>
  <Label TextLabel="Translocation " GraphId="fbfba">
    <Graphics CenterX="1008.5" CenterY="959.1397326852978" Width="91.0" Height="20.0" ZOrder="33685" FillColor="ffffff" FontName="SansSerif" FontWeight="Bold" FontSize="12" Valign="Middle"/>
  </Label>
  <Label TextLabel="Induced catalysis" GraphId="ad18c">
    <Graphics CenterX="1026.5" CenterY="876.1178614823821" Width="125.0" Height="20.0" ZOrder="33686" FillColor="ffffff" FontName="SansSerif" FontWeight="Bold" FontSize="12" Valign="Middle"/>
  </Label>
  <Label TextLabel="Protein-protein interaction" GraphId="a28e9">
    <Graphics CenterX="1054.5" CenterY="736.1178614823821" Width="193.0" Height="20.0" ZOrder="33687" FillColor="ffffff" FontName="SansSerif" FontWeight="Bold" FontSize="12" Valign="Middle"/>
  </Label>
  <Label TextLabel="LEGEND" GraphId="eddcf">
    <Graphics CenterX="1028.2904009720532" CenterY="608.0" Width="80.0" Height="20.0" ZOrder="33688" FillColor="ffffff" FontName="SansSerif" FontWeight="Bold" FontSize="14" Valign="Middle" Color="3333ff"/>
  </Label>
  <Label TextLabel="Nucleus" GraphId="c98f8">
    <Attribute Key="org.pathvisio.model.GenMAPP-Xref" Value=""/>
    <Graphics CenterX="993.8333333333333" CenterY="1014.8063993519645" Width="54.33333333333345" Height="16.0" ZOrder="33690" FillColor="ffffff" FontName="SansSerif" FontWeight="Bold" FontSize="12" Valign="Middle"/>
  </Label>
  <Label TextLabel="Cytoplasm" GraphId="fb84b">
    <Attribute Key="org.pathvisio.model.GenMAPP-Xref" Value=""/>
    <Graphics CenterX="999.5" CenterY="994.8063993519646" Width="70.99999999999991" Height="16.0" ZOrder="33691" FillColor="ffffff" FontName="SansSerif" FontWeight="Bold" FontSize="12" Valign="Middle"/>
  </Label>
  <Label TextLabel="CY" GraphId="a5192">
    <Attribute Key="org.pathvisio.model.GenMAPP-Xref" Value=""/>
    <Graphics CenterX="934.0000000000002" CenterY="992.8063993519646" Width="22.333333333333332" Height="16.0" ZOrder="33692" FillColor="ffffff" FontWeight="Bold" FontSize="12" Valign="Middle" Color="ff00ff"/>
  </Label>
  <Label TextLabel="NU" GraphId="bfef2">
    <Attribute Key="org.pathvisio.model.GenMAPP-Xref" Value=""/>
    <Graphics CenterX="935.0000000000002" CenterY="1013.8063993519646" Width="23.333333333333332" Height="16.0" ZOrder="33693" FillColor="ffffff" FontWeight="Bold" FontSize="12" Valign="Middle" Color="ff00ff"/>
  </Label>
  <Label TextLabel="mRNA" GraphId="d06ed">
    <Graphics CenterX="1151.5" CenterY="651.3333333333339" Width="51.0" Height="20.0" ZOrder="33697" FillColor="ffffff" FontStyle="Italic" FontSize="12" Valign="Middle" ShapeType="Rectangle"/>
  </Label>
  <Label TextLabel="Receptor" GraphId="bb0c5">
    <Graphics CenterX="996.5" CenterY="694.8333333333339" Width="60.0" Height="20.0" ZOrder="33698" FillColor="ffffff" FontWeight="Bold" FontSize="12" Valign="Middle" ShapeType="Rectangle"/>
  </Label>
  <Label TextLabel="Ligand" GraphId="b67ce">
    <Graphics CenterX="920.0" CenterY="647.8333333333339" Width="60.0" Height="20.0" ZOrder="33699" FillColor="ffffff" FontWeight="Bold" FontSize="12" Valign="Middle" ShapeType="Rectangle"/>
  </Label>
  <Label TextLabel="Protein" GraphId="c8f87">
    <Graphics CenterX="1082.5" CenterY="651.3333333333339" Width="60.0" Height="20.0" ZOrder="33700" FillColor="ffffff" FontWeight="Bold" FontSize="12" Valign="Middle" ShapeType="Rectangle"/>
  </Label>
  <Label TextLabel="Leads to positive regulation  &#10;of gene expression" GraphId="c3fed">
    <Graphics CenterX="1044.0" CenterY="814.1178614823821" Width="164.0" Height="30.0" ZOrder="33708" FillColor="ffffff" FontName="SansSerif" FontWeight="Bold" FontSize="12" Valign="Middle" Align="Left"/>
  </Label>
  <Label TextLabel="Protein" GraphId="d4a96">
    <Graphics CenterX="909.7794653705955" CenterY="914.1826650465783" Width="60.0" Height="20.0" ZOrder="33717" FillColor="00ffff" FontWeight="Bold" FontSize="12" Valign="Middle" ShapeType="Rectangle"/>
  </Label>
  <Label TextLabel="Induced activation" GraphId="b66d1">
    <Graphics CenterX="1027.1397326852978" CenterY="911.6342648845688" Width="125.72053462940448" Height="20.0" ZOrder="33718" FillColor="ffffff" FontName="SansSerif" FontWeight="Bold" FontSize="12" Valign="Middle"/>
  </Label>
  <Shape GraphId="d68dd">
    <Graphics CenterX="587.0" CenterY="529.0" Width="64.0" Height="46.0" ZOrder="-14" FontSize="10" Valign="Middle" ShapeType="Rectangle" Rotation="0.0"/>
  </Shape>
  <Shape GraphId="d9192">
    <Graphics CenterX="426.0" CenterY="531.5" Width="72.0" Height="31.0" ZOrder="-12" FillColor="ccffff" FontSize="10" Valign="Middle" ShapeType="Oval" Rotation="0.0"/>
  </Shape>
  <Shape GraphId="e681d">
    <Graphics CenterX="346.85115431348726" CenterY="640.5" Width="64.2976913730255" Height="47.0" ZOrder="16384" FontSize="10" Valign="Middle" ShapeType="Rectangle" Rotation="0.0"/>
  </Shape>
  <Shape GraphId="b7707">
    <Graphics CenterX="481.0" CenterY="640.0" Width="64.0" Height="46.0" ZOrder="16384" FontSize="10" Valign="Middle" ShapeType="Rectangle" Rotation="0.0"/>
  </Shape>
  <Shape GraphId="e8209">
    <Graphics CenterX="502.0" CenterY="204.0" Width="30.0" Height="28.0" ZOrder="32775" FontSize="10" Valign="Middle" ShapeType="Arc" LineThickness="3.0" Rotation="0.0"/>
  </Shape>
  <Shape GraphId="b0fc2">
    <Graphics CenterX="502.0" CenterY="199.0" Width="28.0" Height="28.0" ZOrder="32794" FillColor="ff3399" FontSize="10" Valign="Middle" ShapeType="Oval" Color="ff0066" Rotation="0.0"/>
  </Shape>
  <Shape GraphId="fe641">
    <Graphics CenterX="381.0" CenterY="204.0" Width="30.0" Height="28.0" ZOrder="32798" FontSize="10" Valign="Middle" ShapeType="Arc" LineThickness="3.0" Rotation="0.0"/>
  </Shape>
  <Shape GraphId="fc677">
    <Graphics CenterX="381.0" CenterY="199.0" Width="28.0" Height="28.0" ZOrder="32800" FillColor="ff3399" FontSize="10" Valign="Middle" ShapeType="Oval" Color="ff0066" Rotation="0.0"/>
  </Shape>
  <Shape GraphId="a37d3">
    <Graphics CenterX="1032.0" CenterY="811.5808019441071" Width="350.0" Height="440.02187120291615" ZOrder="33689" FontSize="10" Valign="Middle" ShapeType="Rectangle" Rotation="0.0"/>
  </Shape>
  <Shape GraphId="ab452">
    <Graphics CenterX="996.556040010259" CenterY="641.5" Width="30.0" Height="31.0" ZOrder="33703" FontSize="10" Valign="Middle" ShapeType="Arc" LineThickness="3.0" Rotation="0.0"/>
  </Shape>
  <Shape GraphId="c1e31">
    <Graphics CenterX="920.556040010259" CenterY="699.0000000000002" Width="28.0" Height="28.0" ZOrder="33704" FillColor="ff3399" FontSize="10" Valign="Middle" ShapeType="Oval" Color="ff0066" Rotation="0.0"/>
  </Shape>
  <Shape GraphId="a0c1a">
    <Graphics CenterX="939.5" CenterY="885.6178614823821" Width="15.0" Height="15.0" ZOrder="33705" FillColor="ffffff" FontSize="10" Valign="Middle" ShapeType="Oval" Rotation="0.0"/>
  </Shape>
  <Shape TextLabel="Small molecule" GraphId="bacfb">
    <Graphics CenterX="1109.5" CenterY="688.7575941676798" Width="83.0" Height="31.0" ZOrder="33709" FillColor="ccffff" FontWeight="Bold" FontSize="10" Valign="Middle" ShapeType="Oval" Rotation="0.0"/>
  </Shape>
  <InfoBox CenterX="0.0" CenterY="0.0"/>
  <Biopax>
    <bp:openControlledVocabulary xmlns:bp="http://www.biopax.org/release/biopax-level3.owl#">
      <bp:TERM>interleukin-11 signaling pathway</bp:TERM>
      <bp:ID>PW:0000902</bp:ID>
      <bp:Ontology>Pathway Ontology</bp:Ontology>
    </bp:openControlledVocabulary>
  </Biopax>
</Pathway>
