# Supplementary material for: A network biology workflow to study transcriptomics data of the diabetic liver
Source: BMC Genomics. 2014 Nov 15;15(1):971. doi: 10.1186/1471-2164-15-971 (PMC4246458; doi:10.1186/1471-2164-15-971)
Supplement: Supplementary file 2 — Additional file 2: WikiPathways human pathway collection downloaded on 17 June 2014 ( http://wikipathways.org/index.php/Download_Pathways ). (ZIP 2 MB) [file 12864_2014_6667_MOESM2_ESM.zip › 2014-06-17-WikiPathways-HumanCollection/Hs_Iron_metabolism_in_placenta_WP2007_69751.gpml]

<?xml version="1.0" encoding="UTF-8"?>
<Pathway xmlns="http://pathvisio.org/GPML/2013a" Name="Iron metabolism in placenta" Version="20110714" Author="jerome compain" Organism="Homo sapiens">
  <Comment Source="WikiPathways-description">During pregnancy, iron is transported from mother to fetus across the placenta. Iron is essential for many biological processes, including the transfer of oxygen in blood, but it can also be toxic. Elaborate and elegant mechanisms have evolved to make sure that the potential for oxidative damage is minimized. This description of Iron pathway through the placenta, and its regulation is purposed to understand the effect of Iron deficiency or Iron overload of the mother on the fetus.</Comment>
  <Comment Source="WikiPathways-category">Metabolic Process</Comment>
  <BiopaxRef>be6</BiopaxRef>
  <BiopaxRef>ded</BiopaxRef>
  <Graphics BoardWidth="1727.3992485560425" BoardHeight="1611.7575083426018"/>
  <DataNode TextLabel="TF" GraphId="b44de" Type="Protein">
    <Comment>Transferrin</Comment>
    <Graphics CenterX="429.88767240631876" CenterY="228.5408802538371" Width="56.4618874773131" Height="23.092558983666038" ZOrder="32768" FontSize="10" Valign="Middle"/>
    <Xref Database="Ensembl" ID="ENSG00000091513"/>
  </DataNode>
  <DataNode TextLabel="TFR1" GraphId="e2b19" Type="Protein">
    <Comment>Transferrin receptor</Comment>
    <Graphics CenterX="430.8686161449753" CenterY="253.5871597456703" Width="66.5" Height="27.0" ZOrder="32768" FontSize="10" Valign="Middle"/>
    <Xref Database="Ensembl" ID="ENSG00000072274"/>
  </DataNode>
  <DataNode TextLabel="STEAP3" GraphId="edaf1" Type="GeneProduct">
    <BiopaxRef>b93</BiopaxRef>
    <Graphics CenterX="556.8686161449752" CenterY="253.8371597456703" Width="68.5" Height="26.5" ZOrder="32768" FontSize="10" Valign="Middle"/>
    <Xref Database="Ensembl" ID="ENSG00000115107"/>
  </DataNode>
  <DataNode TextLabel="SLC40A1" GraphId="a454e" Type="GeneProduct">
    <BiopaxRef>b64</BiopaxRef>
    <Graphics CenterX="635.1674096155218" CenterY="1351.2638808244494" Width="63.665365507452066" Height="31.227821149751794" ZOrder="32768" FontSize="10" Valign="Middle"/>
    <Xref Database="Ensembl" ID="ENSG00000138449"/>
  </DataNode>
  <DataNode TextLabel="HEPHL1" GraphId="bf80c" Type="GeneProduct">
    <BiopaxRef>aaa</BiopaxRef>
    <BiopaxRef>b89</BiopaxRef>
    <Graphics CenterX="748.8136886451794" CenterY="1379.766464828426" Width="65.51379521166623" Height="83.68900888210675" ZOrder="32768" FontSize="10" Valign="Middle"/>
    <Xref Database="Ensembl" ID="ENSG00000181333"/>
  </DataNode>
  <DataNode TextLabel="foetal HAMP?" GraphId="aa43c" Type="Protein">
    <Comment>HAMP</Comment>
    <BiopaxRef>be6</BiopaxRef>
    <Graphics CenterX="1441.9473198486787" CenterY="1184.1751227086322" Width="112.7685185185187" Height="54.89814814814872" ZOrder="32768" FontSize="12" Valign="Middle"/>
    <Xref Database="Ensembl" ID="ENSG00000105697"/>
  </DataNode>
  <DataNode TextLabel="HAMP" GraphId="c59a2" Type="Protein">
    <BiopaxRef>ae5</BiopaxRef>
    <BiopaxRef>bf7</BiopaxRef>
    <Graphics CenterX="876.7923822527138" CenterY="92.54862788021032" Width="109.23146622734785" Height="37.56754530477761" ZOrder="32768" FontSize="10" Valign="Middle"/>
    <Xref Database="Ensembl" ID="ENSG00000105697"/>
  </DataNode>
  <DataNode TextLabel="TfR1 RNA" GraphId="e0f0a" Type="Rna">
    <Graphics CenterX="325.8546625090154" CenterY="726.3496351448814" Width="128.5" Height="52.5" ZOrder="32768" FontSize="10" Valign="Middle"/>
    <Xref Database="Ensembl" ID="ENSG00000072274"/>
  </DataNode>
  <DataNode TextLabel="IRP1" GraphId="cf9ae" Type="GeneProduct">
    <BiopaxRef>a9a</BiopaxRef>
    <BiopaxRef>d2a</BiopaxRef>
    <Graphics CenterX="430.14473094150384" CenterY="636.4025423728813" Width="100.07627118644083" Height="40.754237288135755" ZOrder="32768" FontSize="10" Valign="Middle"/>
    <Xref Database="Ensembl" ID="ENSG00000122729"/>
  </DataNode>
  <DataNode TextLabel="IREB2" GraphId="bd30b" Type="GeneProduct">
    <Graphics CenterX="236.79493478257334" CenterY="636.2899607920256" Width="88.27997209705694" Height="38.135593220338706" ZOrder="32768" FontSize="10" Valign="Middle"/>
    <Xref Database="Ensembl" ID="ENSG00000136381"/>
  </DataNode>
  <DataNode TextLabel="FeIII" GraphId="d6cd9" Type="Metabolite">
    <Graphics CenterX="1013.7686024137682" CenterY="1490.7728208499063" Width="29.564486830153914" Height="28.656221616712003" ZOrder="32768" FontSize="12" Valign="Middle" ShapeType="Oval" Color="cc0000"/>
    <Xref Database="CAS" ID="20074-52-6"/>
  </DataNode>
  <DataNode TextLabel="FeII" GraphId="add58" Type="Metabolite">
    <Graphics CenterX="640.0160217654167" CenterY="717.0495767835547" Width="110.53627569528469" Height="108.8270858524785" ZOrder="32768" FontSize="12" Valign="Middle" ShapeType="Oval" Color="000099"/>
    <Xref Database="CAS" ID="15438-31-0"/>
  </DataNode>
  <DataNode TextLabel="TFR1" GraphId="cf26e" Type="Protein">
    <Comment>Transferrin receptor</Comment>
    <BiopaxRef>bd2</BiopaxRef>
    <Graphics CenterX="308.8686161449753" CenterY="251.5871597456703" Width="66.5" Height="27.0" ZOrder="32774" FontSize="10" Valign="Middle"/>
    <Xref Database="Ensembl" ID="ENSG00000072274"/>
  </DataNode>
  <DataNode TextLabel="TF" GraphId="bcd76" Type="Protein">
    <Comment>Transferrin</Comment>
    <Graphics CenterX="308.88767240631876" CenterY="181.54088025383714" Width="56.4618874773131" Height="23.092558983666038" ZOrder="32775" FontSize="10" Valign="Middle"/>
    <Xref Database="Ensembl" ID="ENSG00000091513"/>
  </DataNode>
  <DataNode TextLabel="TFR1" GraphId="c8101" Type="Protein">
    <Comment>Transferrin receptor</Comment>
    <BiopaxRef>b3c</BiopaxRef>
    <Graphics CenterX="489.8686161449753" CenterY="558.5871597456702" Width="66.5" Height="27.0" ZOrder="32778" FontSize="10" Valign="Middle"/>
    <Xref Database="Ensembl" ID="ENSG00000072274"/>
  </DataNode>
  <DataNode TextLabel="TF" GraphId="e7bad" Type="Protein">
    <Comment>Transferrin</Comment>
    <Graphics CenterX="488.8876724063187" CenterY="533.5408802538366" Width="56.4618874773131" Height="23.092558983666038" ZOrder="32779" FontSize="10" Valign="Middle"/>
    <Xref Database="Ensembl" ID="ENSG00000091513"/>
  </DataNode>
  <DataNode TextLabel="STEAP3" GraphId="b563f" Type="GeneProduct">
    <Graphics CenterX="602.7112087375679" CenterY="480.35567826418884" Width="68.5" Height="26.5" ZOrder="32782" FontSize="10" Valign="Middle"/>
    <Xref Database="Ensembl" ID="ENSG00000115107"/>
  </DataNode>
  <DataNode TextLabel="TFR1" GraphId="df067" Type="Protein">
    <Comment>Transferrin receptor</Comment>
    <Graphics CenterX="895.384745177233" CenterY="488.29683716502586" Width="66.5" Height="27.0" ZOrder="32784" FontSize="10" Valign="Middle"/>
    <Xref Database="Ensembl" ID="ENSG00000072274"/>
  </DataNode>
  <DataNode TextLabel="TF" GraphId="d7e7f" Type="Protein">
    <Comment>Transferrin</Comment>
    <Graphics CenterX="893.7586401482465" CenterY="513.5731383183517" Width="56.4618874773131" Height="23.092558983666038" ZOrder="32785" FontSize="10" Valign="Middle"/>
    <Xref Database="Ensembl" ID="ENSG00000091513"/>
  </DataNode>
  <DataNode TextLabel="STEAP3" GraphId="fa9e9" Type="GeneProduct">
    <BiopaxRef>b93</BiopaxRef>
    <Graphics CenterX="964.8686161449752" CenterY="592.8371597456701" Width="68.5" Height="26.5" ZOrder="32788" FontSize="10" Valign="Middle"/>
    <Xref Database="Ensembl" ID="ENSG00000115107"/>
  </DataNode>
  <DataNode TextLabel="TFR1" GraphId="b6e88" Type="Protein">
    <Comment>Transferrin receptor</Comment>
    <Graphics CenterX="1046.0946359906209" CenterY="257.4702909474338" Width="66.5" Height="27.0" ZOrder="32790" FontSize="10" Valign="Middle"/>
    <Xref Database="Ensembl" ID="ENSG00000072274"/>
  </DataNode>
  <DataNode TextLabel="TF" GraphId="e7d50" Type="Protein">
    <Comment>Transferrin</Comment>
    <Graphics CenterX="1051.728907246451" CenterY="194.937793153505" Width="56.4618874773131" Height="23.092558983666038" ZOrder="32791" FontSize="10" Valign="Middle"/>
    <Xref Database="Ensembl" ID="ENSG00000091513"/>
  </DataNode>
  <DataNode TextLabel="SLC11A2" GraphId="b8966" Type="GeneProduct">
    <Graphics CenterX="1055.9773354246267" CenterY="706.4236774642126" Width="66.65214994487292" Height="28.063395810363787" ZOrder="32802" FontSize="10" Valign="Middle"/>
    <Xref Database="Ensembl" ID="ENSG00000110911"/>
  </DataNode>
  <DataNode TextLabel="MCOLN1" GraphId="d991a" Type="GeneProduct">
    <BiopaxRef>a02</BiopaxRef>
    <Graphics CenterX="1055.0685632854265" CenterY="768.8161963750914" Width="56.179775280898596" Height="30.25064822817635" ZOrder="32803" FontSize="10" Valign="Middle"/>
    <Xref Database="Ensembl" ID="ENSG00000090674"/>
  </DataNode>
  <DataNode TextLabel="MCOLN1" GraphId="e7c42" Type="GeneProduct">
    <BiopaxRef>a02</BiopaxRef>
    <Graphics CenterX="786.3324282921931" CenterY="674.9627447392618" Width="56.179775280898596" Height="30.25064822817635" ZOrder="32807" FontSize="10" Valign="Middle"/>
    <Xref Database="Ensembl" ID="ENSG00000090674"/>
  </DataNode>
  <DataNode TextLabel="SLC11A2" GraphId="d354f" Type="GeneProduct">
    <BiopaxRef>f1a</BiopaxRef>
    <BiopaxRef>b64</BiopaxRef>
    <Graphics CenterX="742.2673141026589" CenterY="599.8636206056485" Width="66.65214994487292" Height="28.063395810363787" ZOrder="32808" FontSize="10" Valign="Middle"/>
    <Xref Database="Ensembl" ID="ENSG00000110911"/>
  </DataNode>
  <DataNode TextLabel="foetal TF" GraphId="b329b" Type="Protein">
    <Comment>Transferrin</Comment>
    <Graphics CenterX="1031.897876487948" CenterY="1515.52047209057" Width="56.4618874773131" Height="23.092558983666038" ZOrder="32811" FontSize="10" Valign="Middle"/>
    <Xref Database="Ensembl" ID="ENSG00000091513"/>
  </DataNode>
  <DataNode TextLabel="TFR2" GraphId="caf17" Type="GeneProduct">
    <Comment>Transferrin receptor</Comment>
    <BiopaxRef>a86</BiopaxRef>
    <Graphics CenterX="223.28744419492767" CenterY="251.9810118109922" Width="66.5" Height="27.0" ZOrder="32822" FontSize="10" Valign="Middle"/>
    <Xref Database="Ensembl" ID="ENSG00000106327"/>
  </DataNode>
  <DataNode TextLabel="TF" GraphId="a7a06" Type="Protein">
    <Comment>Transferrin</Comment>
    <Graphics CenterX="223.30650045627107" CenterY="181.93473231915902" Width="56.4618874773131" Height="23.092558983666038" ZOrder="32823" FontSize="10" Valign="Middle"/>
    <Xref Database="Ensembl" ID="ENSG00000091513"/>
  </DataNode>
  <DataNode TextLabel="TF" GraphId="fa96f" Type="Protein">
    <Comment>Transferrin</Comment>
    <BiopaxRef>eec</BiopaxRef>
    <BiopaxRef>cba</BiopaxRef>
    <Graphics CenterX="345.8202237161963" CenterY="94.94576395810972" Width="56.4618874773131" Height="23.092558983666038" ZOrder="32827" FontSize="10" Valign="Middle"/>
    <Xref Database="Ensembl" ID="ENSG00000091513"/>
  </DataNode>
  <DataNode TextLabel="FTH1RNA" GraphId="fe9df" Type="Rna">
    <Graphics CenterX="325.8546625090154" CenterY="924.3496351448814" Width="128.5" Height="52.5" ZOrder="32832" FontSize="10" Valign="Middle"/>
    <Xref Database="Ensembl" ID="ENSG00000167996"/>
  </DataNode>
  <DataNode TextLabel="FeIII" GraphId="e559f" Type="Metabolite">
    <Graphics CenterX="363.6573569482295" CenterY="70.98160762942788" Width="29.564486830153914" Height="28.656221616712003" ZOrder="32833" FontSize="12" Valign="Middle" ShapeType="Oval" Color="cc0000"/>
    <Xref Database="CAS" ID="20074-52-6"/>
  </DataNode>
  <DataNode TextLabel="FeIII" GraphId="e0f1b" Type="Metabolite">
    <Graphics CenterX="330.9906902815634" CenterY="70.31494096276117" Width="29.564486830153914" Height="28.656221616712003" ZOrder="32834" FontSize="12" Valign="Middle" ShapeType="Oval" Color="cc0000"/>
    <Xref Database="CAS" ID="20074-52-6"/>
  </DataNode>
  <DataNode TextLabel="FeIII" GraphId="cfb1d" Type="Metabolite">
    <Graphics CenterX="206.3240236148965" CenterY="156.31494096276123" Width="29.564486830153914" Height="28.656221616712003" ZOrder="32835" FontSize="12" Valign="Middle" ShapeType="Oval" Color="cc0000"/>
    <Xref Database="CAS" ID="20074-52-6"/>
  </DataNode>
  <DataNode TextLabel="FeIII" GraphId="e3172" Type="Metabolite">
    <Graphics CenterX="238.99069028156316" CenterY="155.64827429609448" Width="29.564486830153914" Height="28.656221616712003" ZOrder="32836" FontSize="12" Valign="Middle" ShapeType="Oval" Color="cc0000"/>
    <Xref Database="CAS" ID="20074-52-6"/>
  </DataNode>
  <DataNode TextLabel="FeIII" GraphId="d63ed" Type="Metabolite">
    <Graphics CenterX="294.3240236148963" CenterY="157.64827429609466" Width="29.564486830153914" Height="28.656221616712003" ZOrder="32837" FontSize="12" Valign="Middle" ShapeType="Oval" Color="cc0000"/>
    <Xref Database="CAS" ID="20074-52-6"/>
  </DataNode>
  <DataNode TextLabel="FeIII" GraphId="a266c" Type="Metabolite">
    <Graphics CenterX="325.5332134577015" CenterY="156.85746413889984" Width="29.564486830153914" Height="28.656221616712003" ZOrder="32838" FontSize="12" Valign="Middle" ShapeType="Oval" Color="cc0000"/>
    <Xref Database="CAS" ID="20074-52-6"/>
  </DataNode>
  <DataNode TextLabel="FeIII" GraphId="cd7bd" Type="Metabolite">
    <Graphics CenterX="415.6573569482295" CenterY="202.98160762942808" Width="29.564486830153914" Height="28.656221616712003" ZOrder="32839" FontSize="12" Valign="Middle" ShapeType="Oval" Color="cc0000"/>
    <Xref Database="CAS" ID="20074-52-6"/>
  </DataNode>
  <DataNode TextLabel="FeIII" GraphId="d1f4a" Type="Metabolite">
    <Graphics CenterX="444.3240236148966" CenterY="203.64827429609448" Width="29.564486830153914" Height="28.656221616712003" ZOrder="32840" FontSize="12" Valign="Middle" ShapeType="Oval" Color="cc0000"/>
    <Xref Database="CAS" ID="20074-52-6"/>
  </DataNode>
  <DataNode TextLabel="FeIII" GraphId="f2a15" Type="Metabolite">
    <Graphics CenterX="494.32402361489625" CenterY="409.64827429609625" Width="29.564486830153914" Height="28.656221616712003" ZOrder="32841" FontSize="12" Valign="Middle" ShapeType="Oval" Color="cc0000"/>
    <Xref Database="CAS" ID="20074-52-6"/>
  </DataNode>
  <DataNode TextLabel="FeIII" GraphId="a3321" Type="Metabolite">
    <Graphics CenterX="936.3240236148971" CenterY="636.9816076294308" Width="29.564486830153914" Height="28.656221616712003" ZOrder="32842" FontSize="12" Valign="Middle" ShapeType="Oval" Color="cc0000"/>
    <Xref Database="CAS" ID="20074-52-6"/>
  </DataNode>
  <DataNode TextLabel="FeIII" GraphId="c8bbe" Type="Metabolite">
    <Graphics CenterX="455.65735694823087" CenterY="896.3149409627644" Width="29.564486830153914" Height="28.656221616712003" ZOrder="32843" FontSize="12" Valign="Middle" ShapeType="Oval" Color="cc0000"/>
    <Xref Database="CAS" ID="20074-52-6"/>
  </DataNode>
  <DataNode TextLabel="FeIII" GraphId="cb85a" Type="Metabolite">
    <Graphics CenterX="871.3150255291728" CenterY="1411.9248943194511" Width="44.55253660791863" Height="44.34851849532811" ZOrder="32844" FontSize="12" Valign="Middle" ShapeType="Oval" Color="cc0000"/>
    <Xref Database="CAS" ID="20074-52-6"/>
  </DataNode>
  <DataNode TextLabel="FeIII" GraphId="c7751" Type="Metabolite">
    <Graphics CenterX="503.7708900999099" CenterY="934.9934150772045" Width="21.791553133513453" Height="23.346503178924223" ZOrder="32845" FontSize="10" Valign="Middle" ShapeType="Oval" Color="cc0000"/>
    <Xref Database="CAS" ID="20074-52-6"/>
  </DataNode>
  <DataNode TextLabel="FeIII" GraphId="cfd73" Type="Metabolite">
    <Graphics CenterX="533.9406737053796" CenterY="949.5827048768225" Width="20.118652589240803" Height="20.834590246354935" ZOrder="32846" FontSize="10" Valign="Middle" ShapeType="Oval" Color="cc0000"/>
    <Xref Database="CAS" ID="20074-52-6"/>
  </DataNode>
  <DataNode TextLabel="FeIII" GraphId="e7634" Type="Metabolite">
    <Graphics CenterX="546.7604164281526" CenterY="917.6600817438713" Width="20.691701203644303" Height="20.679836512257406" ZOrder="32847" FontSize="10" Valign="Middle" ShapeType="Oval" Color="cc0000"/>
    <Xref Database="CAS" ID="20074-52-6"/>
  </DataNode>
  <DataNode TextLabel="FeIII" GraphId="ffa98" Type="Metabolite">
    <Graphics CenterX="1045.534019584264" CenterY="1491.0993021074632" Width="29.564486830153914" Height="28.656221616712003" ZOrder="32848" FontSize="12" Valign="Middle" ShapeType="Oval" Color="cc0000"/>
    <Xref Database="CAS" ID="20074-52-6"/>
  </DataNode>
  <DataNode TextLabel="FeII" GraphId="c0b58" Type="Metabolite">
    <Graphics CenterX="502.3316203143891" CenterY="869.3207376058035" Width="30.403264812576708" Height="31.61245465538151" ZOrder="32849" FontSize="12" Valign="Middle" ShapeType="Oval" Color="000099"/>
    <Xref Database="CAS" ID="15438-31-0"/>
  </DataNode>
  <DataNode TextLabel="FeII" GraphId="d1af1" Type="Metabolite">
    <Graphics CenterX="850.7415356710997" CenterY="624.0184401451021" Width="49.423821039903494" Height="53.05139056831977" ZOrder="32850" FontSize="12" Valign="Middle" ShapeType="Oval" Color="000099"/>
    <Xref Database="CAS" ID="15438-31-0"/>
  </DataNode>
  <DataNode TextLabel="FeII" GraphId="d13ca" Type="Metabolite">
    <Graphics CenterX="940.3848246674731" CenterY="550.0665054413537" Width="27.331922611850132" Height="28.79081015719388" ZOrder="32851" FontSize="12" Valign="Middle" ShapeType="Oval" Color="000099"/>
    <Xref Database="CAS" ID="15438-31-0"/>
  </DataNode>
  <DataNode TextLabel="FeII" GraphId="b1c8f" Type="Metabolite">
    <Graphics CenterX="1146.1103385731558" CenterY="735.8403869407496" Width="29.423821039903487" Height="32.744860943167744" ZOrder="32852" FontSize="12" Valign="Middle" ShapeType="Oval" Color="000099"/>
    <Xref Database="CAS" ID="15438-31-0"/>
  </DataNode>
  <Interaction GraphId="idcafb318c">
    <Graphics ZOrder="12288" LineStyle="Broken" LineThickness="1.0">
      <Point X="1314.5448456531735" Y="802.3463833249596" GraphRef="be339" RelX="1.0" RelY="0.0"/>
      <Point X="1697.3992485560425" Y="802.2057368207693"/>
    </Graphics>
    <Xref Database="" ID=""/>
  </Interaction>
  <Interaction GraphId="idda291456">
    <Graphics ZOrder="12288" LineStyle="Broken" LineThickness="1.0">
      <Point X="177.6962617751759" Y="802.3463833249596" GraphRef="be339" RelX="-1.0" RelY="0.0"/>
      <Point X="6.399913839962223" Y="802.2573158917206"/>
    </Graphics>
    <Xref Database="" ID=""/>
  </Interaction>
  <Interaction GraphId="idbefa025b">
    <BiopaxRef>fd6</BiopaxRef>
    <BiopaxRef>bc8</BiopaxRef>
    <BiopaxRef>f2a</BiopaxRef>
    <Graphics ZOrder="12288" LineThickness="1.0">
      <Point X="493.64452573703704" Y="291.80050042924256"/>
      <Point X="494.36861614497525" Y="348.08715974567053" GraphRef="c377b" RelX="0.0" RelY="-1.0" ArrowHead="Arrow"/>
    </Graphics>
    <Xref Database="" ID=""/>
  </Interaction>
  <Interaction GraphId="idc69be5f2">
    <Graphics ZOrder="12288" LineThickness="1.0">
      <Point X="610.1186161449752" Y="506.33715974567053" GraphRef="c377b" RelX="1.0" RelY="0.5"/>
      <Point X="740.6186161449752" Y="532.4621597456703" GraphRef="a9df1" RelX="-1.0" RelY="-0.5" ArrowHead="Arrow"/>
    </Graphics>
    <Xref Database="" ID=""/>
  </Interaction>
  <Interaction GraphId="id48255cd7">
    <BiopaxRef>c82</BiopaxRef>
    <Graphics ZOrder="12288" LineThickness="1.0">
      <Point X="931.2862462027787" Y="457.75189963006363"/>
      <Point X="1037.6446277056689" Y="279.7172175491386" ArrowHead="mim-conversion"/>
    </Graphics>
    <Xref Database="" ID=""/>
  </Interaction>
  <Interaction GraphId="id929e9db">
    <Graphics ZOrder="12288" LineThickness="1.0">
      <Point X="1051.527656938801" Y="242.18638797058762"/>
      <Point X="1051.527656938801" Y="209.1103129981509" ArrowHead="Arrow"/>
    </Graphics>
    <Xref Database="" ID=""/>
  </Interaction>
  <Interaction GraphId="idf73a4907">
    <Graphics ZOrder="12288" LineThickness="1.0">
      <Point X="941.0585008778536" Y="618.9001855314343"/>
      <Point X="942.1176711442606" Y="562.8868619562179" ArrowHead="mim-conversion"/>
    </Graphics>
    <Xref Database="" ID=""/>
  </Interaction>
  <Interaction GraphId="ida7c8e1e8">
    <Graphics ZOrder="12288" LineThickness="1.0">
      <Point X="972.1186161449752" Y="638.2121597456703" GraphRef="a9df1" RelX="1.0" RelY="0.5"/>
      <Point X="1047.200755064491" Y="659.330957981614" GraphRef="cf13d" RelX="-1.0" RelY="-0.5" ArrowHead="mim-conversion"/>
    </Graphics>
    <Xref Database="" ID=""/>
  </Interaction>
  <Interaction GraphId="id5adb4609">
    <Graphics ConnectorType="Elbow" ZOrder="12288" LineThickness="1.0">
      <Point X="831.5696869061612" Y="621.5111804280871"/>
      <Point X="835.8100369312524" Y="566.875141120225" GraphRef="c2d46" RelX="-1.0" RelY="0.5"/>
    </Graphics>
    <Xref Database="" ID=""/>
  </Interaction>
  <Interaction GraphId="id75f8d414">
    <Graphics ConnectorType="Curved" ZOrder="12288" LineThickness="1.0">
      <Point X="430.8686161449753" Y="267.0871597456703" GraphRef="e2b19" RelX="0.0" RelY="1.0"/>
      <Point X="493.86861614497525" Y="295.10810792648624"/>
      <Point X="556.8686161449752" Y="267.0871597456703" GraphRef="edaf1" RelX="0.0" RelY="1.0"/>
    </Graphics>
    <Xref Database="" ID=""/>
  </Interaction>
  <Interaction GraphId="idec78cec5">
    <Graphics ZOrder="12288" LineThickness="1.0">
      <Point X="809.6260451364177" Y="594.5001381674691"/>
      <Point X="699.3724618949624" Y="594.5001381674691"/>
    </Graphics>
    <Xref Database="" ID=""/>
  </Interaction>
  <Interaction GraphId="idd655cb0e">
    <Graphics ZOrder="12288" LineThickness="1.0">
      <Point X="697.7437350793235" Y="595.4363509921022"/>
      <Point X="638.2310747998815" Y="659.5512816118646" ArrowHead="Arrow"/>
    </Graphics>
    <Xref Database="" ID=""/>
  </Interaction>
  <Interaction GraphId="id91033d09">
    <Graphics ZOrder="12288" LineThickness="1.0">
      <Point X="829.6012291759367" Y="673.3807947312729"/>
      <Point X="730.5087851157886" Y="673.3774823263163"/>
    </Graphics>
    <Xref Database="" ID=""/>
  </Interaction>
  <Interaction GraphId="ida8497e49">
    <Graphics ZOrder="12288" LineThickness="1.0">
      <Point X="996.1323962890403" Y="705.1031321853824"/>
      <Point X="962.2222545132222" Y="737.2249767247223"/>
    </Graphics>
    <Xref Database="" ID=""/>
  </Interaction>
  <Interaction GraphId="id1d488289">
    <Graphics ZOrder="12288" LineThickness="1.0">
      <Point X="962.1518137647686" Y="737.3611967015114"/>
      <Point X="690.7852828116418" Y="737.4420731790467" ArrowHead="mim-conversion"/>
    </Graphics>
    <Xref Database="" ID=""/>
  </Interaction>
  <Interaction GraphId="ide8e8e954">
    <Graphics ZOrder="12288" LineThickness="1.0">
      <Point X="1102.1186161449752" Y="768.0871597456705"/>
      <Point X="1001.1186161449752" Y="769.0871597456705"/>
    </Graphics>
    <Xref Database="" ID=""/>
  </Interaction>
  <Interaction GraphId="id9c53dfef">
    <Graphics ZOrder="12288" LineThickness="1.0">
      <Point X="1001.2179634981297" Y="769.0849842561854"/>
      <Point X="964.612443305469" Y="745.008970445259"/>
    </Graphics>
    <Xref Database="" ID=""/>
  </Interaction>
  <Interaction GraphId="idc1d411db">
    <Graphics ZOrder="12288" LineThickness="1.0">
      <Point X="964.1186161449752" Y="744.0871597456705"/>
      <Point X="691.1186161449752" Y="745.0871597456705" ArrowHead="mim-conversion"/>
    </Graphics>
    <Xref Database="" ID=""/>
  </Interaction>
  <Interaction GraphId="ida6489fe">
    <Graphics ZOrder="12288" LineThickness="1.0">
      <Point X="1102.221346362467" Y="768.0334808932873"/>
      <Point X="1136.1440668342648" Y="743.0521650478975"/>
    </Graphics>
    <Xref Database="" ID=""/>
  </Interaction>
  <Interaction GraphId="id37b972fa">
    <Graphics ZOrder="12288" LineThickness="1.0">
      <Point X="1106.386084909436" Y="704.8682795975909"/>
      <Point X="1132.2900155888071" Y="723.3509402844741"/>
    </Graphics>
    <Xref Database="" ID=""/>
  </Interaction>
  <Interaction GraphId="id1791bb44">
    <Graphics ZOrder="12288" LineThickness="1.0">
      <Point X="1130.6803931000886" Y="686.1269561362304"/>
      <Point X="1106.6174592731566" Y="705.0996539613114"/>
    </Graphics>
    <Xref Database="" ID=""/>
  </Interaction>
  <Interaction GraphId="idbeb1c5b2">
    <Graphics ZOrder="12288" LineThickness="1.0">
      <Point X="829.9250677578784" Y="672.7323210359931"/>
      <Point X="844.1018038072559" Y="648.0656977903386"/>
    </Graphics>
    <Xref Database="" ID=""/>
  </Interaction>
  <Interaction GraphId="id4239f29d">
    <Graphics ZOrder="12288" LineThickness="1.0">
      <Point X="729.9250677578784" Y="673.3774823263157"/>
      <Point X="690.7852828116418" Y="685.3462561628071" ArrowHead="mim-conversion"/>
    </Graphics>
    <Xref Database="" ID=""/>
  </Interaction>
  <Interaction GraphId="id89642770">
    <Graphics ZOrder="12288" LineThickness="1.0">
      <Point X="613.9989021823853" Y="763.4899816871666"/>
      <Point X="517.1545546005784" Y="861.4446394912477" ArrowHead="mim-conversion"/>
    </Graphics>
    <Xref Database="" ID=""/>
  </Interaction>
  <Interaction GraphId="idd12689d1">
    <Graphics ZOrder="12288" LineThickness="1.0">
      <Point X="665.1898226018895" Y="763.4899816871666"/>
      <Point X="820.5080923109996" Y="891.5313464050087" GraphRef="a13f8" RelX="-0.5" RelY="-1.0" ArrowHead="mim-conversion"/>
    </Graphics>
    <Xref Database="" ID=""/>
  </Interaction>
  <Interaction GraphId="idfe348bb3">
    <Graphics ZOrder="12288" LineThickness="1.0">
      <Point X="639.5943623921374" Y="763.4899816871666"/>
      <Point X="640.3090923354514" Y="1385.4204930790033" ArrowHead="mim-conversion"/>
    </Graphics>
    <Xref Database="" ID=""/>
  </Interaction>
  <Interaction GraphId="id532c61e5">
    <Graphics ZOrder="12288" LineThickness="1.0">
      <Point X="664.1186161449752" Y="1409.2300168885272"/>
      <Point X="848.88052090688" Y="1409.2300168885272" ArrowHead="mim-conversion"/>
    </Graphics>
    <Xref Database="" ID=""/>
  </Interaction>
  <Interaction GraphId="id53b444ad">
    <Graphics ZOrder="12288" LineThickness="1.0">
      <Point X="892.1186161449752" Y="1422.08715974567"/>
      <Point X="996.1186161449752" Y="1494.08715974567" ArrowHead="mim-conversion"/>
    </Graphics>
    <Xref Database="" ID=""/>
  </Interaction>
  <Interaction GraphId="ide8b9013c">
    <Graphics ZOrder="12288" LineThickness="1.0">
      <Point X="458.43122488901366" Y="908.0518538707598"/>
      <Point X="498.7753586027685" Y="930.3456299104596" ArrowHead="mim-conversion"/>
    </Graphics>
    <Xref Database="" ID=""/>
  </Interaction>
  <Interaction GraphId="id4499e6cc">
    <Graphics ZOrder="12288" LineThickness="1.0">
      <Point X="469.6970405594538" Y="908.3965990643367"/>
      <Point X="476.0845494309939" Y="914.0743847279278" ArrowHead="mim-conversion"/>
    </Graphics>
    <Xref Database="" ID=""/>
  </Interaction>
  <Interaction GraphId="id7140fd57">
    <Graphics ZOrder="12288" LineThickness="1.0">
      <Point X="1068.93343095979" Y="1518.3371597456699"/>
      <Point X="1367.0445420709002" Y="1519.3695671530816" GraphRef="bf953" RelX="-1.0" RelY="0.5" ArrowHead="mim-conversion"/>
    </Graphics>
    <Xref Database="" ID=""/>
  </Interaction>
  <Interaction GraphId="idd8b1e090">
    <Graphics ZOrder="12288" LineThickness="1.0">
      <Point X="1440.4612087375676" Y="1073.8927153012257"/>
      <Point X="1314.5448456531735" Y="1074.1657615162803" GraphRef="be339" RelX="1.0" RelY="0.5" ArrowHead="mim-conversion"/>
    </Graphics>
    <Xref Database="" ID=""/>
  </Interaction>
  <Interaction GraphId="idcbad84e4">
    <Graphics ZOrder="12288" LineThickness="1.0">
      <Point X="1441.618616144975" Y="1073.8927153012257"/>
      <Point X="1442.5260235523817" Y="1463.4390115975261" GraphRef="bf953" RelX="0.0" RelY="-1.0"/>
    </Graphics>
    <Xref Database="" ID=""/>
  </Interaction>
  <Interaction GraphId="id663f4454">
    <Graphics ZOrder="12288" LineStyle="Broken" LineThickness="1.0">
      <Point X="1314.5448456531735" Y="530.5270051336387" GraphRef="be339" RelX="1.0" RelY="-0.5"/>
      <Point X="1482.4412868387333" Y="129.5898439811669" GraphRef="ff0ce" RelX="0.0" RelY="1.0" ArrowHead="Arrow"/>
    </Graphics>
    <Xref Database="" ID=""/>
  </Interaction>
  <Interaction GraphId="id7aff1cda">
    <Graphics ZOrder="12288" LineStyle="Broken" LineThickness="1.0">
      <Point X="1320.0" Y="518.0"/>
      <Point X="1314.5448456531735" Y="530.5270051336387" GraphRef="be339" RelX="1.0" RelY="-0.5" ArrowHead="Arrow"/>
    </Graphics>
    <Xref Database="" ID=""/>
  </Interaction>
  <Interaction GraphId="id6b4a4269">
    <Graphics ZOrder="12288" LineThickness="1.0">
      <Point X="1406.9598053572518" Y="92.30280694412983" GraphRef="ff0ce" RelX="-1.0" RelY="0.0"/>
      <Point X="380.0554035077786" Y="92.91914519350404" ArrowHead="mim-inhibition"/>
    </Graphics>
    <Xref Database="" ID=""/>
  </Interaction>
  <Interaction GraphId="ide0e616a1">
    <Graphics ZOrder="12288" LineThickness="1.0">
      <Point X="325.8546625090154" Y="700.0996351448814" GraphRef="e0f0a" RelX="0.0" RelY="-1.0"/>
      <Point X="325.4936161449753" Y="265.0871597456703" GraphRef="cf26e" RelX="0.5" RelY="1.0" ArrowHead="mim-modification"/>
    </Graphics>
    <Xref Database="" ID=""/>
  </Interaction>
  <Interaction GraphId="ida62fb304">
    <Graphics ZOrder="12288" LineThickness="1.0">
      <Point X="378.24285786218803" Y="636.2625139043381"/>
      <Point X="327.0748934572935" Y="636.2625139043398" ArrowHead="mim-stimulation"/>
    </Graphics>
    <Xref Database="" ID=""/>
  </Interaction>
  <Interaction GraphId="ide7c8508a">
    <Graphics ZOrder="12288" LineStyle="Broken" LineThickness="1.0">
      <Point X="280.9349208311018" Y="636.2899607920256" GraphRef="bd30b" RelX="1.0" RelY="0.0"/>
      <Point X="325.4288029223143" Y="636.2625139043381" ArrowHead="Arrow"/>
    </Graphics>
    <Xref Database="" ID=""/>
  </Interaction>
  <Interaction GraphId="idf53d381b">
    <Graphics ZOrder="12288" LineStyle="Broken" LineThickness="1.0">
      <Point X="71.19021134593994" Y="1514.94874355344"/>
      <Point X="169.07675194660735" Y="1514.94874355344" ArrowHead="Arrow"/>
    </Graphics>
    <Xref Database="" ID=""/>
  </Interaction>
  <Interaction GraphId="idbb3a9d9f">
    <Graphics ZOrder="12288" LineThickness="1.0">
      <Point X="68.96551724137932" Y="1542.7574198604477"/>
      <Point X="169.07675194660735" Y="1542.7574198604477" ArrowHead="mim-stimulation"/>
    </Graphics>
    <Xref Database="" ID=""/>
  </Interaction>
  <Interaction GraphId="idbb968a11">
    <Graphics ZOrder="12288" LineThickness="1.0">
      <Point X="70.48458149779735" Y="1484.5814977973575"/>
      <Point X="175.11013215859037" Y="1485.6828193832605" ArrowHead="mim-inhibition"/>
    </Graphics>
    <Xref Database="" ID=""/>
  </Interaction>
  <Interaction GraphId="id8a6363a4">
    <Graphics ZOrder="12288" LineStyle="Broken" LineThickness="1.0">
      <Point X="236.79493478257334" Y="655.3577574021949" GraphRef="bd30b" RelX="0.0" RelY="1.0"/>
      <Point X="236.0" Y="991.0"/>
    </Graphics>
    <Xref Database="" ID=""/>
  </Interaction>
  <Interaction GraphId="id65755484">
    <Graphics ZOrder="12288" LineStyle="Broken" LineThickness="1.0">
      <Point X="431.0" Y="988.0"/>
      <Point X="431.0" Y="924.0" ArrowHead="Arrow"/>
    </Graphics>
    <Xref Database="" ID=""/>
  </Interaction>
  <Interaction GraphId="idb8dbf2ef">
    <Graphics ZOrder="12288" LineThickness="1.0">
      <Point X="430.1447309415038" Y="656.7796610169491" GraphRef="cf9ae" RelX="0.0" RelY="1.0"/>
      <Point X="430.0" Y="923.0" ArrowHead="mim-stimulation"/>
    </Graphics>
    <Xref Database="" ID=""/>
  </Interaction>
  <Interaction GraphId="id2ad127c4">
    <Graphics ZOrder="12288" LineThickness="1.0">
      <Point X="390.1046625090154" Y="924.3496351448814" GraphRef="fe9df" RelX="1.0" RelY="0.0"/>
      <Point X="476.0" Y="924.0" ArrowHead="mim-conversion"/>
    </Graphics>
    <Xref Database="" ID=""/>
  </Interaction>
  <Interaction GraphId="ideb817df3">
    <Graphics ZOrder="12288" LineStyle="Broken" LineThickness="1.0">
      <Point X="236.0" Y="990.0"/>
      <Point X="431.0" Y="990.0"/>
    </Graphics>
    <Xref Database="" ID=""/>
  </Interaction>
  <Interaction GraphId="ebe46">
    <Graphics ZOrder="32773" LineThickness="1.0">
      <Point X="308.88767240631876" Y="193.08715974567016" GraphRef="bcd76" RelX="0.0" RelY="1.0"/>
      <Point X="308.8686161449753" Y="238.0871597456703" GraphRef="cf26e" RelX="0.0" RelY="-1.0" ArrowHead="mim-binding"/>
    </Graphics>
    <Xref Database="" ID=""/>
  </Interaction>
  <Interaction GraphId="cfd45">
    <Graphics ZOrder="32799" LineThickness="1.0">
      <Point X="1106.7873911694924" Y="705.0198737155905"/>
      <Point X="996.44558138143" Y="704.9465396391876"/>
    </Graphics>
    <Xref Database="" ID=""/>
  </Interaction>
  <Interaction GraphId="c70db">
    <Graphics ZOrder="32821" LineThickness="1.0">
      <Point X="223.30650045627107" Y="193.48101181099204" GraphRef="a7a06" RelX="0.0" RelY="1.0"/>
      <Point X="223.28744419492767" Y="238.4810118109922" GraphRef="caf17" RelX="0.0" RelY="-1.0" ArrowHead="mim-binding"/>
    </Graphics>
    <Xref Database="" ID=""/>
  </Interaction>
  <Label TextLabel="Apical" GraphId="d4107">
    <Graphics CenterX="111.89113199942695" CenterY="747.1110443147269" Width="77.32952955672488" Height="35.71608596979083" ZOrder="28672" FillColor="ffffff" FontSize="12" Valign="Middle"/>
  </Label>
  <Label TextLabel="basolateral" GraphId="ad6d9">
    <Graphics CenterX="110.58067929806691" CenterY="851.6477343605534" Width="72.47899159663875" Height="47.71630874571761" ZOrder="28672" FillColor="ffffff" FontSize="12" Valign="Middle"/>
  </Label>
  <Label TextLabel="pH 6-7&#10;" GraphId="fa7a6">
    <Graphics CenterX="493.6186161449753" CenterY="366.5871597456705" Width="39.0" Height="15.0" ZOrder="28672" FillColor="ffffff" FontSize="10" Valign="Middle"/>
  </Label>
  <Label TextLabel="?" GraphId="fea50">
    <Graphics CenterX="783.3143425819167" CenterY="695.5862541354727" Width="31.272210376687962" Height="21.321961620469132" ZOrder="28672" FillColor="ffffff" FontSize="10" Valign="Middle"/>
  </Label>
  <Label TextLabel="?" GraphId="ef92b">
    <Graphics CenterX="647.5" CenterY="1317.0" Width="41.0" Height="32.0" ZOrder="28672" FillColor="ffffff" FontSize="10" Valign="Middle"/>
  </Label>
  <Label TextLabel="?&#10;" GraphId="f22cf">
    <Graphics CenterX="301.2268647989756" CenterY="619.6818498897076" Width="25.169491525423382" Height="20.593220338982974" ZOrder="28672" FillColor="ffffff" FontSize="10" Valign="Middle"/>
  </Label>
  <Label TextLabel="unknown interactions" GraphId="fe5d0">
    <Graphics CenterX="254.76074737961414" CenterY="1513.241682844772" Width="120.08898776418238" Height="30.022246941045523" ZOrder="28672" FillColor="ffffff" FontSize="12" Valign="Middle"/>
  </Label>
  <Label TextLabel="stimulate" GraphId="f80a7">
    <Graphics CenterX="225.883825885835" CenterY="1543.319155121849" Width="88.94327030033372" Height="30.02224694104552" ZOrder="28672" FillColor="ffffff" FontSize="12" Valign="Middle"/>
  </Label>
  <Label TextLabel="inhibit" GraphId="a919c">
    <Graphics CenterX="216.96035242290733" CenterY="1486.784140969165" Width="80.0" Height="20.0" ZOrder="28672" FillColor="ffffff" FontSize="10" Valign="Middle"/>
  </Label>
  <Label TextLabel="pH 5-6&#10;" GraphId="ca2cb">
    <Graphics CenterX="774.3167819143265" CenterY="547.2427527357594" Width="39.0" Height="14.903432122737945" ZOrder="32793" FillColor="ffffff" FontSize="10" Valign="Middle"/>
  </Label>
  <Label TextLabel="?" GraphId="a6f83">
    <Graphics CenterX="1054.182582029835" CenterY="789.5917795040218" Width="31.272210376687962" Height="21.321961620469132" ZOrder="32801" FillColor="ffffff" FontSize="10" Valign="Middle"/>
  </Label>
  <Label TextLabel="?" GraphId="b06e6">
    <BiopaxRef>bf9</BiopaxRef>
    <Graphics CenterX="951.8308208676941" CenterY="1454.9052424395074" Width="13.117436973890232" Height="16.365832614322954" ZOrder="32810" FillColor="ffffff" FontSize="10" Valign="Middle"/>
  </Label>
  <Label TextLabel="?" GraphId="ddd15">
    <Graphics CenterX="228.99395423240253" CenterY="216.50858423255985" Width="31.272210376687962" Height="21.321961620469132" ZOrder="32830" FillColor="ffffff" FontSize="10" Valign="Middle"/>
  </Label>
  <Label TextLabel="?&#10;" GraphId="b094b">
    <Graphics CenterX="335.2268647989756" CenterY="1007.6818498897076" Width="25.169491525423382" Height="20.593220338982974" ZOrder="32831" FillColor="ffffff" FontSize="10" Valign="Middle"/>
  </Label>
  <Shape GraphId="be339">
    <Attribute Key="org.pathvisio.CellularComponentProperty" Value="Cell"/>
    <Attribute Key="org.pathvisio.DoubleLineProperty" Value="Double"/>
    <Graphics CenterX="746.1205537141748" CenterY="802.3463833249596" Width="1136.8485838779977" Height="1087.2775127652835" ZOrder="16384" FontSize="10" Valign="Middle" ShapeType="RoundedRectangle" LineThickness="3.0" Color="c0c0c0" Rotation="0.0"/>
  </Shape>
  <Shape TextLabel="clathrin-coated early endosome " GraphId="c377b">
    <Attribute Key="org.pathvisio.CellularComponentProperty" Value="Vesicle"/>
    <Graphics CenterX="494.3686161449753" CenterY="453.58715974567053" Width="231.5" Height="211.0" ZOrder="16384" FontSize="12" Valign="Middle" ShapeType="Oval" LineThickness="3.0" Color="666666" Rotation="0.0"/>
  </Shape>
  <Shape TextLabel="mitochondrion" GraphId="a13f8">
    <Attribute Key="org.pathvisio.CellularComponentProperty" Value="Mitochondria"/>
    <Graphics CenterX="853.2605771856755" CenterY="927.6499721612748" Width="131.00993949870372" Height="72.23725151253242" ZOrder="16384" FontSize="12" Valign="Middle" ShapeType="Mitochondria" LineThickness="3.0" Color="666666" Rotation="0.0"/>
  </Shape>
  <Shape TextLabel="Ferritin" GraphId="d59e0">
    <BiopaxRef>b64</BiopaxRef>
    <BiopaxRef>efe</BiopaxRef>
    <BiopaxRef>b00</BiopaxRef>
    <Graphics CenterX="517.9679986304811" CenterY="926.5252105642985" Width="85.72716095491404" Height="74.82760206644753" ZOrder="16384" FontSize="12" Valign="Middle" ShapeType="Hexagon" Rotation="0.0"/>
  </Shape>
  <Shape GraphId="eabd6">
    <BiopaxRef>ad8</BiopaxRef>
    <BiopaxRef>c35</BiopaxRef>
    <Graphics CenterX="492.39352353397163" CenterY="893.0690105497494" Width="56.99251056049938" Height="24.08423284212609" ZOrder="16384" FontSize="10" Valign="Middle" ShapeType="Arc" Rotation="5.767452218851274"/>
  </Shape>
  <Shape TextLabel="foetal liver" GraphId="bf953">
    <Attribute Key="org.pathvisio.CellularComponentProperty" Value="Cell"/>
    <Attribute Key="org.pathvisio.DoubleLineProperty" Value="Double"/>
    <Graphics CenterX="1442.5260235523817" CenterY="1500.726048634563" Width="150.96296296296316" Height="74.57407407407413" ZOrder="16384" FontSize="12" Valign="Middle" ShapeType="RoundedRectangle" LineThickness="3.0" Color="666666" Rotation="0.0"/>
  </Shape>
  <Shape TextLabel="signal ? " GraphId="a1677">
    <BiopaxRef>be6</BiopaxRef>
    <Graphics CenterX="1406.8205307688224" CenterY="321.72193173375405" Width="83.97927612375861" Height="41.9477524810274" ZOrder="16384" FontSize="12" Valign="Middle" ShapeType="Rectangle" Rotation="0.0"/>
  </Shape>
  <Shape TextLabel="transporter ? " GraphId="d8822">
    <Graphics CenterX="637.75" CenterY="1050.25" Width="98.5" Height="53.5" ZOrder="16384" FontSize="12" Valign="Middle" ShapeType="Rectangle" Rotation="0.0"/>
  </Shape>
  <Shape GraphId="a4dd4">
    <Graphics CenterX="193.85456062291433" CenterY="1503.0870411568396" Width="299.72135706340373" Height="157.3409343715243" ZOrder="16384" FontSize="10" Valign="Middle" ShapeType="Rectangle" Rotation="0.0"/>
  </Shape>
  <Shape TextLabel="late endosome " GraphId="a9df1">
    <Attribute Key="org.pathvisio.CellularComponentProperty" Value="Vesicle"/>
    <Graphics CenterX="856.3686161449752" CenterY="585.3371597456703" Width="231.5" Height="211.5" ZOrder="32783" FontSize="12" Valign="Middle" ShapeType="Oval" LineThickness="3.0" Color="666666" Rotation="0.0"/>
  </Shape>
  <Shape TextLabel="lysosome" GraphId="cf13d">
    <Attribute Key="org.pathvisio.CellularComponentProperty" Value="Vesicle"/>
    <Graphics CenterX="1162.950755064491" CenterY="712.205957981614" Width="231.5" Height="211.5" ZOrder="32789" FontSize="12" Valign="Middle" ShapeType="Oval" LineThickness="3.0" Color="666666" Rotation="0.0"/>
  </Shape>
  <Shape TextLabel="H+" GraphId="c2d46">
    <Graphics CenterX="849.7756132511021" CenterY="559.7292688046809" Width="27.348362850089174" Height="28.014855412220086" ZOrder="32795" FillColor="ffffff" FontSize="10" Valign="Middle" ShapeType="Oval" Rotation="0.02102009024670621"/>
  </Shape>
  <Shape TextLabel="H+" GraphId="b9aea">
    <Graphics CenterX="1143.341056903093" CenterY="680.4701159917105" Width="29.097039909630787" Height="29.518516718805785" ZOrder="32805" FillColor="ffffff" FontSize="10" Valign="Middle" ShapeType="Oval" Rotation="6.264484953788381"/>
  </Shape>
  <Shape TextLabel="FeII" GraphId="dc710">
    <Graphics CenterX="638.8584431050086" CenterY="1411.9745375969426" Width="51.4739848625846" Height="52.19888735349686" ZOrder="32806" FillColor="ffffff" FontSize="10" Valign="Middle" ShapeType="Oval" Color="3333ff" Rotation="6.2800745504991635"/>
  </Shape>
  <Shape TextLabel="maternal liver" GraphId="ff0ce">
    <Attribute Key="org.pathvisio.CellularComponentProperty" Value="Cell"/>
    <Attribute Key="org.pathvisio.DoubleLineProperty" Value="Double"/>
    <Graphics CenterX="1482.4412868387333" CenterY="92.30280694412983" Width="150.96296296296316" Height="74.57407407407413" ZOrder="32826" FontSize="12" Valign="Middle" ShapeType="RoundedRectangle" LineThickness="3.0" Color="666666" Rotation="0.0"/>
  </Shape>
  <InfoBox CenterX="0.0" CenterY="0.0"/>
  <Biopax>
    <bp:PublicationXref xmlns:bp="http://www.biopax.org/release/biopax-level3.owl#" xmlns:rdf="http://www.w3.org/1999/02/22-rdf-syntax-ns#" rdf:id="eec">
      <bp:ID rdf:datatype="http://www.w3.org/2001/XMLSchema#string">3218790</bp:ID>
      <bp:DB rdf:datatype="http://www.w3.org/2001/XMLSchema#string">PubMed</bp:DB>
      <bp:TITLE rdf:datatype="http://www.w3.org/2001/XMLSchema#string">[The coefficient of saturation of iron in transferrin].</bp:TITLE>
      <bp:SOURCE rdf:datatype="http://www.w3.org/2001/XMLSchema#string">Ann Biol Clin (Paris)</bp:SOURCE>
      <bp:YEAR rdf:datatype="http://www.w3.org/2001/XMLSchema#string">1988</bp:YEAR>
      <bp:AUTHORS rdf:datatype="http://www.w3.org/2001/XMLSchema#string">Dezier JF</bp:AUTHORS>
      <bp:AUTHORS rdf:datatype="http://www.w3.org/2001/XMLSchema#string">Vernet M</bp:AUTHORS>
      <bp:AUTHORS rdf:datatype="http://www.w3.org/2001/XMLSchema#string">Damour O</bp:AUTHORS>
      <bp:AUTHORS rdf:datatype="http://www.w3.org/2001/XMLSchema#string">Guillemin G</bp:AUTHORS>
      <bp:AUTHORS rdf:datatype="http://www.w3.org/2001/XMLSchema#string">Le Treut A</bp:AUTHORS>
      <bp:AUTHORS rdf:datatype="http://www.w3.org/2001/XMLSchema#string">Paris M</bp:AUTHORS>
      <bp:AUTHORS rdf:datatype="http://www.w3.org/2001/XMLSchema#string">Plomteux G</bp:AUTHORS>
      <bp:AUTHORS rdf:datatype="http://www.w3.org/2001/XMLSchema#string">Pressac M</bp:AUTHORS>
      <bp:AUTHORS rdf:datatype="http://www.w3.org/2001/XMLSchema#string">Revenant MC</bp:AUTHORS>
      <bp:AUTHORS rdf:datatype="http://www.w3.org/2001/XMLSchema#string">Rymer JC</bp:AUTHORS>
    </bp:PublicationXref>
    <bp:PublicationXref xmlns:bp="http://www.biopax.org/release/biopax-level3.owl#" xmlns:rdf="http://www.w3.org/1999/02/22-rdf-syntax-ns#" rdf:id="ae5">
      <bp:ID rdf:datatype="http://www.w3.org/2001/XMLSchema#string">21346250</bp:ID>
      <bp:DB rdf:datatype="http://www.w3.org/2001/XMLSchema#string">PubMed</bp:DB>
      <bp:TITLE rdf:datatype="http://www.w3.org/2001/XMLSchema#string">Hepcidin and iron regulation, 10 years later.</bp:TITLE>
      <bp:SOURCE rdf:datatype="http://www.w3.org/2001/XMLSchema#string">Blood</bp:SOURCE>
      <bp:YEAR rdf:datatype="http://www.w3.org/2001/XMLSchema#string">2011</bp:YEAR>
      <bp:AUTHORS rdf:datatype="http://www.w3.org/2001/XMLSchema#string">Ganz T</bp:AUTHORS>
    </bp:PublicationXref>
    <bp:openControlledVocabulary xmlns:bp="http://www.biopax.org/release/biopax-level3.owl#">
      <bp:TERM xmlns:rdf="http://www.w3.org/1999/02/22-rdf-syntax-ns#" rdf:datatype="http://www.w3.org/2001/XMLSchema#string">iron transport pathway</bp:TERM>
      <bp:ID xmlns:rdf="http://www.w3.org/1999/02/22-rdf-syntax-ns#" rdf:datatype="http://www.w3.org/2001/XMLSchema#string">PW:0000591</bp:ID>
      <bp:Ontology xmlns:rdf="http://www.w3.org/1999/02/22-rdf-syntax-ns#" rdf:datatype="http://www.w3.org/2001/XMLSchema#string">Pathway Ontology</bp:Ontology>
    </bp:openControlledVocabulary>
    <bp:PublicationXref xmlns:bp="http://www.biopax.org/release/biopax-level3.owl#" xmlns:rdf="http://www.w3.org/1999/02/22-rdf-syntax-ns#" rdf:id="b3c">
      <bp:ID rdf:datatype="http://www.w3.org/2001/XMLSchema#string">21699959</bp:ID>
      <bp:DB rdf:datatype="http://www.w3.org/2001/XMLSchema#string">PubMed</bp:DB>
      <bp:TITLE rdf:datatype="http://www.w3.org/2001/XMLSchema#string">Kinetics of iron release from transferrin bound to the transferrin receptor at endosomal pH.</bp:TITLE>
      <bp:SOURCE rdf:datatype="http://www.w3.org/2001/XMLSchema#string">Biochim Biophys Acta</bp:SOURCE>
      <bp:YEAR rdf:datatype="http://www.w3.org/2001/XMLSchema#string">2011</bp:YEAR>
      <bp:AUTHORS rdf:datatype="http://www.w3.org/2001/XMLSchema#string">Steere AN</bp:AUTHORS>
      <bp:AUTHORS rdf:datatype="http://www.w3.org/2001/XMLSchema#string">Byrne SL</bp:AUTHORS>
      <bp:AUTHORS rdf:datatype="http://www.w3.org/2001/XMLSchema#string">Chasteen ND</bp:AUTHORS>
      <bp:AUTHORS rdf:datatype="http://www.w3.org/2001/XMLSchema#string">Mason AB</bp:AUTHORS>
    </bp:PublicationXref>
    <bp:PublicationXref xmlns:bp="http://www.biopax.org/release/biopax-level3.owl#" xmlns:rdf="http://www.w3.org/1999/02/22-rdf-syntax-ns#" rdf:id="b93">
      <bp:ID rdf:datatype="http://www.w3.org/2001/XMLSchema#string">16227996</bp:ID>
      <bp:DB rdf:datatype="http://www.w3.org/2001/XMLSchema#string">PubMed</bp:DB>
      <bp:TITLE rdf:datatype="http://www.w3.org/2001/XMLSchema#string">Identification of a ferrireductase required for efficient transferrin-dependent iron uptake in erythroid cells.</bp:TITLE>
      <bp:SOURCE rdf:datatype="http://www.w3.org/2001/XMLSchema#string">Nat Genet</bp:SOURCE>
      <bp:YEAR rdf:datatype="http://www.w3.org/2001/XMLSchema#string">2005</bp:YEAR>
      <bp:AUTHORS rdf:datatype="http://www.w3.org/2001/XMLSchema#string">Ohgami RS</bp:AUTHORS>
      <bp:AUTHORS rdf:datatype="http://www.w3.org/2001/XMLSchema#string">Campagna DR</bp:AUTHORS>
      <bp:AUTHORS rdf:datatype="http://www.w3.org/2001/XMLSchema#string">Greer EL</bp:AUTHORS>
      <bp:AUTHORS rdf:datatype="http://www.w3.org/2001/XMLSchema#string">Antiochos B</bp:AUTHORS>
      <bp:AUTHORS rdf:datatype="http://www.w3.org/2001/XMLSchema#string">McDonald A</bp:AUTHORS>
      <bp:AUTHORS rdf:datatype="http://www.w3.org/2001/XMLSchema#string">Chen J</bp:AUTHORS>
      <bp:AUTHORS rdf:datatype="http://www.w3.org/2001/XMLSchema#string">Sharp JJ</bp:AUTHORS>
      <bp:AUTHORS rdf:datatype="http://www.w3.org/2001/XMLSchema#string">Fujiwara Y</bp:AUTHORS>
      <bp:AUTHORS rdf:datatype="http://www.w3.org/2001/XMLSchema#string">Barker JE</bp:AUTHORS>
      <bp:AUTHORS rdf:datatype="http://www.w3.org/2001/XMLSchema#string">Fleming MD</bp:AUTHORS>
    </bp:PublicationXref>
    <bp:PublicationXref xmlns:bp="http://www.biopax.org/release/biopax-level3.owl#" xmlns:rdf="http://www.w3.org/1999/02/22-rdf-syntax-ns#" rdf:id="b00">
      <bp:ID rdf:datatype="http://www.w3.org/2001/XMLSchema#string">5075227</bp:ID>
      <bp:DB rdf:datatype="http://www.w3.org/2001/XMLSchema#string">PubMed</bp:DB>
      <bp:TITLE rdf:datatype="http://www.w3.org/2001/XMLSchema#string">The formation of ferritin from apoferritin. Kinetics and mechanism of iron uptake.</bp:TITLE>
      <bp:SOURCE rdf:datatype="http://www.w3.org/2001/XMLSchema#string">Biochem J</bp:SOURCE>
      <bp:YEAR rdf:datatype="http://www.w3.org/2001/XMLSchema#string">1972</bp:YEAR>
      <bp:AUTHORS rdf:datatype="http://www.w3.org/2001/XMLSchema#string">Macara IG</bp:AUTHORS>
      <bp:AUTHORS rdf:datatype="http://www.w3.org/2001/XMLSchema#string">Hoy TG</bp:AUTHORS>
      <bp:AUTHORS rdf:datatype="http://www.w3.org/2001/XMLSchema#string">Harrison PM</bp:AUTHORS>
    </bp:PublicationXref>
    <bp:PublicationXref xmlns:bp="http://www.biopax.org/release/biopax-level3.owl#" xmlns:rdf="http://www.w3.org/1999/02/22-rdf-syntax-ns#" rdf:id="b89">
      <bp:ID rdf:datatype="http://www.w3.org/2001/XMLSchema#string">20685892</bp:ID>
      <bp:DB rdf:datatype="http://www.w3.org/2001/XMLSchema#string">PubMed</bp:DB>
      <bp:TITLE rdf:datatype="http://www.w3.org/2001/XMLSchema#string">Identification of zyklopen, a new member of the vertebrate multicopper ferroxidase family, and characterization in rodents and human cells.</bp:TITLE>
      <bp:SOURCE rdf:datatype="http://www.w3.org/2001/XMLSchema#string">J Nutr</bp:SOURCE>
      <bp:YEAR rdf:datatype="http://www.w3.org/2001/XMLSchema#string">2010</bp:YEAR>
      <bp:AUTHORS rdf:datatype="http://www.w3.org/2001/XMLSchema#string">Chen H</bp:AUTHORS>
      <bp:AUTHORS rdf:datatype="http://www.w3.org/2001/XMLSchema#string">Attieh ZK</bp:AUTHORS>
      <bp:AUTHORS rdf:datatype="http://www.w3.org/2001/XMLSchema#string">Syed BA</bp:AUTHORS>
      <bp:AUTHORS rdf:datatype="http://www.w3.org/2001/XMLSchema#string">Kuo YM</bp:AUTHORS>
      <bp:AUTHORS rdf:datatype="http://www.w3.org/2001/XMLSchema#string">Stevens V</bp:AUTHORS>
      <bp:AUTHORS rdf:datatype="http://www.w3.org/2001/XMLSchema#string">Fuqua BK</bp:AUTHORS>
      <bp:AUTHORS rdf:datatype="http://www.w3.org/2001/XMLSchema#string">Andersen HS</bp:AUTHORS>
      <bp:AUTHORS rdf:datatype="http://www.w3.org/2001/XMLSchema#string">Naylor CE</bp:AUTHORS>
      <bp:AUTHORS rdf:datatype="http://www.w3.org/2001/XMLSchema#string">Evans RW</bp:AUTHORS>
      <bp:AUTHORS rdf:datatype="http://www.w3.org/2001/XMLSchema#string">Gambling L</bp:AUTHORS>
      <bp:AUTHORS rdf:datatype="http://www.w3.org/2001/XMLSchema#string">Danzeisen R</bp:AUTHORS>
      <bp:AUTHORS rdf:datatype="http://www.w3.org/2001/XMLSchema#string">Bacouri-Haidar M</bp:AUTHORS>
      <bp:AUTHORS rdf:datatype="http://www.w3.org/2001/XMLSchema#string">Usta J</bp:AUTHORS>
      <bp:AUTHORS rdf:datatype="http://www.w3.org/2001/XMLSchema#string">Vulpe CD</bp:AUTHORS>
      <bp:AUTHORS rdf:datatype="http://www.w3.org/2001/XMLSchema#string">McArdle HJ</bp:AUTHORS>
    </bp:PublicationXref>
    <bp:PublicationXref xmlns:bp="http://www.biopax.org/release/biopax-level3.owl#" xmlns:rdf="http://www.w3.org/1999/02/22-rdf-syntax-ns#" rdf:id="a02">
      <bp:ID rdf:datatype="http://www.w3.org/2001/XMLSchema#string">18794901</bp:ID>
      <bp:DB rdf:datatype="http://www.w3.org/2001/XMLSchema#string">PubMed</bp:DB>
      <bp:TITLE rdf:datatype="http://www.w3.org/2001/XMLSchema#string">The type IV mucolipidosis-associated protein TRPML1 is an endolysosomal iron release channel.</bp:TITLE>
      <bp:SOURCE rdf:datatype="http://www.w3.org/2001/XMLSchema#string">Nature</bp:SOURCE>
      <bp:YEAR rdf:datatype="http://www.w3.org/2001/XMLSchema#string">2008</bp:YEAR>
      <bp:AUTHORS rdf:datatype="http://www.w3.org/2001/XMLSchema#string">Dong XP</bp:AUTHORS>
      <bp:AUTHORS rdf:datatype="http://www.w3.org/2001/XMLSchema#string">Cheng X</bp:AUTHORS>
      <bp:AUTHORS rdf:datatype="http://www.w3.org/2001/XMLSchema#string">Mills E</bp:AUTHORS>
      <bp:AUTHORS rdf:datatype="http://www.w3.org/2001/XMLSchema#string">Delling M</bp:AUTHORS>
      <bp:AUTHORS rdf:datatype="http://www.w3.org/2001/XMLSchema#string">Wang F</bp:AUTHORS>
      <bp:AUTHORS rdf:datatype="http://www.w3.org/2001/XMLSchema#string">Kurz T</bp:AUTHORS>
      <bp:AUTHORS rdf:datatype="http://www.w3.org/2001/XMLSchema#string">Xu H</bp:AUTHORS>
    </bp:PublicationXref>
    <bp:PublicationXref xmlns:bp="http://www.biopax.org/release/biopax-level3.owl#" xmlns:rdf="http://www.w3.org/1999/02/22-rdf-syntax-ns#" rdf:id="bc8">
      <bp:ID rdf:datatype="http://www.w3.org/2001/XMLSchema#string">21036394</bp:ID>
      <bp:DB rdf:datatype="http://www.w3.org/2001/XMLSchema#string">PubMed</bp:DB>
      <bp:TITLE rdf:datatype="http://www.w3.org/2001/XMLSchema#string">Transferrin receptor gene and protein expression and localization in human IUGR and normal term placentas.</bp:TITLE>
      <bp:SOURCE rdf:datatype="http://www.w3.org/2001/XMLSchema#string">Placenta</bp:SOURCE>
      <bp:YEAR rdf:datatype="http://www.w3.org/2001/XMLSchema#string">2011</bp:YEAR>
      <bp:AUTHORS rdf:datatype="http://www.w3.org/2001/XMLSchema#string">Mandò C</bp:AUTHORS>
      <bp:AUTHORS rdf:datatype="http://www.w3.org/2001/XMLSchema#string">Tabano S</bp:AUTHORS>
      <bp:AUTHORS rdf:datatype="http://www.w3.org/2001/XMLSchema#string">Colapietro P</bp:AUTHORS>
      <bp:AUTHORS rdf:datatype="http://www.w3.org/2001/XMLSchema#string">Pileri P</bp:AUTHORS>
      <bp:AUTHORS rdf:datatype="http://www.w3.org/2001/XMLSchema#string">Colleoni F</bp:AUTHORS>
      <bp:AUTHORS rdf:datatype="http://www.w3.org/2001/XMLSchema#string">Avagliano L</bp:AUTHORS>
      <bp:AUTHORS rdf:datatype="http://www.w3.org/2001/XMLSchema#string">Doi P</bp:AUTHORS>
      <bp:AUTHORS rdf:datatype="http://www.w3.org/2001/XMLSchema#string">Bulfamante G</bp:AUTHORS>
      <bp:AUTHORS rdf:datatype="http://www.w3.org/2001/XMLSchema#string">Miozzo M</bp:AUTHORS>
      <bp:AUTHORS rdf:datatype="http://www.w3.org/2001/XMLSchema#string">Cetin I</bp:AUTHORS>
    </bp:PublicationXref>
    <bp:PublicationXref xmlns:bp="http://www.biopax.org/release/biopax-level3.owl#" xmlns:rdf="http://www.w3.org/1999/02/22-rdf-syntax-ns#" rdf:id="fd6">
      <bp:ID rdf:datatype="http://www.w3.org/2001/XMLSchema#string">21252237</bp:ID>
      <bp:DB rdf:datatype="http://www.w3.org/2001/XMLSchema#string">PubMed</bp:DB>
      <bp:TITLE rdf:datatype="http://www.w3.org/2001/XMLSchema#string">Kinetic evidence that Glut4 follows different endocytic pathways than the receptors for transferrin and alpha2-macroglobulin.</bp:TITLE>
      <bp:SOURCE rdf:datatype="http://www.w3.org/2001/XMLSchema#string">J Biol Chem</bp:SOURCE>
      <bp:YEAR rdf:datatype="http://www.w3.org/2001/XMLSchema#string">2011</bp:YEAR>
      <bp:AUTHORS rdf:datatype="http://www.w3.org/2001/XMLSchema#string">Habtemichael EN</bp:AUTHORS>
      <bp:AUTHORS rdf:datatype="http://www.w3.org/2001/XMLSchema#string">Brewer PD</bp:AUTHORS>
      <bp:AUTHORS rdf:datatype="http://www.w3.org/2001/XMLSchema#string">Romenskaia I</bp:AUTHORS>
      <bp:AUTHORS rdf:datatype="http://www.w3.org/2001/XMLSchema#string">Mastick CC</bp:AUTHORS>
    </bp:PublicationXref>
    <bp:PublicationXref xmlns:bp="http://www.biopax.org/release/biopax-level3.owl#" xmlns:rdf="http://www.w3.org/1999/02/22-rdf-syntax-ns#" rdf:id="c35">
      <bp:ID rdf:datatype="http://www.w3.org/2001/XMLSchema#string">15755449</bp:ID>
      <bp:DB rdf:datatype="http://www.w3.org/2001/XMLSchema#string">PubMed</bp:DB>
      <bp:TITLE rdf:datatype="http://www.w3.org/2001/XMLSchema#string">Unique iron binding and oxidation properties of human mitochondrial ferritin: a comparative analysis with Human H-chain ferritin.</bp:TITLE>
      <bp:SOURCE rdf:datatype="http://www.w3.org/2001/XMLSchema#string">J Mol Biol</bp:SOURCE>
      <bp:YEAR rdf:datatype="http://www.w3.org/2001/XMLSchema#string">2005</bp:YEAR>
      <bp:AUTHORS rdf:datatype="http://www.w3.org/2001/XMLSchema#string">Bou-Abdallah F</bp:AUTHORS>
      <bp:AUTHORS rdf:datatype="http://www.w3.org/2001/XMLSchema#string">Santambrogio P</bp:AUTHORS>
      <bp:AUTHORS rdf:datatype="http://www.w3.org/2001/XMLSchema#string">Levi S</bp:AUTHORS>
      <bp:AUTHORS rdf:datatype="http://www.w3.org/2001/XMLSchema#string">Arosio P</bp:AUTHORS>
      <bp:AUTHORS rdf:datatype="http://www.w3.org/2001/XMLSchema#string">Chasteen ND</bp:AUTHORS>
    </bp:PublicationXref>
    <bp:PublicationXref xmlns:bp="http://www.biopax.org/release/biopax-level3.owl#" xmlns:rdf="http://www.w3.org/1999/02/22-rdf-syntax-ns#" rdf:id="c82">
      <bp:ID rdf:datatype="http://www.w3.org/2001/XMLSchema#string">8681959</bp:ID>
      <bp:DB rdf:datatype="http://www.w3.org/2001/XMLSchema#string">PubMed</bp:DB>
      <bp:TITLE rdf:datatype="http://www.w3.org/2001/XMLSchema#string">Effects of overexpression of the transferrin receptor on the rates of transferrin recycling and uptake of non-transferrin-bound iron.</bp:TITLE>
      <bp:SOURCE rdf:datatype="http://www.w3.org/2001/XMLSchema#string">Eur J Biochem</bp:SOURCE>
      <bp:YEAR rdf:datatype="http://www.w3.org/2001/XMLSchema#string">1996</bp:YEAR>
      <bp:AUTHORS rdf:datatype="http://www.w3.org/2001/XMLSchema#string">Callus BA</bp:AUTHORS>
      <bp:AUTHORS rdf:datatype="http://www.w3.org/2001/XMLSchema#string">Iacopetta BJ</bp:AUTHORS>
      <bp:AUTHORS rdf:datatype="http://www.w3.org/2001/XMLSchema#string">Kühn LC</bp:AUTHORS>
      <bp:AUTHORS rdf:datatype="http://www.w3.org/2001/XMLSchema#string">Morgan EH</bp:AUTHORS>
    </bp:PublicationXref>
    <bp:PublicationXref xmlns:bp="http://www.biopax.org/release/biopax-level3.owl#" xmlns:rdf="http://www.w3.org/1999/02/22-rdf-syntax-ns#" rdf:id="f1a">
      <bp:ID rdf:datatype="http://www.w3.org/2001/XMLSchema#string">9242408</bp:ID>
      <bp:DB rdf:datatype="http://www.w3.org/2001/XMLSchema#string">PubMed</bp:DB>
      <bp:TITLE rdf:datatype="http://www.w3.org/2001/XMLSchema#string">Cloning and characterization of a mammalian proton-coupled metal-ion transporter.</bp:TITLE>
      <bp:SOURCE rdf:datatype="http://www.w3.org/2001/XMLSchema#string">Nature</bp:SOURCE>
      <bp:YEAR rdf:datatype="http://www.w3.org/2001/XMLSchema#string">1997</bp:YEAR>
      <bp:AUTHORS rdf:datatype="http://www.w3.org/2001/XMLSchema#string">Gunshin H</bp:AUTHORS>
      <bp:AUTHORS rdf:datatype="http://www.w3.org/2001/XMLSchema#string">Mackenzie B</bp:AUTHORS>
      <bp:AUTHORS rdf:datatype="http://www.w3.org/2001/XMLSchema#string">Berger UV</bp:AUTHORS>
      <bp:AUTHORS rdf:datatype="http://www.w3.org/2001/XMLSchema#string">Gunshin Y</bp:AUTHORS>
      <bp:AUTHORS rdf:datatype="http://www.w3.org/2001/XMLSchema#string">Romero MF</bp:AUTHORS>
      <bp:AUTHORS rdf:datatype="http://www.w3.org/2001/XMLSchema#string">Boron WF</bp:AUTHORS>
      <bp:AUTHORS rdf:datatype="http://www.w3.org/2001/XMLSchema#string">Nussberger S</bp:AUTHORS>
      <bp:AUTHORS rdf:datatype="http://www.w3.org/2001/XMLSchema#string">Gollan JL</bp:AUTHORS>
      <bp:AUTHORS rdf:datatype="http://www.w3.org/2001/XMLSchema#string">Hediger MA</bp:AUTHORS>
    </bp:PublicationXref>
    <bp:PublicationXref xmlns:bp="http://www.biopax.org/release/biopax-level3.owl#" xmlns:rdf="http://www.w3.org/1999/02/22-rdf-syntax-ns#" rdf:id="bf9">
      <bp:ID rdf:datatype="http://www.w3.org/2001/XMLSchema#string">18022819</bp:ID>
      <bp:DB rdf:datatype="http://www.w3.org/2001/XMLSchema#string">PubMed</bp:DB>
      <bp:TITLE rdf:datatype="http://www.w3.org/2001/XMLSchema#string">Neither human hephaestin nor ceruloplasmin forms a stable complex with transferrin.</bp:TITLE>
      <bp:SOURCE rdf:datatype="http://www.w3.org/2001/XMLSchema#string">J Cell Biochem</bp:SOURCE>
      <bp:YEAR rdf:datatype="http://www.w3.org/2001/XMLSchema#string">2008</bp:YEAR>
      <bp:AUTHORS rdf:datatype="http://www.w3.org/2001/XMLSchema#string">Hudson DM</bp:AUTHORS>
      <bp:AUTHORS rdf:datatype="http://www.w3.org/2001/XMLSchema#string">Krisinger MJ</bp:AUTHORS>
      <bp:AUTHORS rdf:datatype="http://www.w3.org/2001/XMLSchema#string">Griffiths TA</bp:AUTHORS>
      <bp:AUTHORS rdf:datatype="http://www.w3.org/2001/XMLSchema#string">Macgillivray RT</bp:AUTHORS>
    </bp:PublicationXref>
    <bp:PublicationXref xmlns:bp="http://www.biopax.org/release/biopax-level3.owl#" xmlns:rdf="http://www.w3.org/1999/02/22-rdf-syntax-ns#" rdf:id="ded">
      <bp:ID rdf:datatype="http://www.w3.org/2001/XMLSchema#string">19381358</bp:ID>
      <bp:DB rdf:datatype="http://www.w3.org/2001/XMLSchema#string">PubMed</bp:DB>
      <bp:TITLE rdf:datatype="http://www.w3.org/2001/XMLSchema#string">A general map of iron metabolism and tissue-specific subnetworks.</bp:TITLE>
      <bp:SOURCE rdf:datatype="http://www.w3.org/2001/XMLSchema#string">Mol Biosyst</bp:SOURCE>
      <bp:YEAR rdf:datatype="http://www.w3.org/2001/XMLSchema#string">2009</bp:YEAR>
      <bp:AUTHORS rdf:datatype="http://www.w3.org/2001/XMLSchema#string">Hower V</bp:AUTHORS>
      <bp:AUTHORS rdf:datatype="http://www.w3.org/2001/XMLSchema#string">Mendes P</bp:AUTHORS>
      <bp:AUTHORS rdf:datatype="http://www.w3.org/2001/XMLSchema#string">Torti FM</bp:AUTHORS>
      <bp:AUTHORS rdf:datatype="http://www.w3.org/2001/XMLSchema#string">Laubenbacher R</bp:AUTHORS>
      <bp:AUTHORS rdf:datatype="http://www.w3.org/2001/XMLSchema#string">Akman S</bp:AUTHORS>
      <bp:AUTHORS rdf:datatype="http://www.w3.org/2001/XMLSchema#string">Shulaev V</bp:AUTHORS>
      <bp:AUTHORS rdf:datatype="http://www.w3.org/2001/XMLSchema#string">Torti SV</bp:AUTHORS>
    </bp:PublicationXref>
    <bp:PublicationXref xmlns:bp="http://www.biopax.org/release/biopax-level3.owl#" xmlns:rdf="http://www.w3.org/1999/02/22-rdf-syntax-ns#" rdf:id="a86">
      <bp:ID rdf:datatype="http://www.w3.org/2001/XMLSchema#string">19682329</bp:ID>
      <bp:DB rdf:datatype="http://www.w3.org/2001/XMLSchema#string">PubMed</bp:DB>
      <bp:TITLE rdf:datatype="http://www.w3.org/2001/XMLSchema#string">Transferrin-directed internalization and cycling of transferrin receptor 2.</bp:TITLE>
      <bp:SOURCE rdf:datatype="http://www.w3.org/2001/XMLSchema#string">Traffic</bp:SOURCE>
      <bp:YEAR rdf:datatype="http://www.w3.org/2001/XMLSchema#string">2009</bp:YEAR>
      <bp:AUTHORS rdf:datatype="http://www.w3.org/2001/XMLSchema#string">Chen J</bp:AUTHORS>
      <bp:AUTHORS rdf:datatype="http://www.w3.org/2001/XMLSchema#string">Wang J</bp:AUTHORS>
      <bp:AUTHORS rdf:datatype="http://www.w3.org/2001/XMLSchema#string">Meyers KR</bp:AUTHORS>
      <bp:AUTHORS rdf:datatype="http://www.w3.org/2001/XMLSchema#string">Enns CA</bp:AUTHORS>
    </bp:PublicationXref>
    <bp:PublicationXref xmlns:bp="http://www.biopax.org/release/biopax-level3.owl#" xmlns:rdf="http://www.w3.org/1999/02/22-rdf-syntax-ns#" rdf:id="aaa">
      <bp:ID rdf:datatype="http://www.w3.org/2001/XMLSchema#string">16274220</bp:ID>
      <bp:DB rdf:datatype="http://www.w3.org/2001/XMLSchema#string">PubMed</bp:DB>
      <bp:TITLE rdf:datatype="http://www.w3.org/2001/XMLSchema#string">Recombinant expression and functional characterization of human hephaestin: a multicopper oxidase with ferroxidase activity.</bp:TITLE>
      <bp:SOURCE rdf:datatype="http://www.w3.org/2001/XMLSchema#string">Biochemistry</bp:SOURCE>
      <bp:YEAR rdf:datatype="http://www.w3.org/2001/XMLSchema#string">2005</bp:YEAR>
      <bp:AUTHORS rdf:datatype="http://www.w3.org/2001/XMLSchema#string">Griffiths TA</bp:AUTHORS>
      <bp:AUTHORS rdf:datatype="http://www.w3.org/2001/XMLSchema#string">Mauk AG</bp:AUTHORS>
      <bp:AUTHORS rdf:datatype="http://www.w3.org/2001/XMLSchema#string">MacGillivray RT</bp:AUTHORS>
    </bp:PublicationXref>
    <bp:PublicationXref xmlns:bp="http://www.biopax.org/release/biopax-level3.owl#" xmlns:rdf="http://www.w3.org/1999/02/22-rdf-syntax-ns#" rdf:id="ad8">
      <bp:ID rdf:datatype="http://www.w3.org/2001/XMLSchema#string">15065877</bp:ID>
      <bp:DB rdf:datatype="http://www.w3.org/2001/XMLSchema#string">PubMed</bp:DB>
      <bp:TITLE rdf:datatype="http://www.w3.org/2001/XMLSchema#string">The putative "nucleation site" in human H-chain ferritin is not required for mineralization of the iron core.</bp:TITLE>
      <bp:SOURCE rdf:datatype="http://www.w3.org/2001/XMLSchema#string">Biochemistry</bp:SOURCE>
      <bp:YEAR rdf:datatype="http://www.w3.org/2001/XMLSchema#string">2004</bp:YEAR>
      <bp:AUTHORS rdf:datatype="http://www.w3.org/2001/XMLSchema#string">Bou-Abdallah F</bp:AUTHORS>
      <bp:AUTHORS rdf:datatype="http://www.w3.org/2001/XMLSchema#string">Biasiotto G</bp:AUTHORS>
      <bp:AUTHORS rdf:datatype="http://www.w3.org/2001/XMLSchema#string">Arosio P</bp:AUTHORS>
      <bp:AUTHORS rdf:datatype="http://www.w3.org/2001/XMLSchema#string">Chasteen ND</bp:AUTHORS>
    </bp:PublicationXref>
    <bp:PublicationXref xmlns:bp="http://www.biopax.org/release/biopax-level3.owl#" xmlns:rdf="http://www.w3.org/1999/02/22-rdf-syntax-ns#" rdf:id="efe">
      <bp:ID rdf:datatype="http://www.w3.org/2001/XMLSchema#string">19923220</bp:ID>
      <bp:DB rdf:datatype="http://www.w3.org/2001/XMLSchema#string">PubMed</bp:DB>
      <bp:TITLE rdf:datatype="http://www.w3.org/2001/XMLSchema#string">Unraveling of the E-helices and disruption of 4-fold pores are associated with iron mishandling in a mutant ferritin causing neurodegeneration.</bp:TITLE>
      <bp:SOURCE rdf:datatype="http://www.w3.org/2001/XMLSchema#string">J Biol Chem</bp:SOURCE>
      <bp:YEAR rdf:datatype="http://www.w3.org/2001/XMLSchema#string">2010</bp:YEAR>
      <bp:AUTHORS rdf:datatype="http://www.w3.org/2001/XMLSchema#string">Baraibar MA</bp:AUTHORS>
      <bp:AUTHORS rdf:datatype="http://www.w3.org/2001/XMLSchema#string">Muhoberac BB</bp:AUTHORS>
      <bp:AUTHORS rdf:datatype="http://www.w3.org/2001/XMLSchema#string">Garringer HJ</bp:AUTHORS>
      <bp:AUTHORS rdf:datatype="http://www.w3.org/2001/XMLSchema#string">Hurley TD</bp:AUTHORS>
      <bp:AUTHORS rdf:datatype="http://www.w3.org/2001/XMLSchema#string">Vidal R</bp:AUTHORS>
    </bp:PublicationXref>
    <bp:PublicationXref xmlns:bp="http://www.biopax.org/release/biopax-level3.owl#" xmlns:rdf="http://www.w3.org/1999/02/22-rdf-syntax-ns#" rdf:id="d2a">
      <bp:ID rdf:datatype="http://www.w3.org/2001/XMLSchema#string">21566147</bp:ID>
      <bp:DB rdf:datatype="http://www.w3.org/2001/XMLSchema#string">PubMed</bp:DB>
      <bp:TITLE rdf:datatype="http://www.w3.org/2001/XMLSchema#string">Iron regulatory protein 1 outcompetes iron regulatory protein 2 in regulating cellular iron homeostasis in response to nitric oxide.</bp:TITLE>
      <bp:SOURCE rdf:datatype="http://www.w3.org/2001/XMLSchema#string">J Biol Chem</bp:SOURCE>
      <bp:YEAR rdf:datatype="http://www.w3.org/2001/XMLSchema#string">2011</bp:YEAR>
      <bp:AUTHORS rdf:datatype="http://www.w3.org/2001/XMLSchema#string">Stys A</bp:AUTHORS>
      <bp:AUTHORS rdf:datatype="http://www.w3.org/2001/XMLSchema#string">Galy B</bp:AUTHORS>
      <bp:AUTHORS rdf:datatype="http://www.w3.org/2001/XMLSchema#string">Starzynski RR</bp:AUTHORS>
      <bp:AUTHORS rdf:datatype="http://www.w3.org/2001/XMLSchema#string">Smuda E</bp:AUTHORS>
      <bp:AUTHORS rdf:datatype="http://www.w3.org/2001/XMLSchema#string">Drapier JC</bp:AUTHORS>
      <bp:AUTHORS rdf:datatype="http://www.w3.org/2001/XMLSchema#string">Lipinski P</bp:AUTHORS>
      <bp:AUTHORS rdf:datatype="http://www.w3.org/2001/XMLSchema#string">Bouton C</bp:AUTHORS>
    </bp:PublicationXref>
    <bp:PublicationXref xmlns:bp="http://www.biopax.org/release/biopax-level3.owl#" xmlns:rdf="http://www.w3.org/1999/02/22-rdf-syntax-ns#" rdf:id="bd2">
      <bp:ID rdf:datatype="http://www.w3.org/2001/XMLSchema#string">2227617</bp:ID>
      <bp:DB rdf:datatype="http://www.w3.org/2001/XMLSchema#string">PubMed</bp:DB>
      <bp:TITLE rdf:datatype="http://www.w3.org/2001/XMLSchema#string">Transferrin receptor expression in the human placenta.</bp:TITLE>
      <bp:SOURCE rdf:datatype="http://www.w3.org/2001/XMLSchema#string">Haematologica</bp:SOURCE>
      <bp:YEAR rdf:datatype="http://www.w3.org/2001/XMLSchema#string">1990</bp:YEAR>
      <bp:AUTHORS rdf:datatype="http://www.w3.org/2001/XMLSchema#string">Bergamaschi G</bp:AUTHORS>
      <bp:AUTHORS rdf:datatype="http://www.w3.org/2001/XMLSchema#string">Bergamaschi P</bp:AUTHORS>
      <bp:AUTHORS rdf:datatype="http://www.w3.org/2001/XMLSchema#string">Carlevati S</bp:AUTHORS>
      <bp:AUTHORS rdf:datatype="http://www.w3.org/2001/XMLSchema#string">Cazzola M</bp:AUTHORS>
    </bp:PublicationXref>
    <bp:PublicationXref xmlns:bp="http://www.biopax.org/release/biopax-level3.owl#" xmlns:rdf="http://www.w3.org/1999/02/22-rdf-syntax-ns#" rdf:id="a9a">
      <bp:ID rdf:datatype="http://www.w3.org/2001/XMLSchema#string">9950149</bp:ID>
      <bp:DB rdf:datatype="http://www.w3.org/2001/XMLSchema#string">PubMed</bp:DB>
      <bp:TITLE rdf:datatype="http://www.w3.org/2001/XMLSchema#string">Increased placental iron regulatory protein-1 expression in diabetic pregnancies complicated by fetal iron deficiency.</bp:TITLE>
      <bp:SOURCE rdf:datatype="http://www.w3.org/2001/XMLSchema#string">Placenta</bp:SOURCE>
      <bp:YEAR rdf:datatype="http://www.w3.org/2001/XMLSchema#string">1999</bp:YEAR>
      <bp:AUTHORS rdf:datatype="http://www.w3.org/2001/XMLSchema#string">Georgieff MK</bp:AUTHORS>
      <bp:AUTHORS rdf:datatype="http://www.w3.org/2001/XMLSchema#string">Berry SA</bp:AUTHORS>
      <bp:AUTHORS rdf:datatype="http://www.w3.org/2001/XMLSchema#string">Wobken JD</bp:AUTHORS>
      <bp:AUTHORS rdf:datatype="http://www.w3.org/2001/XMLSchema#string">Leibold EA</bp:AUTHORS>
    </bp:PublicationXref>
    <bp:PublicationXref xmlns:bp="http://www.biopax.org/release/biopax-level3.owl#" xmlns:rdf="http://www.w3.org/1999/02/22-rdf-syntax-ns#" rdf:id="f2a">
      <bp:ID rdf:datatype="http://www.w3.org/2001/XMLSchema#string">19840950</bp:ID>
      <bp:DB rdf:datatype="http://www.w3.org/2001/XMLSchema#string">PubMed</bp:DB>
      <bp:TITLE rdf:datatype="http://www.w3.org/2001/XMLSchema#string">Loss of myosin VI no insert isoform (NoI) induces a defect in clathrin-mediated endocytosis and leads to caveolar endocytosis of transferrin receptor.</bp:TITLE>
      <bp:SOURCE rdf:datatype="http://www.w3.org/2001/XMLSchema#string">J Biol Chem</bp:SOURCE>
      <bp:YEAR rdf:datatype="http://www.w3.org/2001/XMLSchema#string">2009</bp:YEAR>
      <bp:AUTHORS rdf:datatype="http://www.w3.org/2001/XMLSchema#string">Puri C</bp:AUTHORS>
    </bp:PublicationXref>
    <bp:PublicationXref xmlns:bp="http://www.biopax.org/release/biopax-level3.owl#" xmlns:rdf="http://www.w3.org/1999/02/22-rdf-syntax-ns#" rdf:id="cba">
      <bp:ID rdf:datatype="http://www.w3.org/2001/XMLSchema#string">12949720</bp:ID>
      <bp:DB rdf:datatype="http://www.w3.org/2001/XMLSchema#string">PubMed</bp:DB>
      <bp:TITLE rdf:datatype="http://www.w3.org/2001/XMLSchema#string">Duodenal cytochrome b and hephaestin expression in patients with iron deficiency and hemochromatosis.</bp:TITLE>
      <bp:SOURCE rdf:datatype="http://www.w3.org/2001/XMLSchema#string">Gastroenterology</bp:SOURCE>
      <bp:YEAR rdf:datatype="http://www.w3.org/2001/XMLSchema#string">2003</bp:YEAR>
      <bp:AUTHORS rdf:datatype="http://www.w3.org/2001/XMLSchema#string">Zoller H</bp:AUTHORS>
      <bp:AUTHORS rdf:datatype="http://www.w3.org/2001/XMLSchema#string">Theurl I</bp:AUTHORS>
      <bp:AUTHORS rdf:datatype="http://www.w3.org/2001/XMLSchema#string">Koch RO</bp:AUTHORS>
      <bp:AUTHORS rdf:datatype="http://www.w3.org/2001/XMLSchema#string">McKie AT</bp:AUTHORS>
      <bp:AUTHORS rdf:datatype="http://www.w3.org/2001/XMLSchema#string">Vogel W</bp:AUTHORS>
      <bp:AUTHORS rdf:datatype="http://www.w3.org/2001/XMLSchema#string">Weiss G</bp:AUTHORS>
    </bp:PublicationXref>
    <bp:PublicationXref xmlns:bp="http://www.biopax.org/release/biopax-level3.owl#" xmlns:rdf="http://www.w3.org/1999/02/22-rdf-syntax-ns#" rdf:id="be6">
      <bp:ID rdf:datatype="http://www.w3.org/2001/XMLSchema#string">21543532</bp:ID>
      <bp:DB rdf:datatype="http://www.w3.org/2001/XMLSchema#string">PubMed</bp:DB>
      <bp:TITLE rdf:datatype="http://www.w3.org/2001/XMLSchema#string">Fetal regulation of iron transport during pregnancy.</bp:TITLE>
      <bp:SOURCE rdf:datatype="http://www.w3.org/2001/XMLSchema#string">Am J Clin Nutr</bp:SOURCE>
      <bp:YEAR rdf:datatype="http://www.w3.org/2001/XMLSchema#string">2011</bp:YEAR>
      <bp:AUTHORS rdf:datatype="http://www.w3.org/2001/XMLSchema#string">Gambling L</bp:AUTHORS>
      <bp:AUTHORS rdf:datatype="http://www.w3.org/2001/XMLSchema#string">Lang C</bp:AUTHORS>
      <bp:AUTHORS rdf:datatype="http://www.w3.org/2001/XMLSchema#string">McArdle HJ</bp:AUTHORS>
    </bp:PublicationXref>
    <bp:PublicationXref xmlns:bp="http://www.biopax.org/release/biopax-level3.owl#" xmlns:rdf="http://www.w3.org/1999/02/22-rdf-syntax-ns#" rdf:id="b64">
      <bp:ID rdf:datatype="http://www.w3.org/2001/XMLSchema#string">12547239</bp:ID>
      <bp:DB rdf:datatype="http://www.w3.org/2001/XMLSchema#string">PubMed</bp:DB>
      <bp:TITLE rdf:datatype="http://www.w3.org/2001/XMLSchema#string">Mechanisms of iron mediated regulation of the duodenal iron transporters divalent metal transporter 1 and ferroportin 1.</bp:TITLE>
      <bp:SOURCE rdf:datatype="http://www.w3.org/2001/XMLSchema#string">Blood Cells Mol Dis</bp:SOURCE>
      <bp:YEAR rdf:datatype="http://www.w3.org/2001/XMLSchema#string">2002</bp:YEAR>
      <bp:AUTHORS rdf:datatype="http://www.w3.org/2001/XMLSchema#string">Zoller H</bp:AUTHORS>
      <bp:AUTHORS rdf:datatype="http://www.w3.org/2001/XMLSchema#string">Theurl I</bp:AUTHORS>
      <bp:AUTHORS rdf:datatype="http://www.w3.org/2001/XMLSchema#string">Koch R</bp:AUTHORS>
      <bp:AUTHORS rdf:datatype="http://www.w3.org/2001/XMLSchema#string">Kaser A</bp:AUTHORS>
      <bp:AUTHORS rdf:datatype="http://www.w3.org/2001/XMLSchema#string">Weiss G</bp:AUTHORS>
    </bp:PublicationXref>
    <bp:PublicationXref xmlns:bp="http://www.biopax.org/release/biopax-level3.owl#" xmlns:rdf="http://www.w3.org/1999/02/22-rdf-syntax-ns#" rdf:id="bf7">
      <bp:ID rdf:datatype="http://www.w3.org/2001/XMLSchema#string">19528880</bp:ID>
      <bp:DB rdf:datatype="http://www.w3.org/2001/XMLSchema#string">PubMed</bp:DB>
      <bp:TITLE rdf:datatype="http://www.w3.org/2001/XMLSchema#string">Iron absorption and metabolism.</bp:TITLE>
      <bp:SOURCE rdf:datatype="http://www.w3.org/2001/XMLSchema#string">Curr Opin Gastroenterol</bp:SOURCE>
      <bp:YEAR rdf:datatype="http://www.w3.org/2001/XMLSchema#string">2009</bp:YEAR>
      <bp:AUTHORS rdf:datatype="http://www.w3.org/2001/XMLSchema#string">Anderson GJ</bp:AUTHORS>
      <bp:AUTHORS rdf:datatype="http://www.w3.org/2001/XMLSchema#string">Frazer DM</bp:AUTHORS>
      <bp:AUTHORS rdf:datatype="http://www.w3.org/2001/XMLSchema#string">McLaren GD</bp:AUTHORS>
    </bp:PublicationXref>
  <bp:openControlledVocabulary xmlns:bp="http://www.biopax.org/release/biopax-level3.owl#"><bp:TERM>iron homeostasis pathway</bp:TERM><bp:ID>PW:0000590</bp:ID><bp:Ontology>Pathway Ontology</bp:Ontology></bp:openControlledVocabulary></Biopax>
</Pathway>
