# Supplementary material for: A network biology workflow to study transcriptomics data of the diabetic liver
Source: BMC Genomics. 2014 Nov 15;15(1):971. doi: 10.1186/1471-2164-15-971 (PMC4246458; doi:10.1186/1471-2164-15-971)
Supplement: Supplementary file 2 — Additional file 2: WikiPathways human pathway collection downloaded on 17 June 2014 ( http://wikipathways.org/index.php/Download_Pathways ). (ZIP 2 MB) [file 12864_2014_6667_MOESM2_ESM.zip › 2014-06-17-WikiPathways-HumanCollection/Hs_MAPK_Cascade_WP422_72129.gpml]

<?xml version="1.0" encoding="UTF-8"?>
<Pathway xmlns="http://pathvisio.org/GPML/2013a" Name="MAPK Cascade" Last-Modified="10/17/2013" Organism="Homo sapiens" License="CC BY 2.0">
  <Comment Source="GenMAPP notes"></Comment>
  <Comment Source="GenMAPP remarks"></Comment>
  <Comment Source="WikiPathways-category">Cellular Process</Comment>
  <BiopaxRef>fa2</BiopaxRef>
  <Graphics BoardWidth="908.0" BoardHeight="843.0" />
  <DataNode TextLabel="SIPA1" GraphId="e79" Type="GeneProduct">
    <Comment Source="GenMAPP remarks">not confirmed SwissProt ID - mu: SPA1 MOUSE</Comment>
    <Attribute Key="org.pathvisio.model.BackpageHead" Value="SIPA1" />
    <Graphics CenterX="46.0" CenterY="239.66666666666663" Width="46.666666666666664" Height="20.0" ZOrder="32768" FontSize="10" Valign="Middle" />
    <Xref Database="Entrez Gene" ID="6494" />
  </DataNode>
  <DataNode TextLabel="PLCB3" GraphId="fe4" Type="GeneProduct">
    <Attribute Key="org.pathvisio.model.BackpageHead" Value="PLCB3 | phospholipase C beta 3 (phosphatidylin..." />
    <Graphics CenterX="363.0" CenterY="166.33333333333331" Width="60.0" Height="20.0" ZOrder="32768" FontSize="10" Valign="Middle" />
    <Xref Database="Entrez Gene" ID="5331" />
  </DataNode>
  <DataNode TextLabel="RASA3" GraphId="ead" Type="GeneProduct">
    <Attribute Key="org.pathvisio.model.BackpageHead" Value="p21/ras activ." />
    <Graphics CenterX="466.0" CenterY="226.33333333333337" Width="60.0" Height="20.0" ZOrder="32768" FontSize="10" Valign="Middle" />
    <Xref Database="Entrez Gene" ID="22821" />
  </DataNode>
  <DataNode TextLabel="HRAS" GraphId="c98" Type="GeneProduct" GroupRef="db21b">
    <Attribute Key="org.pathvisio.model.BackpageHead" Value="HRAS | v-Ha-ras Harvey rat sarcoma viral oncoge..." />
    <Graphics CenterX="299.3333333333333" CenterY="232.0" Width="66.66666666666667" Height="20.0" ZOrder="32768" FontSize="10" Valign="Middle" />
    <Xref Database="Entrez Gene" ID="3265" />
  </DataNode>
  <DataNode TextLabel="NRAS" GraphId="aa7" Type="GeneProduct" GroupRef="db21b">
    <Attribute Key="org.pathvisio.model.BackpageHead" Value="NRAS | neuroblastoma RAS viral (v-ras) oncogene..." />
    <Graphics CenterX="299.3333333333333" CenterY="252.0" Width="66.66666666666667" Height="20.0" ZOrder="32768" FontSize="10" Valign="Middle" />
    <Xref Database="Entrez Gene" ID="4893" />
  </DataNode>
  <DataNode TextLabel="RRAS" GraphId="ec8" Type="GeneProduct" GroupRef="db21b">
    <Attribute Key="org.pathvisio.model.BackpageHead" Value="RRAS | related RAS viral (r-ras) oncogene homol..." />
    <Graphics CenterX="299.3333333333333" CenterY="272.0" Width="66.66666666666667" Height="20.0" ZOrder="32768" FontSize="10" Valign="Middle" />
    <Xref Database="Entrez Gene" ID="6237" />
  </DataNode>
  <DataNode TextLabel="KRAS" GraphId="f07" Type="GeneProduct" GroupRef="db21b">
    <Attribute Key="org.pathvisio.model.BackpageHead" Value="KRAS | v-Ki-ras2 Kirsten rat sarcoma viral onco..." />
    <Graphics CenterX="299.3333333333333" CenterY="292.0" Width="66.66666666666667" Height="20.0" ZOrder="32768" FontSize="10" Valign="Middle" />
    <Xref Database="Entrez Gene" ID="3845" />
  </DataNode>
  <DataNode TextLabel="RAF1" GraphId="b3e" Type="GeneProduct" GroupRef="b3e68">
    <Attribute Key="org.pathvisio.model.BackpageHead" Value="RAF1 | v-raf-1 murine leukemia viral oncogene h..." />
    <Graphics CenterX="299.3333333333333" CenterY="342.6666666666667" Width="66.66666666666667" Height="20.0" ZOrder="32768" FontSize="10" Valign="Middle" />
    <Xref Database="Entrez Gene" ID="5894" />
  </DataNode>
  <DataNode TextLabel="ARAF" GraphId="ef0" Type="GeneProduct" GroupRef="b3e68">
    <Attribute Key="org.pathvisio.model.BackpageHead" Value="ARAF | v-raf murine sarcoma 3611 viral oncogene..." />
    <Graphics CenterX="299.3333333333333" CenterY="362.6666666666667" Width="66.66666666666667" Height="20.0" ZOrder="32768" FontSize="10" Valign="Middle" />
    <Xref Database="Entrez Gene" ID="369" />
  </DataNode>
  <DataNode TextLabel="BRAF" GraphId="f52" Type="GeneProduct" GroupRef="b3e68">
    <Attribute Key="org.pathvisio.model.BackpageHead" Value="BRAF | v-raf murine sarcoma viral oncogene homo..." />
    <Graphics CenterX="299.3333333333333" CenterY="382.6666666666667" Width="66.66666666666667" Height="20.0" ZOrder="32768" FontSize="10" Valign="Middle" />
    <Xref Database="Entrez Gene" ID="673" />
  </DataNode>
  <DataNode TextLabel="MAP3K1" GraphId="c37" Type="GeneProduct" GroupRef="ac569">
    <Attribute Key="org.pathvisio.model.BackpageHead" Value="MAP3K1 | mitogen-activated protein kinase kinas..." />
    <Graphics CenterX="464.0" CenterY="340.6666666666667" Width="66.66666666666667" Height="20.0" ZOrder="32768" FontSize="10" Valign="Middle" />
    <Xref Database="Entrez Gene" ID="4214" />
  </DataNode>
  <DataNode TextLabel="MAP3K2" GraphId="f29" Type="GeneProduct" GroupRef="ac569">
    <Attribute Key="org.pathvisio.model.BackpageHead" Value="MAP3K2 | mitogen-activated protein kinase kinas..." />
    <Graphics CenterX="464.0" CenterY="360.6666666666667" Width="66.66666666666667" Height="20.0" ZOrder="32768" FontSize="10" Valign="Middle" />
    <Xref Database="Entrez Gene" ID="10746" />
  </DataNode>
  <DataNode TextLabel="MAP3K3" GraphId="b86" Type="GeneProduct" GroupRef="ac569">
    <Attribute Key="org.pathvisio.model.BackpageHead" Value="MAP3K3 | mitogen-activated protein kinase kinas..." />
    <Graphics CenterX="464.0" CenterY="380.6666666666667" Width="66.66666666666667" Height="20.0" ZOrder="32768" FontSize="10" Valign="Middle" />
    <Xref Database="Entrez Gene" ID="4215" />
  </DataNode>
  <DataNode TextLabel="MAP2K1" GraphId="f85" Type="GeneProduct" GroupRef="cd181">
    <Attribute Key="org.pathvisio.model.BackpageHead" Value="MAP2K1 | mitogen-activated protein kinase kinas..." />
    <Graphics CenterX="299.3333333333333" CenterY="436.3333333333333" Width="66.66666666666667" Height="20.0" ZOrder="32768" FontSize="10" Valign="Middle" />
    <Xref Database="Entrez Gene" ID="5604" />
  </DataNode>
  <DataNode TextLabel="MAP2K2" GraphId="d26" Type="GeneProduct" GroupRef="cd181">
    <Attribute Key="org.pathvisio.model.BackpageHead" Value="MAP2K2 | mitogen-activated protein kinase kinas..." />
    <Graphics CenterX="299.3333333333333" CenterY="456.33333333333326" Width="66.66666666666667" Height="20.0" ZOrder="32768" FontSize="10" Valign="Middle" />
    <Xref Database="Entrez Gene" ID="5605" />
  </DataNode>
  <DataNode TextLabel="MAPK3" GraphId="c44" Type="GeneProduct" GroupRef="b377f">
    <Attribute Key="org.pathvisio.model.BackpageHead" Value="MAPK3 | mitogen-activated protein kinase 3" />
    <Graphics CenterX="299.3333333333333" CenterY="510.0" Width="66.66666666666667" Height="20.0" ZOrder="32768" FontSize="10" Valign="Middle" />
    <Xref Database="Entrez Gene" ID="5595" />
  </DataNode>
  <DataNode TextLabel="MAPK1" GraphId="e83" Type="GeneProduct" GroupRef="b377f">
    <Attribute Key="org.pathvisio.model.BackpageHead" Value="MAPK1 | mitogen-activated protein kinase 1" />
    <Graphics CenterX="299.3333333333333" CenterY="530.0" Width="66.66666666666667" Height="20.0" ZOrder="32768" FontSize="10" Valign="Middle" />
    <Xref Database="Entrez Gene" ID="5594" />
  </DataNode>
  <DataNode TextLabel="MBP" GraphId="d43" Type="GeneProduct" GroupRef="b1a21">
    <Attribute Key="org.pathvisio.model.BackpageHead" Value="mbp" />
    <Graphics CenterX="299.3333333333333" CenterY="576.3333333333334" Width="66.66666666666667" Height="20.0" ZOrder="32768" FontSize="10" Valign="Middle" />
    <Xref Database="Entrez Gene" ID="4155" />
  </DataNode>
  <DataNode TextLabel="MAP2" GraphId="c80" Type="GeneProduct" GroupRef="b1a21">
    <Attribute Key="org.pathvisio.model.BackpageHead" Value="MAP2" />
    <Graphics CenterX="299.3333333333333" CenterY="596.3333333333334" Width="66.66666666666667" Height="20.0" ZOrder="32768" FontSize="10" Valign="Middle" />
    <Xref Database="Entrez Gene" ID="4133" />
  </DataNode>
  <DataNode TextLabel="ELK1" GraphId="c75" Type="GeneProduct" GroupRef="b1a21">
    <Attribute Key="org.pathvisio.model.BackpageHead" Value="ELK1 | ELK1 member of ETS oncogene family" />
    <Graphics CenterX="299.3333333333333" CenterY="616.3333333333334" Width="66.66666666666667" Height="20.0" ZOrder="32768" FontSize="10" Valign="Middle" />
    <Xref Database="Entrez Gene" ID="2002" />
  </DataNode>
  <DataNode TextLabel="MAP2K7" GraphId="b61" Type="GeneProduct" GroupRef="c173d">
    <Attribute Key="org.pathvisio.model.BackpageHead" Value="MAP2K7 | mitogen-activated protein kinase kinas..." />
    <Graphics CenterX="469.0" CenterY="497.33333333333326" Width="60.0" Height="20.0" ZOrder="32768" FontSize="10" Valign="Middle" />
    <Xref Database="Entrez Gene" ID="5609" />
  </DataNode>
  <DataNode TextLabel="MAP2K4" GraphId="fca" Type="GeneProduct" GroupRef="c173d">
    <Attribute Key="org.pathvisio.model.BackpageHead" Value="MAP2K4 | mitogen-activated protein kinase kinas..." />
    <Graphics CenterX="469.0" CenterY="547.3333333333333" Width="60.0" Height="20.0" ZOrder="32768" FontSize="10" Valign="Middle" />
    <Xref Database="Entrez Gene" ID="6416" />
  </DataNode>
  <DataNode TextLabel="MAPK10" GraphId="d09" Type="GeneProduct" GroupRef="c173d">
    <Attribute Key="org.pathvisio.model.BackpageHead" Value="MAPK10 | mitogen-activated protein kinase 10" />
    <Graphics CenterX="469.0" CenterY="597.3333333333334" Width="60.0" Height="20.0" ZOrder="32768" FontSize="10" Valign="Middle" />
    <Xref Database="Entrez Gene" ID="5602" />
  </DataNode>
  <DataNode TextLabel="MAP2K6" GraphId="e5d" Type="GeneProduct" GroupRef="c173d">
    <Attribute Key="org.pathvisio.model.BackpageHead" Value="MAP2K6 | mitogen-activated protein kinase kinas..." />
    <Graphics CenterX="619.0" CenterY="497.33333333333326" Width="60.0" Height="20.0" ZOrder="32768" FontSize="10" Valign="Middle" />
    <Xref Database="Entrez Gene" ID="5608" />
  </DataNode>
  <DataNode TextLabel="MAPK14" GraphId="a66" Type="GeneProduct" GroupRef="e7ebd">
    <Attribute Key="org.pathvisio.model.BackpageHead" Value="MAPK14 | mitogen-activated protein kinase 14" />
    <Graphics CenterX="619.0" CenterY="547.3333333333333" Width="60.0" Height="20.0" ZOrder="32768" FontSize="10" Valign="Middle" />
    <Xref Database="Entrez Gene" ID="1432" />
  </DataNode>
  <DataNode TextLabel="MAP2K3" GraphId="f9a" Type="GeneProduct" GroupRef="b5796">
    <Attribute Key="org.pathvisio.model.BackpageHead" Value="MAP2K3 | mitogen-activated protein kinase kinas..." />
    <Graphics CenterX="746.3333333333334" CenterY="595.3333333333334" Width="60.0" Height="20.0" ZOrder="32768" FontSize="10" Valign="Middle" />
    <Xref Database="Entrez Gene" ID="5606" />
  </DataNode>
  <DataNode TextLabel="MAP2K4" GraphId="c82" Type="GeneProduct" GroupRef="b5796">
    <Attribute Key="org.pathvisio.model.BackpageHead" Value="MAP2K4 | mitogen-activated protein kinase kinas..." />
    <Graphics CenterX="746.3333333333334" CenterY="615.3333333333334" Width="60.0" Height="20.0" ZOrder="32768" FontSize="10" Valign="Middle" />
    <Xref Database="Entrez Gene" ID="6416" />
  </DataNode>
  <DataNode TextLabel="JUN" GraphId="a80" Type="GeneProduct">
    <Attribute Key="org.pathvisio.model.BackpageHead" Value="JUN | v-jun sarcoma virus 17 oncogene homolog (..." />
    <Graphics CenterX="422.6666666666667" CenterY="703.0" Width="60.0" Height="20.0" ZOrder="32768" FontSize="10" Valign="Middle" />
    <Xref Database="Entrez Gene" ID="3725" />
  </DataNode>
  <DataNode TextLabel="MAP3K12" GraphId="c9d" Type="GeneProduct" GroupRef="ac569">
    <Attribute Key="org.pathvisio.model.BackpageHead" Value="MAP3K12 | mitogen-activated protein kinase kina..." />
    <Graphics CenterX="464.0" CenterY="400.6666666666667" Width="66.66666666666667" Height="20.0" ZOrder="32768" FontSize="10" Valign="Middle" />
    <Xref Database="Entrez Gene" ID="7786" />
  </DataNode>
  <DataNode TextLabel="MAPK12" GraphId="d6e" Type="GeneProduct" GroupRef="e7ebd">
    <Attribute Key="org.pathvisio.model.BackpageHead" Value="MAPK12 | mitogen-activated protein kinase 12" />
    <Graphics CenterX="619.0" CenterY="567.3333333333334" Width="60.0" Height="20.0" ZOrder="32768" FontSize="10" Valign="Middle" />
    <Xref Database="Entrez Gene" ID="6300" />
  </DataNode>
  <DataNode TextLabel="RapGAPII" GraphId="ea4" Type="GeneProduct">
    <Attribute Key="org.pathvisio.model.BackpageHead" Value="RapGAPII" />
    <Graphics CenterX="99.33333333333333" CenterY="166.33333333333331" Width="70.0" Height="20.0" ZOrder="32768" FontSize="10" Valign="Middle" />
    <Xref Database="" ID="" />
  </DataNode>
  <DataNode TextLabel="GDP" GraphId="d8a" Type="Metabolite">
    <Graphics CenterX="154.66666666666666" CenterY="305.0" Width="33.333333333333336" Height="16.0" ZOrder="32768" FontSize="10" Valign="Middle" Color="0000ff" />
    <Xref Database="CAS" ID="146-91-8" />
  </DataNode>
  <DataNode TextLabel="GTP" GraphId="b92" Type="Metabolite">
    <Graphics CenterX="42.666666666666664" CenterY="186.33333333333337" Width="32.333333333333336" Height="16.0" ZOrder="32768" FontSize="10" Valign="Middle" Color="0000ff" />
    <Xref Database="CAS" ID="2564-35-4" />
  </DataNode>
  <DataNode TextLabel="Apoptosis" GraphId="f2734" Type="Pathway">
    <Graphics CenterX="429.0" CenterY="754.0" Width="80.0" Height="20.0" ZOrder="32768" FontWeight="Bold" FontSize="12" Valign="Middle" ShapeType="None" Color="14961e" />
    <Xref Database="WikiPathways" ID="WP254" />
  </DataNode>
  <Interaction GraphId="b8ec6">
    <Graphics ZOrder="12288" LineThickness="1.0">
      <Point X="99.0" Y="118.5" GraphRef="a0d" RelX="0.0" RelY="1.0" />
      <Point X="99.33333333333331" Y="156.33333333333331" GraphRef="ea4" RelX="0.0" RelY="-1.0" ArrowHead="Arrow" />
    </Graphics>
    <Xref Database="" ID="" />
  </Interaction>
  <Interaction GraphId="e35aa">
    <Graphics ZOrder="12288" LineThickness="1.0">
      <Point X="72.66666666666667" Y="123.0" />
      <Point X="122.66666666666667" Y="123.0" />
    </Graphics>
    <Xref Database="" ID="" />
  </Interaction>
  <Interaction GraphId="be0b4">
    <Graphics ZOrder="12288" LineThickness="1.0">
      <Point X="79.33333333333333" Y="126.33333333333331" />
      <Point X="119.33333333333333" Y="126.33333333333331" />
    </Graphics>
    <Xref Database="" ID="" />
  </Interaction>
  <Interaction GraphId="b66a8">
    <Graphics ZOrder="12288" LineThickness="1.0">
      <Point X="363.33333333333326" Y="118.5" GraphRef="c9e" RelX="0.0" RelY="1.0" />
      <Point X="363.0" Y="156.33333333333331" GraphRef="fe4" RelX="0.0" RelY="-1.0" ArrowHead="Arrow" />
    </Graphics>
    <Xref Database="" ID="" />
  </Interaction>
  <Interaction GraphId="f415e">
    <Graphics ZOrder="12288" LineThickness="1.0">
      <Point X="336.0" Y="123.0" />
      <Point X="386.0" Y="123.0" />
    </Graphics>
    <Xref Database="" ID="" />
  </Interaction>
  <Interaction GraphId="e0a03">
    <Graphics ZOrder="12288" LineThickness="1.0">
      <Point X="342.6666666666667" Y="126.33333333333331" />
      <Point X="382.6666666666667" Y="126.33333333333331" />
    </Graphics>
    <Xref Database="" ID="" />
  </Interaction>
  <Interaction GraphId="be376">
    <Graphics ZOrder="12288" LineThickness="1.0">
      <Point X="422.6666666666667" Y="713.0" GraphRef="a80" RelX="0.0" RelY="1.0" />
      <Point X="409.0" Y="744.0" GraphRef="f2734" RelX="-0.5" RelY="-1.0" ArrowHead="Arrow" />
    </Graphics>
    <Xref Database="" ID="" />
  </Interaction>
  <Interaction GraphId="c9dcf">
    <Graphics ZOrder="12288" LineThickness="1.0">
      <Point X="299.33333333333337" Y="474.33333333333326" GraphRef="c80d0" RelX="0.0" RelY="1.0" />
      <Point X="299.33333333333337" Y="492.0" GraphRef="a7602" RelX="0.0" RelY="-1.0" ArrowHead="Arrow" />
    </Graphics>
    <Xref Database="" ID="" />
  </Interaction>
  <Interaction GraphId="fa944">
    <Graphics ZOrder="12288" LineThickness="1.0">
      <Point X="110.74437287838329" Y="275.833298254734" GraphRef="c3585" RelX="0.0" RelY="0.0" />
      <Point X="146.33333333333334" Y="297.0" GraphRef="d8a" RelX="-0.5" RelY="-1.0" ArrowHead="Arrow" />
    </Graphics>
    <Xref Database="" ID="" />
  </Interaction>
  <Interaction GraphId="c5de3">
    <Graphics ZOrder="12288" LineThickness="1.0">
      <Point X="299.33333333333337" Y="548.0" GraphRef="a7602" RelX="0.0" RelY="1.0" />
      <Point X="299.33333333333337" Y="558.3333333333334" GraphRef="bf25f" RelX="0.0" RelY="-1.0" ArrowHead="Arrow" />
    </Graphics>
    <Xref Database="" ID="" />
  </Interaction>
  <Interaction GraphId="c8885">
    <Graphics ConnectorType="Curved" ZOrder="12288" LineThickness="1.0">
      <Point X="160.66666666666666" Y="262.99999999999994" GraphRef="f18" RelX="0.0" RelY="1.0" />
      <Point X="100.0" Y="276.0" />
      <Point X="39.333333333333336" Y="252.99999999999997" GraphRef="e79" RelX="-0.2857142857142857" RelY="1.3333333333333333" ArrowHead="Arrow" />
      <Anchor Position="0.4" Shape="None" GraphId="c3585" />
    </Graphics>
    <Xref Database="" ID="" />
  </Interaction>
  <Interaction GraphId="d37a0" GroupRef="c173d">
    <Graphics ZOrder="12288" LineThickness="1.0">
      <Point X="469.0" Y="557.3333333333333" GraphRef="fca" RelX="0.0" RelY="1.0" />
      <Point X="469.0" Y="587.3333333333334" GraphRef="d09" RelX="0.0" RelY="-1.0" ArrowHead="Arrow" />
    </Graphics>
    <Xref Database="" ID="" />
  </Interaction>
  <Interaction GraphId="ddc9f">
    <Graphics ConnectorType="Curved" ZOrder="12288" LineThickness="1.0">
      <Point X="46.0" Y="229.66666666666663" GraphRef="e79" RelX="0.0" RelY="-1.0" />
      <Point X="160.66666666666666" Y="238.33333333333331" GraphRef="f18" RelX="0.0" RelY="-1.0" ArrowHead="Arrow" />
      <Anchor Position="0.28259335193089774" Shape="None" GraphId="c1dc2" />
    </Graphics>
    <Xref Database="" ID="" />
  </Interaction>
  <Interaction GraphId="cd660">
    <Graphics ZOrder="12288" LineThickness="1.0">
      <Point X="422.66666666666663" Y="370.6666666666667" GraphRef="ec993" RelX="-1.0" RelY="0.0" />
      <Point X="320.00000000000006" Y="418.33333333333326" GraphRef="c80d0" RelX="0.5" RelY="-1.0" ArrowHead="Arrow" />
    </Graphics>
    <Xref Database="" ID="" />
  </Interaction>
  <Interaction GraphId="bc610">
    <Graphics ZOrder="12288" LineStyle="Broken" LineThickness="1.0">
      <Point X="250.91666666666666" Y="134.16666666666669" GraphRef="be0" RelX="0.0" RelY="1.0" />
      <Point X="299.33333333333337" Y="214.0" GraphRef="fc1c0" RelX="0.0" RelY="-1.0" ArrowHead="Arrow" />
    </Graphics>
    <Xref Database="" ID="" />
  </Interaction>
  <Interaction GraphId="f66d7" GroupRef="c173d">
    <Graphics ZOrder="12288" LineThickness="1.0">
      <Point X="619.0" Y="510.6666666666666" GraphRef="e5d" RelX="0.0" RelY="1.3333333333333333" />
      <Point X="619.0" Y="529.3333333333333" GraphRef="f9d2b" RelX="0.0" RelY="-1.0" ArrowHead="Arrow" />
    </Graphics>
    <Xref Database="" ID="" />
  </Interaction>
  <Interaction GraphId="eeccb">
    <Graphics ZOrder="12288" LineThickness="1.0">
      <Point X="299.33333333333337" Y="634.3333333333334" GraphRef="bf25f" RelX="0.0" RelY="1.0" />
      <Point X="299.3333333333333" Y="661.6666666666666" GraphRef="eb5" RelX="0.0" RelY="-1.0" ArrowHead="Arrow" />
    </Graphics>
    <Xref Database="" ID="" />
  </Interaction>
  <Interaction GraphId="e2d54" GroupRef="c173d">
    <Graphics ZOrder="12288" LineThickness="1.0">
      <Point X="469.0" Y="507.33333333333326" GraphRef="b61" RelX="0.0" RelY="1.0" />
      <Point X="469.0" Y="537.3333333333333" GraphRef="fca" RelX="0.0" RelY="-1.0" ArrowHead="Arrow" />
    </Graphics>
    <Xref Database="" ID="" />
  </Interaction>
  <Interaction GraphId="c4be4">
    <Graphics ZOrder="12288" LineThickness="1.0">
      <Point X="464.0" Y="418.6666666666667" GraphRef="ec993" RelX="0.0" RelY="1.0" />
      <Point X="488.9583333333333" Y="444.0" GraphRef="cb24c" RelX="-0.5" RelY="-1.0" ArrowHead="Arrow" />
    </Graphics>
    <Xref Database="" ID="" />
  </Interaction>
  <Interaction GraphId="ff937" GroupRef="c173d">
    <Graphics ZOrder="12288" LineThickness="1.0">
      <Point X="469.0" Y="607.3333333333334" GraphRef="d09" RelX="0.0" RelY="1.0" />
      <Point X="422.6666666666667" Y="693.0" GraphRef="a80" RelX="0.0" RelY="-1.0" ArrowHead="Arrow" />
    </Graphics>
    <Xref Database="" ID="" />
  </Interaction>
  <Interaction GraphId="fc5b2">
    <Graphics ZOrder="12288" LineThickness="1.0">
      <Point X="299.33333333333337" Y="400.6666666666667" GraphRef="f19ad" RelX="0.0" RelY="1.0" />
      <Point X="299.33333333333337" Y="418.33333333333326" GraphRef="c80d0" RelX="0.0" RelY="-1.0" ArrowHead="Arrow" />
    </Graphics>
    <Xref Database="" ID="" />
  </Interaction>
  <Interaction GraphId="c3d34">
    <Graphics ZOrder="12288" LineThickness="1.0">
      <Point X="299.33333333333337" Y="310.0" GraphRef="fc1c0" RelX="0.0" RelY="1.0" />
      <Point X="299.33333333333337" Y="324.6666666666667" GraphRef="f19ad" RelX="0.0" RelY="-1.0" ArrowHead="Arrow" />
    </Graphics>
    <Xref Database="" ID="" />
  </Interaction>
  <Interaction GraphId="cfaa8">
    <Graphics ZOrder="12288" LineThickness="1.0">
      <Point X="436.0" Y="226.33333333333337" GraphRef="ead" RelX="-1.0" RelY="0.0" />
      <Point X="340.66666666666674" Y="238.0" GraphRef="fc1c0" RelX="1.0" RelY="-0.5" ArrowHead="Arrow" />
    </Graphics>
    <Xref Database="" ID="" />
  </Interaction>
  <Interaction GraphId="a4280">
    <Graphics ZOrder="12288" LineStyle="Broken" LineThickness="1.0">
      <Point X="340.66666666666674" Y="286.0" GraphRef="fc1c0" RelX="1.0" RelY="0.5" />
      <Point X="464.0" Y="322.6666666666667" GraphRef="ec993" RelX="0.0" RelY="-1.0" ArrowHead="Arrow" />
    </Graphics>
    <Xref Database="" ID="" />
  </Interaction>
  <Interaction GraphId="ae77f">
    <Graphics ZOrder="12288" LineThickness="1.0">
      <Point X="58.83333333333332" Y="186.33333333333337" GraphRef="b92" RelX="1.0" RelY="0.0" />
      <Point X="76.87868512573054" Y="211.52151919569963" GraphRef="c1dc2" RelX="0.0" RelY="0.0" />
    </Graphics>
    <Xref Database="" ID="" />
  </Interaction>
  <Interaction GraphId="ad16f" GroupRef="c173d">
    <Graphics ZOrder="12288" LineThickness="1.0">
      <Point X="708.3333333333334" Y="605.3333333333334" GraphRef="c0c20" RelX="-1.0" RelY="0.0" />
      <Point X="657.0" Y="571.3333333333333" GraphRef="f9d2b" RelX="1.0" RelY="0.5" ArrowHead="Arrow" />
    </Graphics>
    <Xref Database="" ID="" />
  </Interaction>
  <Interaction GraphId="cf6b9" GroupRef="c173d">
    <Graphics ZOrder="12288" LineThickness="1.0">
      <Point X="619.0" Y="585.3333333333333" GraphRef="f9d2b" RelX="0.0" RelY="1.0" />
      <Point X="449.0" Y="744.0" GraphRef="f2734" RelX="0.5" RelY="-1.0" ArrowHead="Arrow" />
    </Graphics>
    <Xref Database="" ID="" />
  </Interaction>
  <Interaction GraphId="ff7b2">
    <Graphics ZOrder="12288" LineStyle="Broken" LineThickness="1.0">
      <Point X="363.0" Y="182.99999999999997" GraphRef="fe4" RelX="0.0" RelY="1.6666666666666667" />
      <Point X="320.00000000000006" Y="214.0" GraphRef="fc1c0" RelX="0.5" RelY="-1.0" ArrowHead="Arrow" />
    </Graphics>
    <Xref Database="" ID="" />
  </Interaction>
  <Interaction GraphId="ce238">
    <Graphics ZOrder="12288" LineThickness="1.0">
      <Point X="200.66666666666663" Y="240.38888888888886" GraphRef="f18" RelX="1.2244897959183674" RelY="-0.8333333333333334" />
      <Point X="258.0" Y="238.0" GraphRef="fc1c0" RelX="-1.0" RelY="-0.5" ArrowHead="TBar" />
    </Graphics>
    <Xref Database="" ID="" />
  </Interaction>
  <Label TextLabel="Activated&#xA;Rap1GAP" GraphId="f18">
    <Graphics CenterX="160.66666666666666" CenterY="250.66666666666663" Width="65.33333333333333" Height="24.666666666666668" ZOrder="28672" FillColor="ffffff" FontWeight="Bold" FontSize="10" Valign="Middle" />
  </Label>
  <Label TextLabel="Gi" GraphId="a0d">
    <Graphics CenterX="99.0" CenterY="104.0" Width="24.333333333333332" Height="29.0" ZOrder="28672" FillColor="ffffff" FontWeight="Bold" FontSize="18" Valign="Middle" />
  </Label>
  <Label TextLabel="Gq" GraphId="c9e">
    <Graphics CenterX="363.3333333333333" CenterY="104.0" Width="24.333333333333332" Height="29.0" ZOrder="28672" FillColor="ffffff" FontWeight="Bold" FontSize="18" Valign="Middle" />
  </Label>
  <Label TextLabel="Gb and Gg" GraphId="be0">
    <Graphics CenterX="250.91666666666666" CenterY="124.66666666666669" Width="89.83333333333333" Height="19.0" ZOrder="28672" FillColor="ffffff" FontWeight="Bold" FontSize="12" Valign="Middle" Color="0000ff" />
  </Label>
  <Label TextLabel="Stress Activated Pathways" GraphId="eb6" GroupRef="c173d">
    <Graphics CenterX="470.3333333333333" CenterY="472.33333333333326" Width="138.33333333333334" Height="12.0" ZOrder="28672" FillColor="ffffff" FontWeight="Bold" FontSize="8" Valign="Middle" />
  </Label>
  <Label TextLabel="p38 MAPK Pathway" GraphId="d0d" GroupRef="c173d">
    <Graphics CenterX="622.3333333333334" CenterY="477.33333333333326" Width="101.33333333333333" Height="12.0" ZOrder="28672" FillColor="ffffff" FontWeight="Bold" FontSize="8" Valign="Middle" />
  </Label>
  <Label TextLabel="Growth and Mitogenesis" GraphId="eb5">
    <Graphics CenterX="299.3333333333333" CenterY="669.6666666666666" Width="177.33333333333334" Height="16.0" ZOrder="28672" FillColor="ffffff" FontWeight="Bold" FontSize="11" Valign="Middle" />
  </Label>
  <Label TextLabel="Nucleus" GraphId="dde">
    <Graphics CenterX="246.33333333333337" CenterY="753.0" Width="55.333333333333336" Height="16.0" ZOrder="28672" FillColor="ffffff" FontWeight="Bold" FontSize="12" Valign="Middle" Color="999999" />
  </Label>
  <Shape GraphId="b6e">
    <Graphics CenterX="344.0" CenterY="264.3333333333333" Width="93.33333333333333" Height="8.666666666666666" ZOrder="16384" FillColor="000000" FontSize="10" Valign="Middle" ShapeType="Brace" Rotation="1.560451868203817" />
  </Shape>
  <Shape GraphId="e59">
    <Graphics CenterX="414.5826677384128" CenterY="372.16563478221974" Width="71.66742559406893" Height="8.666666666666666" ZOrder="16384" FillColor="000000" FontSize="10" Valign="Middle" ShapeType="Brace" Rotation="4.701827222600486" />
  </Shape>
  <Shape GraphId="ad8" GroupRef="d9e09">
    <Graphics CenterX="546.0" CenterY="456.3333333333333" Width="273.3333333333333" Height="8.666666666666666" ZOrder="16384" FillColor="000000" FontSize="10" Valign="Middle" ShapeType="Brace" Rotation="0.0" />
  </Shape>
  <Shape GraphId="e4d29">
    <Attribute Key="org.pathvisio.DoubleLineProperty" Value="Double" />
    <Graphics CenterX="513.25" CenterY="715.25" Width="729.5" Height="195.5" ZOrder="16384" FontSize="10" Valign="Middle" ShapeType="Oval" LineThickness="3.0" Color="c0c0c0" Rotation="0.0" />
  </Shape>
  <Group GroupId="db21b" GraphId="fc1c0" />
  <Group GroupId="b3e68" GraphId="f19ad" />
  <Group GroupId="cd181" GraphId="c80d0" />
  <Group GroupId="b377f" GraphId="a7602" />
  <Group GroupId="b1a21" GraphId="bf25f" />
  <Group GroupId="ac569" GraphId="ec993" />
  <Group GroupId="e7ebd" GraphId="f9d2b" GroupRef="c173d" />
  <Group GroupId="b5796" GraphId="c0c20" GroupRef="c173d" />
  <Group GroupId="c173d" GraphId="f145e" GroupRef="d9e09" />
  <Group GroupId="d9e09" GraphId="cb24c" />
  <InfoBox CenterX="580.0" CenterY="253.33333333333334" />
  <Legend CenterX="582.0333333333333" CenterY="128.86666666666667" />
  <Biopax>
    <bp:openControlledVocabulary xmlns:bp="http://www.biopax.org/release/biopax-level3.owl#">
      <bp:TERM xmlns:rdf="http://www.w3.org/1999/02/22-rdf-syntax-ns#" rdf:datatype="http://www.w3.org/2001/XMLSchema#string">MAPK signaling pathway</bp:TERM>
      <bp:ID xmlns:rdf="http://www.w3.org/1999/02/22-rdf-syntax-ns#" rdf:datatype="http://www.w3.org/2001/XMLSchema#string">PW:0000007</bp:ID>
      <bp:Ontology xmlns:rdf="http://www.w3.org/1999/02/22-rdf-syntax-ns#" rdf:datatype="http://www.w3.org/2001/XMLSchema#string">Pathway Ontology</bp:Ontology>
    </bp:openControlledVocabulary>
    <bp:openControlledVocabulary xmlns:bp="http://www.biopax.org/release/biopax-level3.owl#">
      <bp:TERM xmlns:rdf="http://www.w3.org/1999/02/22-rdf-syntax-ns#" rdf:datatype="http://www.w3.org/2001/XMLSchema#string">mitogen activated protein kinase signaling pathway</bp:TERM>
      <bp:ID xmlns:rdf="http://www.w3.org/1999/02/22-rdf-syntax-ns#" rdf:datatype="http://www.w3.org/2001/XMLSchema#string">PW:0000007</bp:ID>
      <bp:Ontology xmlns:rdf="http://www.w3.org/1999/02/22-rdf-syntax-ns#" rdf:datatype="http://www.w3.org/2001/XMLSchema#string">Pathway Ontology</bp:Ontology>
    </bp:openControlledVocabulary>
    <bp:PublicationXref xmlns:bp="http://www.biopax.org/release/biopax-level3.owl#" xmlns:rdf="http://www.w3.org/1999/02/22-rdf-syntax-ns#" rdf:id="fa2">
      <bp:ID rdf:datatype="http://www.w3.org/2001/XMLSchema#string">18681747</bp:ID>
      <bp:DB rdf:datatype="http://www.w3.org/2001/XMLSchema#string">PubMed</bp:DB>
      <bp:TITLE rdf:datatype="http://www.w3.org/2001/XMLSchema#string">Computational modelling reveals feedback redundancy within the epidermal growth factor receptor/extracellular-signal regulated kinase signalling pathway.</bp:TITLE>
      <bp:SOURCE rdf:datatype="http://www.w3.org/2001/XMLSchema#string">IET Syst Biol</bp:SOURCE>
      <bp:YEAR rdf:datatype="http://www.w3.org/2001/XMLSchema#string">2008</bp:YEAR>
      <bp:AUTHORS rdf:datatype="http://www.w3.org/2001/XMLSchema#string">Orton RJ</bp:AUTHORS>
      <bp:AUTHORS rdf:datatype="http://www.w3.org/2001/XMLSchema#string">Sturm OE</bp:AUTHORS>
      <bp:AUTHORS rdf:datatype="http://www.w3.org/2001/XMLSchema#string">Gormand A</bp:AUTHORS>
      <bp:AUTHORS rdf:datatype="http://www.w3.org/2001/XMLSchema#string">Wolch W</bp:AUTHORS>
      <bp:AUTHORS rdf:datatype="http://www.w3.org/2001/XMLSchema#string">Gilbert DR</bp:AUTHORS>
    </bp:PublicationXref>
  </Biopax>
</Pathway>
