# Supplementary material for: A network biology workflow to study transcriptomics data of the diabetic liver
Source: BMC Genomics. 2014 Nov 15;15(1):971. doi: 10.1186/1471-2164-15-971 (PMC4246458; doi:10.1186/1471-2164-15-971)
Supplement: Supplementary file 2 — Additional file 2: WikiPathways human pathway collection downloaded on 17 June 2014 ( http://wikipathways.org/index.php/Download_Pathways ). (ZIP 2 MB) [file 12864_2014_6667_MOESM2_ESM.zip › 2014-06-17-WikiPathways-HumanCollection/Hs_MAPK_Signaling_Pathway_WP382_72103.gpml]

<?xml version="1.0" encoding="UTF-8"?>
<Pathway xmlns="http://pathvisio.org/GPML/2013a" Name="MAPK Signaling Pathway" Organism="Homo sapiens" License="CC BY 2.0">
  <Comment Source="GenMAPP notes"></Comment>
  <Comment Source="GenMAPP remarks">Converted to human by GenMAPP.org</Comment>
  <Comment Source="WikiPathways-category">Cellular Process</Comment>
  <Comment Source="WikiPathways-description">The mitogen-activated protein kinase (MAPK) cascade is a highly conserved module that is involved in various cellular functions, including cell proliferation, differentiation and migration. Mammals express at least four distinctly regulated groups of MAPKs, extracellular signal-related kinases (ERK)-1/2, Jun amino-terminal kinases (JNK1/2/3), p38 proteins (p38alpha/beta/gamma/delta) and ERK5, that are activated by specific MAPKKs: MEK1/2 for ERK1/2, MKK3/6 for the p38, MKK4/7 (JNKK1/2) for the JNKs, and MEK5 for ERK5. Each MAPKK, however, can be activated by more than one MAPKKK, increasing the complexity and diversity of MAPK signalling. Presumably each MAPKKK confers responsiveness to distinct stimuli. For example, activation of ERK1/2 by growth factors depends on the MAPKKK c-Raf, but other MAPKKKs may activate ERK1/2 in response to pro-inflammatory stimuli.

Source: KEGG http://www.genome.jp/dbget-bin/www_bget?pathway:map04010</Comment>
  <BiopaxRef>a74</BiopaxRef>
  <BiopaxRef>f20</BiopaxRef>
  <BiopaxRef>b95</BiopaxRef>
  <BiopaxRef>d24</BiopaxRef>
  <BiopaxRef>d71</BiopaxRef>
  <BiopaxRef>ecb</BiopaxRef>
  <BiopaxRef>a36</BiopaxRef>
  <BiopaxRef>c2b</BiopaxRef>
  <BiopaxRef>b12</BiopaxRef>
  <Graphics BoardWidth="1520.9999999999998" BoardHeight="1230.0" />
  <DataNode TextLabel="TMEM37" GraphId="a2c" Type="GeneProduct">
    <Attribute Key="org.pathvisio.model.BackpageHead" Value="TMEM37 | transmembrane protein 37" />
    <Graphics CenterX="154.66666666666666" CenterY="159.33333333333334" Width="53.333333333333336" Height="20.0" ZOrder="32768" FontSize="10" Valign="Middle" />
    <Xref Database="Entrez Gene" ID="140738" />
  </DataNode>
  <DataNode TextLabel="PRKCD" GraphId="d28" Type="GeneProduct">
    <Attribute Key="org.pathvisio.model.BackpageHead" Value="PRKCD | protein kinase C delta" />
    <Graphics CenterX="156.66666666666666" CenterY="783.3333333333334" Width="53.333333333333336" Height="20.0" ZOrder="32768" FontSize="10" Valign="Middle" />
    <Xref Database="Entrez Gene" ID="5580" />
  </DataNode>
  <DataNode TextLabel="IL1R2" GraphId="f03" Type="GeneProduct" GroupRef="b9b41">
    <Attribute Key="org.pathvisio.model.BackpageHead" Value="IL1R2 | interleukin 1 receptor type II" />
    <Graphics CenterX="156.66666666666666" CenterY="813.3333333333334" Width="53.333333333333336" Height="20.0" ZOrder="32768" FontSize="10" Valign="Middle" />
    <Xref Database="Entrez Gene" ID="7850" />
  </DataNode>
  <DataNode TextLabel="IL1R1" GraphId="a99" Type="GeneProduct" GroupRef="b9b41">
    <Attribute Key="org.pathvisio.model.BackpageHead" Value="IL1R1 | interleukin 1 receptor type I" />
    <Graphics CenterX="156.66666666666666" CenterY="833.3333333333334" Width="53.333333333333336" Height="20.0" ZOrder="32768" FontSize="10" Valign="Middle" />
    <Xref Database="Entrez Gene" ID="3554" />
  </DataNode>
  <DataNode TextLabel="FAS" GraphId="fe5" Type="GeneProduct">
    <Attribute Key="org.pathvisio.model.BackpageHead" Value="FAS | Fas (TNF receptor superfamily member 6)" />
    <Graphics CenterX="156.66666666666666" CenterY="863.3333333333334" Width="53.333333333333336" Height="20.0" ZOrder="32768" FontSize="10" Valign="Middle" />
    <Xref Database="Entrez Gene" ID="355" />
  </DataNode>
  <DataNode TextLabel="ACVR1C" GraphId="bdf" Type="GeneProduct" GroupRef="bdc41">
    <Attribute Key="org.pathvisio.model.BackpageHead" Value="ACVR1C | activin A receptor type IC" />
    <Graphics CenterX="156.66666666666666" CenterY="890.0" Width="53.333333333333336" Height="20.0" ZOrder="32768" FontSize="10" Valign="Middle" />
    <Xref Database="Entrez Gene" ID="130399" />
  </DataNode>
  <DataNode TextLabel="ACVR1B" GraphId="cbf" Type="GeneProduct" GroupRef="bdc41">
    <Attribute Key="org.pathvisio.model.BackpageHead" Value="ACVR1B | activin A receptor type IB" />
    <Graphics CenterX="156.66666666666666" CenterY="910.0" Width="53.333333333333336" Height="20.0" ZOrder="32768" FontSize="10" Valign="Middle" />
    <Xref Database="Entrez Gene" ID="91" />
  </DataNode>
  <DataNode TextLabel="TGFBR1" GraphId="b0b" Type="GeneProduct" GroupRef="bdc41">
    <Attribute Key="org.pathvisio.model.BackpageHead" Value="TGFBR1 | transforming growth factor beta recep..." />
    <Graphics CenterX="156.66666666666666" CenterY="930.0" Width="53.333333333333336" Height="20.0" ZOrder="32768" FontSize="10" Valign="Middle" />
    <Xref Database="Entrez Gene" ID="7046" />
  </DataNode>
  <DataNode TextLabel="TGFBR2" GraphId="a07" Type="GeneProduct" GroupRef="bdc41">
    <Attribute Key="org.pathvisio.model.BackpageHead" Value="TGFBR2 | transforming growth factor beta recep..." />
    <Graphics CenterX="156.66666666666666" CenterY="950.0" Width="53.333333333333336" Height="20.0" ZOrder="32768" FontSize="10" Valign="Middle" />
    <Xref Database="Entrez Gene" ID="7048" />
  </DataNode>
  <DataNode TextLabel="CD14" GraphId="ae2" Type="GeneProduct">
    <Attribute Key="org.pathvisio.model.BackpageHead" Value="CD14 | CD14 antigen" />
    <Graphics CenterX="156.66666666666666" CenterY="976.6666666666666" Width="53.333333333333336" Height="20.0" ZOrder="32768" FontSize="10" Valign="Middle" />
    <Xref Database="Entrez Gene" ID="929" />
  </DataNode>
  <DataNode TextLabel="TNF" GraphId="ac2" Type="GeneProduct">
    <Attribute Key="org.pathvisio.model.BackpageHead" Value="TNF | tumor necrosis factor (TNF superfamily m..." />
    <Graphics CenterX="56.666666666666664" CenterY="783.3333333333334" Width="40.0" Height="20.0" ZOrder="32768" FontSize="10" Valign="Middle" />
    <Xref Database="Entrez Gene" ID="7124" />
  </DataNode>
  <DataNode TextLabel="GADD45A" GraphId="b09" Type="GeneProduct">
    <Attribute Key="org.pathvisio.model.BackpageHead" Value="GADD45A | growth arrest and DNA-damage-inducibl..." />
    <Graphics CenterX="329.6666666666667" CenterY="1024.6666666666667" Width="60.0" Height="20.0" ZOrder="32768" FontSize="10" Valign="Middle" />
    <Xref Database="Entrez Gene" ID="1647" />
  </DataNode>
  <DataNode TextLabel="MAP4K3" GraphId="d75" Type="GeneProduct">
    <Attribute Key="org.pathvisio.model.BackpageHead" Value="MAP4K3 | mitogen-activated protein kinase kinas..." />
    <Graphics CenterX="443.0" CenterY="515.3333333333334" Width="40.0" Height="20.0" ZOrder="32768" FontSize="10" Valign="Middle" />
    <Xref Database="Entrez Gene" ID="8491" />
  </DataNode>
  <DataNode TextLabel="MAP3K12" GraphId="d3f" Type="GeneProduct">
    <Attribute Key="org.pathvisio.model.BackpageHead" Value="MAP3K12 | mitogen-activated protein kinase kina..." />
    <Graphics CenterX="536.6666666666666" CenterY="683.3333333333334" Width="60.0" Height="20.0" ZOrder="32768" FontSize="10" Valign="Middle" />
    <Xref Database="Entrez Gene" ID="7786" />
  </DataNode>
  <DataNode TextLabel="PPM1B" GraphId="dd7" Type="GeneProduct">
    <Attribute Key="org.pathvisio.model.BackpageHead" Value="PPM1B | protein phosphatase 1B (formerly 2C) m..." />
    <Graphics CenterX="566.6666666666666" CenterY="950.0" Width="53.333333333333336" Height="20.0" ZOrder="32768" FontSize="10" Valign="Middle" />
    <Xref Database="Entrez Gene" ID="5495" />
  </DataNode>
  <DataNode TextLabel="MAP2K5" GraphId="fe1" Type="GeneProduct">
    <Attribute Key="org.pathvisio.model.BackpageHead" Value="MAP2K5 | mitogen-activated protein kinase kinas..." />
    <Graphics CenterX="633.3333333333334" CenterY="1147.6666666666667" Width="43.333333333333336" Height="20.0" ZOrder="32768" FontSize="10" Valign="Middle" />
    <Xref Database="Entrez Gene" ID="5607" />
  </DataNode>
  <DataNode TextLabel="MAPK7" GraphId="d17" Type="GeneProduct">
    <Attribute Key="org.pathvisio.model.BackpageHead" Value="MAPK7 | mitogen-activated protein kinase 7" />
    <Graphics CenterX="717.6666666666666" CenterY="1146.6666666666667" Width="42.4455" Height="20.0" ZOrder="32768" FontSize="10" Valign="Middle" />
    <Xref Database="Entrez Gene" ID="5598" />
  </DataNode>
  <DataNode TextLabel="MAP2K1" GraphId="db0" Type="GeneProduct">
    <Attribute Key="org.pathvisio.model.BackpageHead" Value="MAP2K1 | mitogen-activated protein kinase kinas..." />
    <Graphics CenterX="709.6666666666666" CenterY="343.3333333333333" Width="43.333333333333336" Height="20.0" ZOrder="32768" FontSize="10" Valign="Middle" />
    <Xref Database="Entrez Gene" ID="5604" />
  </DataNode>
  <DataNode TextLabel="MAP2K2" GraphId="c35" Type="GeneProduct">
    <Attribute Key="org.pathvisio.model.BackpageHead" Value="MAP2K2 | mitogen-activated protein kinase kinas..." />
    <Graphics CenterX="707.6666666666666" CenterY="367.6666666666667" Width="43.333333333333336" Height="20.0" ZOrder="32768" FontSize="10" Valign="Middle" />
    <Xref Database="Entrez Gene" ID="5605" />
  </DataNode>
  <DataNode TextLabel="MAPK1" GraphId="d8d" Type="GeneProduct" GroupRef="d6104">
    <Attribute Key="org.pathvisio.model.BackpageHead" Value="MAPK1 | mitogen-activated protein kinase 1" />
    <Graphics CenterX="790.0" CenterY="326.6666666666667" Width="50.0" Height="20.0" ZOrder="32768" FontSize="10" Valign="Middle" />
    <Xref Database="Entrez Gene" ID="5594" />
  </DataNode>
  <DataNode TextLabel="MAPK3" GraphId="e87" Type="GeneProduct" GroupRef="d6104">
    <Attribute Key="org.pathvisio.model.BackpageHead" Value="MAPK3 | mitogen-activated protein kinase 3" />
    <Graphics CenterX="790.0" CenterY="346.6666666666667" Width="50.0" Height="20.0" ZOrder="32768" FontSize="10" Valign="Middle" />
    <Xref Database="Entrez Gene" ID="5595" />
  </DataNode>
  <DataNode TextLabel="MAPK4" GraphId="dfe" Type="GeneProduct" GroupRef="d6104">
    <Attribute Key="org.pathvisio.model.BackpageHead" Value="MAPK4 | mitogen-activated protein kinase 4" />
    <Graphics CenterX="790.0" CenterY="366.6666666666667" Width="50.0" Height="20.0" ZOrder="32768" FontSize="10" Valign="Middle" />
    <Xref Database="Entrez Gene" ID="5596" />
  </DataNode>
  <DataNode TextLabel="PPP5C" GraphId="e19" Type="GeneProduct">
    <Attribute Key="org.pathvisio.model.BackpageHead" Value="PPP5C | protein phosphatase 5 catalytic subuni..." />
    <Graphics CenterX="681.0" CenterY="927.3333333333334" Width="40.0" Height="20.0" ZOrder="32768" FontSize="10" Valign="Middle" />
    <Xref Database="Entrez Gene" ID="5536" />
  </DataNode>
  <DataNode TextLabel="MAP2K3" GraphId="bf0" Type="GeneProduct">
    <Attribute Key="org.pathvisio.model.BackpageHead" Value="mkk3" />
    <Graphics CenterX="706.6666666666666" CenterY="860.0" Width="46.666666666666664" Height="20.0" ZOrder="32768" FontSize="10" Valign="Middle" />
    <Xref Database="Entrez Gene" ID="5606" />
  </DataNode>
  <DataNode TextLabel="MAP2K6" GraphId="ea0" Type="GeneProduct">
    <Attribute Key="org.pathvisio.model.BackpageHead" Value="MAP2K6 | mitogen-activated protein kinase kinas..." />
    <Graphics CenterX="706.6666666666666" CenterY="886.6666666666666" Width="46.666666666666664" Height="20.0" ZOrder="32768" FontSize="10" Valign="Middle" />
    <Xref Database="Entrez Gene" ID="5608" />
  </DataNode>
  <DataNode TextLabel="ELK1" GraphId="bbd" Type="GeneProduct">
    <Attribute Key="org.pathvisio.model.BackpageHead" Value="elk-1" />
    <Graphics CenterX="1026.6666666666667" CenterY="340.0" Width="45.0" Height="20.0" ZOrder="32768" FontSize="10" Valign="Middle" />
    <Xref Database="Entrez Gene" ID="2002" />
  </DataNode>
  <DataNode TextLabel="SH2D1A" GraphId="d03" Type="GeneProduct">
    <Attribute Key="org.pathvisio.model.BackpageHead" Value="Sap1a" />
    <Graphics CenterX="1026.6666666666667" CenterY="363.3333333333333" Width="50.0" Height="20.0" ZOrder="32768" FontSize="10" Valign="Middle" />
    <Xref Database="Entrez Gene" ID="4068" />
  </DataNode>
  <DataNode TextLabel="PDGFB" GraphId="fbf" Type="GeneProduct">
    <Attribute Key="org.pathvisio.model.BackpageHead" Value="PDGFB | platelet-derived growth factor beta pol..." />
    <Graphics CenterX="53.333333333333336" CenterY="403.3333333333333" Width="50.0" Height="20.0" ZOrder="32768" FontSize="10" Valign="Middle" />
    <Xref Database="Entrez Gene" ID="5155" />
  </DataNode>
  <DataNode TextLabel="RASA2" GraphId="f8c" Type="GeneProduct">
    <Attribute Key="org.pathvisio.model.BackpageHead" Value="RASA2 | RAS p21 protein activator 2" />
    <Graphics CenterX="290.3333333333333" CenterY="453.3333333333333" Width="53.333333333333336" Height="20.0" ZOrder="32768" FontSize="10" Valign="Middle" />
    <Xref Database="Entrez Gene" ID="5922" />
  </DataNode>
  <DataNode TextLabel="MAP2K1IP1" GraphId="d84" Type="GeneProduct">
    <Attribute Key="org.pathvisio.model.BackpageHead" Value="MAP2K1IP1 | mitogen-activated protein kinase ki..." />
    <Graphics CenterX="716.0" CenterY="305.3333333333333" Width="80.0" Height="20.0" ZOrder="32768" FontSize="10" Valign="Middle" />
    <Xref Database="Entrez Gene" ID="8649" />
  </DataNode>
  <DataNode TextLabel="MAPK6" GraphId="d0f" Type="GeneProduct" GroupRef="d6104">
    <Attribute Key="org.pathvisio.model.BackpageHead" Value="MAPK6 | mitogen-activated protein kinase 6" />
    <Graphics CenterX="790.0" CenterY="386.6666666666667" Width="50.0" Height="20.0" ZOrder="32768" FontSize="10" Valign="Middle" />
    <Xref Database="Entrez Gene" ID="5597" />
  </DataNode>
  <DataNode TextLabel="NFATC1" GraphId="cfa" Type="GeneProduct">
    <Attribute Key="org.pathvisio.model.BackpageHead" Value="nfat2/4" />
    <Graphics CenterX="1016.6666666666666" CenterY="516.6666666666666" Width="65.0" Height="20.0" ZOrder="32768" FontSize="10" Valign="Middle" />
    <Xref Database="Entrez Gene" ID="4772" />
  </DataNode>
  <DataNode TextLabel="SH2D1A" GraphId="ddf" Type="GeneProduct">
    <Attribute Key="org.pathvisio.model.BackpageHead" Value="sap1a" />
    <Graphics CenterX="1016.6666666666666" CenterY="836.0" Width="66.66666666666667" Height="20.0" ZOrder="32768" FontSize="10" Valign="Middle" />
    <Xref Database="Entrez Gene" ID="4068" />
  </DataNode>
  <DataNode TextLabel="MAPKAPK5" GraphId="a1d" Type="GeneProduct">
    <Attribute Key="org.pathvisio.model.BackpageHead" Value="MAPKAPK5 | mitogen-activated protein kinase-act..." />
    <Graphics CenterX="863.3333333333334" CenterY="976.6666666666666" Width="80.0" Height="20.0" ZOrder="32768" FontSize="10" Valign="Middle" />
    <Xref Database="Entrez Gene" ID="8550" />
  </DataNode>
  <DataNode TextLabel="RPS6KA5" GraphId="c79" Type="GeneProduct">
    <Attribute Key="org.pathvisio.model.BackpageHead" Value="msk1/2" />
    <Graphics CenterX="863.3333333333334" CenterY="1026.6666666666667" Width="75.0" Height="20.0" ZOrder="32768" FontSize="10" Valign="Middle" />
    <Xref Database="Entrez Gene" ID="9252" />
  </DataNode>
  <DataNode TextLabel="NLK" GraphId="d47" Type="GeneProduct">
    <Attribute Key="org.pathvisio.model.BackpageHead" Value="NLK | nemo like kinase" />
    <Graphics CenterX="753.3333333333334" CenterY="1093.3333333333333" Width="40.0" Height="20.0" ZOrder="32768" FontSize="10" Valign="Middle" />
    <Xref Database="Entrez Gene" ID="51701" />
  </DataNode>
  <DataNode TextLabel="TAOK2" GraphId="a90" Type="GeneProduct" GroupRef="fd809">
    <Attribute Key="org.pathvisio.model.BackpageHead" Value="TAOK2 | TAO kinase 2" />
    <Graphics CenterX="536.6666666666666" CenterY="1076.6666666666667" Width="60.0" Height="20.0" ZOrder="32768" FontSize="10" Valign="Middle" />
    <Xref Database="Entrez Gene" ID="9344" />
  </DataNode>
  <DataNode TextLabel="SITPEC" GraphId="a37" Type="GeneProduct">
    <Attribute Key="org.pathvisio.model.BackpageHead" Value="SITPEC | signaling intermediate in Toll pathway..." />
    <Graphics CenterX="403.0" CenterY="1002.0" Width="55.0" Height="20.0" ZOrder="32768" FontSize="10" Valign="Middle" />
    <Xref Database="Entrez Gene" ID="51295" />
  </DataNode>
  <DataNode TextLabel="MAP3K7IP2" GraphId="b55" Type="GeneProduct">
    <Attribute Key="org.pathvisio.model.BackpageHead" Value="MAP3K7IP2 | mitogen-activated protein kinase ki..." />
    <Graphics CenterX="400.0" CenterY="976.6666666666666" Width="80.0" Height="20.0" ZOrder="32768" FontSize="10" Valign="Middle" />
    <Xref Database="Entrez Gene" ID="23118" />
  </DataNode>
  <DataNode TextLabel="MAP3K7IP1" GraphId="e51" Type="GeneProduct">
    <Attribute Key="org.pathvisio.model.BackpageHead" Value="MAP3K7IP1 | mitogen-activated protein kinase ki..." />
    <Graphics CenterX="399.0" CenterY="954.3333333333334" Width="80.0" Height="20.0" ZOrder="32768" FontSize="10" Valign="Middle" />
    <Xref Database="Entrez Gene" ID="10454" />
  </DataNode>
  <DataNode TextLabel="TRAF6" GraphId="f4f" Type="GeneProduct">
    <Attribute Key="org.pathvisio.model.BackpageHead" Value="TRAF6 | TNF receptor-associated factor 6" />
    <Graphics CenterX="327.6666666666667" CenterY="998.6666666666666" Width="60.0" Height="20.0" ZOrder="32768" FontSize="10" Valign="Middle" />
    <Xref Database="Entrez Gene" ID="7189" />
  </DataNode>
  <DataNode TextLabel="MAP3K6" GraphId="cc9" Type="GeneProduct">
    <Attribute Key="org.pathvisio.model.BackpageHead" Value="MAP3K6 | mitogen-activated protein kinase kinas..." />
    <Graphics CenterX="536.6666666666666" CenterY="840.0" Width="60.0" Height="20.0" ZOrder="32768" FontSize="10" Valign="Middle" />
    <Xref Database="Entrez Gene" ID="9064" />
  </DataNode>
  <DataNode TextLabel="GCK" GraphId="eb3" Type="GeneProduct">
    <Attribute Key="org.pathvisio.model.BackpageHead" Value="GCK | glucokinase (hexokinase 4 maturity onset..." />
    <Graphics CenterX="458.3333333333333" CenterY="797.0" Width="40.0" Height="20.0" ZOrder="32768" FontSize="10" Valign="Middle" />
    <Xref Database="Entrez Gene" ID="2645" />
  </DataNode>
  <DataNode TextLabel="MAP3K13" GraphId="d90" Type="GeneProduct">
    <Attribute Key="org.pathvisio.model.BackpageHead" Value="MAP3K13 | mitogen-activated protein kinase kina..." />
    <Graphics CenterX="536.6666666666666" CenterY="660.0" Width="65.0" Height="20.0" ZOrder="32768" FontSize="10" Valign="Middle" />
    <Xref Database="Entrez Gene" ID="9175" />
  </DataNode>
  <DataNode TextLabel="ZAK" GraphId="b03" Type="GeneProduct">
    <Attribute Key="org.pathvisio.model.BackpageHead" Value="ZAK | sterile alpha motif and leucine zipper co..." />
    <Graphics CenterX="536.6666666666666" CenterY="710.0" Width="60.0" Height="20.0" ZOrder="32768" FontSize="10" Valign="Middle" />
    <Xref Database="Entrez Gene" ID="51776" />
  </DataNode>
  <DataNode TextLabel="MAP3K11" GraphId="a5d" Type="GeneProduct">
    <Attribute Key="org.pathvisio.model.BackpageHead" Value="MAP3K11 | mitogen-activated protein kinase kina..." />
    <Graphics CenterX="537.6666666666666" CenterY="569.0" Width="63.66824666666666" Height="20.0" ZOrder="32768" FontSize="10" Valign="Middle" />
    <Xref Database="Entrez Gene" ID="4296" />
  </DataNode>
  <DataNode TextLabel="MAP4K1" GraphId="fb2" Type="GeneProduct">
    <Attribute Key="org.pathvisio.model.BackpageHead" Value="MAP4K1 | mitogen-activated protein kinase kinas..." />
    <Graphics CenterX="446.6666666666667" CenterY="569.0" Width="60.0" Height="20.0" ZOrder="32768" FontSize="10" Valign="Middle" />
    <Xref Database="Entrez Gene" ID="11184" />
  </DataNode>
  <DataNode TextLabel="MAP4K4" GraphId="e3a" Type="GeneProduct">
    <Attribute Key="org.pathvisio.model.BackpageHead" Value="MAP4K4 | mitogen-activated protein kinase kinas..." />
    <Graphics CenterX="446.6666666666667" CenterY="546.6666666666666" Width="60.0" Height="20.0" ZOrder="32768" FontSize="10" Valign="Middle" />
    <Xref Database="Entrez Gene" ID="9448" />
  </DataNode>
  <DataNode TextLabel="MAP2K7" GraphId="f1b" Type="GeneProduct">
    <Attribute Key="org.pathvisio.model.BackpageHead" Value="MAP2K7 | mitogen-activated protein kinase kinas..." />
    <Graphics CenterX="680.0" CenterY="573.3333333333334" Width="60.0" Height="20.0" ZOrder="32768" FontSize="10" Valign="Middle" />
    <Xref Database="Entrez Gene" ID="5609" />
  </DataNode>
  <DataNode TextLabel="MAP2K4" GraphId="dfc" Type="GeneProduct">
    <Attribute Key="org.pathvisio.model.BackpageHead" Value="MAP2K4 | mitogen-activated protein kinase kinas..." />
    <Graphics CenterX="680.0" CenterY="544.8333333333334" Width="60.0" Height="23.666666666666668" ZOrder="32768" FontSize="10" Valign="Middle" />
    <Xref Database="Entrez Gene" ID="6416" />
  </DataNode>
  <DataNode TextLabel="NGFB" GraphId="dc7" Type="GeneProduct">
    <Attribute Key="org.pathvisio.model.BackpageHead" Value="NGFB | nerve growth factor beta polypeptide" />
    <Graphics CenterX="53.333333333333336" CenterY="243.33333333333334" Width="46.666666666666664" Height="20.0" ZOrder="32768" FontSize="10" Valign="Middle" />
    <Xref Database="Entrez Gene" ID="4803" />
  </DataNode>
  <DataNode TextLabel="BDNF" GraphId="ee4" Type="GeneProduct">
    <Attribute Key="org.pathvisio.model.BackpageHead" Value="BDNF | brain-derived neurotrophic factor" />
    <Graphics CenterX="53.333333333333336" CenterY="266.6666666666667" Width="46.666666666666664" Height="20.0" ZOrder="32768" FontSize="10" Valign="Middle" />
    <Xref Database="Entrez Gene" ID="627" />
  </DataNode>
  <DataNode TextLabel="NTF5" GraphId="c95" Type="GeneProduct">
    <Attribute Key="org.pathvisio.model.BackpageHead" Value="NTF5 | neurotrophin 5 (neurotrophin 4/5)" />
    <Graphics CenterX="53.333333333333336" CenterY="290.0" Width="46.666666666666664" Height="20.0" ZOrder="32768" FontSize="10" Valign="Middle" />
    <Xref Database="Entrez Gene" ID="4909" />
  </DataNode>
  <DataNode TextLabel="NTRK1" GraphId="f51" Type="GeneProduct">
    <Attribute Key="org.pathvisio.model.BackpageHead" Value="NTRK1 | neurotrophic tyrosine kinase receptor..." />
    <Graphics CenterX="156.66666666666666" CenterY="266.6666666666667" Width="53.333333333333336" Height="20.0" ZOrder="32768" FontSize="10" Valign="Middle" />
    <Xref Database="Entrez Gene" ID="4914" />
  </DataNode>
  <DataNode TextLabel="EGF" GraphId="d41" Type="GeneProduct">
    <Attribute Key="org.pathvisio.model.BackpageHead" Value="EGF | epidermal growth factor (beta-urogastrone..." />
    <Graphics CenterX="56.333333333333336" CenterY="353.6666666666667" Width="50.0" Height="20.0" ZOrder="32768" FontSize="10" Valign="Middle" />
    <Xref Database="Entrez Gene" ID="1950" />
  </DataNode>
  <DataNode TextLabel="FGF4" GraphId="adf" Type="GeneProduct">
    <Attribute Key="org.pathvisio.model.BackpageHead" Value="FGF4 | fibroblast growth factor 4 (heparin secr..." />
    <Graphics CenterX="53.333333333333336" CenterY="380.0" Width="50.0" Height="20.0" ZOrder="32768" FontSize="10" Valign="Middle" />
    <Xref Database="Entrez Gene" ID="2249" />
  </DataNode>
  <DataNode TextLabel="FGFR1" GraphId="e18" Type="GeneProduct">
    <Attribute Key="org.pathvisio.model.BackpageHead" Value="fgfr" />
    <Graphics CenterX="156.66666666666666" CenterY="380.0" Width="53.333333333333336" Height="20.0" ZOrder="32768" FontSize="10" Valign="Middle" />
    <Xref Database="Entrez Gene" ID="2260" />
  </DataNode>
  <DataNode TextLabel="EGFR" GraphId="ab8" Type="GeneProduct">
    <Attribute Key="org.pathvisio.model.BackpageHead" Value="EGFR | epidermal growth factor receptor (erythr..." />
    <Graphics CenterX="156.66666666666666" CenterY="353.6666666666667" Width="53.333333333333336" Height="20.0" ZOrder="32768" FontSize="10" Valign="Middle" />
    <Xref Database="Entrez Gene" ID="1956" />
  </DataNode>
  <DataNode TextLabel="PDGFRB" GraphId="c2f" Type="GeneProduct">
    <Attribute Key="org.pathvisio.model.BackpageHead" Value="PDGFRB | platelet-derived growth factor recepto..." />
    <Graphics CenterX="156.66666666666666" CenterY="403.3333333333333" Width="60.0" Height="20.0" ZOrder="32768" FontSize="10" Valign="Middle" />
    <Xref Database="Entrez Gene" ID="5159" />
  </DataNode>
  <DataNode TextLabel="GNA12" GraphId="f95" Type="GeneProduct">
    <Attribute Key="org.pathvisio.model.BackpageHead" Value="GNA12 | guanine nucleotide binding protein (G p..." />
    <Graphics CenterX="192.33333333333334" CenterY="453.3333333333333" Width="50.0" Height="20.0" ZOrder="32768" FontSize="10" Valign="Middle" />
    <Xref Database="Entrez Gene" ID="2768" />
  </DataNode>
  <DataNode TextLabel="GRB2" GraphId="bd6" Type="GeneProduct">
    <Attribute Key="org.pathvisio.model.BackpageHead" Value="GRB2 | growth factor receptor-bound protein 2" />
    <Graphics CenterX="249.0" CenterY="357.0" Width="40.0" Height="20.0" ZOrder="32768" FontSize="10" Valign="Middle" />
    <Xref Database="Entrez Gene" ID="2885" />
  </DataNode>
  <DataNode TextLabel="SOS2" GraphId="f7c" Type="GeneProduct">
    <Attribute Key="org.pathvisio.model.BackpageHead" Value="SOS2 | son of sevenless homolog 2 (Drosophila)" />
    <Graphics CenterX="306.0" CenterY="355.0" Width="40.0" Height="20.0" ZOrder="32768" FontSize="10" Valign="Middle" />
    <Xref Database="Entrez Gene" ID="6655" />
  </DataNode>
  <DataNode TextLabel="MRAS" GraphId="f60" Type="GeneProduct" GroupRef="ce681">
    <Attribute Key="org.pathvisio.model.BackpageHead" Value="MRAS | muscle RAS oncogene homolog" />
    <Graphics CenterX="380.0" CenterY="377.0" Width="45.0" Height="20.0" ZOrder="32768" FontSize="10" Valign="Middle" />
    <Xref Database="Entrez Gene" ID="22808" />
  </DataNode>
  <DataNode TextLabel="NRAS" GraphId="d2a" Type="GeneProduct" GroupRef="ce681">
    <Attribute Key="org.pathvisio.model.BackpageHead" Value="NRAS | neuroblastoma RAS viral (v-ras) oncogene..." />
    <Graphics CenterX="380.0" CenterY="357.0" Width="45.0" Height="20.0" ZOrder="32768" FontSize="10" Valign="Middle" />
    <Xref Database="Entrez Gene" ID="4893" />
  </DataNode>
  <DataNode TextLabel="KRAS" GraphId="c5e" Type="GeneProduct" GroupRef="ce681">
    <Attribute Key="org.pathvisio.model.BackpageHead" Value="KRAS | v-Ki-ras2 Kirsten rat sarcoma viral onco..." />
    <Graphics CenterX="380.0" CenterY="337.0" Width="45.0" Height="20.0" ZOrder="32768" FontSize="10" Valign="Middle" />
    <Xref Database="Entrez Gene" ID="3845" />
  </DataNode>
  <DataNode TextLabel="RASGRP1" GraphId="bad" Type="GeneProduct" GroupRef="f2cd0">
    <Attribute Key="org.pathvisio.model.BackpageHead" Value="RASGRP1 | RAS guanyl releasing protein 1 (calci..." />
    <Graphics CenterX="326.6666666666667" CenterY="276.6666666666667" Width="70.0" Height="20.0" ZOrder="32768" FontSize="10" Valign="Middle" />
    <Xref Database="Entrez Gene" ID="10125" />
  </DataNode>
  <DataNode TextLabel="RASGRP4" GraphId="e9a" Type="GeneProduct" GroupRef="f2cd0">
    <Attribute Key="org.pathvisio.model.BackpageHead" Value="RASGRP4 | RAS guanyl releasing protein 4" />
    <Graphics CenterX="326.6666666666667" CenterY="256.6666666666667" Width="70.0" Height="20.0" ZOrder="32768" FontSize="10" Valign="Middle" />
    <Xref Database="Entrez Gene" ID="115727" />
  </DataNode>
  <DataNode TextLabel="RASGRF2" GraphId="a3f" Type="GeneProduct">
    <Attribute Key="org.pathvisio.model.BackpageHead" Value="RASGRF2 | Ras protein-specific guanine nucleoti..." />
    <Graphics CenterX="326.6666666666667" CenterY="233.33333333333334" Width="70.0" Height="20.0" ZOrder="32768" FontSize="10" Valign="Middle" />
    <Xref Database="Entrez Gene" ID="5924" />
  </DataNode>
  <DataNode TextLabel="PRKCG" GraphId="b57" Type="GeneProduct" GroupRef="da594">
    <Attribute Key="org.pathvisio.model.BackpageHead" Value="PRKCG | protein kinase C gamma" />
    <Graphics CenterX="446.6666666666667" CenterY="229.0" Width="60.0" Height="20.0" ZOrder="32768" FontSize="10" Valign="Middle" />
    <Xref Database="Entrez Gene" ID="5582" />
  </DataNode>
  <DataNode TextLabel="PRKCB1" GraphId="d2b" Type="GeneProduct" GroupRef="da594">
    <Attribute Key="org.pathvisio.model.BackpageHead" Value="PRKCB1 | protein kinase C beta 1" />
    <Graphics CenterX="446.6666666666667" CenterY="249.0" Width="60.0" Height="20.0" ZOrder="32768" FontSize="10" Valign="Middle" />
    <Xref Database="Entrez Gene" ID="5579" />
  </DataNode>
  <DataNode TextLabel="PRKCZ" GraphId="ea2" Type="GeneProduct" GroupRef="da594">
    <Attribute Key="org.pathvisio.model.BackpageHead" Value="PRKCZ | protein kinase C zeta" />
    <Graphics CenterX="446.6666666666667" CenterY="269.0" Width="60.0" Height="20.0" ZOrder="32768" FontSize="10" Valign="Middle" />
    <Xref Database="Entrez Gene" ID="5590" />
  </DataNode>
  <DataNode TextLabel="PRKCH" GraphId="c8f" Type="GeneProduct" GroupRef="da594">
    <Attribute Key="org.pathvisio.model.BackpageHead" Value="PRKCH | protein kinase C eta" />
    <Graphics CenterX="446.6666666666667" CenterY="289.0" Width="60.0" Height="20.0" ZOrder="32768" FontSize="10" Valign="Middle" />
    <Xref Database="Entrez Gene" ID="5583" />
  </DataNode>
  <DataNode TextLabel="PRKCD" GraphId="fbe" Type="GeneProduct" GroupRef="da594">
    <Attribute Key="org.pathvisio.model.BackpageHead" Value="PRKCD | protein kinase C delta" />
    <Graphics CenterX="446.6666666666667" CenterY="209.0" Width="60.0" Height="20.0" ZOrder="32768" FontSize="10" Valign="Middle" />
    <Xref Database="Entrez Gene" ID="5580" />
  </DataNode>
  <DataNode TextLabel="PRKACA" GraphId="f06" Type="GeneProduct">
    <Attribute Key="org.pathvisio.model.BackpageHead" Value="PRKACA | protein kinase cAMP-dependent cataly..." />
    <Graphics CenterX="530.0" CenterY="193.33333333333334" Width="60.0" Height="20.0" ZOrder="32768" FontSize="10" Valign="Middle" />
    <Xref Database="Entrez Gene" ID="5566" />
  </DataNode>
  <DataNode TextLabel="RAP1B" GraphId="f2f" Type="GeneProduct" GroupRef="e21b3">
    <Attribute Key="org.pathvisio.model.BackpageHead" Value="RAP1B | RAP1B member of RAS oncogene family" />
    <Graphics CenterX="530.0" CenterY="240.0" Width="50.0" Height="20.0" ZOrder="32768" FontSize="10" Valign="Middle" />
    <Xref Database="Entrez Gene" ID="5908" />
  </DataNode>
  <DataNode TextLabel="RAP1A" GraphId="e1c" Type="GeneProduct" GroupRef="e21b3">
    <Attribute Key="org.pathvisio.model.BackpageHead" Value="RAP1A | RAP1A member of RAS oncogene family" />
    <Graphics CenterX="530.0" CenterY="260.0" Width="50.0" Height="20.0" ZOrder="32768" FontSize="10" Valign="Middle" />
    <Xref Database="Entrez Gene" ID="5906" />
  </DataNode>
  <DataNode TextLabel="BRAF" GraphId="be7" Type="GeneProduct" GroupRef="ca16e">
    <Attribute Key="org.pathvisio.model.BackpageHead" Value="BRAF | v-raf murine sarcoma viral oncogene homo..." />
    <Graphics CenterX="540.0" CenterY="333.3333333333333" Width="60.0" Height="20.0" ZOrder="32768" FontSize="10" Valign="Middle" />
    <Xref Database="Entrez Gene" ID="673" />
  </DataNode>
  <DataNode TextLabel="RAF1" GraphId="d0e" Type="GeneProduct" GroupRef="ca16e">
    <Attribute Key="org.pathvisio.model.BackpageHead" Value="RAF1 | v-raf-1 murine leukemia viral oncogene h..." />
    <Graphics CenterX="539.0" CenterY="357.6666666666667" Width="60.0" Height="20.0" ZOrder="32768" FontSize="10" Valign="Middle" />
    <Xref Database="Entrez Gene" ID="5894" />
  </DataNode>
  <DataNode TextLabel="MOS" GraphId="ca1" Type="GeneProduct" GroupRef="ca16e">
    <Attribute Key="org.pathvisio.model.BackpageHead" Value="MOS | v-mos Moloney murine sarcoma viral oncoge..." />
    <Graphics CenterX="540.0" CenterY="380.0" Width="60.0" Height="20.0" ZOrder="32768" FontSize="10" Valign="Middle" />
    <Xref Database="Entrez Gene" ID="4342" />
  </DataNode>
  <DataNode TextLabel="NF1" GraphId="eb8" Type="GeneProduct">
    <Attribute Key="org.pathvisio.model.BackpageHead" Value="NF1 | neurofibromin 1 (neurofibromatosis von R..." />
    <Graphics CenterX="453.0" CenterY="378.3333333333333" Width="66.66666666666667" Height="20.0" ZOrder="32768" FontSize="10" Valign="Middle" />
    <Xref Database="Entrez Gene" ID="4763" />
  </DataNode>
  <DataNode TextLabel="RASA1" GraphId="a6a" Type="GeneProduct">
    <Attribute Key="org.pathvisio.model.BackpageHead" Value="RASA1 | RAS p21 protein activator (GTPase activ..." />
    <Graphics CenterX="452.0" CenterY="400.6666666666667" Width="66.66666666666667" Height="20.0" ZOrder="32768" FontSize="10" Valign="Middle" />
    <Xref Database="Entrez Gene" ID="5921" />
  </DataNode>
  <DataNode TextLabel="PTPRR" GraphId="c2c" Type="GeneProduct" GroupRef="a546e">
    <Attribute Key="org.pathvisio.model.BackpageHead" Value="PTPRR | protein tyrosine phosphatase receptor ..." />
    <Graphics CenterX="745.6666666666666" CenterY="223.33333333333334" Width="50.0" Height="20.0" ZOrder="32768" FontSize="10" Valign="Middle" />
    <Xref Database="Entrez Gene" ID="5801" />
  </DataNode>
  <DataNode TextLabel="PTPN7" GraphId="a79" Type="GeneProduct" GroupRef="a546e">
    <Attribute Key="org.pathvisio.model.BackpageHead" Value="PTPN7 | protein tyrosine phosphatase non-recep..." />
    <Graphics CenterX="745.6666666666666" CenterY="243.33333333333334" Width="50.0" Height="20.0" ZOrder="32768" FontSize="10" Valign="Middle" />
    <Xref Database="Entrez Gene" ID="5778" />
  </DataNode>
  <DataNode TextLabel="PTPN5" GraphId="c4e" Type="GeneProduct" GroupRef="a546e">
    <Attribute Key="org.pathvisio.model.BackpageHead" Value="PTPN5 | protein tyrosine phosphatase non-recep..." />
    <Graphics CenterX="745.6666666666666" CenterY="263.3333333333333" Width="50.0" Height="20.0" ZOrder="32768" FontSize="10" Valign="Middle" />
    <Xref Database="Entrez Gene" ID="84867" />
  </DataNode>
  <DataNode TextLabel="MAP3K14" GraphId="c02" Type="GeneProduct" GroupRef="d5738">
    <Attribute Key="org.pathvisio.model.BackpageHead" Value="MAP3K14 | mitogen-activated protein kinase kina..." />
    <Graphics CenterX="886.6666666666666" CenterY="86.66666666666667" Width="65.0" Height="20.0" ZOrder="32768" FontSize="10" Valign="Middle" />
    <Xref Database="Entrez Gene" ID="9020" />
  </DataNode>
  <DataNode TextLabel="IKBKG" GraphId="be2" Type="GeneProduct" GroupRef="d5738">
    <Attribute Key="org.pathvisio.model.BackpageHead" Value="IKBKG | inhibitor of kappa light polypeptide ge..." />
    <Graphics CenterX="886.6666666666666" CenterY="106.66666666666667" Width="65.0" Height="20.0" ZOrder="32768" FontSize="10" Valign="Middle" />
    <Xref Database="Entrez Gene" ID="8517" />
  </DataNode>
  <DataNode TextLabel="IKBKB" GraphId="cab" Type="GeneProduct" GroupRef="d5738">
    <Attribute Key="org.pathvisio.model.BackpageHead" Value="IKBKB | inhibitor of kappa light polypeptide ge..." />
    <Graphics CenterX="886.6666666666666" CenterY="126.66666666666667" Width="65.0" Height="20.0" ZOrder="32768" FontSize="10" Valign="Middle" />
    <Xref Database="Entrez Gene" ID="3551" />
  </DataNode>
  <DataNode TextLabel="DUSP1" GraphId="a0d" Type="GeneProduct" GroupRef="cd2bd">
    <Attribute Key="org.pathvisio.model.BackpageHead" Value="DUSP1 | dual specificity phosphatase 1" />
    <Graphics CenterX="836.6666564941406" CenterY="166.6666717529297" Width="65.0" Height="20.0" ZOrder="32768" FontSize="10" Valign="Middle" />
    <Xref Database="Entrez Gene" ID="1843" />
  </DataNode>
  <DataNode TextLabel="DUSP6" GraphId="de3" Type="GeneProduct" GroupRef="cd2bd">
    <Attribute Key="org.pathvisio.model.BackpageHead" Value="DUSP6 | dual specificity phosphatase 6" />
    <Graphics CenterX="836.6666564941406" CenterY="186.6666717529297" Width="65.0" Height="20.0" ZOrder="32768" FontSize="10" Valign="Middle" />
    <Xref Database="Entrez Gene" ID="1848" />
  </DataNode>
  <DataNode TextLabel="DUSP5" GraphId="e09" Type="GeneProduct" GroupRef="cd2bd">
    <Attribute Key="org.pathvisio.model.BackpageHead" Value="DUSP5 | dual specificity phosphatase 5" />
    <Graphics CenterX="836.6666564941406" CenterY="206.6666717529297" Width="65.0" Height="20.0" ZOrder="32768" FontSize="10" Valign="Middle" />
    <Xref Database="Entrez Gene" ID="1847" />
  </DataNode>
  <DataNode TextLabel="DUSP7" GraphId="f84" Type="GeneProduct" GroupRef="cd2bd">
    <Attribute Key="org.pathvisio.model.BackpageHead" Value="DUSP7 | dual specificity phosphatase 7" />
    <Graphics CenterX="836.6666564941406" CenterY="226.6666717529297" Width="65.0" Height="20.0" ZOrder="32768" FontSize="10" Valign="Middle" />
    <Xref Database="Entrez Gene" ID="1849" />
  </DataNode>
  <DataNode TextLabel="DUSP4" GraphId="df6" Type="GeneProduct" GroupRef="cd2bd">
    <Attribute Key="org.pathvisio.model.BackpageHead" Value="DUSP4 | dual specificity phosphatase 4" />
    <Graphics CenterX="836.6666564941406" CenterY="246.66667938232422" Width="65.0" Height="20.000015258789062" ZOrder="32768" FontSize="10" Valign="Middle" />
    <Xref Database="Entrez Gene" ID="1846" />
  </DataNode>
  <DataNode TextLabel="DUSP10" GraphId="dbb" Type="GeneProduct" GroupRef="cd2bd">
    <Attribute Key="org.pathvisio.model.BackpageHead" Value="DUSP10 | dual specificity phosphatase 10" />
    <Graphics CenterX="836.6666870117188" CenterY="266.6666564941406" Width="65.0" Height="20.0" ZOrder="32768" FontSize="10" Valign="Middle" />
    <Xref Database="Entrez Gene" ID="11221" />
  </DataNode>
  <DataNode TextLabel="STMN1" GraphId="a65" Type="GeneProduct">
    <Attribute Key="org.pathvisio.model.BackpageHead" Value="STMN1 | stathmin 1/oncoprotein 18" />
    <Graphics CenterX="930.0" CenterY="223.33333333333334" Width="66.66666666666667" Height="20.0" ZOrder="32768" FontSize="10" Valign="Middle" />
    <Xref Database="Entrez Gene" ID="3925" />
  </DataNode>
  <DataNode TextLabel="MAPT" GraphId="e9e" Type="GeneProduct">
    <Attribute Key="org.pathvisio.model.BackpageHead" Value="MAPT | microtubule-associated protein tau" />
    <Graphics CenterX="930.0" CenterY="199.0" Width="66.66666666666667" Height="20.0" ZOrder="32768" FontSize="10" Valign="Middle" />
    <Xref Database="Entrez Gene" ID="4137" />
  </DataNode>
  <DataNode TextLabel="NFKB1" GraphId="e7c" Type="GeneProduct">
    <Attribute Key="org.pathvisio.model.BackpageHead" Value="NFKB1 | nuclear factor of kappa light polypepti..." />
    <Graphics CenterX="1031.0" CenterY="106.66666666666667" Width="50.0" Height="20.0" ZOrder="32768" FontSize="10" Valign="Middle" />
    <Xref Database="Entrez Gene" ID="4790" />
  </DataNode>
  <DataNode TextLabel="MKNK1" GraphId="d7b" Type="GeneProduct">
    <Attribute Key="org.pathvisio.model.BackpageHead" Value="mnk1/2" />
    <Graphics CenterX="930.0" CenterY="300.0" Width="66.66666666666667" Height="20.0" ZOrder="32768" FontSize="10" Valign="Middle" />
    <Xref Database="Entrez Gene" ID="8569" />
  </DataNode>
  <DataNode TextLabel="PLA2G5" GraphId="da3" Type="GeneProduct" GroupRef="c63e1">
    <Attribute Key="org.pathvisio.model.BackpageHead" Value="PLA2G5 | phospholipase A2 group V" />
    <Graphics CenterX="930.0" CenterY="250.0" Width="66.66666666666667" Height="20.0" ZOrder="32768" FontSize="10" Valign="Middle" />
    <Xref Database="Entrez Gene" ID="5322" />
  </DataNode>
  <DataNode TextLabel="PLA2G10" GraphId="c0b" Type="GeneProduct" GroupRef="c63e1">
    <Attribute Key="org.pathvisio.model.BackpageHead" Value="PLA2G10 | phospholipase A2 group X" />
    <Graphics CenterX="930.0" CenterY="270.0" Width="66.66666666666667" Height="20.0" ZOrder="32768" FontSize="10" Valign="Middle" />
    <Xref Database="Entrez Gene" ID="8399" />
  </DataNode>
  <DataNode TextLabel="RPS6KA3" GraphId="a51" Type="GeneProduct">
    <Attribute Key="org.pathvisio.model.BackpageHead" Value="RPS6KA3 | ribosomal protein S6 kinase 90kDa p..." />
    <Graphics CenterX="930.0" CenterY="323.3333333333333" Width="66.66666666666667" Height="20.0" ZOrder="32768" FontSize="10" Valign="Middle" />
    <Xref Database="Entrez Gene" ID="6197" />
  </DataNode>
  <DataNode TextLabel="ATF4" GraphId="d5a" Type="GeneProduct">
    <Attribute Key="org.pathvisio.model.BackpageHead" Value="ATF4 | activating transcription factor 4 (tax-r..." />
    <Graphics CenterX="1027.6666666666667" CenterY="315.3333333333333" Width="45.0" Height="20.0" ZOrder="32768" FontSize="10" Valign="Middle" />
    <Xref Database="Entrez Gene" ID="468" />
  </DataNode>
  <DataNode TextLabel="MYC" GraphId="e4d" Type="GeneProduct">
    <Attribute Key="org.pathvisio.model.BackpageHead" Value="MYC | v-myc myelocytomatosis viral oncogene hom..." />
    <Graphics CenterX="1026.6666666666667" CenterY="393.3333333333333" Width="46.666666666666664" Height="20.0" ZOrder="32768" FontSize="10" Valign="Middle" />
    <Xref Database="Entrez Gene" ID="4609" />
  </DataNode>
  <DataNode TextLabel="FOS" GraphId="c82" Type="GeneProduct">
    <Attribute Key="org.pathvisio.model.BackpageHead" Value="FOS | v-fos FBJ murine osteosarcoma viral oncog..." />
    <Graphics CenterX="1233.3333333333333" CenterY="353.3333333333333" Width="40.0" Height="20.0" ZOrder="32768" FontSize="10" Valign="Middle" />
    <Xref Database="Entrez Gene" ID="2353" />
  </DataNode>
  <DataNode TextLabel="SRF" GraphId="bfd" Type="GeneProduct">
    <Attribute Key="org.pathvisio.model.BackpageHead" Value="SRF | serum response factor (c-fos serum respon..." />
    <Graphics CenterX="1090.0" CenterY="353.3333333333333" Width="40.0" Height="20.0" ZOrder="32768" FontSize="10" Valign="Middle" />
    <Xref Database="Entrez Gene" ID="6722" />
  </DataNode>
  <DataNode TextLabel="PPP3CC" GraphId="f26" Type="GeneProduct" GroupRef="a6d23">
    <Attribute Key="org.pathvisio.model.BackpageHead" Value="PPP3CC | protein phosphatase 3 (formerly 2B) c..." />
    <Graphics CenterX="920.0" CenterY="373.3333333333333" Width="60.0" Height="20.0" ZOrder="32768" FontSize="10" Valign="Middle" />
    <Xref Database="Entrez Gene" ID="5533" />
  </DataNode>
  <DataNode TextLabel="PPP3CA" GraphId="b16" Type="GeneProduct" GroupRef="a6d23">
    <Attribute Key="org.pathvisio.model.BackpageHead" Value="PPP3CA | protein phosphatase 3 (formerly 2B) c..." />
    <Graphics CenterX="920.0" CenterY="393.3333333333333" Width="60.0" Height="20.0" ZOrder="32768" FontSize="10" Valign="Middle" />
    <Xref Database="Entrez Gene" ID="5530" />
  </DataNode>
  <DataNode TextLabel="PPP3CB" GraphId="ec3" Type="GeneProduct" GroupRef="a6d23">
    <Attribute Key="org.pathvisio.model.BackpageHead" Value="PPP3CB | protein phosphatase 3 (formerly 2B) c..." />
    <Graphics CenterX="920.0" CenterY="413.3333333333333" Width="60.0" Height="20.0" ZOrder="32768" FontSize="10" Valign="Middle" />
    <Xref Database="Entrez Gene" ID="5532" />
  </DataNode>
  <DataNode TextLabel="PPP3R1" GraphId="e23" Type="GeneProduct" GroupRef="a6d23">
    <Attribute Key="org.pathvisio.model.BackpageHead" Value="PPP3R1 | protein phosphatase 3 (formerly 2B) r..." />
    <Graphics CenterX="920.0" CenterY="433.3333333333333" Width="60.0" Height="20.0" ZOrder="32768" FontSize="10" Valign="Middle" />
    <Xref Database="Entrez Gene" ID="5534" />
  </DataNode>
  <DataNode TextLabel="PPP3R2" GraphId="ccc" Type="GeneProduct" GroupRef="a6d23">
    <Attribute Key="org.pathvisio.model.BackpageHead" Value="PPP3R2 | protein phosphatase 3 (formerly 2B) r..." />
    <Graphics CenterX="920.0" CenterY="453.3333333333333" Width="60.0" Height="20.0" ZOrder="32768" FontSize="10" Valign="Middle" />
    <Xref Database="Entrez Gene" ID="5535" />
  </DataNode>
  <DataNode TextLabel="HSPA8" GraphId="e63" Type="GeneProduct">
    <Attribute Key="org.pathvisio.model.BackpageHead" Value="HSPA8 | heat shock 70kDa protein 8" />
    <Graphics CenterX="869.3333129882812" CenterY="483.0" Width="60.0" Height="20.0" ZOrder="32768" FontSize="10" Valign="Middle" />
    <Xref Database="Entrez Gene" ID="3312" />
  </DataNode>
  <DataNode TextLabel="HSPA1A" GraphId="da2" Type="GeneProduct">
    <Attribute Key="org.pathvisio.model.BackpageHead" Value="HSPA1A | heat shock 70kDa protein 1A" />
    <Graphics CenterX="869.3333333333334" CenterY="503.0" Width="60.0" Height="20.0" ZOrder="32768" FontSize="10" Valign="Middle" />
    <Xref Database="Entrez Gene" ID="3303" />
  </DataNode>
  <DataNode TextLabel="JUN" GraphId="d48" Type="GeneProduct">
    <Attribute Key="org.pathvisio.model.BackpageHead" Value="JUN | v-jun sarcoma virus 17 oncogene homolog (..." />
    <Graphics CenterX="1016.6666666666666" CenterY="546.6666666666666" Width="65.0" Height="20.0" ZOrder="32768" FontSize="10" Valign="Middle" />
    <Xref Database="Entrez Gene" ID="3725" />
  </DataNode>
  <DataNode TextLabel="JUND" GraphId="ff6" Type="GeneProduct">
    <Attribute Key="org.pathvisio.model.BackpageHead" Value="JUND | jun D proto-oncogene" />
    <Graphics CenterX="1016.6666666666666" CenterY="573.3333333333334" Width="65.0" Height="20.0" ZOrder="32768" FontSize="10" Valign="Middle" />
    <Xref Database="Entrez Gene" ID="3727" />
  </DataNode>
  <DataNode TextLabel="ATF2" GraphId="d3e" Type="GeneProduct">
    <Attribute Key="org.pathvisio.model.BackpageHead" Value="ATF2 | activating transcription factor 2" />
    <Graphics CenterX="1016.6666666666666" CenterY="633.3333333333334" Width="65.0" Height="20.0" ZOrder="32768" FontSize="10" Valign="Middle" />
    <Xref Database="Entrez Gene" ID="1386" />
  </DataNode>
  <DataNode TextLabel="ELK1" GraphId="a26" Type="GeneProduct">
    <Attribute Key="org.pathvisio.model.BackpageHead" Value="ELK1 | ELK1 member of ETS oncogene family" />
    <Graphics CenterX="1017.6666666666666" CenterY="656.6666666666666" Width="65.0" Height="20.0" ZOrder="32768" FontSize="10" Valign="Middle" />
    <Xref Database="Entrez Gene" ID="2002" />
  </DataNode>
  <DataNode TextLabel="TP53" GraphId="a97" Type="GeneProduct">
    <Attribute Key="org.pathvisio.model.BackpageHead" Value="TP53 | tumor protein p53 (Li-Fraumeni syndrome)..." />
    <Graphics CenterX="1016.6666666666666" CenterY="680.0" Width="65.0" Height="20.0" ZOrder="32768" FontSize="10" Valign="Middle" />
    <Xref Database="Entrez Gene" ID="7157" />
  </DataNode>
  <DataNode TextLabel="HSPA5" GraphId="dda" Type="GeneProduct">
    <Attribute Key="org.pathvisio.model.BackpageHead" Value="HSPA5 | heat shock 70kDa protein 5 (glucose-reg..." />
    <Graphics CenterX="869.3333129882812" CenterY="523.0" Width="60.0" Height="20.0" ZOrder="32768" FontSize="10" Valign="Middle" />
    <Xref Database="Entrez Gene" ID="3309" />
  </DataNode>
  <DataNode TextLabel="MAPK8IP3" GraphId="df1" Type="GeneProduct">
    <Attribute Key="org.pathvisio.model.BackpageHead" Value="MAPK8IP3 | mitogen-activated protein kinase 8 i..." />
    <Graphics CenterX="730.0" CenterY="460.0" Width="70.0" Height="20.0" ZOrder="32768" FontSize="10" Valign="Middle" />
    <Xref Database="Entrez Gene" ID="23162" />
  </DataNode>
  <DataNode TextLabel="CRK" GraphId="ac6" Type="GeneProduct" GroupRef="db2da">
    <Attribute Key="org.pathvisio.model.BackpageHead" Value="CRK | v-crk sarcoma virus CT10 oncogene homolog..." />
    <Graphics CenterX="730.0" CenterY="486.6666666666667" Width="40.0" Height="20.0" ZOrder="32768" FontSize="10" Valign="Middle" />
    <Xref Database="Entrez Gene" ID="1398" />
  </DataNode>
  <DataNode TextLabel="CRKL" GraphId="a46" Type="GeneProduct" GroupRef="db2da">
    <Attribute Key="org.pathvisio.model.BackpageHead" Value="CRKL | v-crk sarcoma virus CT10 oncogene homolo..." />
    <Graphics CenterX="730.0" CenterY="503.3333333333333" Width="40.0" Height="20.0" ZOrder="32768" FontSize="10" Valign="Middle" />
    <Xref Database="Entrez Gene" ID="1399" />
  </DataNode>
  <DataNode TextLabel="FLNA" GraphId="ff0" Type="GeneProduct">
    <Attribute Key="org.pathvisio.model.BackpageHead" Value="FLNA | filamin A alpha (actin binding protein ..." />
    <Graphics CenterX="680.0" CenterY="463.3333333333333" Width="40.0" Height="20.0" ZOrder="32768" FontSize="10" Valign="Middle" />
    <Xref Database="Entrez Gene" ID="2316" />
  </DataNode>
  <DataNode TextLabel="ARRB1" GraphId="b99" Type="GeneProduct" GroupRef="b6b45">
    <Attribute Key="org.pathvisio.model.BackpageHead" Value="ARRB1 | arrestin beta 1" />
    <Graphics CenterX="680.0" CenterY="490.0" Width="50.0" Height="20.0" ZOrder="32768" FontSize="10" Valign="Middle" />
    <Xref Database="Entrez Gene" ID="408" />
  </DataNode>
  <DataNode TextLabel="ARRB2" GraphId="a48" Type="GeneProduct" GroupRef="b6b45">
    <Attribute Key="org.pathvisio.model.BackpageHead" Value="ARRB2 | arrestin beta 2" />
    <Graphics CenterX="680.0" CenterY="510.0" Width="50.0" Height="20.0" ZOrder="32768" FontSize="10" Valign="Middle" />
    <Xref Database="Entrez Gene" ID="409" />
  </DataNode>
  <DataNode TextLabel="MAPK8" GraphId="ef5" Type="GeneProduct" GroupRef="fbf51">
    <Attribute Key="org.pathvisio.model.BackpageHead" Value="MAPK8 | mitogen-activated protein kinase 8" />
    <Graphics CenterX="769.9999694824219" CenterY="540.0" Width="60.0" Height="20.0" ZOrder="32768" FontSize="10" Valign="Middle" />
    <Xref Database="Entrez Gene" ID="5599" />
  </DataNode>
  <DataNode TextLabel="MAPK10" GraphId="d31" Type="GeneProduct" GroupRef="fbf51">
    <Attribute Key="org.pathvisio.model.BackpageHead" Value="MAPK10 | mitogen-activated protein kinase 10" />
    <Graphics CenterX="770.0" CenterY="560.0" Width="60.0" Height="20.0" ZOrder="32768" FontSize="10" Valign="Middle" />
    <Xref Database="Entrez Gene" ID="5602" />
  </DataNode>
  <DataNode TextLabel="MAPK9" GraphId="bf9" Type="GeneProduct" GroupRef="fbf51">
    <Attribute Key="org.pathvisio.model.BackpageHead" Value="MAPK9 | mitogen-activated protein kinase 9" />
    <Graphics CenterX="769.9999694824219" CenterY="580.0" Width="60.0" Height="20.0" ZOrder="32768" FontSize="10" Valign="Middle" />
    <Xref Database="Entrez Gene" ID="5601" />
  </DataNode>
  <DataNode TextLabel="PTPN7" GraphId="a98" Type="GeneProduct" GroupRef="d39e9">
    <Attribute Key="org.pathvisio.model.BackpageHead" Value="PTPN7 | protein tyrosine phosphatase non-recep..." />
    <Graphics CenterX="769.0" CenterY="661.6666666666666" Width="50.0" Height="20.0" ZOrder="32768" FontSize="10" Valign="Middle" />
    <Xref Database="Entrez Gene" ID="5778" />
  </DataNode>
  <DataNode TextLabel="PTPN5" GraphId="c6e" Type="GeneProduct" GroupRef="d39e9">
    <Attribute Key="org.pathvisio.model.BackpageHead" Value="PTPN5 | protein tyrosine phosphatase non-recep..." />
    <Graphics CenterX="769.0" CenterY="681.6666666666666" Width="50.0" Height="20.0" ZOrder="32768" FontSize="10" Valign="Middle" />
    <Xref Database="Entrez Gene" ID="84867" />
  </DataNode>
  <DataNode TextLabel="PTPRR" GraphId="fc6" Type="GeneProduct" GroupRef="d39e9">
    <Attribute Key="org.pathvisio.model.BackpageHead" Value="PTPRR | protein tyrosine phosphatase receptor ..." />
    <Graphics CenterX="769.0" CenterY="701.6666666666666" Width="50.0" Height="20.0" ZOrder="32768" FontSize="10" Valign="Middle" />
    <Xref Database="Entrez Gene" ID="5801" />
  </DataNode>
  <DataNode TextLabel="PPM1A" GraphId="c70" Type="GeneProduct">
    <Attribute Key="org.pathvisio.model.BackpageHead" Value="PPM1A | protein phosphatase 1A (formerly 2C) m..." />
    <Graphics CenterX="679.6666666666666" CenterY="651.6666666666666" Width="53.333333333333336" Height="20.0" ZOrder="32768" FontSize="10" Valign="Middle" />
    <Xref Database="Entrez Gene" ID="5494" />
  </DataNode>
  <DataNode TextLabel="AKT1" GraphId="cc7" Type="GeneProduct" GroupRef="e14ee">
    <Attribute Key="org.pathvisio.model.BackpageHead" Value="AKT1 | v-akt murine thymoma viral oncogene homo..." />
    <Graphics CenterX="606.6666666666666" CenterY="676.6666666666666" Width="40.0" Height="20.0" ZOrder="32768" FontSize="10" Valign="Middle" />
    <Xref Database="Entrez Gene" ID="207" />
  </DataNode>
  <DataNode TextLabel="AKT2" GraphId="ab9" Type="GeneProduct" GroupRef="e14ee">
    <Attribute Key="org.pathvisio.model.BackpageHead" Value="AKT2 | v-akt murine thymoma viral oncogene homo..." />
    <Graphics CenterX="606.6666666666666" CenterY="696.6666666666666" Width="40.0" Height="20.0" ZOrder="32768" FontSize="10" Valign="Middle" />
    <Xref Database="Entrez Gene" ID="208" />
  </DataNode>
  <DataNode TextLabel="AKT3" GraphId="ebf" Type="GeneProduct" GroupRef="e14ee">
    <Attribute Key="org.pathvisio.model.BackpageHead" Value="AKT3 | v-akt murine thymoma viral oncogene homo..." />
    <Graphics CenterX="606.6666666666666" CenterY="716.6666666666666" Width="40.0" Height="20.0" ZOrder="32768" FontSize="10" Valign="Middle" />
    <Xref Database="Entrez Gene" ID="10000" />
  </DataNode>
  <DataNode TextLabel="STK3" GraphId="b6d" Type="GeneProduct">
    <Attribute Key="org.pathvisio.model.BackpageHead" Value="STK3 | serine/threonine kinase 3 (STE20 homolog..." />
    <Graphics CenterX="446.6666666666667" CenterY="683.3333333333334" Width="40.0" Height="20.0" ZOrder="32768" FontSize="10" Valign="Middle" />
    <Xref Database="Entrez Gene" ID="6788" />
  </DataNode>
  <DataNode TextLabel="MINK1" GraphId="cde" Type="GeneProduct">
    <Attribute Key="org.pathvisio.model.BackpageHead" Value="MINK1 | misshapen-like kinase 1 (zebrafish)" />
    <Graphics CenterX="447.6666666666667" CenterY="706.6666666666666" Width="45.0" Height="20.0" ZOrder="32768" FontSize="10" Valign="Middle" />
    <Xref Database="Entrez Gene" ID="50488" />
  </DataNode>
  <DataNode TextLabel="PAK2" GraphId="dfb" Type="GeneProduct" GroupRef="a5f41">
    <Attribute Key="org.pathvisio.model.BackpageHead" Value="PAK2 | p21 (CDKN1A)-activated kinase 2" />
    <Graphics CenterX="447.6666666666667" CenterY="610.0" Width="41.666666666666664" Height="20.0" ZOrder="32768" FontSize="10" Valign="Middle" />
    <Xref Database="Entrez Gene" ID="5062" />
  </DataNode>
  <DataNode TextLabel="PAK1" GraphId="eec" Type="GeneProduct" GroupRef="a5f41">
    <Attribute Key="org.pathvisio.model.BackpageHead" Value="PAK1 | p21/Cdc42/Rac1-activated kinase 1 (STE20..." />
    <Graphics CenterX="447.6666666666667" CenterY="593.3333333333334" Width="41.666666666666664" Height="20.0" ZOrder="32768" FontSize="10" Valign="Middle" />
    <Xref Database="Entrez Gene" ID="5058" />
  </DataNode>
  <DataNode TextLabel="MAP3K1" GraphId="c17" Type="GeneProduct">
    <Attribute Key="org.pathvisio.model.BackpageHead" Value="MAP3K1 | mitogen-activated protein kinase kinas..." />
    <Graphics CenterX="537.6666666666666" CenterY="544.6666666666666" Width="63.66824666666666" Height="20.0" ZOrder="32768" FontSize="10" Valign="Middle" />
    <Xref Database="Entrez Gene" ID="4214" />
  </DataNode>
  <DataNode TextLabel="MAP3K2" GraphId="c13" Type="GeneProduct">
    <Attribute Key="org.pathvisio.model.BackpageHead" Value="MEKK2/3" />
    <Graphics CenterX="538.6666666666666" CenterY="600.0" Width="63.66824666666666" Height="20.0" ZOrder="32768" FontSize="10" Valign="Middle" />
    <Xref Database="Entrez Gene" ID="10746" />
  </DataNode>
  <DataNode TextLabel="MAP3K8" GraphId="f55" Type="GeneProduct">
    <Attribute Key="org.pathvisio.model.BackpageHead" Value="MAP3K8 | mitogen-activated protein kinase kinas..." />
    <Graphics CenterX="539.1358024691367" CenterY="477.352180378324" Width="63.66824666666666" Height="20.0" ZOrder="32768" FontSize="10" Valign="Middle" />
    <Xref Database="Entrez Gene" ID="1326" />
  </DataNode>
  <DataNode TextLabel="RAC2" GraphId="ed0" Type="GeneProduct" GroupRef="f4a88">
    <Attribute Key="org.pathvisio.model.BackpageHead" Value="RAC2 | ras-related C3 botulinum toxin substrate..." />
    <Graphics CenterX="337.6666666666667" CenterY="558.0" Width="60.0" Height="20.0" ZOrder="32768" FontSize="10" Valign="Middle" />
    <Xref Database="Entrez Gene" ID="5880" />
  </DataNode>
  <DataNode TextLabel="RAC1" GraphId="faf" Type="GeneProduct" GroupRef="f4a88">
    <Attribute Key="org.pathvisio.model.BackpageHead" Value="RAC1 | ras-related C3 botulinum toxin substrate..." />
    <Graphics CenterX="337.6666666666667" CenterY="578.0" Width="60.0" Height="20.0" ZOrder="32768" FontSize="10" Valign="Middle" />
    <Xref Database="Entrez Gene" ID="5879" />
  </DataNode>
  <DataNode TextLabel="CDC42" GraphId="cef" Type="GeneProduct" GroupRef="f4a88">
    <Attribute Key="org.pathvisio.model.BackpageHead" Value="CDC42 | cell division cycle 42 (GTP binding pro..." />
    <Graphics CenterX="337.6666666666667" CenterY="598.0" Width="60.0" Height="20.0" ZOrder="32768" FontSize="10" Valign="Middle" />
    <Xref Database="Entrez Gene" ID="998" />
  </DataNode>
  <DataNode TextLabel="CASP6" GraphId="ab1" Type="GeneProduct" GroupRef="a0a20">
    <Attribute Key="org.pathvisio.model.BackpageHead" Value="CASP6 | caspase 6 apoptosis-related cysteine p..." />
    <Graphics CenterX="336.6666666666667" CenterY="636.6666666666666" Width="60.0" Height="20.0" ZOrder="32768" FontSize="10" Valign="Middle" />
    <Xref Database="Entrez Gene" ID="839" />
  </DataNode>
  <DataNode TextLabel="CASP2" GraphId="fa4" Type="GeneProduct" GroupRef="a0a20">
    <Attribute Key="org.pathvisio.model.BackpageHead" Value="CASP2 | caspase 2 apoptosis-related cysteine p..." />
    <Graphics CenterX="336.6666666666667" CenterY="656.6666666666666" Width="60.0" Height="20.0" ZOrder="32768" FontSize="10" Valign="Middle" />
    <Xref Database="Entrez Gene" ID="835" />
  </DataNode>
  <DataNode TextLabel="CASP8" GraphId="b93" Type="GeneProduct" GroupRef="a0a20">
    <Attribute Key="org.pathvisio.model.BackpageHead" Value="CASP8 | caspase 8 apoptosis-related cysteine p..." />
    <Graphics CenterX="336.6666666666667" CenterY="676.6666666666666" Width="60.0" Height="20.0" ZOrder="32768" FontSize="10" Valign="Middle" />
    <Xref Database="Entrez Gene" ID="841" />
  </DataNode>
  <DataNode TextLabel="CASP7" GraphId="a6f" Type="GeneProduct" GroupRef="a0a20">
    <Attribute Key="org.pathvisio.model.BackpageHead" Value="CASP7 | caspase 7 apoptosis-related cysteine p..." />
    <Graphics CenterX="336.6666666666667" CenterY="696.6666666666666" Width="60.0" Height="20.0" ZOrder="32768" FontSize="10" Valign="Middle" />
    <Xref Database="Entrez Gene" ID="840" />
  </DataNode>
  <DataNode TextLabel="CASP9" GraphId="ca0" Type="GeneProduct" GroupRef="a0a20">
    <Attribute Key="org.pathvisio.model.BackpageHead" Value="CASP9 | caspase 9 apoptosis-related cysteine p..." />
    <Graphics CenterX="336.6666666666667" CenterY="716.6666666666666" Width="60.0" Height="20.0" ZOrder="32768" FontSize="10" Valign="Middle" />
    <Xref Database="Entrez Gene" ID="842" />
  </DataNode>
  <DataNode TextLabel="CASP3" GraphId="b28" Type="GeneProduct" GroupRef="a0a20">
    <Attribute Key="org.pathvisio.model.BackpageHead" Value="CASP3 | caspase 3 apoptosis-related cysteine p..." />
    <Graphics CenterX="336.6666666666667" CenterY="736.6666666666666" Width="60.0" Height="20.0" ZOrder="32768" FontSize="10" Valign="Middle" />
    <Xref Database="Entrez Gene" ID="836" />
  </DataNode>
  <DataNode TextLabel="CASP1" GraphId="ed8" Type="GeneProduct" GroupRef="a0a20">
    <Attribute Key="org.pathvisio.model.BackpageHead" Value="CASP1 | caspase 1 apoptosis-related cysteine p..." />
    <Graphics CenterX="336.6666666666667" CenterY="756.6666666666666" Width="60.0" Height="20.0" ZOrder="32768" FontSize="10" Valign="Middle" />
    <Xref Database="Entrez Gene" ID="834" />
  </DataNode>
  <DataNode TextLabel="TRAF2" GraphId="f0f" Type="GeneProduct">
    <Attribute Key="org.pathvisio.model.BackpageHead" Value="TRAF2 | TNF receptor-associated factor 2" />
    <Graphics CenterX="337.6666666666667" CenterY="797.0" Width="60.0" Height="20.0" ZOrder="32768" FontSize="10" Valign="Middle" />
    <Xref Database="Entrez Gene" ID="7186" />
  </DataNode>
  <DataNode TextLabel="MAPK13" GraphId="bff" Type="GeneProduct" GroupRef="fd664">
    <Attribute Key="org.pathvisio.model.BackpageHead" Value="MAPK13 | mitogen-activated protein kinase 13" />
    <Graphics CenterX="796.6666666666666" CenterY="850.0" Width="60.0" Height="20.0" ZOrder="32768" FontSize="10" Valign="Middle" />
    <Xref Database="Entrez Gene" ID="5603" />
  </DataNode>
  <DataNode TextLabel="MAPK12" GraphId="f46" Type="GeneProduct" GroupRef="fd664">
    <Attribute Key="org.pathvisio.model.BackpageHead" Value="MAPK12 | mitogen-activated protein kinase 12" />
    <Graphics CenterX="796.6666666666666" CenterY="870.0" Width="60.0" Height="20.0" ZOrder="32768" FontSize="10" Valign="Middle" />
    <Xref Database="Entrez Gene" ID="6300" />
  </DataNode>
  <DataNode TextLabel="DDIT3" GraphId="ac3" Type="GeneProduct">
    <Attribute Key="org.pathvisio.model.BackpageHead" Value="DDIT3 | DNA-damage-inducible transcript 3" />
    <Graphics CenterX="1016.6666666666666" CenterY="859.3333333333334" Width="66.66666666666667" Height="20.0" ZOrder="32768" FontSize="10" Valign="Middle" />
    <Xref Database="Entrez Gene" ID="1649" />
  </DataNode>
  <DataNode TextLabel="MAX" GraphId="ff5" Type="GeneProduct">
    <Attribute Key="org.pathvisio.model.BackpageHead" Value="MAX | MYC associated factor X" />
    <Graphics CenterX="1016.6666666666666" CenterY="882.6666666666666" Width="66.66666666666667" Height="20.0" ZOrder="32768" FontSize="10" Valign="Middle" />
    <Xref Database="Entrez Gene" ID="4149" />
  </DataNode>
  <DataNode TextLabel="MEF2C" GraphId="fb1" Type="GeneProduct">
    <Attribute Key="org.pathvisio.model.BackpageHead" Value="MEF2C | MADS box transcription enhancer factor ..." />
    <Graphics CenterX="1016.6666666666666" CenterY="902.6666666666666" Width="66.66666666666667" Height="20.0" ZOrder="32768" FontSize="10" Valign="Middle" />
    <Xref Database="Entrez Gene" ID="4208" />
  </DataNode>
  <DataNode TextLabel="HSPB2" GraphId="acc" Type="GeneProduct" GroupRef="de600">
    <Attribute Key="org.pathvisio.model.BackpageHead" Value="HSPB2 | heat shock 27kDa protein 2" />
    <Graphics CenterX="1016.6666666666666" CenterY="976.6666666666666" Width="65.0" Height="20.0" ZOrder="32768" FontSize="10" Valign="Middle" />
    <Xref Database="Entrez Gene" ID="3316" />
  </DataNode>
  <DataNode TextLabel="HSPB1" GraphId="cb0" Type="GeneProduct" GroupRef="de600">
    <Attribute Key="org.pathvisio.model.BackpageHead" Value="HSPB1 | heat shock 27kDa protein 1" />
    <Graphics CenterX="1016.6666666666666" CenterY="996.6666666666666" Width="65.0" Height="20.0" ZOrder="32768" FontSize="10" Valign="Middle" />
    <Xref Database="Entrez Gene" ID="3315" />
  </DataNode>
  <DataNode TextLabel="ATF4" GraphId="aeb" Type="GeneProduct">
    <Attribute Key="org.pathvisio.model.BackpageHead" Value="ATF4 | activating transcription factor 4 (tax-r..." />
    <Graphics CenterX="1016.6666666666666" CenterY="1033.3333333333333" Width="65.0" Height="20.0" ZOrder="32768" FontSize="10" Valign="Middle" />
    <Xref Database="Entrez Gene" ID="468" />
  </DataNode>
  <DataNode TextLabel="CDC25B" GraphId="c7f" Type="GeneProduct">
    <Attribute Key="org.pathvisio.model.BackpageHead" Value="CDC25B | cell division cycle 25B" />
    <Graphics CenterX="863.3333333333334" CenterY="1053.3333333333333" Width="75.0" Height="20.0" ZOrder="32768" FontSize="10" Valign="Middle" />
    <Xref Database="Entrez Gene" ID="994" />
  </DataNode>
  <DataNode TextLabel="NR4A1" GraphId="ad1" Type="GeneProduct">
    <Attribute Key="org.pathvisio.model.BackpageHead" Value="NR4A1 | nuclear receptor subfamily 4 group A ..." />
    <Graphics CenterX="947.6666666666666" CenterY="1146.6666666666667" Width="65.0" Height="20.0" ZOrder="32768" FontSize="10" Valign="Middle" />
    <Xref Database="Entrez Gene" ID="3164" />
  </DataNode>
  <DataNode TextLabel="MAPKAPK2" GraphId="dd8" Type="GeneProduct">
    <Attribute Key="org.pathvisio.model.BackpageHead" Value="MAPKAPK2 | mitogen-activated protein kinase-act..." />
    <Graphics CenterX="863.3333333333334" CenterY="1000.0" Width="80.0" Height="20.0" ZOrder="32768" FontSize="10" Valign="Middle" />
    <Xref Database="Entrez Gene" ID="9261" />
  </DataNode>
  <DataNode TextLabel="MAPK14" GraphId="f0b" Type="GeneProduct" GroupRef="fd664">
    <Attribute Key="org.pathvisio.model.BackpageHead" Value="MAPK14 | mitogen-activated protein kinase 14" />
    <Graphics CenterX="796.6666666666666" CenterY="890.0" Width="60.0" Height="20.0" ZOrder="32768" FontSize="10" Valign="Middle" />
    <Xref Database="Entrez Gene" ID="1432" />
  </DataNode>
  <DataNode TextLabel="TAOK1" GraphId="daf" Type="GeneProduct" GroupRef="fd809">
    <Attribute Key="org.pathvisio.model.BackpageHead" Value="TAOK1 | TAO kinase 1" />
    <Graphics CenterX="536.6666666666666" CenterY="1056.6666666666667" Width="60.0" Height="20.0" ZOrder="32768" FontSize="10" Valign="Middle" />
    <Xref Database="Entrez Gene" ID="57551" />
  </DataNode>
  <DataNode TextLabel="MAP3K4" GraphId="d72" Type="GeneProduct">
    <Attribute Key="org.pathvisio.model.BackpageHead" Value="MAP3K4 | mitogen-activated protein kinase kinas..." />
    <Graphics CenterX="536.6666666666666" CenterY="1024.6666666666667" Width="60.0" Height="20.0" ZOrder="32768" FontSize="10" Valign="Middle" />
    <Xref Database="Entrez Gene" ID="4216" />
  </DataNode>
  <DataNode TextLabel="MAP3K7" GraphId="b65" Type="GeneProduct">
    <Attribute Key="org.pathvisio.model.BackpageHead" Value="MAP3K7 | mitogen-activated protein kinase kinas..." />
    <Graphics CenterX="536.6666666666666" CenterY="906.6666666666666" Width="60.0" Height="20.0" ZOrder="32768" FontSize="10" Valign="Middle" />
    <Xref Database="Entrez Gene" ID="6885" />
  </DataNode>
  <DataNode TextLabel="MAP3K5" GraphId="d1a" Type="GeneProduct">
    <Attribute Key="org.pathvisio.model.BackpageHead" Value="MAP3K5 | mitogen-activated protein kinase kinas..." />
    <Graphics CenterX="536.6666666666666" CenterY="873.3333333333334" Width="60.0" Height="20.0" ZOrder="32768" FontSize="10" Valign="Middle" />
    <Xref Database="Entrez Gene" ID="4217" />
  </DataNode>
  <DataNode TextLabel="DAXX" GraphId="e72" Type="GeneProduct">
    <Attribute Key="org.pathvisio.model.BackpageHead" Value="DAXX | death-associated protein 6" />
    <Graphics CenterX="336.6666666666667" CenterY="876.6666666666666" Width="60.0" Height="20.0" ZOrder="32768" FontSize="10" Valign="Middle" />
    <Xref Database="Entrez Gene" ID="1616" />
  </DataNode>
  <DataNode TextLabel="TGFB2" GraphId="d92" Type="GeneProduct" GroupRef="e0f07">
    <Attribute Key="org.pathvisio.model.BackpageHead" Value="TGFB2 | transforming growth factor beta 2" />
    <Graphics CenterX="56.666666666666664" CenterY="940.0" Width="50.0" Height="20.0" ZOrder="32768" FontSize="10" Valign="Middle" />
    <Xref Database="Entrez Gene" ID="7042" />
  </DataNode>
  <DataNode TextLabel="TGFB1" GraphId="e6c" Type="GeneProduct" GroupRef="e0f07">
    <Attribute Key="org.pathvisio.model.BackpageHead" Value="TGFB1 | transforming growth factor beta 1 (Cam..." />
    <Graphics CenterX="56.666666666666664" CenterY="920.0" Width="50.0" Height="20.0" ZOrder="32768" FontSize="10" Valign="Middle" />
    <Xref Database="Entrez Gene" ID="7040" />
  </DataNode>
  <DataNode TextLabel="TGFB3" GraphId="c40" Type="GeneProduct" GroupRef="e0f07">
    <Attribute Key="org.pathvisio.model.BackpageHead" Value="TGFB3 | transforming growth factor beta 3" />
    <Graphics CenterX="56.666666666666664" CenterY="900.0" Width="50.0" Height="20.0" ZOrder="32768" FontSize="10" Valign="Middle" />
    <Xref Database="Entrez Gene" ID="7043" />
  </DataNode>
  <DataNode TextLabel="FASLG" GraphId="af0" Type="GeneProduct">
    <Attribute Key="org.pathvisio.model.BackpageHead" Value="FASLG | Fas ligand (TNF superfamily member 6)" />
    <Graphics CenterX="56.666666666666664" CenterY="863.3333333333334" Width="50.0" Height="20.0" ZOrder="32768" FontSize="10" Valign="Middle" />
    <Xref Database="Entrez Gene" ID="356" />
  </DataNode>
  <DataNode TextLabel="IL1B" GraphId="f6b" Type="GeneProduct" GroupRef="cfda1">
    <Attribute Key="org.pathvisio.model.BackpageHead" Value="IL1B | interleukin 1 beta" />
    <Graphics CenterX="56.666666666666664" CenterY="833.3333333333334" Width="40.0" Height="20.0" ZOrder="32768" FontSize="10" Valign="Middle" />
    <Xref Database="Entrez Gene" ID="3553" />
  </DataNode>
  <DataNode TextLabel="IL1A" GraphId="c76" Type="GeneProduct" GroupRef="cfda1">
    <Attribute Key="org.pathvisio.model.BackpageHead" Value="IL1A | interleukin 1 alpha" />
    <Graphics CenterX="56.666666666666664" CenterY="813.3333333333334" Width="40.0" Height="20.0" ZOrder="32768" FontSize="10" Valign="Middle" />
    <Xref Database="Entrez Gene" ID="3552" />
  </DataNode>
  <DataNode TextLabel="cAMP" GraphId="cb04a" Type="Metabolite">
    <Graphics CenterX="530.0" CenterY="132.0" Width="44.0" Height="20.0" ZOrder="32768" FontSize="10" Valign="Middle" Color="0000ff" />
    <Xref Database="HMDB" ID="HMDB00058" />
  </DataNode>
  <DataNode TextLabel="Phosphatidylinositol&#xA;signaling system" GraphId="a3535" Type="Pathway">
    <Graphics CenterX="512.5" CenterY="59.5" Width="137.0" Height="29.0" ZOrder="32768" FontWeight="Bold" FontSize="12" Valign="Middle" ShapeType="None" Color="14961e" />
    <Xref Database="" ID="" />
  </DataNode>
  <DataNode TextLabel="Wnt signaling pathway" GraphId="b9523" Type="Pathway">
    <Graphics CenterX="1057.0" CenterY="1093.0" Width="142.0" Height="20.0" ZOrder="32768" FontWeight="Bold" FontSize="12" Valign="Middle" ShapeType="None" Color="14961e" />
    <Xref Database="WikiPathways" ID="WP428" />
  </DataNode>
  <DataNode TextLabel="Apoptosis" GraphId="d8cd7" Type="Pathway" GroupRef="bbb58">
    <Graphics CenterX="1266.0" CenterY="745.0" Width="80.0" Height="20.0" ZOrder="32768" FontWeight="Bold" FontSize="12" Valign="Middle" ShapeType="None" Color="14961e" />
    <Xref Database="WikiPathways" ID="WP254" />
  </DataNode>
  <DataNode TextLabel="Cell cycle" GraphId="f87af" Type="Pathway">
    <Graphics CenterX="1373.0" CenterY="728.0" Width="80.0" Height="20.0" ZOrder="32768" FontWeight="Bold" FontSize="12" Valign="Middle" ShapeType="None" Color="14961e" />
    <Xref Database="WikiPathways" ID="WP179" />
  </DataNode>
  <DataNode TextLabel="p53 signaling pathway" GraphId="ee3e9" Type="Pathway">
    <Graphics CenterX="1198.5" CenterY="680.0" Width="143.0" Height="20.0" ZOrder="32768" FontWeight="Bold" FontSize="12" Valign="Middle" ShapeType="None" Color="14961e" />
    <Xref Database="" ID="" />
  </DataNode>
  <DataNode TextLabel="LRRK2-mut" GraphId="e8cc3" Type="GeneProduct">
    <Graphics CenterX="541.9552053191893" CenterY="511.73876958190647" Width="70.76416448559601" Height="19.99999999999996" ZOrder="32768" FontSize="10" Valign="Middle" Color="cc3300" />
    <Xref Database="Entrez Gene" ID="120892" />
  </DataNode>
  <DataNode TextLabel="Vemurafenib" GraphId="ce5c5" Type="Metabolite">
    <Graphics CenterX="607.8993640104744" CenterY="255.53684998129467" Width="64.74747474747478" Height="20.0" ZOrder="32768" FontSize="10" Valign="Middle" Color="0000ff" />
    <Xref Database="Chemspider" ID="24747352" />
  </DataNode>
  <DataNode TextLabel="BRAF V600E" GraphId="cda2b" Type="GeneProduct">
    <Attribute Key="org.pathvisio.model.BackpageHead" Value="BRAF | v-raf murine sarcoma viral oncogene homo..." />
    <Graphics CenterX="608.6953710777237" CenterY="333.3252757893275" Width="71.41750841750904" Height="20.0" ZOrder="32769" FontSize="10" Valign="Middle" />
    <Xref Database="Entrez Gene" ID="673" />
  </DataNode>
  <Interaction GraphId="c6bcc">
    <Graphics ZOrder="12288" LineThickness="1.0" Color="cccccc">
      <Point X="146.66666666666666" Y="93.33333333333333" />
      <Point X="146.66666666666666" Y="1183.3333333333333" />
    </Graphics>
    <Xref Database="" ID="" />
  </Interaction>
  <Interaction GraphId="e4d93" GroupRef="e5c5c">
    <Graphics ZOrder="12288" LineThickness="1.0" Color="cccccc">
      <Point X="166.66666666666666" Y="93.33333333333333" />
      <Point X="166.66666666666666" Y="1180.0" />
    </Graphics>
    <Xref Database="" ID="" />
  </Interaction>
  <Interaction GraphId="a1297">
    <Graphics ZOrder="12288" LineThickness="1.0">
      <Point X="446.33333333333337" Y="164.00000000000006" GraphRef="f6e" RelX="0.0" RelY="1.0" />
      <Point X="446.6666666666667" Y="191.0" GraphRef="e6acb" RelX="0.0" RelY="-1.0" ArrowHead="Arrow" />
    </Graphics>
    <Xref Database="" ID="" />
  </Interaction>
  <Interaction GraphId="fec2c">
    <Graphics ZOrder="12288" LineStyle="Broken" LineThickness="1.0">
      <Point X="282.0" Y="119.0" GraphRef="cc6" RelX="1.0" RelY="0.0" />
      <Point X="309.66666666666663" Y="119.0" GraphRef="eb6" RelX="-1.0" RelY="0.0" ArrowHead="Arrow" />
    </Graphics>
    <Xref Database="" ID="" />
  </Interaction>
  <Interaction GraphId="bc13a">
    <Graphics ZOrder="12288" LineThickness="1.0" Color="ff0000">
      <Point X="679.6666666666667" Y="661.6666666666666" GraphRef="c70" RelX="0.0" RelY="1.0" />
      <Point X="710.0" Y="843.3333333333334" ArrowHead="mim-inhibition" />
    </Graphics>
    <Xref Database="" ID="" />
  </Interaction>
  <Interaction GraphId="f2e18">
    <Graphics ZOrder="12288" LineStyle="Broken" LineThickness="1.0">
      <Point X="1056.0" Y="106.66666666666667" GraphRef="e7c" RelX="1.0" RelY="0.0" />
      <Point X="1126.0" Y="105.66666666666666" GraphRef="d0a" RelX="-1.0" RelY="0.0" ArrowHead="Arrow" />
    </Graphics>
    <Xref Database="" ID="" />
  </Interaction>
  <Interaction GraphId="ce430">
    <Graphics ConnectorType="Elbow" ZOrder="12288" LineThickness="1.0">
      <Point X="796.6666666666666" Y="908.0" GraphRef="b8a83" RelX="0.0" RelY="1.0" />
      <Point X="825.8333333333334" Y="1026.6666666666667" GraphRef="c79" RelX="-1.0" RelY="0.0" ArrowHead="Arrow" />
    </Graphics>
    <Xref Database="" ID="" />
  </Interaction>
  <Interaction GraphId="ad9c9">
    <Graphics ZOrder="12288" LineThickness="1.0">
      <Point X="903.3333333333334" Y="986.6666666666666" />
      <Point X="976.1666666666665" Y="986.6666666666666" GraphRef="d8dc2" RelX="-1.0" RelY="0.0" ArrowHead="Arrow" />
    </Graphics>
    <Xref Database="" ID="" />
  </Interaction>
  <Interaction GraphId="d0a57">
    <Graphics ZOrder="12288" LineThickness="1.0">
      <Point X="903.3333333333334" Y="1013.3333333333334" />
      <Point X="984.1666666666665" Y="1033.3333333333333" GraphRef="aeb" RelX="-1.0" RelY="0.0" ArrowHead="Arrow" />
    </Graphics>
    <Xref Database="" ID="" />
  </Interaction>
  <Interaction GraphId="bf14f">
    <Graphics ZOrder="12288" LineThickness="1.0">
      <Point X="1050.0" Y="869.3333333333334" />
      <Point X="1163.0" Y="869.3333333333334" GraphRef="cbe" RelX="-1.0" RelY="0.0" ArrowHead="Arrow" />
    </Graphics>
    <Xref Database="" ID="" />
  </Interaction>
  <Interaction GraphId="d6ce9">
    <Graphics ZOrder="12288" LineThickness="1.0">
      <Point X="578.0" Y="356.66666666666663" GraphRef="c113c" RelX="1.0" RelY="0.0" />
      <Point X="671.0" Y="356.0" ArrowHead="Arrow" />
    </Graphics>
    <Xref Database="" ID="" />
  </Interaction>
  <Interaction GraphId="f818d">
    <Graphics ZOrder="12288" LineThickness="1.0">
      <Point X="272.3333333333333" Y="357.0" GraphRef="bd6" RelX="1.1666666666666667" RelY="0.0" />
      <Point X="356.6666666666667" Y="357.0" GraphRef="d2a" RelX="-1.037037037037037" RelY="0.0" ArrowHead="Arrow" />
      <Anchor Position="0.4" Shape="None" GraphId="fbb8b" />
    </Graphics>
    <Xref Database="" ID="" />
  </Interaction>
  <Interaction GraphId="b8ee0">
    <Graphics ZOrder="12288" LineThickness="1.0">
      <Point X="83.33333333333331" Y="783.3333333333334" GraphRef="ac2" RelX="1.3333333333333333" RelY="0.0" />
      <Point X="126.66666666666669" Y="783.3333333333334" GraphRef="d28" RelX="-1.125" RelY="0.0" ArrowHead="Arrow" />
    </Graphics>
    <Xref Database="" ID="" />
  </Interaction>
  <Interaction GraphId="a1601">
    <Graphics ZOrder="12288" LineThickness="1.0">
      <Point X="966.6666666666666" Y="313.3333333333333" GraphRef="d7b" RelX="1.1" RelY="1.3333333333333333" />
      <Point X="997.6666666666667" Y="315.3333333333333" GraphRef="d5a" RelX="-1.3333333333333333" RelY="0.0" ArrowHead="Arrow" />
    </Graphics>
    <Xref Database="" ID="" />
  </Interaction>
  <Interaction GraphId="b356c">
    <Graphics ZOrder="12288" LineThickness="1.0">
      <Point X="803.3333333333334" Y="560.0" GraphRef="d31" RelX="1.1111111111111112" RelY="0.0" />
      <Point X="974.3333333333333" Y="653.3333333333333" GraphRef="a26" RelX="-1.3333333333333333" RelY="-0.3333333333333333" ArrowHead="Arrow" />
    </Graphics>
    <Xref Database="" ID="" />
  </Interaction>
  <Interaction GraphId="d7b78">
    <Graphics ZOrder="12288" LineThickness="1.0" Color="ff0000">
      <Point X="606.6666666666666" Y="734.6666666666666" GraphRef="e7f7b" RelX="0.0" RelY="1.0" />
      <Point X="566.6666666666666" Y="873.3333333333334" GraphRef="d1a" RelX="1.0" RelY="0.0" ArrowHead="mim-inhibition" />
    </Graphics>
    <Xref Database="" ID="" />
  </Interaction>
  <Interaction GraphId="ff504">
    <Graphics ZOrder="12288" LineThickness="1.0">
      <Point X="736.3333333333335" Y="356.66666666666663" GraphRef="db0" RelX="1.2307692307692308" RelY="1.3333333333333333" />
      <Point X="756.6666666666666" Y="356.6666666666667" ArrowHead="Arrow" />
    </Graphics>
    <Xref Database="" ID="" />
  </Interaction>
  <Interaction GraphId="dc8ef">
    <Graphics ZOrder="12288" LineThickness="1.0">
      <Point X="476.6666666666667" Y="569.0" GraphRef="fb2" RelX="1.0" RelY="0.0" />
      <Point X="504.3333241712545" Y="569.0" GraphRef="a5d" RelX="-1.0470947211701283" RelY="0.0" ArrowHead="Arrow" />
    </Graphics>
    <Xref Database="" ID="" />
  </Interaction>
  <Interaction GraphId="a78d7">
    <Graphics ZOrder="12288" LineThickness="1.0">
      <Point X="367.6666666666667" Y="797.0" GraphRef="f0f" RelX="1.0" RelY="0.0" />
      <Point X="504.3333241712545" Y="554.6666666666666" GraphRef="c17" RelX="-1.0470947211701283" RelY="1.0" ArrowHead="Arrow" />
    </Graphics>
    <Xref Database="" ID="" />
  </Interaction>
  <Interaction GraphId="c9fb0">
    <Graphics ConnectorType="Elbow" ZOrder="12288" LineThickness="1.0">
      <Point X="321.83333333333326" Y="128.0" GraphRef="eb6" RelX="0.0" RelY="1.0" />
      <Point X="261.0" Y="154.75000000000003" GraphRef="e05" RelX="1.0" RelY="-0.5" ArrowHead="Arrow" />
    </Graphics>
    <Xref Database="" ID="" />
  </Interaction>
  <Interaction GraphId="a6708">
    <Graphics ZOrder="12288" LineThickness="1.0">
      <Point X="450.0" Y="299.0" GraphRef="c8f" RelX="0.1111111111111111" RelY="1.0" />
      <Point X="501.0" Y="356.66666666666663" GraphRef="c113c" RelX="-1.0" RelY="0.0" ArrowHead="Arrow" />
    </Graphics>
    <Xref Database="" ID="" />
  </Interaction>
  <Interaction GraphId="ebff7">
    <Graphics ConnectorType="Elbow" ZOrder="12288" LineThickness="1.0">
      <Point X="261.0" Y="161.83333333333337" GraphRef="e05" RelX="1.0" RelY="0.0" />
      <Point X="326.6666666666667" Y="223.33333333333334" GraphRef="a3f" RelX="0.0" RelY="-1.0" ArrowHead="Arrow" />
    </Graphics>
    <Xref Database="" ID="" />
  </Interaction>
  <Interaction GraphId="fd8b4">
    <Graphics ZOrder="12288" LineThickness="1.0">
      <Point X="446.6666666666667" Y="299.0" GraphRef="c8f" RelX="0.0" RelY="1.0" />
      <Point X="406.6666666666667" Y="330.3333333333333" GraphRef="c5e" RelX="1.1851851851851851" RelY="-0.6666666666666666" ArrowHead="Arrow" />
    </Graphics>
    <Xref Database="" ID="" />
  </Interaction>
  <Interaction GraphId="a359d">
    <Graphics ZOrder="12288" LineThickness="1.0" Color="ff0000">
      <Point X="606.6666666666666" Y="658.6666666666666" GraphRef="e7f7b" RelX="0.0" RelY="-1.0" />
      <Point X="650.0" Y="544.8333333333333" GraphRef="dfc" RelX="-1.0" RelY="0.0" ArrowHead="mim-inhibition" />
    </Graphics>
    <Xref Database="" ID="" />
  </Interaction>
  <Interaction GraphId="aa158">
    <Graphics ZOrder="12288" LineThickness="1.0" Color="ff0000">
      <Point X="833.3333333333334" Y="280.0" />
      <Point X="797.4285409109933" Y="526.6666666666666" GraphRef="ef5" RelX="0.9142857142857143" RelY="-1.3333333333333333" ArrowHead="mim-inhibition" />
    </Graphics>
    <Xref Database="" ID="" />
  </Interaction>
  <Interaction GraphId="a6494">
    <Graphics ZOrder="12288" LineThickness="1.0">
      <Point X="1256.6666666666665" Y="353.3333333333333" GraphRef="c82" RelX="1.1666666666666667" RelY="0.0" />
      <Point X="1273.333333333333" Y="353.3333333333333" GraphRef="dc8" RelX="-1.2" RelY="0.0" ArrowHead="Arrow" />
    </Graphics>
    <Xref Database="" ID="" />
  </Interaction>
  <Interaction GraphId="c9fe0">
    <Graphics ZOrder="12288" LineThickness="1.0">
      <Point X="86.66666666666666" Y="863.3333333333334" GraphRef="af0" RelX="1.2" RelY="0.0" />
      <Point X="123.33333333333334" Y="863.3333333333334" GraphRef="fe5" RelX="-1.25" RelY="0.0" ArrowHead="Arrow" />
    </Graphics>
    <Xref Database="" ID="" />
  </Interaction>
  <Interaction GraphId="d6191">
    <Graphics ZOrder="12288" LineThickness="1.0">
      <Point X="571.0000091620788" Y="544.6666666666666" GraphRef="c17" RelX="1.0470947211701283" RelY="0.0" />
      <Point X="650.0" Y="544.8333333333333" GraphRef="dfc" RelX="-1.0" RelY="0.0" ArrowHead="Arrow" />
    </Graphics>
    <Xref Database="" ID="" />
  </Interaction>
  <Interaction GraphId="a2325">
    <Graphics ZOrder="12288" LineThickness="1.0" Color="ff0000">
      <Point X="749.0" Y="276.66666666666663" GraphRef="c4e" RelX="0.13333333333333333" RelY="1.3333333333333333" />
      <Point X="773.5" Y="308.6666666666667" GraphRef="bd244" RelX="-0.5" RelY="-1.0" ArrowHead="TBar" />
    </Graphics>
    <Xref Database="" ID="" />
  </Interaction>
  <Interaction GraphId="a1755">
    <Graphics ZOrder="12288" LineThickness="1.0">
      <Point X="190.00000000000003" Y="876.6666666666667" GraphRef="fe5" RelX="1.25" RelY="1.3333333333333333" />
      <Point X="300.0" Y="876.6666666666666" GraphRef="e72" RelX="-1.2222222222222223" RelY="0.0" ArrowHead="Arrow" />
    </Graphics>
    <Xref Database="" ID="" />
  </Interaction>
  <Interaction GraphId="ded11">
    <Graphics ZOrder="12288" LineThickness="1.0">
      <Point X="467.66666666666674" Y="600.0" GraphRef="eec" RelX="0.96" RelY="0.6666666666666666" />
      <Point X="506.8325433333333" Y="600.0" GraphRef="c13" RelX="-1.0" RelY="0.0" ArrowHead="Arrow" />
    </Graphics>
    <Xref Database="" ID="" />
  </Interaction>
  <Interaction GraphId="ef390">
    <Graphics ZOrder="12288" LineThickness="1.0">
      <Point X="80.00000000000001" Y="266.6666666666667" GraphRef="ee4" RelX="1.1428571428571428" RelY="0.0" />
      <Point X="126.66666666666669" Y="266.6666666666667" GraphRef="f51" RelX="-1.125" RelY="0.0" ArrowHead="Arrow" />
    </Graphics>
    <Xref Database="" ID="" />
  </Interaction>
  <Interaction GraphId="ccad9">
    <Graphics ZOrder="12288" LineThickness="1.0">
      <Point X="834.6666666666666" Y="870.0" GraphRef="b8a83" RelX="1.0" RelY="0.0" />
      <Point X="977.6666666666666" Y="660.0" GraphRef="a26" RelX="-1.2307692307692308" RelY="0.3333333333333333" ArrowHead="Arrow" />
    </Graphics>
    <Xref Database="" ID="" />
  </Interaction>
  <Interaction GraphId="ae7b0">
    <Graphics ZOrder="12288" LineThickness="1.0">
      <Point X="357.6666666666667" Y="998.6666666666666" GraphRef="f4f" RelX="1.0" RelY="0.0" />
      <Point X="380.0" Y="986.6666666666666" GraphRef="b55" RelX="-0.5" RelY="1.0" />
    </Graphics>
    <Xref Database="" ID="" />
  </Interaction>
  <Interaction GraphId="d6d79">
    <Graphics ZOrder="12288" LineThickness="1.0">
      <Point X="981.0" Y="1146.6666666666667" GraphRef="ad1" RelX="1.0256410256410255" RelY="0.0" />
      <Point X="1023.3333333333333" Y="1146.6666666666667" GraphRef="ad8" RelX="-1.0" RelY="0.0" ArrowHead="Arrow" />
    </Graphics>
    <Xref Database="" ID="" />
  </Interaction>
  <Interaction GraphId="aafcc">
    <Graphics ZOrder="12288" LineThickness="1.0">
      <Point X="217.33333333333334" Y="453.3333333333333" GraphRef="f95" RelX="1.0" RelY="0.0" />
      <Point X="263.66666666666663" Y="453.3333333333333" GraphRef="f8c" RelX="-1.0" RelY="0.0" ArrowHead="Arrow" />
    </Graphics>
    <Xref Database="" ID="" />
  </Interaction>
  <Interaction GraphId="f7ea0">
    <Graphics ZOrder="12288" LineThickness="1.0">
      <Point X="530.0" Y="203.33333333333334" GraphRef="f06" RelX="0.0" RelY="1.0" />
      <Point X="530.0" Y="222.0" GraphRef="d7f74" RelX="0.0" RelY="-1.0" ArrowHead="Arrow" />
    </Graphics>
    <Xref Database="" ID="" />
  </Interaction>
  <Interaction GraphId="abfe5">
    <Graphics ZOrder="12288" LineThickness="1.0">
      <Point X="410.5" Y="357.0" GraphRef="e3014" RelX="1.0" RelY="0.0" />
      <Point X="501.0" Y="356.66666666666663" GraphRef="c113c" RelX="-1.0" RelY="0.0" ArrowHead="Arrow" />
    </Graphics>
    <Xref Database="" ID="" />
  </Interaction>
  <Interaction GraphId="f7581">
    <Graphics ZOrder="12288" LineThickness="1.0">
      <Point X="700.0" Y="573.3333333333334" GraphRef="f1b" RelX="0.6666666666666666" RelY="0.0" />
      <Point X="730.0" Y="563.3333333333334" ArrowHead="Arrow" />
    </Graphics>
    <Xref Database="" ID="" />
  </Interaction>
  <Interaction GraphId="b579c">
    <Graphics ZOrder="12288" LineStyle="Broken" LineThickness="1.0">
      <Point X="773.3333333333334" Y="1093.3333333333333" GraphRef="d47" RelX="1.0" RelY="0.0" />
      <Point X="986.0" Y="1093.0" GraphRef="b9523" RelX="-1.0" RelY="0.0" ArrowHead="Arrow" />
    </Graphics>
    <Xref Database="" ID="" />
  </Interaction>
  <Interaction GraphId="af0b8">
    <Graphics ZOrder="12288" LineThickness="1.0">
      <Point X="375.6666666666667" Y="578.0" GraphRef="de8ab" RelX="1.0" RelY="0.0" />
      <Point X="418.83333333333337" Y="601.6666666666667" GraphRef="a16f9" RelX="-1.0" RelY="0.0" ArrowHead="Arrow" />
    </Graphics>
    <Xref Database="" ID="" />
  </Interaction>
  <Interaction GraphId="b8414">
    <Graphics ZOrder="12288" LineThickness="1.0">
      <Point X="420.0" Y="976.6666666666666" GraphRef="b55" RelX="0.5" RelY="0.0" />
      <Point X="503.3333333333333" Y="916.6666666666666" GraphRef="b65" RelX="-1.1111111111111112" RelY="1.0" ArrowHead="Arrow" />
    </Graphics>
    <Xref Database="" ID="" />
  </Interaction>
  <Interaction GraphId="c0842">
    <Graphics ZOrder="12288" LineThickness="1.0">
      <Point X="826.6666666666666" Y="353.3333007575469" GraphRef="cf5" RelX="-0.7692307692307693" RelY="-0.0910202793690863" />
      <Point X="893.3333333333334" Y="313.3333333333333" GraphRef="a51" RelX="-1.1" RelY="-1.0" ArrowHead="Arrow" />
    </Graphics>
    <Xref Database="" ID="" />
  </Interaction>
  <Interaction GraphId="d7a63">
    <Graphics ZOrder="12288" LineThickness="1.0" Color="ff0000">
      <Point X="769.0" Y="643.6666666666666" GraphRef="ee140" RelX="0.0" RelY="-1.0" />
      <Point X="769.9999847412109" Y="598.0" GraphRef="ae4fd" RelX="0.0" RelY="1.0" ArrowHead="mim-inhibition" />
    </Graphics>
    <Xref Database="" ID="" />
  </Interaction>
  <Interaction GraphId="e8d63">
    <Graphics ZOrder="12288" LineThickness="1.0">
      <Point X="700.0" Y="544.8333333333333" GraphRef="dfc" RelX="0.6666666666666666" RelY="0.0" />
      <Point X="733.3333333333334" Y="560.0" ArrowHead="Arrow" />
    </Graphics>
    <Xref Database="" ID="" />
  </Interaction>
  <Interaction GraphId="f6dfd">
    <Graphics ZOrder="12288" LineThickness="1.0" Color="ff0000">
      <Point X="769.0" Y="719.6666666666666" GraphRef="ee140" RelX="0.0" RelY="1.0" />
      <Point X="783.3333333333333" Y="836.6666666666666" GraphRef="bff" RelX="-0.4444444444444444" RelY="-1.3333333333333333" ArrowHead="mim-inhibition" />
    </Graphics>
    <Xref Database="" ID="" />
  </Interaction>
  <Interaction GraphId="f98e2">
    <Graphics ZOrder="12288" LineStyle="Broken" LineThickness="1.0">
      <Point X="1056.6666666666667" Y="1146.6666666666667" GraphRef="ad8" RelX="1.0" RelY="0.0" />
      <Point X="1105.0" Y="1146.0" GraphRef="dcd" RelX="-1.0" RelY="0.0" ArrowHead="Arrow" />
    </Graphics>
    <Xref Database="" ID="" />
  </Interaction>
  <Interaction GraphId="a9dfe">
    <Graphics ZOrder="12288" LineThickness="1.0">
      <Point X="803.3333333333334" Y="560.0" GraphRef="d31" RelX="1.1111111111111112" RelY="0.0" />
      <Point X="976.6666666666666" Y="560.0" ArrowHead="Arrow" />
    </Graphics>
    <Xref Database="" ID="" />
  </Interaction>
  <Interaction GraphId="aa7f6">
    <Graphics ZOrder="12288" LineThickness="1.0" Color="ff0000">
      <Point X="418.66666666666663" Y="400.6666666666667" GraphRef="a6a" RelX="-1.0" RelY="0.0" />
      <Point X="395.25" Y="395.0" GraphRef="e3014" RelX="0.5" RelY="1.0" ArrowHead="mim-inhibition" />
    </Graphics>
    <Xref Database="" ID="" />
  </Interaction>
  <Interaction GraphId="f6797">
    <Graphics ZOrder="12288" LineThickness="1.0">
      <Point X="1050.0" Y="561.0" />
      <Point X="1156.6666666666665" Y="561.0" GraphRef="aea" RelX="-1.0" RelY="0.0" ArrowHead="Arrow" />
    </Graphics>
    <Xref Database="" ID="" />
  </Interaction>
  <Interaction GraphId="d5be7">
    <Graphics ZOrder="12288" LineThickness="1.0">
      <Point X="830.0" Y="356.66663411458325" GraphRef="cf5" RelX="0.0" RelY="-8.888612354282311E-7" />
      <Point X="893.3333333333334" Y="212.33333333333334" GraphRef="e9e" RelX="-1.1" RelY="1.3333333333333333" ArrowHead="Arrow" />
    </Graphics>
    <Xref Database="" ID="" />
  </Interaction>
  <Interaction GraphId="c2347">
    <Graphics ConnectorType="Elbow" ZOrder="12288" LineStyle="Broken" LineThickness="1.0">
      <Point X="1196.333333333333" Y="869.3333333333334" GraphRef="cbe" RelX="1.0" RelY="0.0" />
      <Point X="1262.666666666667" Y="763.0" GraphRef="b33da" RelX="0.0" RelY="1.0" ArrowHead="Arrow" />
    </Graphics>
    <Xref Database="" ID="" />
  </Interaction>
  <Interaction GraphId="ca0d9">
    <Graphics ZOrder="12288" LineThickness="1.0">
      <Point X="830.0" Y="353.3333007575469" GraphRef="cf5" RelX="0.0" RelY="-0.0910202793690863" />
      <Point X="996.6666666666667" Y="353.3333333333333" GraphRef="d03" RelX="-1.2" RelY="-1.0" ArrowHead="Arrow" />
    </Graphics>
    <Xref Database="" ID="" />
  </Interaction>
  <Interaction GraphId="d2b08">
    <Graphics ZOrder="12288" LineThickness="1.0">
      <Point X="86.66666666666669" Y="403.3333333333333" GraphRef="fbf" RelX="1.3333333333333333" RelY="0.0" />
      <Point X="126.66666666666666" Y="403.3333333333333" GraphRef="c2f" RelX="-1.0" RelY="0.0" ArrowHead="Arrow" />
    </Graphics>
    <Xref Database="" ID="" />
  </Interaction>
  <Interaction GraphId="a9e37">
    <Graphics ZOrder="12288" LineThickness="1.0">
      <Point X="90.00000000000001" Y="380.0" GraphRef="adf" RelX="1.4666666666666666" RelY="0.0" />
      <Point X="126.66666666666669" Y="380.0" GraphRef="e18" RelX="-1.125" RelY="0.0" ArrowHead="Arrow" />
    </Graphics>
    <Xref Database="" ID="" />
  </Interaction>
  <Interaction GraphId="ed6cb">
    <Graphics ZOrder="12288" LineStyle="Broken" LineThickness="1.0">
      <Point X="140.33333333333334" Y="618.6666666666665" GraphRef="d80" RelX="1.0" RelY="0.0" />
      <Point X="243.33333333333334" Y="620.0" ArrowHead="Arrow" />
    </Graphics>
    <Xref Database="" ID="" />
  </Interaction>
  <Interaction GraphId="bbc67">
    <Graphics ZOrder="12288" LineThickness="1.0">
      <Point X="183.33333333333331" Y="400.0" GraphRef="c2f" RelX="0.8888888888888888" RelY="-0.3333333333333333" />
      <Point X="232.33333333333334" Y="360.3333333333333" GraphRef="bd6" RelX="-0.8333333333333334" RelY="0.3333333333333333" />
    </Graphics>
    <Xref Database="" ID="" />
  </Interaction>
  <Interaction GraphId="b88a9">
    <Graphics ZOrder="12288" LineThickness="1.0">
      <Point X="83.33333333333333" Y="976.6666666666666" />
      <Point X="123.33333333333333" Y="976.6666666666666" ArrowHead="Arrow" />
    </Graphics>
    <Xref Database="" ID="" />
  </Interaction>
  <Interaction GraphId="ac085">
    <Graphics ZOrder="12288" LineThickness="1.0">
      <Point X="740.9999631532004" Y="1146.6666666666667" GraphRef="d17" RelX="1.099447361276637" RelY="0.0" />
      <Point X="904.3333333333333" Y="1146.6666666666667" GraphRef="ad1" RelX="-1.3333333333333333" RelY="0.0" ArrowHead="Arrow" />
    </Graphics>
    <Xref Database="" ID="" />
  </Interaction>
  <Interaction GraphId="f9150">
    <Graphics ZOrder="12288" LineThickness="1.0" Color="ff0000">
      <Point X="553.3333333333334" Y="940.0" GraphRef="dd7" RelX="-0.5" RelY="-1.0" />
      <Point X="536.6666666666666" Y="916.6666666666666" GraphRef="b65" RelX="0.0" RelY="1.0" ArrowHead="mim-inhibition" />
    </Graphics>
    <Xref Database="" ID="" />
  </Interaction>
  <Interaction GraphId="c3696">
    <Graphics ZOrder="12288" LineThickness="1.0">
      <Point X="375.0" Y="697.0" />
      <Point X="426.6666666666667" Y="683.3333333333334" GraphRef="b6d" RelX="-1.0" RelY="0.0" ArrowHead="Arrow" />
    </Graphics>
    <Xref Database="" ID="" />
  </Interaction>
  <Interaction GraphId="d8923">
    <Graphics ZOrder="12288" LineThickness="1.0">
      <Point X="357.6666666666667" Y="998.6666666666666" GraphRef="f4f" RelX="1.0" RelY="0.0" />
      <Point X="383.0" Y="1005.3333333333334" GraphRef="a37" RelX="-0.7272727272727273" RelY="0.3333333333333333" />
    </Graphics>
    <Xref Database="" ID="" />
  </Interaction>
  <Interaction GraphId="ac4d1">
    <Graphics ZOrder="12288" LineThickness="1.0">
      <Point X="920.0" Y="463.3333333333333" />
      <Point X="976.6666666666666" Y="513.3333333333333" GraphRef="cfa" RelX="-1.2307692307692308" RelY="-0.3333333333333333" ArrowHead="Arrow" />
    </Graphics>
    <Xref Database="" ID="" />
  </Interaction>
  <Interaction GraphId="ef554">
    <Graphics ZOrder="12288" LineThickness="1.0">
      <Point X="476.6666666666667" Y="546.6666666666666" GraphRef="e3a" RelX="1.0" RelY="0.0" />
      <Point X="504.3333241712545" Y="551.3333333333333" GraphRef="c17" RelX="-1.0470947211701283" RelY="0.6666666666666666" ArrowHead="Arrow" />
    </Graphics>
    <Xref Database="" ID="" />
  </Interaction>
  <Interaction GraphId="a98aa">
    <Graphics ZOrder="12288" LineStyle="Broken" LineThickness="1.0">
      <Point X="191.33333333333337" Y="823.3333333333334" GraphRef="bbd81" RelX="1.0" RelY="0.0" />
      <Point X="294.33333333333337" Y="995.3333333333333" GraphRef="f4f" RelX="-1.1111111111111112" RelY="-0.3333333333333333" ArrowHead="Arrow" />
    </Graphics>
    <Xref Database="" ID="" />
  </Interaction>
  <Interaction GraphId="a91f9">
    <Graphics ZOrder="12288" LineThickness="1.0">
      <Point X="183.33333333333337" Y="357.0" GraphRef="ab8" RelX="1.0" RelY="0.3333333333333333" />
      <Point X="229.0" Y="357.0" GraphRef="bd6" RelX="-1.0" RelY="0.0" />
    </Graphics>
    <Xref Database="" ID="" />
  </Interaction>
  <Interaction GraphId="c7324">
    <Graphics ZOrder="12288" LineThickness="1.0">
      <Point X="104.0" Y="162.0" />
      <Point X="222.0" Y="161.83333333333337" GraphRef="e05" RelX="-1.0" RelY="0.0" ArrowHead="Arrow" />
      <Anchor Position="0.4" Shape="None" GraphId="c05df" />
    </Graphics>
    <Xref Database="" ID="" />
  </Interaction>
  <Interaction GraphId="d0e5f">
    <Graphics ZOrder="12288" LineThickness="1.0">
      <Point X="653.3333333333335" Y="1147.6666666666667" GraphRef="fe1" RelX="0.9230769230769231" RelY="0.0" />
      <Point X="697.6666377957797" Y="1146.6666666666667" GraphRef="d17" RelX="-0.9423863010630972" RelY="0.0" ArrowHead="Arrow" />
    </Graphics>
    <Xref Database="" ID="" />
  </Interaction>
  <Interaction GraphId="fd421">
    <Graphics ZOrder="12288" LineThickness="1.0">
      <Point X="370.0" Y="876.6666666666666" GraphRef="e72" RelX="1.1111111111111112" RelY="0.0" />
      <Point X="500.0" Y="876.6666666666666" ArrowHead="Arrow" />
    </Graphics>
    <Xref Database="" ID="" />
  </Interaction>
  <Interaction GraphId="f9069">
    <Graphics ZOrder="12288" LineThickness="1.0">
      <Point X="1110.0" Y="353.3333333333333" GraphRef="bfd" RelX="1.0" RelY="0.0" />
      <Point X="1137.6666666666667" Y="353.3333333333333" GraphRef="cd1" RelX="-1.4" RelY="0.0" ArrowHead="Arrow" />
    </Graphics>
    <Xref Database="" ID="" />
  </Interaction>
  <Interaction GraphId="dd35c">
    <Graphics ZOrder="12288" LineStyle="Broken" LineThickness="1.0">
      <Point X="927.1666666666666" Y="106.66666666666669" GraphRef="d17c8" RelX="1.0" RelY="0.0" />
      <Point X="1007.6666666666666" Y="106.66666666666667" GraphRef="e7c" RelX="-0.9333333333333333" RelY="0.0" ArrowHead="Arrow" />
    </Graphics>
    <Xref Database="" ID="" />
  </Interaction>
  <Interaction GraphId="aacbf">
    <Graphics ZOrder="12288" LineStyle="Broken" LineThickness="1.0">
      <Point X="123.0" Y="1148.5" GraphRef="b63" RelX="1.0" RelY="0.0" />
      <Point X="610.0000000000001" Y="1147.6666666666667" GraphRef="fe1" RelX="-1.0769230769230769" RelY="0.0" ArrowHead="Arrow" />
    </Graphics>
    <Xref Database="" ID="" />
  </Interaction>
  <Interaction GraphId="e7d69">
    <Graphics ZOrder="12288" LineThickness="1.0">
      <Point X="1050.0" Y="366.66666666666663" GraphRef="d03" RelX="0.9333333333333333" RelY="0.3333333333333333" />
      <Point X="1070.0" Y="353.3333333333333" GraphRef="bfd" RelX="-1.0" RelY="0.0" />
    </Graphics>
    <Xref Database="" ID="" />
  </Interaction>
  <Interaction GraphId="fe976">
    <Graphics ZOrder="12288" LineStyle="Broken" LineThickness="1.0">
      <Point X="193.33333333333334" Y="976.6666666666666" />
      <Point X="372.3333333333333" Y="957.6666666666667" GraphRef="e51" RelX="-0.6666666666666666" RelY="0.3333333333333333" ArrowHead="Arrow" />
    </Graphics>
    <Xref Database="" ID="" />
  </Interaction>
  <Interaction GraphId="c2743">
    <Graphics ZOrder="12288" LineThickness="1.0">
      <Point X="375.6666666666667" Y="578.0" GraphRef="de8ab" RelX="1.0" RelY="0.0" />
      <Point X="504.3333241712545" Y="554.6666666666666" GraphRef="c17" RelX="-1.0470947211701283" RelY="1.0" ArrowHead="Arrow" />
    </Graphics>
    <Xref Database="" ID="" />
  </Interaction>
  <Interaction GraphId="dbba1">
    <Graphics ZOrder="12288" LineThickness="1.0" Color="ff0000">
      <Point X="833.3333333333334" Y="280.0" />
      <Point X="816.6666666666666" Y="836.6666666666666" GraphRef="bff" RelX="0.6666666666666666" RelY="-1.3333333333333333" ArrowHead="mim-inhibition" />
    </Graphics>
    <Xref Database="" ID="" />
  </Interaction>
  <Interaction GraphId="d991e">
    <Graphics ZOrder="12288" LineThickness="1.0">
      <Point X="419.0" Y="944.3333333333334" GraphRef="e51" RelX="0.5" RelY="-1.0" />
      <Point X="503.3333333333333" Y="910.0" GraphRef="b65" RelX="-1.1111111111111112" RelY="0.3333333333333333" ArrowHead="Arrow" />
    </Graphics>
    <Xref Database="" ID="" />
  </Interaction>
  <Interaction GraphId="bea51">
    <Graphics ZOrder="12288" LineThickness="1.0" Color="ff0000">
      <Point X="679.6666666666667" Y="641.6666666666666" GraphRef="c70" RelX="0.0" RelY="-1.0" />
      <Point X="680.0" Y="583.3333333333334" GraphRef="f1b" RelX="0.0" RelY="1.0" ArrowHead="mim-inhibition" />
    </Graphics>
    <Xref Database="" ID="" />
  </Interaction>
  <Interaction GraphId="b9d46">
    <Graphics ZOrder="12288" LineThickness="1.0">
      <Point X="569.5007899999999" Y="569.0" GraphRef="a5d" RelX="1.0" RelY="0.0" />
      <Point X="650.0" Y="573.3333333333334" GraphRef="f1b" RelX="-1.0" RelY="0.0" ArrowHead="Arrow" />
    </Graphics>
    <Xref Database="" ID="" />
  </Interaction>
  <Interaction GraphId="baaa6">
    <Graphics ZOrder="12288" LineThickness="1.0" Color="ff0000">
      <Point X="839.3333333333334" Y="506.3333333333333" GraphRef="da2" RelX="-1.0" RelY="0.3333333333333333" />
      <Point X="804.2856837681362" Y="540.0" GraphRef="ef5" RelX="1.1428571428571428" RelY="0.0" ArrowHead="TBar" />
    </Graphics>
    <Xref Database="" ID="" />
  </Interaction>
  <Interaction GraphId="d6f65">
    <Graphics ZOrder="12288" LineStyle="Broken" LineThickness="1.0">
      <Point X="333.9999999999999" Y="119.0" GraphRef="eb6" RelX="1.0" RelY="0.0" />
      <Point X="444.0" Y="59.5" GraphRef="a3535" RelX="-1.0" RelY="0.0" ArrowHead="Arrow" />
    </Graphics>
    <Xref Database="" ID="" />
  </Interaction>
  <Interaction GraphId="ff322">
    <Graphics ZOrder="12288" LineThickness="1.0">
      <Point X="367.6666666666667" Y="797.0" GraphRef="f0f" RelX="1.0" RelY="0.0" />
      <Point X="431.66666666666663" Y="797.0" GraphRef="eb3" RelX="-1.3333333333333333" RelY="0.0" ArrowHead="Arrow" />
    </Graphics>
    <Xref Database="" ID="" />
  </Interaction>
  <Interaction GraphId="a207f">
    <Graphics ZOrder="12288" LineThickness="1.0">
      <Point X="570.96992580247" Y="477.352180378324" GraphRef="f55" RelX="1.0" RelY="0.0" />
      <Point X="686.0" Y="367.6666666666667" GraphRef="c35" RelX="-1.0" RelY="0.0" ArrowHead="Arrow" />
    </Graphics>
    <Xref Database="" ID="" />
  </Interaction>
  <Interaction GraphId="bf63a">
    <Graphics ZOrder="12288" LineStyle="Broken" LineThickness="1.0">
      <Point X="70.33333333333333" Y="1024.6666666666667" GraphRef="a9d" RelX="1.0" RelY="0.0" />
      <Point X="293.0" Y="1024.6666666666667" GraphRef="b09" RelX="-1.2222222222222223" RelY="0.0" ArrowHead="Arrow" />
    </Graphics>
    <Xref Database="" ID="" />
  </Interaction>
  <Interaction GraphId="c0f19">
    <Graphics ZOrder="12288" LineThickness="1.0">
      <Point X="176.66666666666669" Y="266.6666666666667" GraphRef="f51" RelX="0.75" RelY="0.0" />
      <Point X="229.0" Y="357.0" GraphRef="bd6" RelX="-1.0" RelY="0.0" />
    </Graphics>
    <Xref Database="" ID="" />
  </Interaction>
  <Interaction GraphId="f0742">
    <Graphics ZOrder="12288" LineThickness="1.0">
      <Point X="1050.0" Y="340.0" />
      <Point X="1070.0" Y="353.3333333333333" GraphRef="bfd" RelX="-1.0" RelY="0.0" />
    </Graphics>
    <Xref Database="" ID="" />
  </Interaction>
  <Interaction GraphId="b93cb">
    <Graphics ZOrder="12288" LineThickness="1.0">
      <Point X="93.00000000000001" Y="353.6666666666667" GraphRef="d41" RelX="1.4666666666666666" RelY="0.0" />
      <Point X="126.66666666666669" Y="353.6666666666667" GraphRef="ab8" RelX="-1.125" RelY="0.0" ArrowHead="Arrow" />
    </Graphics>
    <Xref Database="" ID="" />
  </Interaction>
  <Interaction GraphId="af902">
    <Graphics ZOrder="12288" LineThickness="1.0" Color="ff0000">
      <Point X="530.0" Y="278.0" GraphRef="d7f74" RelX="0.0" RelY="1.0" />
      <Point X="539.5" Y="315.33333333333326" GraphRef="c113c" RelX="0.0" RelY="-1.0" ArrowHead="mim-inhibition" />
    </Graphics>
    <Xref Database="" ID="" />
  </Interaction>
  <Interaction GraphId="a0097">
    <Graphics ZOrder="12288" LineThickness="1.0">
      <Point X="191.33333333333337" Y="823.3333333333334" GraphRef="bbd81" RelX="1.0" RelY="0.0" />
      <Point X="307.6666666666667" Y="797.0" GraphRef="f0f" RelX="-1.0" RelY="0.0" ArrowHead="Arrow" />
    </Graphics>
    <Xref Database="" ID="" />
  </Interaction>
  <Interaction GraphId="b398f">
    <Graphics ConnectorType="Elbow" ZOrder="12288" LineThickness="1.0">
      <Point X="733.3333333333334" Y="1093.3333333333333" GraphRef="d47" RelX="-1.0" RelY="0.0" />
      <Point X="636.0" Y="600.0" />
      <Point X="846.1666666666666" Y="106.66666666666669" GraphRef="d17c8" RelX="-1.0" RelY="0.0" ArrowHead="Arrow" />
      <Anchor Position="0.21907897468084547" Shape="None" GraphId="ec90a" />
    </Graphics>
    <Xref Database="" ID="" />
  </Interaction>
  <Interaction GraphId="f1844">
    <Graphics ZOrder="12288" LineThickness="1.0">
      <Point X="84.66666666666666" Y="823.3333333333334" GraphRef="d447a" RelX="1.0" RelY="0.0" />
      <Point X="123.33333333333334" Y="823.3333333333334" GraphRef="f03" RelX="-1.25" RelY="1.0" ArrowHead="Arrow" />
    </Graphics>
    <Xref Database="" ID="" />
  </Interaction>
  <Interaction GraphId="f0e5e">
    <Graphics ZOrder="12288" LineThickness="1.0">
      <Point X="367.6666666666667" Y="797.0" GraphRef="f0f" RelX="1.0" RelY="0.0" />
      <Point X="500.0" Y="870.0" ArrowHead="Arrow" />
    </Graphics>
    <Xref Database="" ID="" />
  </Interaction>
  <Interaction GraphId="fd167">
    <Graphics ZOrder="12288" LineThickness="1.0">
      <Point X="566.6666666666666" Y="906.6666666666666" GraphRef="b65" RelX="1.0" RelY="0.0" />
      <Point X="636.0" Y="907.1419602672058" GraphRef="ec90a" RelX="0.0" RelY="0.0" />
    </Graphics>
    <Xref Database="" ID="" />
  </Interaction>
  <Interaction GraphId="bd7d7">
    <Graphics ZOrder="12288" LineThickness="1.0" Color="ff0000">
      <Point X="836.6666717529297" Y="284.6666564941406" GraphRef="beca8" RelX="0.0" RelY="1.0" />
      <Point X="790.0" Y="316.6666666666667" GraphRef="d8d" RelX="0.0" RelY="-1.0" ArrowHead="mim-inhibition" />
    </Graphics>
    <Xref Database="" ID="" />
  </Interaction>
  <Interaction GraphId="d59ba">
    <Graphics ZOrder="12288" LineThickness="1.0">
      <Point X="733.3333333333331" Y="870.0" GraphRef="bf0" RelX="1.1428571428571428" RelY="1.0" />
      <Point X="763.3333333333333" Y="870.0" GraphRef="f46" RelX="-1.1111111111111112" RelY="0.0" ArrowHead="Arrow" />
    </Graphics>
    <Xref Database="" ID="" />
  </Interaction>
  <Interaction GraphId="b4f38">
    <Graphics ZOrder="12288" LineThickness="1.0">
      <Point X="513.5" Y="278.0" GraphRef="d7f74" RelX="-0.5" RelY="1.0" />
      <Point X="520.25" Y="315.33333333333326" GraphRef="c113c" RelX="-0.5" RelY="-1.0" ArrowHead="Arrow" />
    </Graphics>
    <Xref Database="" ID="" />
  </Interaction>
  <Interaction GraphId="f5ebd">
    <Graphics ZOrder="12288" LineThickness="1.0">
      <Point X="834.6666666666666" Y="870.0" GraphRef="b8a83" RelX="1.0" RelY="0.0" />
      <Point X="974.0" Y="870.0" ArrowHead="Arrow" />
    </Graphics>
    <Xref Database="" ID="" />
  </Interaction>
  <Interaction GraphId="a2fd8">
    <Graphics ZOrder="12288" LineThickness="1.0">
      <Point X="89.66666666666666" Y="920.0" GraphRef="b7d1d" RelX="1.0" RelY="0.0" />
      <Point X="122.00000000000001" Y="920.0" GraphRef="af8c5" RelX="-1.0" RelY="0.0" ArrowHead="Arrow" />
    </Graphics>
    <Xref Database="" ID="" />
  </Interaction>
  <Interaction GraphId="eff08">
    <Graphics ZOrder="12288" LineThickness="1.0" Color="ff0000">
      <Point X="654.3333333333334" Y="924.0" GraphRef="e19" RelX="-1.3333333333333333" RelY="-0.3333333333333333" />
      <Point X="566.6666666666666" Y="873.3333333333334" GraphRef="d1a" RelX="1.0" RelY="0.0" ArrowHead="mim-inhibition" />
    </Graphics>
    <Xref Database="" ID="" />
  </Interaction>
  <Interaction GraphId="ad5df">
    <Graphics ZOrder="12288" LineThickness="1.0">
      <Point X="469.6666666666667" Y="522.0" GraphRef="d75" RelX="1.3333333333333333" RelY="0.6666666666666666" />
      <Point X="504.3333241712545" Y="548.0" GraphRef="c17" RelX="-1.0470947211701283" RelY="0.3333333333333333" ArrowHead="Arrow" />
    </Graphics>
    <Xref Database="" ID="" />
  </Interaction>
  <Interaction GraphId="c377d">
    <BiopaxRef>ea5</BiopaxRef>
    <Graphics ZOrder="12288" LineThickness="1.0">
      <Point X="363.0" Y="1024.6666666666667" GraphRef="b09" RelX="1.1111111111111112" RelY="0.0" />
      <Point X="503.3333333333333" Y="1024.6666666666667" GraphRef="d72" RelX="-1.1111111111111112" RelY="0.0" ArrowHead="Arrow" />
    </Graphics>
    <Xref Database="" ID="" />
  </Interaction>
  <Interaction GraphId="e1a39">
    <Graphics ZOrder="12288" LineThickness="1.0">
      <Point X="326.6666666666667" Y="290.0" />
      <Point X="353.3333333333333" Y="330.3333333333333" GraphRef="c5e" RelX="-1.1851851851851851" RelY="-0.6666666666666666" ArrowHead="Arrow" />
    </Graphics>
    <Xref Database="" ID="" />
  </Interaction>
  <Interaction GraphId="fb5c8">
    <Graphics ZOrder="12288" LineThickness="1.0">
      <Point X="1177.6666666666665" Y="353.3333333333333" GraphRef="cd1" RelX="1.0" RelY="0.0" />
      <Point X="1203.3333333333333" Y="353.3333333333333" GraphRef="c82" RelX="-1.5" RelY="0.0" ArrowHead="Arrow" />
    </Graphics>
    <Xref Database="" ID="" />
  </Interaction>
  <Interaction GraphId="e5676">
    <Graphics ZOrder="12288" LineThickness="1.0">
      <Point X="570.0" Y="873.3333333333334" />
      <Point X="680.0" Y="873.3333333333334" ArrowHead="Arrow" />
    </Graphics>
    <Xref Database="" ID="" />
  </Interaction>
  <Interaction GraphId="f91c1">
    <Graphics ZOrder="12288" LineThickness="1.0">
      <Point X="191.33333333333337" Y="809.3333333333334" GraphRef="bbd81" RelX="1.0" RelY="-0.5" />
      <Point X="298.6666666666667" Y="696.6666666666666" GraphRef="aa88e" RelX="-1.0" RelY="0.0" ArrowHead="Arrow" />
    </Graphics>
    <Xref Database="" ID="" />
  </Interaction>
  <Interaction GraphId="c7dc6">
    <Graphics ZOrder="12288" LineThickness="1.0">
      <Point X="530.0" Y="142.0" GraphRef="cb04a" RelX="0.0" RelY="1.0" />
      <Point X="530.0" Y="180.0" GraphRef="f06" RelX="0.0" RelY="-1.3333333333333333" ArrowHead="Arrow" />
    </Graphics>
    <Xref Database="" ID="" />
  </Interaction>
  <Interaction GraphId="ebe3c">
    <Graphics ZOrder="12288" LineThickness="1.0" Color="ff0000">
      <Point X="303.6666666666666" Y="443.3333333333333" GraphRef="f8c" RelX="0.5" RelY="-1.0" />
      <Point X="364.75" Y="395.0" GraphRef="e3014" RelX="-0.5" RelY="1.0" ArrowHead="mim-inhibition" />
    </Graphics>
    <Xref Database="" ID="" />
  </Interaction>
  <Interaction GraphId="ee5bb">
    <Graphics ZOrder="12288" LineThickness="1.0" Color="ff0000">
      <Point X="808.0" Y="560.0" GraphRef="ae4fd" RelX="1.0" RelY="0.0" />
      <Point X="976.6666666666666" Y="526.6666666666666" GraphRef="cfa" RelX="-1.2307692307692308" RelY="1.0" ArrowHead="mim-inhibition" />
    </Graphics>
    <Xref Database="" ID="" />
  </Interaction>
  <Interaction GraphId="d32ab">
    <Graphics ZOrder="12288" LineThickness="1.0">
      <Point X="830.0" Y="353.3333007575469" GraphRef="cf5" RelX="0.0" RelY="-0.0910202793690863" />
      <Point X="893.3333333333334" Y="266.6666666666667" ArrowHead="Arrow" />
    </Graphics>
    <Xref Database="" ID="" />
  </Interaction>
  <Interaction GraphId="d1a77">
    <Graphics ZOrder="12288" LineStyle="Broken" LineThickness="1.0">
      <Point X="191.33333333333337" Y="823.3333333333334" GraphRef="bbd81" RelX="1.0" RelY="0.0" />
      <Point X="372.3333333333333" Y="954.3333333333334" GraphRef="e51" RelX="-0.6666666666666666" RelY="0.0" ArrowHead="Arrow" />
    </Graphics>
    <Xref Database="" ID="" />
  </Interaction>
  <Interaction GraphId="e0356">
    <Graphics ZOrder="12288" LineThickness="1.0">
      <Point X="183.33333333333337" Y="380.0" GraphRef="e18" RelX="1.0" RelY="0.0" />
      <Point X="225.66666666666666" Y="360.3333333333333" GraphRef="bd6" RelX="-1.1666666666666667" RelY="0.3333333333333333" />
    </Graphics>
    <Xref Database="" ID="" />
  </Interaction>
  <Interaction GraphId="ba331">
    <Graphics ConnectorType="Elbow" ZOrder="12288" LineStyle="Broken" LineThickness="1.0">
      <Point X="241.5" Y="176.00000000000006" GraphRef="e05" RelX="0.0" RelY="1.0" />
      <Point X="882.0" Y="413.3333333333333" GraphRef="c67c0" RelX="-1.0" RelY="0.0" ArrowHead="Arrow" />
    </Graphics>
    <Xref Database="" ID="" />
  </Interaction>
  <Interaction GraphId="a19fb">
    <Graphics ZOrder="12288" LineThickness="1.0">
      <Point X="154.66666666666666" Y="149.33333333333334" GraphRef="a2c" RelX="0.0" RelY="-1.0" />
      <Point X="151.2" Y="161.93333333333334" GraphRef="c05df" RelX="0.0" RelY="0.0" ArrowHead="Arrow" />
    </Graphics>
    <Xref Database="" ID="" />
  </Interaction>
  <Interaction GraphId="bf006">
    <Graphics ZOrder="12288" LineThickness="1.0">
      <Point X="306.0" Y="345.0" GraphRef="f7c" RelX="0.0" RelY="-1.0" />
      <Point X="306.06666666666666" Y="357.0" GraphRef="fbb8b" RelX="0.0" RelY="0.0" ArrowHead="Arrow" />
    </Graphics>
    <Xref Database="" ID="" />
  </Interaction>
  <Interaction GraphId="e21fb">
    <Graphics ConnectorType="Elbow" ZOrder="12288" LineStyle="Broken" LineThickness="1.0">
      <Point X="1189.9999999999995" Y="561.0" GraphRef="aea" RelX="1.0" RelY="0.0" />
      <Point X="1262.666666666667" Y="710.0" GraphRef="e66" RelX="0.0" RelY="-1.0" ArrowHead="Arrow" />
    </Graphics>
    <Xref Database="" ID="" />
  </Interaction>
  <Interaction GraphId="ec34d">
    <Graphics ZOrder="12288" LineThickness="1.0">
      <Point X="1309.9999999999995" Y="353.3333333333333" GraphRef="dc8" RelX="1.0" RelY="0.0" />
      <Point X="1340.6666666666665" Y="353.0" GraphRef="bcb" RelX="-1.0" RelY="0.0" ArrowHead="Arrow" />
    </Graphics>
    <Xref Database="" ID="" />
  </Interaction>
  <Interaction GraphId="a9350">
    <Graphics ZOrder="12288" LineStyle="Broken" LineThickness="1.0">
      <Point X="1049.1666666666665" Y="680.0" GraphRef="a97" RelX="1.0" RelY="0.0" />
      <Point X="1127.0" Y="680.0" GraphRef="ee3e9" RelX="-1.0" RelY="0.0" ArrowHead="Arrow" />
    </Graphics>
    <Xref Database="" ID="" />
  </Interaction>
  <Interaction GraphId="id61d4ba12">
    <BiopaxRef>e69</BiopaxRef>
    <Graphics ZOrder="12288" LineThickness="1.0">
      <Point X="577.3372875619873" Y="511.73876958190647" GraphRef="e8cc3" RelX="1.0" RelY="0.0" />
      <Point X="650.0" Y="544.8333333333333" GraphRef="dfc" RelX="-1.0" RelY="0.0" ArrowHead="mim-stimulation" />
    </Graphics>
    <Xref Database="" ID="" />
  </Interaction>
  <Interaction GraphId="id74ffbb20">
    <Graphics ZOrder="12288" LineThickness="1.0">
      <Point X="644.4041252864782" Y="333.3252757893275" GraphRef="cda2b" RelX="1.0" RelY="0.0" />
      <Point X="676.3155999999999" Y="356.66666666666663" GraphRef="c25" RelX="-1.0" RelY="0.0" ArrowHead="mim-stimulation" />
    </Graphics>
    <Xref Database="" ID="" />
  </Interaction>
  <Interaction GraphId="idfdb51748">
    <Graphics ZOrder="12288" LineThickness="1.0" Color="cc0000">
      <Point X="607.8993640104744" Y="265.53684998129467" GraphRef="ce5c5" RelX="0.0" RelY="1.0" />
      <Point X="608.6953710777237" Y="323.3252757893275" GraphRef="cda2b" RelX="0.0" RelY="-1.0" ArrowHead="TBar" />
    </Graphics>
    <Xref Database="" ID="" />
  </Interaction>
  <Label TextLabel="Classical MAP kinase Pathway" GraphId="c5c">
    <Graphics CenterX="67.0" CenterY="201.0" Width="148.0" Height="13.333333333333334" ZOrder="28672" FillColor="ffffff" FontWeight="Bold" FontSize="10" Valign="Middle" Color="0000ff" />
  </Label>
  <Label TextLabel="Ca2+" GraphId="e05">
    <Graphics CenterX="241.5" CenterY="161.83333333333334" Width="39.0" Height="28.333333333333332" ZOrder="28672" FillColor="ffffff" FontWeight="Bold" FontSize="10" Valign="Middle" ShapeType="Rectangle" />
  </Label>
  <Label TextLabel="DAG" GraphId="f6e">
    <Graphics CenterX="446.3333333333333" CenterY="155.83333333333334" Width="30.666666666666668" Height="16.333333333333332" ZOrder="28672" FillColor="ffffff" FontWeight="Bold" FontSize="10" Valign="Middle" ShapeType="Rectangle" />
  </Label>
  <Label TextLabel="LPS" GraphId="f0d">
    <Graphics CenterX="56.666666666666664" CenterY="976.6666666666666" Width="25.333333333333332" Height="13.333333333333334" ZOrder="28672" FillColor="ffffff" FontWeight="Bold" FontSize="10" Valign="Middle" />
  </Label>
  <Label TextLabel="DNA damage" GraphId="a9d">
    <Graphics CenterX="35.666666666666664" CenterY="1024.6666666666667" Width="69.33333333333333" Height="13.333333333333334" ZOrder="28672" FillColor="ffffff" FontWeight="Bold" FontSize="10" Valign="Middle" />
  </Label>
  <Label TextLabel="JNK &amp; p38 MAP kinase pathway" GraphId="d66">
    <Graphics CenterX="83.33333333333333" CenterY="543.8333333333334" Width="157.33333333333334" Height="14.333333333333334" ZOrder="28672" FillColor="ffffff" FontWeight="Bold" FontSize="10" Valign="Middle" Color="0000ff" />
  </Label>
  <Label TextLabel="Serum, cytotoxic drugs, irradiation,&#xA;heatshock, reactive oxy species&#xA;LPS and other stress" GraphId="d80">
    <Graphics CenterX="51.666666666666664" CenterY="618.6666666666666" Width="177.33333333333334" Height="34.666666666666664" ZOrder="28672" FillColor="ffffff" FontWeight="Bold" FontSize="10" Valign="Middle" />
  </Label>
  <Label TextLabel="IP3" GraphId="eb6">
    <Graphics CenterX="321.8333333333333" CenterY="119.0" Width="24.333333333333332" Height="18.0" ZOrder="28672" FillColor="ffffff" FontWeight="Bold" FontSize="10" Valign="Middle" ShapeType="Rectangle" />
  </Label>
  <Label TextLabel="Heteromeric G-protein" GraphId="cc6">
    <Graphics CenterX="224.0" CenterY="119.0" Width="116.0" Height="13.333333333333334" ZOrder="28672" FillColor="ffffff" FontWeight="Bold" FontSize="10" Valign="Middle" />
  </Label>
  <Label TextLabel="MAPKKKK" GraphId="ec1">
    <Graphics CenterX="406.6666666666667" CenterY="1190.0" Width="82.66666666666667" Height="20.0" ZOrder="28672" FillColor="ffffff" FontWeight="Bold" FontSize="12" Valign="Middle" />
  </Label>
  <Label TextLabel="ERK5 pathway" GraphId="ad3">
    <Graphics CenterX="46.333333333333336" CenterY="1105.8333333333333" Width="87.33333333333333" Height="18.333333333333332" ZOrder="28672" FillColor="ffffff" FontWeight="Bold" FontSize="10" Valign="Middle" ShapeType="RoundedRectangle" Color="0000ff" />
  </Label>
  <Label TextLabel="Serum, EGF,&#xA;reactive oxygen species.&#xA;or Srk tyrokinase downstream" GraphId="b63">
    <Graphics CenterX="42.5" CenterY="1148.5" Width="161.0" Height="41.0" ZOrder="28672" FillColor="ffffff" FontWeight="Bold" FontSize="10" Valign="Middle" />
  </Label>
  <Label TextLabel="PTP" GraphId="bd0">
    <Graphics CenterX="746.3333333333334" CenterY="201.0" Width="36.0" Height="20.0" ZOrder="28672" FillColor="ffffff" FontWeight="Bold" FontSize="12" Valign="Middle" />
  </Label>
  <Label TextLabel="MKP" GraphId="b6c">
    <Graphics CenterX="837.6666666666666" CenterY="145.33333333333334" Width="40.0" Height="20.0" ZOrder="28672" FillColor="ffffff" FontWeight="Bold" FontSize="12" Valign="Middle" />
  </Label>
  <Label TextLabel="p38" GraphId="e00">
    <Graphics CenterX="800.3333333333334" CenterY="915.3333333333334" Width="33.333333333333336" Height="20.0" ZOrder="28672" FillColor="ffffff" FontWeight="Bold" FontSize="12" Valign="Middle" />
  </Label>
  <Label TextLabel="Proliferation, inflammation, anti-apoptosis" GraphId="d0a">
    <Graphics CenterX="1233.3333333333333" CenterY="105.66666666666667" Width="214.66666666666666" Height="13.333333333333334" ZOrder="28672" FillColor="ffffff" FontWeight="Bold" FontSize="10" Valign="Middle" />
  </Label>
  <Label TextLabel="DNA" GraphId="cd1">
    <Graphics CenterX="1161.0" CenterY="353.3333333333333" Width="33.333333333333336" Height="16.0" ZOrder="28672" FillColor="ffffff" FontWeight="Bold" FontSize="10" Valign="Middle" />
  </Label>
  <Label TextLabel="DNA" GraphId="dc8">
    <Graphics CenterX="1293.3333333333333" CenterY="353.3333333333333" Width="33.333333333333336" Height="16.0" ZOrder="28672" FillColor="ffffff" FontWeight="Bold" FontSize="10" Valign="Middle" />
  </Label>
  <Label TextLabel="Proliferation, differentiation" GraphId="bcb">
    <Graphics CenterX="1415.8333333333333" CenterY="353.0" Width="150.33333333333334" Height="30.0" ZOrder="28672" FillColor="ffffff" FontWeight="Bold" FontSize="10" Valign="Middle" />
  </Label>
  <Label TextLabel="JNK" GraphId="be6">
    <Graphics CenterX="770.0" CenterY="516.6666666666666" Width="36.0" Height="20.0" ZOrder="28672" FillColor="ffffff" FontWeight="Bold" FontSize="12" Valign="Middle" />
  </Label>
  <Label TextLabel="PTP" GraphId="a4c">
    <Graphics CenterX="770.0" CenterY="626.6666666666666" Width="36.0" Height="20.0" ZOrder="28672" FillColor="ffffff" FontWeight="Bold" FontSize="12" Valign="Middle" />
  </Label>
  <Label TextLabel="MAPKKK" GraphId="d96">
    <Graphics CenterX="533.3333333333334" CenterY="1190.0" Width="72.0" Height="20.0" ZOrder="28672" FillColor="ffffff" FontWeight="Bold" FontSize="12" Valign="Middle" />
  </Label>
  <Label TextLabel="MAPKK" GraphId="dba">
    <Graphics CenterX="633.3333333333334" CenterY="1190.0" Width="61.333333333333336" Height="20.0" ZOrder="28672" FillColor="ffffff" FontWeight="Bold" FontSize="12" Valign="Middle" />
  </Label>
  <Label TextLabel="MAPK" GraphId="dca">
    <Graphics CenterX="713.3333333333334" CenterY="1190.0" Width="50.666666666666664" Height="20.0" ZOrder="28672" FillColor="ffffff" FontWeight="Bold" FontSize="12" Valign="Middle" />
  </Label>
  <Label TextLabel="Transcription factors" GraphId="a50">
    <Graphics CenterX="956.6666666666666" CenterY="1190.0" Width="165.33333333333334" Height="20.0" ZOrder="28672" FillColor="ffffff" FontWeight="Bold" FontSize="12" Valign="Middle" />
  </Label>
  <Label TextLabel="DNA" GraphId="aea">
    <Graphics CenterX="1173.3333333333333" CenterY="561.0" Width="33.333333333333336" Height="16.0" ZOrder="28672" FillColor="ffffff" FontWeight="Bold" FontSize="10" Valign="Middle" />
  </Label>
  <Label TextLabel="DNA" GraphId="cbe">
    <Graphics CenterX="1179.6666666666667" CenterY="869.3333333333334" Width="33.333333333333336" Height="16.0" ZOrder="28672" FillColor="ffffff" FontWeight="Bold" FontSize="10" Valign="Middle" />
  </Label>
  <Label TextLabel="Proliferation, differentiation,&#xA;inflammation" GraphId="e66" GroupRef="bbb58">
    <Graphics CenterX="1262.6666666666667" CenterY="724.5" Width="138.66666666666666" Height="29.0" ZOrder="28672" FillColor="ffffff" FontWeight="Bold" FontSize="10" Valign="Middle" />
  </Label>
  <Label TextLabel="DNA" GraphId="ad8">
    <Graphics CenterX="1040.0" CenterY="1146.6666666666667" Width="33.333333333333336" Height="16.0" ZOrder="28672" FillColor="ffffff" FontWeight="Bold" FontSize="10" Valign="Middle" />
  </Label>
  <Label TextLabel="Proliferation, differentiation" GraphId="dcd">
    <Graphics CenterX="1182.0" CenterY="1146.0" Width="154.0" Height="13.333333333333334" ZOrder="28672" FillColor="ffffff" FontWeight="Bold" FontSize="10" Valign="Middle" />
  </Label>
  <Shape GraphId="c25">
    <Graphics CenterX="754.6666666666666" CenterY="356.6666666666667" Width="156.70213333333334" Height="93.57113333333334" ZOrder="16384" FontSize="10" Valign="Middle" ShapeType="Rectangle" Rotation="0.0" />
  </Shape>
  <Shape GraphId="cf5">
    <Graphics CenterX="830.0" CenterY="356.6666666666667" Width="73.24446666666667" Height="8.666666666666666" ZOrder="16384" FillColor="000000" FontSize="10" Valign="Middle" ShapeType="Brace" Rotation="4.71238898038469" />
  </Shape>
  <Shape GraphId="fd9">
    <Graphics CenterX="1373.3333333333333" CenterY="716.6666666666666" Width="62.48473333333333" Height="328.25586666666663" ZOrder="16384" FontSize="10" Valign="Middle" ShapeType="Oval" Rotation="0.0" />
  </Shape>
  <Shape GraphId="f73">
    <Graphics CenterX="880.0" CenterY="413.3333333333333" Width="106.71986666666666" Height="8.666666666666666" ZOrder="16384" FillColor="000000" FontSize="10" Valign="Middle" ShapeType="Brace" Rotation="4.730459302410914" />
  </Shape>
  <Group GroupId="da594" GraphId="e6acb" />
  <Group GroupId="f2cd0" GraphId="a00f2" />
  <Group GroupId="e21b3" GraphId="d7f74" />
  <Group GroupId="ce681" GraphId="e3014" />
  <Group GroupId="a6d23" GraphId="c67c0" />
  <Group GroupId="f4a88" GraphId="de8ab" />
  <Group GroupId="a5f41" GraphId="a16f9" />
  <Group GroupId="d6104" GraphId="bd244" />
  <Group GroupId="a546e" GraphId="a07f9" />
  <Group GroupId="cd2bd" GraphId="beca8" />
  <Group GroupId="c63e1" GraphId="f01ef" />
  <Group GroupId="d5738" GraphId="d17c8" />
  <Group GroupId="e14ee" GraphId="e7f7b" />
  <Group GroupId="b9b41" GraphId="bbd81" />
  <Group GroupId="a0a20" GraphId="aa88e" />
  <Group GroupId="e0f07" GraphId="b7d1d" />
  <Group GroupId="cfda1" GraphId="d447a" />
  <Group GroupId="bdc41" GraphId="af8c5" GroupRef="e5c5c" />
  <Group GroupId="fbf51" GraphId="ae4fd" />
  <Group GroupId="fd664" GraphId="b8a83" />
  <Group GroupId="db2da" GraphId="b8992" />
  <Group GroupId="b6b45" GraphId="bd784" />
  <Group GroupId="d39e9" GraphId="ee140" />
  <Group GroupId="de600" GraphId="d8dc2" />
  <Group GroupId="fd809" GraphId="af687" />
  <Group GroupId="e5c5c" GraphId="e4385" />
  <Group GroupId="bbb58" GraphId="b33da" Style="Group" />
  <Group GroupId="ca16e" GraphId="c113c" Style="Group" />
  <InfoBox CenterX="0.0" CenterY="0.0" />
  <Legend CenterX="1093.3333333333333" CenterY="830.0446666666667" />
  <Biopax>
    <bp:PublicationXref xmlns:bp="http://www.biopax.org/release/biopax-level3.owl#" xmlns:rdf="http://www.w3.org/1999/02/22-rdf-syntax-ns#" rdf:id="f20">
      <bp:ID rdf:datatype="http://www.w3.org/2001/XMLSchema#string">12191611</bp:ID>
      <bp:DB rdf:datatype="http://www.w3.org/2001/XMLSchema#string">PubMed</bp:DB>
      <bp:TITLE rdf:datatype="http://www.w3.org/2001/XMLSchema#string">Docking interactions in the mitogen-activated protein kinase cascades.</bp:TITLE>
      <bp:SOURCE rdf:datatype="http://www.w3.org/2001/XMLSchema#string">Pharmacol Ther</bp:SOURCE>
      <bp:YEAR rdf:datatype="http://www.w3.org/2001/XMLSchema#string">2002</bp:YEAR>
      <bp:AUTHORS rdf:datatype="http://www.w3.org/2001/XMLSchema#string">Tanoue T</bp:AUTHORS>
      <bp:AUTHORS rdf:datatype="http://www.w3.org/2001/XMLSchema#string">Nishida E</bp:AUTHORS>
    </bp:PublicationXref>
    <bp:PublicationXref xmlns:bp="http://www.biopax.org/release/biopax-level3.owl#" xmlns:rdf="http://www.w3.org/1999/02/22-rdf-syntax-ns#" rdf:id="a74">
      <bp:ID rdf:datatype="http://www.w3.org/2001/XMLSchema#string">11749383</bp:ID>
      <bp:DB rdf:datatype="http://www.w3.org/2001/XMLSchema#string">PubMed</bp:DB>
      <bp:TITLE rdf:datatype="http://www.w3.org/2001/XMLSchema#string">MAP kinases.</bp:TITLE>
      <bp:SOURCE rdf:datatype="http://www.w3.org/2001/XMLSchema#string">Chem Rev</bp:SOURCE>
      <bp:YEAR rdf:datatype="http://www.w3.org/2001/XMLSchema#string">2001</bp:YEAR>
      <bp:AUTHORS rdf:datatype="http://www.w3.org/2001/XMLSchema#string">Chen Z</bp:AUTHORS>
      <bp:AUTHORS rdf:datatype="http://www.w3.org/2001/XMLSchema#string">Gibson TB</bp:AUTHORS>
      <bp:AUTHORS rdf:datatype="http://www.w3.org/2001/XMLSchema#string">Robinson F</bp:AUTHORS>
      <bp:AUTHORS rdf:datatype="http://www.w3.org/2001/XMLSchema#string">Silvestro L</bp:AUTHORS>
      <bp:AUTHORS rdf:datatype="http://www.w3.org/2001/XMLSchema#string">Pearson G</bp:AUTHORS>
      <bp:AUTHORS rdf:datatype="http://www.w3.org/2001/XMLSchema#string">Xu B</bp:AUTHORS>
      <bp:AUTHORS rdf:datatype="http://www.w3.org/2001/XMLSchema#string">Wright A</bp:AUTHORS>
      <bp:AUTHORS rdf:datatype="http://www.w3.org/2001/XMLSchema#string">Vanderbilt C</bp:AUTHORS>
      <bp:AUTHORS rdf:datatype="http://www.w3.org/2001/XMLSchema#string">Cobb MH</bp:AUTHORS>
    </bp:PublicationXref>
    <bp:PublicationXref xmlns:bp="http://www.biopax.org/release/biopax-level3.owl#" xmlns:rdf="http://www.w3.org/1999/02/22-rdf-syntax-ns#" rdf:id="e69">
      <bp:ID rdf:datatype="http://www.w3.org/2001/XMLSchema#string">22539006</bp:ID>
      <bp:DB rdf:datatype="http://www.w3.org/2001/XMLSchema#string">PubMed</bp:DB>
      <bp:TITLE rdf:datatype="http://www.w3.org/2001/XMLSchema#string">(G2019S) LRRK2 activates MKK4-JNK pathway and causes degeneration of SN dopaminergic neurons in a transgenic mouse model of PD.</bp:TITLE>
      <bp:SOURCE rdf:datatype="http://www.w3.org/2001/XMLSchema#string">Cell Death Differ</bp:SOURCE>
      <bp:YEAR rdf:datatype="http://www.w3.org/2001/XMLSchema#string">2012</bp:YEAR>
      <bp:AUTHORS rdf:datatype="http://www.w3.org/2001/XMLSchema#string">Chen CY</bp:AUTHORS>
      <bp:AUTHORS rdf:datatype="http://www.w3.org/2001/XMLSchema#string">Weng YH</bp:AUTHORS>
      <bp:AUTHORS rdf:datatype="http://www.w3.org/2001/XMLSchema#string">Chien KY</bp:AUTHORS>
      <bp:AUTHORS rdf:datatype="http://www.w3.org/2001/XMLSchema#string">Lin KJ</bp:AUTHORS>
      <bp:AUTHORS rdf:datatype="http://www.w3.org/2001/XMLSchema#string">Yeh TH</bp:AUTHORS>
      <bp:AUTHORS rdf:datatype="http://www.w3.org/2001/XMLSchema#string">Cheng YP</bp:AUTHORS>
      <bp:AUTHORS rdf:datatype="http://www.w3.org/2001/XMLSchema#string">Lu CS</bp:AUTHORS>
      <bp:AUTHORS rdf:datatype="http://www.w3.org/2001/XMLSchema#string">Wang HL</bp:AUTHORS>
    </bp:PublicationXref>
    <bp:openControlledVocabulary xmlns:bp="http://www.biopax.org/release/biopax-level3.owl#">
      <bp:TERM xmlns:rdf="http://www.w3.org/1999/02/22-rdf-syntax-ns#" rdf:datatype="http://www.w3.org/2001/XMLSchema#string">mitogen activated protein kinase signaling pathway</bp:TERM>
      <bp:ID xmlns:rdf="http://www.w3.org/1999/02/22-rdf-syntax-ns#" rdf:datatype="http://www.w3.org/2001/XMLSchema#string">PW:0000007</bp:ID>
      <bp:Ontology xmlns:rdf="http://www.w3.org/1999/02/22-rdf-syntax-ns#" rdf:datatype="http://www.w3.org/2001/XMLSchema#string">Pathway Ontology</bp:Ontology>
    </bp:openControlledVocabulary>
    <bp:PublicationXref xmlns:bp="http://www.biopax.org/release/biopax-level3.owl#" xmlns:rdf="http://www.w3.org/1999/02/22-rdf-syntax-ns#" rdf:id="d24">
      <bp:ID rdf:datatype="http://www.w3.org/2001/XMLSchema#string">12676795</bp:ID>
      <bp:DB rdf:datatype="http://www.w3.org/2001/XMLSchema#string">PubMed</bp:DB>
      <bp:TITLE rdf:datatype="http://www.w3.org/2001/XMLSchema#string">Trk receptors: roles in neuronal signal transduction.</bp:TITLE>
      <bp:SOURCE rdf:datatype="http://www.w3.org/2001/XMLSchema#string">Annu Rev Biochem</bp:SOURCE>
      <bp:YEAR rdf:datatype="http://www.w3.org/2001/XMLSchema#string">2003</bp:YEAR>
      <bp:AUTHORS rdf:datatype="http://www.w3.org/2001/XMLSchema#string">Huang EJ</bp:AUTHORS>
      <bp:AUTHORS rdf:datatype="http://www.w3.org/2001/XMLSchema#string">Reichardt LF</bp:AUTHORS>
    </bp:PublicationXref>
    <bp:PublicationXref xmlns:bp="http://www.biopax.org/release/biopax-level3.owl#" xmlns:rdf="http://www.w3.org/1999/02/22-rdf-syntax-ns#" rdf:id="a36">
      <bp:ID rdf:datatype="http://www.w3.org/2001/XMLSchema#string">14597384</bp:ID>
      <bp:DB rdf:datatype="http://www.w3.org/2001/XMLSchema#string">PubMed</bp:DB>
      <bp:TITLE rdf:datatype="http://www.w3.org/2001/XMLSchema#string">Transcriptional regulation by the MAP kinase signaling cascades.</bp:TITLE>
      <bp:SOURCE rdf:datatype="http://www.w3.org/2001/XMLSchema#string">Gene</bp:SOURCE>
      <bp:YEAR rdf:datatype="http://www.w3.org/2001/XMLSchema#string">2003</bp:YEAR>
      <bp:AUTHORS rdf:datatype="http://www.w3.org/2001/XMLSchema#string">Yang SH</bp:AUTHORS>
      <bp:AUTHORS rdf:datatype="http://www.w3.org/2001/XMLSchema#string">Sharrocks AD</bp:AUTHORS>
      <bp:AUTHORS rdf:datatype="http://www.w3.org/2001/XMLSchema#string">Whitmarsh AJ</bp:AUTHORS>
    </bp:PublicationXref>
    <bp:PublicationXref xmlns:bp="http://www.biopax.org/release/biopax-level3.owl#" xmlns:rdf="http://www.w3.org/1999/02/22-rdf-syntax-ns#" rdf:id="b12">
      <bp:ID rdf:datatype="http://www.w3.org/2001/XMLSchema#string">12849693</bp:ID>
      <bp:DB rdf:datatype="http://www.w3.org/2001/XMLSchema#string">PubMed</bp:DB>
      <bp:TITLE rdf:datatype="http://www.w3.org/2001/XMLSchema#string">Silica induces nuclear factor-kappaB activation through TAK1 and NIK in Rat2 cell line.</bp:TITLE>
      <bp:SOURCE rdf:datatype="http://www.w3.org/2001/XMLSchema#string">Toxicol Lett</bp:SOURCE>
      <bp:YEAR rdf:datatype="http://www.w3.org/2001/XMLSchema#string">2003</bp:YEAR>
      <bp:AUTHORS rdf:datatype="http://www.w3.org/2001/XMLSchema#string">Cho H</bp:AUTHORS>
      <bp:AUTHORS rdf:datatype="http://www.w3.org/2001/XMLSchema#string">Lee J</bp:AUTHORS>
      <bp:AUTHORS rdf:datatype="http://www.w3.org/2001/XMLSchema#string">Kwak NJ</bp:AUTHORS>
      <bp:AUTHORS rdf:datatype="http://www.w3.org/2001/XMLSchema#string">Lee KH</bp:AUTHORS>
      <bp:AUTHORS rdf:datatype="http://www.w3.org/2001/XMLSchema#string">Rha S</bp:AUTHORS>
      <bp:AUTHORS rdf:datatype="http://www.w3.org/2001/XMLSchema#string">Kim YH</bp:AUTHORS>
      <bp:AUTHORS rdf:datatype="http://www.w3.org/2001/XMLSchema#string">Cho YY</bp:AUTHORS>
      <bp:AUTHORS rdf:datatype="http://www.w3.org/2001/XMLSchema#string">Yang KH</bp:AUTHORS>
      <bp:AUTHORS rdf:datatype="http://www.w3.org/2001/XMLSchema#string">Kim K</bp:AUTHORS>
      <bp:AUTHORS rdf:datatype="http://www.w3.org/2001/XMLSchema#string">Lim Y</bp:AUTHORS>
    </bp:PublicationXref>
    <bp:PublicationXref xmlns:bp="http://www.biopax.org/release/biopax-level3.owl#" xmlns:rdf="http://www.w3.org/1999/02/22-rdf-syntax-ns#" rdf:id="d71">
      <bp:ID rdf:datatype="http://www.w3.org/2001/XMLSchema#string">11369511</bp:ID>
      <bp:DB rdf:datatype="http://www.w3.org/2001/XMLSchema#string">PubMed</bp:DB>
      <bp:TITLE rdf:datatype="http://www.w3.org/2001/XMLSchema#string">Signalling for survival and death in neurones: the role of stress-activated kinases, JNK and p38.</bp:TITLE>
      <bp:SOURCE rdf:datatype="http://www.w3.org/2001/XMLSchema#string">Cell Signal</bp:SOURCE>
      <bp:YEAR rdf:datatype="http://www.w3.org/2001/XMLSchema#string">2001</bp:YEAR>
      <bp:AUTHORS rdf:datatype="http://www.w3.org/2001/XMLSchema#string">Harper SJ</bp:AUTHORS>
      <bp:AUTHORS rdf:datatype="http://www.w3.org/2001/XMLSchema#string">LoGrasso P</bp:AUTHORS>
    </bp:PublicationXref>
    <bp:PublicationXref xmlns:bp="http://www.biopax.org/release/biopax-level3.owl#" xmlns:rdf="http://www.w3.org/1999/02/22-rdf-syntax-ns#" rdf:id="ecb">
      <bp:ID rdf:datatype="http://www.w3.org/2001/XMLSchema#string">12390245</bp:ID>
      <bp:DB rdf:datatype="http://www.w3.org/2001/XMLSchema#string">PubMed</bp:DB>
      <bp:TITLE rdf:datatype="http://www.w3.org/2001/XMLSchema#string">Neuronal p38 MAPK signalling: an emerging regulator of cell fate and function in the nervous system.</bp:TITLE>
      <bp:SOURCE rdf:datatype="http://www.w3.org/2001/XMLSchema#string">Genes Cells</bp:SOURCE>
      <bp:YEAR rdf:datatype="http://www.w3.org/2001/XMLSchema#string">2002</bp:YEAR>
      <bp:AUTHORS rdf:datatype="http://www.w3.org/2001/XMLSchema#string">Takeda K</bp:AUTHORS>
      <bp:AUTHORS rdf:datatype="http://www.w3.org/2001/XMLSchema#string">Ichijo H</bp:AUTHORS>
    </bp:PublicationXref>
    <bp:openControlledVocabulary xmlns:bp="http://www.biopax.org/release/biopax-level3.owl#">
      <bp:TERM xmlns:rdf="http://www.w3.org/1999/02/22-rdf-syntax-ns#" rdf:datatype="http://www.w3.org/2001/XMLSchema#string">MAPK signaling pathway</bp:TERM>
      <bp:ID xmlns:rdf="http://www.w3.org/1999/02/22-rdf-syntax-ns#" rdf:datatype="http://www.w3.org/2001/XMLSchema#string">PW:0000007</bp:ID>
      <bp:Ontology xmlns:rdf="http://www.w3.org/1999/02/22-rdf-syntax-ns#" rdf:datatype="http://www.w3.org/2001/XMLSchema#string">Pathway Ontology</bp:Ontology>
    </bp:openControlledVocabulary>
    <bp:PublicationXref xmlns:bp="http://www.biopax.org/release/biopax-level3.owl#" xmlns:rdf="http://www.w3.org/1999/02/22-rdf-syntax-ns#" rdf:id="ea5">
      <bp:ID rdf:datatype="http://www.w3.org/2001/XMLSchema#string">17726008</bp:ID>
      <bp:DB rdf:datatype="http://www.w3.org/2001/XMLSchema#string">PubMed</bp:DB>
      <bp:TITLE rdf:datatype="http://www.w3.org/2001/XMLSchema#string">MEKK4 stimulation of p38 and JNK activity is negatively regulated by GSK3beta.</bp:TITLE>
      <bp:SOURCE rdf:datatype="http://www.w3.org/2001/XMLSchema#string">J Biol Chem</bp:SOURCE>
      <bp:YEAR rdf:datatype="http://www.w3.org/2001/XMLSchema#string">2007</bp:YEAR>
      <bp:AUTHORS rdf:datatype="http://www.w3.org/2001/XMLSchema#string">Abell AN</bp:AUTHORS>
      <bp:AUTHORS rdf:datatype="http://www.w3.org/2001/XMLSchema#string">Granger DA</bp:AUTHORS>
      <bp:AUTHORS rdf:datatype="http://www.w3.org/2001/XMLSchema#string">Johnson GL</bp:AUTHORS>
    </bp:PublicationXref>
    <bp:PublicationXref xmlns:bp="http://www.biopax.org/release/biopax-level3.owl#" xmlns:rdf="http://www.w3.org/1999/02/22-rdf-syntax-ns#" rdf:id="b95">
      <bp:ID rdf:datatype="http://www.w3.org/2001/XMLSchema#string">12947395</bp:ID>
      <bp:DB rdf:datatype="http://www.w3.org/2001/XMLSchema#string">PubMed</bp:DB>
      <bp:TITLE rdf:datatype="http://www.w3.org/2001/XMLSchema#string">MAPK pathways in radiation responses.</bp:TITLE>
      <bp:SOURCE rdf:datatype="http://www.w3.org/2001/XMLSchema#string">Oncogene</bp:SOURCE>
      <bp:YEAR rdf:datatype="http://www.w3.org/2001/XMLSchema#string">2003</bp:YEAR>
      <bp:AUTHORS rdf:datatype="http://www.w3.org/2001/XMLSchema#string">Dent P</bp:AUTHORS>
      <bp:AUTHORS rdf:datatype="http://www.w3.org/2001/XMLSchema#string">Yacoub A</bp:AUTHORS>
      <bp:AUTHORS rdf:datatype="http://www.w3.org/2001/XMLSchema#string">Fisher PB</bp:AUTHORS>
      <bp:AUTHORS rdf:datatype="http://www.w3.org/2001/XMLSchema#string">Hagan MP</bp:AUTHORS>
      <bp:AUTHORS rdf:datatype="http://www.w3.org/2001/XMLSchema#string">Grant S</bp:AUTHORS>
    </bp:PublicationXref>
    <bp:PublicationXref xmlns:bp="http://www.biopax.org/release/biopax-level3.owl#" xmlns:rdf="http://www.w3.org/1999/02/22-rdf-syntax-ns#" rdf:id="c2b">
      <bp:ID rdf:datatype="http://www.w3.org/2001/XMLSchema#string">12566928</bp:ID>
      <bp:DB rdf:datatype="http://www.w3.org/2001/XMLSchema#string">PubMed</bp:DB>
      <bp:TITLE rdf:datatype="http://www.w3.org/2001/XMLSchema#string">The role of mitogen-activated protein kinase pathways in Alzheimer's disease.</bp:TITLE>
      <bp:SOURCE rdf:datatype="http://www.w3.org/2001/XMLSchema#string">Neurosignals</bp:SOURCE>
      <bp:YEAR rdf:datatype="http://www.w3.org/2001/XMLSchema#string">2002</bp:YEAR>
      <bp:AUTHORS rdf:datatype="http://www.w3.org/2001/XMLSchema#string">Zhu X</bp:AUTHORS>
      <bp:AUTHORS rdf:datatype="http://www.w3.org/2001/XMLSchema#string">Lee HG</bp:AUTHORS>
      <bp:AUTHORS rdf:datatype="http://www.w3.org/2001/XMLSchema#string">Raina AK</bp:AUTHORS>
      <bp:AUTHORS rdf:datatype="http://www.w3.org/2001/XMLSchema#string">Perry G</bp:AUTHORS>
      <bp:AUTHORS rdf:datatype="http://www.w3.org/2001/XMLSchema#string">Smith MA</bp:AUTHORS>
    </bp:PublicationXref>
  </Biopax>
</Pathway>
