# Supplementary material for: A network biology workflow to study transcriptomics data of the diabetic liver
Source: BMC Genomics. 2014 Nov 15;15(1):971. doi: 10.1186/1471-2164-15-971 (PMC4246458; doi:10.1186/1471-2164-15-971)
Supplement: Supplementary file 2 — Additional file 2: WikiPathways human pathway collection downloaded on 17 June 2014 ( http://wikipathways.org/index.php/Download_Pathways ). (ZIP 2 MB) [file 12864_2014_6667_MOESM2_ESM.zip › 2014-06-17-WikiPathways-HumanCollection/Hs_Membrane_Trafficking_WP1846_75911.gpml]

<?xml version="1.0" encoding="UTF-8"?>
<Pathway xmlns="http://pathvisio.org/GPML/2013a" Name="Membrane Trafficking" Data-Source="Reactome - http://www.reactome.org" Version="48" Organism="Homo sapiens">
  <Comment Source="WikiPathways-description">The secretory membrane system allows a cell to regulate delivery of newly synthesized proteins, carbohydrates, and lipids to the cell surface, a necessity for growth and homeostasis. The system is made up of distinct organelles, including the endoplasmic reticulum (ER), Golgi complex, plasma membrane, and tubulovesicular transport intermediates. These organelles mediate intracellular membrane transport between themselves and the cell surface. Membrane traffic within this system flows along highly organized directional routes. Secretory cargo is synthesized and assembled in the ER and then transported to the Golgi complex for further processing and maturation. Upon arrival at the trans Golgi network (TGN),  the cargo is sorted and packaged into post-Golgi carriers that move through the cytoplasm to fuse with the cell surface. This directional membrane flow is balanced by retrieval pathways that bring membrane and selected proteins back to the compartment of origin.
Original Pathway at Reactome: http://www.reactome.org/PathwayBrowser/#DB=gk_current&amp;FOCUS_SPECIES_ID=48887&amp;FOCUS_PATHWAY_ID=199991</Comment>
  <BiopaxRef>d4e</BiopaxRef>
  <Graphics BoardWidth="5010.0" BoardHeight="2229.0" />
  <DataNode TextLabel="GTP" GraphId="f7c65" Type="Metabolite">
    <Graphics CenterX="1245.5" CenterY="1348.5" Width="39.0" Height="29.0" ZOrder="32768" FontSize="10" Valign="Middle" Color="0000ff" />
    <Xref Database="ChEBI" ID="CHEBI:15996" />
  </DataNode>
  <DataNode TextLabel="Sar1b&#xA;GDP Complex" GraphId="bcbd3" Type="Complex">
    <Graphics CenterX="1188.0" CenterY="1305.5" Width="128.0" Height="21.0" ZOrder="32768" FontSize="10" Valign="Middle" />
    <Xref Database="Reactome" ID="REACT_12715" />
  </DataNode>
  <DataNode TextLabel="SAR1B " GraphId="d162f" Type="Protein" GroupRef="a5db2">
    <Graphics CenterX="100.0" CenterY="1649.0" Width="80.0" Height="20.0" ZOrder="32768" FontSize="10" Valign="Middle" />
    <Xref Database="Uniprot-TrEMBL" ID="Q9Y6B6" />
  </DataNode>
  <DataNode TextLabel="GDP " GraphId="ba73f" Type="Metabolite" GroupRef="a5db2">
    <Graphics CenterX="100.0" CenterY="1669.0" Width="80.0" Height="20.0" ZOrder="32768" FontSize="10" Valign="Middle" Color="0000ff" />
    <Xref Database="ChEBI" ID="CHEBI:17552" />
  </DataNode>
  <DataNode TextLabel="GDP" GraphId="c3ede" Type="Metabolite">
    <Graphics CenterX="1049.5" CenterY="1344.5" Width="41.0" Height="29.0" ZOrder="32768" FontSize="10" Valign="Middle" Color="0000ff" />
    <Xref Database="ChEBI" ID="CHEBI:17552" />
  </DataNode>
  <DataNode TextLabel="Sar1b&#xA;GTP Complex" GraphId="e294d" Type="Complex">
    <Graphics CenterX="1032.0" CenterY="1416.5" Width="126.0" Height="21.0" ZOrder="32768" FontSize="10" Valign="Middle" />
    <Xref Database="Reactome" ID="REACT_12713" />
  </DataNode>
  <DataNode TextLabel="GTP " GraphId="eff29" Type="Metabolite" GroupRef="f25f1">
    <Graphics CenterX="210.0" CenterY="1649.0" Width="80.0" Height="20.0" ZOrder="32768" FontSize="10" Valign="Middle" Color="0000ff" />
    <Xref Database="ChEBI" ID="CHEBI:15996" />
  </DataNode>
  <DataNode TextLabel="SAR1B " GraphId="b0ca5" Type="Protein" GroupRef="f25f1">
    <Graphics CenterX="210.0" CenterY="1669.0" Width="80.0" Height="20.0" ZOrder="32768" FontSize="10" Valign="Middle" />
    <Xref Database="Uniprot-TrEMBL" ID="Q9Y6B6" />
  </DataNode>
  <DataNode TextLabel="PREB" GraphId="f26bd" Type="Protein">
    <Graphics CenterX="1169.5" CenterY="1419.0" Width="51.0" Height="20.0" ZOrder="32768" FontSize="10" Valign="Middle" />
    <Xref Database="Uniprot-TrEMBL" ID="Q9HCU5" />
  </DataNode>
  <DataNode TextLabel="Sec23p&#xA;Sec24p Complex" GraphId="df772" Type="Complex">
    <Graphics CenterX="922.0" CenterY="1344.5" Width="100.0" Height="35.0" ZOrder="32768" FontSize="10" Valign="Middle" />
    <Xref Database="Reactome" ID="REACT_13290" />
  </DataNode>
  <DataNode TextLabel="SEC24A " GraphId="dc1d6" Type="Protein" GroupRef="a3319">
    <Graphics CenterX="320.0" CenterY="1669.0" Width="80.0" Height="20.0" ZOrder="32768" FontSize="10" Valign="Middle" />
    <Xref Database="Uniprot-TrEMBL" ID="O95486" />
  </DataNode>
  <DataNode TextLabel="SEC24B " GraphId="df06d" Type="Protein" GroupRef="a3319">
    <Graphics CenterX="320.0" CenterY="1689.0" Width="80.0" Height="20.0" ZOrder="32768" FontSize="10" Valign="Middle" />
    <Xref Database="Uniprot-TrEMBL" ID="O95487" />
  </DataNode>
  <DataNode TextLabel="SEC24C " GraphId="da59e" Type="Protein" GroupRef="a3319">
    <Graphics CenterX="320.0" CenterY="1709.0" Width="80.0" Height="20.0" ZOrder="32768" FontSize="10" Valign="Middle" />
    <Xref Database="Uniprot-TrEMBL" ID="P53992" />
  </DataNode>
  <DataNode TextLabel="SEC24D " GraphId="bd003" Type="Protein" GroupRef="a3319">
    <Graphics CenterX="320.0" CenterY="1729.0" Width="80.0" Height="20.0" ZOrder="32768" FontSize="10" Valign="Middle" />
    <Xref Database="Uniprot-TrEMBL" ID="O94855" />
  </DataNode>
  <DataNode TextLabel="SEC23A " GraphId="e95e1" Type="Protein" GroupRef="a3319">
    <Graphics CenterX="320.0" CenterY="1749.0" Width="80.0" Height="20.0" ZOrder="32768" FontSize="10" Valign="Middle" />
    <Xref Database="Uniprot-TrEMBL" ID="Q15436" />
  </DataNode>
  <DataNode TextLabel="Sar1b&#xA;GTP&#xA;Sec23p&#xA;Sec24p" GraphId="d8050" Type="Complex">
    <Graphics CenterX="710.5" CenterY="1419.5" Width="119.0" Height="35.0" ZOrder="32768" FontSize="10" Valign="Middle" />
    <Xref Database="Reactome" ID="REACT_13151" />
  </DataNode>
  <DataNode TextLabel="GTP " GraphId="e711b" Type="Metabolite" GroupRef="b3e97">
    <Graphics CenterX="430.0" CenterY="1669.0" Width="80.0" Height="20.0" ZOrder="32768" FontSize="10" Valign="Middle" Color="0000ff" />
    <Xref Database="ChEBI" ID="CHEBI:15996" />
  </DataNode>
  <DataNode TextLabel="SAR1B " GraphId="cc971" Type="Protein" GroupRef="b3e97">
    <Graphics CenterX="430.0" CenterY="1689.0" Width="80.0" Height="20.0" ZOrder="32768" FontSize="10" Valign="Middle" />
    <Xref Database="Uniprot-TrEMBL" ID="Q9Y6B6" />
  </DataNode>
  <DataNode TextLabel="SEC24A " GraphId="c9f67" Type="Protein" GroupRef="a354a">
    <Graphics CenterX="430.0" CenterY="1749.0" Width="80.0" Height="20.0" ZOrder="32768" FontSize="10" Valign="Middle" />
    <Xref Database="Uniprot-TrEMBL" ID="O95486" />
  </DataNode>
  <DataNode TextLabel="SEC24B " GraphId="c7d96" Type="Protein" GroupRef="a354a">
    <Graphics CenterX="430.0" CenterY="1769.0" Width="80.0" Height="20.0" ZOrder="32768" FontSize="10" Valign="Middle" />
    <Xref Database="Uniprot-TrEMBL" ID="O95487" />
  </DataNode>
  <DataNode TextLabel="SEC24C " GraphId="dcdaa" Type="Protein" GroupRef="a354a">
    <Graphics CenterX="430.0" CenterY="1789.0" Width="80.0" Height="20.0" ZOrder="32768" FontSize="10" Valign="Middle" />
    <Xref Database="Uniprot-TrEMBL" ID="P53992" />
  </DataNode>
  <DataNode TextLabel="SEC24D " GraphId="a6794" Type="Protein" GroupRef="a354a">
    <Graphics CenterX="430.0" CenterY="1809.0" Width="80.0" Height="20.0" ZOrder="32768" FontSize="10" Valign="Middle" />
    <Xref Database="Uniprot-TrEMBL" ID="O94855" />
  </DataNode>
  <DataNode TextLabel="SEC23A " GraphId="a0312" Type="Protein" GroupRef="a354a">
    <Graphics CenterX="430.0" CenterY="1829.0" Width="80.0" Height="20.0" ZOrder="32768" FontSize="10" Valign="Middle" />
    <Xref Database="Uniprot-TrEMBL" ID="Q15436" />
  </DataNode>
  <DataNode TextLabel="Pi" GraphId="e0a24" Type="Metabolite">
    <Graphics CenterX="811.5" CenterY="1294.0" Width="55.0" Height="32.0" ZOrder="32768" FontSize="10" Valign="Middle" Color="0000ff" />
    <Xref Database="ChEBI" ID="CHEBI:18367" />
  </DataNode>
  <DataNode TextLabel="SEC13" GraphId="a0310" Type="Protein">
    <Graphics CenterX="689.5" CenterY="1291.5" Width="99.0" Height="35.0" ZOrder="32768" FontSize="10" Valign="Middle" />
    <Xref Database="Uniprot-TrEMBL" ID="P55735" />
  </DataNode>
  <DataNode TextLabel="SEC31A" GraphId="c53ab" Type="Protein">
    <Graphics CenterX="541.5" CenterY="1297.5" Width="115.0" Height="35.0" ZOrder="32768" FontSize="10" Valign="Middle" />
    <Xref Database="Uniprot-TrEMBL" ID="O94979" />
  </DataNode>
  <DataNode TextLabel="Sar1b&#xA;GTP&#xA;Sec23p&#xA;Sec24p&#xA;Sec13p&#xA;Sec31p Complex" GraphId="c24fd" Type="Complex">
    <Graphics CenterX="446.0" CenterY="1417.0" Width="116.0" Height="68.0" ZOrder="32768" FontSize="10" Valign="Middle" />
    <Xref Database="Reactome" ID="REACT_13165" />
  </DataNode>
  <DataNode TextLabel="GTP " GraphId="b24e7" Type="Metabolite" GroupRef="f6d31">
    <Graphics CenterX="540.0" CenterY="1689.0" Width="80.0" Height="20.0" ZOrder="32768" FontSize="10" Valign="Middle" Color="0000ff" />
    <Xref Database="ChEBI" ID="CHEBI:15996" />
  </DataNode>
  <DataNode TextLabel="SAR1B " GraphId="ac4d2" Type="Protein" GroupRef="f6d31">
    <Graphics CenterX="540.0" CenterY="1709.0" Width="80.0" Height="20.0" ZOrder="32768" FontSize="10" Valign="Middle" />
    <Xref Database="Uniprot-TrEMBL" ID="Q9Y6B6" />
  </DataNode>
  <DataNode TextLabel="SEC24A " GraphId="bdfbc" Type="Protein" GroupRef="b8f24">
    <Graphics CenterX="540.0" CenterY="1769.0" Width="80.0" Height="20.0" ZOrder="32768" FontSize="10" Valign="Middle" />
    <Xref Database="Uniprot-TrEMBL" ID="O95486" />
  </DataNode>
  <DataNode TextLabel="SEC24B " GraphId="b219e" Type="Protein" GroupRef="b8f24">
    <Graphics CenterX="540.0" CenterY="1789.0" Width="80.0" Height="20.0" ZOrder="32768" FontSize="10" Valign="Middle" />
    <Xref Database="Uniprot-TrEMBL" ID="O95487" />
  </DataNode>
  <DataNode TextLabel="SEC24C " GraphId="d8415" Type="Protein" GroupRef="b8f24">
    <Graphics CenterX="540.0" CenterY="1809.0" Width="80.0" Height="20.0" ZOrder="32768" FontSize="10" Valign="Middle" />
    <Xref Database="Uniprot-TrEMBL" ID="P53992" />
  </DataNode>
  <DataNode TextLabel="SEC24D " GraphId="c0d38" Type="Protein" GroupRef="b8f24">
    <Graphics CenterX="540.0" CenterY="1829.0" Width="80.0" Height="20.0" ZOrder="32768" FontSize="10" Valign="Middle" />
    <Xref Database="Uniprot-TrEMBL" ID="O94855" />
  </DataNode>
  <DataNode TextLabel="SEC23A " GraphId="d3511" Type="Protein" GroupRef="b8f24">
    <Graphics CenterX="540.0" CenterY="1849.0" Width="80.0" Height="20.0" ZOrder="32768" FontSize="10" Valign="Middle" />
    <Xref Database="Uniprot-TrEMBL" ID="Q15436" />
  </DataNode>
  <DataNode TextLabel="SEC31A " GraphId="c1087" Type="Protein" GroupRef="d3d13">
    <Graphics CenterX="540.0" CenterY="1889.0" Width="80.0" Height="20.0" ZOrder="32768" FontSize="10" Valign="Middle" />
    <Xref Database="Uniprot-TrEMBL" ID="O94979" />
  </DataNode>
  <DataNode TextLabel="SEC13 " GraphId="e3671" Type="Protein" GroupRef="d3d13">
    <Graphics CenterX="540.0" CenterY="1909.0" Width="80.0" Height="20.0" ZOrder="32768" FontSize="10" Valign="Middle" />
    <Xref Database="Uniprot-TrEMBL" ID="P55735" />
  </DataNode>
  <DataNode TextLabel="Sar1b&#xA;Sec23p&#xA;Sec24p&#xA;Sec13p&#xA;Sec31p Complex" GraphId="e9a90" Type="Complex">
    <Graphics CenterX="349.0" CenterY="1251.5" Width="108.0" Height="49.0" ZOrder="32768" FontSize="10" Valign="Middle" />
    <Xref Database="Reactome" ID="REACT_12742" />
  </DataNode>
  <DataNode TextLabel="SEC31A " GraphId="f05ce" Type="Protein" GroupRef="a9c77">
    <Graphics CenterX="650.0" CenterY="1669.0" Width="80.0" Height="20.0" ZOrder="32768" FontSize="10" Valign="Middle" />
    <Xref Database="Uniprot-TrEMBL" ID="O94979" />
  </DataNode>
  <DataNode TextLabel="SEC13 " GraphId="d834a" Type="Protein" GroupRef="a9c77">
    <Graphics CenterX="650.0" CenterY="1689.0" Width="80.0" Height="20.0" ZOrder="32768" FontSize="10" Valign="Middle" />
    <Xref Database="Uniprot-TrEMBL" ID="P55735" />
  </DataNode>
  <DataNode TextLabel="SEC24A " GraphId="fb8bd" Type="Protein" GroupRef="c1342">
    <Graphics CenterX="650.0" CenterY="1749.0" Width="80.0" Height="20.0" ZOrder="32768" FontSize="10" Valign="Middle" />
    <Xref Database="Uniprot-TrEMBL" ID="O95486" />
  </DataNode>
  <DataNode TextLabel="SEC24B " GraphId="bd6b6" Type="Protein" GroupRef="c1342">
    <Graphics CenterX="650.0" CenterY="1769.0" Width="80.0" Height="20.0" ZOrder="32768" FontSize="10" Valign="Middle" />
    <Xref Database="Uniprot-TrEMBL" ID="O95487" />
  </DataNode>
  <DataNode TextLabel="SEC24C " GraphId="adc44" Type="Protein" GroupRef="c1342">
    <Graphics CenterX="650.0" CenterY="1789.0" Width="80.0" Height="20.0" ZOrder="32768" FontSize="10" Valign="Middle" />
    <Xref Database="Uniprot-TrEMBL" ID="P53992" />
  </DataNode>
  <DataNode TextLabel="SEC24D " GraphId="cb701" Type="Protein" GroupRef="c1342">
    <Graphics CenterX="650.0" CenterY="1809.0" Width="80.0" Height="20.0" ZOrder="32768" FontSize="10" Valign="Middle" />
    <Xref Database="Uniprot-TrEMBL" ID="O94855" />
  </DataNode>
  <DataNode TextLabel="SEC23A " GraphId="e8eb3" Type="Protein" GroupRef="c1342">
    <Graphics CenterX="650.0" CenterY="1829.0" Width="80.0" Height="20.0" ZOrder="32768" FontSize="10" Valign="Middle" />
    <Xref Database="Uniprot-TrEMBL" ID="Q15436" />
  </DataNode>
  <DataNode TextLabel="SAR1B " GraphId="dfaa6" Type="Protein" GroupRef="c1342">
    <Graphics CenterX="650.0" CenterY="1849.0" Width="80.0" Height="20.0" ZOrder="32768" FontSize="10" Valign="Middle" />
    <Xref Database="Uniprot-TrEMBL" ID="Q9Y6B6" />
  </DataNode>
  <DataNode TextLabel="Sec24" GraphId="cb82c" Type="Protein">
    <Graphics CenterX="691.5" CenterY="1240.5" Width="43.0" Height="21.0" ZOrder="32768" FontSize="10" Valign="Middle" />
    <Xref Database="Reactome" ID="REACT_12982" />
  </DataNode>
  <DataNode TextLabel="SEC23A" GraphId="cda6f" Type="Protein">
    <Graphics CenterX="266.5" CenterY="1416.5" Width="115.0" Height="35.0" ZOrder="32768" FontSize="10" Valign="Middle" />
    <Xref Database="Uniprot-TrEMBL" ID="Q15436" />
  </DataNode>
  <DataNode TextLabel="Pi" GraphId="debc2" Type="Metabolite">
    <Graphics CenterX="570.5" CenterY="1153.0" Width="47.0" Height="32.0" ZOrder="32768" FontSize="10" Valign="Middle" Color="0000ff" />
    <Xref Database="ChEBI" ID="CHEBI:18367" />
  </DataNode>
  <DataNode TextLabel="SAR1B" GraphId="bd4e8" Type="Protein">
    <Graphics CenterX="708.5" CenterY="1190.5" Width="129.0" Height="35.0" ZOrder="32768" FontSize="10" Valign="Middle" />
    <Xref Database="Uniprot-TrEMBL" ID="Q9Y6B6" />
  </DataNode>
  <DataNode TextLabel="Arf1-GDP" GraphId="cce63" Type="Complex">
    <Graphics CenterX="1070.0" CenterY="1069.5" Width="66.0" Height="21.0" ZOrder="32768" FontSize="10" Valign="Middle" />
    <Xref Database="Reactome" ID="REACT_11263" />
  </DataNode>
  <DataNode TextLabel="ARF1" GraphId="c587f" Type="Protein" GroupRef="ff5a6">
    <Graphics CenterX="760.0" CenterY="1649.0" Width="80.0" Height="20.0" ZOrder="32768" FontSize="10" Valign="Middle" />
    <Xref Database="Uniprot-TrEMBL" ID="P84077" />
  </DataNode>
  <DataNode TextLabel="GDP " GraphId="d06bd" Type="Metabolite" GroupRef="ff5a6">
    <Graphics CenterX="760.0" CenterY="1669.0" Width="80.0" Height="20.0" ZOrder="32768" FontSize="10" Valign="Middle" Color="0000ff" />
    <Xref Database="ChEBI" ID="CHEBI:17552" />
  </DataNode>
  <DataNode TextLabel="Arf1-GTP" GraphId="a8a73" Type="Complex">
    <Graphics CenterX="1294.5" CenterY="1073.5" Width="65.0" Height="21.0" ZOrder="32768" FontSize="10" Valign="Middle" />
    <Xref Database="Reactome" ID="REACT_11673" />
  </DataNode>
  <DataNode TextLabel="GTP " GraphId="ce83a" Type="Metabolite" GroupRef="d4638">
    <Graphics CenterX="870.0" CenterY="1649.0" Width="80.0" Height="20.0" ZOrder="32768" FontSize="10" Valign="Middle" Color="0000ff" />
    <Xref Database="ChEBI" ID="CHEBI:15996" />
  </DataNode>
  <DataNode TextLabel="ARF1" GraphId="f2fd7" Type="Protein" GroupRef="d4638">
    <Graphics CenterX="870.0" CenterY="1669.0" Width="80.0" Height="20.0" ZOrder="32768" FontSize="10" Valign="Middle" />
    <Xref Database="Uniprot-TrEMBL" ID="P84077" />
  </DataNode>
  <DataNode TextLabel="GBF1" GraphId="b5fc0" Type="Protein">
    <Graphics CenterX="1161.0" CenterY="1072.5" Width="38.0" Height="21.0" ZOrder="32768" FontSize="10" Valign="Middle" />
    <Xref Database="Uniprot-TrEMBL" ID="Q92538" />
  </DataNode>
  <DataNode TextLabel="GTP" GraphId="dded4" Type="Metabolite">
    <Graphics CenterX="1061.5" CenterY="1160.5" Width="39.0" Height="29.0" ZOrder="32768" FontSize="10" Valign="Middle" Color="0000ff" />
    <Xref Database="ChEBI" ID="CHEBI:15996" />
  </DataNode>
  <DataNode TextLabel="GDP" GraphId="fd4b0" Type="Metabolite">
    <Graphics CenterX="1218.5" CenterY="1162.5" Width="41.0" Height="29.0" ZOrder="32768" FontSize="10" Valign="Middle" Color="0000ff" />
    <Xref Database="ChEBI" ID="CHEBI:17552" />
  </DataNode>
  <DataNode TextLabel="Coatomer" GraphId="af1c3" Type="Complex">
    <Graphics CenterX="1320.0" CenterY="1135.5" Width="68.0" Height="21.0" ZOrder="32768" FontSize="10" Valign="Middle" />
    <Xref Database="Reactome" ID="REACT_11329" />
  </DataNode>
  <DataNode TextLabel="COPA " GraphId="f6e04" Type="Protein" GroupRef="f9e23">
    <Graphics CenterX="980.0" CenterY="1649.0" Width="80.0" Height="20.0" ZOrder="32768" FontSize="10" Valign="Middle" />
    <Xref Database="Uniprot-TrEMBL" ID="P53621" />
  </DataNode>
  <DataNode TextLabel="COPB1 " GraphId="cd91f" Type="Protein" GroupRef="f9e23">
    <Graphics CenterX="980.0" CenterY="1669.0" Width="80.0" Height="20.0" ZOrder="32768" FontSize="10" Valign="Middle" />
    <Xref Database="Uniprot-TrEMBL" ID="P53618" />
  </DataNode>
  <DataNode TextLabel="COPB2 " GraphId="de295" Type="Protein" GroupRef="f9e23">
    <Graphics CenterX="980.0" CenterY="1689.0" Width="80.0" Height="20.0" ZOrder="32768" FontSize="10" Valign="Middle" />
    <Xref Database="Uniprot-TrEMBL" ID="P35606" />
  </DataNode>
  <DataNode TextLabel="ARCN1 " GraphId="b1c9b" Type="Protein" GroupRef="f9e23">
    <Graphics CenterX="980.0" CenterY="1709.0" Width="80.0" Height="20.0" ZOrder="32768" FontSize="10" Valign="Middle" />
    <Xref Database="Uniprot-TrEMBL" ID="P48444" />
  </DataNode>
  <DataNode TextLabel="COPE " GraphId="d4d08" Type="Protein" GroupRef="f9e23">
    <Graphics CenterX="980.0" CenterY="1729.0" Width="80.0" Height="20.0" ZOrder="32768" FontSize="10" Valign="Middle" />
    <Xref Database="Uniprot-TrEMBL" ID="O14579" />
  </DataNode>
  <DataNode TextLabel="COPG1 " GraphId="a6c3e" Type="Protein" GroupRef="f9e23">
    <Graphics CenterX="980.0" CenterY="1749.0" Width="80.0" Height="20.0" ZOrder="32768" FontSize="10" Valign="Middle" />
    <Xref Database="Uniprot-TrEMBL" ID="Q9Y678" />
  </DataNode>
  <DataNode TextLabel="COPZ1 " GraphId="a2ecb" Type="Protein" GroupRef="f9e23">
    <Graphics CenterX="980.0" CenterY="1769.0" Width="80.0" Height="20.0" ZOrder="32768" FontSize="10" Valign="Middle" />
    <Xref Database="Uniprot-TrEMBL" ID="P61923" />
  </DataNode>
  <DataNode TextLabel="Coatomer&#xA;Arf1-GTP Complex" GraphId="a9317" Type="Complex">
    <Graphics CenterX="1420.5" CenterY="1073.5" Width="133.0" Height="35.0" ZOrder="32768" FontSize="10" Valign="Middle" />
    <Xref Database="Reactome" ID="REACT_11791" />
  </DataNode>
  <DataNode TextLabel="GTP " GraphId="f7fc2" Type="Metabolite" GroupRef="a9e03">
    <Graphics CenterX="1090.0" CenterY="1669.0" Width="80.0" Height="20.0" ZOrder="32768" FontSize="10" Valign="Middle" Color="0000ff" />
    <Xref Database="ChEBI" ID="CHEBI:15996" />
  </DataNode>
  <DataNode TextLabel="ARF1" GraphId="b5d6f" Type="Protein" GroupRef="a9e03">
    <Graphics CenterX="1090.0" CenterY="1689.0" Width="80.0" Height="20.0" ZOrder="32768" FontSize="10" Valign="Middle" />
    <Xref Database="Uniprot-TrEMBL" ID="P84077" />
  </DataNode>
  <DataNode TextLabel="COPA " GraphId="b0b61" Type="Protein" GroupRef="d566c">
    <Graphics CenterX="1090.0" CenterY="1729.0" Width="80.0" Height="20.0" ZOrder="32768" FontSize="10" Valign="Middle" />
    <Xref Database="Uniprot-TrEMBL" ID="P53621" />
  </DataNode>
  <DataNode TextLabel="COPB1 " GraphId="b8d63" Type="Protein" GroupRef="d566c">
    <Graphics CenterX="1090.0" CenterY="1749.0" Width="80.0" Height="20.0" ZOrder="32768" FontSize="10" Valign="Middle" />
    <Xref Database="Uniprot-TrEMBL" ID="P53618" />
  </DataNode>
  <DataNode TextLabel="COPB2 " GraphId="df3e4" Type="Protein" GroupRef="d566c">
    <Graphics CenterX="1090.0" CenterY="1769.0" Width="80.0" Height="20.0" ZOrder="32768" FontSize="10" Valign="Middle" />
    <Xref Database="Uniprot-TrEMBL" ID="P35606" />
  </DataNode>
  <DataNode TextLabel="ARCN1 " GraphId="bd47a" Type="Protein" GroupRef="d566c">
    <Graphics CenterX="1090.0" CenterY="1789.0" Width="80.0" Height="20.0" ZOrder="32768" FontSize="10" Valign="Middle" />
    <Xref Database="Uniprot-TrEMBL" ID="P48444" />
  </DataNode>
  <DataNode TextLabel="COPE " GraphId="d2f2b" Type="Protein" GroupRef="d566c">
    <Graphics CenterX="1090.0" CenterY="1809.0" Width="80.0" Height="20.0" ZOrder="32768" FontSize="10" Valign="Middle" />
    <Xref Database="Uniprot-TrEMBL" ID="O14579" />
  </DataNode>
  <DataNode TextLabel="COPG1 " GraphId="ad7de" Type="Protein" GroupRef="d566c">
    <Graphics CenterX="1090.0" CenterY="1829.0" Width="80.0" Height="20.0" ZOrder="32768" FontSize="10" Valign="Middle" />
    <Xref Database="Uniprot-TrEMBL" ID="Q9Y678" />
  </DataNode>
  <DataNode TextLabel="COPZ1 " GraphId="d10c0" Type="Protein" GroupRef="d566c">
    <Graphics CenterX="1090.0" CenterY="1849.0" Width="80.0" Height="20.0" ZOrder="32768" FontSize="10" Valign="Middle" />
    <Xref Database="Uniprot-TrEMBL" ID="P61923" />
  </DataNode>
  <DataNode TextLabel="ARFGAP1" GraphId="d618f" Type="Protein">
    <Graphics CenterX="1531.0" CenterY="1065.0" Width="46.0" Height="36.0" ZOrder="32768" FontSize="10" Valign="Middle" />
    <Xref Database="Uniprot-TrEMBL" ID="Q8N6T3" />
  </DataNode>
  <DataNode TextLabel="Coatomer&#xA;Arf1-GTP&#xA;GAP Complex" GraphId="e5a96" Type="Complex">
    <Graphics CenterX="1624.0" CenterY="1075.5" Width="118.0" Height="35.0" ZOrder="32768" FontSize="10" Valign="Middle" />
    <Xref Database="Reactome" ID="REACT_11350" />
  </DataNode>
  <DataNode TextLabel="GTP " GraphId="ea444" Type="Metabolite" GroupRef="afb48">
    <Graphics CenterX="1200.0" CenterY="1669.0" Width="80.0" Height="20.0" ZOrder="32768" FontSize="10" Valign="Middle" Color="0000ff" />
    <Xref Database="ChEBI" ID="CHEBI:15996" />
  </DataNode>
  <DataNode TextLabel="ARF1" GraphId="b690f" Type="Protein" GroupRef="afb48">
    <Graphics CenterX="1200.0" CenterY="1689.0" Width="80.0" Height="20.0" ZOrder="32768" FontSize="10" Valign="Middle" />
    <Xref Database="Uniprot-TrEMBL" ID="P84077" />
  </DataNode>
  <DataNode TextLabel="COPA " GraphId="d7ba1" Type="Protein" GroupRef="e266d">
    <Graphics CenterX="1200.0" CenterY="1729.0" Width="80.0" Height="20.0" ZOrder="32768" FontSize="10" Valign="Middle" />
    <Xref Database="Uniprot-TrEMBL" ID="P53621" />
  </DataNode>
  <DataNode TextLabel="COPB1 " GraphId="ebff0" Type="Protein" GroupRef="e266d">
    <Graphics CenterX="1200.0" CenterY="1749.0" Width="80.0" Height="20.0" ZOrder="32768" FontSize="10" Valign="Middle" />
    <Xref Database="Uniprot-TrEMBL" ID="P53618" />
  </DataNode>
  <DataNode TextLabel="COPB2 " GraphId="cf9e6" Type="Protein" GroupRef="e266d">
    <Graphics CenterX="1200.0" CenterY="1769.0" Width="80.0" Height="20.0" ZOrder="32768" FontSize="10" Valign="Middle" />
    <Xref Database="Uniprot-TrEMBL" ID="P35606" />
  </DataNode>
  <DataNode TextLabel="ARCN1 " GraphId="e060a" Type="Protein" GroupRef="e266d">
    <Graphics CenterX="1200.0" CenterY="1789.0" Width="80.0" Height="20.0" ZOrder="32768" FontSize="10" Valign="Middle" />
    <Xref Database="Uniprot-TrEMBL" ID="P48444" />
  </DataNode>
  <DataNode TextLabel="COPE " GraphId="ba180" Type="Protein" GroupRef="e266d">
    <Graphics CenterX="1200.0" CenterY="1809.0" Width="80.0" Height="20.0" ZOrder="32768" FontSize="10" Valign="Middle" />
    <Xref Database="Uniprot-TrEMBL" ID="O14579" />
  </DataNode>
  <DataNode TextLabel="COPG1 " GraphId="e9a3a" Type="Protein" GroupRef="e266d">
    <Graphics CenterX="1200.0" CenterY="1829.0" Width="80.0" Height="20.0" ZOrder="32768" FontSize="10" Valign="Middle" />
    <Xref Database="Uniprot-TrEMBL" ID="Q9Y678" />
  </DataNode>
  <DataNode TextLabel="COPZ1 " GraphId="f7a94" Type="Protein" GroupRef="e266d">
    <Graphics CenterX="1200.0" CenterY="1849.0" Width="80.0" Height="20.0" ZOrder="32768" FontSize="10" Valign="Middle" />
    <Xref Database="Uniprot-TrEMBL" ID="P61923" />
  </DataNode>
  <DataNode TextLabel="ARFGAP1 " GraphId="dbbfe" Type="Protein" GroupRef="e266d">
    <Graphics CenterX="1200.0" CenterY="1869.0" Width="80.0" Height="20.0" ZOrder="32768" FontSize="10" Valign="Middle" />
    <Xref Database="Uniprot-TrEMBL" ID="Q8N6T3" />
  </DataNode>
  <DataNode TextLabel="Coatomer&#xA;Arf1-GTP&#xA;GAP Lattice" GraphId="d8a23">
    <Graphics CenterX="1753.5" CenterY="1077.5" Width="105.0" Height="35.0" ZOrder="32768" FontSize="10" Valign="Middle" />
    <Xref Database="Reactome" ID="REACT_11353" />
  </DataNode>
  <DataNode TextLabel="Coatomer&#xA;GAP Lattice" GraphId="caae9">
    <Graphics CenterX="2059.0" CenterY="1070.5" Width="100.0" Height="35.0" ZOrder="32768" FontSize="10" Valign="Middle" />
    <Xref Database="Reactome" ID="REACT_11478" />
  </DataNode>
  <DataNode TextLabel="Coatomer&#xA;ARFGAP1 lattice" GraphId="b375b">
    <Graphics CenterX="2058.0" CenterY="1222.5" Width="100.0" Height="35.0" ZOrder="32768" FontSize="10" Valign="Middle" />
    <Xref Database="Reactome" ID="REACT_11929" />
  </DataNode>
  <DataNode TextLabel="Coatomer&#xA;Arf1-GDP&#xA;GAP Lattice" GraphId="a6b08">
    <Graphics CenterX="1870.0" CenterY="1074.5" Width="106.0" Height="35.0" ZOrder="32768" FontSize="10" Valign="Middle" />
    <Xref Database="Reactome" ID="REACT_11944" />
  </DataNode>
  <DataNode TextLabel="Pi" GraphId="f7000" Type="Metabolite">
    <Graphics CenterX="1680.0" CenterY="1189.5" Width="48.0" Height="33.0" ZOrder="32768" FontSize="10" Valign="Middle" Color="0000ff" />
    <Xref Database="ChEBI" ID="CHEBI:18367" />
  </DataNode>
  <DataNode TextLabel="Arf1-GDP" GraphId="a82ff" Type="Complex">
    <Graphics CenterX="1956.0" CenterY="1134.5" Width="66.0" Height="21.0" ZOrder="32768" FontSize="10" Valign="Middle" />
    <Xref Database="Reactome" ID="REACT_11922" />
  </DataNode>
  <DataNode TextLabel="ARF1" GraphId="e68aa" Type="Protein" GroupRef="eee18">
    <Graphics CenterX="1310.0" CenterY="1649.0" Width="80.0" Height="20.0" ZOrder="32768" FontSize="10" Valign="Middle" />
    <Xref Database="Uniprot-TrEMBL" ID="P84077" />
  </DataNode>
  <DataNode TextLabel="GDP " GraphId="a578a" Type="Metabolite" GroupRef="eee18">
    <Graphics CenterX="1310.0" CenterY="1669.0" Width="80.0" Height="20.0" ZOrder="32768" FontSize="10" Valign="Middle" Color="0000ff" />
    <Xref Database="ChEBI" ID="CHEBI:17552" />
  </DataNode>
  <DataNode TextLabel="GDP" GraphId="c870f" Type="Metabolite">
    <Graphics CenterX="396.5" CenterY="860.5" Width="41.0" Height="29.0" ZOrder="32768" FontSize="10" Valign="Middle" Color="0000ff" />
    <Xref Database="ChEBI" ID="CHEBI:17552" />
  </DataNode>
  <DataNode TextLabel="GTP" GraphId="c3b11" Type="Metabolite">
    <Graphics CenterX="283.5" CenterY="846.5" Width="39.0" Height="29.0" ZOrder="32768" FontSize="10" Valign="Middle" Color="0000ff" />
    <Xref Database="ChEBI" ID="CHEBI:15996" />
  </DataNode>
  <DataNode TextLabel="Arf1-GDP" GraphId="aa72f" Type="Complex">
    <Graphics CenterX="198.0" CenterY="893.5" Width="66.0" Height="21.0" ZOrder="32768" FontSize="10" Valign="Middle" />
    <Xref Database="Reactome" ID="REACT_11922" />
  </DataNode>
  <DataNode TextLabel="ARF1" GraphId="f0e5d" Type="Protein" GroupRef="a2bfb">
    <Graphics CenterX="1420.0" CenterY="1649.0" Width="80.0" Height="20.0" ZOrder="32768" FontSize="10" Valign="Middle" />
    <Xref Database="Uniprot-TrEMBL" ID="P84077" />
  </DataNode>
  <DataNode TextLabel="GDP " GraphId="e5509" Type="Metabolite" GroupRef="a2bfb">
    <Graphics CenterX="1420.0" CenterY="1669.0" Width="80.0" Height="20.0" ZOrder="32768" FontSize="10" Valign="Middle" Color="0000ff" />
    <Xref Database="ChEBI" ID="CHEBI:17552" />
  </DataNode>
  <DataNode TextLabel="Arf1-GTP" GraphId="eed40" Type="Complex">
    <Graphics CenterX="421.5" CenterY="940.5" Width="65.0" Height="21.0" ZOrder="32768" FontSize="10" Valign="Middle" />
    <Xref Database="Reactome" ID="REACT_11673" />
  </DataNode>
  <DataNode TextLabel="GTP " GraphId="a9d7d" Type="Metabolite" GroupRef="fbcf4">
    <Graphics CenterX="1530.0" CenterY="1649.0" Width="80.0" Height="20.0" ZOrder="32768" FontSize="10" Valign="Middle" Color="0000ff" />
    <Xref Database="ChEBI" ID="CHEBI:15996" />
  </DataNode>
  <DataNode TextLabel="ARF1" GraphId="ca591" Type="Protein" GroupRef="fbcf4">
    <Graphics CenterX="1530.0" CenterY="1669.0" Width="80.0" Height="20.0" ZOrder="32768" FontSize="10" Valign="Middle" />
    <Xref Database="Uniprot-TrEMBL" ID="P84077" />
  </DataNode>
  <DataNode TextLabel="GBF1" GraphId="a0618" Type="Protein">
    <Graphics CenterX="311.0" CenterY="945.5" Width="38.0" Height="21.0" ZOrder="32768" FontSize="10" Valign="Middle" />
    <Xref Database="Uniprot-TrEMBL" ID="Q92538" />
  </DataNode>
  <DataNode TextLabel="SH3GL2" GraphId="cca43" Type="Protein">
    <Graphics CenterX="1892.0" CenterY="697.5" Width="70.0" Height="21.0" ZOrder="32768" FontSize="10" Valign="Middle" />
    <Xref Database="Uniprot-TrEMBL" ID="Q99962" />
  </DataNode>
  <DataNode TextLabel="GDP" GraphId="f093a" Type="Metabolite">
    <Graphics CenterX="2113.5" CenterY="706.5" Width="41.0" Height="29.0" ZOrder="32768" FontSize="10" Valign="Middle" Color="0000ff" />
    <Xref Database="ChEBI" ID="CHEBI:17552" />
  </DataNode>
  <DataNode TextLabel="Lysosome Destined Cargo" GraphId="e6cf0" Type="Protein">
    <Graphics CenterX="1550.0" CenterY="1000.5" Width="128.0" Height="35.0" ZOrder="32768" FontSize="10" Valign="Middle" />
    <Xref Database="Reactome" ID="REACT_20462" />
  </DataNode>
  <DataNode TextLabel="Lysosome Destined Cargo" GraphId="f00f0" Type="Protein">
    <Graphics CenterX="1652.5" CenterY="945.0" Width="105.0" Height="40.0" ZOrder="32768" FontSize="10" Valign="Middle" />
    <Xref Database="Reactome" ID="REACT_19909" />
  </DataNode>
  <DataNode TextLabel="Lysosome Destined Cargo&#xA;AP-1&#xA;Arf1-GTP&#xA;beta-Arrestin-1&#xA;Vamp Complex" GraphId="c1268" Type="Complex">
    <Graphics CenterX="1808.0" CenterY="952.5" Width="128.0" Height="63.0" ZOrder="32768" FontSize="10" Valign="Middle" />
    <Xref Database="Reactome" ID="REACT_19668" />
  </DataNode>
  <DataNode TextLabel="AP1G1 " GraphId="e8b46" Type="Protein" GroupRef="cbaac">
    <Graphics CenterX="1640.0" CenterY="1669.0" Width="80.0" Height="20.0" ZOrder="32768" FontSize="10" Valign="Middle" />
    <Xref Database="Uniprot-TrEMBL" ID="O43747" />
  </DataNode>
  <DataNode TextLabel="AP1M1 " GraphId="c65c3" Type="Protein" GroupRef="cbaac">
    <Graphics CenterX="1640.0" CenterY="1709.0" Width="80.0" Height="20.0" ZOrder="32768" FontSize="10" Valign="Middle" />
    <Xref Database="Uniprot-TrEMBL" ID="Q9BXS5" />
  </DataNode>
  <DataNode TextLabel="AP1M2" GraphId="f2302" Type="Protein" GroupRef="cbaac">
    <Graphics CenterX="1640.0" CenterY="1729.0" Width="80.0" Height="20.0" ZOrder="32768" FontSize="10" Valign="Middle" />
    <Xref Database="Uniprot-TrEMBL" ID="Q9Y6Q5" />
  </DataNode>
  <DataNode TextLabel="AP1S1 " GraphId="c2cb6" Type="Protein" GroupRef="cbaac">
    <Graphics CenterX="1640.0" CenterY="1769.0" Width="80.0" Height="20.0" ZOrder="32768" FontSize="10" Valign="Middle" />
    <Xref Database="Uniprot-TrEMBL" ID="P61966" />
  </DataNode>
  <DataNode TextLabel="AP1S2 " GraphId="b8354" Type="Protein" GroupRef="cbaac">
    <Graphics CenterX="1640.0" CenterY="1789.0" Width="80.0" Height="20.0" ZOrder="32768" FontSize="10" Valign="Middle" />
    <Xref Database="Uniprot-TrEMBL" ID="P56377" />
  </DataNode>
  <DataNode TextLabel="AP1S3 " GraphId="fc9ac" Type="Protein" GroupRef="cbaac">
    <Graphics CenterX="1640.0" CenterY="1809.0" Width="80.0" Height="20.0" ZOrder="32768" FontSize="10" Valign="Middle" />
    <Xref Database="Uniprot-TrEMBL" ID="Q96PC3" />
  </DataNode>
  <DataNode TextLabel="AP1B1 " GraphId="db5f1" Type="Protein" GroupRef="cbaac">
    <Graphics CenterX="1640.0" CenterY="1829.0" Width="80.0" Height="20.0" ZOrder="32768" FontSize="10" Valign="Middle" />
    <Xref Database="Uniprot-TrEMBL" ID="Q10567" />
  </DataNode>
  <DataNode TextLabel="ARRB1 " GraphId="cc3a9" Type="Protein" GroupRef="cbaac">
    <Graphics CenterX="1640.0" CenterY="1849.0" Width="80.0" Height="20.0" ZOrder="32768" FontSize="10" Valign="Middle" />
    <Xref Database="Uniprot-TrEMBL" ID="P49407" />
  </DataNode>
  <DataNode TextLabel="GTP " GraphId="aea45" Type="Metabolite" GroupRef="bda78">
    <Graphics CenterX="1640.0" CenterY="1889.0" Width="80.0" Height="20.0" ZOrder="32768" FontSize="10" Valign="Middle" Color="0000ff" />
    <Xref Database="ChEBI" ID="CHEBI:15996" />
  </DataNode>
  <DataNode TextLabel="ARF1" GraphId="e198c" Type="Protein" GroupRef="bda78">
    <Graphics CenterX="1640.0" CenterY="1909.0" Width="80.0" Height="20.0" ZOrder="32768" FontSize="10" Valign="Middle" />
    <Xref Database="Uniprot-TrEMBL" ID="P84077" />
  </DataNode>
  <DataNode TextLabel="ARRB1" GraphId="c910a" Type="Protein">
    <Graphics CenterX="1538.5" CenterY="867.5" Width="105.0" Height="21.0" ZOrder="32768" FontSize="10" Valign="Middle" />
    <Xref Database="Uniprot-TrEMBL" ID="P49407" />
  </DataNode>
  <DataNode TextLabel="Vamp" GraphId="b1d56" Type="Protein">
    <Graphics CenterX="1437.5" CenterY="951.5" Width="43.0" Height="21.0" ZOrder="32768" FontSize="10" Valign="Middle" />
    <Xref Database="Reactome" ID="REACT_19572" />
  </DataNode>
  <DataNode TextLabel="AP-1 Complex" GraphId="f795f" Type="Complex">
    <Graphics CenterX="1640.0" CenterY="844.5" Width="96.0" Height="21.0" ZOrder="32768" FontSize="10" Valign="Middle" />
    <Xref Database="Reactome" ID="REACT_11249" />
  </DataNode>
  <DataNode TextLabel="AP1G1 " GraphId="cd1ad" Type="Protein" GroupRef="df0d3">
    <Graphics CenterX="1750.0" CenterY="1649.0" Width="80.0" Height="20.0" ZOrder="32768" FontSize="10" Valign="Middle" />
    <Xref Database="Uniprot-TrEMBL" ID="O43747" />
  </DataNode>
  <DataNode TextLabel="AP1M1 " GraphId="a07ab" Type="Protein" GroupRef="df0d3">
    <Graphics CenterX="1750.0" CenterY="1689.0" Width="80.0" Height="20.0" ZOrder="32768" FontSize="10" Valign="Middle" />
    <Xref Database="Uniprot-TrEMBL" ID="Q9BXS5" />
  </DataNode>
  <DataNode TextLabel="AP1M2" GraphId="b7867" Type="Protein" GroupRef="df0d3">
    <Graphics CenterX="1750.0" CenterY="1709.0" Width="80.0" Height="20.0" ZOrder="32768" FontSize="10" Valign="Middle" />
    <Xref Database="Uniprot-TrEMBL" ID="Q9Y6Q5" />
  </DataNode>
  <DataNode TextLabel="AP1S1 " GraphId="b1c91" Type="Protein" GroupRef="df0d3">
    <Graphics CenterX="1750.0" CenterY="1749.0" Width="80.0" Height="20.0" ZOrder="32768" FontSize="10" Valign="Middle" />
    <Xref Database="Uniprot-TrEMBL" ID="P61966" />
  </DataNode>
  <DataNode TextLabel="AP1S2 " GraphId="a98d2" Type="Protein" GroupRef="df0d3">
    <Graphics CenterX="1750.0" CenterY="1769.0" Width="80.0" Height="20.0" ZOrder="32768" FontSize="10" Valign="Middle" />
    <Xref Database="Uniprot-TrEMBL" ID="P56377" />
  </DataNode>
  <DataNode TextLabel="AP1S3 " GraphId="ed612" Type="Protein" GroupRef="df0d3">
    <Graphics CenterX="1750.0" CenterY="1789.0" Width="80.0" Height="20.0" ZOrder="32768" FontSize="10" Valign="Middle" />
    <Xref Database="Uniprot-TrEMBL" ID="Q96PC3" />
  </DataNode>
  <DataNode TextLabel="AP1B1 " GraphId="a7cf5" Type="Protein" GroupRef="df0d3">
    <Graphics CenterX="1750.0" CenterY="1809.0" Width="80.0" Height="20.0" ZOrder="32768" FontSize="10" Valign="Middle" />
    <Xref Database="Uniprot-TrEMBL" ID="Q10567" />
  </DataNode>
  <DataNode TextLabel="Lysosome Destined Cargo&#xA;AP-1&#xA;Beta-arrestin&#xA;Vamp&#xA;Clathrin Triskelion&#xA;Dynamin&#xA;Endophilin Complex" GraphId="bb237" Type="Complex">
    <Graphics CenterX="1959.0" CenterY="946.5" Width="130.0" Height="91.0" ZOrder="32768" FontSize="10" Valign="Middle" />
    <Xref Database="Reactome" ID="REACT_20224" />
  </DataNode>
  <DataNode TextLabel="SH3GL2 " GraphId="c8fef" Type="Protein" GroupRef="d2269">
    <Graphics CenterX="1860.0" CenterY="1649.0" Width="80.0" Height="20.0" ZOrder="32768" FontSize="10" Valign="Middle" />
    <Xref Database="Uniprot-TrEMBL" ID="Q99962" />
  </DataNode>
  <DataNode TextLabel="CLTC-1 " GraphId="c8995" Type="Protein" GroupRef="a306b">
    <Graphics CenterX="1860.0" CenterY="1689.0" Width="80.0" Height="20.0" ZOrder="32768" FontSize="10" Valign="Middle" />
    <Xref Database="Uniprot-TrEMBL" ID="Q00610-1" />
  </DataNode>
  <DataNode TextLabel="Clathrin light chain " GraphId="fcb10" Type="Protein" GroupRef="a306b">
    <Graphics CenterX="1860.0" CenterY="1709.0" Width="80.0" Height="20.0" ZOrder="32768" FontSize="10" Valign="Middle" />
    <Xref Database="Uniprot-TrEMBL" ID="P09496-1" />
  </DataNode>
  <DataNode TextLabel="AP1G1 " GraphId="ab067" Type="Protein" GroupRef="d9add">
    <Graphics CenterX="1860.0" CenterY="1769.0" Width="80.0" Height="20.0" ZOrder="32768" FontSize="10" Valign="Middle" />
    <Xref Database="Uniprot-TrEMBL" ID="O43747" />
  </DataNode>
  <DataNode TextLabel="AP1M1 " GraphId="cec30" Type="Protein" GroupRef="d9add">
    <Graphics CenterX="1860.0" CenterY="1809.0" Width="80.0" Height="20.0" ZOrder="32768" FontSize="10" Valign="Middle" />
    <Xref Database="Uniprot-TrEMBL" ID="Q9BXS5" />
  </DataNode>
  <DataNode TextLabel="AP1M2" GraphId="e8bb8" Type="Protein" GroupRef="d9add">
    <Graphics CenterX="1860.0" CenterY="1829.0" Width="80.0" Height="20.0" ZOrder="32768" FontSize="10" Valign="Middle" />
    <Xref Database="Uniprot-TrEMBL" ID="Q9Y6Q5" />
  </DataNode>
  <DataNode TextLabel="AP1S1 " GraphId="a9873" Type="Protein" GroupRef="d9add">
    <Graphics CenterX="1860.0" CenterY="1869.0" Width="80.0" Height="20.0" ZOrder="32768" FontSize="10" Valign="Middle" />
    <Xref Database="Uniprot-TrEMBL" ID="P61966" />
  </DataNode>
  <DataNode TextLabel="AP1S2 " GraphId="ce666" Type="Protein" GroupRef="d9add">
    <Graphics CenterX="1860.0" CenterY="1889.0" Width="80.0" Height="20.0" ZOrder="32768" FontSize="10" Valign="Middle" />
    <Xref Database="Uniprot-TrEMBL" ID="P56377" />
  </DataNode>
  <DataNode TextLabel="AP1S3 " GraphId="e5f8f" Type="Protein" GroupRef="d9add">
    <Graphics CenterX="1860.0" CenterY="1909.0" Width="80.0" Height="20.0" ZOrder="32768" FontSize="10" Valign="Middle" />
    <Xref Database="Uniprot-TrEMBL" ID="Q96PC3" />
  </DataNode>
  <DataNode TextLabel="AP1B1 " GraphId="dbaf8" Type="Protein" GroupRef="d9add">
    <Graphics CenterX="1860.0" CenterY="1929.0" Width="80.0" Height="20.0" ZOrder="32768" FontSize="10" Valign="Middle" />
    <Xref Database="Uniprot-TrEMBL" ID="Q10567" />
  </DataNode>
  <DataNode TextLabel="ARRB1 " GraphId="da792" Type="Protein" GroupRef="d9add">
    <Graphics CenterX="1860.0" CenterY="1949.0" Width="80.0" Height="20.0" ZOrder="32768" FontSize="10" Valign="Middle" />
    <Xref Database="Uniprot-TrEMBL" ID="P49407" />
  </DataNode>
  <DataNode TextLabel="DNM2 " GraphId="cf051" Type="Protein" GroupRef="d9add">
    <Graphics CenterX="1860.0" CenterY="1969.0" Width="80.0" Height="20.0" ZOrder="32768" FontSize="10" Valign="Middle" />
    <Xref Database="Uniprot-TrEMBL" ID="P50570" />
  </DataNode>
  <DataNode TextLabel="Pi" GraphId="fbe67" Type="Metabolite">
    <Graphics CenterX="1987.0" CenterY="778.5" Width="50.0" Height="35.0" ZOrder="32768" FontSize="10" Valign="Middle" Color="0000ff" />
    <Xref Database="ChEBI" ID="CHEBI:18367" />
  </DataNode>
  <DataNode TextLabel="Arf1-GDP" GraphId="b0211" Type="Complex">
    <Graphics CenterX="2063.0" CenterY="846.5" Width="66.0" Height="21.0" ZOrder="32768" FontSize="10" Valign="Middle" />
    <Xref Database="Reactome" ID="REACT_11922" />
  </DataNode>
  <DataNode TextLabel="ARF1" GraphId="d18e6" Type="Protein" GroupRef="dd96e">
    <Graphics CenterX="1970.0" CenterY="1649.0" Width="80.0" Height="20.0" ZOrder="32768" FontSize="10" Valign="Middle" />
    <Xref Database="Uniprot-TrEMBL" ID="P84077" />
  </DataNode>
  <DataNode TextLabel="GDP " GraphId="d0e67" Type="Metabolite" GroupRef="dd96e">
    <Graphics CenterX="1970.0" CenterY="1669.0" Width="80.0" Height="20.0" ZOrder="32768" FontSize="10" Valign="Middle" Color="0000ff" />
    <Xref Database="ChEBI" ID="CHEBI:17552" />
  </DataNode>
  <DataNode TextLabel="Clathrin Triskelion" GraphId="d4e8a" Type="Complex">
    <Graphics CenterX="1732.0" CenterY="793.5" Width="120.0" Height="21.0" ZOrder="32768" FontSize="10" Valign="Middle" />
    <Xref Database="Reactome" ID="REACT_15049" />
  </DataNode>
  <DataNode TextLabel="CLTC-1 " GraphId="f55db" Type="Protein" GroupRef="f8249">
    <Graphics CenterX="2080.0" CenterY="1649.0" Width="80.0" Height="20.0" ZOrder="32768" FontSize="10" Valign="Middle" />
    <Xref Database="Uniprot-TrEMBL" ID="Q00610-1" />
  </DataNode>
  <DataNode TextLabel="Clathrin light chain " GraphId="c47ea" Type="Protein" GroupRef="f8249">
    <Graphics CenterX="2080.0" CenterY="1669.0" Width="80.0" Height="20.0" ZOrder="32768" FontSize="10" Valign="Middle" />
    <Xref Database="Uniprot-TrEMBL" ID="P09496-1" />
  </DataNode>
  <DataNode TextLabel="Lysosome Cargo&#xA;AP-1&#xA;Beta-arrestin&#xA;Clathrin Triskelion&#xA;Vamp Complex" GraphId="d396c" Type="Complex">
    <Graphics CenterX="1769.5" CenterY="586.5" Width="129.0" Height="63.0" ZOrder="32768" FontSize="10" Valign="Middle" />
    <Xref Database="Reactome" ID="REACT_19609" />
  </DataNode>
  <DataNode TextLabel="CLTC-1 " GraphId="c9d5b" Type="Protein" GroupRef="b095f">
    <Graphics CenterX="2190.0" CenterY="1669.0" Width="80.0" Height="20.0" ZOrder="32768" FontSize="10" Valign="Middle" />
    <Xref Database="Uniprot-TrEMBL" ID="Q00610-1" />
  </DataNode>
  <DataNode TextLabel="Clathrin light chain " GraphId="f4a24" Type="Protein" GroupRef="b095f">
    <Graphics CenterX="2190.0" CenterY="1689.0" Width="80.0" Height="20.0" ZOrder="32768" FontSize="10" Valign="Middle" />
    <Xref Database="Uniprot-TrEMBL" ID="P09496-1" />
  </DataNode>
  <DataNode TextLabel="AP1G1 " GraphId="eca50" Type="Protein" GroupRef="e0bb0">
    <Graphics CenterX="2190.0" CenterY="1729.0" Width="80.0" Height="20.0" ZOrder="32768" FontSize="10" Valign="Middle" />
    <Xref Database="Uniprot-TrEMBL" ID="O43747" />
  </DataNode>
  <DataNode TextLabel="AP1M1 " GraphId="ec968" Type="Protein" GroupRef="e0bb0">
    <Graphics CenterX="2190.0" CenterY="1769.0" Width="80.0" Height="20.0" ZOrder="32768" FontSize="10" Valign="Middle" />
    <Xref Database="Uniprot-TrEMBL" ID="Q9BXS5" />
  </DataNode>
  <DataNode TextLabel="AP1M2" GraphId="b35f0" Type="Protein" GroupRef="e0bb0">
    <Graphics CenterX="2190.0" CenterY="1789.0" Width="80.0" Height="20.0" ZOrder="32768" FontSize="10" Valign="Middle" />
    <Xref Database="Uniprot-TrEMBL" ID="Q9Y6Q5" />
  </DataNode>
  <DataNode TextLabel="AP1S1 " GraphId="d4067" Type="Protein" GroupRef="e0bb0">
    <Graphics CenterX="2190.0" CenterY="1829.0" Width="80.0" Height="20.0" ZOrder="32768" FontSize="10" Valign="Middle" />
    <Xref Database="Uniprot-TrEMBL" ID="P61966" />
  </DataNode>
  <DataNode TextLabel="AP1S2 " GraphId="fe5c6" Type="Protein" GroupRef="e0bb0">
    <Graphics CenterX="2190.0" CenterY="1849.0" Width="80.0" Height="20.0" ZOrder="32768" FontSize="10" Valign="Middle" />
    <Xref Database="Uniprot-TrEMBL" ID="P56377" />
  </DataNode>
  <DataNode TextLabel="AP1S3 " GraphId="a9ba7" Type="Protein" GroupRef="e0bb0">
    <Graphics CenterX="2190.0" CenterY="1869.0" Width="80.0" Height="20.0" ZOrder="32768" FontSize="10" Valign="Middle" />
    <Xref Database="Uniprot-TrEMBL" ID="Q96PC3" />
  </DataNode>
  <DataNode TextLabel="AP1B1 " GraphId="eb769" Type="Protein" GroupRef="e0bb0">
    <Graphics CenterX="2190.0" CenterY="1889.0" Width="80.0" Height="20.0" ZOrder="32768" FontSize="10" Valign="Middle" />
    <Xref Database="Uniprot-TrEMBL" ID="Q10567" />
  </DataNode>
  <DataNode TextLabel="ARRB1 " GraphId="eb6de" Type="Protein" GroupRef="e0bb0">
    <Graphics CenterX="2190.0" CenterY="1909.0" Width="80.0" Height="20.0" ZOrder="32768" FontSize="10" Valign="Middle" />
    <Xref Database="Uniprot-TrEMBL" ID="P49407" />
  </DataNode>
  <DataNode TextLabel="GTP" GraphId="e254e" Type="Metabolite">
    <Graphics CenterX="2181.5" CenterY="932.5" Width="39.0" Height="29.0" ZOrder="32768" FontSize="10" Valign="Middle" Color="0000ff" />
    <Xref Database="ChEBI" ID="CHEBI:15996" />
  </DataNode>
  <DataNode TextLabel="ATP" GraphId="a467e" Type="Metabolite">
    <Graphics CenterX="1691.5" CenterY="663.5" Width="39.0" Height="29.0" ZOrder="32768" FontSize="10" Valign="Middle" Color="0000ff" />
    <Xref Database="ChEBI" ID="CHEBI:15422" />
  </DataNode>
  <DataNode TextLabel="Lysosome Cargo" GraphId="fe0be" Type="Protein">
    <Graphics CenterX="1804.0" CenterY="404.5" Width="106.0" Height="21.0" ZOrder="32768" FontSize="10" Valign="Middle" />
    <Xref Database="Reactome" ID="REACT_20098" />
  </DataNode>
  <DataNode TextLabel="ADP" GraphId="bfe97" Type="Metabolite">
    <Graphics CenterX="1613.5" CenterY="365.5" Width="41.0" Height="29.0" ZOrder="32768" FontSize="10" Valign="Middle" Color="0000ff" />
    <Xref Database="ChEBI" ID="CHEBI:16761" />
  </DataNode>
  <DataNode TextLabel="Vamp" GraphId="a5047" Type="Protein">
    <Graphics CenterX="1774.5" CenterY="484.5" Width="43.0" Height="21.0" ZOrder="32768" FontSize="10" Valign="Middle" />
    <Xref Database="Reactome" ID="REACT_19693" />
  </DataNode>
  <DataNode TextLabel="Pi" GraphId="ad0b0" Type="Metabolite">
    <Graphics CenterX="1668.5" CenterY="349.0" Width="43.0" Height="32.0" ZOrder="32768" FontSize="10" Valign="Middle" Color="0000ff" />
    <Xref Database="ChEBI" ID="CHEBI:18367" />
  </DataNode>
  <DataNode TextLabel="Lysosome Cargo" GraphId="fc868" Type="Protein">
    <Graphics CenterX="1762.0" CenterY="371.5" Width="106.0" Height="21.0" ZOrder="32768" FontSize="10" Valign="Middle" />
    <Xref Database="Reactome" ID="REACT_20347" />
  </DataNode>
  <DataNode TextLabel="Clathrin Triskelion" GraphId="be668" Type="Complex">
    <Graphics CenterX="1556.0" CenterY="401.5" Width="120.0" Height="21.0" ZOrder="32768" FontSize="10" Valign="Middle" />
    <Xref Database="Reactome" ID="REACT_15049" />
  </DataNode>
  <DataNode TextLabel="CLTC-1 " GraphId="f5e82" Type="Protein" GroupRef="cf2e7">
    <Graphics CenterX="2300.0" CenterY="1649.0" Width="80.0" Height="20.0" ZOrder="32768" FontSize="10" Valign="Middle" />
    <Xref Database="Uniprot-TrEMBL" ID="Q00610-1" />
  </DataNode>
  <DataNode TextLabel="Clathrin light chain " GraphId="ece63" Type="Protein" GroupRef="cf2e7">
    <Graphics CenterX="2300.0" CenterY="1669.0" Width="80.0" Height="20.0" ZOrder="32768" FontSize="10" Valign="Middle" />
    <Xref Database="Uniprot-TrEMBL" ID="P09496-1" />
  </DataNode>
  <DataNode TextLabel="ARRB1" GraphId="b0c7d" Type="Protein">
    <Graphics CenterX="1550.5" CenterY="441.5" Width="105.0" Height="21.0" ZOrder="32768" FontSize="10" Valign="Middle" />
    <Xref Database="Uniprot-TrEMBL" ID="P49407" />
  </DataNode>
  <DataNode TextLabel="AP-1 Complex" GraphId="b50ed" Type="Complex">
    <Graphics CenterX="1585.0" CenterY="491.5" Width="96.0" Height="21.0" ZOrder="32768" FontSize="10" Valign="Middle" />
    <Xref Database="Reactome" ID="REACT_11249" />
  </DataNode>
  <DataNode TextLabel="AP1G1 " GraphId="b146a" Type="Protein" GroupRef="c5aec">
    <Graphics CenterX="2410.0" CenterY="1649.0" Width="80.0" Height="20.0" ZOrder="32768" FontSize="10" Valign="Middle" />
    <Xref Database="Uniprot-TrEMBL" ID="O43747" />
  </DataNode>
  <DataNode TextLabel="AP1M1 " GraphId="e986a" Type="Protein" GroupRef="c5aec">
    <Graphics CenterX="2410.0" CenterY="1689.0" Width="80.0" Height="20.0" ZOrder="32768" FontSize="10" Valign="Middle" />
    <Xref Database="Uniprot-TrEMBL" ID="Q9BXS5" />
  </DataNode>
  <DataNode TextLabel="AP1M2" GraphId="a8933" Type="Protein" GroupRef="c5aec">
    <Graphics CenterX="2410.0" CenterY="1709.0" Width="80.0" Height="20.0" ZOrder="32768" FontSize="10" Valign="Middle" />
    <Xref Database="Uniprot-TrEMBL" ID="Q9Y6Q5" />
  </DataNode>
  <DataNode TextLabel="AP1S1 " GraphId="a5105" Type="Protein" GroupRef="c5aec">
    <Graphics CenterX="2410.0" CenterY="1749.0" Width="80.0" Height="20.0" ZOrder="32768" FontSize="10" Valign="Middle" />
    <Xref Database="Uniprot-TrEMBL" ID="P61966" />
  </DataNode>
  <DataNode TextLabel="AP1S2 " GraphId="b874d" Type="Protein" GroupRef="c5aec">
    <Graphics CenterX="2410.0" CenterY="1769.0" Width="80.0" Height="20.0" ZOrder="32768" FontSize="10" Valign="Middle" />
    <Xref Database="Uniprot-TrEMBL" ID="P56377" />
  </DataNode>
  <DataNode TextLabel="AP1S3 " GraphId="eaa1c" Type="Protein" GroupRef="c5aec">
    <Graphics CenterX="2410.0" CenterY="1789.0" Width="80.0" Height="20.0" ZOrder="32768" FontSize="10" Valign="Middle" />
    <Xref Database="Uniprot-TrEMBL" ID="Q96PC3" />
  </DataNode>
  <DataNode TextLabel="AP1B1 " GraphId="bd758" Type="Protein" GroupRef="c5aec">
    <Graphics CenterX="2410.0" CenterY="1809.0" Width="80.0" Height="20.0" ZOrder="32768" FontSize="10" Valign="Middle" />
    <Xref Database="Uniprot-TrEMBL" ID="Q10567" />
  </DataNode>
  <DataNode TextLabel="HSC70&#xA;Auxillin Complex" GraphId="f4dfd" Type="Complex">
    <Graphics CenterX="1606.0" CenterY="587.5" Width="100.0" Height="35.0" ZOrder="32768" FontSize="10" Valign="Middle" />
    <Xref Database="Reactome" ID="REACT_15197" />
  </DataNode>
  <DataNode TextLabel="HSPA8 " GraphId="e8702" Type="Protein" GroupRef="e7463">
    <Graphics CenterX="2520.0" CenterY="1649.0" Width="80.0" Height="20.0" ZOrder="32768" FontSize="10" Valign="Middle" />
    <Xref Database="Uniprot-TrEMBL" ID="P11142" />
  </DataNode>
  <DataNode TextLabel="DNAJC6 " GraphId="ff4ff" Type="Protein" GroupRef="e7463">
    <Graphics CenterX="2520.0" CenterY="1669.0" Width="80.0" Height="20.0" ZOrder="32768" FontSize="10" Valign="Middle" />
    <Xref Database="Uniprot-TrEMBL" ID="O75061" />
  </DataNode>
  <DataNode TextLabel="SNAP23" GraphId="e54ed" Type="Protein">
    <Graphics CenterX="670.0" CenterY="110.0" Width="66.0" Height="38.0" ZOrder="32768" FontSize="10" Valign="Middle" />
    <Xref Database="Uniprot-TrEMBL" ID="O00161" />
  </DataNode>
  <DataNode TextLabel="STX4" GraphId="f8486" Type="Protein">
    <Graphics CenterX="463.0" CenterY="113.5" Width="56.0" Height="21.0" ZOrder="32768" FontSize="10" Valign="Middle" />
    <Xref Database="Uniprot-TrEMBL" ID="Q12846" />
  </DataNode>
  <DataNode TextLabel="VAMP2" GraphId="c6884" Type="Protein">
    <Graphics CenterX="573.5" CenterY="355.5" Width="51.0" Height="21.0" ZOrder="32768" FontSize="10" Valign="Middle" />
    <Xref Database="Uniprot-TrEMBL" ID="P63027" />
  </DataNode>
  <DataNode TextLabel="VAMP2" GraphId="ee90f" Type="Protein">
    <Graphics CenterX="571.5" CenterY="109.5" Width="51.0" Height="21.0" ZOrder="32768" FontSize="10" Valign="Middle" />
    <Xref Database="Uniprot-TrEMBL" ID="P63027" />
  </DataNode>
  <DataNode TextLabel="Vamp2&#xA;SNAP23&#xA;Syn4 Secretory granule docking and fusion complex" GraphId="e7dc7" Type="Complex">
    <Graphics CenterX="463.0" CenterY="342.5" Width="126.0" Height="63.0" ZOrder="32768" FontSize="10" Valign="Middle" />
    <Xref Database="Reactome" ID="REACT_15108" />
  </DataNode>
  <DataNode TextLabel="SNAP23 " GraphId="ed48e" Type="Protein" GroupRef="dd6e3">
    <Graphics CenterX="2630.0" CenterY="1649.0" Width="80.0" Height="20.0" ZOrder="32768" FontSize="10" Valign="Middle" />
    <Xref Database="Uniprot-TrEMBL" ID="O00161" />
  </DataNode>
  <DataNode TextLabel="VAMP2 " GraphId="d8bd3" Type="Protein" GroupRef="dd6e3">
    <Graphics CenterX="2630.0" CenterY="1669.0" Width="80.0" Height="20.0" ZOrder="32768" FontSize="10" Valign="Middle" />
    <Xref Database="Uniprot-TrEMBL" ID="P63027" />
  </DataNode>
  <DataNode TextLabel="STX4 " GraphId="de20f" Type="Protein" GroupRef="dd6e3">
    <Graphics CenterX="2630.0" CenterY="1689.0" Width="80.0" Height="20.0" ZOrder="32768" FontSize="10" Valign="Middle" />
    <Xref Database="Uniprot-TrEMBL" ID="Q12846" />
  </DataNode>
  <DataNode TextLabel="VAMP7" GraphId="adb10" Type="Protein">
    <Graphics CenterX="1968.0" CenterY="357.5" Width="72.0" Height="33.0" ZOrder="32768" FontSize="10" Valign="Middle" />
    <Xref Database="Uniprot-TrEMBL" ID="P51809" />
  </DataNode>
  <DataNode TextLabel="VAMP7" GraphId="d897d" Type="Protein">
    <Graphics CenterX="1886.0" CenterY="101.5" Width="128.0" Height="49.0" ZOrder="32768" FontSize="10" Valign="Middle" />
    <Xref Database="Uniprot-TrEMBL" ID="P51809" />
  </DataNode>
  <DataNode TextLabel="Vamp7&#xA;SNAP23&#xA;Syn4 Plasma membrane vesicle docking and fusion complex" GraphId="f8043" Type="Complex">
    <Graphics CenterX="1800.0" CenterY="311.5" Width="126.0" Height="77.0" ZOrder="32768" FontSize="10" Valign="Middle" />
    <Xref Database="Reactome" ID="REACT_14917" />
  </DataNode>
  <DataNode TextLabel="SNAP23 " GraphId="b9d8c" Type="Protein" GroupRef="da5fd">
    <Graphics CenterX="2740.0" CenterY="1649.0" Width="80.0" Height="20.0" ZOrder="32768" FontSize="10" Valign="Middle" />
    <Xref Database="Uniprot-TrEMBL" ID="O00161" />
  </DataNode>
  <DataNode TextLabel="VAMP7 " GraphId="fad9b" Type="Protein" GroupRef="da5fd">
    <Graphics CenterX="2740.0" CenterY="1669.0" Width="80.0" Height="20.0" ZOrder="32768" FontSize="10" Valign="Middle" />
    <Xref Database="Uniprot-TrEMBL" ID="P51809" />
  </DataNode>
  <DataNode TextLabel="STX4 " GraphId="cab12" Type="Protein" GroupRef="da5fd">
    <Graphics CenterX="2740.0" CenterY="1689.0" Width="80.0" Height="20.0" ZOrder="32768" FontSize="10" Valign="Middle" />
    <Xref Database="Uniprot-TrEMBL" ID="Q12846" />
  </DataNode>
  <DataNode TextLabel="STX4" GraphId="f025a" Type="Protein">
    <Graphics CenterX="2180.0" CenterY="106.5" Width="62.0" Height="25.0" ZOrder="32768" FontSize="10" Valign="Middle" />
    <Xref Database="Uniprot-TrEMBL" ID="Q12846" />
  </DataNode>
  <DataNode TextLabel="SNAP23" GraphId="ea7c0" Type="Protein">
    <Graphics CenterX="2041.0" CenterY="98.5" Width="124.0" Height="49.0" ZOrder="32768" FontSize="10" Valign="Middle" />
    <Xref Database="Uniprot-TrEMBL" ID="O00161" />
  </DataNode>
  <DataNode TextLabel="VAMP8" GraphId="ba860" Type="Protein">
    <Graphics CenterX="347.5" CenterY="351.0" Width="67.0" Height="26.0" ZOrder="32768" FontSize="10" Valign="Middle" />
    <Xref Database="Uniprot-TrEMBL" ID="Q9BV40" />
  </DataNode>
  <DataNode TextLabel="VAMP8" GraphId="a0b81" Type="Protein">
    <Graphics CenterX="353.0" CenterY="114.5" Width="74.0" Height="33.0" ZOrder="32768" FontSize="10" Valign="Middle" />
    <Xref Database="Uniprot-TrEMBL" ID="Q9BV40" />
  </DataNode>
  <DataNode TextLabel="Vamp8&#xA;SNAP23&#xA;Syn4 Secretory granule docking and fusion complex" GraphId="c2f0b" Type="Complex">
    <Graphics CenterX="235.0" CenterY="344.5" Width="126.0" Height="63.0" ZOrder="32768" FontSize="10" Valign="Middle" />
    <Xref Database="Reactome" ID="REACT_15240" />
  </DataNode>
  <DataNode TextLabel="VAMP8 " GraphId="e0c0a" Type="Protein" GroupRef="f920e">
    <Graphics CenterX="2850.0" CenterY="1649.0" Width="80.0" Height="20.0" ZOrder="32768" FontSize="10" Valign="Middle" />
    <Xref Database="Uniprot-TrEMBL" ID="Q9BV40" />
  </DataNode>
  <DataNode TextLabel="SNAP23 " GraphId="c8f51" Type="Protein" GroupRef="f920e">
    <Graphics CenterX="2850.0" CenterY="1669.0" Width="80.0" Height="20.0" ZOrder="32768" FontSize="10" Valign="Middle" />
    <Xref Database="Uniprot-TrEMBL" ID="O00161" />
  </DataNode>
  <DataNode TextLabel="STX4 " GraphId="ffb10" Type="Protein" GroupRef="f920e">
    <Graphics CenterX="2850.0" CenterY="1689.0" Width="80.0" Height="20.0" ZOrder="32768" FontSize="10" Valign="Middle" />
    <Xref Database="Uniprot-TrEMBL" ID="Q12846" />
  </DataNode>
  <DataNode TextLabel="SNAP23" GraphId="e9e9b" Type="Protein">
    <Graphics CenterX="261.0" CenterY="116.0" Width="70.0" Height="40.0" ZOrder="32768" FontSize="10" Valign="Middle" />
    <Xref Database="Uniprot-TrEMBL" ID="O00161" />
  </DataNode>
  <DataNode TextLabel="Gap junction trafficking and regulation" GraphId="b0cd5" Type="Pathway">
    <Comment Source="Reactome">Gap junctions are clusters of intercellular channels connecting adjacent cells and permitting the direct exchange of ions and small molecules between cells. These channels are composed of two hemichannels, or connexons,  one located on each of  the two neighboring cells.  Each connexon is composed of 6  trans-membrane protein subunits of the connexin (Cx) family.  A gap of approximately 3 nm remains between the adjacent cell membranes, but two connexons interact and dock head-to-head in the extra-cellular space forming a tightly sealed, double-membrane intercellular channel (see Segretain and Falk, 2004).  The activity of these intercellular channels is regulated, particularly by intramolecular modifications such as phosphorylation which appears to regulate connexin turnover, gap junction assembly and the opening and closure  (gating) of gap junction channels. </Comment>
    <BiopaxRef>e07</BiopaxRef>
    <BiopaxRef>a53</BiopaxRef>
    <BiopaxRef>bed</BiopaxRef>
    <BiopaxRef>e84</BiopaxRef>
    <Attribute Key="org.pathvisio.DoubleLineProperty" Value="Double" />
    <Graphics CenterX="1382.0" CenterY="546.5" Width="186.0" Height="93.0" ZOrder="32768" FontSize="10" Valign="Middle" LineThickness="0.0" Color="14961e" />
    <Xref Database="WikiPathways" ID="WP1820" />
  </DataNode>
  <DataNode TextLabel="ESCRT-I" GraphId="b2769" Type="Complex">
    <Graphics CenterX="983.5" CenterY="312.5" Width="55.0" Height="21.0" ZOrder="32768" FontSize="10" Valign="Middle" />
    <Xref Database="Reactome" ID="REACT_27580" />
  </DataNode>
  <DataNode TextLabel="VPS28 " GraphId="df15f" Type="Protein" GroupRef="b6d7b">
    <Graphics CenterX="2960.0" CenterY="1649.0" Width="80.0" Height="20.0" ZOrder="32768" FontSize="10" Valign="Middle" />
    <Xref Database="Uniprot-TrEMBL" ID="Q9UK41" />
  </DataNode>
  <DataNode TextLabel="VPS37A " GraphId="d8814" Type="Protein" GroupRef="b6d7b">
    <Graphics CenterX="2960.0" CenterY="1669.0" Width="80.0" Height="20.0" ZOrder="32768" FontSize="10" Valign="Middle" />
    <Xref Database="Uniprot-TrEMBL" ID="Q8NEZ2" />
  </DataNode>
  <DataNode TextLabel="VPS37B " GraphId="a3156" Type="Protein" GroupRef="b6d7b">
    <Graphics CenterX="2960.0" CenterY="1689.0" Width="80.0" Height="20.0" ZOrder="32768" FontSize="10" Valign="Middle" />
    <Xref Database="Uniprot-TrEMBL" ID="Q9H9H4" />
  </DataNode>
  <DataNode TextLabel="VPS37C " GraphId="b9a50" Type="Protein" GroupRef="b6d7b">
    <Graphics CenterX="2960.0" CenterY="1709.0" Width="80.0" Height="20.0" ZOrder="32768" FontSize="10" Valign="Middle" />
    <Xref Database="Uniprot-TrEMBL" ID="A5D8V6" />
  </DataNode>
  <DataNode TextLabel="VPS37D " GraphId="bc261" Type="Protein" GroupRef="b6d7b">
    <Graphics CenterX="2960.0" CenterY="1729.0" Width="80.0" Height="20.0" ZOrder="32768" FontSize="10" Valign="Middle" />
    <Xref Database="Uniprot-TrEMBL" ID="Q86XT2" />
  </DataNode>
  <DataNode TextLabel="TSG101" GraphId="fa0f2" Type="Protein" GroupRef="b6d7b">
    <Graphics CenterX="2960.0" CenterY="1749.0" Width="80.0" Height="20.0" ZOrder="32768" FontSize="10" Valign="Middle" />
    <Xref Database="Uniprot-TrEMBL" ID="Q99816" />
  </DataNode>
  <DataNode TextLabel="ESCRT-0/Cargo Complex" GraphId="ce943" Type="Complex">
    <Graphics CenterX="979.5" CenterY="231.5" Width="105.0" Height="35.0" ZOrder="32768" FontSize="10" Valign="Middle" />
    <Xref Database="Reactome" ID="REACT_27808" />
  </DataNode>
  <DataNode TextLabel="STAM " GraphId="ebc97" Type="Protein" GroupRef="e8b7c">
    <Graphics CenterX="3070.0" CenterY="1689.0" Width="80.0" Height="20.0" ZOrder="32768" FontSize="10" Valign="Middle" />
    <Xref Database="Uniprot-TrEMBL" ID="Q92783" />
  </DataNode>
  <DataNode TextLabel="STAM2 " GraphId="a4a2b" Type="Protein" GroupRef="e8b7c">
    <Graphics CenterX="3070.0" CenterY="1709.0" Width="80.0" Height="20.0" ZOrder="32768" FontSize="10" Valign="Middle" />
    <Xref Database="Uniprot-TrEMBL" ID="O75886" />
  </DataNode>
  <DataNode TextLabel="HGS " GraphId="ae2d8" Type="Protein" GroupRef="e8b7c">
    <Graphics CenterX="3070.0" CenterY="1729.0" Width="80.0" Height="20.0" ZOrder="32768" FontSize="10" Valign="Middle" />
    <Xref Database="Uniprot-TrEMBL" ID="O14964" />
  </DataNode>
  <DataNode TextLabel="RPS27A" GraphId="b36b0" Type="Protein" GroupRef="da09b">
    <Graphics CenterX="3070.0" CenterY="1789.0" Width="80.0" Height="20.0" ZOrder="32768" FontSize="10" Valign="Middle" />
    <Xref Database="Uniprot-TrEMBL" ID="P62979" />
  </DataNode>
  <DataNode TextLabel="UBA52" GraphId="fd0b8" Type="Protein" GroupRef="da09b">
    <Graphics CenterX="3070.0" CenterY="1809.0" Width="80.0" Height="20.0" ZOrder="32768" FontSize="10" Valign="Middle" />
    <Xref Database="Uniprot-TrEMBL" ID="P62987" />
  </DataNode>
  <DataNode TextLabel="UBB" GraphId="d3c34" Type="Protein" GroupRef="da09b">
    <Graphics CenterX="3070.0" CenterY="1829.0" Width="80.0" Height="20.0" ZOrder="32768" FontSize="10" Valign="Middle" />
    <Xref Database="Uniprot-TrEMBL" ID="P0CG47" />
  </DataNode>
  <DataNode TextLabel="UBB" GraphId="c0053" Type="Protein" GroupRef="da09b">
    <Graphics CenterX="3070.0" CenterY="1849.0" Width="80.0" Height="20.0" ZOrder="32768" FontSize="10" Valign="Middle" />
    <Xref Database="Uniprot-TrEMBL" ID="P0CG47" />
  </DataNode>
  <DataNode TextLabel="UBB" GraphId="bb5b1" Type="Protein" GroupRef="da09b">
    <Graphics CenterX="3070.0" CenterY="1869.0" Width="80.0" Height="20.0" ZOrder="32768" FontSize="10" Valign="Middle" />
    <Xref Database="Uniprot-TrEMBL" ID="P0CG47" />
  </DataNode>
  <DataNode TextLabel="UBC" GraphId="be014" Type="Protein" GroupRef="da09b">
    <Graphics CenterX="3070.0" CenterY="1889.0" Width="80.0" Height="20.0" ZOrder="32768" FontSize="10" Valign="Middle" />
    <Xref Database="Uniprot-TrEMBL" ID="P0CG48" />
  </DataNode>
  <DataNode TextLabel="UBC" GraphId="bf4e8" Type="Protein" GroupRef="da09b">
    <Graphics CenterX="3070.0" CenterY="1909.0" Width="80.0" Height="20.0" ZOrder="32768" FontSize="10" Valign="Middle" />
    <Xref Database="Uniprot-TrEMBL" ID="P0CG48" />
  </DataNode>
  <DataNode TextLabel="UBC" GraphId="de940" Type="Protein" GroupRef="da09b">
    <Graphics CenterX="3070.0" CenterY="1929.0" Width="80.0" Height="20.0" ZOrder="32768" FontSize="10" Valign="Middle" />
    <Xref Database="Uniprot-TrEMBL" ID="P0CG48" />
  </DataNode>
  <DataNode TextLabel="UBC" GraphId="b2908" Type="Protein" GroupRef="da09b">
    <Graphics CenterX="3070.0" CenterY="1949.0" Width="80.0" Height="20.0" ZOrder="32768" FontSize="10" Valign="Middle" />
    <Xref Database="Uniprot-TrEMBL" ID="P0CG48" />
  </DataNode>
  <DataNode TextLabel="UBC" GraphId="fb525" Type="Protein" GroupRef="da09b">
    <Graphics CenterX="3070.0" CenterY="1969.0" Width="80.0" Height="20.0" ZOrder="32768" FontSize="10" Valign="Middle" />
    <Xref Database="Uniprot-TrEMBL" ID="P0CG48" />
  </DataNode>
  <DataNode TextLabel="UBC" GraphId="e66a9" Type="Protein" GroupRef="da09b">
    <Graphics CenterX="3070.0" CenterY="1989.0" Width="80.0" Height="20.0" ZOrder="32768" FontSize="10" Valign="Middle" />
    <Xref Database="Uniprot-TrEMBL" ID="P0CG48" />
  </DataNode>
  <DataNode TextLabel="UBC" GraphId="e9cb5" Type="Protein" GroupRef="da09b">
    <Graphics CenterX="3070.0" CenterY="2009.0" Width="80.0" Height="20.0" ZOrder="32768" FontSize="10" Valign="Middle" />
    <Xref Database="Uniprot-TrEMBL" ID="P0CG48" />
  </DataNode>
  <DataNode TextLabel="UBC" GraphId="a071d" Type="Protein" GroupRef="da09b">
    <Graphics CenterX="3070.0" CenterY="2029.0" Width="80.0" Height="20.0" ZOrder="32768" FontSize="10" Valign="Middle" />
    <Xref Database="Uniprot-TrEMBL" ID="P0CG48" />
  </DataNode>
  <DataNode TextLabel="UBC" GraphId="bdc68" Type="Protein" GroupRef="da09b">
    <Graphics CenterX="3070.0" CenterY="2049.0" Width="80.0" Height="20.0" ZOrder="32768" FontSize="10" Valign="Middle" />
    <Xref Database="Uniprot-TrEMBL" ID="P0CG48" />
  </DataNode>
  <DataNode TextLabel="PI" GraphId="ce155" Type="Metabolite" GroupRef="da09b">
    <Graphics CenterX="3070.0" CenterY="2069.0" Width="80.0" Height="20.0" ZOrder="32768" FontSize="10" Valign="Middle" Color="0000ff" />
    <Xref Database="ChEBI" ID="CHEBI:16618" />
  </DataNode>
  <DataNode TextLabel="ESCRT-0" GraphId="f32ef" Type="Complex">
    <Graphics CenterX="1060.5" CenterY="131.5" Width="65.0" Height="21.0" ZOrder="32768" FontSize="10" Valign="Middle" />
    <Xref Database="Reactome" ID="REACT_27831" />
  </DataNode>
  <DataNode TextLabel="STAM " GraphId="eb021" Type="Protein" GroupRef="f4662">
    <Graphics CenterX="3180.0" CenterY="1669.0" Width="80.0" Height="20.0" ZOrder="32768" FontSize="10" Valign="Middle" />
    <Xref Database="Uniprot-TrEMBL" ID="Q92783" />
  </DataNode>
  <DataNode TextLabel="STAM2 " GraphId="cf65a" Type="Protein" GroupRef="f4662">
    <Graphics CenterX="3180.0" CenterY="1689.0" Width="80.0" Height="20.0" ZOrder="32768" FontSize="10" Valign="Middle" />
    <Xref Database="Uniprot-TrEMBL" ID="O75886" />
  </DataNode>
  <DataNode TextLabel="HGS " GraphId="adbbf" Type="Protein" GroupRef="f4662">
    <Graphics CenterX="3180.0" CenterY="1709.0" Width="80.0" Height="20.0" ZOrder="32768" FontSize="10" Valign="Middle" />
    <Xref Database="Uniprot-TrEMBL" ID="O14964" />
  </DataNode>
  <DataNode TextLabel="ESCRT-I/Cargo Complex" GraphId="bb3f6" Type="Complex">
    <Graphics CenterX="1132.5" CenterY="167.5" Width="101.0" Height="35.0" ZOrder="32768" FontSize="10" Valign="Middle" />
    <Xref Database="Reactome" ID="REACT_27922" />
  </DataNode>
  <DataNode TextLabel="VPS28 " GraphId="d1017" Type="Protein" GroupRef="d22a3">
    <Graphics CenterX="3290.0" CenterY="1669.0" Width="80.0" Height="20.0" ZOrder="32768" FontSize="10" Valign="Middle" />
    <Xref Database="Uniprot-TrEMBL" ID="Q9UK41" />
  </DataNode>
  <DataNode TextLabel="VPS37A " GraphId="da66a" Type="Protein" GroupRef="d22a3">
    <Graphics CenterX="3290.0" CenterY="1689.0" Width="80.0" Height="20.0" ZOrder="32768" FontSize="10" Valign="Middle" />
    <Xref Database="Uniprot-TrEMBL" ID="Q8NEZ2" />
  </DataNode>
  <DataNode TextLabel="VPS37B " GraphId="a6dd3" Type="Protein" GroupRef="d22a3">
    <Graphics CenterX="3290.0" CenterY="1709.0" Width="80.0" Height="20.0" ZOrder="32768" FontSize="10" Valign="Middle" />
    <Xref Database="Uniprot-TrEMBL" ID="Q9H9H4" />
  </DataNode>
  <DataNode TextLabel="VPS37C " GraphId="a851f" Type="Protein" GroupRef="d22a3">
    <Graphics CenterX="3290.0" CenterY="1729.0" Width="80.0" Height="20.0" ZOrder="32768" FontSize="10" Valign="Middle" />
    <Xref Database="Uniprot-TrEMBL" ID="A5D8V6" />
  </DataNode>
  <DataNode TextLabel="VPS37D " GraphId="f5ff3" Type="Protein" GroupRef="d22a3">
    <Graphics CenterX="3290.0" CenterY="1749.0" Width="80.0" Height="20.0" ZOrder="32768" FontSize="10" Valign="Middle" />
    <Xref Database="Uniprot-TrEMBL" ID="Q86XT2" />
  </DataNode>
  <DataNode TextLabel="TSG101" GraphId="ff3a9" Type="Protein" GroupRef="d22a3">
    <Graphics CenterX="3290.0" CenterY="1769.0" Width="80.0" Height="20.0" ZOrder="32768" FontSize="10" Valign="Middle" />
    <Xref Database="Uniprot-TrEMBL" ID="Q99816" />
  </DataNode>
  <DataNode TextLabel="RPS27A" GraphId="da7fb" Type="Protein" GroupRef="d2e96">
    <Graphics CenterX="3290.0" CenterY="1829.0" Width="80.0" Height="20.0" ZOrder="32768" FontSize="10" Valign="Middle" />
    <Xref Database="Uniprot-TrEMBL" ID="P62979" />
  </DataNode>
  <DataNode TextLabel="UBA52" GraphId="a9307" Type="Protein" GroupRef="d2e96">
    <Graphics CenterX="3290.0" CenterY="1849.0" Width="80.0" Height="20.0" ZOrder="32768" FontSize="10" Valign="Middle" />
    <Xref Database="Uniprot-TrEMBL" ID="P62987" />
  </DataNode>
  <DataNode TextLabel="UBB" GraphId="d8244" Type="Protein" GroupRef="d2e96">
    <Graphics CenterX="3290.0" CenterY="1869.0" Width="80.0" Height="20.0" ZOrder="32768" FontSize="10" Valign="Middle" />
    <Xref Database="Uniprot-TrEMBL" ID="P0CG47" />
  </DataNode>
  <DataNode TextLabel="UBB" GraphId="a0d54" Type="Protein" GroupRef="d2e96">
    <Graphics CenterX="3290.0" CenterY="1889.0" Width="80.0" Height="20.0" ZOrder="32768" FontSize="10" Valign="Middle" />
    <Xref Database="Uniprot-TrEMBL" ID="P0CG47" />
  </DataNode>
  <DataNode TextLabel="UBB" GraphId="ce637" Type="Protein" GroupRef="d2e96">
    <Graphics CenterX="3290.0" CenterY="1909.0" Width="80.0" Height="20.0" ZOrder="32768" FontSize="10" Valign="Middle" />
    <Xref Database="Uniprot-TrEMBL" ID="P0CG47" />
  </DataNode>
  <DataNode TextLabel="UBC" GraphId="cbac5" Type="Protein" GroupRef="d2e96">
    <Graphics CenterX="3290.0" CenterY="1929.0" Width="80.0" Height="20.0" ZOrder="32768" FontSize="10" Valign="Middle" />
    <Xref Database="Uniprot-TrEMBL" ID="P0CG48" />
  </DataNode>
  <DataNode TextLabel="UBC" GraphId="be071" Type="Protein" GroupRef="d2e96">
    <Graphics CenterX="3290.0" CenterY="1949.0" Width="80.0" Height="20.0" ZOrder="32768" FontSize="10" Valign="Middle" />
    <Xref Database="Uniprot-TrEMBL" ID="P0CG48" />
  </DataNode>
  <DataNode TextLabel="UBC" GraphId="c1ec1" Type="Protein" GroupRef="d2e96">
    <Graphics CenterX="3290.0" CenterY="1969.0" Width="80.0" Height="20.0" ZOrder="32768" FontSize="10" Valign="Middle" />
    <Xref Database="Uniprot-TrEMBL" ID="P0CG48" />
  </DataNode>
  <DataNode TextLabel="UBC" GraphId="d11b9" Type="Protein" GroupRef="d2e96">
    <Graphics CenterX="3290.0" CenterY="1989.0" Width="80.0" Height="20.0" ZOrder="32768" FontSize="10" Valign="Middle" />
    <Xref Database="Uniprot-TrEMBL" ID="P0CG48" />
  </DataNode>
  <DataNode TextLabel="UBC" GraphId="a87d7" Type="Protein" GroupRef="d2e96">
    <Graphics CenterX="3290.0" CenterY="2009.0" Width="80.0" Height="20.0" ZOrder="32768" FontSize="10" Valign="Middle" />
    <Xref Database="Uniprot-TrEMBL" ID="P0CG48" />
  </DataNode>
  <DataNode TextLabel="UBC" GraphId="fce08" Type="Protein" GroupRef="d2e96">
    <Graphics CenterX="3290.0" CenterY="2029.0" Width="80.0" Height="20.0" ZOrder="32768" FontSize="10" Valign="Middle" />
    <Xref Database="Uniprot-TrEMBL" ID="P0CG48" />
  </DataNode>
  <DataNode TextLabel="UBC" GraphId="ef537" Type="Protein" GroupRef="d2e96">
    <Graphics CenterX="3290.0" CenterY="2049.0" Width="80.0" Height="20.0" ZOrder="32768" FontSize="10" Valign="Middle" />
    <Xref Database="Uniprot-TrEMBL" ID="P0CG48" />
  </DataNode>
  <DataNode TextLabel="UBC" GraphId="ba773" Type="Protein" GroupRef="d2e96">
    <Graphics CenterX="3290.0" CenterY="2069.0" Width="80.0" Height="20.0" ZOrder="32768" FontSize="10" Valign="Middle" />
    <Xref Database="Uniprot-TrEMBL" ID="P0CG48" />
  </DataNode>
  <DataNode TextLabel="UBC" GraphId="e5c8d" Type="Protein" GroupRef="d2e96">
    <Graphics CenterX="3290.0" CenterY="2089.0" Width="80.0" Height="20.0" ZOrder="32768" FontSize="10" Valign="Middle" />
    <Xref Database="Uniprot-TrEMBL" ID="P0CG48" />
  </DataNode>
  <DataNode TextLabel="PI" GraphId="f3b2a" Type="Metabolite" GroupRef="d2e96">
    <Graphics CenterX="3290.0" CenterY="2109.0" Width="80.0" Height="20.0" ZOrder="32768" FontSize="10" Valign="Middle" Color="0000ff" />
    <Xref Database="ChEBI" ID="CHEBI:16618" />
  </DataNode>
  <DataNode TextLabel="ESCRT-II" GraphId="ec61d" Type="Complex">
    <Graphics CenterX="1216.5" CenterY="135.5" Width="59.0" Height="21.0" ZOrder="32768" FontSize="10" Valign="Middle" />
    <Xref Database="Reactome" ID="REACT_27749" />
  </DataNode>
  <DataNode TextLabel="SNF8 " GraphId="edec1" Type="Protein" GroupRef="adbce">
    <Graphics CenterX="3400.0" CenterY="1649.0" Width="80.0" Height="20.0" ZOrder="32768" FontSize="10" Valign="Middle" />
    <Xref Database="Uniprot-TrEMBL" ID="Q96H20" />
  </DataNode>
  <DataNode TextLabel="VPS25 " GraphId="e0c4b" Type="Protein" GroupRef="adbce">
    <Graphics CenterX="3400.0" CenterY="1669.0" Width="80.0" Height="20.0" ZOrder="32768" FontSize="10" Valign="Middle" />
    <Xref Database="Uniprot-TrEMBL" ID="Q9BRG1" />
  </DataNode>
  <DataNode TextLabel="VPS36 " GraphId="ffc0e" Type="Protein" GroupRef="adbce">
    <Graphics CenterX="3400.0" CenterY="1689.0" Width="80.0" Height="20.0" ZOrder="32768" FontSize="10" Valign="Middle" />
    <Xref Database="Uniprot-TrEMBL" ID="Q86VN1" />
  </DataNode>
  <DataNode TextLabel="ESCRT-II/Cargo Complex" GraphId="b8548" Type="Complex">
    <Graphics CenterX="998.5" CenterY="363.5" Width="105.0" Height="35.0" ZOrder="32768" FontSize="10" Valign="Middle" />
    <Xref Database="Reactome" ID="REACT_27742" />
  </DataNode>
  <DataNode TextLabel="SNF8 " GraphId="e9e5b" Type="Protein" GroupRef="de93b">
    <Graphics CenterX="3510.0" CenterY="1669.0" Width="80.0" Height="20.0" ZOrder="32768" FontSize="10" Valign="Middle" />
    <Xref Database="Uniprot-TrEMBL" ID="Q96H20" />
  </DataNode>
  <DataNode TextLabel="VPS25 " GraphId="a8a1d" Type="Protein" GroupRef="de93b">
    <Graphics CenterX="3510.0" CenterY="1689.0" Width="80.0" Height="20.0" ZOrder="32768" FontSize="10" Valign="Middle" />
    <Xref Database="Uniprot-TrEMBL" ID="Q9BRG1" />
  </DataNode>
  <DataNode TextLabel="VPS36 " GraphId="f1838" Type="Protein" GroupRef="de93b">
    <Graphics CenterX="3510.0" CenterY="1709.0" Width="80.0" Height="20.0" ZOrder="32768" FontSize="10" Valign="Middle" />
    <Xref Database="Uniprot-TrEMBL" ID="Q86VN1" />
  </DataNode>
  <DataNode TextLabel="RPS27A" GraphId="ca142" Type="Protein" GroupRef="b5cbf">
    <Graphics CenterX="3510.0" CenterY="1769.0" Width="80.0" Height="20.0" ZOrder="32768" FontSize="10" Valign="Middle" />
    <Xref Database="Uniprot-TrEMBL" ID="P62979" />
  </DataNode>
  <DataNode TextLabel="UBA52" GraphId="f5f7f" Type="Protein" GroupRef="b5cbf">
    <Graphics CenterX="3510.0" CenterY="1789.0" Width="80.0" Height="20.0" ZOrder="32768" FontSize="10" Valign="Middle" />
    <Xref Database="Uniprot-TrEMBL" ID="P62987" />
  </DataNode>
  <DataNode TextLabel="UBB" GraphId="cbfbd" Type="Protein" GroupRef="b5cbf">
    <Graphics CenterX="3510.0" CenterY="1809.0" Width="80.0" Height="20.0" ZOrder="32768" FontSize="10" Valign="Middle" />
    <Xref Database="Uniprot-TrEMBL" ID="P0CG47" />
  </DataNode>
  <DataNode TextLabel="UBB" GraphId="dc232" Type="Protein" GroupRef="b5cbf">
    <Graphics CenterX="3510.0" CenterY="1829.0" Width="80.0" Height="20.0" ZOrder="32768" FontSize="10" Valign="Middle" />
    <Xref Database="Uniprot-TrEMBL" ID="P0CG47" />
  </DataNode>
  <DataNode TextLabel="UBB" GraphId="ba20b" Type="Protein" GroupRef="b5cbf">
    <Graphics CenterX="3510.0" CenterY="1849.0" Width="80.0" Height="20.0" ZOrder="32768" FontSize="10" Valign="Middle" />
    <Xref Database="Uniprot-TrEMBL" ID="P0CG47" />
  </DataNode>
  <DataNode TextLabel="UBC" GraphId="ac27f" Type="Protein" GroupRef="b5cbf">
    <Graphics CenterX="3510.0" CenterY="1869.0" Width="80.0" Height="20.0" ZOrder="32768" FontSize="10" Valign="Middle" />
    <Xref Database="Uniprot-TrEMBL" ID="P0CG48" />
  </DataNode>
  <DataNode TextLabel="UBC" GraphId="dffb8" Type="Protein" GroupRef="b5cbf">
    <Graphics CenterX="3510.0" CenterY="1889.0" Width="80.0" Height="20.0" ZOrder="32768" FontSize="10" Valign="Middle" />
    <Xref Database="Uniprot-TrEMBL" ID="P0CG48" />
  </DataNode>
  <DataNode TextLabel="UBC" GraphId="f497d" Type="Protein" GroupRef="b5cbf">
    <Graphics CenterX="3510.0" CenterY="1909.0" Width="80.0" Height="20.0" ZOrder="32768" FontSize="10" Valign="Middle" />
    <Xref Database="Uniprot-TrEMBL" ID="P0CG48" />
  </DataNode>
  <DataNode TextLabel="UBC" GraphId="f71b0" Type="Protein" GroupRef="b5cbf">
    <Graphics CenterX="3510.0" CenterY="1929.0" Width="80.0" Height="20.0" ZOrder="32768" FontSize="10" Valign="Middle" />
    <Xref Database="Uniprot-TrEMBL" ID="P0CG48" />
  </DataNode>
  <DataNode TextLabel="UBC" GraphId="e349a" Type="Protein" GroupRef="b5cbf">
    <Graphics CenterX="3510.0" CenterY="1949.0" Width="80.0" Height="20.0" ZOrder="32768" FontSize="10" Valign="Middle" />
    <Xref Database="Uniprot-TrEMBL" ID="P0CG48" />
  </DataNode>
  <DataNode TextLabel="UBC" GraphId="c57c9" Type="Protein" GroupRef="b5cbf">
    <Graphics CenterX="3510.0" CenterY="1969.0" Width="80.0" Height="20.0" ZOrder="32768" FontSize="10" Valign="Middle" />
    <Xref Database="Uniprot-TrEMBL" ID="P0CG48" />
  </DataNode>
  <DataNode TextLabel="UBC" GraphId="e8447" Type="Protein" GroupRef="b5cbf">
    <Graphics CenterX="3510.0" CenterY="1989.0" Width="80.0" Height="20.0" ZOrder="32768" FontSize="10" Valign="Middle" />
    <Xref Database="Uniprot-TrEMBL" ID="P0CG48" />
  </DataNode>
  <DataNode TextLabel="UBC" GraphId="f2386" Type="Protein" GroupRef="b5cbf">
    <Graphics CenterX="3510.0" CenterY="2009.0" Width="80.0" Height="20.0" ZOrder="32768" FontSize="10" Valign="Middle" />
    <Xref Database="Uniprot-TrEMBL" ID="P0CG48" />
  </DataNode>
  <DataNode TextLabel="UBC" GraphId="e95e9" Type="Protein" GroupRef="b5cbf">
    <Graphics CenterX="3510.0" CenterY="2029.0" Width="80.0" Height="20.0" ZOrder="32768" FontSize="10" Valign="Middle" />
    <Xref Database="Uniprot-TrEMBL" ID="P0CG48" />
  </DataNode>
  <DataNode TextLabel="PI" GraphId="f6227" Type="Metabolite" GroupRef="b5cbf">
    <Graphics CenterX="3510.0" CenterY="2049.0" Width="80.0" Height="20.0" ZOrder="32768" FontSize="10" Valign="Middle" Color="0000ff" />
    <Xref Database="ChEBI" ID="CHEBI:16618" />
  </DataNode>
  <DataNode TextLabel="ESCRT-III" GraphId="b3c5e" Type="Complex">
    <Graphics CenterX="1125.5" CenterY="448.5" Width="63.0" Height="21.0" ZOrder="32768" FontSize="10" Valign="Middle" />
    <Xref Database="Reactome" ID="REACT_27898" />
  </DataNode>
  <DataNode TextLabel="CHMP2A " GraphId="a1f73" Type="Protein" GroupRef="a4283">
    <Graphics CenterX="3620.0" CenterY="1669.0" Width="80.0" Height="20.0" ZOrder="32768" FontSize="10" Valign="Middle" />
    <Xref Database="Uniprot-TrEMBL" ID="O43633" />
  </DataNode>
  <DataNode TextLabel="CHMP2B " GraphId="fdeb9" Type="Protein" GroupRef="a4283">
    <Graphics CenterX="3620.0" CenterY="1689.0" Width="80.0" Height="20.0" ZOrder="32768" FontSize="10" Valign="Middle" />
    <Xref Database="Uniprot-TrEMBL" ID="Q9UQN3" />
  </DataNode>
  <DataNode TextLabel="CHMP3" GraphId="b375f" Type="Protein" GroupRef="a4283">
    <Graphics CenterX="3620.0" CenterY="1709.0" Width="80.0" Height="20.0" ZOrder="32768" FontSize="10" Valign="Middle" />
    <Xref Database="Uniprot-TrEMBL" ID="Q9Y3E7" />
  </DataNode>
  <DataNode TextLabel="CHMP4A " GraphId="fd86f" Type="Protein" GroupRef="a4283">
    <Graphics CenterX="3620.0" CenterY="1749.0" Width="80.0" Height="20.0" ZOrder="32768" FontSize="10" Valign="Middle" />
    <Xref Database="Uniprot-TrEMBL" ID="Q9BY43" />
  </DataNode>
  <DataNode TextLabel="CHMP4B " GraphId="ca966" Type="Protein" GroupRef="a4283">
    <Graphics CenterX="3620.0" CenterY="1769.0" Width="80.0" Height="20.0" ZOrder="32768" FontSize="10" Valign="Middle" />
    <Xref Database="Uniprot-TrEMBL" ID="Q9H444" />
  </DataNode>
  <DataNode TextLabel="CHMP4C " GraphId="ce502" Type="Protein" GroupRef="a4283">
    <Graphics CenterX="3620.0" CenterY="1789.0" Width="80.0" Height="20.0" ZOrder="32768" FontSize="10" Valign="Middle" />
    <Xref Database="Uniprot-TrEMBL" ID="Q96CF2" />
  </DataNode>
  <DataNode TextLabel="CHMP6" GraphId="e82c6" Type="Protein" GroupRef="a4283">
    <Graphics CenterX="3620.0" CenterY="1809.0" Width="80.0" Height="20.0" ZOrder="32768" FontSize="10" Valign="Middle" />
    <Xref Database="Uniprot-TrEMBL" ID="Q96FZ7" />
  </DataNode>
  <DataNode TextLabel="CHMP7 " GraphId="d5ae5" Type="Protein" GroupRef="a4283">
    <Graphics CenterX="3620.0" CenterY="1829.0" Width="80.0" Height="20.0" ZOrder="32768" FontSize="10" Valign="Middle" />
    <Xref Database="Uniprot-TrEMBL" ID="Q8WUX9" />
  </DataNode>
  <DataNode TextLabel="ESCRT-III/Cargo Complex" GraphId="d24f0" Type="Complex">
    <Graphics CenterX="1227.5" CenterY="433.5" Width="109.0" Height="35.0" ZOrder="32768" FontSize="10" Valign="Middle" />
    <Xref Database="Reactome" ID="REACT_27876" />
  </DataNode>
  <DataNode TextLabel="CHMP2A " GraphId="dc089" Type="Protein" GroupRef="df36e">
    <Graphics CenterX="3730.0" CenterY="1689.0" Width="80.0" Height="20.0" ZOrder="32768" FontSize="10" Valign="Middle" />
    <Xref Database="Uniprot-TrEMBL" ID="O43633" />
  </DataNode>
  <DataNode TextLabel="CHMP2B " GraphId="b7040" Type="Protein" GroupRef="df36e">
    <Graphics CenterX="3730.0" CenterY="1709.0" Width="80.0" Height="20.0" ZOrder="32768" FontSize="10" Valign="Middle" />
    <Xref Database="Uniprot-TrEMBL" ID="Q9UQN3" />
  </DataNode>
  <DataNode TextLabel="CHMP3" GraphId="bdbe7" Type="Protein" GroupRef="df36e">
    <Graphics CenterX="3730.0" CenterY="1729.0" Width="80.0" Height="20.0" ZOrder="32768" FontSize="10" Valign="Middle" />
    <Xref Database="Uniprot-TrEMBL" ID="Q9Y3E7" />
  </DataNode>
  <DataNode TextLabel="CHMP4A " GraphId="f8726" Type="Protein" GroupRef="df36e">
    <Graphics CenterX="3730.0" CenterY="1769.0" Width="80.0" Height="20.0" ZOrder="32768" FontSize="10" Valign="Middle" />
    <Xref Database="Uniprot-TrEMBL" ID="Q9BY43" />
  </DataNode>
  <DataNode TextLabel="CHMP4B " GraphId="ae44c" Type="Protein" GroupRef="df36e">
    <Graphics CenterX="3730.0" CenterY="1789.0" Width="80.0" Height="20.0" ZOrder="32768" FontSize="10" Valign="Middle" />
    <Xref Database="Uniprot-TrEMBL" ID="Q9H444" />
  </DataNode>
  <DataNode TextLabel="CHMP4C " GraphId="f028e" Type="Protein" GroupRef="df36e">
    <Graphics CenterX="3730.0" CenterY="1809.0" Width="80.0" Height="20.0" ZOrder="32768" FontSize="10" Valign="Middle" />
    <Xref Database="Uniprot-TrEMBL" ID="Q96CF2" />
  </DataNode>
  <DataNode TextLabel="CHMP6" GraphId="e8c6a" Type="Protein" GroupRef="df36e">
    <Graphics CenterX="3730.0" CenterY="1829.0" Width="80.0" Height="20.0" ZOrder="32768" FontSize="10" Valign="Middle" />
    <Xref Database="Uniprot-TrEMBL" ID="Q96FZ7" />
  </DataNode>
  <DataNode TextLabel="CHMP7 " GraphId="d7c0a" Type="Protein" GroupRef="df36e">
    <Graphics CenterX="3730.0" CenterY="1849.0" Width="80.0" Height="20.0" ZOrder="32768" FontSize="10" Valign="Middle" />
    <Xref Database="Uniprot-TrEMBL" ID="Q8WUX9" />
  </DataNode>
  <DataNode TextLabel="RPS27A" GraphId="d63be" Type="Protein" GroupRef="b3512">
    <Graphics CenterX="3730.0" CenterY="1909.0" Width="80.0" Height="20.0" ZOrder="32768" FontSize="10" Valign="Middle" />
    <Xref Database="Uniprot-TrEMBL" ID="P62979" />
  </DataNode>
  <DataNode TextLabel="UBA52" GraphId="bae27" Type="Protein" GroupRef="b3512">
    <Graphics CenterX="3730.0" CenterY="1929.0" Width="80.0" Height="20.0" ZOrder="32768" FontSize="10" Valign="Middle" />
    <Xref Database="Uniprot-TrEMBL" ID="P62987" />
  </DataNode>
  <DataNode TextLabel="UBB" GraphId="c608b" Type="Protein" GroupRef="b3512">
    <Graphics CenterX="3730.0" CenterY="1949.0" Width="80.0" Height="20.0" ZOrder="32768" FontSize="10" Valign="Middle" />
    <Xref Database="Uniprot-TrEMBL" ID="P0CG47" />
  </DataNode>
  <DataNode TextLabel="UBB" GraphId="b1e84" Type="Protein" GroupRef="b3512">
    <Graphics CenterX="3730.0" CenterY="1969.0" Width="80.0" Height="20.0" ZOrder="32768" FontSize="10" Valign="Middle" />
    <Xref Database="Uniprot-TrEMBL" ID="P0CG47" />
  </DataNode>
  <DataNode TextLabel="UBB" GraphId="a71c3" Type="Protein" GroupRef="b3512">
    <Graphics CenterX="3730.0" CenterY="1989.0" Width="80.0" Height="20.0" ZOrder="32768" FontSize="10" Valign="Middle" />
    <Xref Database="Uniprot-TrEMBL" ID="P0CG47" />
  </DataNode>
  <DataNode TextLabel="UBC" GraphId="b1c23" Type="Protein" GroupRef="b3512">
    <Graphics CenterX="3730.0" CenterY="2009.0" Width="80.0" Height="20.0" ZOrder="32768" FontSize="10" Valign="Middle" />
    <Xref Database="Uniprot-TrEMBL" ID="P0CG48" />
  </DataNode>
  <DataNode TextLabel="UBC" GraphId="a1bd5" Type="Protein" GroupRef="b3512">
    <Graphics CenterX="3730.0" CenterY="2029.0" Width="80.0" Height="20.0" ZOrder="32768" FontSize="10" Valign="Middle" />
    <Xref Database="Uniprot-TrEMBL" ID="P0CG48" />
  </DataNode>
  <DataNode TextLabel="UBC" GraphId="e3c1b" Type="Protein" GroupRef="b3512">
    <Graphics CenterX="3730.0" CenterY="2049.0" Width="80.0" Height="20.0" ZOrder="32768" FontSize="10" Valign="Middle" />
    <Xref Database="Uniprot-TrEMBL" ID="P0CG48" />
  </DataNode>
  <DataNode TextLabel="UBC" GraphId="ad2e5" Type="Protein" GroupRef="b3512">
    <Graphics CenterX="3730.0" CenterY="2069.0" Width="80.0" Height="20.0" ZOrder="32768" FontSize="10" Valign="Middle" />
    <Xref Database="Uniprot-TrEMBL" ID="P0CG48" />
  </DataNode>
  <DataNode TextLabel="UBC" GraphId="a2e7c" Type="Protein" GroupRef="b3512">
    <Graphics CenterX="3730.0" CenterY="2089.0" Width="80.0" Height="20.0" ZOrder="32768" FontSize="10" Valign="Middle" />
    <Xref Database="Uniprot-TrEMBL" ID="P0CG48" />
  </DataNode>
  <DataNode TextLabel="UBC" GraphId="eda29" Type="Protein" GroupRef="b3512">
    <Graphics CenterX="3730.0" CenterY="2109.0" Width="80.0" Height="20.0" ZOrder="32768" FontSize="10" Valign="Middle" />
    <Xref Database="Uniprot-TrEMBL" ID="P0CG48" />
  </DataNode>
  <DataNode TextLabel="UBC" GraphId="ab7a0" Type="Protein" GroupRef="b3512">
    <Graphics CenterX="3730.0" CenterY="2129.0" Width="80.0" Height="20.0" ZOrder="32768" FontSize="10" Valign="Middle" />
    <Xref Database="Uniprot-TrEMBL" ID="P0CG48" />
  </DataNode>
  <DataNode TextLabel="UBC" GraphId="ae1ca" Type="Protein" GroupRef="b3512">
    <Graphics CenterX="3730.0" CenterY="2149.0" Width="80.0" Height="20.0" ZOrder="32768" FontSize="10" Valign="Middle" />
    <Xref Database="Uniprot-TrEMBL" ID="P0CG48" />
  </DataNode>
  <DataNode TextLabel="UBC" GraphId="a8817" Type="Protein" GroupRef="b3512">
    <Graphics CenterX="3730.0" CenterY="2169.0" Width="80.0" Height="20.0" ZOrder="32768" FontSize="10" Valign="Middle" />
    <Xref Database="Uniprot-TrEMBL" ID="P0CG48" />
  </DataNode>
  <DataNode TextLabel="PI" GraphId="d86d2" Type="Metabolite" GroupRef="b3512">
    <Graphics CenterX="3730.0" CenterY="2189.0" Width="80.0" Height="20.0" ZOrder="32768" FontSize="10" Valign="Middle" Color="0000ff" />
    <Xref Database="ChEBI" ID="CHEBI:16618" />
  </DataNode>
  <DataNode TextLabel="ATP" GraphId="f6aaa" Type="Metabolite">
    <Graphics CenterX="1310.5" CenterY="447.5" Width="39.0" Height="29.0" ZOrder="32768" FontSize="10" Valign="Middle" Color="0000ff" />
    <Xref Database="ChEBI" ID="CHEBI:15422" />
  </DataNode>
  <DataNode TextLabel="Ubiquinated and PIP3 Endosmal Membrane Bound Cargo" GraphId="c7d39" Type="Complex">
    <Graphics CenterX="1280.0" CenterY="230.5" Width="118.0" Height="63.0" ZOrder="32768" FontSize="10" Valign="Middle" />
    <Xref Database="Reactome" ID="REACT_27362" />
  </DataNode>
  <DataNode TextLabel="PI" GraphId="ce27f" Type="Metabolite" GroupRef="e5685">
    <Graphics CenterX="3840.0" CenterY="1649.0" Width="80.0" Height="20.0" ZOrder="32768" FontSize="10" Valign="Middle" Color="0000ff" />
    <Xref Database="ChEBI" ID="CHEBI:16618" />
  </DataNode>
  <DataNode TextLabel="RPS27A" GraphId="bf0f2" Type="Protein" GroupRef="e5685">
    <Graphics CenterX="3840.0" CenterY="1689.0" Width="80.0" Height="20.0" ZOrder="32768" FontSize="10" Valign="Middle" />
    <Xref Database="Uniprot-TrEMBL" ID="P62979" />
  </DataNode>
  <DataNode TextLabel="UBA52" GraphId="b1166" Type="Protein" GroupRef="e5685">
    <Graphics CenterX="3840.0" CenterY="1709.0" Width="80.0" Height="20.0" ZOrder="32768" FontSize="10" Valign="Middle" />
    <Xref Database="Uniprot-TrEMBL" ID="P62987" />
  </DataNode>
  <DataNode TextLabel="UBB" GraphId="a24eb" Type="Protein" GroupRef="e5685">
    <Graphics CenterX="3840.0" CenterY="1729.0" Width="80.0" Height="20.0" ZOrder="32768" FontSize="10" Valign="Middle" />
    <Xref Database="Uniprot-TrEMBL" ID="P0CG47" />
  </DataNode>
  <DataNode TextLabel="UBB" GraphId="b125a" Type="Protein" GroupRef="e5685">
    <Graphics CenterX="3840.0" CenterY="1749.0" Width="80.0" Height="20.0" ZOrder="32768" FontSize="10" Valign="Middle" />
    <Xref Database="Uniprot-TrEMBL" ID="P0CG47" />
  </DataNode>
  <DataNode TextLabel="UBB" GraphId="c9c4c" Type="Protein" GroupRef="e5685">
    <Graphics CenterX="3840.0" CenterY="1769.0" Width="80.0" Height="20.0" ZOrder="32768" FontSize="10" Valign="Middle" />
    <Xref Database="Uniprot-TrEMBL" ID="P0CG47" />
  </DataNode>
  <DataNode TextLabel="UBC" GraphId="efb8e" Type="Protein" GroupRef="e5685">
    <Graphics CenterX="3840.0" CenterY="1789.0" Width="80.0" Height="20.0" ZOrder="32768" FontSize="10" Valign="Middle" />
    <Xref Database="Uniprot-TrEMBL" ID="P0CG48" />
  </DataNode>
  <DataNode TextLabel="UBC" GraphId="ce1f8" Type="Protein" GroupRef="e5685">
    <Graphics CenterX="3840.0" CenterY="1809.0" Width="80.0" Height="20.0" ZOrder="32768" FontSize="10" Valign="Middle" />
    <Xref Database="Uniprot-TrEMBL" ID="P0CG48" />
  </DataNode>
  <DataNode TextLabel="UBC" GraphId="e932d" Type="Protein" GroupRef="e5685">
    <Graphics CenterX="3840.0" CenterY="1829.0" Width="80.0" Height="20.0" ZOrder="32768" FontSize="10" Valign="Middle" />
    <Xref Database="Uniprot-TrEMBL" ID="P0CG48" />
  </DataNode>
  <DataNode TextLabel="UBC" GraphId="b91bf" Type="Protein" GroupRef="e5685">
    <Graphics CenterX="3840.0" CenterY="1849.0" Width="80.0" Height="20.0" ZOrder="32768" FontSize="10" Valign="Middle" />
    <Xref Database="Uniprot-TrEMBL" ID="P0CG48" />
  </DataNode>
  <DataNode TextLabel="UBC" GraphId="b9527" Type="Protein" GroupRef="e5685">
    <Graphics CenterX="3840.0" CenterY="1869.0" Width="80.0" Height="20.0" ZOrder="32768" FontSize="10" Valign="Middle" />
    <Xref Database="Uniprot-TrEMBL" ID="P0CG48" />
  </DataNode>
  <DataNode TextLabel="UBC" GraphId="ec91f" Type="Protein" GroupRef="e5685">
    <Graphics CenterX="3840.0" CenterY="1889.0" Width="80.0" Height="20.0" ZOrder="32768" FontSize="10" Valign="Middle" />
    <Xref Database="Uniprot-TrEMBL" ID="P0CG48" />
  </DataNode>
  <DataNode TextLabel="UBC" GraphId="d8131" Type="Protein" GroupRef="e5685">
    <Graphics CenterX="3840.0" CenterY="1909.0" Width="80.0" Height="20.0" ZOrder="32768" FontSize="10" Valign="Middle" />
    <Xref Database="Uniprot-TrEMBL" ID="P0CG48" />
  </DataNode>
  <DataNode TextLabel="UBC" GraphId="be540" Type="Protein" GroupRef="e5685">
    <Graphics CenterX="3840.0" CenterY="1929.0" Width="80.0" Height="20.0" ZOrder="32768" FontSize="10" Valign="Middle" />
    <Xref Database="Uniprot-TrEMBL" ID="P0CG48" />
  </DataNode>
  <DataNode TextLabel="UBC" GraphId="e7524" Type="Protein" GroupRef="e5685">
    <Graphics CenterX="3840.0" CenterY="1949.0" Width="80.0" Height="20.0" ZOrder="32768" FontSize="10" Valign="Middle" />
    <Xref Database="Uniprot-TrEMBL" ID="P0CG48" />
  </DataNode>
  <DataNode TextLabel="CHMP2" GraphId="c7a96" Type="Protein">
    <Graphics CenterX="1474.5" CenterY="280.5" Width="51.0" Height="21.0" ZOrder="32768" FontSize="10" Valign="Middle" />
    <Xref Database="Reactome" ID="REACT_27491" />
  </DataNode>
  <DataNode TextLabel="CHMP3" GraphId="de011" Type="Protein">
    <Graphics CenterX="1470.5" CenterY="352.5" Width="45.0" Height="21.0" ZOrder="32768" FontSize="10" Valign="Middle" />
    <Xref Database="Uniprot-TrEMBL" ID="Q9Y3E7" />
  </DataNode>
  <DataNode TextLabel="CHMP7" GraphId="fdee1" Type="Protein">
    <Graphics CenterX="1478.5" CenterY="316.5" Width="51.0" Height="21.0" ZOrder="32768" FontSize="10" Valign="Middle" />
    <Xref Database="Uniprot-TrEMBL" ID="Q8WUX9" />
  </DataNode>
  <DataNode TextLabel="Pi" GraphId="a248f" Type="Metabolite">
    <Graphics CenterX="1452.0" CenterY="198.0" Width="56.0" Height="30.0" ZOrder="32768" FontSize="10" Valign="Middle" Color="0000ff" />
    <Xref Database="ChEBI" ID="CHEBI:18367" />
  </DataNode>
  <DataNode TextLabel="ADP" GraphId="eb413" Type="Metabolite">
    <Graphics CenterX="1387.5" CenterY="216.5" Width="41.0" Height="29.0" ZOrder="32768" FontSize="10" Valign="Middle" Color="0000ff" />
    <Xref Database="ChEBI" ID="CHEBI:16761" />
  </DataNode>
  <DataNode TextLabel="CHMP4" GraphId="f9a94" Type="Protein">
    <Graphics CenterX="1467.5" CenterY="246.5" Width="51.0" Height="21.0" ZOrder="32768" FontSize="10" Valign="Middle" />
    <Xref Database="Reactome" ID="REACT_27572" />
  </DataNode>
  <DataNode TextLabel="CHMP6" GraphId="e42f3" Type="Protein">
    <Graphics CenterX="1406.5" CenterY="379.5" Width="51.0" Height="21.0" ZOrder="32768" FontSize="10" Valign="Middle" />
    <Xref Database="Uniprot-TrEMBL" ID="Q96FZ7" />
  </DataNode>
  <DataNode TextLabel="Vps/Vta1" GraphId="e771f" Type="Complex">
    <Graphics CenterX="1357.5" CenterY="412.5" Width="65.0" Height="21.0" ZOrder="32768" FontSize="10" Valign="Middle" />
    <Xref Database="Reactome" ID="REACT_27371" />
  </DataNode>
  <DataNode TextLabel="VPS4A" GraphId="aa42e" Type="Protein" GroupRef="bb850">
    <Graphics CenterX="3950.0" CenterY="1649.0" Width="80.0" Height="20.0" ZOrder="32768" FontSize="10" Valign="Middle" />
    <Xref Database="Uniprot-TrEMBL" ID="Q9UN37" />
  </DataNode>
  <DataNode TextLabel="VPS4B " GraphId="fd1ff" Type="Protein" GroupRef="bb850">
    <Graphics CenterX="3950.0" CenterY="1669.0" Width="80.0" Height="20.0" ZOrder="32768" FontSize="10" Valign="Middle" />
    <Xref Database="Uniprot-TrEMBL" ID="O75351" />
  </DataNode>
  <DataNode TextLabel="CHMP5 " GraphId="f6fd5" Type="Protein" GroupRef="bb850">
    <Graphics CenterX="3950.0" CenterY="1689.0" Width="80.0" Height="20.0" ZOrder="32768" FontSize="10" Valign="Middle" />
    <Xref Database="Uniprot-TrEMBL" ID="Q9NZZ3" />
  </DataNode>
  <DataNode TextLabel="VTA1 " GraphId="ae179" Type="Protein" GroupRef="bb850">
    <Graphics CenterX="3950.0" CenterY="1709.0" Width="80.0" Height="20.0" ZOrder="32768" FontSize="10" Valign="Middle" />
    <Xref Database="Uniprot-TrEMBL" ID="Q9NP79" />
  </DataNode>
  <DataNode TextLabel="DNM2" GraphId="baecc" Type="Protein">
    <Graphics CenterX="1936.5" CenterY="738.5" Width="47.0" Height="21.0" ZOrder="32768" FontSize="10" Valign="Middle" />
    <Xref Database="Uniprot-TrEMBL" ID="P50570" />
  </DataNode>
  <DataNode TextLabel="TXNDC5" GraphId="c7525" Type="Protein">
    <Graphics CenterX="1895.5" CenterY="489.0" Width="97.0" Height="64.0" ZOrder="32768" FontSize="10" Valign="Middle" />
    <Xref Database="Uniprot-TrEMBL" ID="Q8NBS9" />
  </DataNode>
  <DataNode TextLabel="NAPA" GraphId="e26c7" Type="Protein">
    <Graphics CenterX="2181.0" CenterY="527.0" Width="124.0" Height="50.0" ZOrder="32768" FontSize="10" Valign="Middle" />
    <Xref Database="Uniprot-TrEMBL" ID="P54920" />
  </DataNode>
  <DataNode TextLabel="BLOC1S6" GraphId="ededa" Type="Protein">
    <Graphics CenterX="2159.0" CenterY="479.0" Width="62.0" Height="22.0" ZOrder="32768" FontSize="10" Valign="Middle" />
    <Xref Database="Uniprot-TrEMBL" ID="Q9UL45" />
  </DataNode>
  <DataNode TextLabel="BLOC1S4" GraphId="d0f77" Type="Protein">
    <Graphics CenterX="2213.5" CenterY="583.0" Width="97.0" Height="50.0" ZOrder="32768" FontSize="10" Valign="Middle" />
    <Xref Database="Uniprot-TrEMBL" ID="Q9NUP1" />
  </DataNode>
  <DataNode TextLabel="BLOC1S3" GraphId="fde77" Type="Protein">
    <Graphics CenterX="2199.5" CenterY="659.0" Width="111.0" Height="92.0" ZOrder="32768" FontSize="10" Valign="Middle" />
    <Xref Database="Uniprot-TrEMBL" ID="Q6QNY0" />
  </DataNode>
  <DataNode TextLabel="BLOC1S1" GraphId="d01d1" Type="Protein">
    <Graphics CenterX="2015.5" CenterY="445.0" Width="111.0" Height="92.0" ZOrder="32768" FontSize="10" Valign="Middle" />
    <Xref Database="Uniprot-TrEMBL" ID="P78537" />
  </DataNode>
  <DataNode TextLabel="DTNBP1" GraphId="d9e31" Type="Protein">
    <Graphics CenterX="2083.0" CenterY="643.0" Width="80.0" Height="22.0" ZOrder="32768" FontSize="10" Valign="Middle" />
    <Xref Database="Uniprot-TrEMBL" ID="Q96EV8" />
  </DataNode>
  <DataNode TextLabel="BLOC-1 Complex" GraphId="de742" Type="Complex">
    <Graphics CenterX="1947.0" CenterY="583.0" Width="128.0" Height="22.0" ZOrder="32768" FontSize="10" Valign="Middle" />
    <Xref Database="Reactome" ID="REACT_19646" />
  </DataNode>
  <DataNode TextLabel="NAPA " GraphId="fe445" Type="Protein" GroupRef="ac05f">
    <Graphics CenterX="4060.0" CenterY="1649.0" Width="80.0" Height="20.0" ZOrder="32768" FontSize="10" Valign="Middle" />
    <Xref Database="Uniprot-TrEMBL" ID="P54920" />
  </DataNode>
  <DataNode TextLabel="BLOC1S1" GraphId="dcef7" Type="Protein" GroupRef="ac05f">
    <Graphics CenterX="4060.0" CenterY="1669.0" Width="80.0" Height="20.0" ZOrder="32768" FontSize="10" Valign="Middle" />
    <Xref Database="Uniprot-TrEMBL" ID="P78537" />
  </DataNode>
  <DataNode TextLabel="BLOC1S3 " GraphId="de81a" Type="Protein" GroupRef="ac05f">
    <Graphics CenterX="4060.0" CenterY="1689.0" Width="80.0" Height="20.0" ZOrder="32768" FontSize="10" Valign="Middle" />
    <Xref Database="Uniprot-TrEMBL" ID="Q6QNY0" />
  </DataNode>
  <DataNode TextLabel="DTNBP1 " GraphId="cb3df" Type="Protein" GroupRef="ac05f">
    <Graphics CenterX="4060.0" CenterY="1709.0" Width="80.0" Height="20.0" ZOrder="32768" FontSize="10" Valign="Middle" />
    <Xref Database="Uniprot-TrEMBL" ID="Q96EV8" />
  </DataNode>
  <DataNode TextLabel="BLOC1S6 " GraphId="c5806" Type="Protein" GroupRef="ac05f">
    <Graphics CenterX="4060.0" CenterY="1729.0" Width="80.0" Height="20.0" ZOrder="32768" FontSize="10" Valign="Middle" />
    <Xref Database="Uniprot-TrEMBL" ID="Q9UL45" />
  </DataNode>
  <DataNode TextLabel="BLOC1S4 " GraphId="e8c3c" Type="Protein" GroupRef="ac05f">
    <Graphics CenterX="4060.0" CenterY="1749.0" Width="80.0" Height="20.0" ZOrder="32768" FontSize="10" Valign="Middle" />
    <Xref Database="Uniprot-TrEMBL" ID="Q9NUP1" />
  </DataNode>
  <DataNode TextLabel="TXNDC5 " GraphId="c7ddc" Type="Protein" GroupRef="ac05f">
    <Graphics CenterX="4060.0" CenterY="1769.0" Width="80.0" Height="20.0" ZOrder="32768" FontSize="10" Valign="Middle" />
    <Xref Database="Uniprot-TrEMBL" ID="Q8NBS9" />
  </DataNode>
  <DataNode TextLabel="SH3D19" GraphId="f7153" Type="Protein">
    <Graphics CenterX="239.0" CenterY="547.0" Width="102.0" Height="50.0" ZOrder="32768" FontSize="10" Valign="Middle" />
    <Xref Database="Uniprot-TrEMBL" ID="Q5HYK7" />
  </DataNode>
  <DataNode TextLabel="CLINT1" GraphId="b0a66" Type="Protein">
    <Graphics CenterX="349.0" CenterY="525.0" Width="88.0" Height="36.0" ZOrder="32768" FontSize="10" Valign="Middle" />
    <Xref Database="Uniprot-TrEMBL" ID="Q14677" />
  </DataNode>
  <DataNode TextLabel="Ferritin Complex" GraphId="e7167" Type="Complex">
    <Comment Source="Reactome">The ferritin complex is an oligomer of 24 subunits with light and heavy chains. The major chain can be light or heavy, depending on the tissue type. The functional molecule forms a roughly spherical shell with a diameter of 12 nm and contains a central cavity into which the insoluble mineral iron core is deposited. Iron metabolism provides a useful example of gene expression translational control. Increased iron levels stimulate the synthesis of the iron-binding protein, ferritin, without any corresponding increase in the amount of ferritin mRNA. The 5?-UTR of both ferritin heavy chain mRNA and light chain mRNA contain a single iron-response element (IRE), a specific cis-acting regulatory sequence which forms a hairpin structure.</Comment>
    <Graphics CenterX="205.0" CenterY="595.0" Width="124.0" Height="22.0" ZOrder="32768" FontSize="10" Valign="Middle" />
    <Xref Database="Reactome" ID="REACT_19855" />
  </DataNode>
  <DataNode TextLabel="FTH1" GraphId="c9c60" Type="Protein" GroupRef="e2d52">
    <Graphics CenterX="4170.0" CenterY="1669.0" Width="80.0" Height="20.0" ZOrder="32768" FontSize="10" Valign="Middle" />
    <Xref Database="Uniprot-TrEMBL" ID="P02794" />
  </DataNode>
  <DataNode TextLabel="FTL " GraphId="a2f17" Type="Protein" GroupRef="e2d52">
    <Graphics CenterX="4170.0" CenterY="1689.0" Width="80.0" Height="20.0" ZOrder="32768" FontSize="10" Valign="Middle" />
    <Xref Database="Uniprot-TrEMBL" ID="P02792" />
  </DataNode>
  <DataNode TextLabel="PUM1" GraphId="c46dc" Type="Protein">
    <Graphics CenterX="255.5" CenterY="635.0" Width="133.0" Height="36.0" ZOrder="32768" FontSize="10" Valign="Middle" />
    <Xref Database="Uniprot-TrEMBL" ID="Q14671" />
  </DataNode>
  <DataNode TextLabel="Vamp" GraphId="b394e" Type="Protein">
    <Graphics CenterX="539.0" CenterY="549.0" Width="48.0" Height="22.0" ZOrder="32768" FontSize="10" Valign="Middle" />
    <Xref Database="Reactome" ID="REACT_20239" />
  </DataNode>
  <DataNode TextLabel="Golgi-associated vesicle interacting proteins" GraphId="a09b1" Type="Protein">
    <Graphics CenterX="447.5" CenterY="659.0" Width="93.0" Height="78.0" ZOrder="32768" FontSize="10" Valign="Middle" />
    <Xref Database="Reactome" ID="REACT_20153" />
  </DataNode>
  <DataNode TextLabel="Golgi-associated Vesicle Destined Cargo" GraphId="d4a0f" Type="Protein">
    <Graphics CenterX="1238.5" CenterY="1007.0" Width="133.0" Height="64.0" ZOrder="32768" FontSize="10" Valign="Middle" />
    <Xref Database="Reactome" ID="REACT_20220" />
  </DataNode>
  <DataNode TextLabel="Golgi-associated Vesicle Destined Cargo" GraphId="bf2e7" Type="Protein">
    <Graphics CenterX="1204.5" CenterY="931.0" Width="133.0" Height="64.0" ZOrder="32768" FontSize="10" Valign="Middle" />
    <Xref Database="Reactome" ID="REACT_19733" />
  </DataNode>
  <DataNode TextLabel="Cargo&#xA;AP-1&#xA;Arf1-GTP&#xA;beta-Arrestin-1&#xA;Vamp Complex" GraphId="e2d78" Type="Complex">
    <Graphics CenterX="1052.0" CenterY="937.0" Width="128.0" Height="64.0" ZOrder="32768" FontSize="10" Valign="Middle" />
    <Xref Database="Reactome" ID="REACT_20036" />
  </DataNode>
  <DataNode TextLabel="AP1G1 " GraphId="e70bf" Type="Protein" GroupRef="c9a72">
    <Graphics CenterX="4280.0" CenterY="1669.0" Width="80.0" Height="20.0" ZOrder="32768" FontSize="10" Valign="Middle" />
    <Xref Database="Uniprot-TrEMBL" ID="O43747" />
  </DataNode>
  <DataNode TextLabel="AP1M1 " GraphId="d6ba7" Type="Protein" GroupRef="c9a72">
    <Graphics CenterX="4280.0" CenterY="1709.0" Width="80.0" Height="20.0" ZOrder="32768" FontSize="10" Valign="Middle" />
    <Xref Database="Uniprot-TrEMBL" ID="Q9BXS5" />
  </DataNode>
  <DataNode TextLabel="AP1M2" GraphId="beb88" Type="Protein" GroupRef="c9a72">
    <Graphics CenterX="4280.0" CenterY="1729.0" Width="80.0" Height="20.0" ZOrder="32768" FontSize="10" Valign="Middle" />
    <Xref Database="Uniprot-TrEMBL" ID="Q9Y6Q5" />
  </DataNode>
  <DataNode TextLabel="AP1S1 " GraphId="a713b" Type="Protein" GroupRef="c9a72">
    <Graphics CenterX="4280.0" CenterY="1769.0" Width="80.0" Height="20.0" ZOrder="32768" FontSize="10" Valign="Middle" />
    <Xref Database="Uniprot-TrEMBL" ID="P61966" />
  </DataNode>
  <DataNode TextLabel="AP1S2 " GraphId="bb703" Type="Protein" GroupRef="c9a72">
    <Graphics CenterX="4280.0" CenterY="1789.0" Width="80.0" Height="20.0" ZOrder="32768" FontSize="10" Valign="Middle" />
    <Xref Database="Uniprot-TrEMBL" ID="P56377" />
  </DataNode>
  <DataNode TextLabel="AP1S3 " GraphId="ff248" Type="Protein" GroupRef="c9a72">
    <Graphics CenterX="4280.0" CenterY="1809.0" Width="80.0" Height="20.0" ZOrder="32768" FontSize="10" Valign="Middle" />
    <Xref Database="Uniprot-TrEMBL" ID="Q96PC3" />
  </DataNode>
  <DataNode TextLabel="AP1B1 " GraphId="d89dd" Type="Protein" GroupRef="c9a72">
    <Graphics CenterX="4280.0" CenterY="1829.0" Width="80.0" Height="20.0" ZOrder="32768" FontSize="10" Valign="Middle" />
    <Xref Database="Uniprot-TrEMBL" ID="Q10567" />
  </DataNode>
  <DataNode TextLabel="ARRB1 " GraphId="c7492" Type="Protein" GroupRef="c9a72">
    <Graphics CenterX="4280.0" CenterY="1849.0" Width="80.0" Height="20.0" ZOrder="32768" FontSize="10" Valign="Middle" />
    <Xref Database="Uniprot-TrEMBL" ID="P49407" />
  </DataNode>
  <DataNode TextLabel="GTP " GraphId="b766d" Type="Metabolite" GroupRef="fbee8">
    <Graphics CenterX="4280.0" CenterY="1889.0" Width="80.0" Height="20.0" ZOrder="32768" FontSize="10" Valign="Middle" Color="0000ff" />
    <Xref Database="ChEBI" ID="CHEBI:15996" />
  </DataNode>
  <DataNode TextLabel="ARF1" GraphId="efa24" Type="Protein" GroupRef="fbee8">
    <Graphics CenterX="4280.0" CenterY="1909.0" Width="80.0" Height="20.0" ZOrder="32768" FontSize="10" Valign="Middle" />
    <Xref Database="Uniprot-TrEMBL" ID="P84077" />
  </DataNode>
  <DataNode TextLabel="Cargo&#xA;AP-1&#xA;Beta-arrestin&#xA;Vamp&#xA;Clathrin Triskelion&#xA;Dynamin&#xA;Endophilin Complex" GraphId="b0f39" Type="Complex">
    <Graphics CenterX="917.5" CenterY="928.0" Width="111.0" Height="106.0" ZOrder="32768" FontSize="10" Valign="Middle" />
    <Xref Database="Reactome" ID="REACT_14893" />
  </DataNode>
  <DataNode TextLabel="SH3GL2 " GraphId="da94a" Type="Protein" GroupRef="fd330">
    <Graphics CenterX="4390.0" CenterY="1649.0" Width="80.0" Height="20.0" ZOrder="32768" FontSize="10" Valign="Middle" />
    <Xref Database="Uniprot-TrEMBL" ID="Q99962" />
  </DataNode>
  <DataNode TextLabel="AP1G1 " GraphId="eb5e4" Type="Protein" GroupRef="ff7e2">
    <Graphics CenterX="4390.0" CenterY="1709.0" Width="80.0" Height="20.0" ZOrder="32768" FontSize="10" Valign="Middle" />
    <Xref Database="Uniprot-TrEMBL" ID="O43747" />
  </DataNode>
  <DataNode TextLabel="AP1M1 " GraphId="c8fe8" Type="Protein" GroupRef="ff7e2">
    <Graphics CenterX="4390.0" CenterY="1749.0" Width="80.0" Height="20.0" ZOrder="32768" FontSize="10" Valign="Middle" />
    <Xref Database="Uniprot-TrEMBL" ID="Q9BXS5" />
  </DataNode>
  <DataNode TextLabel="AP1M2" GraphId="eaa32" Type="Protein" GroupRef="ff7e2">
    <Graphics CenterX="4390.0" CenterY="1769.0" Width="80.0" Height="20.0" ZOrder="32768" FontSize="10" Valign="Middle" />
    <Xref Database="Uniprot-TrEMBL" ID="Q9Y6Q5" />
  </DataNode>
  <DataNode TextLabel="AP1S1 " GraphId="f08dc" Type="Protein" GroupRef="ff7e2">
    <Graphics CenterX="4390.0" CenterY="1809.0" Width="80.0" Height="20.0" ZOrder="32768" FontSize="10" Valign="Middle" />
    <Xref Database="Uniprot-TrEMBL" ID="P61966" />
  </DataNode>
  <DataNode TextLabel="AP1S2 " GraphId="b2e8d" Type="Protein" GroupRef="ff7e2">
    <Graphics CenterX="4390.0" CenterY="1829.0" Width="80.0" Height="20.0" ZOrder="32768" FontSize="10" Valign="Middle" />
    <Xref Database="Uniprot-TrEMBL" ID="P56377" />
  </DataNode>
  <DataNode TextLabel="AP1S3 " GraphId="d1a71" Type="Protein" GroupRef="ff7e2">
    <Graphics CenterX="4390.0" CenterY="1849.0" Width="80.0" Height="20.0" ZOrder="32768" FontSize="10" Valign="Middle" />
    <Xref Database="Uniprot-TrEMBL" ID="Q96PC3" />
  </DataNode>
  <DataNode TextLabel="AP1B1 " GraphId="f621f" Type="Protein" GroupRef="ff7e2">
    <Graphics CenterX="4390.0" CenterY="1869.0" Width="80.0" Height="20.0" ZOrder="32768" FontSize="10" Valign="Middle" />
    <Xref Database="Uniprot-TrEMBL" ID="Q10567" />
  </DataNode>
  <DataNode TextLabel="ARRB1 " GraphId="c8bec" Type="Protein" GroupRef="ff7e2">
    <Graphics CenterX="4390.0" CenterY="1889.0" Width="80.0" Height="20.0" ZOrder="32768" FontSize="10" Valign="Middle" />
    <Xref Database="Uniprot-TrEMBL" ID="P49407" />
  </DataNode>
  <DataNode TextLabel="CLTC-1 " GraphId="b5470" Type="Protein" GroupRef="a323f">
    <Graphics CenterX="4390.0" CenterY="1929.0" Width="80.0" Height="20.0" ZOrder="32768" FontSize="10" Valign="Middle" />
    <Xref Database="Uniprot-TrEMBL" ID="Q00610-1" />
  </DataNode>
  <DataNode TextLabel="Clathrin light chain " GraphId="a88af" Type="Protein" GroupRef="a323f">
    <Graphics CenterX="4390.0" CenterY="1949.0" Width="80.0" Height="20.0" ZOrder="32768" FontSize="10" Valign="Middle" />
    <Xref Database="Uniprot-TrEMBL" ID="P09496-1" />
  </DataNode>
  <DataNode TextLabel="DNM2 " GraphId="c2829" Type="Protein" GroupRef="a323f">
    <Graphics CenterX="4390.0" CenterY="1969.0" Width="80.0" Height="20.0" ZOrder="32768" FontSize="10" Valign="Middle" />
    <Xref Database="Uniprot-TrEMBL" ID="P50570" />
  </DataNode>
  <DataNode TextLabel="Pi" GraphId="bccbd" Type="Metabolite">
    <Graphics CenterX="922.5" CenterY="762.0" Width="55.0" Height="32.0" ZOrder="32768" FontSize="10" Valign="Middle" Color="0000ff" />
    <Xref Database="ChEBI" ID="CHEBI:18367" />
  </DataNode>
  <DataNode TextLabel="Arf1-GDP" GraphId="f40ca" Type="Complex">
    <Graphics CenterX="897.0" CenterY="825.5" Width="66.0" Height="21.0" ZOrder="32768" FontSize="10" Valign="Middle" />
    <Xref Database="Reactome" ID="REACT_11922" />
  </DataNode>
  <DataNode TextLabel="ARF1" GraphId="cf686" Type="Protein" GroupRef="a7f43">
    <Graphics CenterX="4500.0" CenterY="1649.0" Width="80.0" Height="20.0" ZOrder="32768" FontSize="10" Valign="Middle" />
    <Xref Database="Uniprot-TrEMBL" ID="P84077" />
  </DataNode>
  <DataNode TextLabel="GDP " GraphId="ca4c1" Type="Metabolite" GroupRef="a7f43">
    <Graphics CenterX="4500.0" CenterY="1669.0" Width="80.0" Height="20.0" ZOrder="32768" FontSize="10" Valign="Middle" Color="0000ff" />
    <Xref Database="ChEBI" ID="CHEBI:17552" />
  </DataNode>
  <DataNode TextLabel="Cargo&#xA;AP-1&#xA;Beta-arrestin&#xA;Clathrin Triskelion&#xA;Vamp Complex" GraphId="bc9ce" Type="Complex">
    <Graphics CenterX="776.0" CenterY="657.0" Width="128.0" Height="78.0" ZOrder="32768" FontSize="10" Valign="Middle" />
    <Xref Database="Reactome" ID="REACT_15080" />
  </DataNode>
  <DataNode TextLabel="AP1G1 " GraphId="fb7df" Type="Protein" GroupRef="f2063">
    <Graphics CenterX="4610.0" CenterY="1669.0" Width="80.0" Height="20.0" ZOrder="32768" FontSize="10" Valign="Middle" />
    <Xref Database="Uniprot-TrEMBL" ID="O43747" />
  </DataNode>
  <DataNode TextLabel="AP1M1 " GraphId="f9865" Type="Protein" GroupRef="f2063">
    <Graphics CenterX="4610.0" CenterY="1709.0" Width="80.0" Height="20.0" ZOrder="32768" FontSize="10" Valign="Middle" />
    <Xref Database="Uniprot-TrEMBL" ID="Q9BXS5" />
  </DataNode>
  <DataNode TextLabel="AP1M2" GraphId="c26b2" Type="Protein" GroupRef="f2063">
    <Graphics CenterX="4610.0" CenterY="1729.0" Width="80.0" Height="20.0" ZOrder="32768" FontSize="10" Valign="Middle" />
    <Xref Database="Uniprot-TrEMBL" ID="Q9Y6Q5" />
  </DataNode>
  <DataNode TextLabel="AP1S1 " GraphId="f34ad" Type="Protein" GroupRef="f2063">
    <Graphics CenterX="4610.0" CenterY="1769.0" Width="80.0" Height="20.0" ZOrder="32768" FontSize="10" Valign="Middle" />
    <Xref Database="Uniprot-TrEMBL" ID="P61966" />
  </DataNode>
  <DataNode TextLabel="AP1S2 " GraphId="af305" Type="Protein" GroupRef="f2063">
    <Graphics CenterX="4610.0" CenterY="1789.0" Width="80.0" Height="20.0" ZOrder="32768" FontSize="10" Valign="Middle" />
    <Xref Database="Uniprot-TrEMBL" ID="P56377" />
  </DataNode>
  <DataNode TextLabel="AP1S3 " GraphId="cc214" Type="Protein" GroupRef="f2063">
    <Graphics CenterX="4610.0" CenterY="1809.0" Width="80.0" Height="20.0" ZOrder="32768" FontSize="10" Valign="Middle" />
    <Xref Database="Uniprot-TrEMBL" ID="Q96PC3" />
  </DataNode>
  <DataNode TextLabel="AP1B1 " GraphId="eeb38" Type="Protein" GroupRef="f2063">
    <Graphics CenterX="4610.0" CenterY="1829.0" Width="80.0" Height="20.0" ZOrder="32768" FontSize="10" Valign="Middle" />
    <Xref Database="Uniprot-TrEMBL" ID="Q10567" />
  </DataNode>
  <DataNode TextLabel="ARRB1 " GraphId="fe1b3" Type="Protein" GroupRef="f2063">
    <Graphics CenterX="4610.0" CenterY="1849.0" Width="80.0" Height="20.0" ZOrder="32768" FontSize="10" Valign="Middle" />
    <Xref Database="Uniprot-TrEMBL" ID="P49407" />
  </DataNode>
  <DataNode TextLabel="CLTC-1 " GraphId="a48d6" Type="Protein" GroupRef="a8e58">
    <Graphics CenterX="4610.0" CenterY="1889.0" Width="80.0" Height="20.0" ZOrder="32768" FontSize="10" Valign="Middle" />
    <Xref Database="Uniprot-TrEMBL" ID="Q00610-1" />
  </DataNode>
  <DataNode TextLabel="Clathrin light chain " GraphId="a3143" Type="Protein" GroupRef="a8e58">
    <Graphics CenterX="4610.0" CenterY="1909.0" Width="80.0" Height="20.0" ZOrder="32768" FontSize="10" Valign="Middle" />
    <Xref Database="Uniprot-TrEMBL" ID="P09496-1" />
  </DataNode>
  <DataNode TextLabel="ATP" GraphId="cd0f9" Type="Metabolite">
    <Graphics CenterX="904.5" CenterY="659.0" Width="43.0" Height="30.0" ZOrder="32768" FontSize="10" Valign="Middle" Color="0000ff" />
    <Xref Database="ChEBI" ID="CHEBI:15422" />
  </DataNode>
  <DataNode TextLabel="ADP" GraphId="ae4a3" Type="Metabolite">
    <Graphics CenterX="741.5" CenterY="441.0" Width="43.0" Height="30.0" ZOrder="32768" FontSize="10" Valign="Middle" Color="0000ff" />
    <Xref Database="ChEBI" ID="CHEBI:16761" />
  </DataNode>
  <DataNode TextLabel="Golgi-associated Vesicle Cargo" GraphId="aa057" Type="Protein">
    <Graphics CenterX="792.0" CenterY="569.0" Width="106.0" Height="50.0" ZOrder="32768" FontSize="10" Valign="Middle" />
    <Xref Database="Reactome" ID="REACT_19951" />
  </DataNode>
  <DataNode TextLabel="Golgi-associated Vesicle Cargo" GraphId="b24ed" Type="Protein">
    <Graphics CenterX="662.0" CenterY="565.0" Width="106.0" Height="50.0" ZOrder="32768" FontSize="10" Valign="Middle" />
    <Xref Database="Reactome" ID="REACT_19886" />
  </DataNode>
  <DataNode TextLabel="Clathrin Triskelion" GraphId="f6b9e" Type="Complex">
    <Graphics CenterX="799.0" CenterY="358.5" Width="120.0" Height="21.0" ZOrder="32768" FontSize="10" Valign="Middle" />
    <Xref Database="Reactome" ID="REACT_15049" />
  </DataNode>
  <DataNode TextLabel="CLTC-1 " GraphId="c003b" Type="Protein" GroupRef="bbc06">
    <Graphics CenterX="4720.0" CenterY="1649.0" Width="80.0" Height="20.0" ZOrder="32768" FontSize="10" Valign="Middle" />
    <Xref Database="Uniprot-TrEMBL" ID="Q00610-1" />
  </DataNode>
  <DataNode TextLabel="Clathrin light chain " GraphId="a86dd" Type="Protein" GroupRef="bbc06">
    <Graphics CenterX="4720.0" CenterY="1669.0" Width="80.0" Height="20.0" ZOrder="32768" FontSize="10" Valign="Middle" />
    <Xref Database="Uniprot-TrEMBL" ID="P09496-1" />
  </DataNode>
  <DataNode TextLabel="AP-1 Complex" GraphId="bbc9a" Type="Complex">
    <Graphics CenterX="874.0" CenterY="388.5" Width="96.0" Height="21.0" ZOrder="32768" FontSize="10" Valign="Middle" />
    <Xref Database="Reactome" ID="REACT_11249" />
  </DataNode>
  <DataNode TextLabel="AP1G1 " GraphId="bde59" Type="Protein" GroupRef="e9963">
    <Graphics CenterX="4830.0" CenterY="1649.0" Width="80.0" Height="20.0" ZOrder="32768" FontSize="10" Valign="Middle" />
    <Xref Database="Uniprot-TrEMBL" ID="O43747" />
  </DataNode>
  <DataNode TextLabel="AP1M1 " GraphId="f60cb" Type="Protein" GroupRef="e9963">
    <Graphics CenterX="4830.0" CenterY="1689.0" Width="80.0" Height="20.0" ZOrder="32768" FontSize="10" Valign="Middle" />
    <Xref Database="Uniprot-TrEMBL" ID="Q9BXS5" />
  </DataNode>
  <DataNode TextLabel="AP1M2" GraphId="b7930" Type="Protein" GroupRef="e9963">
    <Graphics CenterX="4830.0" CenterY="1709.0" Width="80.0" Height="20.0" ZOrder="32768" FontSize="10" Valign="Middle" />
    <Xref Database="Uniprot-TrEMBL" ID="Q9Y6Q5" />
  </DataNode>
  <DataNode TextLabel="AP1S1 " GraphId="a9666" Type="Protein" GroupRef="e9963">
    <Graphics CenterX="4830.0" CenterY="1749.0" Width="80.0" Height="20.0" ZOrder="32768" FontSize="10" Valign="Middle" />
    <Xref Database="Uniprot-TrEMBL" ID="P61966" />
  </DataNode>
  <DataNode TextLabel="AP1S2 " GraphId="a93e6" Type="Protein" GroupRef="e9963">
    <Graphics CenterX="4830.0" CenterY="1769.0" Width="80.0" Height="20.0" ZOrder="32768" FontSize="10" Valign="Middle" />
    <Xref Database="Uniprot-TrEMBL" ID="P56377" />
  </DataNode>
  <DataNode TextLabel="AP1S3 " GraphId="f78dc" Type="Protein" GroupRef="e9963">
    <Graphics CenterX="4830.0" CenterY="1789.0" Width="80.0" Height="20.0" ZOrder="32768" FontSize="10" Valign="Middle" />
    <Xref Database="Uniprot-TrEMBL" ID="Q96PC3" />
  </DataNode>
  <DataNode TextLabel="AP1B1 " GraphId="d6305" Type="Protein" GroupRef="e9963">
    <Graphics CenterX="4830.0" CenterY="1809.0" Width="80.0" Height="20.0" ZOrder="32768" FontSize="10" Valign="Middle" />
    <Xref Database="Uniprot-TrEMBL" ID="Q10567" />
  </DataNode>
  <DataNode TextLabel="ARRB1" GraphId="be0e0" Type="Protein">
    <Graphics CenterX="930.5" CenterY="431.5" Width="105.0" Height="21.0" ZOrder="32768" FontSize="10" Valign="Middle" />
    <Xref Database="Uniprot-TrEMBL" ID="P49407" />
  </DataNode>
  <DataNode TextLabel="HSC70&#xA;Auxillin Complex" GraphId="f5530" Type="Complex">
    <Graphics CenterX="971.0" CenterY="485.5" Width="100.0" Height="35.0" ZOrder="32768" FontSize="10" Valign="Middle" />
    <Xref Database="Reactome" ID="REACT_15197" />
  </DataNode>
  <DataNode TextLabel="HSPA8 " GraphId="ffaab" Type="Protein" GroupRef="fff68">
    <Graphics CenterX="4940.0" CenterY="1649.0" Width="80.0" Height="20.0" ZOrder="32768" FontSize="10" Valign="Middle" />
    <Xref Database="Uniprot-TrEMBL" ID="P11142" />
  </DataNode>
  <DataNode TextLabel="DNAJC6 " GraphId="c876c" Type="Protein" GroupRef="fff68">
    <Graphics CenterX="4940.0" CenterY="1669.0" Width="80.0" Height="20.0" ZOrder="32768" FontSize="10" Valign="Middle" />
    <Xref Database="Uniprot-TrEMBL" ID="O75061" />
  </DataNode>
  <DataNode TextLabel="Pi" GraphId="f9472" Type="Metabolite">
    <Graphics CenterX="760.5" CenterY="401.0" Width="55.0" Height="32.0" ZOrder="32768" FontSize="10" Valign="Middle" Color="0000ff" />
    <Xref Database="ChEBI" ID="CHEBI:18367" />
  </DataNode>
  <DataNode TextLabel="SH3GL2" GraphId="a4a60" Type="Protein">
    <Graphics CenterX="1052.0" CenterY="680.5" Width="70.0" Height="21.0" ZOrder="32768" FontSize="10" Valign="Middle" />
    <Xref Database="Uniprot-TrEMBL" ID="Q99962" />
  </DataNode>
  <DataNode TextLabel="DNM2" GraphId="e12fb" Type="Protein">
    <Graphics CenterX="995.5" CenterY="730.5" Width="47.0" Height="21.0" ZOrder="32768" FontSize="10" Valign="Middle" />
    <Xref Database="Uniprot-TrEMBL" ID="P50570" />
  </DataNode>
  <DataNode TextLabel="Pi" GraphId="b3be8" Type="Metabolite">
    <Graphics CenterX="701.5" CenterY="747.0" Width="55.0" Height="32.0" ZOrder="32768" FontSize="10" Valign="Middle" Color="0000ff" />
    <Xref Database="ChEBI" ID="CHEBI:18367" />
  </DataNode>
  <DataNode TextLabel="GDP" GraphId="dd0f8" Type="Metabolite">
    <Graphics CenterX="763.5" CenterY="785.5" Width="41.0" Height="29.0" ZOrder="32768" FontSize="10" Valign="Middle" Color="0000ff" />
    <Xref Database="ChEBI" ID="CHEBI:17552" />
  </DataNode>
  <DataNode TextLabel="GTP" GraphId="f828a" Type="Metabolite">
    <Graphics CenterX="734.5" CenterY="881.5" Width="39.0" Height="29.0" ZOrder="32768" FontSize="10" Valign="Middle" Color="0000ff" />
    <Xref Database="ChEBI" ID="CHEBI:15996" />
  </DataNode>
  <DataNode TextLabel="Translocation of GLUT4 to the Plasma Membrane" GraphId="ec7e2" Type="Pathway">
    <Comment Source="Reactome">In adipocytes and myocytes insulin signaling causes intracellular vesicles carrying the GLUT4 glucose transporter to translocate to the plasma membrane, allowing the cells to take up glucose from the bloodstream (reviewed in Zaid et al. 2008, Leney and Tavare 2009, Bogan and Kandror 2010, Foley et al. 2011, Hoffman and Elmendorf 2011, Kandror and Pilch 2011). In myocytes muscle contraction alone can also cause translocation of GLUT4.&lt;br&gt;Though the entire pathway leading to GLUT4 translocation has not been elucidated, several steps are known. Insulin activates the kinases AKT1 and AKT2. Muscle contraction activates the kinase AMPK-alpha2 and possibly also AKT. AKT2 and, to a lesser extent, AKT1 phosphorylate the RAB GTPase activators TBC1D1 and TBC1D4, causing them to bind 14-3-3 proteins and lose GTPase activation activity. As a result RAB proteins (probably RAB8A, RAB10, RAB14 and possibly RAB13) accumulate GTP. The connection between RAB:GTP and vesicle translocation is unknown but may involve recruitment and activation of myosins.&lt;br&gt;Myosins 1C, 2A, 2B, 5A, 5B have all been shown to play a role in translocating GLUT4 vesicles near the periphery of the cell. Following docking at the plasma membrane the vesicles fuse with the plasma membrane in a process that depends on interaction between VAMP2 on the vesicle and SNAP23 and SYNTAXIN-4 at the plasma membrane.</Comment>
    <BiopaxRef>d06</BiopaxRef>
    <BiopaxRef>bc1</BiopaxRef>
    <BiopaxRef>e1a</BiopaxRef>
    <BiopaxRef>d50</BiopaxRef>
    <BiopaxRef>da8</BiopaxRef>
    <BiopaxRef>ffb</BiopaxRef>
    <Attribute Key="org.pathvisio.DoubleLineProperty" Value="Double" />
    <Graphics CenterX="875.0" CenterY="142.0" Width="130.0" Height="84.0" ZOrder="32768" FontSize="10" Valign="Middle" LineThickness="0.0" Color="14961e" />
    <Xref Database="WikiPathways" ID="WP2777" />
  </DataNode>
  <Interaction GraphId="c62e8">
    <Comment Source="Reactome">Sar1p-GDP is recruited to the ER membrane by the transmembrane GEF (Guanine nucleotide exchange factor) Sec12, where it is converted to Sar1p-GTP.</Comment>
    <BiopaxRef>c5e</BiopaxRef>
    <BiopaxRef>fd4</BiopaxRef>
    <Graphics ConnectorType="Segmented" ZOrder="12288" LineThickness="1.0">
      <Point X="1197.0" Y="1382.0" />
      <Point X="1077.0" Y="1382.0" />
      <Anchor Position="0.0" Shape="None" GraphId="df292" />
      <Anchor Position="0.99" Shape="None" GraphId="be596" />
      <Anchor Position="0.5" Shape="None" GraphId="fc285" />
    </Graphics>
    <Xref Database="Reactome" ID="REACT_12554" />
  </Interaction>
  <Interaction GraphId="b3b5d">
    <Graphics ConnectorType="Segmented" ZOrder="12288" LineThickness="1.0">
      <Point X="1223.0" Y="1361.0" GraphRef="f828a" RelX="25.05128205128205" RelY="33.06896551724138" />
      <Point X="1197.0" Y="1382.0" GraphRef="df292" RelX="0.0" RelY="0.0" />
    </Graphics>
    <Xref Database="Reactome" ID="REACT_12554" />
  </Interaction>
  <Interaction GraphId="e7b03">
    <Graphics ConnectorType="Segmented" ZOrder="12288" LineThickness="1.0">
      <Point X="1189.0" Y="1319.0" GraphRef="bcbd3" RelX="0.015625" RelY="1.2857142857142858" />
      <Point X="1197.0" Y="1382.0" GraphRef="df292" RelX="0.0" RelY="0.0" />
    </Graphics>
    <Xref Database="Reactome" ID="REACT_12554" />
  </Interaction>
  <Interaction GraphId="bc108">
    <Graphics ConnectorType="Segmented" ZOrder="12288" LineThickness="1.0">
      <Point X="1077.0" Y="1382.0" GraphRef="be596" RelX="-1.2000000000000455" RelY="0.0" />
      <Point X="1059.0" Y="1362.0" GraphRef="dd0f8" RelX="14.414634146341463" RelY="39.758620689655174" ArrowHead="Arrow" />
    </Graphics>
    <Xref Database="Reactome" ID="REACT_12554" />
  </Interaction>
  <Interaction GraphId="dd1e5">
    <Graphics ConnectorType="Segmented" ZOrder="12288" LineThickness="1.0">
      <Point X="1077.0" Y="1382.0" GraphRef="be596" RelX="-1.2000000000000455" RelY="0.0" />
      <Point X="1045.0" Y="1403.0" GraphRef="e294d" RelX="0.20634920634920634" RelY="-1.2857142857142858" ArrowHead="Arrow" />
    </Graphics>
    <Xref Database="Reactome" ID="REACT_12554" />
  </Interaction>
  <Interaction GraphId="cb416">
    <Graphics ConnectorType="Segmented" ZOrder="12288" LineThickness="1.0">
      <Point X="1169.0" Y="1406.0" GraphRef="f26bd" RelX="-0.0196078431372549" RelY="-1.3" />
      <Point X="1170.0" Y="1382.0" GraphRef="fc285" RelX="33.0" RelY="0.0" />
    </Graphics>
    <Xref Database="Reactome" ID="REACT_12554" />
  </Interaction>
  <Interaction GraphId="f1c0a">
    <Comment Source="Reactome">Sar1p-GTP recruits the cytoplasmic Sec23p-Sec24p complex. Though not represented in the subsequent steps, Sec23p-Sec24p would bind to members of the p24 protein family of possible cargo receptors, and together with Sar1p bind the appropiate v-SNARE, and Rab-GTP.</Comment>
    <BiopaxRef>c5e</BiopaxRef>
    <BiopaxRef>fd4</BiopaxRef>
    <Graphics ConnectorType="Segmented" ZOrder="12288" LineThickness="1.0">
      <Point X="937.0" Y="1420.0" />
      <Point X="773.0" Y="1419.0" />
      <Anchor Position="0.0" Shape="None" GraphId="aadfb" />
    </Graphics>
    <Xref Database="Reactome" ID="REACT_12393" />
  </Interaction>
  <Interaction GraphId="e7d6d">
    <Graphics ConnectorType="Segmented" ZOrder="12288" LineThickness="1.0">
      <Point X="925.0" Y="1365.0" GraphRef="df772" RelX="0.06" RelY="1.1714285714285715" />
      <Point X="937.0" Y="1420.0" GraphRef="aadfb" RelX="0.0" RelY="0.0" />
    </Graphics>
    <Xref Database="Reactome" ID="REACT_12393" />
  </Interaction>
  <Interaction GraphId="e3e99">
    <Graphics ConnectorType="Segmented" ZOrder="12288" LineThickness="1.0">
      <Point X="966.0" Y="1418.0" GraphRef="e294d" RelX="-1.0476190476190477" RelY="0.14285714285714285" />
      <Point X="937.0" Y="1420.0" GraphRef="aadfb" RelX="0.0" RelY="0.0" />
    </Graphics>
    <Xref Database="Reactome" ID="REACT_12393" />
  </Interaction>
  <Interaction GraphId="a1d08">
    <Comment Source="Reactome">Sar1p-GTP hydrolysis is increased 15-30-fold by Sec23p. Sar1p-GDP is released as a result of this hydrolysis and used in further vesicle sculpting cycles. Sar1p-GTP hydrolysis occurs at two critical points during the cycle, first (as represented here) as a proofreading step, insuring that the cargo is loaded. Later in the cycle Sar1p-GTP hydrolysis triggers the uncoating of the budded vesicle.</Comment>
    <BiopaxRef>c5e</BiopaxRef>
    <BiopaxRef>fd4</BiopaxRef>
    <BiopaxRef>b20</BiopaxRef>
    <Graphics ConnectorType="Segmented" ZOrder="12288" LineThickness="1.0">
      <Point X="733.0" Y="1399.0" />
      <Point X="813.0" Y="1342.0" />
      <Anchor Position="0.99" Shape="None" GraphId="f22fc" />
      <Anchor Position="0.5" Shape="None" GraphId="c74be" />
    </Graphics>
    <Xref Database="Reactome" ID="REACT_12396" />
  </Interaction>
  <Interaction GraphId="f232d">
    <Graphics ConnectorType="Segmented" ZOrder="12288" LineThickness="1.0">
      <Point X="813.0" Y="1342.0" GraphRef="f22fc" RelX="0.7999999999999545" RelY="-0.5699999999999363" />
      <Point X="811.0" Y="1313.0" GraphRef="b3be8" RelX="3.981818181818182" RelY="35.375" ArrowHead="Arrow" />
    </Graphics>
    <Xref Database="Reactome" ID="REACT_12396" />
  </Interaction>
  <Interaction GraphId="abd9e">
    <Graphics ConnectorType="Segmented" ZOrder="12288" LineThickness="1.0">
      <Point X="813.0" Y="1342.0" GraphRef="f22fc" RelX="0.7999999999999545" RelY="-0.5699999999999363" />
      <Point X="869.0" Y="1343.0" GraphRef="df772" RelX="-1.06" RelY="-0.08571428571428572" ArrowHead="Arrow" />
    </Graphics>
    <Xref Database="Reactome" ID="REACT_12396" />
  </Interaction>
  <Interaction GraphId="cc39f">
    <Graphics ConnectorType="Segmented" ZOrder="12288" LineThickness="1.0">
      <Point X="813.0" Y="1342.0" GraphRef="f22fc" RelX="0.7999999999999545" RelY="-0.5699999999999363" />
      <Point X="1121.0" Y="1304.0" GraphRef="bcbd3" RelX="-1.046875" RelY="-0.14285714285714285" ArrowHead="Arrow" />
    </Graphics>
    <Xref Database="Reactome" ID="REACT_12396" />
  </Interaction>
  <Interaction GraphId="e1b4c">
    <Graphics ConnectorType="Segmented" ZOrder="12288" LineThickness="1.0">
      <Point X="771.0" Y="1399.0" GraphRef="d8050" RelX="1.0168067226890756" RelY="-1.1714285714285715" />
      <Point X="784.0" Y="1365.0" GraphRef="c74be" RelX="11.0" RelY="-5.5" />
    </Graphics>
    <Xref Database="Reactome" ID="REACT_12396" />
  </Interaction>
  <Interaction GraphId="e66d9">
    <Comment Source="Reactome">Cytosolic Sec13p-Sec31p complexes bind to pre-bound Sec23p-Sec24p complexes.</Comment>
    <BiopaxRef>c5e</BiopaxRef>
    <BiopaxRef>fd4</BiopaxRef>
    <Graphics ConnectorType="Segmented" ZOrder="12288" LineThickness="1.0">
      <Point X="542.0" Y="1356.0" />
      <Point X="507.0" Y="1401.0" />
      <Anchor Position="0.0" Shape="None" GraphId="fa0ad" />
    </Graphics>
    <Xref Database="Reactome" ID="REACT_12422" />
  </Interaction>
  <Interaction GraphId="d6824">
    <Graphics ConnectorType="Segmented" ZOrder="12288" LineThickness="1.0">
      <Point X="649.0" Y="1312.0" GraphRef="a0310" RelX="-0.8181818181818182" RelY="1.1714285714285715" />
      <Point X="542.0" Y="1356.0" GraphRef="fa0ad" RelX="0.0" RelY="0.0" />
    </Graphics>
    <Xref Database="Reactome" ID="REACT_12422" />
  </Interaction>
  <Interaction GraphId="d94a6">
    <Graphics ConnectorType="Segmented" ZOrder="12288" LineThickness="1.0">
      <Point X="541.0" Y="1318.0" GraphRef="c53ab" RelX="-0.008695652173913044" RelY="1.1714285714285715" />
      <Point X="542.0" Y="1356.0" GraphRef="fa0ad" RelX="0.0" RelY="0.0" />
    </Graphics>
    <Xref Database="Reactome" ID="REACT_12422" />
  </Interaction>
  <Interaction GraphId="c9884">
    <Graphics ConnectorType="Segmented" ZOrder="12288" LineThickness="1.0">
      <Point X="663.0" Y="1399.0" GraphRef="d8050" RelX="-0.7983193277310925" RelY="-1.1714285714285715" />
      <Point X="542.0" Y="1356.0" GraphRef="fa0ad" RelX="0.0" RelY="0.0" />
    </Graphics>
    <Xref Database="Reactome" ID="REACT_12422" />
  </Interaction>
  <Interaction GraphId="b9446">
    <Comment Source="Reactome">Once loaded the vesicles become fully sculpted, pinch off from the ER and bud into the cytosol.</Comment>
    <BiopaxRef>c5e</BiopaxRef>
    <BiopaxRef>fd4</BiopaxRef>
    <Graphics ConnectorType="Segmented" ZOrder="12288" LineThickness="1.0">
      <Point X="426.0" Y="1380.0" />
      <Point X="363.0" Y="1279.0" />
    </Graphics>
    <Xref Database="Reactome" ID="REACT_12610" />
  </Interaction>
  <Interaction GraphId="b0e1b">
    <Comment Source="Reactome">Vesicle uncoating is triggered by Sar1p-GTP hydrolysis leaving only the vesicle cargo and the v-SNARE to target the vesicle to the Golgi membrane.</Comment>
    <BiopaxRef>c5e</BiopaxRef>
    <BiopaxRef>fd4</BiopaxRef>
    <BiopaxRef>b20</BiopaxRef>
    <Graphics ConnectorType="Segmented" ZOrder="12288" LineThickness="1.0">
      <Point X="406.0" Y="1235.0" />
      <Point X="539.0" Y="1217.0" />
      <Anchor Position="0.99" Shape="None" GraphId="dc8ff" />
      <Anchor Position="0.5" Shape="None" GraphId="b3b8a" />
    </Graphics>
    <Xref Database="Reactome" ID="REACT_12456" />
  </Interaction>
  <Interaction GraphId="dc3a8">
    <Graphics ConnectorType="Segmented" ZOrder="12288" LineThickness="1.0">
      <Point X="539.0" Y="1217.0" GraphRef="dc8ff" RelX="1.330000000000041" RelY="-0.18000000000006366" />
      <Point X="667.0" Y="1236.0" GraphRef="cb82c" RelX="-1.1395348837209303" RelY="-0.42857142857142855" ArrowHead="Arrow" />
    </Graphics>
    <Xref Database="Reactome" ID="REACT_12456" />
  </Interaction>
  <Interaction GraphId="e0120">
    <Graphics ConnectorType="Segmented" ZOrder="12288" LineThickness="1.0">
      <Point X="539.0" Y="1217.0" GraphRef="dc8ff" RelX="1.330000000000041" RelY="-0.18000000000006366" />
      <Point X="239.0" Y="1396.0" GraphRef="cda6f" RelX="-0.4782608695652174" RelY="-1.1714285714285715" ArrowHead="Arrow" />
    </Graphics>
    <Xref Database="Reactome" ID="REACT_12456" />
  </Interaction>
  <Interaction GraphId="d9a60">
    <Graphics ConnectorType="Segmented" ZOrder="12288" LineThickness="1.0">
      <Point X="539.0" Y="1217.0" GraphRef="dc8ff" RelX="1.330000000000041" RelY="-0.18000000000006366" />
      <Point X="653.0" Y="1271.0" GraphRef="a0310" RelX="-0.7373737373737373" RelY="-1.1714285714285715" ArrowHead="Arrow" />
    </Graphics>
    <Xref Database="Reactome" ID="REACT_12456" />
  </Interaction>
  <Interaction GraphId="da8aa">
    <Graphics ConnectorType="Segmented" ZOrder="12288" LineThickness="1.0">
      <Point X="539.0" Y="1217.0" GraphRef="dc8ff" RelX="1.330000000000041" RelY="-0.18000000000006366" />
      <Point X="562.0" Y="1172.0" GraphRef="b3be8" RelX="-5.072727272727272" RelY="26.5625" ArrowHead="Arrow" />
    </Graphics>
    <Xref Database="Reactome" ID="REACT_12456" />
  </Interaction>
  <Interaction GraphId="abea1">
    <Graphics ConnectorType="Segmented" ZOrder="12288" LineThickness="1.0">
      <Point X="539.0" Y="1217.0" GraphRef="dc8ff" RelX="1.330000000000041" RelY="-0.18000000000006366" />
      <Point X="540.0" Y="1277.0" GraphRef="c53ab" RelX="-0.02608695652173913" RelY="-1.1714285714285715" ArrowHead="Arrow" />
    </Graphics>
    <Xref Database="Reactome" ID="REACT_12456" />
  </Interaction>
  <Interaction GraphId="a60b1">
    <Graphics ConnectorType="Segmented" ZOrder="12288" LineThickness="1.0">
      <Point X="539.0" Y="1217.0" GraphRef="dc8ff" RelX="1.330000000000041" RelY="-0.18000000000006366" />
      <Point X="641.0" Y="1200.0" GraphRef="bd4e8" RelX="-1.0465116279069768" RelY="0.5428571428571428" ArrowHead="Arrow" />
    </Graphics>
    <Xref Database="Reactome" ID="REACT_12456" />
  </Interaction>
  <Interaction GraphId="d6451">
    <Graphics ConnectorType="Segmented" ZOrder="12288" LineThickness="1.0">
      <Point X="406.0" Y="1251.0" GraphRef="e9a90" RelX="1.0555555555555556" RelY="-0.02040816326530612" />
      <Point X="457.0" Y="1220.0" GraphRef="b3b8a" RelX="-15.5" RelY="-6.0" />
    </Graphics>
    <Xref Database="Reactome" ID="REACT_12456" />
  </Interaction>
  <Interaction GraphId="ee0fb">
    <Comment Source="Reactome">The formation of the COPI coat requires membrane recruitment and activation of Arf1. Arf1 activation is normally mediated by guanine nucleotide exchange factors (GEFs) that convert Arf1 to its active GTP-bound state on the membrane. In this reaction that GEF is represented by GBF1.</Comment>
    <BiopaxRef>b45</BiopaxRef>
    <Graphics ConnectorType="Segmented" ZOrder="12288" LineThickness="1.0">
      <Point X="1103.0" Y="1120.0" />
      <Point X="1199.0" Y="1120.0" />
      <Anchor Position="0.0" Shape="None" GraphId="a9dc9" />
      <Anchor Position="0.99" Shape="None" GraphId="ea3e4" />
      <Anchor Position="0.5" Shape="None" GraphId="bf1e1" />
    </Graphics>
    <Xref Database="Reactome" ID="REACT_11099" />
  </Interaction>
  <Interaction GraphId="a35d2">
    <Graphics ConnectorType="Segmented" ZOrder="12288" LineThickness="1.0">
      <Point X="1076.0" Y="1083.0" GraphRef="cce63" RelX="0.18181818181818182" RelY="1.2857142857142858" />
      <Point X="1103.0" Y="1120.0" GraphRef="a9dc9" RelX="0.0" RelY="0.0" />
    </Graphics>
    <Xref Database="Reactome" ID="REACT_11099" />
  </Interaction>
  <Interaction GraphId="b6972">
    <Graphics ConnectorType="Segmented" ZOrder="12288" LineThickness="1.0">
      <Point X="1076.0" Y="1143.0" GraphRef="f828a" RelX="17.512820512820515" RelY="18.03448275862069" />
      <Point X="1103.0" Y="1120.0" GraphRef="a9dc9" RelX="0.0" RelY="0.0" />
    </Graphics>
    <Xref Database="Reactome" ID="REACT_11099" />
  </Interaction>
  <Interaction GraphId="a6efe">
    <Graphics ConnectorType="Segmented" ZOrder="12288" LineThickness="1.0">
      <Point X="1199.0" Y="1120.0" GraphRef="ea3e4" RelX="0.9600000000000364" RelY="0.0" />
      <Point X="1272.0" Y="1087.0" GraphRef="eed40" RelX="26.16923076923077" RelY="13.952380952380953" ArrowHead="Arrow" />
    </Graphics>
    <Xref Database="Reactome" ID="REACT_11099" />
  </Interaction>
  <Interaction GraphId="e693a">
    <Graphics ConnectorType="Segmented" ZOrder="12288" LineThickness="1.0">
      <Point X="1199.0" Y="1120.0" GraphRef="ea3e4" RelX="0.9600000000000364" RelY="0.0" />
      <Point X="1211.0" Y="1145.0" GraphRef="dd0f8" RelX="21.829268292682926" RelY="24.79310344827586" ArrowHead="Arrow" />
    </Graphics>
    <Xref Database="Reactome" ID="REACT_11099" />
  </Interaction>
  <Interaction GraphId="a9434">
    <Graphics ConnectorType="Segmented" ZOrder="12288" LineThickness="1.0">
      <Point X="1160.0" Y="1086.0" GraphRef="a0618" RelX="44.68421052631579" RelY="13.380952380952381" />
      <Point X="1160.0" Y="1120.0" GraphRef="bf1e1" RelX="9.0" RelY="0.0" />
    </Graphics>
    <Xref Database="Reactome" ID="REACT_11099" />
  </Interaction>
  <Interaction GraphId="d2960">
    <Comment Source="Reactome">In models of COPI coat assembly and disassembly, after GBF1 activates Arf1 on membranes, the active form of Arf1 recruits coatomer complexes from the cytoplasm.</Comment>
    <BiopaxRef>ddb</BiopaxRef>
    <Graphics ConnectorType="Segmented" ZOrder="12288" LineThickness="1.0">
      <Point X="1342.0" Y="1110.0" />
      <Point X="1392.0" Y="1094.0" />
      <Anchor Position="0.0" Shape="None" GraphId="e36f5" />
    </Graphics>
    <Xref Database="Reactome" ID="REACT_11243" />
  </Interaction>
  <Interaction GraphId="a499e">
    <Graphics ConnectorType="Segmented" ZOrder="12288" LineThickness="1.0">
      <Point X="1307.0" Y="1087.0" GraphRef="eed40" RelX="27.246153846153845" RelY="13.952380952380953" />
      <Point X="1342.0" Y="1110.0" GraphRef="e36f5" RelX="0.0" RelY="0.0" />
    </Graphics>
    <Xref Database="Reactome" ID="REACT_11243" />
  </Interaction>
  <Interaction GraphId="e468e">
    <Graphics ConnectorType="Segmented" ZOrder="12288" LineThickness="1.0">
      <Point X="1329.0" Y="1122.0" GraphRef="af1c3" RelX="0.2647058823529412" RelY="-1.2857142857142858" />
      <Point X="1342.0" Y="1110.0" GraphRef="e36f5" RelX="0.0" RelY="0.0" />
    </Graphics>
    <Xref Database="Reactome" ID="REACT_11243" />
  </Interaction>
  <Interaction GraphId="f9cea">
    <Comment Source="Reactome">Once both coatomer and the active form of Arf1 have been recruited to the Golgi membrane surface, ArfGAP joins the complex.</Comment>
    <BiopaxRef>d46</BiopaxRef>
    <Graphics ConnectorType="Segmented" ZOrder="12288" LineThickness="1.0">
      <Point X="1492.0" Y="1117.0" />
      <Point X="1600.0" Y="1096.0" />
      <Anchor Position="0.0" Shape="None" GraphId="e023f" />
    </Graphics>
    <Xref Database="Reactome" ID="REACT_11111" />
  </Interaction>
  <Interaction GraphId="f1c61">
    <Graphics ConnectorType="Segmented" ZOrder="12288" LineThickness="1.0">
      <Point X="1517.0" Y="1086.0" GraphRef="d618f" RelX="-0.6086956521739131" RelY="1.1666666666666667" />
      <Point X="1492.0" Y="1117.0" GraphRef="e023f" RelX="0.0" RelY="0.0" />
    </Graphics>
    <Xref Database="Reactome" ID="REACT_11111" />
  </Interaction>
  <Interaction GraphId="aa245">
    <Graphics ConnectorType="Segmented" ZOrder="12288" LineThickness="1.0">
      <Point X="1448.0" Y="1094.0" GraphRef="a9317" RelX="0.41353383458646614" RelY="1.1714285714285715" />
      <Point X="1492.0" Y="1117.0" GraphRef="e023f" RelX="0.0" RelY="0.0" />
    </Graphics>
    <Xref Database="Reactome" ID="REACT_11111" />
  </Interaction>
  <Interaction GraphId="c76df">
    <Comment Source="Reactome">Together, the complex of coatomer, Arf1, and ArfGAP assembles into a lattice that concentrates cargo proteins and deforms the membrane. Eventually this membrane pocket forms into a bud that pinches off the membrane, and is released into the cytoplasm (Lippincott-Schwartz and Liu 2006).</Comment>
    <BiopaxRef>b98</BiopaxRef>
    <Graphics ConnectorType="Segmented" ZOrder="12288" LineThickness="1.0">
      <Point X="1656.0" Y="1096.0" />
      <Point X="1724.0" Y="1098.0" />
    </Graphics>
    <Xref Database="Reactome" ID="REACT_11126" />
  </Interaction>
  <Interaction GraphId="bb885">
    <Comment Source="Reactome">All of the key components and regulators of the COPI coat (GBF1, Arf1, ArfGAP1 and coatomer) cycle on and off the Golgi membrane. This cycle is required for vesicle formation, but is uncoupled from the actual vesicle release. Continuous membrane binding and release of these molecules enables the COPI lattice to be dynamically modulated. Once the vesicle is released from the Golgi apparatus, this lattice is completely disassociated from the vesicle.</Comment>
    <BiopaxRef>e99</BiopaxRef>
    <BiopaxRef>b3f</BiopaxRef>
    <Graphics ConnectorType="Segmented" ZOrder="12288" LineThickness="1.0">
      <Point X="2058.0" Y="1091.0" />
      <Point X="2057.0" Y="1202.0" />
    </Graphics>
    <Xref Database="Reactome" ID="REACT_11138" />
  </Interaction>
  <Interaction GraphId="e7818">
    <Comment Source="Reactome">The hydrolysis of Arf1-bound GTP is induced by the recruited ArfGAP.</Comment>
    <BiopaxRef>f82</BiopaxRef>
    <Graphics ConnectorType="Segmented" ZOrder="12288" LineThickness="1.0">
      <Point X="1618.0" Y="1096.0" />
      <Point X="1626.0" Y="1153.0" />
      <Anchor Position="0.99" Shape="None" GraphId="b5c66" />
      <Anchor Position="0.5" Shape="None" GraphId="fefbb" />
    </Graphics>
    <Xref Database="Reactome" ID="REACT_11107" />
  </Interaction>
  <Interaction GraphId="e460d">
    <Graphics ConnectorType="Segmented" ZOrder="12288" LineThickness="1.0">
      <Point X="1626.0" Y="1153.0" GraphRef="b5c66" RelX="0.07999999999992724" RelY="0.5699999999999363" />
      <Point X="1860.0" Y="1095.0" GraphRef="a6b08" RelX="-0.18867924528301888" RelY="1.1714285714285715" ArrowHead="Arrow" />
    </Graphics>
    <Xref Database="Reactome" ID="REACT_11107" />
  </Interaction>
  <Interaction GraphId="fb7d5">
    <Graphics ConnectorType="Segmented" ZOrder="12288" LineThickness="1.0">
      <Point X="1626.0" Y="1153.0" GraphRef="b5c66" RelX="0.07999999999992724" RelY="0.5699999999999363" />
      <Point X="1655.0" Y="1170.0" GraphRef="b3be8" RelX="34.67272727272727" RelY="26.4375" ArrowHead="Arrow" />
    </Graphics>
    <Xref Database="Reactome" ID="REACT_11107" />
  </Interaction>
  <Interaction GraphId="e6a99">
    <Graphics ConnectorType="Segmented" ZOrder="12288" LineThickness="1.0">
      <Point X="1529.0" Y="1086.0" GraphRef="d618f" RelX="-0.08695652173913043" RelY="1.1666666666666667" />
      <Point X="1605.0" Y="1140.0" GraphRef="fefbb" RelX="-17.0" RelY="15.5" />
    </Graphics>
    <Xref Database="Reactome" ID="REACT_11107" />
  </Interaction>
  <Interaction GraphId="f2c82">
    <Comment Source="Reactome">Inactive Arf1-GDP then diffuses away from the membrane, initiating the disassembly of the lattice.</Comment>
    <BiopaxRef>f82</BiopaxRef>
    <Graphics ConnectorType="Segmented" ZOrder="12288" LineThickness="1.0">
      <Point X="1926.0" Y="1072.0" />
      <Point X="1971.0" Y="1071.0" />
      <Anchor Position="0.99" Shape="None" GraphId="f5da9" />
    </Graphics>
    <Xref Database="Reactome" ID="REACT_11073" />
  </Interaction>
  <Interaction GraphId="a59b6">
    <Graphics ConnectorType="Segmented" ZOrder="12288" LineThickness="1.0">
      <Point X="1971.0" Y="1071.0" GraphRef="f5da9" RelX="0.4500000000000455" RelY="-0.009999999999990905" />
      <Point X="1958.0" Y="1121.0" GraphRef="f40ca" RelX="32.15151515151515" RelY="28.142857142857142" ArrowHead="Arrow" />
    </Graphics>
    <Xref Database="Reactome" ID="REACT_11073" />
  </Interaction>
  <Interaction GraphId="d7175">
    <Graphics ConnectorType="Segmented" ZOrder="12288" LineThickness="1.0">
      <Point X="1971.0" Y="1071.0" GraphRef="f5da9" RelX="0.4500000000000455" RelY="-0.009999999999990905" />
      <Point X="2006.0" Y="1070.0" GraphRef="caae9" RelX="-1.06" RelY="-0.02857142857142857" ArrowHead="Arrow" />
    </Graphics>
    <Xref Database="Reactome" ID="REACT_11073" />
  </Interaction>
  <Interaction GraphId="f6710">
    <Comment Source="Reactome">Ultimately the hydrolysis of Arf1-bound GTP, induced by the recruited ArfGAP, allows the inactive Arf1-GDP to diffuse away from the membrane, initiating disassembly of the lattice from the vesicle (Lippincott-Schwartz and Liu 2006).</Comment>
    <BiopaxRef>b98</BiopaxRef>
    <Graphics ConnectorType="Segmented" ZOrder="12288" LineThickness="1.0">
      <Point X="2005.0" Y="1221.0" />
      <Point X="1479.0" Y="1195.0" />
      <Anchor Position="0.99" Shape="None" GraphId="d9193" />
    </Graphics>
    <Xref Database="Reactome" ID="REACT_11078" />
  </Interaction>
  <Interaction GraphId="c4dff">
    <Graphics ConnectorType="Segmented" ZOrder="12288" LineThickness="1.0">
      <Point X="1479.0" Y="1195.0" GraphRef="d9193" RelX="-5.259999999999991" RelY="-0.2599999999999909" />
      <Point X="1347.0" Y="1149.0" GraphRef="af1c3" RelX="0.7941176470588235" RelY="1.2857142857142858" ArrowHead="Arrow" />
    </Graphics>
    <Xref Database="Reactome" ID="REACT_11078" />
  </Interaction>
  <Interaction GraphId="e8ef7">
    <Graphics ConnectorType="Segmented" ZOrder="12288" LineThickness="1.0">
      <Point X="1479.0" Y="1195.0" GraphRef="d9193" RelX="-5.259999999999991" RelY="-0.2599999999999909" />
      <Point X="1523.0" Y="1086.0" GraphRef="d618f" RelX="-0.34782608695652173" RelY="1.1666666666666667" ArrowHead="Arrow" />
    </Graphics>
    <Xref Database="Reactome" ID="REACT_11078" />
  </Interaction>
  <Interaction GraphId="cf0f4">
    <Comment Source="Reactome">ARF1 helps to recruit AP-1 to Golgi membrane. AP-1 is not alone in this process of establishing a docking complex at the trans-Golgi Network. This section of the Golgi membrane will be where the new vesicle will be built and loaded.</Comment>
    <BiopaxRef>f62</BiopaxRef>
    <BiopaxRef>f4a</BiopaxRef>
    <Graphics ConnectorType="Segmented" ZOrder="12288" LineThickness="1.0">
      <Point X="283.0" Y="893.0" />
      <Point X="351.0" Y="895.0" />
      <Anchor Position="0.0" Shape="None" GraphId="f8ba7" />
      <Anchor Position="0.99" Shape="None" GraphId="ade33" />
      <Anchor Position="0.5" Shape="None" GraphId="f3bdd" />
    </Graphics>
    <Xref Database="Reactome" ID="REACT_14808" />
  </Interaction>
  <Interaction GraphId="acb8e">
    <Graphics ConnectorType="Segmented" ZOrder="12288" LineThickness="1.0">
      <Point X="283.0" Y="864.0" GraphRef="f828a" RelX="-23.153846153846153" RelY="-1.206896551724138" />
      <Point X="283.0" Y="893.0" GraphRef="f8ba7" RelX="0.0" RelY="0.0" />
    </Graphics>
    <Xref Database="Reactome" ID="REACT_14808" />
  </Interaction>
  <Interaction GraphId="c29ad">
    <Graphics ConnectorType="Segmented" ZOrder="12288" LineThickness="1.0">
      <Point X="234.0" Y="893.0" GraphRef="f40ca" RelX="-20.09090909090909" RelY="6.428571428571429" />
      <Point X="283.0" Y="893.0" GraphRef="f8ba7" RelX="0.0" RelY="0.0" />
    </Graphics>
    <Xref Database="Reactome" ID="REACT_14808" />
  </Interaction>
  <Interaction GraphId="a839d">
    <Graphics ConnectorType="Segmented" ZOrder="12288" LineThickness="1.0">
      <Point X="351.0" Y="895.0" GraphRef="ade33" RelX="0.6800000000000068" RelY="0.01999999999998181" />
      <Point X="376.99999999999994" Y="878.0" GraphRef="dd0f8" RelX="-18.853658536585368" RelY="6.379310344827586" ArrowHead="Arrow" />
    </Graphics>
    <Xref Database="Reactome" ID="REACT_14808" />
  </Interaction>
  <Interaction GraphId="ab7fe">
    <Graphics ConnectorType="Segmented" ZOrder="12288" LineThickness="1.0">
      <Point X="351.0" Y="895.0" GraphRef="ade33" RelX="0.6800000000000068" RelY="0.01999999999998181" />
      <Point X="404.0" Y="927.0" GraphRef="eed40" RelX="-0.5384615384615384" RelY="-1.2857142857142858" ArrowHead="Arrow" />
    </Graphics>
    <Xref Database="Reactome" ID="REACT_14808" />
  </Interaction>
  <Interaction GraphId="a378a">
    <Graphics ConnectorType="Segmented" ZOrder="12288" LineThickness="1.0">
      <Point X="311.0" Y="932.0" GraphRef="a0618" RelX="0.0" RelY="-1.2857142857142858" />
      <Point X="312.0" Y="893.0" GraphRef="f3bdd" RelX="-5.0" RelY="-1.0" />
    </Graphics>
    <Xref Database="Reactome" ID="REACT_14808" />
  </Interaction>
  <Interaction GraphId="d31ad">
    <Comment Source="Reactome">Once AP-1 is recruited to the trans-Golgi Network membrane the complex of functional vesicle building proteins is joined by the cargo that will be within that vesicle. As with other types of vesicles the cargo itself is part of the vesicle development. Here the cargo is destined for the lysosome membrane. It is at this stage that a specific Synaptobrevin (Vamp) molecule also joins the complex. It should be noted that only certain Vamp molecules will be found with specific cargo molecules on the newly forming vesicles. However here we represent this reaction in bulk, without specific Vamp and cargo molecule pairings.</Comment>
    <BiopaxRef>f95</BiopaxRef>
    <BiopaxRef>fd2</BiopaxRef>
    <BiopaxRef>c59</BiopaxRef>
    <Graphics ConnectorType="Segmented" ZOrder="12288" LineThickness="1.0">
      <Point X="1587.0" Y="899.0" />
      <Point X="1770.0" Y="918.0" />
      <Anchor Position="0.0" Shape="None" GraphId="fc68a" />
    </Graphics>
    <Xref Database="Reactome" ID="REACT_19371" />
  </Interaction>
  <Interaction GraphId="ade51">
    <Graphics ConnectorType="Segmented" ZOrder="12288" LineThickness="1.0">
      <Point X="1311.0" Y="1060.0" GraphRef="eed40" RelX="27.369230769230768" RelY="11.380952380952381" />
      <Point X="1587.0" Y="899.0" GraphRef="fc68a" RelX="0.0" RelY="0.0" />
    </Graphics>
    <Xref Database="Reactome" ID="REACT_19371" />
  </Interaction>
  <Interaction GraphId="e1a15">
    <Graphics ConnectorType="Segmented" ZOrder="12288" LineThickness="1.0">
      <Point X="1554.0" Y="980.0" GraphRef="e6cf0" RelX="0.0625" RelY="-1.1714285714285715" />
      <Point X="1587.0" Y="899.0" GraphRef="fc68a" RelX="0.0" RelY="0.0" />
    </Graphics>
    <Xref Database="Reactome" ID="REACT_19371" />
  </Interaction>
  <Interaction GraphId="eccbd">
    <Graphics ConnectorType="Segmented" ZOrder="12288" LineThickness="1.0">
      <Point X="1623.0" Y="922.0" GraphRef="f00f0" RelX="-0.5619047619047619" RelY="-1.15" />
      <Point X="1587.0" Y="899.0" GraphRef="fc68a" RelX="0.0" RelY="0.0" />
    </Graphics>
    <Xref Database="Reactome" ID="REACT_19371" />
  </Interaction>
  <Interaction GraphId="b1144">
    <Graphics ConnectorType="Segmented" ZOrder="12288" LineThickness="1.0">
      <Point X="1554.0" Y="881.0" GraphRef="be0e0" RelX="11.876190476190477" RelY="42.80952380952381" />
      <Point X="1587.0" Y="899.0" GraphRef="fc68a" RelX="0.0" RelY="0.0" />
    </Graphics>
    <Xref Database="Reactome" ID="REACT_19371" />
  </Interaction>
  <Interaction GraphId="c0c64">
    <Graphics ConnectorType="Segmented" ZOrder="12288" LineThickness="1.0">
      <Point X="1462.0" Y="943.0" GraphRef="b1d56" RelX="1.1395348837209303" RelY="-0.8095238095238095" />
      <Point X="1587.0" Y="899.0" GraphRef="fc68a" RelX="0.0" RelY="0.0" />
    </Graphics>
    <Xref Database="Reactome" ID="REACT_19371" />
  </Interaction>
  <Interaction GraphId="b34db">
    <Graphics ConnectorType="Segmented" ZOrder="12288" LineThickness="1.0">
      <Point X="1629.0" Y="858.0" GraphRef="bbc9a" RelX="15.729166666666666" RelY="44.714285714285715" />
      <Point X="1587.0" Y="899.0" GraphRef="fc68a" RelX="0.0" RelY="0.0" />
    </Graphics>
    <Xref Database="Reactome" ID="REACT_19371" />
  </Interaction>
  <Interaction GraphId="af0bd">
    <Comment Source="Reactome">Once the basic components of the docking complex are assembled with one end of AP-1 bound to cargo molecules, the other end binds to clathrin. Clathrin triskelions polymerize into hexagons and pentagons, forming a cage, which leads to membrane deformation. This polymerization step drives the sculpting of the lysosome vesicle. Here only 5 clathrin triskelions are represented, though in reality many more would be involved in sculpting an entire vesicle.</Comment>
    <BiopaxRef>a2c</BiopaxRef>
    <BiopaxRef>fd2</BiopaxRef>
    <Graphics ConnectorType="Segmented" ZOrder="12288" LineThickness="1.0">
      <Point X="1856.0" Y="778.0" />
      <Point X="1904.0" Y="851.0" />
      <Anchor Position="0.0" Shape="None" GraphId="e8fa2" />
      <Anchor Position="0.99" Shape="None" GraphId="c0d35" />
    </Graphics>
    <Xref Database="Reactome" ID="REACT_19167" />
  </Interaction>
  <Interaction GraphId="b4be5">
    <Graphics ConnectorType="Segmented" ZOrder="12288" LineThickness="1.0">
      <Point X="1915.0" Y="752.0" GraphRef="e12fb" RelX="39.12765957446808" RelY="2.0476190476190474" />
      <Point X="1856.0" Y="778.0" GraphRef="e8fa2" RelX="0.0" RelY="0.0" />
    </Graphics>
    <Xref Database="Reactome" ID="REACT_19167" />
  </Interaction>
  <Interaction GraphId="b1a39">
    <Graphics ConnectorType="Segmented" ZOrder="12288" LineThickness="1.0">
      <Point X="1887.0" Y="711.0" GraphRef="a4a60" RelX="23.857142857142858" RelY="2.9047619047619047" />
      <Point X="1856.0" Y="778.0" GraphRef="e8fa2" RelX="0.0" RelY="0.0" />
    </Graphics>
    <Xref Database="Reactome" ID="REACT_19167" />
  </Interaction>
  <Interaction GraphId="d2f23">
    <Graphics ConnectorType="Segmented" ZOrder="12288" LineThickness="1.0">
      <Point X="1816.0" Y="918.0" GraphRef="c1268" RelX="0.125" RelY="-1.0952380952380953" />
      <Point X="1856.0" Y="778.0" GraphRef="e8fa2" RelX="0.0" RelY="0.0" />
    </Graphics>
    <Xref Database="Reactome" ID="REACT_19167" />
  </Interaction>
  <Interaction GraphId="cda39">
    <Graphics ConnectorType="Segmented" ZOrder="12288" LineThickness="1.0">
      <Point X="1795.0" Y="785.0" GraphRef="f6b9e" RelX="16.6" RelY="40.61904761904762" />
      <Point X="1856.0" Y="778.0" GraphRef="e8fa2" RelX="0.0" RelY="0.0" />
    </Graphics>
    <Xref Database="Reactome" ID="REACT_19167" />
  </Interaction>
  <Interaction GraphId="ae302">
    <Graphics ConnectorType="Segmented" ZOrder="12288" LineThickness="1.0">
      <Point X="1904.0" Y="851.0" GraphRef="c0d35" RelX="0.4800000000000182" RelY="0.7300000000000182" />
      <Point X="1932.0" Y="898.0" GraphRef="bb237" RelX="-0.4153846153846154" RelY="-1.065934065934066" ArrowHead="Arrow" />
    </Graphics>
    <Xref Database="Reactome" ID="REACT_19167" />
  </Interaction>
  <Interaction GraphId="e57ca">
    <Graphics ConnectorType="Segmented" ZOrder="12288" LineThickness="1.0">
      <Point X="1904.0" Y="851.0" GraphRef="c0d35" RelX="0.4800000000000182" RelY="0.7300000000000182" />
      <Point X="1967.0" Y="799.0" GraphRef="b3be8" RelX="46.018181818181816" RelY="3.25" ArrowHead="Arrow" />
    </Graphics>
    <Xref Database="Reactome" ID="REACT_19167" />
  </Interaction>
  <Interaction GraphId="addde">
    <Graphics ConnectorType="Segmented" ZOrder="12288" LineThickness="1.0">
      <Point X="1904.0" Y="851.0" GraphRef="c0d35" RelX="0.4800000000000182" RelY="0.7300000000000182" />
      <Point X="2027.0" Y="847.0" GraphRef="f40ca" RelX="34.24242424242424" RelY="2.0476190476190474" ArrowHead="Arrow" />
    </Graphics>
    <Xref Database="Reactome" ID="REACT_19167" />
  </Interaction>
  <Interaction GraphId="c0cfc">
    <Comment Source="Reactome">Dynamin is recruited to the growing lysosome destined vesicle and, under conditions that interfere with its GTPase activity, dynamin forms a collar or ring around the neck of the budding vesicle. It is unclear whether dynamin acts as a mechanochemical transducer to generate fission or as a recruiter to attach other proteins that are directly responsible for the fission step. Lipid-modifying enzymes such as endophilin are also involved in vesicle formation. Endophilin is an acyltransferase that interacts with dynamin and that generates lysophosphatidic acid. The current view is that this reaction produces a negative curvature at the neck of the vesicle.</Comment>
    <BiopaxRef>ad2</BiopaxRef>
    <BiopaxRef>c18</BiopaxRef>
    <BiopaxRef>fd2</BiopaxRef>
    <Graphics ConnectorType="Segmented" ZOrder="12288" LineThickness="1.0">
      <Point X="2112.0" Y="910.0" />
      <Point X="2111.0" Y="757.0" />
      <Anchor Position="0.0" Shape="None" GraphId="bcd85" />
      <Anchor Position="0.99" Shape="None" GraphId="dcc5f" />
      <Anchor Position="0.5" Shape="None" GraphId="eb2d9" />
    </Graphics>
    <Xref Database="Reactome" ID="REACT_19194" />
  </Interaction>
  <Interaction GraphId="f8a82">
    <Graphics ConnectorType="Segmented" ZOrder="12288" LineThickness="1.0">
      <Point X="2027.0" Y="930.0" GraphRef="bb237" RelX="1.0461538461538462" RelY="-0.3626373626373626" />
      <Point X="2112.0" Y="910.0" GraphRef="bcd85" RelX="0.0" RelY="0.0" />
    </Graphics>
    <Xref Database="Reactome" ID="REACT_19194" />
  </Interaction>
  <Interaction GraphId="ec1f4">
    <Graphics ConnectorType="Segmented" ZOrder="12288" LineThickness="1.0">
      <Point X="2159.0" Y="925.0" GraphRef="f828a" RelX="73.05128205128206" RelY="3.0" />
      <Point X="2112.0" Y="910.0" GraphRef="bcd85" RelX="0.0" RelY="0.0" />
    </Graphics>
    <Xref Database="Reactome" ID="REACT_19194" />
  </Interaction>
  <Interaction GraphId="fb3df">
    <Graphics ConnectorType="Segmented" ZOrder="12288" LineThickness="1.0">
      <Point X="2111.0" Y="757.0" GraphRef="dcc5f" RelX="-0.010000000000218279" RelY="-1.5299999999999727" />
      <Point X="1963.0" Y="740.0" GraphRef="e12fb" RelX="41.170212765957444" RelY="0.9047619047619048" ArrowHead="Arrow" />
    </Graphics>
    <Xref Database="Reactome" ID="REACT_19194" />
  </Interaction>
  <Interaction GraphId="e62ef">
    <Graphics ConnectorType="Segmented" ZOrder="12288" LineThickness="1.0">
      <Point X="2111.0" Y="757.0" GraphRef="dcc5f" RelX="-0.010000000000218279" RelY="-1.5299999999999727" />
      <Point X="1930.0" Y="706.0" GraphRef="a4a60" RelX="25.085714285714285" RelY="2.4285714285714284" ArrowHead="Arrow" />
    </Graphics>
    <Xref Database="Reactome" ID="REACT_19194" />
  </Interaction>
  <Interaction GraphId="b8d02">
    <Graphics ConnectorType="Segmented" ZOrder="12288" LineThickness="1.0">
      <Point X="2111.0" Y="757.0" GraphRef="dcc5f" RelX="-0.010000000000218279" RelY="-1.5299999999999727" />
      <Point X="1837.0" Y="610.0" GraphRef="d396c" RelX="1.0465116279069768" RelY="0.746031746031746" ArrowHead="Arrow" />
    </Graphics>
    <Xref Database="Reactome" ID="REACT_19194" />
  </Interaction>
  <Interaction GraphId="a98d5">
    <Graphics ConnectorType="Segmented" ZOrder="12288" LineThickness="1.0">
      <Point X="2111.0" Y="757.0" GraphRef="dcc5f" RelX="-0.010000000000218279" RelY="-1.5299999999999727" />
      <Point X="2112.0" Y="724.0" GraphRef="dd0f8" RelX="65.78048780487805" RelY="-4.241379310344827" ArrowHead="Arrow" />
    </Graphics>
    <Xref Database="Reactome" ID="REACT_19194" />
  </Interaction>
  <Interaction GraphId="d33d6">
    <Graphics ConnectorType="Segmented" ZOrder="12288" LineThickness="1.0">
      <Point X="2111.0" Y="757.0" GraphRef="dcc5f" RelX="-0.010000000000218279" RelY="-1.5299999999999727" />
      <Point X="2015.0" Y="773.0" GraphRef="b3be8" RelX="47.763636363636365" RelY="1.625" ArrowHead="Arrow" />
    </Graphics>
    <Xref Database="Reactome" ID="REACT_19194" />
  </Interaction>
  <Interaction GraphId="bdc74">
    <Graphics ConnectorType="Segmented" ZOrder="12288" LineThickness="1.0">
      <Point X="1963.0" Y="898.0" GraphRef="bb237" RelX="0.06153846153846154" RelY="-1.065934065934066" />
      <Point X="2113.0" Y="882.0" GraphRef="eb2d9" RelX="1.5" RelY="48.5" />
    </Graphics>
    <Xref Database="Reactome" ID="REACT_19194" />
  </Interaction>
  <Interaction GraphId="a733e">
    <Comment Source="Reactome">The heat shock protein Hsc70 and auxilin, a J-domain containing protein, are responsible for clathrin disassembly through an ATP-dependent reaction. This uncoating step may be a point in the pathway subject to regulation. This final step releases the vesicle from the clathrin cage. The vesicle still contatins a specific Vamp molecule, part of the targeting and fusion mechanism that delivers the vesicle to its ultimate destination. This vesicle also contains its cargo, membrane proteins embeded in the lysosome membrane.</Comment>
    <BiopaxRef>bd8</BiopaxRef>
    <BiopaxRef>be6</BiopaxRef>
    <BiopaxRef>d09</BiopaxRef>
    <BiopaxRef>fd2</BiopaxRef>
    <BiopaxRef>c59</BiopaxRef>
    <Graphics ConnectorType="Segmented" ZOrder="12288" LineThickness="1.0">
      <Point X="1690.0" Y="544.0" />
      <Point X="1688.0" Y="434.0" />
      <Anchor Position="0.0" Shape="None" GraphId="a0811" />
      <Anchor Position="0.99" Shape="None" GraphId="e22b1" />
    </Graphics>
    <Xref Database="Reactome" ID="REACT_19206" />
  </Interaction>
  <Interaction GraphId="d2640">
    <Graphics ConnectorType="Segmented" ZOrder="12288" LineThickness="1.0">
      <Point X="1709.0" Y="552.0" GraphRef="d396c" RelX="-0.937984496124031" RelY="-1.0952380952380953" />
      <Point X="1690.0" Y="544.0" GraphRef="a0811" RelX="0.0" RelY="0.0" />
    </Graphics>
    <Xref Database="Reactome" ID="REACT_19206" />
  </Interaction>
  <Interaction GraphId="e0b89">
    <Graphics ConnectorType="Segmented" ZOrder="12288" LineThickness="1.0">
      <Point X="1690.0" Y="646.0" GraphRef="cd0f9" RelX="36.53488372093023" RelY="-0.8666666666666667" />
      <Point X="1690.0" Y="544.0" GraphRef="a0811" RelX="0.0" RelY="0.0" />
    </Graphics>
    <Xref Database="Reactome" ID="REACT_19206" />
  </Interaction>
  <Interaction GraphId="e186b">
    <Graphics ConnectorType="Segmented" ZOrder="12288" LineThickness="1.0">
      <Point X="1640.0" Y="567.0" GraphRef="f5530" RelX="13.38" RelY="4.6571428571428575" />
      <Point X="1690.0" Y="544.0" GraphRef="a0811" RelX="0.0" RelY="0.0" />
    </Graphics>
    <Xref Database="Reactome" ID="REACT_19206" />
  </Interaction>
  <Interaction GraphId="ddbcd">
    <Graphics ConnectorType="Segmented" ZOrder="12288" LineThickness="1.0">
      <Point X="1688.0" Y="434.0" GraphRef="e22b1" RelX="-0.01999999999998181" RelY="-1.1000000000000227" />
      <Point X="1763.0" Y="418.0" GraphRef="fe0be" RelX="-0.7735849056603774" RelY="1.2857142857142858" ArrowHead="Arrow" />
    </Graphics>
    <Xref Database="Reactome" ID="REACT_19206" />
  </Interaction>
  <Interaction GraphId="dbab8">
    <Graphics ConnectorType="Segmented" ZOrder="12288" LineThickness="1.0">
      <Point X="1688.0" Y="434.0" GraphRef="e22b1" RelX="-0.01999999999998181" RelY="-1.1000000000000227" />
      <Point X="1628.0" Y="383.0" GraphRef="ae4a3" RelX="41.23255813953488" RelY="-3.8666666666666667" ArrowHead="Arrow" />
    </Graphics>
    <Xref Database="Reactome" ID="REACT_19206" />
  </Interaction>
  <Interaction GraphId="b94f0">
    <Graphics ConnectorType="Segmented" ZOrder="12288" LineThickness="1.0">
      <Point X="1688.0" Y="434.0" GraphRef="e22b1" RelX="-0.01999999999998181" RelY="-1.1000000000000227" />
      <Point X="1755.0" Y="471.0" GraphRef="a5047" RelX="-0.9069767441860465" RelY="-1.2857142857142858" ArrowHead="Arrow" />
    </Graphics>
    <Xref Database="Reactome" ID="REACT_19206" />
  </Interaction>
  <Interaction GraphId="e9c06">
    <Graphics ConnectorType="Segmented" ZOrder="12288" LineThickness="1.0">
      <Point X="1688.0" Y="434.0" GraphRef="e22b1" RelX="-0.01999999999998181" RelY="-1.1000000000000227" />
      <Point X="1671.0" Y="368.0" GraphRef="b3be8" RelX="35.25454545454546" RelY="-23.6875" ArrowHead="Arrow" />
    </Graphics>
    <Xref Database="Reactome" ID="REACT_19206" />
  </Interaction>
  <Interaction GraphId="e4df8">
    <Graphics ConnectorType="Segmented" ZOrder="12288" LineThickness="1.0">
      <Point X="1688.0" Y="434.0" GraphRef="e22b1" RelX="-0.01999999999998181" RelY="-1.1000000000000227" />
      <Point X="1749.0" Y="385.0" GraphRef="fc868" RelX="-0.24528301886792453" RelY="1.2857142857142858" ArrowHead="Arrow" />
    </Graphics>
    <Xref Database="Reactome" ID="REACT_19206" />
  </Interaction>
  <Interaction GraphId="ff875">
    <Graphics ConnectorType="Segmented" ZOrder="12288" LineThickness="1.0">
      <Point X="1688.0" Y="434.0" GraphRef="e22b1" RelX="-0.01999999999998181" RelY="-1.1000000000000227" />
      <Point X="1615.0" Y="567.0" GraphRef="f5530" RelX="12.88" RelY="4.6571428571428575" ArrowHead="Arrow" />
    </Graphics>
    <Xref Database="Reactome" ID="REACT_19206" />
  </Interaction>
  <Interaction GraphId="bfb7a">
    <Graphics ConnectorType="Segmented" ZOrder="12288" LineThickness="1.0">
      <Point X="1688.0" Y="434.0" GraphRef="e22b1" RelX="-0.01999999999998181" RelY="-1.1000000000000227" />
      <Point X="1603.0" Y="478.0" GraphRef="bbc9a" RelX="15.1875" RelY="8.523809523809524" ArrowHead="Arrow" />
    </Graphics>
    <Xref Database="Reactome" ID="REACT_19206" />
  </Interaction>
  <Interaction GraphId="d3768">
    <Graphics ConnectorType="Segmented" ZOrder="12288" LineThickness="1.0">
      <Point X="1688.0" Y="434.0" GraphRef="e22b1" RelX="-0.01999999999998181" RelY="-1.1000000000000227" />
      <Point X="1606.0" Y="438.0" GraphRef="be0e0" RelX="12.866666666666667" RelY="0.6190476190476191" ArrowHead="Arrow" />
    </Graphics>
    <Xref Database="Reactome" ID="REACT_19206" />
  </Interaction>
  <Interaction GraphId="d110c">
    <Graphics ConnectorType="Segmented" ZOrder="12288" LineThickness="1.0">
      <Point X="1688.0" Y="434.0" GraphRef="e22b1" RelX="-0.01999999999998181" RelY="-1.1000000000000227" />
      <Point X="1598.0" Y="415.0" GraphRef="f6b9e" RelX="13.316666666666666" RelY="5.380952380952381" ArrowHead="Arrow" />
    </Graphics>
    <Xref Database="Reactome" ID="REACT_19206" />
  </Interaction>
  <Interaction GraphId="f98a0">
    <Comment Source="Reactome">The vamp2 associated vesicle docks and fuses with the plasma membrane.</Comment>
    <BiopaxRef>fd2</BiopaxRef>
    <Graphics ConnectorType="Segmented" ZOrder="12288" LineThickness="1.0">
      <Point X="573.0" Y="320.0" />
      <Point X="572.0" Y="221.0" />
      <Anchor Position="0.0" Shape="None" GraphId="c8cf0" />
      <Anchor Position="0.99" Shape="None" GraphId="cb201" />
      <Anchor Position="0.5" Shape="None" GraphId="a1719" />
    </Graphics>
    <Xref Database="Reactome" ID="REACT_14822" />
  </Interaction>
  <Interaction GraphId="ed17a">
    <Graphics ConnectorType="Segmented" ZOrder="12288" LineThickness="1.0">
      <Point X="667.0" Y="132.0" GraphRef="e9e9b" RelX="11.6" RelY="0.8" />
      <Point X="573.0" Y="320.0" GraphRef="c8cf0" RelX="0.0" RelY="0.0" />
    </Graphics>
    <Xref Database="Reactome" ID="REACT_14822" />
  </Interaction>
  <Interaction GraphId="dd1ee">
    <Graphics ConnectorType="Segmented" ZOrder="12288" LineThickness="1.0">
      <Point X="465.0" Y="127.0" GraphRef="f025a" RelX="-55.32258064516129" RelY="1.64" />
      <Point X="573.0" Y="320.0" GraphRef="c8cf0" RelX="0.0" RelY="0.0" />
    </Graphics>
    <Xref Database="Reactome" ID="REACT_14822" />
  </Interaction>
  <Interaction GraphId="f5b78">
    <Graphics ConnectorType="Segmented" ZOrder="12288" LineThickness="1.0">
      <Point X="573.0" Y="342.0" GraphRef="c6884" RelX="-0.0196078431372549" RelY="-1.2857142857142858" />
      <Point X="573.0" Y="320.0" GraphRef="c8cf0" RelX="0.0" RelY="0.0" />
    </Graphics>
    <Xref Database="Reactome" ID="REACT_14822" />
  </Interaction>
  <Interaction GraphId="dcc71">
    <Graphics ConnectorType="Segmented" ZOrder="12288" LineThickness="1.0">
      <Point X="572.0" Y="221.0" GraphRef="cb201" RelX="-0.009999999999990905" RelY="-0.9900000000000091" />
      <Point X="653.0" Y="132.0" GraphRef="e9e9b" RelX="11.2" RelY="0.8" ArrowHead="Arrow" />
    </Graphics>
    <Xref Database="Reactome" ID="REACT_14822" />
  </Interaction>
  <Interaction GraphId="d5b44">
    <Graphics ConnectorType="Segmented" ZOrder="12288" LineThickness="1.0">
      <Point X="572.0" Y="221.0" GraphRef="cb201" RelX="-0.009999999999990905" RelY="-0.9900000000000091" />
      <Point X="473.0" Y="127.0" GraphRef="f025a" RelX="-55.064516129032256" RelY="1.64" ArrowHead="Arrow" />
    </Graphics>
    <Xref Database="Reactome" ID="REACT_14822" />
  </Interaction>
  <Interaction GraphId="cdb4e">
    <Graphics ConnectorType="Segmented" ZOrder="12288" LineThickness="1.0">
      <Point X="572.0" Y="221.0" GraphRef="cb201" RelX="-0.009999999999990905" RelY="-0.9900000000000091" />
      <Point X="571.0" Y="123.0" GraphRef="ee90f" RelX="-0.0196078431372549" RelY="1.2857142857142858" ArrowHead="Arrow" />
    </Graphics>
    <Xref Database="Reactome" ID="REACT_14822" />
  </Interaction>
  <Interaction GraphId="c689d">
    <Graphics ConnectorType="Segmented" ZOrder="12288" LineThickness="1.0">
      <Point X="461.0" Y="308.0" GraphRef="e7dc7" RelX="-0.031746031746031744" RelY="-1.0952380952380953" />
      <Point X="573.0" Y="251.0" GraphRef="a1719" RelX="0.5" RelY="-19.5" />
    </Graphics>
    <Xref Database="Reactome" ID="REACT_14822" />
  </Interaction>
  <Interaction GraphId="afa34">
    <Comment Source="Reactome">The lysosomal vesicle is targeted to and fused with the plasma membrane, releasing its contents into the extracellular space.</Comment>
    <BiopaxRef>bc2</BiopaxRef>
    <BiopaxRef>a5b</BiopaxRef>
    <Graphics ConnectorType="Segmented" ZOrder="12288" LineThickness="1.0">
      <Point X="2040.0" Y="231.0" />
      <Point X="1977.0" Y="159.0" />
      <Anchor Position="0.0" Shape="None" GraphId="b61f2" />
      <Anchor Position="0.99" Shape="None" GraphId="f8504" />
      <Anchor Position="0.5" Shape="None" GraphId="dd358" />
    </Graphics>
    <Xref Database="Reactome" ID="REACT_14778" />
  </Interaction>
  <Interaction GraphId="a2d1c">
    <Graphics ConnectorType="Segmented" ZOrder="12288" LineThickness="1.0">
      <Point X="2007.0" Y="345.0" GraphRef="adb10" RelX="1.0833333333333333" RelY="-0.7575757575757576" />
      <Point X="2040.0" Y="231.0" GraphRef="b61f2" RelX="0.0" RelY="0.0" />
    </Graphics>
    <Xref Database="Reactome" ID="REACT_14778" />
  </Interaction>
  <Interaction GraphId="a50d8">
    <Graphics ConnectorType="Segmented" ZOrder="12288" LineThickness="1.0">
      <Point X="2040.0" Y="126.0" GraphRef="e9e9b" RelX="50.82857142857143" RelY="0.5" />
      <Point X="2040.0" Y="231.0" GraphRef="b61f2" RelX="0.0" RelY="0.0" />
    </Graphics>
    <Xref Database="Reactome" ID="REACT_14778" />
  </Interaction>
  <Interaction GraphId="f4eaa">
    <Graphics ConnectorType="Segmented" ZOrder="12288" LineThickness="1.0">
      <Point X="2166.0" Y="122.0" GraphRef="f025a" RelX="-0.45161290322580644" RelY="1.24" />
      <Point X="2040.0" Y="231.0" GraphRef="b61f2" RelX="0.0" RelY="0.0" />
    </Graphics>
    <Xref Database="Reactome" ID="REACT_14778" />
  </Interaction>
  <Interaction GraphId="e08b8">
    <Graphics ConnectorType="Segmented" ZOrder="12288" LineThickness="1.0">
      <Point X="1977.0" Y="159.0" GraphRef="f8504" RelX="-0.6300000000001091" RelY="-0.7199999999999989" />
      <Point X="1924.0" Y="129.0" GraphRef="d897d" RelX="0.59375" RelY="1.1224489795918366" ArrowHead="Arrow" />
    </Graphics>
    <Xref Database="Reactome" ID="REACT_14778" />
  </Interaction>
  <Interaction GraphId="c8a2f">
    <Graphics ConnectorType="Segmented" ZOrder="12288" LineThickness="1.0">
      <Point X="1977.0" Y="159.0" GraphRef="f8504" RelX="-0.6300000000001091" RelY="-0.7199999999999989" />
      <Point X="2015.0" Y="126.0" GraphRef="e9e9b" RelX="50.114285714285714" RelY="0.5" ArrowHead="Arrow" />
    </Graphics>
    <Xref Database="Reactome" ID="REACT_14778" />
  </Interaction>
  <Interaction GraphId="a352d">
    <Graphics ConnectorType="Segmented" ZOrder="12288" LineThickness="1.0">
      <Point X="1977.0" Y="159.0" GraphRef="f8504" RelX="-0.6300000000001091" RelY="-0.7199999999999989" />
      <Point X="2156.0" Y="122.0" GraphRef="f025a" RelX="-0.7741935483870968" RelY="1.24" ArrowHead="Arrow" />
    </Graphics>
    <Xref Database="Reactome" ID="REACT_14778" />
  </Interaction>
  <Interaction GraphId="eb30b">
    <Graphics ConnectorType="Segmented" ZOrder="12288" LineThickness="1.0">
      <Point X="1866.0" Y="282.0" GraphRef="f8043" RelX="1.0476190476190477" RelY="-0.7662337662337663" />
      <Point X="1976.0" Y="230.0" GraphRef="dd358" RelX="-32.5" RelY="35.0" />
    </Graphics>
    <Xref Database="Reactome" ID="REACT_14778" />
  </Interaction>
  <Interaction GraphId="ae688">
    <Comment Source="Reactome">The vamp8 associated vesicle docks and fuses with the plasma membrane.</Comment>
    <Graphics ConnectorType="Segmented" ZOrder="12288" LineThickness="1.0">
      <Point X="348.0" Y="305.0" />
      <Point X="351.0" Y="218.0" />
      <Anchor Position="0.0" Shape="None" GraphId="bbc9f" />
      <Anchor Position="0.99" Shape="None" GraphId="d605a" />
      <Anchor Position="0.5" Shape="None" GraphId="e96fb" />
    </Graphics>
    <Xref Database="Reactome" ID="REACT_14821" />
  </Interaction>
  <Interaction GraphId="bd298">
    <Graphics ConnectorType="Segmented" ZOrder="12288" LineThickness="1.0">
      <Point X="347.0" Y="335.0" GraphRef="ba860" RelX="-0.014925373134328358" RelY="-1.2307692307692308" />
      <Point X="348.0" Y="305.0" GraphRef="bbc9f" RelX="0.0" RelY="0.0" />
    </Graphics>
    <Xref Database="Reactome" ID="REACT_14821" />
  </Interaction>
  <Interaction GraphId="d45c8">
    <Graphics ConnectorType="Segmented" ZOrder="12288" LineThickness="1.0">
      <Point X="460.0" Y="127.0" GraphRef="f025a" RelX="-55.483870967741936" RelY="1.64" />
      <Point X="348.0" Y="305.0" GraphRef="bbc9f" RelX="0.0" RelY="0.0" />
    </Graphics>
    <Xref Database="Reactome" ID="REACT_14821" />
  </Interaction>
  <Interaction GraphId="d4d38">
    <Graphics ConnectorType="Segmented" ZOrder="12288" LineThickness="1.0">
      <Point X="262.0" Y="139.0" GraphRef="e9e9b" RelX="0.02857142857142857" RelY="1.15" />
      <Point X="348.0" Y="305.0" GraphRef="bbc9f" RelX="0.0" RelY="0.0" />
    </Graphics>
    <Xref Database="Reactome" ID="REACT_14821" />
  </Interaction>
  <Interaction GraphId="a07ee">
    <Graphics ConnectorType="Segmented" ZOrder="12288" LineThickness="1.0">
      <Point X="351.0" Y="218.0" GraphRef="d605a" RelX="0.029999999999972715" RelY="-0.8700000000000045" />
      <Point X="451.0" Y="127.0" GraphRef="f025a" RelX="-55.774193548387096" RelY="1.64" ArrowHead="Arrow" />
    </Graphics>
    <Xref Database="Reactome" ID="REACT_14821" />
  </Interaction>
  <Interaction GraphId="c3bbe">
    <Graphics ConnectorType="Segmented" ZOrder="12288" LineThickness="1.0">
      <Point X="351.0" Y="218.0" GraphRef="d605a" RelX="0.029999999999972715" RelY="-0.8700000000000045" />
      <Point X="278.0" Y="139.0" GraphRef="e9e9b" RelX="0.4857142857142857" RelY="1.15" ArrowHead="Arrow" />
    </Graphics>
    <Xref Database="Reactome" ID="REACT_14821" />
  </Interaction>
  <Interaction GraphId="b0a8b">
    <Graphics ConnectorType="Segmented" ZOrder="12288" LineThickness="1.0">
      <Point X="351.0" Y="218.0" GraphRef="d605a" RelX="0.029999999999972715" RelY="-0.8700000000000045" />
      <Point X="352.0" Y="134.0" GraphRef="a0b81" RelX="-0.02702702702702703" RelY="1.1818181818181819" ArrowHead="Arrow" />
    </Graphics>
    <Xref Database="Reactome" ID="REACT_14821" />
  </Interaction>
  <Interaction GraphId="e137b">
    <Graphics ConnectorType="Segmented" ZOrder="12288" LineThickness="1.0">
      <Point X="234.0" Y="310.0" GraphRef="c2f0b" RelX="-0.015873015873015872" RelY="-1.0952380952380953" />
      <Point X="351.0" Y="259.0" GraphRef="e96fb" RelX="1.5" RelY="-2.5" />
    </Graphics>
    <Xref Database="Reactome" ID="REACT_14821" />
  </Interaction>
  <Interaction GraphId="b4b55">
    <Comment Source="Reactome">Initiation/Cargo Recognition is mediated by ESCRT-0, a heterodimer consisting of Vps27 and Hse1. ESCRT-0 binds Phosphatidyl inositol 3- phosphate (PI3P) on endosomes via a FVYE domain and ubiquitinated cargo via two UIM domains.</Comment>
    <BiopaxRef>f94</BiopaxRef>
    <BiopaxRef>abb</BiopaxRef>
    <Graphics ConnectorType="Segmented" ZOrder="12288" LineThickness="1.0">
      <Point X="1018.0" Y="279.0" />
      <Point X="1063.0" Y="251.0" />
      <Anchor Position="0.0" Shape="None" GraphId="adc90" />
      <Anchor Position="0.99" Shape="None" GraphId="aa0f1" />
    </Graphics>
    <Xref Database="Reactome" ID="REACT_27272" />
  </Interaction>
  <Interaction GraphId="a41c5">
    <Graphics ConnectorType="Segmented" ZOrder="12288" LineThickness="1.0">
      <Point X="994.0" Y="299.0" GraphRef="b2769" RelX="0.38181818181818183" RelY="-1.2857142857142858" />
      <Point X="1018.0" Y="279.0" GraphRef="adc90" RelX="0.0" RelY="0.0" />
    </Graphics>
    <Xref Database="Reactome" ID="REACT_27272" />
  </Interaction>
  <Interaction GraphId="ed236">
    <Graphics ConnectorType="Segmented" ZOrder="12288" LineThickness="1.0">
      <Point X="993.0" Y="252.0" GraphRef="ce943" RelX="0.2571428571428571" RelY="1.1714285714285715" />
      <Point X="1018.0" Y="279.0" GraphRef="adc90" RelX="0.0" RelY="0.0" />
    </Graphics>
    <Xref Database="Reactome" ID="REACT_27272" />
  </Interaction>
  <Interaction GraphId="f2570">
    <Graphics ConnectorType="Segmented" ZOrder="12288" LineThickness="1.0">
      <Point X="1063.0" Y="251.0" GraphRef="aa0f1" RelX="0.4500000000000455" RelY="-0.28000000000000114" />
      <Point X="1060.0" Y="145.0" GraphRef="f32ef" RelX="-0.015384615384615385" RelY="1.2857142857142858" ArrowHead="Arrow" />
    </Graphics>
    <Xref Database="Reactome" ID="REACT_27272" />
  </Interaction>
  <Interaction GraphId="ab301">
    <Graphics ConnectorType="Segmented" ZOrder="12288" LineThickness="1.0">
      <Point X="1063.0" Y="251.0" GraphRef="aa0f1" RelX="0.4500000000000455" RelY="-0.28000000000000114" />
      <Point X="1117.0" Y="188.0" GraphRef="bb3f6" RelX="-0.3069306930693069" RelY="1.1714285714285715" ArrowHead="Arrow" />
    </Graphics>
    <Xref Database="Reactome" ID="REACT_27272" />
  </Interaction>
  <Interaction GraphId="e2bd2">
    <Comment Source="Reactome">ESCRT-0 recruits ESCRT-I and thereby initiates the MVB pathway. Cargo Sorting ESCRT-I is a heterotetramer consisting of Vps23, Vps28, Vps37, and Mvb12. The UEV domain of Vps23 binds ubiquitinated membrane proteins. Vps28 interacts with the GLUE domain of Vps36 in ESCRT-II. Cargo Sorting ESCRT-II is a heterotetramer formed of Vps36, Vps22, and two Vps25 molecules. The GLUE domain of Vps36 binds PI3P, Vps28, and ubiquitinated membrane proteins. Vps25 interacts with Vps20 of ESCRT-III.</Comment>
    <BiopaxRef>f94</BiopaxRef>
    <Graphics ConnectorType="Segmented" ZOrder="12288" LineThickness="1.0">
      <Point X="1136.0" Y="275.0" />
      <Point X="1086.0" Y="312.0" />
      <Anchor Position="0.0" Shape="None" GraphId="d6cc3" />
      <Anchor Position="0.99" Shape="None" GraphId="cc85b" />
    </Graphics>
    <Xref Database="Reactome" ID="REACT_27319" />
  </Interaction>
  <Interaction GraphId="c61b3">
    <Graphics ConnectorType="Segmented" ZOrder="12288" LineThickness="1.0">
      <Point X="1132.0" Y="188.0" GraphRef="bb3f6" RelX="-0.009900990099009901" RelY="1.1714285714285715" />
      <Point X="1136.0" Y="275.0" GraphRef="d6cc3" RelX="0.0" RelY="0.0" />
    </Graphics>
    <Xref Database="Reactome" ID="REACT_27319" />
  </Interaction>
  <Interaction GraphId="d4010">
    <Graphics ConnectorType="Segmented" ZOrder="12288" LineThickness="1.0">
      <Point X="1213.0" Y="149.0" GraphRef="ec61d" RelX="-0.11864406779661017" RelY="1.2857142857142858" />
      <Point X="1136.0" Y="275.0" GraphRef="d6cc3" RelX="0.0" RelY="0.0" />
    </Graphics>
    <Xref Database="Reactome" ID="REACT_27319" />
  </Interaction>
  <Interaction GraphId="b127e">
    <Graphics ConnectorType="Segmented" ZOrder="12288" LineThickness="1.0">
      <Point X="1086.0" Y="312.0" GraphRef="cc85b" RelX="-0.5" RelY="0.37000000000000455" />
      <Point X="1014.0" Y="312.0" GraphRef="b2769" RelX="1.1090909090909091" RelY="-0.047619047619047616" ArrowHead="Arrow" />
    </Graphics>
    <Xref Database="Reactome" ID="REACT_27319" />
  </Interaction>
  <Interaction GraphId="f6121">
    <Graphics ConnectorType="Segmented" ZOrder="12288" LineThickness="1.0">
      <Point X="1086.0" Y="312.0" GraphRef="cc85b" RelX="-0.5" RelY="0.37000000000000455" />
      <Point X="1028.0" Y="343.0" GraphRef="b8548" RelX="0.5619047619047619" RelY="-1.1714285714285715" ArrowHead="Arrow" />
    </Graphics>
    <Xref Database="Reactome" ID="REACT_27319" />
  </Interaction>
  <Interaction GraphId="bec68">
    <Comment Source="Reactome">ESCRT-III assembles into a highly ordered filament-like hetero-oligomer. Vps20 nucleates the homo-oligomerization of Snf7 that is capped by Vps24. Vps24 recruits Vps2 and initiates Vps4-dependent ESCRT-III disassembly. ESCRT-III is required for the last steps of MVB sorting, cargo sequestration, and MVB vesicle formation.</Comment>
    <BiopaxRef>a85</BiopaxRef>
    <BiopaxRef>edb</BiopaxRef>
    <Graphics ConnectorType="Segmented" ZOrder="12288" LineThickness="1.0">
      <Point X="1155.0" Y="363.0" />
      <Point X="1199.0" Y="362.0" />
      <Anchor Position="0.0" Shape="None" GraphId="cb639" />
      <Anchor Position="0.99" Shape="None" GraphId="d89c1" />
    </Graphics>
    <Xref Database="Reactome" ID="REACT_27290" />
  </Interaction>
  <Interaction GraphId="d1c28">
    <Graphics ConnectorType="Segmented" ZOrder="12288" LineThickness="1.0">
      <Point X="1128.0" Y="435.0" GraphRef="b3c5e" RelX="0.07936507936507936" RelY="-1.2857142857142858" />
      <Point X="1155.0" Y="363.0" GraphRef="cb639" RelX="0.0" RelY="0.0" />
    </Graphics>
    <Xref Database="Reactome" ID="REACT_27290" />
  </Interaction>
  <Interaction GraphId="c1b2b">
    <Graphics ConnectorType="Segmented" ZOrder="12288" LineThickness="1.0">
      <Point X="1054.0" Y="363.0" GraphRef="b8548" RelX="1.0571428571428572" RelY="-0.02857142857142857" />
      <Point X="1155.0" Y="363.0" GraphRef="cb639" RelX="0.0" RelY="0.0" />
    </Graphics>
    <Xref Database="Reactome" ID="REACT_27290" />
  </Interaction>
  <Interaction GraphId="c6d81">
    <Graphics ConnectorType="Segmented" ZOrder="12288" LineThickness="1.0">
      <Point X="1199.0" Y="362.0" GraphRef="d89c1" RelX="0.44000000000005457" RelY="-0.009999999999990905" />
      <Point X="1220.0" Y="413.0" GraphRef="d24f0" RelX="-0.13761467889908258" RelY="-1.1714285714285715" ArrowHead="Arrow" />
    </Graphics>
    <Xref Database="Reactome" ID="REACT_27290" />
  </Interaction>
  <Interaction GraphId="e5427">
    <Graphics ConnectorType="Segmented" ZOrder="12288" LineThickness="1.0">
      <Point X="1199.0" Y="362.0" GraphRef="d89c1" RelX="0.44000000000005457" RelY="-0.009999999999990905" />
      <Point X="1215.0" Y="149.0" GraphRef="ec61d" RelX="-0.05084745762711865" RelY="1.2857142857142858" ArrowHead="Arrow" />
    </Graphics>
    <Xref Database="Reactome" ID="REACT_27290" />
  </Interaction>
  <Interaction GraphId="ebc5d">
    <Comment Source="Reactome">Disassembly Phase &lt;br&gt;
The AAA-ATPase, Vps4 disassembles ESCRT-III and catalyzes the final step of the MVB pathway. The microtubule interacting and trafficking (MIT) domain of Vps4 interacts directly with the C-terminal region of Vps2 (MIM1) and Vps20 (MIM2). The association of Vta1, which contains two MIT domains, greatly enhances the activity of Vps4. Please note that the recomended names of the Vacuolar protein sorting-associated proteins (Vps) are Charged multivesicular body proteins or CHMPs.</Comment>
    <BiopaxRef>e14</BiopaxRef>
    <BiopaxRef>a17</BiopaxRef>
    <Graphics ConnectorType="Segmented" ZOrder="12288" LineThickness="1.0">
      <Point X="1274.0" Y="392.0" />
      <Point X="1314.0" Y="341.0" />
      <Anchor Position="0.0" Shape="None" GraphId="b2a26" />
      <Anchor Position="0.99" Shape="None" GraphId="b5a33" />
      <Anchor Position="0.5" Shape="None" GraphId="ca8f8" />
    </Graphics>
    <Xref Database="Reactome" ID="REACT_27184" />
  </Interaction>
  <Interaction GraphId="be331">
    <Graphics ConnectorType="Segmented" ZOrder="12288" LineThickness="1.0">
      <Point X="1247.0" Y="413.0" GraphRef="d24f0" RelX="0.3577981651376147" RelY="-1.1714285714285715" />
      <Point X="1274.0" Y="392.0" GraphRef="b2a26" RelX="0.0" RelY="0.0" />
    </Graphics>
    <Xref Database="Reactome" ID="REACT_27184" />
  </Interaction>
  <Interaction GraphId="bc35e">
    <Graphics ConnectorType="Segmented" ZOrder="12288" LineThickness="1.0">
      <Point X="1300.0" Y="430.0" GraphRef="cd0f9" RelX="18.3953488372093" RelY="-15.266666666666667" />
      <Point X="1274.0" Y="392.0" GraphRef="b2a26" RelX="0.0" RelY="0.0" />
    </Graphics>
    <Xref Database="Reactome" ID="REACT_27184" />
  </Interaction>
  <Interaction GraphId="bd505">
    <Graphics ConnectorType="Segmented" ZOrder="12288" LineThickness="1.0">
      <Point X="1314.0" Y="341.0" GraphRef="b5a33" RelX="0.40000000000009095" RelY="-0.5099999999999909" />
      <Point X="1289.0" Y="265.0" GraphRef="c7d39" RelX="0.15254237288135594" RelY="1.0952380952380953" ArrowHead="Arrow" />
    </Graphics>
    <Xref Database="Reactome" ID="REACT_27184" />
  </Interaction>
  <Interaction GraphId="f4c52">
    <Graphics ConnectorType="Segmented" ZOrder="12288" LineThickness="1.0">
      <Point X="1314.0" Y="341.0" GraphRef="b5a33" RelX="0.40000000000009095" RelY="-0.5099999999999909" />
      <Point X="1446.0" Y="289.0" GraphRef="c7a96" RelX="-1.1176470588235294" RelY="0.8095238095238095" ArrowHead="Arrow" />
    </Graphics>
    <Xref Database="Reactome" ID="REACT_27184" />
  </Interaction>
  <Interaction GraphId="eb3f8">
    <Graphics ConnectorType="Segmented" ZOrder="12288" LineThickness="1.0">
      <Point X="1314.0" Y="341.0" GraphRef="b5a33" RelX="0.40000000000009095" RelY="-0.5099999999999909" />
      <Point X="1445.0" Y="350.0" GraphRef="de011" RelX="-1.1333333333333333" RelY="-0.23809523809523808" ArrowHead="Arrow" />
    </Graphics>
    <Xref Database="Reactome" ID="REACT_27184" />
  </Interaction>
  <Interaction GraphId="c6311">
    <Graphics ConnectorType="Segmented" ZOrder="12288" LineThickness="1.0">
      <Point X="1314.0" Y="341.0" GraphRef="b5a33" RelX="0.40000000000009095" RelY="-0.5099999999999909" />
      <Point X="1450.0" Y="319.0" GraphRef="fdee1" RelX="-1.1176470588235294" RelY="0.23809523809523808" ArrowHead="Arrow" />
    </Graphics>
    <Xref Database="Reactome" ID="REACT_27184" />
  </Interaction>
  <Interaction GraphId="f91ff">
    <Graphics ConnectorType="Segmented" ZOrder="12288" LineThickness="1.0">
      <Point X="1314.0" Y="341.0" GraphRef="b5a33" RelX="0.40000000000009095" RelY="-0.5099999999999909" />
      <Point X="1437.0" Y="216.0" GraphRef="b3be8" RelX="26.745454545454546" RelY="-33.1875" ArrowHead="Arrow" />
    </Graphics>
    <Xref Database="Reactome" ID="REACT_27184" />
  </Interaction>
  <Interaction GraphId="c6671">
    <Graphics ConnectorType="Segmented" ZOrder="12288" LineThickness="1.0">
      <Point X="1314.0" Y="341.0" GraphRef="b5a33" RelX="0.40000000000009095" RelY="-0.5099999999999909" />
      <Point X="1378.0" Y="234.0" GraphRef="ae4a3" RelX="29.6046511627907" RelY="-13.8" ArrowHead="Arrow" />
    </Graphics>
    <Xref Database="Reactome" ID="REACT_27184" />
  </Interaction>
  <Interaction GraphId="b0caf">
    <Graphics ConnectorType="Segmented" ZOrder="12288" LineThickness="1.0">
      <Point X="1314.0" Y="341.0" GraphRef="b5a33" RelX="0.40000000000009095" RelY="-0.5099999999999909" />
      <Point X="1450.0" Y="260.0" GraphRef="f9a94" RelX="-0.6862745098039216" RelY="1.2857142857142858" ArrowHead="Arrow" />
    </Graphics>
    <Xref Database="Reactome" ID="REACT_27184" />
  </Interaction>
  <Interaction GraphId="a4d60">
    <Graphics ConnectorType="Segmented" ZOrder="12288" LineThickness="1.0">
      <Point X="1314.0" Y="341.0" GraphRef="b5a33" RelX="0.40000000000009095" RelY="-0.5099999999999909" />
      <Point X="1380.0" Y="366.0" GraphRef="e42f3" RelX="-1.0392156862745099" RelY="-1.2857142857142858" ArrowHead="Arrow" />
    </Graphics>
    <Xref Database="Reactome" ID="REACT_27184" />
  </Interaction>
  <Interaction GraphId="e03dd">
    <Graphics ConnectorType="Segmented" ZOrder="12288" LineThickness="1.0">
      <Point X="1341.0" Y="399.0" GraphRef="e771f" RelX="-0.5076923076923077" RelY="-1.2857142857142858" />
      <Point X="1292.0" Y="368.0" GraphRef="ca8f8" RelX="-2.0" RelY="1.5" />
    </Graphics>
    <Xref Database="Reactome" ID="REACT_27184" />
  </Interaction>
  <Interaction GraphId="a7545">
    <Comment Source="Reactome">The ubiquitously expressed protein complexes, named biogenesis of lysosome-related organelles complex or BLOC are required for normal biogenesis of specialized organelles of the endosomal-lysosomal system, such as melanosomes and platelet dense granules.</Comment>
    <BiopaxRef>c59</BiopaxRef>
    <BiopaxRef>e59</BiopaxRef>
    <Graphics ConnectorType="Segmented" ZOrder="12288" LineThickness="1.0">
      <Point X="2079.0" Y="535.0" />
      <Point X="1981.0" Y="569.0" />
      <Anchor Position="0.0" Shape="None" GraphId="fa555" />
    </Graphics>
    <Xref Database="Reactome" ID="REACT_19390" />
  </Interaction>
  <Interaction GraphId="a56cd">
    <Graphics ConnectorType="Segmented" ZOrder="12288" LineThickness="1.0">
      <Point X="1947.0" Y="501.0" GraphRef="c7525" RelX="1.0618556701030928" RelY="0.375" />
      <Point X="2079.0" Y="535.0" GraphRef="fa555" RelX="0.0" RelY="0.0" />
    </Graphics>
    <Xref Database="Reactome" ID="REACT_19390" />
  </Interaction>
  <Interaction GraphId="ed3ca">
    <Graphics ConnectorType="Segmented" ZOrder="12288" LineThickness="1.0">
      <Point X="2116.0" Y="531.0" GraphRef="e26c7" RelX="-1.0483870967741935" RelY="0.16" />
      <Point X="2079.0" Y="535.0" GraphRef="fa555" RelX="0.0" RelY="0.0" />
    </Graphics>
    <Xref Database="Reactome" ID="REACT_19390" />
  </Interaction>
  <Interaction GraphId="e1d0a">
    <Graphics ConnectorType="Segmented" ZOrder="12288" LineThickness="1.0">
      <Point X="2143.0" Y="493.0" GraphRef="ededa" RelX="-0.5161290322580645" RelY="1.2727272727272727" />
      <Point X="2079.0" Y="535.0" GraphRef="fa555" RelX="0.0" RelY="0.0" />
    </Graphics>
    <Xref Database="Reactome" ID="REACT_19390" />
  </Interaction>
  <Interaction GraphId="a7f38">
    <Graphics ConnectorType="Segmented" ZOrder="12288" LineThickness="1.0">
      <Point X="2162.0" Y="565.0" GraphRef="d0f77" RelX="-1.0618556701030928" RelY="-0.72" />
      <Point X="2079.0" Y="535.0" GraphRef="fa555" RelX="0.0" RelY="0.0" />
    </Graphics>
    <Xref Database="Reactome" ID="REACT_19390" />
  </Interaction>
  <Interaction GraphId="c269f">
    <Graphics ConnectorType="Segmented" ZOrder="12288" LineThickness="1.0">
      <Point X="2154.0" Y="610.0" GraphRef="fde77" RelX="-0.8198198198198198" RelY="-1.065217391304348" />
      <Point X="2079.0" Y="535.0" GraphRef="fa555" RelX="0.0" RelY="0.0" />
    </Graphics>
    <Xref Database="Reactome" ID="REACT_19390" />
  </Interaction>
  <Interaction GraphId="b3156">
    <Graphics ConnectorType="Segmented" ZOrder="12288" LineThickness="1.0">
      <Point X="2047.0" Y="494.0" GraphRef="d01d1" RelX="0.5675675675675675" RelY="1.065217391304348" />
      <Point X="2079.0" Y="535.0" GraphRef="fa555" RelX="0.0" RelY="0.0" />
    </Graphics>
    <Xref Database="Reactome" ID="REACT_19390" />
  </Interaction>
  <Interaction GraphId="aca44">
    <Graphics ConnectorType="Segmented" ZOrder="12288" LineThickness="1.0">
      <Point X="2082.0" Y="629.0" GraphRef="d9e31" RelX="-0.025" RelY="-1.2727272727272727" />
      <Point X="2079.0" Y="535.0" GraphRef="fa555" RelX="0.0" RelY="0.0" />
    </Graphics>
    <Xref Database="Reactome" ID="REACT_19390" />
  </Interaction>
  <Interaction GraphId="bc7f8">
    <Comment Source="Reactome">Cytosolic proteins are also recruited to the cyctoplasmic face of newly formed vesicles.</Comment>
    <BiopaxRef>c59</BiopaxRef>
    <Graphics ConnectorType="Segmented" ZOrder="12288" LineThickness="1.0">
      <Point X="324.0" Y="595.0" />
      <Point X="403.0" Y="595.0" />
      <Anchor Position="0.0" Shape="None" GraphId="f8c29" />
      <Anchor Position="0.99" Shape="None" GraphId="ba80b" />
    </Graphics>
    <Xref Database="Reactome" ID="REACT_19237" />
  </Interaction>
  <Interaction GraphId="c2d53">
    <Graphics ConnectorType="Segmented" ZOrder="12288" LineThickness="1.0">
      <Point X="283.0" Y="575.0" GraphRef="f7153" RelX="0.8627450980392157" RelY="1.12" />
      <Point X="324.0" Y="595.0" GraphRef="f8c29" RelX="0.0" RelY="0.0" />
    </Graphics>
    <Xref Database="Reactome" ID="REACT_19237" />
  </Interaction>
  <Interaction GraphId="d3fad">
    <Graphics ConnectorType="Segmented" ZOrder="12288" LineThickness="1.0">
      <Point X="342.0" Y="546.0" GraphRef="b0a66" RelX="-0.1590909090909091" RelY="1.1666666666666667" />
      <Point X="324.0" Y="595.0" GraphRef="f8c29" RelX="0.0" RelY="0.0" />
    </Graphics>
    <Xref Database="Reactome" ID="REACT_19237" />
  </Interaction>
  <Interaction GraphId="c4158">
    <Graphics ConnectorType="Segmented" ZOrder="12288" LineThickness="1.0">
      <Point X="270.0" Y="595.0" GraphRef="e7167" RelX="1.0483870967741935" RelY="0.0" />
      <Point X="324.0" Y="595.0" GraphRef="f8c29" RelX="0.0" RelY="0.0" />
    </Graphics>
    <Xref Database="Reactome" ID="REACT_19237" />
  </Interaction>
  <Interaction GraphId="bfc2c">
    <Graphics ConnectorType="Segmented" ZOrder="12288" LineThickness="1.0">
      <Point X="286.0" Y="614.0" GraphRef="c46dc" RelX="0.45864661654135336" RelY="-1.1666666666666667" />
      <Point X="324.0" Y="595.0" GraphRef="f8c29" RelX="0.0" RelY="0.0" />
    </Graphics>
    <Xref Database="Reactome" ID="REACT_19237" />
  </Interaction>
  <Interaction GraphId="f440c">
    <Graphics ConnectorType="Segmented" ZOrder="12288" LineThickness="1.0">
      <Point X="512.0" Y="551.0" GraphRef="b394e" RelX="-1.125" RelY="0.18181818181818182" />
      <Point X="324.0" Y="595.0" GraphRef="f8c29" RelX="0.0" RelY="0.0" />
    </Graphics>
    <Xref Database="Reactome" ID="REACT_19237" />
  </Interaction>
  <Interaction GraphId="d0a01">
    <Graphics ConnectorType="Segmented" ZOrder="12288" LineThickness="1.0">
      <Point X="403.0" Y="595.0" GraphRef="ba80b" RelX="0.7900000000000205" RelY="0.0" />
      <Point X="420.0" Y="617.0" GraphRef="a09b1" RelX="-0.5913978494623656" RelY="-1.0769230769230769" ArrowHead="Arrow" />
    </Graphics>
    <Xref Database="Reactome" ID="REACT_19237" />
  </Interaction>
  <Interaction GraphId="d5720">
    <Graphics ConnectorType="Segmented" ZOrder="12288" LineThickness="1.0">
      <Point X="403.0" Y="595.0" GraphRef="ba80b" RelX="0.7900000000000205" RelY="0.0" />
      <Point X="512.0" Y="557.0" GraphRef="b394e" RelX="-1.125" RelY="0.7272727272727273" ArrowHead="Arrow" />
    </Graphics>
    <Xref Database="Reactome" ID="REACT_19237" />
  </Interaction>
  <Interaction GraphId="d881a">
    <Comment Source="Reactome">Once AP-1 is recruited to the trans-Golgi Network membrane the complex of functional vesicle building proteins is joined by the cargo that will be within that vesicle. As with other types of vesicles the cargo itself is part of the vesicle development. Here the cargo is destined for the Golgi-associated vesicle membrane. It is at this stage that a specific Synaptobrevin (Vamp) molecule also joins the complex. It should be noted that only certain Vamp molecules will be found with specific cargo molecules on the newly forming vesicles. However here we represent this reaction in bulk, without specific Vamp and cargo molecule pairings.</Comment>
    <BiopaxRef>f95</BiopaxRef>
    <BiopaxRef>fd2</BiopaxRef>
    <BiopaxRef>c59</BiopaxRef>
    <Graphics ConnectorType="Segmented" ZOrder="12288" LineThickness="1.0">
      <Point X="1445.0" Y="844.0" />
      <Point X="1070.0" Y="902.0" />
      <Anchor Position="0.0" Shape="None" GraphId="cdbed" />
    </Graphics>
    <Xref Database="Reactome" ID="REACT_19391" />
  </Interaction>
  <Interaction GraphId="f9e3b">
    <Graphics ConnectorType="Segmented" ZOrder="12288" LineThickness="1.0">
      <Point X="1304.0" Y="1060.0" GraphRef="eed40" RelX="27.153846153846153" RelY="11.380952380952381" />
      <Point X="1445.0" Y="844.0" GraphRef="cdbed" RelX="0.0" RelY="0.0" />
    </Graphics>
    <Xref Database="Reactome" ID="REACT_19391" />
  </Interaction>
  <Interaction GraphId="a06c4">
    <Graphics ConnectorType="Segmented" ZOrder="12288" LineThickness="1.0">
      <Point X="1437.0" Y="938.0" GraphRef="b1d56" RelX="-0.023255813953488372" RelY="-1.2857142857142858" />
      <Point X="1445.0" Y="844.0" GraphRef="cdbed" RelX="0.0" RelY="0.0" />
    </Graphics>
    <Xref Database="Reactome" ID="REACT_19391" />
  </Interaction>
  <Interaction GraphId="afca0">
    <Graphics ConnectorType="Segmented" ZOrder="12288" LineThickness="1.0">
      <Point X="1278.0" Y="972.0" GraphRef="d4a0f" RelX="0.5939849624060151" RelY="-1.09375" />
      <Point X="1445.0" Y="844.0" GraphRef="cdbed" RelX="0.0" RelY="0.0" />
    </Graphics>
    <Xref Database="Reactome" ID="REACT_19391" />
  </Interaction>
  <Interaction GraphId="e093f">
    <Graphics ConnectorType="Segmented" ZOrder="12288" LineThickness="1.0">
      <Point X="1495.0" Y="854.0" GraphRef="be0e0" RelX="10.752380952380953" RelY="40.23809523809524" />
      <Point X="1445.0" Y="844.0" GraphRef="cdbed" RelX="0.0" RelY="0.0" />
    </Graphics>
    <Xref Database="Reactome" ID="REACT_19391" />
  </Interaction>
  <Interaction GraphId="c4d96">
    <Graphics ConnectorType="Segmented" ZOrder="12288" LineThickness="1.0">
      <Point X="1274.0" Y="906.0" GraphRef="bf2e7" RelX="1.0451127819548873" RelY="-0.78125" />
      <Point X="1445.0" Y="844.0" GraphRef="cdbed" RelX="0.0" RelY="0.0" />
    </Graphics>
    <Xref Database="Reactome" ID="REACT_19391" />
  </Interaction>
  <Interaction GraphId="fee44">
    <Graphics ConnectorType="Segmented" ZOrder="12288" LineThickness="1.0">
      <Point X="1589.0" Y="844.0" GraphRef="bbc9a" RelX="14.895833333333334" RelY="43.38095238095238" />
      <Point X="1445.0" Y="844.0" GraphRef="cdbed" RelX="0.0" RelY="0.0" />
    </Graphics>
    <Xref Database="Reactome" ID="REACT_19391" />
  </Interaction>
  <Interaction GraphId="bf1c6">
    <Comment Source="Reactome">Once the basic components of the docking complex are assembled with one end of AP-1 bound to cargo molecules, the other end binds to clathrin. Clathrin triskelions polymerize into hexagons and pentagons, forming a cage, which leads to membrane deformation. This polymerization step drives the sculpting of the vesicle. The number of clathrin triskelions required to sculpt a vesicle appears to be variable, but has been estimated to require 36 - 60 triskelions assocaited with 30 - 66 AP-1 complexes. Here a ~380 angstroms vesicle is represented with 48 clathrin triskelions and 52 AP-1 complexes.</Comment>
    <BiopaxRef>a2c</BiopaxRef>
    <BiopaxRef>fd2</BiopaxRef>
    <Graphics ConnectorType="Segmented" ZOrder="12288" LineThickness="1.0">
      <Point X="1069.0" Y="807.0" />
      <Point X="983.0" Y="807.0" />
      <Anchor Position="0.0" Shape="None" GraphId="dbfa5" />
      <Anchor Position="0.99" Shape="None" GraphId="e4ddc" />
    </Graphics>
    <Xref Database="Reactome" ID="REACT_19334" />
  </Interaction>
  <Interaction GraphId="c1350">
    <Graphics ConnectorType="Segmented" ZOrder="12288" LineThickness="1.0">
      <Point X="1056.0" Y="902.0" GraphRef="e2d78" RelX="0.0625" RelY="-1.09375" />
      <Point X="1069.0" Y="807.0" GraphRef="dbfa5" RelX="0.0" RelY="0.0" />
    </Graphics>
    <Xref Database="Reactome" ID="REACT_19334" />
  </Interaction>
  <Interaction GraphId="d00f2">
    <Graphics ConnectorType="Segmented" ZOrder="12288" LineThickness="1.0">
      <Point X="1669.0" Y="794.0" GraphRef="f6b9e" RelX="14.5" RelY="41.476190476190474" />
      <Point X="1069.0" Y="807.0" GraphRef="dbfa5" RelX="0.0" RelY="0.0" />
    </Graphics>
    <Xref Database="Reactome" ID="REACT_19334" />
  </Interaction>
  <Interaction GraphId="b5728">
    <Graphics ConnectorType="Segmented" ZOrder="12288" LineThickness="1.0">
      <Point X="1005.0" Y="744.0" GraphRef="e12fb" RelX="0.40425531914893614" RelY="1.2857142857142858" />
      <Point X="1069.0" Y="807.0" GraphRef="dbfa5" RelX="0.0" RelY="0.0" />
    </Graphics>
    <Xref Database="Reactome" ID="REACT_19334" />
  </Interaction>
  <Interaction GraphId="ddb8e">
    <Graphics ConnectorType="Segmented" ZOrder="12288" LineThickness="1.0">
      <Point X="1053.0" Y="694.0" GraphRef="a4a60" RelX="0.02857142857142857" RelY="1.2857142857142858" />
      <Point X="1069.0" Y="807.0" GraphRef="dbfa5" RelX="0.0" RelY="0.0" />
    </Graphics>
    <Xref Database="Reactome" ID="REACT_19334" />
  </Interaction>
  <Interaction GraphId="cd8e7">
    <Graphics ConnectorType="Segmented" ZOrder="12288" LineThickness="1.0">
      <Point X="983.0" Y="807.0" GraphRef="e4ddc" RelX="-0.8600000000000136" RelY="0.0" />
      <Point X="945.0" Y="872.0" GraphRef="b0f39" RelX="0.4954954954954955" RelY="-1.0566037735849056" ArrowHead="Arrow" />
    </Graphics>
    <Xref Database="Reactome" ID="REACT_19334" />
  </Interaction>
  <Interaction GraphId="c85eb">
    <Graphics ConnectorType="Segmented" ZOrder="12288" LineThickness="1.0">
      <Point X="983.0" Y="807.0" GraphRef="e4ddc" RelX="-0.8600000000000136" RelY="0.0" />
      <Point X="943.0" Y="781.0" GraphRef="b3be8" RelX="8.781818181818181" RelY="2.125" ArrowHead="Arrow" />
    </Graphics>
    <Xref Database="Reactome" ID="REACT_19334" />
  </Interaction>
  <Interaction GraphId="f3601">
    <Graphics ConnectorType="Segmented" ZOrder="12288" LineThickness="1.0">
      <Point X="983.0" Y="807.0" GraphRef="e4ddc" RelX="-0.8600000000000136" RelY="0.0" />
      <Point X="933.0" Y="818.0" GraphRef="f40ca" RelX="1.0909090909090908" RelY="-0.7142857142857143" ArrowHead="Arrow" />
    </Graphics>
    <Xref Database="Reactome" ID="REACT_19334" />
  </Interaction>
  <Interaction GraphId="c2d5d">
    <Comment Source="Reactome">The heat shock protein Hsc70 and auxilin, a J-domain containing protein, are responsible for clathrin disassembly through an ATP-dependent reaction. This uncoating step may be a point in the pathway subject to regulation. This final step releases the vesicle from the clathrin cage. The vesicle still contatins a specific Vamp molecule, part of the targeting and fusion mechanism that delivers the vesicle to its ultimate destination. This vesicle also contains its cargo, membrane proteins embeded in the Golgi-associated vesicle membrane.</Comment>
    <BiopaxRef>bd8</BiopaxRef>
    <BiopaxRef>be6</BiopaxRef>
    <BiopaxRef>d09</BiopaxRef>
    <BiopaxRef>fd2</BiopaxRef>
    <BiopaxRef>c59</BiopaxRef>
    <Graphics ConnectorType="Segmented" ZOrder="12288" LineThickness="1.0">
      <Point X="869.0" Y="630.0" />
      <Point X="817.0" Y="466.0" />
      <Anchor Position="0.0" Shape="None" GraphId="d774b" />
      <Anchor Position="0.99" Shape="None" GraphId="a8d31" />
    </Graphics>
    <Xref Database="Reactome" ID="REACT_19124" />
  </Interaction>
  <Interaction GraphId="a5b96">
    <Graphics ConnectorType="Segmented" ZOrder="12288" LineThickness="1.0">
      <Point X="843.0" Y="638.0" GraphRef="bc9ce" RelX="1.046875" RelY="-0.48717948717948717" />
      <Point X="869.0" Y="630.0" GraphRef="d774b" RelX="0.0" RelY="0.0" />
    </Graphics>
    <Xref Database="Reactome" ID="REACT_19124" />
  </Interaction>
  <Interaction GraphId="f175e">
    <Graphics ConnectorType="Segmented" ZOrder="12288" LineThickness="1.0">
      <Point X="885.0" Y="641.0" GraphRef="cd0f9" RelX="-0.9069767441860465" RelY="-1.2" />
      <Point X="869.0" Y="630.0" GraphRef="d774b" RelX="0.0" RelY="0.0" />
    </Graphics>
    <Xref Database="Reactome" ID="REACT_19124" />
  </Interaction>
  <Interaction GraphId="ee235">
    <Graphics ConnectorType="Segmented" ZOrder="12288" LineThickness="1.0">
      <Point X="958.0" Y="506.0" GraphRef="f5530" RelX="-0.26" RelY="1.1714285714285715" />
      <Point X="869.0" Y="630.0" GraphRef="d774b" RelX="0.0" RelY="0.0" />
    </Graphics>
    <Xref Database="Reactome" ID="REACT_19124" />
  </Interaction>
  <Interaction GraphId="a6baf">
    <Graphics ConnectorType="Segmented" ZOrder="12288" LineThickness="1.0">
      <Point X="817.0" Y="466.0" GraphRef="a8d31" RelX="-0.5199999999999818" RelY="-1.6399999999999864" />
      <Point X="766.0" Y="448.0" GraphRef="ae4a3" RelX="1.1395348837209303" RelY="0.4666666666666667" ArrowHead="Arrow" />
    </Graphics>
    <Xref Database="Reactome" ID="REACT_19124" />
  </Interaction>
  <Interaction GraphId="b01dd">
    <Graphics ConnectorType="Segmented" ZOrder="12288" LineThickness="1.0">
      <Point X="817.0" Y="466.0" GraphRef="a8d31" RelX="-0.5199999999999818" RelY="-1.6399999999999864" />
      <Point X="798.0" Y="541.0" GraphRef="aa057" RelX="0.11320754716981132" RelY="-1.12" ArrowHead="Arrow" />
    </Graphics>
    <Xref Database="Reactome" ID="REACT_19124" />
  </Interaction>
  <Interaction GraphId="f6a1f">
    <Graphics ConnectorType="Segmented" ZOrder="12288" LineThickness="1.0">
      <Point X="817.0" Y="466.0" GraphRef="a8d31" RelX="-0.5199999999999818" RelY="-1.6399999999999864" />
      <Point X="701.0" Y="537.0" GraphRef="b24ed" RelX="0.7358490566037735" RelY="-1.12" ArrowHead="Arrow" />
    </Graphics>
    <Xref Database="Reactome" ID="REACT_19124" />
  </Interaction>
  <Interaction GraphId="c7e8b">
    <Graphics ConnectorType="Segmented" ZOrder="12288" LineThickness="1.0">
      <Point X="817.0" Y="466.0" GraphRef="a8d31" RelX="-0.5199999999999818" RelY="-1.6399999999999864" />
      <Point X="566.0" Y="541.0" GraphRef="b394e" RelX="1.125" RelY="-0.7272727272727273" ArrowHead="Arrow" />
    </Graphics>
    <Xref Database="Reactome" ID="REACT_19124" />
  </Interaction>
  <Interaction GraphId="d04c6">
    <Graphics ConnectorType="Segmented" ZOrder="12288" LineThickness="1.0">
      <Point X="817.0" Y="466.0" GraphRef="a8d31" RelX="-0.5199999999999818" RelY="-1.6399999999999864" />
      <Point X="800.0" Y="372.0" GraphRef="f6b9e" RelX="0.016666666666666666" RelY="1.2857142857142858" ArrowHead="Arrow" />
    </Graphics>
    <Xref Database="Reactome" ID="REACT_19124" />
  </Interaction>
  <Interaction GraphId="e293d">
    <Graphics ConnectorType="Segmented" ZOrder="12288" LineThickness="1.0">
      <Point X="817.0" Y="466.0" GraphRef="a8d31" RelX="-0.5199999999999818" RelY="-1.6399999999999864" />
      <Point X="866.0" Y="402.0" GraphRef="bbc9a" RelX="-0.16666666666666666" RelY="1.2857142857142858" ArrowHead="Arrow" />
    </Graphics>
    <Xref Database="Reactome" ID="REACT_19124" />
  </Interaction>
  <Interaction GraphId="a3914">
    <Graphics ConnectorType="Segmented" ZOrder="12288" LineThickness="1.0">
      <Point X="817.0" Y="466.0" GraphRef="a8d31" RelX="-0.5199999999999818" RelY="-1.6399999999999864" />
      <Point X="896.0" Y="445.0" GraphRef="be0e0" RelX="-0.6571428571428571" RelY="1.2857142857142858" ArrowHead="Arrow" />
    </Graphics>
    <Xref Database="Reactome" ID="REACT_19124" />
  </Interaction>
  <Interaction GraphId="cd697">
    <Graphics ConnectorType="Segmented" ZOrder="12288" LineThickness="1.0">
      <Point X="817.0" Y="466.0" GraphRef="a8d31" RelX="-0.5199999999999818" RelY="-1.6399999999999864" />
      <Point X="918.0" Y="478.0" GraphRef="f5530" RelX="-1.06" RelY="-0.42857142857142855" ArrowHead="Arrow" />
    </Graphics>
    <Xref Database="Reactome" ID="REACT_19124" />
  </Interaction>
  <Interaction GraphId="e21ff">
    <Graphics ConnectorType="Segmented" ZOrder="12288" LineThickness="1.0">
      <Point X="817.0" Y="466.0" GraphRef="a8d31" RelX="-0.5199999999999818" RelY="-1.6399999999999864" />
      <Point X="774.0" Y="420.0" GraphRef="b3be8" RelX="2.6363636363636362" RelY="-20.4375" ArrowHead="Arrow" />
    </Graphics>
    <Xref Database="Reactome" ID="REACT_19124" />
  </Interaction>
  <Interaction GraphId="b2d9d">
    <Comment Source="Reactome">Dynamin is recruited to the growing vesicle and, under conditions that interfere with its GTPase activity, dynamin forms a collar or ring around the neck of the budding vesicle. It is unclear whether dynamin acts as a mechanochemical transducer to generate fission or as a recruiter to attach other proteins that are directly responsible for the fission step. Lipid-modifying enzymes such as endophilin are also involved in vesicle formation. Endophilin is an acyltransferase that interacts with dynamin and that generates lysophosphatidic acid. The current view is that this reaction produces a negative curvature at the neck of the vesicle.</Comment>
    <BiopaxRef>ad2</BiopaxRef>
    <BiopaxRef>c18</BiopaxRef>
    <BiopaxRef>fd2</BiopaxRef>
    <Graphics ConnectorType="Segmented" ZOrder="12288" LineThickness="1.0">
      <Point X="775.0" Y="847.0" />
      <Point X="868.0" Y="725.0" />
      <Anchor Position="0.0" Shape="None" GraphId="a7d30" />
      <Anchor Position="0.99" Shape="None" GraphId="aa584" />
      <Anchor Position="0.5" Shape="None" GraphId="a49b9" />
    </Graphics>
    <Xref Database="Reactome" ID="REACT_19255" />
  </Interaction>
  <Interaction GraphId="cd52d">
    <Graphics ConnectorType="Segmented" ZOrder="12288" LineThickness="1.0">
      <Point X="859.0" Y="896.0" GraphRef="b0f39" RelX="-1.054054054054054" RelY="-0.6037735849056604" />
      <Point X="775.0" Y="847.0" GraphRef="a7d30" RelX="0.0" RelY="0.0" />
    </Graphics>
    <Xref Database="Reactome" ID="REACT_19255" />
  </Interaction>
  <Interaction GraphId="b730b">
    <Graphics ConnectorType="Segmented" ZOrder="12288" LineThickness="1.0">
      <Point X="751.0" Y="864.0" GraphRef="f828a" RelX="0.8461538461538461" RelY="-1.206896551724138" />
      <Point X="775.0" Y="847.0" GraphRef="a7d30" RelX="0.0" RelY="0.0" />
    </Graphics>
    <Xref Database="Reactome" ID="REACT_19255" />
  </Interaction>
  <Interaction GraphId="dec2a">
    <Graphics ConnectorType="Segmented" ZOrder="12288" LineThickness="1.0">
      <Point X="868.0" Y="725.0" GraphRef="aa584" RelX="0.9300000000000637" RelY="-1.2200000000000273" />
      <Point X="828.0" Y="699.0" GraphRef="bc9ce" RelX="0.8125" RelY="1.0769230769230769" ArrowHead="Arrow" />
    </Graphics>
    <Xref Database="Reactome" ID="REACT_19255" />
  </Interaction>
  <Interaction GraphId="e7d27">
    <Graphics ConnectorType="Segmented" ZOrder="12288" LineThickness="1.0">
      <Point X="868.0" Y="725.0" GraphRef="aa584" RelX="0.9300000000000637" RelY="-1.2200000000000273" />
      <Point X="1014.0" Y="688.0" GraphRef="a4a60" RelX="-1.0857142857142856" RelY="0.7142857142857143" ArrowHead="Arrow" />
    </Graphics>
    <Xref Database="Reactome" ID="REACT_19255" />
  </Interaction>
  <Interaction GraphId="b9fa5">
    <Graphics ConnectorType="Segmented" ZOrder="12288" LineThickness="1.0">
      <Point X="868.0" Y="725.0" GraphRef="aa584" RelX="0.9300000000000637" RelY="-1.2200000000000273" />
      <Point X="969.0" Y="729.0" GraphRef="e12fb" RelX="-1.127659574468085" RelY="-0.14285714285714285" ArrowHead="Arrow" />
    </Graphics>
    <Xref Database="Reactome" ID="REACT_19255" />
  </Interaction>
  <Interaction GraphId="e67bf">
    <Graphics ConnectorType="Segmented" ZOrder="12288" LineThickness="1.0">
      <Point X="868.0" Y="725.0" GraphRef="aa584" RelX="0.9300000000000637" RelY="-1.2200000000000273" />
      <Point X="732.0" Y="743.0" GraphRef="b3be8" RelX="1.1090909090909091" RelY="-0.25" ArrowHead="Arrow" />
    </Graphics>
    <Xref Database="Reactome" ID="REACT_19255" />
  </Interaction>
  <Interaction GraphId="ad75a">
    <Graphics ConnectorType="Segmented" ZOrder="12288" LineThickness="1.0">
      <Point X="868.0" Y="725.0" GraphRef="aa584" RelX="0.9300000000000637" RelY="-1.2200000000000273" />
      <Point X="787.0" Y="773.0" GraphRef="dd0f8" RelX="1.146341463414634" RelY="-0.8620689655172413" ArrowHead="Arrow" />
    </Graphics>
    <Xref Database="Reactome" ID="REACT_19255" />
  </Interaction>
  <Interaction GraphId="adbd0">
    <Graphics ConnectorType="Segmented" ZOrder="12288" LineThickness="1.0">
      <Point X="864.0" Y="872.0" GraphRef="b0f39" RelX="-0.963963963963964" RelY="-1.0566037735849056" />
      <Point X="798.0" Y="807.0" GraphRef="a49b9" RelX="-23.5" RelY="21.0" />
    </Graphics>
    <Xref Database="Reactome" ID="REACT_19255" />
  </Interaction>
  <Label TextLabel="Sar1b&#xA;GDP Complex " GraphId="fc94d">
    <Comment Source="Reactome">REACT_12715</Comment>
    <Graphics CenterX="100.0" CenterY="1629.0" Width="80.0" Height="20.0" ZOrder="28672" FillColor="ffffff" FontSize="10" Valign="Middle" />
  </Label>
  <Label TextLabel="Sar1b&#xA;GTP Complex " GraphId="f76b9">
    <Comment Source="Reactome">REACT_12713</Comment>
    <Graphics CenterX="210.0" CenterY="1629.0" Width="80.0" Height="20.0" ZOrder="28672" FillColor="ffffff" FontSize="10" Valign="Middle" />
  </Label>
  <Label TextLabel="Sec23p&#xA;Sec24p Complex " GraphId="cd3fd">
    <Comment Source="Reactome">REACT_13290</Comment>
    <Graphics CenterX="320.0" CenterY="1629.0" Width="80.0" Height="20.0" ZOrder="28672" FillColor="ffffff" FontSize="10" Valign="Middle" />
  </Label>
  <Label TextLabel="Sec24 " GraphId="fcde5">
    <Comment Source="Reactome">REACT_12982</Comment>
    <Graphics CenterX="320.0" CenterY="1649.0" Width="80.0" Height="20.0" ZOrder="28672" FillColor="ffffff" FontSize="10" Valign="Middle" />
  </Label>
  <Label TextLabel="Sar1b&#xA;GTP&#xA;Sec23p&#xA;Sec24p " GraphId="c96af">
    <Comment Source="Reactome">REACT_13151</Comment>
    <Graphics CenterX="430.0" CenterY="1629.0" Width="80.0" Height="20.0" ZOrder="28672" FillColor="ffffff" FontSize="10" Valign="Middle" />
  </Label>
  <Label TextLabel="Sar1b&#xA;GTP Complex " GraphId="d3fb1">
    <Comment Source="Reactome">REACT_12713</Comment>
    <Graphics CenterX="430.0" CenterY="1649.0" Width="80.0" Height="20.0" ZOrder="28672" FillColor="ffffff" FontSize="10" Valign="Middle" />
  </Label>
  <Label TextLabel="Sec23p&#xA;Sec24p Complex " GraphId="e4606">
    <Comment Source="Reactome">REACT_12818</Comment>
    <Graphics CenterX="430.0" CenterY="1709.0" Width="80.0" Height="20.0" ZOrder="28672" FillColor="ffffff" FontSize="10" Valign="Middle" />
  </Label>
  <Label TextLabel="Sec24 " GraphId="dd2a1">
    <Comment Source="Reactome">REACT_12680</Comment>
    <Graphics CenterX="430.0" CenterY="1729.0" Width="80.0" Height="20.0" ZOrder="28672" FillColor="ffffff" FontSize="10" Valign="Middle" />
  </Label>
  <Label TextLabel="Sar1b&#xA;GTP&#xA;Sec23p&#xA;Sec24p&#xA;Sec13p&#xA;Sec31p Complex " GraphId="b42f3">
    <Comment Source="Reactome">REACT_13165</Comment>
    <Graphics CenterX="540.0" CenterY="1629.0" Width="80.0" Height="20.0" ZOrder="28672" FillColor="ffffff" FontSize="10" Valign="Middle" />
  </Label>
  <Label TextLabel="Sar1b&#xA;GTP&#xA;Sec23p&#xA;Sec24p " GraphId="f043e">
    <Comment Source="Reactome">REACT_13151</Comment>
    <Graphics CenterX="540.0" CenterY="1649.0" Width="80.0" Height="20.0" ZOrder="28672" FillColor="ffffff" FontSize="10" Valign="Middle" />
  </Label>
  <Label TextLabel="Sar1b&#xA;GTP Complex " GraphId="e8f42">
    <Comment Source="Reactome">REACT_12713</Comment>
    <Graphics CenterX="540.0" CenterY="1669.0" Width="80.0" Height="20.0" ZOrder="28672" FillColor="ffffff" FontSize="10" Valign="Middle" />
  </Label>
  <Label TextLabel="Sec23p&#xA;Sec24p Complex " GraphId="e4820">
    <Comment Source="Reactome">REACT_12818</Comment>
    <Graphics CenterX="540.0" CenterY="1729.0" Width="80.0" Height="20.0" ZOrder="28672" FillColor="ffffff" FontSize="10" Valign="Middle" />
  </Label>
  <Label TextLabel="Sec24 " GraphId="d7930">
    <Comment Source="Reactome">REACT_12680</Comment>
    <Graphics CenterX="540.0" CenterY="1749.0" Width="80.0" Height="20.0" ZOrder="28672" FillColor="ffffff" FontSize="10" Valign="Middle" />
  </Label>
  <Label TextLabel="Sec13p&#xA;Sec31p Complex " GraphId="e31d7">
    <Comment Source="Reactome">REACT_13123</Comment>
    <Graphics CenterX="540.0" CenterY="1869.0" Width="80.0" Height="20.0" ZOrder="28672" FillColor="ffffff" FontSize="10" Valign="Middle" />
  </Label>
  <Label TextLabel="Sar1b&#xA;Sec23p&#xA;Sec24p&#xA;Sec13p&#xA;Sec31p Complex " GraphId="b745a">
    <Comment Source="Reactome">REACT_12742</Comment>
    <Graphics CenterX="650.0" CenterY="1629.0" Width="80.0" Height="20.0" ZOrder="28672" FillColor="ffffff" FontSize="10" Valign="Middle" />
  </Label>
  <Label TextLabel="Sec13p&#xA;Sec31p Complex " GraphId="b26be">
    <Comment Source="Reactome">REACT_12786</Comment>
    <Graphics CenterX="650.0" CenterY="1649.0" Width="80.0" Height="20.0" ZOrder="28672" FillColor="ffffff" FontSize="10" Valign="Middle" />
  </Label>
  <Label TextLabel="Sec23p&#xA;Sec24p Complex " GraphId="e117a">
    <Comment Source="Reactome">REACT_12975</Comment>
    <Graphics CenterX="650.0" CenterY="1709.0" Width="80.0" Height="20.0" ZOrder="28672" FillColor="ffffff" FontSize="10" Valign="Middle" />
  </Label>
  <Label TextLabel="Sec24 " GraphId="fe1a1">
    <Comment Source="Reactome">REACT_12645</Comment>
    <Graphics CenterX="650.0" CenterY="1729.0" Width="80.0" Height="20.0" ZOrder="28672" FillColor="ffffff" FontSize="10" Valign="Middle" />
  </Label>
  <Label TextLabel="Arf1-GDP " GraphId="ee5dc">
    <Comment Source="Reactome">REACT_11263</Comment>
    <Graphics CenterX="760.0" CenterY="1629.0" Width="80.0" Height="20.0" ZOrder="28672" FillColor="ffffff" FontSize="10" Valign="Middle" />
  </Label>
  <Label TextLabel="Arf1-GTP " GraphId="c6703">
    <Comment Source="Reactome">REACT_11673</Comment>
    <Graphics CenterX="870.0" CenterY="1629.0" Width="80.0" Height="20.0" ZOrder="28672" FillColor="ffffff" FontSize="10" Valign="Middle" />
  </Label>
  <Label TextLabel="Coatomer " GraphId="c703d">
    <Comment Source="Reactome">REACT_11329</Comment>
    <Graphics CenterX="980.0" CenterY="1629.0" Width="80.0" Height="20.0" ZOrder="28672" FillColor="ffffff" FontSize="10" Valign="Middle" />
  </Label>
  <Label TextLabel="Coatomer&#xA;Arf1-GTP Complex " GraphId="cb972">
    <Comment Source="Reactome">REACT_11791</Comment>
    <Graphics CenterX="1090.0" CenterY="1629.0" Width="80.0" Height="20.0" ZOrder="28672" FillColor="ffffff" FontSize="10" Valign="Middle" />
  </Label>
  <Label TextLabel="Arf1-GTP " GraphId="bbfb2">
    <Comment Source="Reactome">REACT_11673</Comment>
    <Graphics CenterX="1090.0" CenterY="1649.0" Width="80.0" Height="20.0" ZOrder="28672" FillColor="ffffff" FontSize="10" Valign="Middle" />
  </Label>
  <Label TextLabel="Coatomer " GraphId="c968d">
    <Comment Source="Reactome">REACT_11329</Comment>
    <Graphics CenterX="1090.0" CenterY="1709.0" Width="80.0" Height="20.0" ZOrder="28672" FillColor="ffffff" FontSize="10" Valign="Middle" />
  </Label>
  <Label TextLabel="Coatomer&#xA;Arf1-GTP&#xA;GAP Complex " GraphId="cc4d5">
    <Comment Source="Reactome">REACT_11350</Comment>
    <Graphics CenterX="1200.0" CenterY="1629.0" Width="80.0" Height="20.0" ZOrder="28672" FillColor="ffffff" FontSize="10" Valign="Middle" />
  </Label>
  <Label TextLabel="Arf1-GTP " GraphId="dc257">
    <Comment Source="Reactome">REACT_11673</Comment>
    <Graphics CenterX="1200.0" CenterY="1649.0" Width="80.0" Height="20.0" ZOrder="28672" FillColor="ffffff" FontSize="10" Valign="Middle" />
  </Label>
  <Label TextLabel="Coatomer " GraphId="be2d3">
    <Comment Source="Reactome">REACT_11329</Comment>
    <Graphics CenterX="1200.0" CenterY="1709.0" Width="80.0" Height="20.0" ZOrder="28672" FillColor="ffffff" FontSize="10" Valign="Middle" />
  </Label>
  <Label TextLabel="Arf1-GDP " GraphId="fe6ad">
    <Comment Source="Reactome">REACT_11922</Comment>
    <Graphics CenterX="1310.0" CenterY="1629.0" Width="80.0" Height="20.0" ZOrder="28672" FillColor="ffffff" FontSize="10" Valign="Middle" />
  </Label>
  <Label TextLabel="Arf1-GDP " GraphId="c42aa">
    <Comment Source="Reactome">REACT_11922</Comment>
    <Graphics CenterX="1420.0" CenterY="1629.0" Width="80.0" Height="20.0" ZOrder="28672" FillColor="ffffff" FontSize="10" Valign="Middle" />
  </Label>
  <Label TextLabel="Arf1-GTP " GraphId="d32c7">
    <Comment Source="Reactome">REACT_11673</Comment>
    <Graphics CenterX="1530.0" CenterY="1629.0" Width="80.0" Height="20.0" ZOrder="28672" FillColor="ffffff" FontSize="10" Valign="Middle" />
  </Label>
  <Label TextLabel="Lysosome Destined Cargo&#xA;AP-1&#xA;Arf1-GTP&#xA;beta-Arrestin-1&#xA;Vamp Complex " GraphId="c4518">
    <Comment Source="Reactome">REACT_19668</Comment>
    <Graphics CenterX="1640.0" CenterY="1629.0" Width="80.0" Height="20.0" ZOrder="28672" FillColor="ffffff" FontSize="10" Valign="Middle" />
  </Label>
  <Label TextLabel="AP-1 Complex " GraphId="e081a">
    <Comment Source="Reactome">REACT_14976</Comment>
    <Graphics CenterX="1640.0" CenterY="1649.0" Width="80.0" Height="20.0" ZOrder="28672" FillColor="ffffff" FontSize="10" Valign="Middle" />
  </Label>
  <Label TextLabel="AP-1 mu " GraphId="fdb6d">
    <Comment Source="Reactome">REACT_15185</Comment>
    <Graphics CenterX="1640.0" CenterY="1689.0" Width="80.0" Height="20.0" ZOrder="28672" FillColor="ffffff" FontSize="10" Valign="Middle" />
  </Label>
  <Label TextLabel="AP-1 sigma " GraphId="c6fc5">
    <Comment Source="Reactome">REACT_15259</Comment>
    <Graphics CenterX="1640.0" CenterY="1749.0" Width="80.0" Height="20.0" ZOrder="28672" FillColor="ffffff" FontSize="10" Valign="Middle" />
  </Label>
  <Label TextLabel="Arf1-GTP " GraphId="d3d35">
    <Comment Source="Reactome">REACT_11673</Comment>
    <Graphics CenterX="1640.0" CenterY="1869.0" Width="80.0" Height="20.0" ZOrder="28672" FillColor="ffffff" FontSize="10" Valign="Middle" />
  </Label>
  <Label TextLabel="AP-1 Complex " GraphId="c4d53">
    <Comment Source="Reactome">REACT_11249</Comment>
    <Graphics CenterX="1750.0" CenterY="1629.0" Width="80.0" Height="20.0" ZOrder="28672" FillColor="ffffff" FontSize="10" Valign="Middle" />
  </Label>
  <Label TextLabel="AP-1 mu " GraphId="ab87a">
    <Comment Source="Reactome">REACT_11565</Comment>
    <Graphics CenterX="1750.0" CenterY="1669.0" Width="80.0" Height="20.0" ZOrder="28672" FillColor="ffffff" FontSize="10" Valign="Middle" />
  </Label>
  <Label TextLabel="AP-1 sigma " GraphId="a6b1e">
    <Comment Source="Reactome">REACT_11809</Comment>
    <Graphics CenterX="1750.0" CenterY="1729.0" Width="80.0" Height="20.0" ZOrder="28672" FillColor="ffffff" FontSize="10" Valign="Middle" />
  </Label>
  <Label TextLabel="Lysosome Destined Cargo&#xA;AP-1&#xA;Beta-arrestin&#xA;Vamp&#xA;Clathrin Triskelion&#xA;Dynamin&#xA;Endophilin Complex " GraphId="fb3f5">
    <Comment Source="Reactome">REACT_20224</Comment>
    <Graphics CenterX="1860.0" CenterY="1629.0" Width="80.0" Height="20.0" ZOrder="28672" FillColor="ffffff" FontSize="10" Valign="Middle" />
  </Label>
  <Label TextLabel="Clathrin Triskelion " GraphId="e56d2">
    <Comment Source="Reactome">REACT_15049</Comment>
    <Graphics CenterX="1860.0" CenterY="1669.0" Width="80.0" Height="20.0" ZOrder="28672" FillColor="ffffff" FontSize="10" Valign="Middle" />
  </Label>
  <Label TextLabel="Lysosome Destined Cargo&#xA;AP-1&#xA;beta-Arrestin-1&#xA;Vamp Complex " GraphId="e0ef8">
    <Comment Source="Reactome">REACT_19991</Comment>
    <Graphics CenterX="1860.0" CenterY="1729.0" Width="80.0" Height="20.0" ZOrder="28672" FillColor="ffffff" FontSize="10" Valign="Middle" />
  </Label>
  <Label TextLabel="AP-1 Complex " GraphId="c29f1">
    <Comment Source="Reactome">REACT_14976</Comment>
    <Graphics CenterX="1860.0" CenterY="1749.0" Width="80.0" Height="20.0" ZOrder="28672" FillColor="ffffff" FontSize="10" Valign="Middle" />
  </Label>
  <Label TextLabel="AP-1 mu " GraphId="e5463">
    <Comment Source="Reactome">REACT_15185</Comment>
    <Graphics CenterX="1860.0" CenterY="1789.0" Width="80.0" Height="20.0" ZOrder="28672" FillColor="ffffff" FontSize="10" Valign="Middle" />
  </Label>
  <Label TextLabel="AP-1 sigma " GraphId="e14b7">
    <Comment Source="Reactome">REACT_15259</Comment>
    <Graphics CenterX="1860.0" CenterY="1849.0" Width="80.0" Height="20.0" ZOrder="28672" FillColor="ffffff" FontSize="10" Valign="Middle" />
  </Label>
  <Label TextLabel="Arf1-GDP " GraphId="e4931">
    <Comment Source="Reactome">REACT_11922</Comment>
    <Graphics CenterX="1970.0" CenterY="1629.0" Width="80.0" Height="20.0" ZOrder="28672" FillColor="ffffff" FontSize="10" Valign="Middle" />
  </Label>
  <Label TextLabel="Clathrin Triskelion " GraphId="d270b">
    <Comment Source="Reactome">REACT_15049</Comment>
    <Graphics CenterX="2080.0" CenterY="1629.0" Width="80.0" Height="20.0" ZOrder="28672" FillColor="ffffff" FontSize="10" Valign="Middle" />
  </Label>
  <Label TextLabel="Lysosome Cargo&#xA;AP-1&#xA;Beta-arrestin&#xA;Clathrin Triskelion&#xA;Vamp Complex " GraphId="e9d25">
    <Comment Source="Reactome">REACT_19609</Comment>
    <Graphics CenterX="2190.0" CenterY="1629.0" Width="80.0" Height="20.0" ZOrder="28672" FillColor="ffffff" FontSize="10" Valign="Middle" />
  </Label>
  <Label TextLabel="Clathrin Triskelion " GraphId="a9f9d">
    <Comment Source="Reactome">REACT_15049</Comment>
    <Graphics CenterX="2190.0" CenterY="1649.0" Width="80.0" Height="20.0" ZOrder="28672" FillColor="ffffff" FontSize="10" Valign="Middle" />
  </Label>
  <Label TextLabel="AP-1 Complex " GraphId="f76b3">
    <Comment Source="Reactome">REACT_20476</Comment>
    <Graphics CenterX="2190.0" CenterY="1709.0" Width="80.0" Height="20.0" ZOrder="28672" FillColor="ffffff" FontSize="10" Valign="Middle" />
  </Label>
  <Label TextLabel="AP-1 mu " GraphId="ad726">
    <Comment Source="Reactome">REACT_19756</Comment>
    <Graphics CenterX="2190.0" CenterY="1749.0" Width="80.0" Height="20.0" ZOrder="28672" FillColor="ffffff" FontSize="10" Valign="Middle" />
  </Label>
  <Label TextLabel="AP-1 sigma " GraphId="bc058">
    <Comment Source="Reactome">REACT_19510</Comment>
    <Graphics CenterX="2190.0" CenterY="1809.0" Width="80.0" Height="20.0" ZOrder="28672" FillColor="ffffff" FontSize="10" Valign="Middle" />
  </Label>
  <Label TextLabel="Clathrin Triskelion " GraphId="fadeb">
    <Comment Source="Reactome">REACT_15049</Comment>
    <Graphics CenterX="2300.0" CenterY="1629.0" Width="80.0" Height="20.0" ZOrder="28672" FillColor="ffffff" FontSize="10" Valign="Middle" />
  </Label>
  <Label TextLabel="AP-1 Complex " GraphId="c31b2">
    <Comment Source="Reactome">REACT_11249</Comment>
    <Graphics CenterX="2410.0" CenterY="1629.0" Width="80.0" Height="20.0" ZOrder="28672" FillColor="ffffff" FontSize="10" Valign="Middle" />
  </Label>
  <Label TextLabel="AP-1 mu " GraphId="b98ae">
    <Comment Source="Reactome">REACT_11565</Comment>
    <Graphics CenterX="2410.0" CenterY="1669.0" Width="80.0" Height="20.0" ZOrder="28672" FillColor="ffffff" FontSize="10" Valign="Middle" />
  </Label>
  <Label TextLabel="AP-1 sigma " GraphId="c402b">
    <Comment Source="Reactome">REACT_11809</Comment>
    <Graphics CenterX="2410.0" CenterY="1729.0" Width="80.0" Height="20.0" ZOrder="28672" FillColor="ffffff" FontSize="10" Valign="Middle" />
  </Label>
  <Label TextLabel="HSC70&#xA;Auxillin Complex " GraphId="c9318">
    <Comment Source="Reactome">REACT_15197</Comment>
    <Graphics CenterX="2520.0" CenterY="1629.0" Width="80.0" Height="20.0" ZOrder="28672" FillColor="ffffff" FontSize="10" Valign="Middle" />
  </Label>
  <Label TextLabel="Vamp2&#xA;SNAP23&#xA;Syn4 Secretory granule docking and fusion complex " GraphId="e3a5a">
    <Comment Source="Reactome">REACT_15108</Comment>
    <Graphics CenterX="2630.0" CenterY="1629.0" Width="80.0" Height="20.0" ZOrder="28672" FillColor="ffffff" FontSize="10" Valign="Middle" />
  </Label>
  <Label TextLabel="Vamp7&#xA;SNAP23&#xA;Syn4 Plasma membrane vesicle docking and fusion complex " GraphId="a3680">
    <Comment Source="Reactome">REACT_14917</Comment>
    <Graphics CenterX="2740.0" CenterY="1629.0" Width="80.0" Height="20.0" ZOrder="28672" FillColor="ffffff" FontSize="10" Valign="Middle" />
  </Label>
  <Label TextLabel="Vamp8&#xA;SNAP23&#xA;Syn4 Secretory granule docking and fusion complex " GraphId="dbc6a">
    <Comment Source="Reactome">REACT_15240</Comment>
    <Graphics CenterX="2850.0" CenterY="1629.0" Width="80.0" Height="20.0" ZOrder="28672" FillColor="ffffff" FontSize="10" Valign="Middle" />
  </Label>
  <Label TextLabel="ESCRT-I " GraphId="b9435">
    <Comment Source="Reactome">REACT_27580</Comment>
    <Graphics CenterX="2960.0" CenterY="1629.0" Width="80.0" Height="20.0" ZOrder="28672" FillColor="ffffff" FontSize="10" Valign="Middle" />
  </Label>
  <Label TextLabel="ESCRT-0/Cargo Complex " GraphId="ffc97">
    <Comment Source="Reactome">REACT_27808</Comment>
    <Graphics CenterX="3070.0" CenterY="1629.0" Width="80.0" Height="20.0" ZOrder="28672" FillColor="ffffff" FontSize="10" Valign="Middle" />
  </Label>
  <Label TextLabel="ESCRT-0 " GraphId="cd8e6">
    <Comment Source="Reactome">REACT_27831</Comment>
    <Graphics CenterX="3070.0" CenterY="1649.0" Width="80.0" Height="20.0" ZOrder="28672" FillColor="ffffff" FontSize="10" Valign="Middle" />
  </Label>
  <Label TextLabel="STAM " GraphId="eeef0">
    <Comment Source="Reactome">REACT_13299</Comment>
    <Graphics CenterX="3070.0" CenterY="1669.0" Width="80.0" Height="20.0" ZOrder="28672" FillColor="ffffff" FontSize="10" Valign="Middle" />
  </Label>
  <Label TextLabel="Ubiquinated and PIP3 Endosmal Membrane Bound Cargo " GraphId="b0e36">
    <Comment Source="Reactome">REACT_27685</Comment>
    <Graphics CenterX="3070.0" CenterY="1749.0" Width="80.0" Height="20.0" ZOrder="28672" FillColor="ffffff" FontSize="10" Valign="Middle" />
  </Label>
  <Label TextLabel="ubiquitin " GraphId="cec72">
    <Comment Source="Reactome">REACT_27496</Comment>
    <Graphics CenterX="3070.0" CenterY="1769.0" Width="80.0" Height="20.0" ZOrder="28672" FillColor="ffffff" FontSize="10" Valign="Middle" />
  </Label>
  <Label TextLabel="ESCRT-0 " GraphId="c5b6a">
    <Comment Source="Reactome">REACT_27831</Comment>
    <Graphics CenterX="3180.0" CenterY="1629.0" Width="80.0" Height="20.0" ZOrder="28672" FillColor="ffffff" FontSize="10" Valign="Middle" />
  </Label>
  <Label TextLabel="STAM " GraphId="dd518">
    <Comment Source="Reactome">REACT_13299</Comment>
    <Graphics CenterX="3180.0" CenterY="1649.0" Width="80.0" Height="20.0" ZOrder="28672" FillColor="ffffff" FontSize="10" Valign="Middle" />
  </Label>
  <Label TextLabel="ESCRT-I/Cargo Complex " GraphId="ef26a">
    <Comment Source="Reactome">REACT_27922</Comment>
    <Graphics CenterX="3290.0" CenterY="1629.0" Width="80.0" Height="20.0" ZOrder="28672" FillColor="ffffff" FontSize="10" Valign="Middle" />
  </Label>
  <Label TextLabel="ESCRT-I " GraphId="d17ba">
    <Comment Source="Reactome">REACT_27580</Comment>
    <Graphics CenterX="3290.0" CenterY="1649.0" Width="80.0" Height="20.0" ZOrder="28672" FillColor="ffffff" FontSize="10" Valign="Middle" />
  </Label>
  <Label TextLabel="Ubiquinated and PIP3 Endosmal Membrane Bound Cargo " GraphId="cdeab">
    <Comment Source="Reactome">REACT_27685</Comment>
    <Graphics CenterX="3290.0" CenterY="1789.0" Width="80.0" Height="20.0" ZOrder="28672" FillColor="ffffff" FontSize="10" Valign="Middle" />
  </Label>
  <Label TextLabel="ubiquitin " GraphId="a3fa1">
    <Comment Source="Reactome">REACT_27496</Comment>
    <Graphics CenterX="3290.0" CenterY="1809.0" Width="80.0" Height="20.0" ZOrder="28672" FillColor="ffffff" FontSize="10" Valign="Middle" />
  </Label>
  <Label TextLabel="ESCRT-II " GraphId="cfa3c">
    <Comment Source="Reactome">REACT_27749</Comment>
    <Graphics CenterX="3400.0" CenterY="1629.0" Width="80.0" Height="20.0" ZOrder="28672" FillColor="ffffff" FontSize="10" Valign="Middle" />
  </Label>
  <Label TextLabel="ESCRT-II/Cargo Complex " GraphId="ab934">
    <Comment Source="Reactome">REACT_27742</Comment>
    <Graphics CenterX="3510.0" CenterY="1629.0" Width="80.0" Height="20.0" ZOrder="28672" FillColor="ffffff" FontSize="10" Valign="Middle" />
  </Label>
  <Label TextLabel="ESCRT-II " GraphId="c5880">
    <Comment Source="Reactome">REACT_27749</Comment>
    <Graphics CenterX="3510.0" CenterY="1649.0" Width="80.0" Height="20.0" ZOrder="28672" FillColor="ffffff" FontSize="10" Valign="Middle" />
  </Label>
  <Label TextLabel="Ubiquinated and PIP3 Endosmal Membrane Bound Cargo " GraphId="c0921">
    <Comment Source="Reactome">REACT_27685</Comment>
    <Graphics CenterX="3510.0" CenterY="1729.0" Width="80.0" Height="20.0" ZOrder="28672" FillColor="ffffff" FontSize="10" Valign="Middle" />
  </Label>
  <Label TextLabel="ubiquitin " GraphId="a43b2">
    <Comment Source="Reactome">REACT_27496</Comment>
    <Graphics CenterX="3510.0" CenterY="1749.0" Width="80.0" Height="20.0" ZOrder="28672" FillColor="ffffff" FontSize="10" Valign="Middle" />
  </Label>
  <Label TextLabel="ESCRT-III " GraphId="e018e">
    <Comment Source="Reactome">REACT_27898</Comment>
    <Graphics CenterX="3620.0" CenterY="1629.0" Width="80.0" Height="20.0" ZOrder="28672" FillColor="ffffff" FontSize="10" Valign="Middle" />
  </Label>
  <Label TextLabel="CHMP2 " GraphId="f80b2">
    <Comment Source="Reactome">REACT_27491</Comment>
    <Graphics CenterX="3620.0" CenterY="1649.0" Width="80.0" Height="20.0" ZOrder="28672" FillColor="ffffff" FontSize="10" Valign="Middle" />
  </Label>
  <Label TextLabel="CHMP4 " GraphId="d7f7a">
    <Comment Source="Reactome">REACT_27572</Comment>
    <Graphics CenterX="3620.0" CenterY="1729.0" Width="80.0" Height="20.0" ZOrder="28672" FillColor="ffffff" FontSize="10" Valign="Middle" />
  </Label>
  <Label TextLabel="ESCRT-III/Cargo Complex " GraphId="ba6c3">
    <Comment Source="Reactome">REACT_27876</Comment>
    <Graphics CenterX="3730.0" CenterY="1629.0" Width="80.0" Height="20.0" ZOrder="28672" FillColor="ffffff" FontSize="10" Valign="Middle" />
  </Label>
  <Label TextLabel="ESCRT-III " GraphId="ecee7">
    <Comment Source="Reactome">REACT_27898</Comment>
    <Graphics CenterX="3730.0" CenterY="1649.0" Width="80.0" Height="20.0" ZOrder="28672" FillColor="ffffff" FontSize="10" Valign="Middle" />
  </Label>
  <Label TextLabel="CHMP2 " GraphId="d6285">
    <Comment Source="Reactome">REACT_27491</Comment>
    <Graphics CenterX="3730.0" CenterY="1669.0" Width="80.0" Height="20.0" ZOrder="28672" FillColor="ffffff" FontSize="10" Valign="Middle" />
  </Label>
  <Label TextLabel="CHMP4 " GraphId="f6735">
    <Comment Source="Reactome">REACT_27572</Comment>
    <Graphics CenterX="3730.0" CenterY="1749.0" Width="80.0" Height="20.0" ZOrder="28672" FillColor="ffffff" FontSize="10" Valign="Middle" />
  </Label>
  <Label TextLabel="Ubiquinated and PIP3 Endosmal Membrane Bound Cargo " GraphId="a9469">
    <Comment Source="Reactome">REACT_27685</Comment>
    <Graphics CenterX="3730.0" CenterY="1869.0" Width="80.0" Height="20.0" ZOrder="28672" FillColor="ffffff" FontSize="10" Valign="Middle" />
  </Label>
  <Label TextLabel="ubiquitin " GraphId="dfadb">
    <Comment Source="Reactome">REACT_27496</Comment>
    <Graphics CenterX="3730.0" CenterY="1889.0" Width="80.0" Height="20.0" ZOrder="28672" FillColor="ffffff" FontSize="10" Valign="Middle" />
  </Label>
  <Label TextLabel="Ubiquinated and PIP3 Endosmal Membrane Bound Cargo " GraphId="c8a7a">
    <Comment Source="Reactome">REACT_27362</Comment>
    <Graphics CenterX="3840.0" CenterY="1629.0" Width="80.0" Height="20.0" ZOrder="28672" FillColor="ffffff" FontSize="10" Valign="Middle" />
  </Label>
  <Label TextLabel="ubiquitin " GraphId="ba602">
    <Comment Source="Reactome">REACT_27665</Comment>
    <Graphics CenterX="3840.0" CenterY="1669.0" Width="80.0" Height="20.0" ZOrder="28672" FillColor="ffffff" FontSize="10" Valign="Middle" />
  </Label>
  <Label TextLabel="Vps/Vta1 " GraphId="c91fc">
    <Comment Source="Reactome">REACT_27371</Comment>
    <Graphics CenterX="3950.0" CenterY="1629.0" Width="80.0" Height="20.0" ZOrder="28672" FillColor="ffffff" FontSize="10" Valign="Middle" />
  </Label>
  <Label TextLabel="BLOC-1 Complex " GraphId="f89ab">
    <Comment Source="Reactome">REACT_19646</Comment>
    <Graphics CenterX="4060.0" CenterY="1629.0" Width="80.0" Height="20.0" ZOrder="28672" FillColor="ffffff" FontSize="10" Valign="Middle" />
  </Label>
  <Label TextLabel="Ferritin Complex " GraphId="ac576">
    <Comment Source="Reactome">REACT_19855</Comment>
    <Graphics CenterX="4170.0" CenterY="1629.0" Width="80.0" Height="20.0" ZOrder="28672" FillColor="ffffff" FontSize="10" Valign="Middle" />
  </Label>
  <Label TextLabel="FTH1&#xA;FTL " GraphId="cfbcc">
    <Comment Source="Reactome">REACT_20324</Comment>
    <Graphics CenterX="4170.0" CenterY="1649.0" Width="80.0" Height="20.0" ZOrder="28672" FillColor="ffffff" FontSize="10" Valign="Middle" />
  </Label>
  <Label TextLabel="Cargo&#xA;AP-1&#xA;Arf1-GTP&#xA;beta-Arrestin-1&#xA;Vamp Complex " GraphId="f27ff">
    <Comment Source="Reactome">REACT_20036</Comment>
    <Graphics CenterX="4280.0" CenterY="1629.0" Width="80.0" Height="20.0" ZOrder="28672" FillColor="ffffff" FontSize="10" Valign="Middle" />
  </Label>
  <Label TextLabel="AP-1 Complex " GraphId="b2795">
    <Comment Source="Reactome">REACT_14976</Comment>
    <Graphics CenterX="4280.0" CenterY="1649.0" Width="80.0" Height="20.0" ZOrder="28672" FillColor="ffffff" FontSize="10" Valign="Middle" />
  </Label>
  <Label TextLabel="AP-1 mu " GraphId="d5014">
    <Comment Source="Reactome">REACT_15185</Comment>
    <Graphics CenterX="4280.0" CenterY="1689.0" Width="80.0" Height="20.0" ZOrder="28672" FillColor="ffffff" FontSize="10" Valign="Middle" />
  </Label>
  <Label TextLabel="AP-1 sigma " GraphId="d3195">
    <Comment Source="Reactome">REACT_15259</Comment>
    <Graphics CenterX="4280.0" CenterY="1749.0" Width="80.0" Height="20.0" ZOrder="28672" FillColor="ffffff" FontSize="10" Valign="Middle" />
  </Label>
  <Label TextLabel="Arf1-GTP " GraphId="d5f49">
    <Comment Source="Reactome">REACT_11673</Comment>
    <Graphics CenterX="4280.0" CenterY="1869.0" Width="80.0" Height="20.0" ZOrder="28672" FillColor="ffffff" FontSize="10" Valign="Middle" />
  </Label>
  <Label TextLabel="Cargo&#xA;AP-1&#xA;Beta-arrestin&#xA;Vamp&#xA;Clathrin Triskelion&#xA;Dynamin&#xA;Endophilin Complex " GraphId="c2b8a">
    <Comment Source="Reactome">REACT_14893</Comment>
    <Graphics CenterX="4390.0" CenterY="1629.0" Width="80.0" Height="20.0" ZOrder="28672" FillColor="ffffff" FontSize="10" Valign="Middle" />
  </Label>
  <Label TextLabel="Cargo&#xA;AP-1&#xA;beta-Arrestin-1&#xA;Vamp Complex " GraphId="c4326">
    <Comment Source="Reactome">REACT_19464</Comment>
    <Graphics CenterX="4390.0" CenterY="1669.0" Width="80.0" Height="20.0" ZOrder="28672" FillColor="ffffff" FontSize="10" Valign="Middle" />
  </Label>
  <Label TextLabel="AP-1 Complex " GraphId="e3c36">
    <Comment Source="Reactome">REACT_14976</Comment>
    <Graphics CenterX="4390.0" CenterY="1689.0" Width="80.0" Height="20.0" ZOrder="28672" FillColor="ffffff" FontSize="10" Valign="Middle" />
  </Label>
  <Label TextLabel="AP-1 mu " GraphId="cc108">
    <Comment Source="Reactome">REACT_15185</Comment>
    <Graphics CenterX="4390.0" CenterY="1729.0" Width="80.0" Height="20.0" ZOrder="28672" FillColor="ffffff" FontSize="10" Valign="Middle" />
  </Label>
  <Label TextLabel="AP-1 sigma " GraphId="efc94">
    <Comment Source="Reactome">REACT_15259</Comment>
    <Graphics CenterX="4390.0" CenterY="1789.0" Width="80.0" Height="20.0" ZOrder="28672" FillColor="ffffff" FontSize="10" Valign="Middle" />
  </Label>
  <Label TextLabel="Clathrin Triskelion " GraphId="e6035">
    <Comment Source="Reactome">REACT_15049</Comment>
    <Graphics CenterX="4390.0" CenterY="1909.0" Width="80.0" Height="20.0" ZOrder="28672" FillColor="ffffff" FontSize="10" Valign="Middle" />
  </Label>
  <Label TextLabel="Arf1-GDP " GraphId="e477a">
    <Comment Source="Reactome">REACT_11922</Comment>
    <Graphics CenterX="4500.0" CenterY="1629.0" Width="80.0" Height="20.0" ZOrder="28672" FillColor="ffffff" FontSize="10" Valign="Middle" />
  </Label>
  <Label TextLabel="Cargo&#xA;AP-1&#xA;Beta-arrestin&#xA;Clathrin Triskelion&#xA;Vamp Complex " GraphId="cec1e">
    <Comment Source="Reactome">REACT_15080</Comment>
    <Graphics CenterX="4610.0" CenterY="1629.0" Width="80.0" Height="20.0" ZOrder="28672" FillColor="ffffff" FontSize="10" Valign="Middle" />
  </Label>
  <Label TextLabel="AP-1 Complex " GraphId="da73c">
    <Comment Source="Reactome">REACT_14951</Comment>
    <Graphics CenterX="4610.0" CenterY="1649.0" Width="80.0" Height="20.0" ZOrder="28672" FillColor="ffffff" FontSize="10" Valign="Middle" />
  </Label>
  <Label TextLabel="AP-1 mu " GraphId="b29ff">
    <Comment Source="Reactome">REACT_14887</Comment>
    <Graphics CenterX="4610.0" CenterY="1689.0" Width="80.0" Height="20.0" ZOrder="28672" FillColor="ffffff" FontSize="10" Valign="Middle" />
  </Label>
  <Label TextLabel="AP-1 sigma " GraphId="b6633">
    <Comment Source="Reactome">REACT_15200</Comment>
    <Graphics CenterX="4610.0" CenterY="1749.0" Width="80.0" Height="20.0" ZOrder="28672" FillColor="ffffff" FontSize="10" Valign="Middle" />
  </Label>
  <Label TextLabel="Clathrin Triskelion " GraphId="bec3b">
    <Comment Source="Reactome">REACT_15049</Comment>
    <Graphics CenterX="4610.0" CenterY="1869.0" Width="80.0" Height="20.0" ZOrder="28672" FillColor="ffffff" FontSize="10" Valign="Middle" />
  </Label>
  <Label TextLabel="Clathrin Triskelion " GraphId="bc705">
    <Comment Source="Reactome">REACT_15049</Comment>
    <Graphics CenterX="4720.0" CenterY="1629.0" Width="80.0" Height="20.0" ZOrder="28672" FillColor="ffffff" FontSize="10" Valign="Middle" />
  </Label>
  <Label TextLabel="AP-1 Complex " GraphId="f4ce9">
    <Comment Source="Reactome">REACT_11249</Comment>
    <Graphics CenterX="4830.0" CenterY="1629.0" Width="80.0" Height="20.0" ZOrder="28672" FillColor="ffffff" FontSize="10" Valign="Middle" />
  </Label>
  <Label TextLabel="AP-1 mu " GraphId="e692e">
    <Comment Source="Reactome">REACT_11565</Comment>
    <Graphics CenterX="4830.0" CenterY="1669.0" Width="80.0" Height="20.0" ZOrder="28672" FillColor="ffffff" FontSize="10" Valign="Middle" />
  </Label>
  <Label TextLabel="AP-1 sigma " GraphId="d8878">
    <Comment Source="Reactome">REACT_11809</Comment>
    <Graphics CenterX="4830.0" CenterY="1729.0" Width="80.0" Height="20.0" ZOrder="28672" FillColor="ffffff" FontSize="10" Valign="Middle" />
  </Label>
  <Label TextLabel="HSC70&#xA;Auxillin Complex " GraphId="bf5a4">
    <Comment Source="Reactome">REACT_15197</Comment>
    <Graphics CenterX="4940.0" CenterY="1629.0" Width="80.0" Height="20.0" ZOrder="28672" FillColor="ffffff" FontSize="10" Valign="Middle" />
  </Label>
  <Label TextLabel="cytosol" GraphId="eae5f" GroupRef="e6246">
    <Graphics CenterX="148.0" CenterY="1568.5" Width="64.0" Height="33.0" ZOrder="28672" FillColor="ffffff" FontSize="10" Valign="Middle" />
  </Label>
  <Label TextLabel="Golgi lumen" GraphId="dc164" GroupRef="a35a9">
    <Graphics CenterX="523.5" CenterY="1037.5" Width="93.0" Height="33.0" ZOrder="28672" FillColor="ffffff" FontSize="10" Valign="Middle" />
  </Label>
  <Label TextLabel="endoplasmic reticulum lumen" GraphId="c9026" GroupRef="a46b5">
    <Graphics CenterX="757.5" CenterY="1513.5" Width="203.0" Height="33.0" ZOrder="28672" FillColor="ffffff" FontSize="10" Valign="Middle" />
  </Label>
  <Label TextLabel="ER to Golgi transport vesicle" GraphId="dc931" GroupRef="cf746">
    <Graphics CenterX="270.5" CenterY="1299.5" Width="155.0" Height="47.0" ZOrder="28672" FillColor="ffffff" FontSize="10" Valign="Middle" />
  </Label>
  <Label TextLabel="lysosomal lumen" GraphId="eebff" GroupRef="a438f">
    <Graphics CenterX="1884.5" CenterY="543.5" Width="123.0" Height="33.0" ZOrder="28672" FillColor="ffffff" FontSize="10" Valign="Middle" />
  </Label>
  <Label TextLabel="secretory granule membrane" GraphId="ce614" GroupRef="f001f">
    <Graphics CenterX="348.0" CenterY="409.5" Width="202.0" Height="33.0" ZOrder="28672" FillColor="ffffff" FontSize="10" Valign="Middle" />
  </Label>
  <Label TextLabel="endosome membrane" GraphId="cdd97" GroupRef="fc734">
    <Graphics CenterX="1073.5" CenterY="406.5" Width="157.0" Height="33.0" ZOrder="28672" FillColor="ffffff" FontSize="10" Valign="Middle" />
  </Label>
  <Label TextLabel="cytoplasmic vesicle membrane" GraphId="aa8e2" GroupRef="dfc2a">
    <Graphics CenterX="772.5" CenterY="190.5" Width="97.0" Height="61.0" ZOrder="28672" FillColor="ffffff" FontSize="10" Valign="Middle" />
  </Label>
  <Label TextLabel="cytoplasmic vesicle membrane" GraphId="e1ee7" GroupRef="e20d6">
    <Graphics CenterX="648.0" CenterY="606.5" Width="210.0" Height="33.0" ZOrder="28672" FillColor="ffffff" FontSize="10" Valign="Middle" />
  </Label>
  <Shape GraphId="fa466" GroupRef="e6246">
    <Attribute Key="org.pathvisio.DoubleLineProperty" Value="Double" />
    <Graphics CenterX="1190.5" CenterY="854.0" Width="2185.0" Height="1494.0" ZOrder="16384" FontSize="10" Valign="Middle" ShapeType="RoundedRectangle" LineThickness="3.0" Color="c0c0c0" Rotation="0.0" />
  </Shape>
  <Shape GraphId="ae8d3" GroupRef="a35a9">
    <Attribute Key="org.pathvisio.DoubleLineProperty" Value="Double" />
    <Graphics CenterX="1141.5" CenterY="1009.5" Width="1955.0" Height="133.0" ZOrder="16384" FontSize="10" Valign="Middle" ShapeType="RoundedRectangle" LineThickness="3.0" Color="c0c0c0" Rotation="0.0" />
  </Shape>
  <Shape GraphId="cd4b1" GroupRef="a46b5">
    <Attribute Key="org.pathvisio.DoubleLineProperty" Value="Double" />
    <Graphics CenterX="1154.0" CenterY="1475.0" Width="1918.0" Height="122.0" ZOrder="16384" FontSize="10" Valign="Middle" ShapeType="RoundedRectangle" LineThickness="3.0" Color="c0c0c0" Rotation="0.0" />
  </Shape>
  <Shape GraphId="fd586" GroupRef="cf746">
    <Attribute Key="org.pathvisio.DoubleLineProperty" Value="Double" />
    <Graphics CenterX="268.5" CenterY="1278.0" Width="163.0" Height="114.0" ZOrder="16384" FontSize="10" Valign="Middle" ShapeType="RoundedRectangle" LineThickness="3.0" Color="c0c0c0" Rotation="0.0" />
  </Shape>
  <Shape GraphId="b0516" GroupRef="a438f">
    <Attribute Key="org.pathvisio.DoubleLineProperty" Value="Double" />
    <Graphics CenterX="1847.0" CenterY="464.0" Width="250.0" Height="270.0" ZOrder="16384" FontSize="10" Valign="Middle" ShapeType="RoundedRectangle" LineThickness="3.0" Color="c0c0c0" Rotation="0.0" />
  </Shape>
  <Shape GraphId="fa12b" GroupRef="f001f">
    <Attribute Key="org.pathvisio.DoubleLineProperty" Value="Double" />
    <Graphics CenterX="391.0" CenterY="395.0" Width="376.0" Height="92.0" ZOrder="16384" FontSize="10" Valign="Middle" ShapeType="RoundedRectangle" LineThickness="3.0" Color="c0c0c0" Rotation="0.0" />
  </Shape>
  <Shape GraphId="b04b3" GroupRef="fc734">
    <Attribute Key="org.pathvisio.DoubleLineProperty" Value="Double" />
    <Graphics CenterX="1141.5" CenterY="291.0" Width="299.0" Height="270.0" ZOrder="16384" FontSize="10" Valign="Middle" ShapeType="RoundedRectangle" LineThickness="3.0" Color="c0c0c0" Rotation="0.0" />
  </Shape>
  <Shape GraphId="bfd8e" GroupRef="dfc2a">
    <Attribute Key="org.pathvisio.DoubleLineProperty" Value="Double" />
    <Graphics CenterX="777.5" CenterY="194.5" Width="113.0" Height="59.0" ZOrder="16384" FontSize="10" Valign="Middle" ShapeType="RoundedRectangle" LineThickness="3.0" Color="c0c0c0" Rotation="0.0" />
  </Shape>
  <Shape GraphId="d6da6" GroupRef="e20d6">
    <Attribute Key="org.pathvisio.DoubleLineProperty" Value="Double" />
    <Graphics CenterX="665.0" CenterY="595.0" Width="250.0" Height="250.0" ZOrder="16384" FontSize="10" Valign="Middle" ShapeType="RoundedRectangle" LineThickness="3.0" Color="c0c0c0" Rotation="0.0" />
  </Shape>
  <Group GroupId="a5db2" GraphId="ad955" Style="Complex" />
  <Group GroupId="f25f1" GraphId="d1fc7" Style="Complex" />
  <Group GroupId="a3319" GraphId="d65c5" Style="Complex" />
  <Group GroupId="f13d4" GraphId="ecc9c" Style="Complex" />
  <Group GroupId="b3e97" GraphId="a4a50" Style="Complex" />
  <Group GroupId="a354a" GraphId="ace1d" Style="Complex" />
  <Group GroupId="e0e30" GraphId="d21b1" Style="Complex" />
  <Group GroupId="d6129" GraphId="e4799" Style="Complex" />
  <Group GroupId="f6d31" GraphId="f94ca" Style="Complex" />
  <Group GroupId="b8f24" GraphId="acc74" Style="Complex" />
  <Group GroupId="d3d13" GraphId="ec18a" Style="Complex" />
  <Group GroupId="a4703" GraphId="ec0b4" Style="Complex" />
  <Group GroupId="a9c77" GraphId="b2c32" Style="Complex" />
  <Group GroupId="c1342" GraphId="a08df" Style="Complex" />
  <Group GroupId="ff5a6" GraphId="cd9de" Style="Complex" />
  <Group GroupId="d4638" GraphId="ab77c" Style="Complex" />
  <Group GroupId="f9e23" GraphId="cbe8b" Style="Complex" />
  <Group GroupId="b51e8" GraphId="e5578" Style="Complex" />
  <Group GroupId="a9e03" GraphId="e76d6" Style="Complex" />
  <Group GroupId="d566c" GraphId="d20cc" Style="Complex" />
  <Group GroupId="a53df" GraphId="b2e5d" Style="Complex" />
  <Group GroupId="afb48" GraphId="de73f" Style="Complex" />
  <Group GroupId="e266d" GraphId="f67d6" Style="Complex" />
  <Group GroupId="eee18" GraphId="d606a" Style="Complex" />
  <Group GroupId="a2bfb" GraphId="f4730" Style="Complex" />
  <Group GroupId="fbcf4" GraphId="c6eee" Style="Complex" />
  <Group GroupId="a0b7b" GraphId="c7ebc" Style="Complex" />
  <Group GroupId="cbaac" GraphId="f8e52" Style="Complex" />
  <Group GroupId="bda78" GraphId="d1cdd" Style="Complex" />
  <Group GroupId="df0d3" GraphId="d11ce" Style="Complex" />
  <Group GroupId="d2269" GraphId="af285" Style="Complex" />
  <Group GroupId="a306b" GraphId="e2d55" Style="Complex" />
  <Group GroupId="c6769" GraphId="e959d" Style="Complex" />
  <Group GroupId="d9add" GraphId="f7750" Style="Complex" />
  <Group GroupId="dd96e" GraphId="d2ac6" Style="Complex" />
  <Group GroupId="f8249" GraphId="fb323" Style="Complex" />
  <Group GroupId="d25aa" GraphId="ad8d1" Style="Complex" />
  <Group GroupId="b095f" GraphId="a67e6" Style="Complex" />
  <Group GroupId="e0bb0" GraphId="d959b" Style="Complex" />
  <Group GroupId="cf2e7" GraphId="edc7e" Style="Complex" />
  <Group GroupId="c5aec" GraphId="d5e5f" Style="Complex" />
  <Group GroupId="e7463" GraphId="cd25c" Style="Complex" />
  <Group GroupId="dd6e3" GraphId="e6dcb" Style="Complex" />
  <Group GroupId="da5fd" GraphId="ab021" Style="Complex" />
  <Group GroupId="f920e" GraphId="da4aa" Style="Complex" />
  <Group GroupId="b6d7b" GraphId="b69ae" Style="Complex" />
  <Group GroupId="e2711" GraphId="adce2" Style="Complex" />
  <Group GroupId="e8b7c" GraphId="c8689" Style="Complex" />
  <Group GroupId="da09b" GraphId="e74db" Style="Complex" />
  <Group GroupId="f4662" GraphId="fabf6" Style="Complex" />
  <Group GroupId="b4c25" GraphId="a3479" Style="Complex" />
  <Group GroupId="d22a3" GraphId="b1f91" Style="Complex" />
  <Group GroupId="d2e96" GraphId="fe606" Style="Complex" />
  <Group GroupId="adbce" GraphId="f75a5" Style="Complex" />
  <Group GroupId="b09db" GraphId="d8354" Style="Complex" />
  <Group GroupId="de93b" GraphId="f9042" Style="Complex" />
  <Group GroupId="b5cbf" GraphId="a1732" Style="Complex" />
  <Group GroupId="a4283" GraphId="f65ac" Style="Complex" />
  <Group GroupId="f8671" GraphId="efc64" Style="Complex" />
  <Group GroupId="df36e" GraphId="d279f" Style="Complex" />
  <Group GroupId="b3512" GraphId="b4dcb" Style="Complex" />
  <Group GroupId="e5685" GraphId="bb403" Style="Complex" />
  <Group GroupId="bb850" GraphId="fe3f3" Style="Complex" />
  <Group GroupId="ac05f" GraphId="fd4f0" Style="Complex" />
  <Group GroupId="e2d52" GraphId="c1e38" Style="Complex" />
  <Group GroupId="bb99b" GraphId="b2ee8" Style="Complex" />
  <Group GroupId="c9a72" GraphId="d28dc" Style="Complex" />
  <Group GroupId="fbee8" GraphId="e8253" Style="Complex" />
  <Group GroupId="fd330" GraphId="df35b" Style="Complex" />
  <Group GroupId="aef04" GraphId="cfeef" Style="Complex" />
  <Group GroupId="ff7e2" GraphId="f3e6a" Style="Complex" />
  <Group GroupId="a323f" GraphId="d0f48" Style="Complex" />
  <Group GroupId="a7f43" GraphId="e8bc3" Style="Complex" />
  <Group GroupId="e5901" GraphId="e7f9b" Style="Complex" />
  <Group GroupId="f2063" GraphId="b73f8" Style="Complex" />
  <Group GroupId="a8e58" GraphId="d05d3" Style="Complex" />
  <Group GroupId="bbc06" GraphId="df11e" Style="Complex" />
  <Group GroupId="e9963" GraphId="f024d" Style="Complex" />
  <Group GroupId="fff68" GraphId="a2c32" Style="Complex" />
  <Group GroupId="e6246" GraphId="ed42d" Style="Group" />
  <Group GroupId="a35a9" GraphId="be7f8" Style="Group" />
  <Group GroupId="a46b5" GraphId="e9c38" Style="Group" />
  <Group GroupId="cf746" GraphId="a482e" Style="Group" />
  <Group GroupId="a438f" GraphId="c9c66" Style="Group" />
  <Group GroupId="f001f" GraphId="e5664" Style="Group" />
  <Group GroupId="fc734" GraphId="e63a9" Style="Group" />
  <Group GroupId="dfc2a" GraphId="c72cf" Style="Group" />
  <Group GroupId="e20d6" GraphId="e5923" Style="Group" />
  <InfoBox CenterX="0.0" CenterY="0.0" />
  <Biopax>
    <bp:PublicationXref xmlns:bp="http://www.biopax.org/release/biopax-level3.owl#" xmlns:rdf="http://www.w3.org/1999/02/22-rdf-syntax-ns#" rdf:id="d06">
      <bp:ID rdf:datatype="http://www.w3.org/2001/XMLSchema#string">21405107</bp:ID>
      <bp:DB rdf:datatype="http://www.w3.org/2001/XMLSchema#string">PubMed</bp:DB>
      <bp:TITLE rdf:datatype="http://www.w3.org/2001/XMLSchema#string">Endocytosis, recycling, and regulated exocytosis of glucose transporter 4.</bp:TITLE>
      <bp:AUTHORS rdf:datatype="http://www.w3.org/2001/XMLSchema#string">Foley K, Boguslavsky S, Klip A.</bp:AUTHORS>
    </bp:PublicationXref>
    <bp:PublicationXref xmlns:bp="http://www.biopax.org/release/biopax-level3.owl#" xmlns:rdf="http://www.w3.org/1999/02/22-rdf-syntax-ns#" rdf:id="d46">
      <bp:ID rdf:datatype="http://www.w3.org/2001/XMLSchema#string">8533093</bp:ID>
      <bp:DB rdf:datatype="http://www.w3.org/2001/XMLSchema#string">PubMed</bp:DB>
      <bp:TITLE rdf:datatype="http://www.w3.org/2001/XMLSchema#string">The ARF1 GTPase-activating protein: zinc finger motif and Golgi complex localization.</bp:TITLE>
      <bp:AUTHORS rdf:datatype="http://www.w3.org/2001/XMLSchema#string">Cukierman E, Huber I, Rotman M, Cassel D.</bp:AUTHORS>
    </bp:PublicationXref>
    <bp:PublicationXref xmlns:bp="http://www.biopax.org/release/biopax-level3.owl#" xmlns:rdf="http://www.w3.org/1999/02/22-rdf-syntax-ns#" rdf:id="edb">
      <bp:ID rdf:datatype="http://www.w3.org/2001/XMLSchema#string">16371348</bp:ID>
      <bp:DB rdf:datatype="http://www.w3.org/2001/XMLSchema#string">PubMed</bp:DB>
      <bp:TITLE rdf:datatype="http://www.w3.org/2001/XMLSchema#string">Degradation of endocytosed epidermal growth factor and virally ubiquitinated major histocompatibility complex class I is independent of mammalian ESCRTII.</bp:TITLE>
      <bp:AUTHORS rdf:datatype="http://www.w3.org/2001/XMLSchema#string">Bowers K, Piper SC, Edeling MA, Gray SR, Owen DJ, Lehner PJ, Luzio JP.</bp:AUTHORS>
    </bp:PublicationXref>
    <bp:PublicationXref xmlns:bp="http://www.biopax.org/release/biopax-level3.owl#" xmlns:rdf="http://www.w3.org/1999/02/22-rdf-syntax-ns#" rdf:id="fd2">
      <bp:ID rdf:datatype="http://www.w3.org/2001/XMLSchema#string">11994746</bp:ID>
      <bp:DB rdf:datatype="http://www.w3.org/2001/XMLSchema#string">PubMed</bp:DB>
      <bp:TITLE rdf:datatype="http://www.w3.org/2001/XMLSchema#string">Regulated transport of the glucose transporter GLUT4.</bp:TITLE>
      <bp:AUTHORS rdf:datatype="http://www.w3.org/2001/XMLSchema#string">Bryant NJ, Govers R, James DE.</bp:AUTHORS>
    </bp:PublicationXref>
    <bp:PublicationXref xmlns:bp="http://www.biopax.org/release/biopax-level3.owl#" xmlns:rdf="http://www.w3.org/1999/02/22-rdf-syntax-ns#" rdf:id="f94">
      <bp:ID rdf:datatype="http://www.w3.org/2001/XMLSchema#string">15218037</bp:ID>
      <bp:DB rdf:datatype="http://www.w3.org/2001/XMLSchema#string">PubMed</bp:DB>
      <bp:TITLE rdf:datatype="http://www.w3.org/2001/XMLSchema#string">The human endosomal sorting complex required for transport (ESCRT-I) and its role in HIV-1 budding.</bp:TITLE>
      <bp:AUTHORS rdf:datatype="http://www.w3.org/2001/XMLSchema#string">Stuchell MD, Garrus JE, Müller B, Stray KM, Ghaffarian S, McKinnon R, Kräusslich HG, Morham SG, Sundquist WI.</bp:AUTHORS>
    </bp:PublicationXref>
    <bp:PublicationXref xmlns:bp="http://www.biopax.org/release/biopax-level3.owl#" xmlns:rdf="http://www.w3.org/1999/02/22-rdf-syntax-ns#" rdf:id="bc1">
      <bp:ID rdf:datatype="http://www.w3.org/2001/XMLSchema#string">21216617</bp:ID>
      <bp:DB rdf:datatype="http://www.w3.org/2001/XMLSchema#string">PubMed</bp:DB>
      <bp:TITLE rdf:datatype="http://www.w3.org/2001/XMLSchema#string">Signaling, cytoskeletal and membrane mechanisms regulating GLUT4 exocytosis.</bp:TITLE>
      <bp:AUTHORS rdf:datatype="http://www.w3.org/2001/XMLSchema#string">Hoffman NJ, Elmendorf JS.</bp:AUTHORS>
    </bp:PublicationXref>
    <bp:PublicationXref xmlns:bp="http://www.biopax.org/release/biopax-level3.owl#" xmlns:rdf="http://www.w3.org/1999/02/22-rdf-syntax-ns#" rdf:id="f95">
      <bp:ID rdf:datatype="http://www.w3.org/2001/XMLSchema#string">11694590</bp:ID>
      <bp:DB rdf:datatype="http://www.w3.org/2001/XMLSchema#string">PubMed</bp:DB>
      <bp:TITLE rdf:datatype="http://www.w3.org/2001/XMLSchema#string">GGAs: roles of the different domains and comparison with AP-1 and clathrin.</bp:TITLE>
      <bp:AUTHORS rdf:datatype="http://www.w3.org/2001/XMLSchema#string">Hirst J, Lindsay MR, Robinson MS.</bp:AUTHORS>
    </bp:PublicationXref>
    <bp:PublicationXref xmlns:bp="http://www.biopax.org/release/biopax-level3.owl#" xmlns:rdf="http://www.w3.org/1999/02/22-rdf-syntax-ns#" rdf:id="fd4">
      <bp:ID rdf:datatype="http://www.w3.org/2001/XMLSchema#string">10982397</bp:ID>
      <bp:DB rdf:datatype="http://www.w3.org/2001/XMLSchema#string">PubMed</bp:DB>
      <bp:TITLE rdf:datatype="http://www.w3.org/2001/XMLSchema#string">Dynamics of transitional endoplasmic reticulum sites in vertebrate cells.</bp:TITLE>
      <bp:AUTHORS rdf:datatype="http://www.w3.org/2001/XMLSchema#string">Hammond AT, Glick BS.</bp:AUTHORS>
    </bp:PublicationXref>
    <bp:PublicationXref xmlns:bp="http://www.biopax.org/release/biopax-level3.owl#" xmlns:rdf="http://www.w3.org/1999/02/22-rdf-syntax-ns#" rdf:id="d09">
      <bp:ID rdf:datatype="http://www.w3.org/2001/XMLSchema#string">16155256</bp:ID>
      <bp:DB rdf:datatype="http://www.w3.org/2001/XMLSchema#string">PubMed</bp:DB>
      <bp:TITLE rdf:datatype="http://www.w3.org/2001/XMLSchema#string">Depletion of GAK/auxilin 2 inhibits receptor-mediated endocytosis and recruitment of both clathrin and clathrin adaptors.</bp:TITLE>
      <bp:AUTHORS rdf:datatype="http://www.w3.org/2001/XMLSchema#string">Lee DW, Zhao X, Zhang F, Eisenberg E, Greene LE.</bp:AUTHORS>
    </bp:PublicationXref>
    <bp:PublicationXref xmlns:bp="http://www.biopax.org/release/biopax-level3.owl#" xmlns:rdf="http://www.w3.org/1999/02/22-rdf-syntax-ns#" rdf:id="be6">
      <bp:ID rdf:datatype="http://www.w3.org/2001/XMLSchema#string">8374173</bp:ID>
      <bp:DB rdf:datatype="http://www.w3.org/2001/XMLSchema#string">PubMed</bp:DB>
      <bp:TITLE rdf:datatype="http://www.w3.org/2001/XMLSchema#string">Alteration of clathrin light chain expression by transfection and gene disruption.</bp:TITLE>
      <bp:AUTHORS rdf:datatype="http://www.w3.org/2001/XMLSchema#string">Acton SL, Wong DH, Parham P, Brodsky FM, Jackson AP.</bp:AUTHORS>
    </bp:PublicationXref>
    <bp:PublicationXref xmlns:bp="http://www.biopax.org/release/biopax-level3.owl#" xmlns:rdf="http://www.w3.org/1999/02/22-rdf-syntax-ns#" rdf:id="c18">
      <bp:ID rdf:datatype="http://www.w3.org/2001/XMLSchema#string">11604418</bp:ID>
      <bp:DB rdf:datatype="http://www.w3.org/2001/XMLSchema#string">PubMed</bp:DB>
      <bp:TITLE rdf:datatype="http://www.w3.org/2001/XMLSchema#string">Generation of high curvature membranes mediated by direct endophilin bilayer interactions.</bp:TITLE>
      <bp:AUTHORS rdf:datatype="http://www.w3.org/2001/XMLSchema#string">Farsad K, Ringstad N, Takei K, Floyd SR, Rose K, De Camilli P.</bp:AUTHORS>
    </bp:PublicationXref>
    <bp:PublicationXref xmlns:bp="http://www.biopax.org/release/biopax-level3.owl#" xmlns:rdf="http://www.w3.org/1999/02/22-rdf-syntax-ns#" rdf:id="bed">
      <bp:ID rdf:datatype="http://www.w3.org/2001/XMLSchema#string">9861669</bp:ID>
      <bp:DB rdf:datatype="http://www.w3.org/2001/XMLSchema#string">PubMed</bp:DB>
      <bp:TITLE rdf:datatype="http://www.w3.org/2001/XMLSchema#string">Diverse functions of vertebrate gap junctions.</bp:TITLE>
      <bp:AUTHORS rdf:datatype="http://www.w3.org/2001/XMLSchema#string">Simon AM, Goodenough DA.</bp:AUTHORS>
    </bp:PublicationXref>
    <bp:PublicationXref xmlns:bp="http://www.biopax.org/release/biopax-level3.owl#" xmlns:rdf="http://www.w3.org/1999/02/22-rdf-syntax-ns#" rdf:id="e1a">
      <bp:ID rdf:datatype="http://www.w3.org/2001/XMLSchema#string">20417083</bp:ID>
      <bp:DB rdf:datatype="http://www.w3.org/2001/XMLSchema#string">PubMed</bp:DB>
      <bp:TITLE rdf:datatype="http://www.w3.org/2001/XMLSchema#string">Biogenesis and regulation of insulin-responsive vesicles containing GLUT4.</bp:TITLE>
      <bp:AUTHORS rdf:datatype="http://www.w3.org/2001/XMLSchema#string">Bogan JS, Kandror KV.</bp:AUTHORS>
    </bp:PublicationXref>
    <bp:PublicationXref xmlns:bp="http://www.biopax.org/release/biopax-level3.owl#" xmlns:rdf="http://www.w3.org/1999/02/22-rdf-syntax-ns#" rdf:id="a85">
      <bp:ID rdf:datatype="http://www.w3.org/2001/XMLSchema#string">16973552</bp:ID>
      <bp:DB rdf:datatype="http://www.w3.org/2001/XMLSchema#string">PubMed</bp:DB>
      <bp:TITLE rdf:datatype="http://www.w3.org/2001/XMLSchema#string">Human ESCRT-II complex and its role in human immunodeficiency virus type 1 release.</bp:TITLE>
      <bp:AUTHORS rdf:datatype="http://www.w3.org/2001/XMLSchema#string">Langelier C, von Schwedler UK, Fisher RD, De Domenico I, White PL, Hill CP, Kaplan J, Ward D, Sundquist WI.</bp:AUTHORS>
    </bp:PublicationXref>
    <bp:PublicationXref xmlns:bp="http://www.biopax.org/release/biopax-level3.owl#" xmlns:rdf="http://www.w3.org/1999/02/22-rdf-syntax-ns#" rdf:id="e59">
      <bp:ID rdf:datatype="http://www.w3.org/2001/XMLSchema#string">15102850</bp:ID>
      <bp:DB rdf:datatype="http://www.w3.org/2001/XMLSchema#string">PubMed</bp:DB>
      <bp:TITLE rdf:datatype="http://www.w3.org/2001/XMLSchema#string">Identification of snapin and three novel proteins (BLOS1, BLOS2, and BLOS3/reduced pigmentation) as subunits of biogenesis of lysosome-related organelles complex-1 (BLOC-1).</bp:TITLE>
      <bp:AUTHORS rdf:datatype="http://www.w3.org/2001/XMLSchema#string">Starcevic M, Dell'Angelica EC.</bp:AUTHORS>
    </bp:PublicationXref>
    <bp:PublicationXref xmlns:bp="http://www.biopax.org/release/biopax-level3.owl#" xmlns:rdf="http://www.w3.org/1999/02/22-rdf-syntax-ns#" rdf:id="ad2">
      <bp:ID rdf:datatype="http://www.w3.org/2001/XMLSchema#string">8670264</bp:ID>
      <bp:DB rdf:datatype="http://www.w3.org/2001/XMLSchema#string">PubMed</bp:DB>
      <bp:TITLE rdf:datatype="http://www.w3.org/2001/XMLSchema#string">Dynamin II binds to the trans-Golgi network.</bp:TITLE>
      <bp:AUTHORS rdf:datatype="http://www.w3.org/2001/XMLSchema#string">Maier O, Knoblich M, Westermann P.</bp:AUTHORS>
    </bp:PublicationXref>
    <bp:PublicationXref xmlns:bp="http://www.biopax.org/release/biopax-level3.owl#" xmlns:rdf="http://www.w3.org/1999/02/22-rdf-syntax-ns#" rdf:id="b98">
      <bp:ID rdf:datatype="http://www.w3.org/2001/XMLSchema#string">16956762</bp:ID>
      <bp:DB rdf:datatype="http://www.w3.org/2001/XMLSchema#string">PubMed</bp:DB>
      <bp:TITLE rdf:datatype="http://www.w3.org/2001/XMLSchema#string">Insights into COPI coat assembly and function in living cells.</bp:TITLE>
      <bp:AUTHORS rdf:datatype="http://www.w3.org/2001/XMLSchema#string">Lippincott-Schwartz J, Liu W.</bp:AUTHORS>
    </bp:PublicationXref>
    <bp:PublicationXref xmlns:bp="http://www.biopax.org/release/biopax-level3.owl#" xmlns:rdf="http://www.w3.org/1999/02/22-rdf-syntax-ns#" rdf:id="b45">
      <bp:ID rdf:datatype="http://www.w3.org/2001/XMLSchema#string">10402461</bp:ID>
      <bp:DB rdf:datatype="http://www.w3.org/2001/XMLSchema#string">PubMed</bp:DB>
      <bp:TITLE rdf:datatype="http://www.w3.org/2001/XMLSchema#string">GBF1: A novel Golgi-associated BFA-resistant guanine nucleotide exchange factor that displays specificity for ADP-ribosylation factor 5.</bp:TITLE>
      <bp:AUTHORS rdf:datatype="http://www.w3.org/2001/XMLSchema#string">Claude A, Zhao BP, Kuziemsky CE, Dahan S, Berger SJ, Yan JP, Armold AD, Sullivan EM, Melançon P.</bp:AUTHORS>
    </bp:PublicationXref>
    <bp:PublicationXref xmlns:bp="http://www.biopax.org/release/biopax-level3.owl#" xmlns:rdf="http://www.w3.org/1999/02/22-rdf-syntax-ns#" rdf:id="bc2">
      <bp:ID rdf:datatype="http://www.w3.org/2001/XMLSchema#string">11101518</bp:ID>
      <bp:DB rdf:datatype="http://www.w3.org/2001/XMLSchema#string">PubMed</bp:DB>
      <bp:TITLE rdf:datatype="http://www.w3.org/2001/XMLSchema#string">A SNARE complex mediating fusion of late endosomes defines conserved properties of SNARE structure and function.</bp:TITLE>
      <bp:AUTHORS rdf:datatype="http://www.w3.org/2001/XMLSchema#string">Antonin W, Holroyd C, Fasshauer D, Pabst S, Von Mollard GF, Jahn R.</bp:AUTHORS>
    </bp:PublicationXref>
    <bp:PublicationXref xmlns:bp="http://www.biopax.org/release/biopax-level3.owl#" xmlns:rdf="http://www.w3.org/1999/02/22-rdf-syntax-ns#" rdf:id="ddb">
      <bp:ID rdf:datatype="http://www.w3.org/2001/XMLSchema#string">8599108</bp:ID>
      <bp:DB rdf:datatype="http://www.w3.org/2001/XMLSchema#string">PubMed</bp:DB>
      <bp:TITLE rdf:datatype="http://www.w3.org/2001/XMLSchema#string">Coat proteins and vesicle budding.</bp:TITLE>
      <bp:AUTHORS rdf:datatype="http://www.w3.org/2001/XMLSchema#string">Schekman R, Orci L.</bp:AUTHORS>
    </bp:PublicationXref>
    <bp:PublicationXref xmlns:bp="http://www.biopax.org/release/biopax-level3.owl#" xmlns:rdf="http://www.w3.org/1999/02/22-rdf-syntax-ns#" rdf:id="a5b">
      <bp:ID rdf:datatype="http://www.w3.org/2001/XMLSchema#string">14993220</bp:ID>
      <bp:DB rdf:datatype="http://www.w3.org/2001/XMLSchema#string">PubMed</bp:DB>
      <bp:TITLE rdf:datatype="http://www.w3.org/2001/XMLSchema#string">Identification of SNAREs involved in synaptotagmin VII-regulated lysosomal exocytosis.</bp:TITLE>
      <bp:AUTHORS rdf:datatype="http://www.w3.org/2001/XMLSchema#string">Rao SK, Huynh C, Proux-Gillardeaux V, Galli T, Andrews NW.</bp:AUTHORS>
    </bp:PublicationXref>
    <bp:PublicationXref xmlns:bp="http://www.biopax.org/release/biopax-level3.owl#" xmlns:rdf="http://www.w3.org/1999/02/22-rdf-syntax-ns#" rdf:id="e99">
      <bp:ID rdf:datatype="http://www.w3.org/2001/XMLSchema#string">12379802</bp:ID>
      <bp:DB rdf:datatype="http://www.w3.org/2001/XMLSchema#string">PubMed</bp:DB>
      <bp:TITLE rdf:datatype="http://www.w3.org/2001/XMLSchema#string">ARFGAP1 promotes the formation of COPI vesicles, suggesting function as a component of the coat.</bp:TITLE>
      <bp:AUTHORS rdf:datatype="http://www.w3.org/2001/XMLSchema#string">Yang JS, Lee SY, Gao M, Bourgoin S, Randazzo PA, Premont RT, Hsu VW.</bp:AUTHORS>
    </bp:PublicationXref>
    <bp:PublicationXref xmlns:bp="http://www.biopax.org/release/biopax-level3.owl#" xmlns:rdf="http://www.w3.org/1999/02/22-rdf-syntax-ns#" rdf:id="bd8">
      <bp:ID rdf:datatype="http://www.w3.org/2001/XMLSchema#string">8524399</bp:ID>
      <bp:DB rdf:datatype="http://www.w3.org/2001/XMLSchema#string">PubMed</bp:DB>
      <bp:TITLE rdf:datatype="http://www.w3.org/2001/XMLSchema#string">Role of auxilin in uncoating clathrin-coated vesicles.</bp:TITLE>
      <bp:AUTHORS rdf:datatype="http://www.w3.org/2001/XMLSchema#string">Ungewickell E, Ungewickell H, Holstein SE, Lindner R, Prasad K, Barouch W, Martin B, Greene LE, Eisenberg E.</bp:AUTHORS>
    </bp:PublicationXref>
    <bp:PublicationXref xmlns:bp="http://www.biopax.org/release/biopax-level3.owl#" xmlns:rdf="http://www.w3.org/1999/02/22-rdf-syntax-ns#" rdf:id="b20">
      <bp:ID rdf:datatype="http://www.w3.org/2001/XMLSchema#string">17316621</bp:ID>
      <bp:DB rdf:datatype="http://www.w3.org/2001/XMLSchema#string">PubMed</bp:DB>
      <bp:TITLE rdf:datatype="http://www.w3.org/2001/XMLSchema#string">Mechanisms of COPII vesicle formation and protein sorting.</bp:TITLE>
      <bp:AUTHORS rdf:datatype="http://www.w3.org/2001/XMLSchema#string">Sato K, Nakano A.</bp:AUTHORS>
    </bp:PublicationXref>
    <bp:PublicationXref xmlns:bp="http://www.biopax.org/release/biopax-level3.owl#" xmlns:rdf="http://www.w3.org/1999/02/22-rdf-syntax-ns#" rdf:id="a2c">
      <bp:ID rdf:datatype="http://www.w3.org/2001/XMLSchema#string">10394364</bp:ID>
      <bp:DB rdf:datatype="http://www.w3.org/2001/XMLSchema#string">PubMed</bp:DB>
      <bp:TITLE rdf:datatype="http://www.w3.org/2001/XMLSchema#string">Functional organization of clathrin in coats: combining electron cryomicroscopy and X-ray crystallography.</bp:TITLE>
      <bp:AUTHORS rdf:datatype="http://www.w3.org/2001/XMLSchema#string">Musacchio A, Smith CJ, Roseman AM, Harrison SC, Kirchhausen T, Pearse BM.</bp:AUTHORS>
    </bp:PublicationXref>
    <bp:PublicationXref xmlns:bp="http://www.biopax.org/release/biopax-level3.owl#" xmlns:rdf="http://www.w3.org/1999/02/22-rdf-syntax-ns#" rdf:id="e14">
      <bp:ID rdf:datatype="http://www.w3.org/2001/XMLSchema#string">15075231</bp:ID>
      <bp:DB rdf:datatype="http://www.w3.org/2001/XMLSchema#string">PubMed</bp:DB>
      <bp:TITLE rdf:datatype="http://www.w3.org/2001/XMLSchema#string">ATPase-deficient hVPS4 impairs formation of internal endosomal vesicles and stabilizes bilayered clathrin coats on endosomal vacuoles.</bp:TITLE>
      <bp:AUTHORS rdf:datatype="http://www.w3.org/2001/XMLSchema#string">Sachse M, Strous GJ, Klumperman J.</bp:AUTHORS>
    </bp:PublicationXref>
    <bp:PublicationXref xmlns:bp="http://www.biopax.org/release/biopax-level3.owl#" xmlns:rdf="http://www.w3.org/1999/02/22-rdf-syntax-ns#" rdf:id="da8">
      <bp:ID rdf:datatype="http://www.w3.org/2001/XMLSchema#string">18570632</bp:ID>
      <bp:DB rdf:datatype="http://www.w3.org/2001/XMLSchema#string">PubMed</bp:DB>
      <bp:TITLE rdf:datatype="http://www.w3.org/2001/XMLSchema#string">Insulin action on glucose transporters through molecular switches, tracks and tethers.</bp:TITLE>
      <bp:AUTHORS rdf:datatype="http://www.w3.org/2001/XMLSchema#string">Zaid H, Antonescu CN, Randhawa VK, Klip A.</bp:AUTHORS>
    </bp:PublicationXref>
    <bp:PublicationXref xmlns:bp="http://www.biopax.org/release/biopax-level3.owl#" xmlns:rdf="http://www.w3.org/1999/02/22-rdf-syntax-ns#" rdf:id="f4a">
      <bp:ID rdf:datatype="http://www.w3.org/2001/XMLSchema#string">9614177</bp:ID>
      <bp:DB rdf:datatype="http://www.w3.org/2001/XMLSchema#string">PubMed</bp:DB>
      <bp:TITLE rdf:datatype="http://www.w3.org/2001/XMLSchema#string">ADP-ribosylation factor 1 transiently activates high-affinity adaptor protein complex AP-1 binding sites on Golgi membranes.</bp:TITLE>
      <bp:AUTHORS rdf:datatype="http://www.w3.org/2001/XMLSchema#string">Zhu Y, Traub LM, Kornfeld S.</bp:AUTHORS>
    </bp:PublicationXref>
    <bp:PublicationXref xmlns:bp="http://www.biopax.org/release/biopax-level3.owl#" xmlns:rdf="http://www.w3.org/1999/02/22-rdf-syntax-ns#" rdf:id="a17">
      <bp:ID rdf:datatype="http://www.w3.org/2001/XMLSchema#string">11563910</bp:ID>
      <bp:DB rdf:datatype="http://www.w3.org/2001/XMLSchema#string">PubMed</bp:DB>
      <bp:TITLE rdf:datatype="http://www.w3.org/2001/XMLSchema#string">Mammalian cells express two VPS4 proteins both of which are involved in intracellular protein trafficking.</bp:TITLE>
      <bp:AUTHORS rdf:datatype="http://www.w3.org/2001/XMLSchema#string">Scheuring S, Röhricht RA, Schöning-Burkhardt B, Beyer A, Müller S, Abts HF, Köhrer K.</bp:AUTHORS>
    </bp:PublicationXref>
    <bp:PublicationXref xmlns:bp="http://www.biopax.org/release/biopax-level3.owl#" xmlns:rdf="http://www.w3.org/1999/02/22-rdf-syntax-ns#" rdf:id="c59">
      <bp:ID rdf:datatype="http://www.w3.org/2001/XMLSchema#string">17116749</bp:ID>
      <bp:DB rdf:datatype="http://www.w3.org/2001/XMLSchema#string">PubMed</bp:DB>
      <bp:TITLE rdf:datatype="http://www.w3.org/2001/XMLSchema#string">Comparative proteomics of clathrin-coated vesicles.</bp:TITLE>
      <bp:AUTHORS rdf:datatype="http://www.w3.org/2001/XMLSchema#string">Borner GH, Harbour M, Hester S, Lilley KS, Robinson MS.</bp:AUTHORS>
    </bp:PublicationXref>
    <bp:PublicationXref xmlns:bp="http://www.biopax.org/release/biopax-level3.owl#" xmlns:rdf="http://www.w3.org/1999/02/22-rdf-syntax-ns#" rdf:id="d50">
      <bp:ID rdf:datatype="http://www.w3.org/2001/XMLSchema#string">19389739</bp:ID>
      <bp:DB rdf:datatype="http://www.w3.org/2001/XMLSchema#string">PubMed</bp:DB>
      <bp:TITLE rdf:datatype="http://www.w3.org/2001/XMLSchema#string">The molecular basis of insulin-stimulated glucose uptake: signalling, trafficking and potential drug targets.</bp:TITLE>
      <bp:AUTHORS rdf:datatype="http://www.w3.org/2001/XMLSchema#string">Leney SE, Tavaré JM.</bp:AUTHORS>
    </bp:PublicationXref>
    <bp:PublicationXref xmlns:bp="http://www.biopax.org/release/biopax-level3.owl#" xmlns:rdf="http://www.w3.org/1999/02/22-rdf-syntax-ns#" rdf:id="e07">
      <bp:ID rdf:datatype="http://www.w3.org/2001/XMLSchema#string">15033576</bp:ID>
      <bp:DB rdf:datatype="http://www.w3.org/2001/XMLSchema#string">PubMed</bp:DB>
      <bp:TITLE rdf:datatype="http://www.w3.org/2001/XMLSchema#string">Regulation of connexin biosynthesis, assembly, gap junction formation, and removal.</bp:TITLE>
      <bp:AUTHORS rdf:datatype="http://www.w3.org/2001/XMLSchema#string">Segretain D, Falk MM.</bp:AUTHORS>
    </bp:PublicationXref>
    <bp:PublicationXref xmlns:bp="http://www.biopax.org/release/biopax-level3.owl#" xmlns:rdf="http://www.w3.org/1999/02/22-rdf-syntax-ns#" rdf:id="abb">
      <bp:ID rdf:datatype="http://www.w3.org/2001/XMLSchema#string">14624836</bp:ID>
      <bp:DB rdf:datatype="http://www.w3.org/2001/XMLSchema#string">PubMed</bp:DB>
      <bp:TITLE rdf:datatype="http://www.w3.org/2001/XMLSchema#string">Hrs function: viruses provide the clue.</bp:TITLE>
      <bp:AUTHORS rdf:datatype="http://www.w3.org/2001/XMLSchema#string">Clague MJ, Urbé S.</bp:AUTHORS>
    </bp:PublicationXref>
    <bp:PublicationXref xmlns:bp="http://www.biopax.org/release/biopax-level3.owl#" xmlns:rdf="http://www.w3.org/1999/02/22-rdf-syntax-ns#" rdf:id="c5e">
      <bp:ID rdf:datatype="http://www.w3.org/2001/XMLSchema#string">10825291</bp:ID>
      <bp:DB rdf:datatype="http://www.w3.org/2001/XMLSchema#string">PubMed</bp:DB>
      <bp:TITLE rdf:datatype="http://www.w3.org/2001/XMLSchema#string">COPI-coated ER-to-Golgi transport complexes segregate from COPII in close proximity to ER exit sites.</bp:TITLE>
      <bp:AUTHORS rdf:datatype="http://www.w3.org/2001/XMLSchema#string">Stephens DJ, Lin-Marq N, Pagano A, Pepperkok R, Paccaud JP.</bp:AUTHORS>
    </bp:PublicationXref>
    <bp:PublicationXref xmlns:bp="http://www.biopax.org/release/biopax-level3.owl#" xmlns:rdf="http://www.w3.org/1999/02/22-rdf-syntax-ns#" rdf:id="f82">
      <bp:ID rdf:datatype="http://www.w3.org/2001/XMLSchema#string">15795316</bp:ID>
      <bp:DB rdf:datatype="http://www.w3.org/2001/XMLSchema#string">PubMed</bp:DB>
      <bp:TITLE rdf:datatype="http://www.w3.org/2001/XMLSchema#string">ArfGAP1 dynamics and its role in COPI coat assembly on Golgi membranes of living cells.</bp:TITLE>
      <bp:AUTHORS rdf:datatype="http://www.w3.org/2001/XMLSchema#string">Liu W, Duden R, Phair RD, Lippincott-Schwartz J.</bp:AUTHORS>
    </bp:PublicationXref>
    <bp:PublicationXref xmlns:bp="http://www.biopax.org/release/biopax-level3.owl#" xmlns:rdf="http://www.w3.org/1999/02/22-rdf-syntax-ns#" rdf:id="e84">
      <bp:ID rdf:datatype="http://www.w3.org/2001/XMLSchema#string">11146276</bp:ID>
      <bp:DB rdf:datatype="http://www.w3.org/2001/XMLSchema#string">PubMed</bp:DB>
      <bp:TITLE rdf:datatype="http://www.w3.org/2001/XMLSchema#string">Human diseases: clues to cracking the connexin code?</bp:TITLE>
      <bp:AUTHORS rdf:datatype="http://www.w3.org/2001/XMLSchema#string">Kelsell DP, Dunlop J, Hodgins MB.</bp:AUTHORS>
    </bp:PublicationXref>
    <bp:PublicationXref xmlns:bp="http://www.biopax.org/release/biopax-level3.owl#" xmlns:rdf="http://www.w3.org/1999/02/22-rdf-syntax-ns#" rdf:id="a53">
      <bp:ID rdf:datatype="http://www.w3.org/2001/XMLSchema#string">11737941</bp:ID>
      <bp:DB rdf:datatype="http://www.w3.org/2001/XMLSchema#string">PubMed</bp:DB>
      <bp:TITLE rdf:datatype="http://www.w3.org/2001/XMLSchema#string">Learning the language of cell-cell communication through connexin channels.</bp:TITLE>
      <bp:AUTHORS rdf:datatype="http://www.w3.org/2001/XMLSchema#string">Bruzzone R.</bp:AUTHORS>
    </bp:PublicationXref>
    <bp:PublicationXref xmlns:bp="http://www.biopax.org/release/biopax-level3.owl#" xmlns:rdf="http://www.w3.org/1999/02/22-rdf-syntax-ns#" rdf:id="f62">
      <bp:ID rdf:datatype="http://www.w3.org/2001/XMLSchema#string">8810314</bp:ID>
      <bp:DB rdf:datatype="http://www.w3.org/2001/XMLSchema#string">PubMed</bp:DB>
      <bp:TITLE rdf:datatype="http://www.w3.org/2001/XMLSchema#string">Cytosolic and membrane-associated proteins involved in the recruitment of AP-1 adaptors onto the trans-Golgi network.</bp:TITLE>
      <bp:AUTHORS rdf:datatype="http://www.w3.org/2001/XMLSchema#string">Seaman MN, Sowerby PJ, Robinson MS.</bp:AUTHORS>
    </bp:PublicationXref>
    <bp:PublicationXref xmlns:bp="http://www.biopax.org/release/biopax-level3.owl#" xmlns:rdf="http://www.w3.org/1999/02/22-rdf-syntax-ns#" rdf:id="d4e">
      <bp:ID rdf:datatype="http://www.w3.org/2001/XMLSchema#string">11031247</bp:ID>
      <bp:DB rdf:datatype="http://www.w3.org/2001/XMLSchema#string">PubMed</bp:DB>
      <bp:TITLE rdf:datatype="http://www.w3.org/2001/XMLSchema#string">Secretory protein trafficking and organelle dynamics in living cells.</bp:TITLE>
      <bp:AUTHORS rdf:datatype="http://www.w3.org/2001/XMLSchema#string">Lippincott-Schwartz J, Roberts TH, Hirschberg K.</bp:AUTHORS>
    </bp:PublicationXref>
    <bp:PublicationXref xmlns:bp="http://www.biopax.org/release/biopax-level3.owl#" xmlns:rdf="http://www.w3.org/1999/02/22-rdf-syntax-ns#" rdf:id="ffb">
      <bp:ID rdf:datatype="http://www.w3.org/2001/XMLSchema#string">21306486</bp:ID>
      <bp:DB rdf:datatype="http://www.w3.org/2001/XMLSchema#string">PubMed</bp:DB>
      <bp:TITLE rdf:datatype="http://www.w3.org/2001/XMLSchema#string">The sugar is sIRVed: sorting Glut4 and its fellow travelers.</bp:TITLE>
      <bp:AUTHORS rdf:datatype="http://www.w3.org/2001/XMLSchema#string">Kandror KV, Pilch PF.</bp:AUTHORS>
    </bp:PublicationXref>
    <bp:PublicationXref xmlns:bp="http://www.biopax.org/release/biopax-level3.owl#" xmlns:rdf="http://www.w3.org/1999/02/22-rdf-syntax-ns#" rdf:id="b3f">
      <bp:ID rdf:datatype="http://www.w3.org/2001/XMLSchema#string">14654841</bp:ID>
      <bp:DB rdf:datatype="http://www.w3.org/2001/XMLSchema#string">PubMed</bp:DB>
      <bp:TITLE rdf:datatype="http://www.w3.org/2001/XMLSchema#string">Lipid packing sensed by ArfGAP1 couples COPI coat disassembly to membrane bilayer curvature.</bp:TITLE>
      <bp:AUTHORS rdf:datatype="http://www.w3.org/2001/XMLSchema#string">Bigay J, Gounon P, Robineau S, Antonny B.</bp:AUTHORS>
    </bp:PublicationXref>
  </Biopax>
</Pathway>
