# Supplementary material for: A network biology workflow to study transcriptomics data of the diabetic liver
Source: BMC Genomics. 2014 Nov 15;15(1):971. doi: 10.1186/1471-2164-15-971 (PMC4246458; doi:10.1186/1471-2164-15-971)
Supplement: Supplementary file 2 — Additional file 2: WikiPathways human pathway collection downloaded on 17 June 2014 ( http://wikipathways.org/index.php/Download_Pathways ). (ZIP 2 MB) [file 12864_2014_6667_MOESM2_ESM.zip › 2014-06-17-WikiPathways-HumanCollection/Hs_MicroRNAs_in_cardiomyocyte_hypertrophy_WP1544_75258.gpml]

<?xml version="1.0" encoding="UTF-8"?>
<Pathway xmlns="http://pathvisio.org/GPML/2013a" Name="MicroRNAs in cardiomyocyte hypertrophy" Organism="Homo sapiens" License="CC BY 2.0">
  <Comment Source="WikiPathways-category">Cellular Process</Comment>
  <Comment Source="WikiPathways-description">This pathway shows the role of microRNAs in the process of cardiac hypertrophy.
MicroRNA targets were predicted by the TargetScan algorithm, and the predicted interactions are shown in red dashed lines.
MicroRNAs are shown as purple rounded rectangles.
It is not sure which WNT and frizzled proteins influence cardiac hypertrophy. Though there are strong indications that WNT3A, WNT5A, frizzled1 and frizzled2 play a role in cardiac hypertrophy. Thus these have been added to the pathway instead of all the WNT and frizzled proteins. Experiments which will shed light on this are still being done.</Comment>
  <BiopaxRef>e83</BiopaxRef>
  <Graphics BoardWidth="3306.0" BoardHeight="829.0" />
  <DataNode TextLabel="PLC" GraphId="d2140" Type="GeneProduct">
    <Graphics CenterX="381.0" CenterY="230.0" Width="80.0" Height="20.0" ZOrder="32768" FontSize="10" Valign="Middle" />
    <Xref Database="Entrez Gene" ID="5330" />
  </DataNode>
  <DataNode TextLabel="JNK" GraphId="b0a19" Type="GeneProduct">
    <Graphics CenterX="925.0" CenterY="498.0" Width="80.0" Height="20.0" ZOrder="32768" FontSize="10" Valign="Middle" />
    <Xref Database="Entrez Gene" ID="5599" />
  </DataNode>
  <DataNode TextLabel="HDAC 4" GraphId="ae328" Type="GeneProduct" GroupRef="e5c1b">
    <Graphics CenterX="327.0" CenterY="711.0" Width="80.0" Height="20.0" ZOrder="32768" FontSize="10" Valign="Middle" />
    <Xref Database="Entrez Gene" ID="9759" />
  </DataNode>
  <DataNode TextLabel="NFAT3" GraphId="b8d87" Type="GeneProduct">
    <Graphics CenterX="804.0" CenterY="413.0" Width="80.0" Height="20.0" ZOrder="32768" FontSize="10" Valign="Middle" />
    <Xref Database="Entrez Gene" ID="4776" />
  </DataNode>
  <DataNode TextLabel="Rac1" GraphId="ade5a" Type="GeneProduct" GroupRef="c36b7">
    <Graphics CenterX="1081.0" CenterY="253.0" Width="80.0" Height="20.0" ZOrder="32768" FontSize="10" Valign="Middle" />
    <Xref Database="Entrez Gene" ID="5879" />
  </DataNode>
  <DataNode TextLabel="ET-1" GraphId="dc9d3" Type="GeneProduct">
    <Graphics CenterX="381.0" CenterY="60.0" Width="80.0" Height="20.0" ZOrder="32768" FontSize="10" Valign="Middle" />
    <Xref Database="Entrez Gene" ID="1906" />
  </DataNode>
  <DataNode TextLabel="CalNA" GraphId="fa690" Type="GeneProduct" GroupRef="efb13">
    <Graphics CenterX="804.0" CenterY="319.0" Width="80.0" Height="20.0" ZOrder="32768" FontSize="10" Valign="Middle" />
    <Xref Database="Entrez Gene" ID="5530" />
  </DataNode>
  <DataNode TextLabel="IP3" GraphId="fa0e2" Type="Metabolite">
    <Graphics CenterX="303.0" CenterY="275.0" Width="80.0" Height="20.0" ZOrder="32768" FontSize="10" Valign="Middle" Color="0000ff" />
    <Xref Database="HMDB" ID="HMDB01498" />
  </DataNode>
  <DataNode TextLabel="CamK" GraphId="fab7c" Type="GeneProduct">
    <Graphics CenterX="303.0" CenterY="465.0" Width="80.0" Height="20.0" ZOrder="32768" FontSize="10" Valign="Middle" />
    <Xref Database="Entrez Gene" ID="817" />
  </DataNode>
  <DataNode TextLabel="MEF-2" GraphId="e52ac" Type="GeneProduct">
    <Graphics CenterX="445.0" CenterY="717.0" Width="80.0" Height="20.0" ZOrder="32768" FontSize="10" Valign="Middle" />
    <Xref Database="Entrez Gene" ID="50804" />
  </DataNode>
  <DataNode TextLabel="DAG" GraphId="fa935" Type="Metabolite">
    <Graphics CenterX="477.0" CenterY="277.0" Width="80.0" Height="20.0" ZOrder="32768" FontSize="10" Valign="Middle" Color="0000ff" />
    <Xref Database="HMDB" ID="HMDB07009" />
  </DataNode>
  <DataNode TextLabel="Calmodulin" GraphId="c4f9d" Type="Protein">
    <Graphics CenterX="303.0" CenterY="405.0" Width="80.0" Height="20.0" ZOrder="32768" FontSize="10" Valign="Middle" />
    <Xref Database="Entrez Gene" ID="801" />
  </DataNode>
  <DataNode TextLabel="Calcium" GraphId="f6e6a" Type="Metabolite">
    <Graphics CenterX="303.0" CenterY="338.0" Width="80.0" Height="20.0" ZOrder="32768" FontSize="10" Valign="Middle" Color="0000ff" />
    <Xref Database="HMDB" ID="HMDB00464" />
  </DataNode>
  <DataNode TextLabel="CalNB" GraphId="e57a8" Type="GeneProduct" GroupRef="efb13">
    <Graphics CenterX="804.0" CenterY="339.0" Width="80.0" Height="20.0" ZOrder="32768" FontSize="10" Valign="Middle" />
    <Xref Database="Entrez Gene" ID="5532" />
  </DataNode>
  <DataNode TextLabel="Ang II" GraphId="b831f" Type="GeneProduct">
    <Graphics CenterX="381.0" CenterY="85.0" Width="80.0" Height="20.0" ZOrder="32768" FontSize="10" Valign="Middle" />
    <Xref Database="Entrez Gene" ID="183" />
  </DataNode>
  <DataNode TextLabel="p38" GraphId="d2377" Type="GeneProduct">
    <Graphics CenterX="1476.0" CenterY="467.0" Width="80.0" Height="20.0" ZOrder="32768" FontSize="10" Valign="Middle" />
    <Xref Database="Entrez Gene" ID="1432" />
  </DataNode>
  <DataNode TextLabel="PKC-beta" GraphId="aa0b8" Type="GeneProduct">
    <Graphics CenterX="477.0" CenterY="338.0" Width="80.0" Height="20.0" ZOrder="32768" FontSize="10" Valign="Middle" />
    <Xref Database="Entrez Gene" ID="5579" />
  </DataNode>
  <DataNode TextLabel="PDK" GraphId="af329" Type="GeneProduct">
    <Graphics CenterX="423.0" CenterY="426.0" Width="80.0" Height="20.0" ZOrder="32768" FontSize="10" Valign="Middle" />
    <Xref Database="Entrez Gene" ID="5170" />
  </DataNode>
  <DataNode TextLabel="ANP" GraphId="eb997" Type="GeneProduct">
    <Graphics CenterX="679.0" CenterY="85.0" Width="80.0" Height="20.0" ZOrder="32768" FontSize="10" Valign="Middle" />
    <Xref Database="Entrez Gene" ID="4878" />
  </DataNode>
  <DataNode TextLabel="BNP" GraphId="f401b" Type="GeneProduct">
    <Graphics CenterX="679.0" CenterY="114.0" Width="80.0" Height="20.0" ZOrder="32768" FontSize="10" Valign="Middle" />
    <Xref Database="Entrez Gene" ID="4879" />
  </DataNode>
  <DataNode TextLabel="Cyclic GMP" GraphId="eae60" Type="Metabolite">
    <Graphics CenterX="679.0" CenterY="220.0" Width="80.0" Height="20.0" ZOrder="32768" FontSize="10" Valign="Middle" Color="0000ff" />
    <Xref Database="HMDB" ID="HMDB01314" />
  </DataNode>
  <DataNode TextLabel="PKG I" GraphId="d18fd" Type="GeneProduct">
    <Graphics CenterX="679.0" CenterY="277.0" Width="80.0" Height="20.0" ZOrder="32768" FontSize="10" Valign="Middle" />
    <Xref Database="Entrez Gene" ID="5592" />
  </DataNode>
  <DataNode TextLabel="NFAT3" GraphId="ca2b5" Type="GeneProduct">
    <Graphics CenterX="804.0" CenterY="711.0" Width="80.0" Height="20.0" ZOrder="32768" FontSize="10" Valign="Middle" />
    <Xref Database="Entrez Gene" ID="4776" />
  </DataNode>
  <DataNode TextLabel="Calcium" GraphId="c3341" Type="Metabolite">
    <Graphics CenterX="804.0" CenterY="259.0" Width="80.0" Height="20.0" ZOrder="32768" FontSize="10" Valign="Middle" Color="0000ff" />
    <Xref Database="HMDB" ID="HMDB00464" />
  </DataNode>
  <DataNode TextLabel="MAPKKKK" GraphId="ead58" Type="GeneProduct">
    <Graphics CenterX="925.0" CenterY="232.0" Width="80.0" Height="20.0" ZOrder="32768" FontSize="10" Valign="Middle" />
    <Xref Database="Entrez Gene" ID="5596" />
  </DataNode>
  <DataNode TextLabel="MAPKKK" GraphId="ac003" Type="GeneProduct">
    <Graphics CenterX="925.0" CenterY="299.0" Width="80.0" Height="20.0" ZOrder="32768" FontSize="10" Valign="Middle" />
    <Xref Database="Entrez Gene" ID="5595" />
  </DataNode>
  <DataNode TextLabel="MEK4" GraphId="c0113" Type="GeneProduct" GroupRef="a8d6d">
    <Graphics CenterX="925.0" CenterY="364.0" Width="80.0" Height="20.0" ZOrder="32768" FontSize="10" Valign="Middle" />
    <Xref Database="Entrez Gene" ID="6416" />
  </DataNode>
  <DataNode TextLabel="FGF2" GraphId="e9bdf" Type="GeneProduct">
    <Graphics CenterX="1044.5" CenterY="117.0" Width="80.0" Height="20.0" ZOrder="32768" FontSize="10" Valign="Middle" />
    <Xref Database="Entrez Gene" ID="2247" />
  </DataNode>
  <DataNode TextLabel="IGFI" GraphId="af8bb" Type="GeneProduct">
    <Graphics CenterX="1135.0" CenterY="114.0" Width="80.0" Height="20.0" ZOrder="32768" FontSize="10" Valign="Middle" />
    <Xref Database="Entrez Gene" ID="3479" />
  </DataNode>
  <DataNode TextLabel="EGF" GraphId="e4a43" Type="GeneProduct">
    <Graphics CenterX="1135.0" CenterY="89.0" Width="80.0" Height="20.0" ZOrder="32768" FontSize="10" Valign="Middle" />
    <Xref Database="Entrez Gene" ID="1950" />
  </DataNode>
  <DataNode TextLabel="Neuregulin" GraphId="e458d" Type="GeneProduct">
    <Graphics CenterX="1135.0" CenterY="61.0" Width="80.0" Height="20.0" ZOrder="32768" FontSize="10" Valign="Middle" />
    <Xref Database="Entrez Gene" ID="3084" />
  </DataNode>
  <DataNode TextLabel="RAF1" GraphId="d762c" Type="GeneProduct">
    <Graphics CenterX="1135.25" CenterY="334.75" Width="80.0" Height="20.0" ZOrder="32768" FontSize="10" Valign="Middle" />
    <Xref Database="Entrez Gene" ID="5894" />
  </DataNode>
  <DataNode TextLabel="MEK1" GraphId="f346c" Type="GeneProduct" GroupRef="cc144">
    <Graphics CenterX="1135.25" CenterY="407.0" Width="80.0" Height="20.0" ZOrder="32768" FontSize="10" Valign="Middle" />
    <Xref Database="Entrez Gene" ID="5604" />
  </DataNode>
  <DataNode TextLabel="ERK1" GraphId="a31d3" Type="GeneProduct" GroupRef="a3461">
    <Graphics CenterX="1135.0" CenterY="481.0" Width="80.0" Height="20.0" ZOrder="32768" FontSize="10" Valign="Middle" />
    <Xref Database="Entrez Gene" ID="5595" />
  </DataNode>
  <DataNode TextLabel="PLA2" GraphId="ed7c0" Type="GeneProduct">
    <Graphics CenterX="1310.0" CenterY="182.0" Width="80.0" Height="20.0" ZOrder="32768" FontSize="10" Valign="Middle" />
    <Xref Database="Entrez Gene" ID="5320" />
  </DataNode>
  <DataNode TextLabel="MAPKKK" GraphId="d38b7" Type="GeneProduct">
    <Graphics CenterX="1320.0" CenterY="355.0" Width="80.0" Height="20.0" ZOrder="32768" FontSize="10" Valign="Middle" />
    <Xref Database="Entrez Gene" ID="5595" />
  </DataNode>
  <DataNode TextLabel="MEK5" GraphId="eb09d" Type="GeneProduct">
    <Graphics CenterX="1320.0" CenterY="396.0" Width="80.0" Height="20.0" ZOrder="32768" FontSize="10" Valign="Middle" />
    <Xref Database="Entrez Gene" ID="5607" />
  </DataNode>
  <DataNode TextLabel="ERK5" GraphId="ba913" Type="GeneProduct">
    <Graphics CenterX="1320.25" CenterY="430.75" Width="80.0" Height="20.0" ZOrder="32768" FontSize="10" Valign="Middle" />
    <Xref Database="Entrez Gene" ID="5598" />
  </DataNode>
  <DataNode TextLabel="MAPKKK" GraphId="ec6b3" Type="GeneProduct">
    <Graphics CenterX="1476.0" CenterY="299.0" Width="80.0" Height="20.0" ZOrder="32768" FontSize="10" Valign="Middle" />
    <Xref Database="Entrez Gene" ID="5595" />
  </DataNode>
  <DataNode TextLabel="MEK3" GraphId="e9d9c" Type="GeneProduct" GroupRef="befcc">
    <Graphics CenterX="1476.0" CenterY="393.0" Width="80.0" Height="20.0" ZOrder="32768" FontSize="10" Valign="Middle" />
    <Xref Database="Entrez Gene" ID="5606" />
  </DataNode>
  <DataNode TextLabel="TGF-beta" GraphId="e7382" Type="GeneProduct">
    <Graphics CenterX="1636.0" CenterY="121.0" Width="80.0" Height="20.0" ZOrder="32768" FontSize="10" Valign="Middle" />
    <Xref Database="Entrez Gene" ID="7040" />
  </DataNode>
  <DataNode TextLabel="TAK1" GraphId="fae75" Type="GeneProduct">
    <Graphics CenterX="1636.0" CenterY="230.25" Width="80.0" Height="20.0" ZOrder="32768" FontSize="10" Valign="Middle" />
    <Xref Database="Entrez Gene" ID="10454" />
  </DataNode>
  <DataNode TextLabel="PDK1" GraphId="ce667" Type="GeneProduct">
    <Graphics CenterX="1808.0" CenterY="270.75" Width="80.0" Height="20.0" ZOrder="32768" FontSize="10" Valign="Middle" />
    <Xref Database="Entrez Gene" ID="5170" />
  </DataNode>
  <DataNode TextLabel="AKT1" GraphId="fa617" Type="GeneProduct" GroupRef="b726e">
    <Graphics CenterX="1808.0" CenterY="346.0" Width="80.0" Height="20.0" ZOrder="32768" FontSize="10" Valign="Middle" />
    <Xref Database="Entrez Gene" ID="207" />
  </DataNode>
  <DataNode TextLabel="mTOR" GraphId="e8a17" Type="GeneProduct">
    <Graphics CenterX="1680.0" CenterY="356.0" Width="80.0" Height="20.0" ZOrder="32768" FontSize="10" Valign="Middle" />
    <Xref Database="Entrez Gene" ID="2475" />
  </DataNode>
  <DataNode TextLabel="GSK3-beta" GraphId="e4003" Type="GeneProduct">
    <Graphics CenterX="1808.0" CenterY="594.0" Width="80.0" Height="20.0" ZOrder="32768" FontSize="10" Valign="Middle" />
    <Xref Database="Entrez Gene" ID="2932" />
  </DataNode>
  <DataNode TextLabel="TNF-alpha" GraphId="efa6d" Type="GeneProduct">
    <Graphics CenterX="2151.25" CenterY="115.0" Width="80.0" Height="20.0" ZOrder="32768" FontSize="10" Valign="Middle" />
    <Xref Database="Entrez Gene" ID="7124" />
  </DataNode>
  <DataNode TextLabel="NIK" GraphId="c6aa5" Type="GeneProduct">
    <Graphics CenterX="2151.25" CenterY="213.0" Width="80.0" Height="20.0" ZOrder="32768" FontSize="10" Valign="Middle" />
    <Xref Database="Entrez Gene" ID="9020" />
  </DataNode>
  <DataNode TextLabel="I-kappa-B" GraphId="d236c" Type="GeneProduct" GroupRef="a8cf3">
    <Graphics CenterX="2151.25" CenterY="504.0" Width="80.0" Height="20.0" ZOrder="32768" FontSize="10" Valign="Middle" />
    <Xref Database="Entrez Gene" ID="9641" />
  </DataNode>
  <DataNode TextLabel="NF-kappa-B" GraphId="c0be7" Type="GeneProduct" GroupRef="a8cf3">
    <Graphics CenterX="2151.25" CenterY="533.25" Width="80.0" Height="20.0" ZOrder="32768" FontSize="10" Valign="Middle" />
    <Xref Database="Entrez Gene" ID="4790" />
  </DataNode>
  <DataNode TextLabel="NF-kappa-B" GraphId="feba0" Type="GeneProduct">
    <Graphics CenterX="2151.25" CenterY="706.25" Width="80.0" Height="20.0" ZOrder="32768" FontSize="10" Valign="Middle" />
    <Xref Database="Entrez Gene" ID="4790" />
  </DataNode>
  <DataNode TextLabel="CDK 9" GraphId="d0c50" Type="GeneProduct" GroupRef="cc141">
    <Graphics CenterX="1997.0" CenterY="588.0" Width="80.0" Height="20.0" ZOrder="32768" FontSize="10" Valign="Middle" />
    <Xref Database="Entrez Gene" ID="1025" />
  </DataNode>
  <DataNode TextLabel="HDAC 5" GraphId="f4fba" Type="GeneProduct" GroupRef="e5c1b">
    <Graphics CenterX="327.0" CenterY="731.0" Width="80.0" Height="20.0" ZOrder="32768" FontSize="10" Valign="Middle" />
    <Xref Database="Entrez Gene" ID="10014" />
  </DataNode>
  <DataNode TextLabel="HDAC 7" GraphId="c9575" Type="GeneProduct" GroupRef="e5c1b">
    <Graphics CenterX="327.0" CenterY="751.0" Width="80.0" Height="20.0" ZOrder="32768" FontSize="10" Valign="Middle" />
    <Xref Database="Entrez Gene" ID="51564" />
  </DataNode>
  <DataNode TextLabel="HDAC 9" GraphId="aecf7" Type="GeneProduct" GroupRef="e5c1b">
    <Graphics CenterX="327.0" CenterY="771.0" Width="80.0" Height="20.0" ZOrder="32768" FontSize="10" Valign="Middle" />
    <Xref Database="Entrez Gene" ID="9734" />
  </DataNode>
  <DataNode TextLabel="HDAC 5" GraphId="fd2b8" Type="GeneProduct" GroupRef="e3c70">
    <Graphics CenterX="454.0" CenterY="573.0" Width="80.0" Height="20.0" ZOrder="32768" FontSize="10" Valign="Middle" />
    <Xref Database="Entrez Gene" ID="10014" />
  </DataNode>
  <DataNode TextLabel="HDAC 9" GraphId="dec5f" Type="GeneProduct" GroupRef="e3c70">
    <Graphics CenterX="454.0" CenterY="613.0" Width="80.0" Height="20.0" ZOrder="32768" FontSize="10" Valign="Middle" />
    <Xref Database="Entrez Gene" ID="9734" />
  </DataNode>
  <DataNode TextLabel="HDAC 4" GraphId="caf6a" Type="GeneProduct" GroupRef="e3c70">
    <Graphics CenterX="454.0" CenterY="553.0" Width="80.0" Height="20.0" ZOrder="32768" FontSize="10" Valign="Middle" />
    <Xref Database="Entrez Gene" ID="9759" />
  </DataNode>
  <DataNode TextLabel="HDAC 7" GraphId="dee11" Type="GeneProduct" GroupRef="e3c70">
    <Graphics CenterX="454.0" CenterY="593.0" Width="80.0" Height="20.0" ZOrder="32768" FontSize="10" Valign="Middle" />
    <Xref Database="Entrez Gene" ID="51564" />
  </DataNode>
  <DataNode TextLabel="AKT2" GraphId="e6416" Type="GeneProduct" GroupRef="b726e">
    <Graphics CenterX="1808.0" CenterY="366.0" Width="80.0" Height="20.0" ZOrder="32768" FontSize="10" Valign="Middle" />
    <Xref Database="Entrez Gene" ID="208" />
  </DataNode>
  <DataNode TextLabel="CDK 7" GraphId="b23bc" Type="GeneProduct" GroupRef="cc141">
    <Graphics CenterX="1997.0" CenterY="568.0" Width="80.0" Height="20.0" ZOrder="32768" FontSize="10" Valign="Middle" />
    <Xref Database="Entrez Gene" ID="1022" />
  </DataNode>
  <DataNode TextLabel="ERK2" GraphId="cc79f" Type="GeneProduct" GroupRef="a3461">
    <Graphics CenterX="1135.0" CenterY="501.0" Width="80.0" Height="20.0" ZOrder="32768" FontSize="10" Valign="Middle" />
    <Xref Database="Entrez Gene" ID="5594" />
  </DataNode>
  <DataNode TextLabel="MEK6" GraphId="fcbda" Type="GeneProduct" GroupRef="befcc">
    <Graphics CenterX="1476.0" CenterY="413.0" Width="80.0" Height="20.0" ZOrder="32768" FontSize="10" Valign="Middle" />
    <Xref Database="Entrez Gene" ID="5608" />
  </DataNode>
  <DataNode TextLabel="MEK7" GraphId="e2ec9" Type="GeneProduct" GroupRef="a8d6d">
    <Graphics CenterX="925.0" CenterY="384.0" Width="80.0" Height="20.0" ZOrder="32768" FontSize="10" Valign="Middle" />
    <Xref Database="Entrez Gene" ID="5609" />
  </DataNode>
  <DataNode TextLabel="MEK2" GraphId="bca4c" Type="GeneProduct" GroupRef="cc144">
    <Graphics CenterX="1135.25" CenterY="427.0" Width="80.0" Height="20.0" ZOrder="32768" FontSize="10" Valign="Middle" />
    <Xref Database="Entrez Gene" ID="5605" />
  </DataNode>
  <DataNode TextLabel="IKKg" GraphId="b5cb5" Type="GeneProduct" GroupRef="f7475">
    <Graphics CenterX="2151.0" CenterY="329.0" Width="80.0" Height="20.0" ZOrder="32768" FontSize="10" Valign="Middle" />
    <Xref Database="Entrez Gene" ID="8517" />
  </DataNode>
  <DataNode TextLabel="IKKb" GraphId="decda" Type="GeneProduct" GroupRef="f7475">
    <Graphics CenterX="2151.0" CenterY="309.0" Width="80.0" Height="20.0" ZOrder="32768" FontSize="10" Valign="Middle" />
    <Xref Database="Entrez Gene" ID="3551" />
  </DataNode>
  <DataNode TextLabel="IKKa" GraphId="b1e76" Type="GeneProduct" GroupRef="f7475">
    <Graphics CenterX="2151.0" CenterY="289.0" Width="80.0" Height="20.0" ZOrder="32768" FontSize="10" Valign="Middle" />
    <Xref Database="Entrez Gene" ID="1147" />
  </DataNode>
  <DataNode TextLabel="RCAN1" GraphId="a6635" Type="GeneProduct">
    <Graphics CenterX="606.0" CenterY="315.0" Width="80.0" Height="20.0" ZOrder="32768" FontSize="10" Valign="Middle" />
    <Xref Database="Entrez Gene" ID="1827" />
  </DataNode>
  <DataNode TextLabel="PIK3CA" GraphId="babe5" Type="GeneProduct" GroupRef="f07d2">
    <Graphics CenterX="1924.0" CenterY="222.0" Width="80.0" Height="20.0" ZOrder="32768" FontSize="10" Valign="Middle" />
    <Xref Database="Entrez Gene" ID="5290" />
  </DataNode>
  <DataNode TextLabel="PIK3CB" GraphId="e3d86" Type="GeneProduct" GroupRef="f07d2">
    <Graphics CenterX="1924.0" CenterY="242.0" Width="80.0" Height="20.0" ZOrder="32768" FontSize="10" Valign="Middle" />
    <Xref Database="Entrez Gene" ID="5291" />
  </DataNode>
  <DataNode TextLabel="PIK3CG" GraphId="ee369" Type="GeneProduct" GroupRef="f07d2">
    <Graphics CenterX="1924.0" CenterY="262.0" Width="80.0" Height="20.0" ZOrder="32768" FontSize="10" Valign="Middle" />
    <Xref Database="Entrez Gene" ID="5294" />
  </DataNode>
  <DataNode TextLabel="PIK3CD" GraphId="d1ce3" Type="GeneProduct" GroupRef="f07d2">
    <Graphics CenterX="1924.0" CenterY="282.0" Width="80.0" Height="20.0" ZOrder="32768" FontSize="10" Valign="Middle" />
    <Xref Database="Entrez Gene" ID="5293" />
  </DataNode>
  <DataNode TextLabel="PIK3R1" GraphId="bcc98" Type="GeneProduct" GroupRef="f07d2">
    <Graphics CenterX="2004.0" CenterY="222.0" Width="80.0" Height="20.0" ZOrder="32768" FontSize="10" Valign="Middle" />
    <Xref Database="Entrez Gene" ID="5295" />
  </DataNode>
  <DataNode TextLabel="PIK3R2" GraphId="be1cb" Type="GeneProduct" GroupRef="f07d2">
    <Graphics CenterX="2004.0" CenterY="242.0" Width="80.0" Height="20.0" ZOrder="32768" FontSize="10" Valign="Middle" />
    <Xref Database="Entrez Gene" ID="5296" />
  </DataNode>
  <DataNode TextLabel="PIK3R3" GraphId="e4582" Type="GeneProduct" GroupRef="f07d2">
    <Graphics CenterX="2004.0" CenterY="262.0" Width="80.0" Height="20.0" ZOrder="32768" FontSize="10" Valign="Middle" />
    <Xref Database="Entrez Gene" ID="8503" />
  </DataNode>
  <DataNode TextLabel="RhoA" GraphId="f7c43" Type="GeneProduct">
    <Graphics CenterX="2312.0" CenterY="252.0" Width="80.0" Height="20.0" ZOrder="32768" FontSize="10" Valign="Middle" />
    <Xref Database="Entrez Gene" ID="387" />
  </DataNode>
  <DataNode TextLabel="ROCK1" GraphId="cd792" Type="GeneProduct" GroupRef="f3330">
    <Graphics CenterX="2312.0" CenterY="352.0" Width="80.0" Height="20.0" ZOrder="32768" FontSize="10" Valign="Middle" />
    <Xref Database="Entrez Gene" ID="6093" />
  </DataNode>
  <DataNode TextLabel="ROCK2" GraphId="efc5a" Type="GeneProduct" GroupRef="f3330">
    <Graphics CenterX="2312.0" CenterY="372.0" Width="80.0" Height="20.0" ZOrder="32768" FontSize="10" Valign="Middle" />
    <Xref Database="Entrez Gene" ID="9475" />
  </DataNode>
  <DataNode TextLabel="MLCK1" GraphId="d4706" Type="GeneProduct" GroupRef="e2c94">
    <Graphics CenterX="2312.0" CenterY="449.0" Width="80.0" Height="20.0" ZOrder="32768" FontSize="10" Valign="Middle" />
    <Xref Database="Entrez Gene" ID="4638" />
  </DataNode>
  <DataNode TextLabel="MLCK3" GraphId="a4e93" Type="GeneProduct" GroupRef="e2c94">
    <Graphics CenterX="2312.0" CenterY="469.0" Width="80.0" Height="20.0" ZOrder="32768" FontSize="10" Valign="Middle" />
    <Xref Database="Entrez Gene" ID="91807" />
  </DataNode>
  <DataNode TextLabel="Calmodulin" GraphId="c3a5b" Type="Protein">
    <Graphics CenterX="2437.0" CenterY="459.0" Width="80.0" Height="20.0" ZOrder="32768" FontSize="10" Valign="Middle" />
    <Xref Database="Entrez Gene" ID="801" />
  </DataNode>
  <DataNode TextLabel="Calcium" GraphId="b31c8" Type="Metabolite">
    <Graphics CenterX="2437.0" CenterY="392.0" Width="80.0" Height="20.0" ZOrder="32768" FontSize="10" Valign="Middle" Color="0000ff" />
    <Xref Database="HMDB" ID="HMDB00464" />
  </DataNode>
  <DataNode TextLabel="LIF" GraphId="a3ec2" Type="GeneProduct">
    <Graphics CenterX="2551.0" CenterY="119.0" Width="80.0" Height="20.0" ZOrder="32768" FontSize="10" Valign="Middle" />
    <Xref Database="Entrez Gene" ID="3976" />
  </DataNode>
  <DataNode TextLabel="CT-1" GraphId="bace4" Type="GeneProduct">
    <Graphics CenterX="2551.0" CenterY="94.0" Width="80.0" Height="20.0" ZOrder="32768" FontSize="10" Valign="Middle" />
    <Xref Database="Entrez Gene" ID="1489" />
  </DataNode>
  <DataNode TextLabel="Ang II" GraphId="e9ff3" Type="GeneProduct">
    <Graphics CenterX="2551.0" CenterY="67.0" Width="80.0" Height="20.0" ZOrder="32768" FontSize="10" Valign="Middle" />
    <Xref Database="Entrez Gene" ID="183" />
  </DataNode>
  <DataNode TextLabel="STAT3" GraphId="a2bc8" Type="GeneProduct">
    <Graphics CenterX="2551.0" CenterY="298.0" Width="80.0" Height="20.0" ZOrder="32768" FontSize="10" Valign="Middle" />
    <Xref Database="Entrez Gene" ID="6774" />
  </DataNode>
  <DataNode TextLabel="STAT3" GraphId="efa1c" Type="GeneProduct">
    <Graphics CenterX="2551.0" CenterY="708.0" Width="80.0" Height="20.0" ZOrder="32768" FontSize="10" Valign="Middle" />
    <Xref Database="Entrez Gene" ID="6774" />
  </DataNode>
  <DataNode TextLabel="JNK" GraphId="e53cf" Type="GeneProduct">
    <Graphics CenterX="2674.0" CenterY="342.0" Width="80.0" Height="20.0" ZOrder="32768" FontSize="10" Valign="Middle" />
    <Xref Database="Entrez Gene" ID="5599" />
  </DataNode>
  <DataNode TextLabel="ERK2" GraphId="b1386" Type="GeneProduct" GroupRef="ff867">
    <Graphics CenterX="2674.0" CenterY="400.0" Width="80.0" Height="20.0" ZOrder="32768" FontSize="10" Valign="Middle" />
    <Xref Database="Entrez Gene" ID="5594" />
  </DataNode>
  <DataNode TextLabel="ERK1" GraphId="bdfd0" Type="GeneProduct" GroupRef="ff867">
    <Graphics CenterX="2674.0" CenterY="380.0" Width="80.0" Height="20.0" ZOrder="32768" FontSize="10" Valign="Middle" />
    <Xref Database="Entrez Gene" ID="5595" />
  </DataNode>
  <DataNode TextLabel="p38" GraphId="eff0d" Type="GeneProduct">
    <Graphics CenterX="2674.0" CenterY="435.0" Width="80.0" Height="20.0" ZOrder="32768" FontSize="10" Valign="Middle" />
    <Xref Database="Entrez Gene" ID="1432" />
  </DataNode>
  <DataNode TextLabel="SOCS" GraphId="c9ba5" Type="GeneProduct">
    <Graphics CenterX="2676.0" CenterY="298.0" Width="80.0" Height="20.0" ZOrder="32768" FontSize="10" Valign="Middle" />
    <Xref Database="Entrez Gene" ID="1154" />
  </DataNode>
  <DataNode TextLabel="hsa-mir-130b" GraphId="ac9f2" Type="Rna">
    <Graphics CenterX="1964.75" CenterY="361.75" Width="80.0" Height="20.0" ZOrder="32768" FontSize="10" Valign="Middle" ShapeType="RoundedRectangle" Color="990099" />
    <Xref Database="Ensembl" ID="ENSG00000207751" />
  </DataNode>
  <DataNode TextLabel="hsa-mir-133b" GraphId="b1899" Type="Rna" GroupRef="b840d">
    <Graphics CenterX="2232.0" CenterY="182.0" Width="80.0" Height="20.0" ZOrder="32768" FontSize="10" Valign="Middle" ShapeType="RoundedRectangle" Color="990099" />
    <Xref Database="Ensembl" ID="ENSG00000199080" />
  </DataNode>
  <DataNode TextLabel="hsa-mir-133a-2" GraphId="f411e" Type="Rna" GroupRef="b840d">
    <Graphics CenterX="2392.0" CenterY="182.0" Width="80.0" Height="20.0" ZOrder="32768" FontSize="10" Valign="Middle" ShapeType="RoundedRectangle" Color="990099" />
    <Xref Database="Ensembl" ID="ENSG00000207764" />
  </DataNode>
  <DataNode TextLabel="hsa-mir-133a-1" GraphId="dfdce" Type="Rna" GroupRef="b840d">
    <Graphics CenterX="2312.0" CenterY="182.0" Width="80.0" Height="20.0" ZOrder="32768" FontSize="10" Valign="Middle" ShapeType="RoundedRectangle" Color="990099" />
    <Xref Database="Ensembl" ID="ENSG00000207786" />
  </DataNode>
  <DataNode TextLabel="hsa-let-7b" GraphId="ada36" Type="Rna">
    <Graphics CenterX="1936.0" CenterY="406.0" Width="80.0" Height="20.0" ZOrder="32768" FontSize="10" Valign="Middle" ShapeType="RoundedRectangle" Color="990099" />
    <Xref Database="Ensembl" ID="ENSG00000207875" />
  </DataNode>
  <DataNode TextLabel="hsa-let-7b" GraphId="f9cf2" Type="Rna" GroupRef="bdc63">
    <Graphics CenterX="86.0" CenterY="435.0" Width="80.0" Height="20.0" ZOrder="32768" FontSize="10" Valign="Middle" ShapeType="RoundedRectangle" Color="990099" />
    <Xref Database="Ensembl" ID="ENSG00000207875" />
  </DataNode>
  <DataNode TextLabel="hsa-mir-133a-1" GraphId="fe9d9" Type="Rna" GroupRef="bdc63">
    <Graphics CenterX="86.0" CenterY="415.0" Width="80.0" Height="20.0" ZOrder="32768" FontSize="10" Valign="Middle" ShapeType="RoundedRectangle" Color="990099" />
    <Xref Database="Ensembl" ID="ENSG00000207786" />
  </DataNode>
  <DataNode TextLabel="hsa-mir-133b" GraphId="efb99" Type="Rna" GroupRef="bdc63">
    <Graphics CenterX="86.0" CenterY="375.0" Width="80.0" Height="20.0" ZOrder="32768" FontSize="10" Valign="Middle" ShapeType="RoundedRectangle" Color="990099" />
    <Xref Database="Ensembl" ID="ENSG00000199080" />
  </DataNode>
  <DataNode TextLabel="hsa-mir-133a-2" GraphId="c232d" Type="Rna" GroupRef="bdc63">
    <Graphics CenterX="86.0" CenterY="395.0" Width="80.0" Height="20.0" ZOrder="32768" FontSize="10" Valign="Middle" ShapeType="RoundedRectangle" Color="990099" />
    <Xref Database="Ensembl" ID="ENSG00000207764" />
  </DataNode>
  <DataNode TextLabel="hsa-mir-27b" GraphId="c99bb" Type="Rna" GroupRef="de368">
    <Graphics CenterX="86.0" CenterY="483.0" Width="80.0" Height="20.0" ZOrder="32768" FontSize="10" Valign="Middle" ShapeType="RoundedRectangle" Color="990099" />
    <Xref Database="Ensembl" ID="ENSG00000207864" />
  </DataNode>
  <DataNode TextLabel="hsa-mir-30e" GraphId="fae21" Type="Rna" GroupRef="de368">
    <Graphics CenterX="86.0" CenterY="503.0" Width="80.0" Height="20.0" ZOrder="32768" FontSize="10" Valign="Middle" ShapeType="RoundedRectangle" Color="990099" />
    <Xref Database="Ensembl" ID="ENSG00000198974" />
  </DataNode>
  <DataNode TextLabel="hsa-mir-185" GraphId="d0805" Type="Rna" GroupRef="de368">
    <Graphics CenterX="86.0" CenterY="523.0" Width="80.0" Height="20.0" ZOrder="32768" FontSize="10" Valign="Middle" ShapeType="RoundedRectangle" Color="990099" />
    <Xref Database="Ensembl" ID="ENSG00000208023" />
  </DataNode>
  <DataNode TextLabel="hsa-mir-199a-1" GraphId="c64b8" Type="Rna" GroupRef="dc16e">
    <Graphics CenterX="1997.0" CenterY="491.0" Width="80.0" Height="20.0" ZOrder="32768" FontSize="10" Valign="Middle" ShapeType="RoundedRectangle" Color="990099" />
    <Xref Database="Ensembl" ID="ENSG00000207752" />
  </DataNode>
  <DataNode TextLabel="hsa-mir-199a-2" GraphId="da0e5" Type="Rna" GroupRef="dc16e">
    <Graphics CenterX="1997.0" CenterY="511.0" Width="80.0" Height="20.0" ZOrder="32768" FontSize="10" Valign="Middle" ShapeType="RoundedRectangle" Color="990099" />
    <Xref Database="Ensembl" ID="ENSG00000208024" />
  </DataNode>
  <DataNode TextLabel="hsa-mir-23a" GraphId="a497a" Type="Rna">
    <Graphics CenterX="2258.0" CenterY="288.5" Width="80.0" Height="19.0" ZOrder="32768" FontSize="10" Valign="Middle" ShapeType="RoundedRectangle" Color="990099" />
    <Xref Database="Ensembl" ID="ENSG00000207980" />
  </DataNode>
  <DataNode TextLabel="hsa-mir-27b" GraphId="fd590" Type="Rna" GroupRef="e611f">
    <Graphics CenterX="1609.0" CenterY="461.0" Width="80.0" Height="20.0" ZOrder="32768" FontSize="10" Valign="Middle" ShapeType="RoundedRectangle" Color="990099" />
    <Xref Database="Ensembl" ID="ENSG00000207864" />
  </DataNode>
  <DataNode TextLabel="hsa-mir-125b-1" GraphId="b20d4" Type="Rna" GroupRef="e611f">
    <Graphics CenterX="1609.0" CenterY="481.0" Width="80.0" Height="20.0" ZOrder="32768" FontSize="10" Valign="Middle" ShapeType="RoundedRectangle" Color="990099" />
    <Xref Database="Ensembl" ID="ENSG00000207971" />
  </DataNode>
  <DataNode TextLabel="hsa-mir-125b-2" GraphId="ac597" Type="Rna" GroupRef="e611f">
    <Graphics CenterX="1609.0" CenterY="501.0" Width="80.0" Height="20.0" ZOrder="32768" FontSize="10" Valign="Middle" ShapeType="RoundedRectangle" Color="990099" />
    <Xref Database="Ensembl" ID="ENSG00000207863" />
  </DataNode>
  <DataNode TextLabel="hsa-mir-185" GraphId="fa33a" Type="Rna" GroupRef="e611f">
    <Graphics CenterX="1609.0" CenterY="521.0" Width="80.0" Height="20.0" ZOrder="32768" FontSize="10" Valign="Middle" ShapeType="RoundedRectangle" Color="990099" />
    <Xref Database="Ensembl" ID="ENSG00000208023" />
  </DataNode>
  <DataNode TextLabel="hsa-mir-103-1-as" GraphId="f96ae" Type="Rna" GroupRef="e35dc">
    <Graphics CenterX="580.0" CenterY="244.0" Width="80.0" Height="20.0" ZOrder="32768" FontSize="10" Valign="Middle" ShapeType="RoundedRectangle" Color="990099" />
    <Xref Database="Ensembl" ID="ENSG00000199035" />
  </DataNode>
  <DataNode TextLabel="hsa-mir-103-2-as" GraphId="a20ba" Type="Rna" GroupRef="e35dc">
    <Graphics CenterX="580.0" CenterY="224.0" Width="80.0" Height="20.0" ZOrder="32768" FontSize="10" Valign="Middle" ShapeType="RoundedRectangle" Color="990099" />
    <Xref Database="Ensembl" ID="ENSG00000199024" />
  </DataNode>
  <DataNode TextLabel="hsa-let-7b" GraphId="f9c7b" Type="Rna">
    <Graphics CenterX="526.0" CenterY="60.0" Width="80.0" Height="20.0" ZOrder="32768" FontSize="10" Valign="Middle" ShapeType="RoundedRectangle" Color="990099" />
    <Xref Database="Ensembl" ID="ENSG00000207875" />
  </DataNode>
  <DataNode TextLabel="hsa-mir-23a" GraphId="edc8b" Type="Rna">
    <Graphics CenterX="1044.5" CenterY="77.5" Width="80.0" Height="19.0" ZOrder="32768" FontSize="10" Valign="Middle" ShapeType="RoundedRectangle" Color="990099" />
    <Xref Database="Ensembl" ID="ENSG00000207980" />
  </DataNode>
  <DataNode TextLabel="hsa-mir-199a-1" GraphId="c3d9d" Type="Rna" GroupRef="b9ca0">
    <Graphics CenterX="1747.0" CenterY="500.0" Width="80.0" Height="20.0" ZOrder="32768" FontSize="10" Valign="Middle" ShapeType="RoundedRectangle" Color="990099" />
    <Xref Database="Ensembl" ID="ENSG00000207752" />
  </DataNode>
  <DataNode TextLabel="hsa-mir-199a-2" GraphId="e4824" Type="Rna" GroupRef="b9ca0">
    <Graphics CenterX="1747.0" CenterY="520.0" Width="80.0" Height="20.0" ZOrder="32768" FontSize="10" Valign="Middle" ShapeType="RoundedRectangle" Color="990099" />
    <Xref Database="Ensembl" ID="ENSG00000208024" />
  </DataNode>
  <DataNode TextLabel="hsa-let-7b" GraphId="f75c6" Type="Rna" GroupRef="e6b1f">
    <Graphics CenterX="1270.0" CenterY="89.0" Width="80.0" Height="20.0" ZOrder="32768" FontSize="10" Valign="Middle" ShapeType="RoundedRectangle" Color="990099" />
    <Xref Database="Ensembl" ID="ENSG00000207875" />
  </DataNode>
  <DataNode TextLabel="hsa-mir-15b" GraphId="e3e53" Type="Rna" GroupRef="e6b1f">
    <Graphics CenterX="1270.0" CenterY="69.0" Width="80.0" Height="20.0" ZOrder="32768" FontSize="10" Valign="Middle" ShapeType="RoundedRectangle" Color="990099" />
    <Xref Database="Ensembl" ID="ENSG00000207779" />
  </DataNode>
  <DataNode TextLabel="hsa-mir-27b" GraphId="c49be" Type="Rna" GroupRef="e6b1f">
    <Graphics CenterX="1270.0" CenterY="49.0" Width="80.0" Height="20.0" ZOrder="32768" FontSize="10" Valign="Middle" ShapeType="RoundedRectangle" Color="990099" />
    <Xref Database="Ensembl" ID="ENSG00000207864" />
  </DataNode>
  <DataNode TextLabel="hsa-mir-30e" GraphId="f1643" Type="Rna" GroupRef="e6b1f">
    <Graphics CenterX="1350.0" CenterY="89.0" Width="80.0" Height="20.0" ZOrder="32768" FontSize="10" Valign="Middle" ShapeType="RoundedRectangle" Color="990099" />
    <Xref Database="Ensembl" ID="ENSG00000198974" />
  </DataNode>
  <DataNode TextLabel="hsa-mir-195" GraphId="b08ef" Type="Rna" GroupRef="e6b1f">
    <Graphics CenterX="1350.0" CenterY="69.0" Width="80.0" Height="20.0" ZOrder="32768" FontSize="10" Valign="Middle" ShapeType="RoundedRectangle" Color="990099" />
    <Xref Database="Ensembl" ID="ENSG00000207929" />
  </DataNode>
  <DataNode TextLabel="hsa-mir-195" GraphId="c4163" Type="Rna" GroupRef="d6f19">
    <Graphics CenterX="1999.0" CenterY="438.0" Width="80.0" Height="20.0" ZOrder="32768" FontSize="10" Valign="Middle" ShapeType="RoundedRectangle" Color="990099" />
    <Xref Database="Ensembl" ID="ENSG00000207929" />
  </DataNode>
  <DataNode TextLabel="hsa-mir-15b" GraphId="a16e6" Type="Rna" GroupRef="d6f19">
    <Graphics CenterX="1999.0" CenterY="458.0" Width="80.0" Height="20.0" ZOrder="32768" FontSize="10" Valign="Middle" ShapeType="RoundedRectangle" Color="990099" />
    <Xref Database="Ensembl" ID="ENSG00000207779" />
  </DataNode>
  <DataNode TextLabel="hsa-mir-199a-1" GraphId="b2b4e" Type="Rna" GroupRef="d6f19">
    <Graphics CenterX="2079.0" CenterY="438.0" Width="80.0" Height="20.0" ZOrder="32768" FontSize="10" Valign="Middle" ShapeType="RoundedRectangle" Color="990099" />
    <Xref Database="Ensembl" ID="ENSG00000207752" />
  </DataNode>
  <DataNode TextLabel="hsa-mir-199a-2" GraphId="b0293" Type="Rna" GroupRef="d6f19">
    <Graphics CenterX="2079.0" CenterY="458.0" Width="80.0" Height="20.0" ZOrder="32768" FontSize="10" Valign="Middle" ShapeType="RoundedRectangle" Color="990099" />
    <Xref Database="Ensembl" ID="ENSG00000208024" />
  </DataNode>
  <DataNode TextLabel="hsa-mir-15b" GraphId="ab078" Type="Rna" GroupRef="e229b">
    <Graphics CenterX="2213.0" CenterY="393.0" Width="80.0" Height="20.0" ZOrder="32768" FontSize="10" Valign="Middle" ShapeType="RoundedRectangle" Color="990099" />
    <Xref Database="Ensembl" ID="ENSG00000207779" />
  </DataNode>
  <DataNode TextLabel="hsa-mir-195" GraphId="e62c0" Type="Rna" GroupRef="e229b">
    <Graphics CenterX="2213.0" CenterY="413.0" Width="80.0" Height="20.0" ZOrder="32768" FontSize="10" Valign="Middle" ShapeType="RoundedRectangle" Color="990099" />
    <Xref Database="Ensembl" ID="ENSG00000207929" />
  </DataNode>
  <DataNode TextLabel="hsa-mir-23a" GraphId="cd0fc" Type="Rna" GroupRef="a4904">
    <Graphics CenterX="1696.0" CenterY="260.5" Width="80.0" Height="19.0" ZOrder="32768" FontSize="10" Valign="Middle" ShapeType="RoundedRectangle" Color="990099" />
    <Xref Database="Ensembl" ID="ENSG00000207980" />
  </DataNode>
  <DataNode TextLabel="hsa-mir-27b" GraphId="d581c" Type="Rna" GroupRef="a4904">
    <Graphics CenterX="1696.0" CenterY="280.0" Width="80.0" Height="20.0" ZOrder="32768" FontSize="10" Valign="Middle" ShapeType="RoundedRectangle" Color="990099" />
    <Xref Database="Ensembl" ID="ENSG00000207864" />
  </DataNode>
  <DataNode TextLabel="hsa-mir-27b" GraphId="cdccc" Type="Rna" GroupRef="da085">
    <Graphics CenterX="1817.0" CenterY="82.0" Width="80.0" Height="20.0" ZOrder="32768" FontSize="10" Valign="Middle" ShapeType="RoundedRectangle" Color="990099" />
    <Xref Database="Ensembl" ID="ENSG00000207864" />
  </DataNode>
  <DataNode TextLabel="hsa-mir-30e" GraphId="a9d11" Type="Rna" GroupRef="da085">
    <Graphics CenterX="1817.0" CenterY="102.0" Width="80.0" Height="20.0" ZOrder="32768" FontSize="10" Valign="Middle" ShapeType="RoundedRectangle" Color="990099" />
    <Xref Database="Ensembl" ID="ENSG00000198974" />
  </DataNode>
  <DataNode TextLabel="hsa-mir-199a-2" GraphId="dc17b" Type="Rna" GroupRef="da085">
    <Graphics CenterX="1897.0" CenterY="102.0" Width="80.0" Height="20.0" ZOrder="32768" FontSize="10" Valign="Middle" ShapeType="RoundedRectangle" Color="990099" />
    <Xref Database="Ensembl" ID="ENSG00000208024" />
  </DataNode>
  <DataNode TextLabel="hsa-mir-199a-1" GraphId="a07d4" Type="Rna" GroupRef="da085">
    <Graphics CenterX="1897.0" CenterY="82.0" Width="80.0" Height="20.0" ZOrder="32768" FontSize="10" Valign="Middle" ShapeType="RoundedRectangle" Color="990099" />
    <Xref Database="Ensembl" ID="ENSG00000207752" />
  </DataNode>
  <DataNode TextLabel="hsa-mir-15b" GraphId="f1052" Type="Rna" GroupRef="ea501">
    <Graphics CenterX="1988.0" CenterY="67.0" Width="80.0" Height="20.0" ZOrder="32768" FontSize="10" Valign="Middle" ShapeType="RoundedRectangle" Color="990099" />
    <Xref Database="Ensembl" ID="ENSG00000207779" />
  </DataNode>
  <DataNode TextLabel="hsa-mir-21" GraphId="a9e6e" Type="Rna" GroupRef="ea501">
    <Graphics CenterX="2068.0" CenterY="67.0" Width="80.0" Height="20.0" ZOrder="32768" FontSize="10" Valign="Middle" ShapeType="RoundedRectangle" Color="990099" />
    <Xref Database="Ensembl" ID="ENSG00000199004" />
  </DataNode>
  <DataNode TextLabel="hsa-mir-195" GraphId="c4475" Type="Rna" GroupRef="ea501">
    <Graphics CenterX="2069.0" CenterY="87.0" Width="80.0" Height="20.0" ZOrder="32768" FontSize="10" Valign="Middle" ShapeType="RoundedRectangle" Color="990099" />
    <Xref Database="Ensembl" ID="ENSG00000207929" />
  </DataNode>
  <DataNode TextLabel="hsa-mir-130b" GraphId="b335e" Type="Rna" GroupRef="ea501">
    <Graphics CenterX="1989.0" CenterY="87.0" Width="80.0" Height="20.0" ZOrder="32768" FontSize="10" Valign="Middle" ShapeType="RoundedRectangle" Color="990099" />
    <Xref Database="Ensembl" ID="ENSG00000207751" />
  </DataNode>
  <DataNode TextLabel="hsa-mir-30e" GraphId="a556c" Type="Rna">
    <Graphics CenterX="2074.0" CenterY="181.0" Width="80.0" Height="20.0" ZOrder="32768" FontSize="10" Valign="Middle" ShapeType="RoundedRectangle" Color="990099" />
    <Xref Database="Ensembl" ID="ENSG00000198974" />
  </DataNode>
  <DataNode TextLabel="hsa-mir-21" GraphId="e522b" Type="Rna" GroupRef="c64b9">
    <Graphics CenterX="872.0" CenterY="42.0" Width="80.0" Height="20.0" ZOrder="32768" FontSize="10" Valign="Middle" ShapeType="RoundedRectangle" Color="990099" />
    <Xref Database="Ensembl" ID="ENSG00000199004" />
  </DataNode>
  <DataNode TextLabel="hsa-mir-23a" GraphId="e1d1b" Type="Rna" GroupRef="c64b9">
    <Graphics CenterX="872.0" CenterY="61.5" Width="80.0" Height="19.0" ZOrder="32768" FontSize="10" Valign="Middle" ShapeType="RoundedRectangle" Color="990099" />
    <Xref Database="Ensembl" ID="ENSG00000207980" />
  </DataNode>
  <DataNode TextLabel="hsa-mir-30e" GraphId="f83dd" Type="Rna" GroupRef="c64b9">
    <Graphics CenterX="872.0" CenterY="81.0" Width="80.0" Height="20.0" ZOrder="32768" FontSize="10" Valign="Middle" ShapeType="RoundedRectangle" Color="990099" />
    <Xref Database="Ensembl" ID="ENSG00000198974" />
  </DataNode>
  <DataNode TextLabel="hsa-mir-30e" GraphId="beeb0" Type="Rna" GroupRef="c3f66">
    <Graphics CenterX="773.0" CenterY="64.0" Width="80.0" Height="20.0" ZOrder="32768" FontSize="10" Valign="Middle" ShapeType="RoundedRectangle" Color="990099" />
    <Xref Database="Ensembl" ID="ENSG00000198974" />
  </DataNode>
  <DataNode TextLabel="hsa-mir-208a" GraphId="bca7e" Type="Rna" GroupRef="c3f66">
    <Graphics CenterX="773.0" CenterY="44.0" Width="80.0" Height="20.0" ZOrder="32768" FontSize="10" Valign="Middle" ShapeType="RoundedRectangle" Color="990099" />
    <Xref Database="Ensembl" ID="ENSG00000199157" />
  </DataNode>
  <DataNode TextLabel="hsa-mir-103-1-as" GraphId="c468f" Type="Rna" GroupRef="be6ab">
    <Graphics CenterX="699.0" CenterY="471.0" Width="80.0" Height="20.0" ZOrder="32768" FontSize="10" Valign="Middle" ShapeType="RoundedRectangle" Color="990099" />
    <Xref Database="Ensembl" ID="ENSG00000199035" />
  </DataNode>
  <DataNode TextLabel="hsa-mir-103-2-as" GraphId="acdcf" Type="Rna" GroupRef="be6ab">
    <Graphics CenterX="699.0" CenterY="451.0" Width="80.0" Height="20.0" ZOrder="32768" FontSize="10" Valign="Middle" ShapeType="RoundedRectangle" Color="990099" />
    <Xref Database="Ensembl" ID="ENSG00000199024" />
  </DataNode>
  <DataNode TextLabel="hsa-mir-15b" GraphId="cbb1f" Type="Rna" GroupRef="be6ab">
    <Graphics CenterX="699.0" CenterY="511.0" Width="80.0" Height="20.0" ZOrder="32768" FontSize="10" Valign="Middle" ShapeType="RoundedRectangle" Color="990099" />
    <Xref Database="Ensembl" ID="ENSG00000207779" />
  </DataNode>
  <DataNode TextLabel="hsa-mir-195" GraphId="a5782" Type="Rna" GroupRef="be6ab">
    <Graphics CenterX="699.0" CenterY="491.0" Width="80.0" Height="20.0" ZOrder="32768" FontSize="10" Valign="Middle" ShapeType="RoundedRectangle" Color="990099" />
    <Xref Database="Ensembl" ID="ENSG00000207929" />
  </DataNode>
  <DataNode TextLabel="hsa-mir-140" GraphId="cad56" Type="Rna">
    <Graphics CenterX="1018.0" CenterY="501.0" Width="80.0" Height="20.0" ZOrder="32768" FontSize="10" Valign="Middle" ShapeType="RoundedRectangle" Color="990099" />
    <Xref Database="Ensembl" ID="ENSG00000208017" />
  </DataNode>
  <DataNode TextLabel="hsa-mir-15b" GraphId="be3cf" Type="Rna" GroupRef="fe5fc">
    <Graphics CenterX="1000.0" CenterY="463.0" Width="80.0" Height="20.0" ZOrder="32768" FontSize="10" Valign="Middle" ShapeType="RoundedRectangle" Color="990099" />
    <Xref Database="Ensembl" ID="ENSG00000207779" />
  </DataNode>
  <DataNode TextLabel="hsa-mir-195" GraphId="b3fc8" Type="Rna" GroupRef="fe5fc">
    <Graphics CenterX="1000.0" CenterY="443.0" Width="80.0" Height="20.0" ZOrder="32768" FontSize="10" Valign="Middle" ShapeType="RoundedRectangle" Color="990099" />
    <Xref Database="Ensembl" ID="ENSG00000207929" />
  </DataNode>
  <DataNode TextLabel="hsa-mir-21" GraphId="ec15c" Type="Rna">
    <Graphics CenterX="1587.0" CenterY="393.0" Width="80.0" Height="20.0" ZOrder="32768" FontSize="10" Valign="Middle" ShapeType="RoundedRectangle" Color="990099" />
    <Xref Database="Ensembl" ID="ENSG00000199004" />
  </DataNode>
  <DataNode TextLabel="hsa-mir-27b" GraphId="dd02a" Type="Rna" GroupRef="ce3fb">
    <Graphics CenterX="684.0" CenterY="546.0" Width="80.0" Height="20.0" ZOrder="32768" FontSize="10" Valign="Middle" ShapeType="RoundedRectangle" Color="990099" />
    <Xref Database="Ensembl" ID="ENSG00000207864" />
  </DataNode>
  <DataNode TextLabel="hsa-mir-125b-1" GraphId="c83b4" Type="Rna" GroupRef="ce3fb">
    <Graphics CenterX="684.0" CenterY="566.0" Width="80.0" Height="20.0" ZOrder="32768" FontSize="10" Valign="Middle" ShapeType="RoundedRectangle" Color="990099" />
    <Xref Database="Ensembl" ID="ENSG00000207971" />
  </DataNode>
  <DataNode TextLabel="hsa-mir-125b-2" GraphId="a6f0e" Type="Rna" GroupRef="ce3fb">
    <Graphics CenterX="684.0" CenterY="586.0" Width="80.0" Height="20.0" ZOrder="32768" FontSize="10" Valign="Middle" ShapeType="RoundedRectangle" Color="990099" />
    <Xref Database="Ensembl" ID="ENSG00000207863" />
  </DataNode>
  <DataNode TextLabel="hsa-mir-195" GraphId="bc51e" Type="Rna" GroupRef="b061c">
    <Graphics CenterX="1225.0" CenterY="404.0" Width="80.0" Height="20.0" ZOrder="32768" FontSize="10" Valign="Middle" ShapeType="RoundedRectangle" Color="990099" />
    <Xref Database="Ensembl" ID="ENSG00000207929" />
  </DataNode>
  <DataNode TextLabel="hsa-mir-15b" GraphId="cb73f" Type="Rna" GroupRef="b061c">
    <Graphics CenterX="1225.0" CenterY="424.0" Width="80.0" Height="20.0" ZOrder="32768" FontSize="10" Valign="Middle" ShapeType="RoundedRectangle" Color="990099" />
    <Xref Database="Ensembl" ID="ENSG00000207779" />
  </DataNode>
  <DataNode TextLabel="hsa-mir-199a-1" GraphId="b7eb3" Type="Rna" GroupRef="ed7a5">
    <Graphics CenterX="2440.0" CenterY="319.0" Width="80.0" Height="20.0" ZOrder="32768" FontSize="10" Valign="Middle" ShapeType="RoundedRectangle" Color="990099" />
    <Xref Database="Ensembl" ID="ENSG00000207752" />
  </DataNode>
  <DataNode TextLabel="hsa-mir-199a-2" GraphId="ba471" Type="Rna" GroupRef="ed7a5">
    <Graphics CenterX="2440.0" CenterY="339.0" Width="80.0" Height="20.0" ZOrder="32768" FontSize="10" Valign="Middle" ShapeType="RoundedRectangle" Color="990099" />
    <Xref Database="Ensembl" ID="ENSG00000208024" />
  </DataNode>
  <DataNode TextLabel="hsa-mir-27b" GraphId="cde83" Type="Rna" GroupRef="fd520">
    <Graphics CenterX="987.0" CenterY="616.0" Width="80.0" Height="20.0" ZOrder="32768" FontSize="10" Valign="Middle" ShapeType="RoundedRectangle" Color="990099" />
    <Xref Database="Ensembl" ID="ENSG00000207864" />
  </DataNode>
  <DataNode TextLabel="hsa-mir-195" GraphId="ab74e" Type="Rna" GroupRef="fd520">
    <Graphics CenterX="1067.0" CenterY="616.0" Width="80.0" Height="20.0" ZOrder="32768" FontSize="10" Valign="Middle" ShapeType="RoundedRectangle" Color="990099" />
    <Xref Database="Ensembl" ID="ENSG00000207929" />
  </DataNode>
  <DataNode TextLabel="hsa-mir-15b" GraphId="eb84a" Type="Rna" GroupRef="fd520">
    <Graphics CenterX="1067.0" CenterY="636.0" Width="80.0" Height="20.0" ZOrder="32768" FontSize="10" Valign="Middle" ShapeType="RoundedRectangle" Color="990099" />
    <Xref Database="Ensembl" ID="ENSG00000207779" />
  </DataNode>
  <DataNode TextLabel="hsa-mir-199a-1" GraphId="b25dc" Type="Rna" GroupRef="fd520">
    <Graphics CenterX="1147.0" CenterY="616.0" Width="80.0" Height="20.0" ZOrder="32768" FontSize="10" Valign="Middle" ShapeType="RoundedRectangle" Color="990099" />
    <Xref Database="Ensembl" ID="ENSG00000207752" />
  </DataNode>
  <DataNode TextLabel="hsa-mir-199a-2" GraphId="bdf05" Type="Rna" GroupRef="fd520">
    <Graphics CenterX="1147.0" CenterY="636.0" Width="80.0" Height="20.0" ZOrder="32768" FontSize="10" Valign="Middle" ShapeType="RoundedRectangle" Color="990099" />
    <Xref Database="Ensembl" ID="ENSG00000208024" />
  </DataNode>
  <DataNode TextLabel="hsa-mir-125b-1" GraphId="e280d" Type="Rna" GroupRef="bf362">
    <Graphics CenterX="2634.0" CenterY="229.0" Width="80.0" Height="20.0" ZOrder="32768" FontSize="10" Valign="Middle" ShapeType="RoundedRectangle" Color="990099" />
    <Xref Database="Ensembl" ID="ENSG00000207971" />
  </DataNode>
  <DataNode TextLabel="hsa-mir-125b-2" GraphId="a33c1" Type="Rna" GroupRef="bf362">
    <Graphics CenterX="2634.0" CenterY="248.0" Width="80.0" Height="20.0" ZOrder="32768" FontSize="10" Valign="Middle" ShapeType="RoundedRectangle" Color="990099" />
    <Xref Database="Ensembl" ID="ENSG00000207863" />
  </DataNode>
  <DataNode TextLabel="hsa-mir-23a" GraphId="b8d21" Type="Rna">
    <Graphics CenterX="2209.0" CenterY="244.5" Width="80.0" Height="19.0" ZOrder="32768" FontSize="10" Valign="Middle" ShapeType="RoundedRectangle" Color="990099" />
    <Xref Database="Ensembl" ID="ENSG00000207980" />
  </DataNode>
  <DataNode TextLabel="hsa-mir-27b" GraphId="db743" Type="Rna">
    <Graphics CenterX="2258.0" CenterY="213.0" Width="80.0" Height="20.0" ZOrder="32768" FontSize="10" Valign="Middle" ShapeType="RoundedRectangle" Color="990099" />
    <Xref Database="Ensembl" ID="ENSG00000207864" />
  </DataNode>
  <DataNode TextLabel="hsa-let-7b" GraphId="dd297" Type="Rna">
    <Graphics CenterX="2251.0" CenterY="504.0" Width="80.0" Height="20.0" ZOrder="32768" FontSize="10" Valign="Middle" ShapeType="RoundedRectangle" Color="990099" />
    <Xref Database="Ensembl" ID="ENSG00000207875" />
  </DataNode>
  <DataNode TextLabel="hsa-mir-30e" GraphId="efcd9" Type="Rna">
    <Graphics CenterX="146.0" CenterY="613.0" Width="80.0" Height="18.0" ZOrder="32768" FontSize="10" Valign="Middle" ShapeType="RoundedRectangle" Color="990099" />
    <Xref Database="Ensembl" ID="ENSG00000198974" />
  </DataNode>
  <DataNode TextLabel="hsa-mir-140" GraphId="b4b7d" Type="Rna">
    <Graphics CenterX="86.0" CenterY="573.0" Width="80.0" Height="20.0" ZOrder="32768" FontSize="10" Valign="Middle" ShapeType="RoundedRectangle" Color="990099" />
    <Xref Database="Ensembl" ID="ENSG00000208017" />
  </DataNode>
  <DataNode TextLabel="hsa-mir-30e" GraphId="cb7d1" Type="Rna">
    <Graphics CenterX="230.0" CenterY="634.0" Width="80.0" Height="20.0" ZOrder="32768" FontSize="10" Valign="Middle" ShapeType="RoundedRectangle" Color="990099" />
    <Xref Database="Ensembl" ID="ENSG00000198974" />
  </DataNode>
  <DataNode TextLabel="hsa-mir-15b" GraphId="b5649" Type="Rna">
    <Graphics CenterX="2451.0" CenterY="555.0" Width="80.0" Height="20.0" ZOrder="32768" FontSize="10" Valign="Middle" ShapeType="RoundedRectangle" Color="990099" />
    <Xref Database="Ensembl" ID="ENSG00000207779" />
  </DataNode>
  <DataNode TextLabel="hsa-mir-195" GraphId="b3cbc" Type="Rna">
    <Graphics CenterX="2451.0" CenterY="535.0" Width="80.0" Height="20.0" ZOrder="32768" FontSize="10" Valign="Middle" ShapeType="RoundedRectangle" Color="990099" />
    <Xref Database="Ensembl" ID="ENSG00000207929" />
  </DataNode>
  <DataNode TextLabel="Dvl1" GraphId="b8d29" Type="GeneProduct">
    <Graphics CenterX="2928.0" CenterY="214.0" Width="80.0" Height="20.0" ZOrder="32768" FontSize="10" Valign="Middle" />
    <Xref Database="Entrez Gene" ID="1855" />
  </DataNode>
  <DataNode TextLabel="FZD1" GraphId="fceb0" Type="GeneProduct" GroupRef="cbbb2">
    <Graphics CenterX="2888.0" CenterY="139.0" Width="80.0" Height="20.0" ZOrder="32768" FontSize="10" Valign="Middle" />
    <Xref Database="Entrez Gene" ID="8321" />
  </DataNode>
  <DataNode TextLabel="FZD2" GraphId="e11c7" Type="GeneProduct" GroupRef="cbbb2">
    <Graphics CenterX="2888.0" CenterY="159.0" Width="80.0" Height="20.0" ZOrder="32768" FontSize="10" Valign="Middle" />
    <Xref Database="Entrez Gene" ID="2535" />
  </DataNode>
  <DataNode TextLabel="LRP5" GraphId="a4829" Type="GeneProduct" GroupRef="cbbb2">
    <Graphics CenterX="2968.0" CenterY="139.0" Width="80.0" Height="20.0" ZOrder="32768" FontSize="10" Valign="Middle" />
    <Xref Database="Entrez Gene" ID="4041" />
  </DataNode>
  <DataNode TextLabel="LRP6" GraphId="e1694" Type="GeneProduct" GroupRef="cbbb2">
    <Graphics CenterX="2968.0" CenterY="159.0" Width="80.0" Height="20.0" ZOrder="32768" FontSize="10" Valign="Middle" />
    <Xref Database="Entrez Gene" ID="4040" />
  </DataNode>
  <DataNode TextLabel="WNT3A" GraphId="a1f26" Type="GeneProduct" GroupRef="be159">
    <Graphics CenterX="2888.0" CenterY="80.0" Width="80.0" Height="20.0" ZOrder="32768" FontSize="10" Valign="Middle" />
    <Xref Database="Entrez Gene" ID="89780" />
  </DataNode>
  <DataNode TextLabel="WNT5A" GraphId="f84ec" Type="GeneProduct" GroupRef="be159">
    <Graphics CenterX="2968.0" CenterY="80.0" Width="80.0" Height="20.0" ZOrder="32768" FontSize="10" Valign="Middle" />
    <Xref Database="Entrez Gene" ID="7474" />
  </DataNode>
  <DataNode TextLabel="GSK3-beta" GraphId="ba2a2" Type="GeneProduct">
    <Graphics CenterX="2928.0" CenterY="339.0" Width="80.0" Height="20.0" ZOrder="32768" FontSize="10" Valign="Middle" />
    <Xref Database="Entrez Gene" ID="2932" />
  </DataNode>
  <DataNode TextLabel="hsa-mir-199a-1" GraphId="bc551" Type="Rna" GroupRef="a5994">
    <Graphics CenterX="2812.0" CenterY="329.0" Width="80.0" Height="20.0" ZOrder="32768" FontSize="10" Valign="Middle" ShapeType="RoundedRectangle" Color="990099" />
    <Xref Database="Ensembl" ID="ENSG00000207752" />
  </DataNode>
  <DataNode TextLabel="hsa-mir-199a-2" GraphId="e18a3" Type="Rna" GroupRef="a5994">
    <Graphics CenterX="2812.0" CenterY="349.0" Width="80.0" Height="20.0" ZOrder="32768" FontSize="10" Valign="Middle" ShapeType="RoundedRectangle" Color="990099" />
    <Xref Database="Ensembl" ID="ENSG00000208024" />
  </DataNode>
  <DataNode TextLabel="NFAT3" GraphId="cb689" Type="GeneProduct" GroupRef="f0db6">
    <Graphics CenterX="2848.0" CenterY="705.0" Width="80.0" Height="20.0" ZOrder="32768" FontSize="10" Valign="Middle" />
    <Xref Database="Entrez Gene" ID="4776" />
  </DataNode>
  <DataNode TextLabel="GATA4" GraphId="f88fd" Type="GeneProduct" GroupRef="f0db6">
    <Graphics CenterX="2928.0" CenterY="705.0" Width="80.0" Height="20.0" ZOrder="32768" FontSize="10" Valign="Middle" />
    <Xref Database="Entrez Gene" ID="2626" />
  </DataNode>
  <DataNode TextLabel="eIF2B‚àö√©¬¨¬µ" GraphId="f97f8" Type="GeneProduct" GroupRef="f0db6">
    <Graphics CenterX="3008.0" CenterY="705.0" Width="80.0" Height="20.0" ZOrder="32768" FontSize="10" Valign="Middle" />
    <Xref Database="Entrez Gene" ID="8893" />
  </DataNode>
  <DataNode TextLabel="Beta-catenin" GraphId="b50d6" Type="GeneProduct">
    <Graphics CenterX="3103.0" CenterY="297.0" Width="80.0" Height="20.0" ZOrder="32768" FontSize="10" Valign="Middle" />
    <Xref Database="Entrez Gene" ID="1499" />
  </DataNode>
  <DataNode TextLabel="FGFR2" GraphId="d3396" Type="GeneProduct">
    <Graphics CenterX="1044.5" CenterY="148.0" Width="80.0" Height="20.0" ZOrder="32768" FontSize="10" Valign="Middle" />
    <Xref Database="Entrez Gene" ID="2263" />
  </DataNode>
  <DataNode TextLabel="IGF-1 R" GraphId="c69a3" Type="GeneProduct">
    <Graphics CenterX="1946.75" CenterY="148.75" Width="80.0" Height="20.0" ZOrder="32768" FontSize="10" Valign="Middle" />
    <Xref Database="Entrez Gene" ID="3480" />
  </DataNode>
  <DataNode TextLabel="gp130" GraphId="e0873" Type="GeneProduct">
    <Graphics CenterX="2551.0" CenterY="148.0" Width="80.0" Height="20.0" ZOrder="32768" FontSize="10" Valign="Middle" />
    <Xref Database="Entrez Gene" ID="3572" />
  </DataNode>
  <DataNode TextLabel="PKC-beta" GraphId="a9885" Type="GeneProduct">
    <Graphics CenterX="3016.0" CenterY="263.0" Width="80.0" Height="20.0" ZOrder="32768" FontSize="10" Valign="Middle" />
    <Xref Database="Entrez Gene" ID="5579" />
  </DataNode>
  <DataNode TextLabel="hsa-mir-23a" GraphId="dd358" Type="Rna">
    <Graphics CenterX="569.0" CenterY="593.5" Width="80.0" Height="19.0" ZOrder="32768" FontSize="10" Valign="Middle" ShapeType="RoundedRectangle" Color="990099" />
    <Xref Database="Ensembl" ID="ENSG00000207980" />
  </DataNode>
  <DataNode TextLabel="hsa-mir-23a" GraphId="b3825" Type="Rna" GroupRef="eed8b">
    <Graphics CenterX="560.0" CenterY="436.5" Width="80.0" Height="19.0" ZOrder="32768" FontSize="10" Valign="Middle" ShapeType="RoundedRectangle" Color="990099" />
    <Xref Database="Ensembl" ID="ENSG00000207980" />
  </DataNode>
  <DataNode TextLabel="hsa-mir-27b" GraphId="c394c" Type="Rna" GroupRef="eed8b">
    <Graphics CenterX="560.0" CenterY="417.0" Width="80.0" Height="20.0" ZOrder="32768" FontSize="10" Valign="Middle" ShapeType="RoundedRectangle" Color="990099" />
    <Xref Database="Ensembl" ID="ENSG00000207864" />
  </DataNode>
  <DataNode TextLabel="hsa-mir-133a-2" GraphId="c333a" Type="Rna" GroupRef="ed08a">
    <Graphics CenterX="2628.0" CenterY="497.0" Width="80.0" Height="20.0" ZOrder="32768" FontSize="10" Valign="Middle" ShapeType="RoundedRectangle" Color="990099" />
    <Xref Database="Ensembl" ID="ENSG00000207764" />
  </DataNode>
  <DataNode TextLabel="hsa-mir-133b" GraphId="fc2cb" Type="Rna" GroupRef="ed08a">
    <Graphics CenterX="2628.0" CenterY="477.0" Width="80.0" Height="20.0" ZOrder="32768" FontSize="10" Valign="Middle" ShapeType="RoundedRectangle" Color="990099" />
    <Xref Database="Ensembl" ID="ENSG00000199080" />
  </DataNode>
  <DataNode TextLabel="hsa-let-7b" GraphId="adb0f" Type="Rna" GroupRef="ed08a">
    <Graphics CenterX="2628.0" CenterY="537.0" Width="80.0" Height="20.0" ZOrder="32768" FontSize="10" Valign="Middle" ShapeType="RoundedRectangle" Color="990099" />
    <Xref Database="Ensembl" ID="ENSG00000207875" />
  </DataNode>
  <DataNode TextLabel="hsa-mir-133a-1" GraphId="b4d4a" Type="Rna" GroupRef="ed08a">
    <Graphics CenterX="2628.0" CenterY="517.0" Width="80.0" Height="20.0" ZOrder="32768" FontSize="10" Valign="Middle" ShapeType="RoundedRectangle" Color="990099" />
    <Xref Database="Ensembl" ID="ENSG00000207786" />
  </DataNode>
  <DataNode TextLabel="hsa-mir-140" GraphId="b93a0" Type="Rna">
    <Graphics CenterX="2808.0" CenterY="400.0" Width="80.0" Height="20.0" ZOrder="32768" FontSize="10" Valign="Middle" ShapeType="RoundedRectangle" Color="990099" />
    <Xref Database="Ensembl" ID="ENSG00000208017" />
  </DataNode>
  <DataNode TextLabel="hsa-mir-15b" GraphId="a323f" Type="Rna" GroupRef="f4b8f">
    <Graphics CenterX="3205.0" CenterY="612.0" Width="80.0" Height="20.0" ZOrder="32768" FontSize="10" Valign="Middle" ShapeType="RoundedRectangle" Color="990099" />
    <Xref Database="Ensembl" ID="ENSG00000207779" />
  </DataNode>
  <DataNode TextLabel="hsa-mir-195" GraphId="af551" Type="Rna" GroupRef="f4b8f">
    <Graphics CenterX="3205.0" CenterY="592.0" Width="80.0" Height="20.0" ZOrder="32768" FontSize="10" Valign="Middle" ShapeType="RoundedRectangle" Color="990099" />
    <Xref Database="Ensembl" ID="ENSG00000207929" />
  </DataNode>
  <DataNode TextLabel="hsa-mir-125b-2" GraphId="c98de" Type="Rna" GroupRef="f4b8f">
    <Graphics CenterX="3205.0" CenterY="572.0" Width="80.0" Height="20.0" ZOrder="32768" FontSize="10" Valign="Middle" ShapeType="RoundedRectangle" Color="990099" />
    <Xref Database="Ensembl" ID="ENSG00000207863" />
  </DataNode>
  <DataNode TextLabel="hsa-mir-125b-1" GraphId="e7be1" Type="Rna" GroupRef="f4b8f">
    <Graphics CenterX="3205.0" CenterY="552.0" Width="80.0" Height="20.0" ZOrder="32768" FontSize="10" Valign="Middle" ShapeType="RoundedRectangle" Color="990099" />
    <Xref Database="Ensembl" ID="ENSG00000207971" />
  </DataNode>
  <DataNode TextLabel="hsa-mir-15b" GraphId="ab7d7" Type="Rna" GroupRef="cc0b0">
    <Graphics CenterX="2793.0" CenterY="562.0" Width="80.0" Height="20.0" ZOrder="32768" FontSize="10" Valign="Middle" ShapeType="RoundedRectangle" Color="990099" />
    <Xref Database="Ensembl" ID="ENSG00000207779" />
  </DataNode>
  <DataNode TextLabel="hsa-mir-195" GraphId="ff296" Type="Rna" GroupRef="cc0b0">
    <Graphics CenterX="2793.0" CenterY="542.0" Width="80.0" Height="20.0" ZOrder="32768" FontSize="10" Valign="Middle" ShapeType="RoundedRectangle" Color="990099" />
    <Xref Database="Ensembl" ID="ENSG00000207929" />
  </DataNode>
  <DataNode TextLabel="hsa-mir-208a" GraphId="da7fa" Type="Rna" GroupRef="cc0b0">
    <Graphics CenterX="2793.0" CenterY="522.0" Width="80.0" Height="20.0" ZOrder="32768" FontSize="10" Valign="Middle" ShapeType="RoundedRectangle" Color="990099" />
    <Xref Database="Ensembl" ID="ENSG00000199157" />
  </DataNode>
  <DataNode TextLabel="hsa-mir-23a" GraphId="a3e4e" Type="Rna">
    <Graphics CenterX="3086.0" CenterY="183.5" Width="80.0" Height="19.0" ZOrder="32768" FontSize="10" Valign="Middle" ShapeType="RoundedRectangle" Color="990099" />
    <Xref Database="Ensembl" ID="ENSG00000207980" />
  </DataNode>
  <DataNode TextLabel="hsa-mir-208a" GraphId="f376e" Type="Rna" GroupRef="f7f2d">
    <Graphics CenterX="3228.0" CenterY="184.0" Width="80.0" Height="20.0" ZOrder="32768" FontSize="10" Valign="Middle" ShapeType="RoundedRectangle" Color="990099" />
    <Xref Database="Ensembl" ID="ENSG00000199157" />
  </DataNode>
  <DataNode TextLabel="hsa-mir-195" GraphId="c1b4e" Type="Rna" GroupRef="f7f2d">
    <Graphics CenterX="3228.0" CenterY="204.0" Width="80.0" Height="20.0" ZOrder="32768" FontSize="10" Valign="Middle" ShapeType="RoundedRectangle" Color="990099" />
    <Xref Database="Ensembl" ID="ENSG00000207929" />
  </DataNode>
  <DataNode TextLabel="hsa-mir-15b" GraphId="de0f1" Type="Rna" GroupRef="f7f2d">
    <Graphics CenterX="3228.0" CenterY="224.0" Width="80.0" Height="20.0" ZOrder="32768" FontSize="10" Valign="Middle" ShapeType="RoundedRectangle" Color="990099" />
    <Xref Database="Ensembl" ID="ENSG00000207779" />
  </DataNode>
  <DataNode TextLabel="hsa-mir-30e" GraphId="add51" Type="Rna" GroupRef="f7f2d">
    <Graphics CenterX="3228.0" CenterY="244.0" Width="80.0" Height="20.0" ZOrder="32768" FontSize="10" Valign="Middle" ShapeType="RoundedRectangle" Color="990099" />
    <Xref Database="Ensembl" ID="ENSG00000198974" />
  </DataNode>
  <DataNode TextLabel="hsa-mir-27b" GraphId="c97d8" Type="Rna" GroupRef="f7f2d">
    <Graphics CenterX="3228.0" CenterY="264.0" Width="80.0" Height="20.0" ZOrder="32768" FontSize="10" Valign="Middle" ShapeType="RoundedRectangle" Color="990099" />
    <Xref Database="Ensembl" ID="ENSG00000207864" />
  </DataNode>
  <DataNode TextLabel="hsa-mir-21" GraphId="b52ae" Type="Rna" GroupRef="f7f2d">
    <Graphics CenterX="3228.0" CenterY="284.0" Width="80.0" Height="20.0" ZOrder="32768" FontSize="10" Valign="Middle" ShapeType="RoundedRectangle" Color="990099" />
    <Xref Database="Ensembl" ID="ENSG00000199004" />
  </DataNode>
  <DataNode TextLabel="hsa-mir-214" GraphId="d547e" Type="Rna">
    <Graphics CenterX="3217.0" CenterY="324.0" Width="80.0" Height="20.0" ZOrder="32768" FontSize="10" Valign="Middle" ShapeType="RoundedRectangle" Color="990099" />
    <Xref Database="Ensembl" ID="ENSG00000207949" />
  </DataNode>
  <DataNode TextLabel="hsa-mir-15b" GraphId="c8bf5" Type="Rna" GroupRef="f5b2e">
    <Graphics CenterX="2765.0" CenterY="212.0" Width="80.0" Height="20.0" ZOrder="32768" FontSize="10" Valign="Middle" ShapeType="RoundedRectangle" Color="990099" />
    <Xref Database="Ensembl" ID="ENSG00000207779" />
  </DataNode>
  <DataNode TextLabel="hsa-mir-195" GraphId="a78ec" Type="Rna" GroupRef="f5b2e">
    <Graphics CenterX="2765.0" CenterY="192.0" Width="80.0" Height="20.0" ZOrder="32768" FontSize="10" Valign="Middle" ShapeType="RoundedRectangle" Color="990099" />
    <Xref Database="Ensembl" ID="ENSG00000207929" />
  </DataNode>
  <DataNode TextLabel="hsa-mir-27b" GraphId="bd824" Type="Rna" GroupRef="f5b2e">
    <Graphics CenterX="2765.0" CenterY="252.0" Width="80.0" Height="20.0" ZOrder="32768" FontSize="10" Valign="Middle" ShapeType="RoundedRectangle" Color="990099" />
    <Xref Database="Ensembl" ID="ENSG00000207864" />
  </DataNode>
  <DataNode TextLabel="hsa-mir-130b" GraphId="ff8b7" Type="Rna" GroupRef="f5b2e">
    <Graphics CenterX="2765.0" CenterY="232.0" Width="80.0" Height="20.0" ZOrder="32768" FontSize="10" Valign="Middle" ShapeType="RoundedRectangle" Color="990099" />
    <Xref Database="Ensembl" ID="ENSG00000207751" />
  </DataNode>
  <Interaction GraphId="e22a8">
    <BiopaxRef>e83</BiopaxRef>
    <Graphics ZOrder="12288" LineThickness="1.0">
      <Point X="303.0" Y="285.0" GraphRef="fa0e2" RelX="0.0" RelY="1.0" />
      <Point X="303.0" Y="328.0" GraphRef="f6e6a" RelX="0.0" RelY="-1.0" ArrowHead="Arrow" />
    </Graphics>
    <Xref Database="" ID="" />
  </Interaction>
  <Interaction GraphId="b8672">
    <BiopaxRef>e83</BiopaxRef>
    <Graphics ConnectorType="Elbow" ZOrder="12288" LineThickness="1.0">
      <Point X="421.0" Y="230.0" GraphRef="d2140" RelX="1.0" RelY="0.0" />
      <Point X="477.0" Y="267.0" GraphRef="fa935" RelX="0.0" RelY="-1.0" ArrowHead="Arrow" />
    </Graphics>
    <Xref Database="" ID="" />
  </Interaction>
  <Interaction GraphId="b93ac">
    <BiopaxRef>e83</BiopaxRef>
    <Graphics ZOrder="12288" LineThickness="1.0">
      <Point X="303.0" Y="475.0" GraphRef="fab7c" RelX="0.0" RelY="1.0" />
      <Point X="303.0" Y="693.0" GraphRef="a08d5" RelX="-0.5" RelY="-1.0" ArrowHead="Arrow" />
    </Graphics>
    <Xref Database="" ID="" />
  </Interaction>
  <Interaction GraphId="a1363">
    <Graphics ZOrder="12288" LineThickness="1.0" Color="ff0000">
      <Point X="375.0" Y="717.0" GraphRef="a08d5" RelX="1.0" RelY="-0.5" />
      <Point X="405.0" Y="717.0" GraphRef="e52ac" RelX="-1.0" RelY="0.0" ArrowHead="TBar" />
    </Graphics>
    <Xref Database="" ID="" />
  </Interaction>
  <Interaction GraphId="a7c3e">
    <Graphics ZOrder="12288" LineThickness="1.0">
      <Point X="303.0" Y="415.0" GraphRef="c4f9d" RelX="0.0" RelY="1.0" />
      <Point X="303.0" Y="455.0" GraphRef="fab7c" RelX="0.0" RelY="-1.0" ArrowHead="Arrow" />
    </Graphics>
    <Xref Database="" ID="" />
  </Interaction>
  <Interaction GraphId="cb06d">
    <BiopaxRef>b12</BiopaxRef>
    <Graphics ZOrder="12288" LineThickness="1.0">
      <Point X="303.0" Y="348.0" GraphRef="f6e6a" RelX="0.0" RelY="1.0" />
      <Point X="303.0" Y="395.0" GraphRef="c4f9d" RelX="0.0" RelY="-1.0" ArrowHead="Arrow" />
    </Graphics>
    <Xref Database="" ID="" />
  </Interaction>
  <Interaction GraphId="b9aed">
    <BiopaxRef>e83</BiopaxRef>
    <Graphics ConnectorType="Elbow" ZOrder="12288" LineThickness="1.0">
      <Point X="341.0" Y="230.0" GraphRef="d2140" RelX="-1.0" RelY="0.0" />
      <Point X="303.0" Y="265.0" GraphRef="fa0e2" RelX="0.0" RelY="-1.0" ArrowHead="Arrow" />
    </Graphics>
    <Xref Database="" ID="" />
  </Interaction>
  <Interaction GraphId="idc2be8b3f">
    <Graphics ZOrder="12288" LineThickness="1.0">
      <Point X="381.0" Y="187.0" GraphRef="c553f" RelX="0.0" RelY="1.0" />
      <Point X="381.0" Y="220.0" GraphRef="d2140" RelX="0.0" RelY="-1.0" ArrowHead="Arrow" />
    </Graphics>
    <Xref Database="" ID="" />
  </Interaction>
  <Interaction GraphId="idb828ea85">
    <Graphics ZOrder="12288" LineThickness="1.0">
      <Point X="477.0" Y="287.0" GraphRef="fa935" RelX="0.0" RelY="1.0" />
      <Point X="477.0" Y="328.0" GraphRef="aa0b8" RelX="0.0" RelY="-1.0" ArrowHead="Arrow" />
    </Graphics>
    <Xref Database="" ID="" />
  </Interaction>
  <Interaction GraphId="id2037ff21">
    <Graphics ZOrder="12288" LineThickness="1.0">
      <Point X="343.0" Y="338.0" GraphRef="f6e6a" RelX="1.0" RelY="0.0" />
      <Point X="437.0" Y="338.0" GraphRef="aa0b8" RelX="-1.0" RelY="0.0" ArrowHead="Arrow" />
    </Graphics>
    <Xref Database="" ID="" />
  </Interaction>
  <Interaction GraphId="id509ab87e">
    <Graphics ConnectorType="Elbow" ZOrder="12288" LineThickness="1.0">
      <Point X="477.0" Y="348.0" GraphRef="aa0b8" RelX="0.0" RelY="1.0" />
      <Point X="414.0" Y="522.0" />
      <Point X="351.0" Y="693.0" GraphRef="a08d5" RelX="0.5" RelY="-1.0" ArrowHead="Arrow" />
    </Graphics>
    <Xref Database="" ID="" />
  </Interaction>
  <Interaction GraphId="id1f709902">
    <Graphics ConnectorType="Curved" ZOrder="12288" LineStyle="Broken" LineThickness="1.0">
      <Point X="351.0" Y="693.0" GraphRef="a08d5" RelX="0.5" RelY="-1.0" />
      <Point X="454.0" Y="631.0" GraphRef="e1ad3" RelX="0.0" RelY="1.0" ArrowHead="Arrow" />
    </Graphics>
    <Xref Database="" ID="" />
  </Interaction>
  <Interaction GraphId="idab116ac2">
    <Graphics ConnectorType="Elbow" ZOrder="12288" LineThickness="1.0">
      <Point X="457.0" Y="348.0" GraphRef="aa0b8" RelX="-0.5" RelY="1.0" />
      <Point X="423.0" Y="416.0" GraphRef="af329" RelX="0.0" RelY="-1.0" ArrowHead="Arrow" />
    </Graphics>
    <Xref Database="" ID="" />
  </Interaction>
  <Interaction GraphId="id5e5e0801">
    <Graphics ConnectorType="Elbow" ZOrder="12288" LineThickness="1.0">
      <Point X="423.0" Y="436.0" GraphRef="af329" RelX="0.0" RelY="1.0" />
      <Point X="375.0" Y="495.0" />
      <Point X="327.0" Y="693.0" GraphRef="a08d5" RelX="0.0" RelY="-1.0" ArrowHead="Arrow" />
    </Graphics>
    <Xref Database="" ID="" />
  </Interaction>
  <Interaction GraphId="idb080883b">
    <Graphics ZOrder="12288" LineThickness="1.0">
      <Point X="679.0" Y="160.0" GraphRef="b79b5" RelX="0.0" RelY="1.0" />
      <Point X="679.0" Y="210.0" GraphRef="eae60" RelX="0.0" RelY="-1.0" ArrowHead="Arrow" />
    </Graphics>
    <Xref Database="" ID="" />
  </Interaction>
  <Interaction GraphId="id14228af5">
    <Graphics ZOrder="12288" LineThickness="1.0">
      <Point X="679.0" Y="230.0" GraphRef="eae60" RelX="0.0" RelY="1.0" />
      <Point X="679.0" Y="267.0" GraphRef="d18fd" RelX="0.0" RelY="-1.0" ArrowHead="Arrow" />
    </Graphics>
    <Xref Database="" ID="" />
  </Interaction>
  <Interaction GraphId="id4855d5bf">
    <Graphics ConnectorType="Elbow" ZOrder="12288" LineThickness="1.0" Color="ff0000">
      <Point X="679.0" Y="287.0" GraphRef="d18fd" RelX="0.0" RelY="1.0" />
      <Point X="764.0" Y="413.0" GraphRef="b8d87" RelX="-1.0" RelY="0.0" ArrowHead="TBar" />
    </Graphics>
    <Xref Database="" ID="" />
  </Interaction>
  <Interaction GraphId="idd3a1972c">
    <Graphics ConnectorType="Elbow" ZOrder="12288" LineThickness="1.0">
      <Point X="517.0" Y="338.0" GraphRef="aa0b8" RelX="1.0" RelY="0.0" />
      <Point X="574.0" Y="363.0" GraphRef="f2c71" RelX="0.0" RelY="-1.0" ArrowHead="Arrow" />
    </Graphics>
    <Xref Database="" ID="" />
  </Interaction>
  <Interaction GraphId="id9f263d32">
    <Graphics ZOrder="12288" LineThickness="1.0">
      <Point X="804.0" Y="423.0" GraphRef="b8d87" RelX="0.0" RelY="1.0" />
      <Point X="804.0" Y="701.0" GraphRef="ca2b5" RelX="0.0" RelY="-1.0" ArrowHead="Arrow" />
      <Anchor Position="0.2697841726618705" Shape="None" GraphId="e0717" />
      <Anchor Position="0.45323741007194246" Shape="None" GraphId="ef6c2" />
      <Anchor Position="0.6151079136690647" Shape="None" GraphId="b5c50" />
    </Graphics>
    <Xref Database="" ID="" />
  </Interaction>
  <Interaction GraphId="id52757fc2">
    <Graphics ConnectorType="Elbow" ZOrder="12288" LineThickness="1.0">
      <Point X="323.0" Y="348.0" GraphRef="f6e6a" RelX="0.5" RelY="1.0" />
      <Point X="529.5" Y="388.0" />
      <Point X="736.0" Y="358.5" />
      <Point X="752.0" Y="329.0" GraphRef="c6e22" RelX="-1.0" RelY="0.0" ArrowHead="Arrow" />
    </Graphics>
    <Xref Database="" ID="" />
  </Interaction>
  <Interaction GraphId="id38ea0633">
    <Graphics ZOrder="12288" LineThickness="1.0">
      <Point X="804.0" Y="361.0" GraphRef="c6e22" RelX="0.0" RelY="1.0" />
      <Point X="804.0" Y="403.0" GraphRef="b8d87" RelX="0.0" RelY="-1.0" ArrowHead="Arrow" />
    </Graphics>
    <Xref Database="" ID="" />
  </Interaction>
  <Interaction GraphId="iddf6acb6">
    <Graphics ZOrder="12288" LineThickness="1.0">
      <Point X="804.0" Y="269.0" GraphRef="c3341" RelX="0.0" RelY="1.0" />
      <Point X="804.0" Y="297.0" GraphRef="c6e22" RelX="0.0" RelY="-1.0" ArrowHead="Arrow" />
    </Graphics>
    <Xref Database="" ID="" />
  </Interaction>
  <Interaction GraphId="id38e39640">
    <Graphics ZOrder="12288" LineThickness="1.0">
      <Point X="784.0" Y="116.0" GraphRef="d86c8" RelX="-0.5" RelY="1.0" />
      <Point X="784.0" Y="249.0" GraphRef="c3341" RelX="-0.5" RelY="-1.0" ArrowHead="Arrow" />
    </Graphics>
    <Xref Database="" ID="" />
  </Interaction>
  <Interaction GraphId="id88dfab39">
    <Graphics ConnectorType="Elbow" ZOrder="12288" LineThickness="1.0">
      <Point X="804.0" Y="116.0" GraphRef="d86c8" RelX="0.0" RelY="1.0" />
      <Point X="854.5" Y="216.0" />
      <Point X="905.0" Y="289.0" GraphRef="ac003" RelX="-0.5" RelY="-1.0" ArrowHead="Arrow" />
    </Graphics>
    <Xref Database="" ID="" />
  </Interaction>
  <Interaction GraphId="id2b166cf6">
    <Graphics ConnectorType="Elbow" ZOrder="12288" LineThickness="1.0">
      <Point X="824.0" Y="116.0" GraphRef="d86c8" RelX="0.5" RelY="1.0" />
      <Point X="874.5" Y="144.0" />
      <Point X="925.0" Y="222.0" GraphRef="ead58" RelX="0.0" RelY="-1.0" ArrowHead="Arrow" />
    </Graphics>
    <Xref Database="" ID="" />
  </Interaction>
  <Interaction GraphId="idb53952de">
    <Graphics ZOrder="12288" LineThickness="1.0">
      <Point X="925.0" Y="242.0" GraphRef="ead58" RelX="0.0" RelY="1.0" />
      <Point X="925.0" Y="289.0" GraphRef="ac003" RelX="0.0" RelY="-1.0" ArrowHead="Arrow" />
    </Graphics>
    <Xref Database="" ID="" />
  </Interaction>
  <Interaction GraphId="id19f63753">
    <Graphics ZOrder="12288" LineThickness="1.0">
      <Point X="925.0" Y="309.0" GraphRef="ac003" RelX="0.0" RelY="1.0" />
      <Point X="925.0" Y="346.0" GraphRef="fccdb" RelX="0.0" RelY="-1.0" ArrowHead="Arrow" />
    </Graphics>
    <Xref Database="" ID="" />
  </Interaction>
  <Interaction GraphId="idc5a58711">
    <Graphics ZOrder="12288" LineThickness="1.0">
      <Point X="925.0" Y="402.0" GraphRef="fccdb" RelX="0.0" RelY="1.0" />
      <Point X="925.0" Y="488.0" GraphRef="b0a19" RelX="0.0" RelY="-1.0" ArrowHead="Arrow" />
    </Graphics>
    <Xref Database="" ID="" />
  </Interaction>
  <Interaction GraphId="id86d288bf">
    <Graphics ZOrder="12288" LineThickness="1.0" Color="ff0000">
      <Point X="885.0" Y="498.0" GraphRef="b0a19" RelX="-1.0" RelY="0.0" />
      <Point X="804.0" Y="498.0" GraphRef="e0717" RelX="0.0" RelY="0.0" ArrowHead="TBar" />
    </Graphics>
    <Xref Database="" ID="" />
  </Interaction>
  <Interaction GraphId="idd345794">
    <Graphics ZOrder="12288" LineThickness="1.0">
      <Point X="1044.5" Y="158.0" GraphRef="d3396" RelX="0.0" RelY="1.0" />
      <Point X="1084.0" Y="211.0" GraphRef="c2b73" RelX="-0.5" RelY="-1.0" ArrowHead="Arrow" />
    </Graphics>
    <Xref Database="" ID="" />
  </Interaction>
  <Interaction GraphId="id327004ce">
    <Graphics ZOrder="12288" LineThickness="1.0">
      <Point X="1135.0" Y="159.0" GraphRef="ad47a" RelX="0.0" RelY="1.0" />
      <Point X="1135.0" Y="211.0" GraphRef="c2b73" RelX="0.0" RelY="-1.0" ArrowHead="Arrow" />
      <Anchor Position="0.4423076923076923" Shape="None" GraphId="a9c35" />
    </Graphics>
    <Xref Database="" ID="" />
  </Interaction>
  <Interaction GraphId="id6466bae7">
    <Graphics ZOrder="12288" LineThickness="1.0">
      <Point X="1135.0" Y="271.0" GraphRef="c2b73" RelX="0.0" RelY="1.0" />
      <Point X="1135.25" Y="324.75" GraphRef="d762c" RelX="0.0" RelY="-1.0" ArrowHead="Arrow" />
    </Graphics>
    <Xref Database="" ID="" />
  </Interaction>
  <Interaction GraphId="id36adc6bc">
    <Graphics ZOrder="12288" LineThickness="1.0">
      <Point X="1135.25" Y="344.75" GraphRef="d762c" RelX="0.0" RelY="1.0" />
      <Point X="1135.25" Y="389.0" GraphRef="a4f0c" RelX="0.0" RelY="-1.0" ArrowHead="Arrow" />
    </Graphics>
    <Xref Database="" ID="" />
  </Interaction>
  <Interaction GraphId="ida050b314">
    <Graphics ZOrder="12288" LineThickness="1.0">
      <Point X="1135.25" Y="445.0" GraphRef="a4f0c" RelX="0.0" RelY="1.0" />
      <Point X="1135.0" Y="463.0" GraphRef="da659" RelX="0.0" RelY="-1.0" ArrowHead="Arrow" />
    </Graphics>
    <Xref Database="" ID="" />
  </Interaction>
  <Interaction GraphId="ida7b345a4">
    <Graphics ConnectorType="Elbow" ZOrder="12288" LineThickness="1.0">
      <Point X="1135.0" Y="519.0" GraphRef="da659" RelX="0.0" RelY="1.0" />
      <Point X="824.0" Y="701.0" GraphRef="ca2b5" RelX="0.5" RelY="-1.0" ArrowHead="Arrow" />
    </Graphics>
    <Xref Database="" ID="" />
  </Interaction>
  <Interaction GraphId="idc3cae46c">
    <Graphics ConnectorType="Elbow" ZOrder="12288" LineThickness="1.0">
      <Point X="925.0" Y="508.0" GraphRef="b0a19" RelX="0.0" RelY="1.0" />
      <Point X="1192.0" Y="720.0" GraphRef="f734b" RelX="-1.0" RelY="0.0" ArrowHead="Arrow" />
    </Graphics>
    <Xref Database="" ID="" />
  </Interaction>
  <Interaction GraphId="id69c6ba59">
    <Graphics ConnectorType="Elbow" ZOrder="12288" LineThickness="1.0">
      <Point X="1159.0" Y="519.0" GraphRef="da659" RelX="0.5" RelY="1.0" />
      <Point X="1221.5" Y="710.0" GraphRef="f734b" RelX="-0.5" RelY="-1.0" ArrowHead="Arrow" />
    </Graphics>
    <Xref Database="" ID="" />
  </Interaction>
  <Interaction GraphId="id85ac8e5b">
    <Graphics ConnectorType="Elbow" ZOrder="12288" LineThickness="1.0">
      <Point X="1115.0" Y="159.0" GraphRef="ad47a" RelX="-0.5" RelY="1.0" />
      <Point X="758.0" Y="193.0" />
      <Point X="401.0" Y="220.0" GraphRef="d2140" RelX="0.5" RelY="-1.0" ArrowHead="Arrow" />
    </Graphics>
    <Xref Database="" ID="" />
  </Interaction>
  <Interaction GraphId="idcf95685e">
    <Graphics ZOrder="12288" LineThickness="1.0" Color="ff0000">
      <Point X="1270.0" Y="182.0" GraphRef="ed7c0" RelX="-1.0" RelY="0.0" />
      <Point X="1135.0" Y="182.0" GraphRef="a9c35" RelX="0.0" RelY="0.0" ArrowHead="TBar" />
    </Graphics>
    <Xref Database="" ID="" />
  </Interaction>
  <Interaction GraphId="id201ca0b0">
    <Graphics ConnectorType="Elbow" ZOrder="12288" LineThickness="1.0">
      <Point X="1290.0" Y="236.0" GraphRef="c672b" RelX="-0.5" RelY="1.0" />
      <Point X="965.0" Y="299.0" GraphRef="ac003" RelX="1.0" RelY="0.0" ArrowHead="Arrow" />
      <Anchor Position="0.9072164948453608" Shape="None" GraphId="fb197" />
    </Graphics>
    <Xref Database="" ID="" />
  </Interaction>
  <Interaction GraphId="id14633704">
    <Graphics ZOrder="12288" LineThickness="1.0">
      <Point X="1270.0" Y="226.0" GraphRef="c672b" RelX="-1.0" RelY="0.0" />
      <Point X="1237.0" Y="226.0" GraphRef="c2b73" RelX="1.0" RelY="-0.5" ArrowHead="Arrow" />
    </Graphics>
    <Xref Database="" ID="" />
  </Interaction>
  <Interaction GraphId="id7b663410">
    <Graphics ZOrder="12288" LineThickness="1.0">
      <Point X="1186.0" Y="271.0" GraphRef="c2b73" RelX="0.5" RelY="1.0" />
      <Point X="1300.0" Y="345.0" GraphRef="d38b7" RelX="-0.5" RelY="-1.0" ArrowHead="Arrow" />
    </Graphics>
    <Xref Database="" ID="" />
  </Interaction>
  <Interaction GraphId="idb9f9fc28">
    <Graphics ZOrder="12288" LineThickness="1.0">
      <Point X="1320.0" Y="365.0" GraphRef="d38b7" RelX="0.0" RelY="1.0" />
      <Point X="1320.0" Y="386.0" GraphRef="eb09d" RelX="0.0" RelY="-1.0" ArrowHead="Arrow" />
    </Graphics>
    <Xref Database="" ID="" />
  </Interaction>
  <Interaction GraphId="idc5036cd6">
    <Graphics ZOrder="12288" LineThickness="1.0">
      <Point X="1320.0" Y="406.0" GraphRef="eb09d" RelX="0.0" RelY="1.0" />
      <Point X="1320.25" Y="420.75" GraphRef="ba913" RelX="0.0" RelY="-1.0" ArrowHead="Arrow" />
    </Graphics>
    <Xref Database="" ID="" />
  </Interaction>
  <Interaction GraphId="id2c341e5b">
    <Graphics ConnectorType="Elbow" ZOrder="12288" LineThickness="1.0">
      <Point X="1320.25" Y="440.75" GraphRef="ba913" RelX="0.0" RelY="1.0" />
      <Point X="1285.625" Y="470.0" />
      <Point X="1251.0" Y="710.0" GraphRef="f734b" RelX="0.0" RelY="-1.0" ArrowHead="Arrow" />
    </Graphics>
    <Xref Database="" ID="" />
  </Interaction>
  <Interaction GraphId="idd9525ee7">
    <Graphics ZOrder="12288" LineThickness="1.0">
      <Point X="1476.0" Y="124.0" GraphRef="b1cd2" RelX="0.0" RelY="1.0" />
      <Point X="1476.0" Y="289.0" GraphRef="ec6b3" RelX="0.0" RelY="-1.0" ArrowHead="Arrow" />
    </Graphics>
    <Xref Database="" ID="" />
  </Interaction>
  <Interaction GraphId="idcb119a0">
    <Graphics ConnectorType="Elbow" ZOrder="12288" LineThickness="1.0">
      <Point X="1456.0" Y="124.0" GraphRef="b1cd2" RelX="-0.5" RelY="1.0" />
      <Point X="1398.0" Y="257.0" />
      <Point X="1340.0" Y="345.0" GraphRef="d38b7" RelX="0.5" RelY="-1.0" ArrowHead="Arrow" />
    </Graphics>
    <Xref Database="" ID="" />
  </Interaction>
  <Interaction GraphId="id6dba496e">
    <Graphics ZOrder="12288" LineThickness="1.0">
      <Point X="1330.0" Y="236.0" GraphRef="c672b" RelX="0.5" RelY="1.0" />
      <Point X="1456.0" Y="289.0" GraphRef="ec6b3" RelX="-0.5" RelY="-1.0" ArrowHead="Arrow" />
    </Graphics>
    <Xref Database="" ID="" />
  </Interaction>
  <Interaction GraphId="id73927f55">
    <Graphics ZOrder="12288" LineThickness="1.0">
      <Point X="1476.0" Y="309.0" GraphRef="ec6b3" RelX="0.0" RelY="1.0" />
      <Point X="1476.0" Y="375.0" GraphRef="d427e" RelX="0.0" RelY="-1.0" ArrowHead="Arrow" />
    </Graphics>
    <Xref Database="" ID="" />
  </Interaction>
  <Interaction GraphId="id77c61fe8">
    <Graphics ZOrder="12288" LineThickness="1.0">
      <Point X="1476.0" Y="431.0" GraphRef="d427e" RelX="0.0" RelY="1.0" />
      <Point X="1476.0" Y="457.0" GraphRef="d2377" RelX="0.0" RelY="-1.0" ArrowHead="Arrow" />
    </Graphics>
    <Xref Database="" ID="" />
  </Interaction>
  <Interaction GraphId="ida0d22561">
    <Graphics ConnectorType="Elbow" ZOrder="12288" LineThickness="1.0">
      <Point X="1476.0" Y="477.0" GraphRef="d2377" RelX="0.0" RelY="1.0" />
      <Point X="1378.25" Y="503.0" />
      <Point X="1280.5" Y="710.0" GraphRef="f734b" RelX="0.5" RelY="-1.0" ArrowHead="Arrow" />
    </Graphics>
    <Xref Database="" ID="" />
  </Interaction>
  <Interaction GraphId="id4e9b28b3">
    <Graphics ConnectorType="Elbow" ZOrder="12288" LineThickness="1.0" Color="ff0000">
      <Point X="1456.0" Y="477.0" GraphRef="d2377" RelX="-0.5" RelY="1.0" />
      <Point X="804.0" Y="549.0" GraphRef="ef6c2" RelX="0.0" RelY="0.0" ArrowHead="TBar" />
    </Graphics>
    <Xref Database="" ID="" />
  </Interaction>
  <Interaction GraphId="id82a6c350">
    <Graphics ZOrder="12288" LineThickness="1.0">
      <Point X="1636.0" Y="158.0" GraphRef="ab629" RelX="0.0" RelY="1.0" />
      <Point X="1636.0" Y="220.25" GraphRef="fae75" RelX="0.0" RelY="-1.0" ArrowHead="Arrow" />
    </Graphics>
    <Xref Database="" ID="" />
  </Interaction>
  <Interaction GraphId="id7e2758cb">
    <Graphics ConnectorType="Elbow" ZOrder="12288" LineThickness="1.0">
      <Point X="1636.0" Y="240.25" GraphRef="fae75" RelX="0.0" RelY="1.0" />
      <Point X="1516.0" Y="299.0" GraphRef="ec6b3" RelX="1.0" RelY="0.0" ArrowHead="Arrow" />
    </Graphics>
    <Xref Database="" ID="" />
  </Interaction>
  <Interaction GraphId="id85c613f5">
    <Graphics ConnectorType="Elbow" ZOrder="12288" LineThickness="1.0">
      <Point X="1596.0" Y="230.25" GraphRef="fae75" RelX="-1.0" RelY="0.0" />
      <Point X="1360.0" Y="355.0" GraphRef="d38b7" RelX="1.0" RelY="0.0" ArrowHead="Arrow" />
    </Graphics>
    <Xref Database="" ID="" />
  </Interaction>
  <Interaction GraphId="idbaa274d3">
    <Graphics ConnectorType="Elbow" ZOrder="12288" LineThickness="1.0">
      <Point X="421.0" Y="177.0" GraphRef="c553f" RelX="1.0" RelY="0.0" />
      <Point X="1001.0" Y="299.0" GraphRef="fb197" RelX="0.0" RelY="0.0" ArrowHead="Arrow" />
    </Graphics>
    <Xref Database="" ID="" />
  </Interaction>
  <Interaction GraphId="idcc9fd728">
    <Graphics ConnectorType="Elbow" ZOrder="12288" LineThickness="1.0">
      <Point X="965.0" Y="232.0" GraphRef="ead58" RelX="1.0" RelY="0.0" />
      <Point X="985.0" Y="302.5" />
      <Point X="1220.5" Y="373.0" />
      <Point X="1456.0" Y="309.0" GraphRef="ec6b3" RelX="-0.5" RelY="1.0" ArrowHead="Arrow" />
    </Graphics>
    <Xref Database="" ID="" />
  </Interaction>
  <Interaction GraphId="id4e88a2ae">
    <Graphics ZOrder="12288" LineThickness="1.0">
      <Point X="1808.0" Y="159.0" GraphRef="b3310" RelX="0.0" RelY="1.0" />
      <Point X="1808.0" Y="195.0" GraphRef="bf286" RelX="0.0" RelY="-1.0" ArrowHead="Arrow" />
    </Graphics>
    <Xref Database="" ID="" />
  </Interaction>
  <Interaction GraphId="idfccc03ce">
    <Graphics ZOrder="12288" LineThickness="1.0">
      <Point X="1808.0" Y="215.0" GraphRef="bf286" RelX="0.0" RelY="1.0" />
      <Point X="1808.0" Y="260.75" GraphRef="ce667" RelX="0.0" RelY="-1.0" ArrowHead="Arrow" />
    </Graphics>
    <Xref Database="" ID="" />
  </Interaction>
  <Interaction GraphId="idd6b58033">
    <Graphics ZOrder="12288" LineThickness="1.0">
      <Point X="1808.0" Y="280.75" GraphRef="ce667" RelX="0.0" RelY="1.0" />
      <Point X="1808.0" Y="328.0" GraphRef="a9099" RelX="0.0" RelY="-1.0" ArrowHead="Arrow" />
    </Graphics>
    <Xref Database="" ID="" />
  </Interaction>
  <Interaction GraphId="id7f374d63">
    <Graphics ZOrder="12288" LineThickness="1.0">
      <Point X="1760.0" Y="356.0" GraphRef="a9099" RelX="-1.0" RelY="0.0" />
      <Point X="1720.0" Y="356.0" GraphRef="e8a17" RelX="1.0" RelY="0.0" ArrowHead="Arrow" />
    </Graphics>
    <Xref Database="" ID="" />
  </Interaction>
  <Interaction GraphId="idc7ad63a6">
    <Graphics ConnectorType="Elbow" ZOrder="12288" LineThickness="1.0">
      <Point X="1680.0" Y="366.0" GraphRef="e8a17" RelX="0.0" RelY="1.0" />
      <Point X="1719.5" Y="412.0" GraphRef="cfaea" RelX="0.0" RelY="-1.0" ArrowHead="Arrow" />
    </Graphics>
    <Xref Database="" ID="" />
  </Interaction>
  <Interaction GraphId="id465ddda1">
    <Graphics ZOrder="12288" LineThickness="1.0" Color="ff0000">
      <Point X="1768.0" Y="594.0" GraphRef="e4003" RelX="-1.0" RelY="0.0" />
      <Point X="804.0" Y="594.0" GraphRef="b5c50" RelX="0.0" RelY="0.0" ArrowHead="TBar" />
    </Graphics>
    <Xref Database="" ID="" />
  </Interaction>
  <Interaction GraphId="ide0c25f62">
    <Graphics ZOrder="12288" LineThickness="1.0" Color="ff0000">
      <Point X="1808.0" Y="384.0" GraphRef="a9099" RelX="0.0" RelY="1.0" />
      <Point X="1808.0" Y="584.0" GraphRef="e4003" RelX="0.0" RelY="-1.0" ArrowHead="TBar" />
    </Graphics>
    <Xref Database="" ID="" />
  </Interaction>
  <Interaction GraphId="id326cd771">
    <Graphics ConnectorType="Elbow" ZOrder="12288" LineThickness="1.0" Color="ff0000">
      <Point X="1856.0" Y="356.0" GraphRef="a9099" RelX="1.0" RelY="0.0" />
      <Point X="1280.5" Y="730.0" GraphRef="f734b" RelX="0.5" RelY="1.0" ArrowHead="TBar" />
    </Graphics>
    <Xref Database="" ID="" />
  </Interaction>
  <Interaction GraphId="id2ac3dbae">
    <Graphics ConnectorType="Elbow" ZOrder="12288" LineThickness="1.0" Color="ff0000">
      <Point X="1808.0" Y="604.0" GraphRef="e4003" RelX="0.0" RelY="1.0" />
      <Point X="1310.0" Y="720.0" GraphRef="f734b" RelX="1.0" RelY="0.0" ArrowHead="TBar" />
    </Graphics>
    <Xref Database="" ID="" />
  </Interaction>
  <Interaction GraphId="id9fd5fecf">
    <Graphics ZOrder="12288" LineThickness="1.0">
      <Point X="2151.25" Y="160.0" GraphRef="a017e" RelX="0.0" RelY="1.0" />
      <Point X="2151.25" Y="203.0" GraphRef="c6aa5" RelX="0.0" RelY="-1.0" ArrowHead="Arrow" />
    </Graphics>
    <Xref Database="" ID="" />
  </Interaction>
  <Interaction GraphId="id4410daaf">
    <Graphics ZOrder="12288" LineThickness="1.0">
      <Point X="2151.25" Y="223.0" GraphRef="c6aa5" RelX="0.0" RelY="1.0" />
      <Point X="2151.0" Y="267.0" GraphRef="bf5c5" RelX="0.0" RelY="-1.0" ArrowHead="Arrow" />
    </Graphics>
    <Xref Database="" ID="" />
  </Interaction>
  <Interaction GraphId="ide3b308b5">
    <Graphics ZOrder="12288" LineThickness="1.0">
      <Point X="2151.0" Y="351.0" GraphRef="bf5c5" RelX="0.0" RelY="1.0" />
      <Point X="2151.25" Y="486.0" GraphRef="cc025" RelX="0.0" RelY="-1.0" ArrowHead="Arrow" />
    </Graphics>
    <Xref Database="" ID="" />
  </Interaction>
  <Interaction GraphId="id96b66a06">
    <Graphics ZOrder="12288" LineThickness="1.0">
      <Point X="2151.25" Y="551.25" GraphRef="cc025" RelX="0.0" RelY="1.0" />
      <Point X="2151.25" Y="696.25" GraphRef="feba0" RelX="0.0" RelY="-1.0" ArrowHead="Arrow" />
    </Graphics>
    <Xref Database="" ID="" />
  </Interaction>
  <Interaction GraphId="id9d45f267">
    <Graphics ZOrder="12288" LineThickness="1.0">
      <Point X="1997.0" Y="606.0" GraphRef="f5529" RelX="0.0" RelY="1.0" />
      <Point X="1997.0" Y="696.0" GraphRef="e4087" RelX="0.0" RelY="-1.0" ArrowHead="Arrow" />
    </Graphics>
    <Xref Database="" ID="" />
  </Interaction>
  <Interaction GraphId="idcb8071f7">
    <Graphics ZOrder="12288" LineStyle="Broken" LineThickness="1.0">
      <Point X="1848.0" Y="205.0" GraphRef="bf286" RelX="1.0" RelY="0.0" />
      <Point X="1872.0" Y="252.0" GraphRef="e192c" RelX="-1.0" RelY="0.0" />
    </Graphics>
    <Xref Database="" ID="" />
  </Interaction>
  <Interaction GraphId="id445949c3">
    <Graphics ZOrder="12288" LineThickness="1.0" Color="ff0000">
      <Point X="646.0" Y="315.0" GraphRef="a6635" RelX="1.0" RelY="0.0" />
      <Point X="752.0" Y="313.0" GraphRef="c6e22" RelX="-1.0" RelY="-0.5" ArrowHead="TBar" />
    </Graphics>
    <Xref Database="" ID="" />
  </Interaction>
  <Interaction GraphId="idb9552a4b">
    <Graphics ConnectorType="Elbow" ZOrder="12288" LineThickness="1.0">
      <Point X="804.0" Y="721.0" GraphRef="ca2b5" RelX="0.0" RelY="1.0" />
      <Point X="765.0" Y="789.0" GraphRef="f295c" RelX="1.0" RelY="0.0" ArrowHead="Arrow" />
    </Graphics>
    <Xref Database="" ID="" />
  </Interaction>
  <Interaction GraphId="id8fadaa6f">
    <Graphics ConnectorType="Elbow" ZOrder="12288" LineStyle="Broken" LineThickness="1.0">
      <Point X="717.0" Y="779.0" GraphRef="f295c" RelX="0.0" RelY="-1.0" />
      <Point X="626.0" Y="325.0" GraphRef="a6635" RelX="0.5" RelY="1.0" ArrowHead="Arrow" />
    </Graphics>
    <Xref Database="" ID="" />
  </Interaction>
  <Interaction GraphId="ideb3da7b2">
    <Graphics ConnectorType="Elbow" ZOrder="12288" LineThickness="1.0">
      <Point X="1946.75" Y="158.75" GraphRef="c69a3" RelX="0.0" RelY="1.0" />
      <Point X="1828.0" Y="195.0" GraphRef="bf286" RelX="0.5" RelY="-1.0" ArrowHead="Arrow" />
    </Graphics>
    <Xref Database="" ID="" />
  </Interaction>
  <Interaction GraphId="idbf260c38">
    <Graphics ConnectorType="Elbow" ZOrder="12288" LineThickness="1.0">
      <Point X="1084.0" Y="271.0" GraphRef="c2b73" RelX="-0.5" RelY="1.0" />
      <Point X="844.0" Y="413.0" GraphRef="b8d87" RelX="1.0" RelY="0.0" ArrowHead="Arrow" />
    </Graphics>
    <Xref Database="" ID="" />
  </Interaction>
  <Interaction GraphId="id139450a1">
    <Graphics ZOrder="12288" LineThickness="1.0">
      <Point X="2312.0" Y="262.0" GraphRef="f7c43" RelX="0.0" RelY="1.0" />
      <Point X="2312.0" Y="334.0" GraphRef="e3ba8" RelX="0.0" RelY="-1.0" ArrowHead="Arrow" />
    </Graphics>
    <Xref Database="" ID="" />
  </Interaction>
  <Interaction GraphId="id860941bf">
    <Graphics ZOrder="12288" LineThickness="1.0">
      <Point X="2312.0" Y="390.0" GraphRef="e3ba8" RelX="0.0" RelY="1.0" />
      <Point X="2312.0" Y="431.0" GraphRef="fc7cd" RelX="0.0" RelY="-1.0" ArrowHead="Arrow" />
    </Graphics>
    <Xref Database="" ID="" />
  </Interaction>
  <Interaction GraphId="idb5726d24">
    <Graphics ZOrder="12288" LineThickness="1.0">
      <Point X="2437.0" Y="402.0" GraphRef="b31c8" RelX="0.0" RelY="1.0" />
      <Point X="2437.0" Y="449.0" GraphRef="c3a5b" RelX="0.0" RelY="-1.0" ArrowHead="Arrow" />
    </Graphics>
    <Xref Database="" ID="" />
  </Interaction>
  <Interaction GraphId="idb5c6e503">
    <Graphics ZOrder="12288" LineThickness="1.0">
      <Point X="2397.0" Y="459.0" GraphRef="c3a5b" RelX="-1.0" RelY="0.0" />
      <Point X="2360.0" Y="459.0" GraphRef="fc7cd" RelX="1.0" RelY="0.0" ArrowHead="Arrow" />
    </Graphics>
    <Xref Database="" ID="" />
  </Interaction>
  <Interaction GraphId="id57b8adaa">
    <Graphics ZOrder="12288" LineThickness="1.0">
      <Point X="2312.0" Y="487.0" GraphRef="fc7cd" RelX="0.0" RelY="1.0" />
      <Point X="2312.5" Y="522.0" GraphRef="a91e7" RelX="0.0" RelY="-1.0" ArrowHead="Arrow" />
    </Graphics>
    <Xref Database="" ID="" />
  </Interaction>
  <Interaction GraphId="id2a503b8a">
    <Graphics ZOrder="12288" LineThickness="1.0">
      <Point X="2551.0" Y="158.0" GraphRef="e0873" RelX="0.0" RelY="1.0" />
      <Point X="2551.0" Y="288.0" GraphRef="a2bc8" RelX="0.0" RelY="-1.0" ArrowHead="Arrow" />
    </Graphics>
    <Xref Database="" ID="" />
  </Interaction>
  <Interaction GraphId="idefa6522d">
    <Graphics ZOrder="12288" LineThickness="1.0">
      <Point X="2551.0" Y="308.0" GraphRef="a2bc8" RelX="0.0" RelY="1.0" />
      <Point X="2551.0" Y="698.0" GraphRef="efa1c" RelX="0.0" RelY="-1.0" ArrowHead="Arrow" />
      <Anchor Position="0.08717948717948718" Shape="None" GraphId="b24bf" />
      <Anchor Position="0.21025641025641026" Shape="None" GraphId="a8c69" />
      <Anchor Position="0.32564102564102565" Shape="None" GraphId="c98e6" />
    </Graphics>
    <Xref Database="" ID="" />
  </Interaction>
  <Interaction GraphId="id8d1d1c41">
    <BiopaxRef>f1f</BiopaxRef>
    <Graphics ZOrder="12288" LineThickness="1.0">
      <Point X="2634.0" Y="342.0" GraphRef="e53cf" RelX="-1.0" RelY="0.0" />
      <Point X="2551.0" Y="342.0" GraphRef="b24bf" RelX="0.0" RelY="0.0" ArrowHead="Arrow" />
    </Graphics>
    <Xref Database="" ID="" />
  </Interaction>
  <Interaction GraphId="id77f930de">
    <BiopaxRef>f1f</BiopaxRef>
    <Graphics ZOrder="12288" LineThickness="1.0">
      <Point X="2626.0" Y="390.0" GraphRef="d8bd0" RelX="-1.0" RelY="0.0" />
      <Point X="2551.0" Y="390.0" GraphRef="a8c69" RelX="0.0" RelY="0.0" ArrowHead="Arrow" />
    </Graphics>
    <Xref Database="" ID="" />
  </Interaction>
  <Interaction GraphId="id7e759161">
    <BiopaxRef>f1f</BiopaxRef>
    <Graphics ZOrder="12288" LineThickness="1.0">
      <Point X="2634.0" Y="435.0" GraphRef="eff0d" RelX="-1.0" RelY="0.0" />
      <Point X="2551.0" Y="435.0" GraphRef="c98e6" RelX="0.0" RelY="0.0" ArrowHead="Arrow" />
    </Graphics>
    <Xref Database="" ID="" />
  </Interaction>
  <Interaction GraphId="idb47d9f71">
    <BiopaxRef>f1f</BiopaxRef>
    <Graphics ZOrder="12288" LineThickness="1.0" Color="ff0000">
      <Point X="2636.0" Y="298.0" GraphRef="c9ba5" RelX="-1.0" RelY="0.0" />
      <Point X="2591.0" Y="298.0" GraphRef="a2bc8" RelX="1.0" RelY="0.0" ArrowHead="TBar" />
    </Graphics>
    <Xref Database="" ID="" />
  </Interaction>
  <Interaction GraphId="id6a2da64e">
    <BiopaxRef>fbe</BiopaxRef>
    <Graphics ConnectorType="Elbow" ZOrder="12288" LineThickness="1.0" Color="ff0000">
      <Point X="1964.75" Y="351.75" GraphRef="ac9f2" RelX="0.0" RelY="-1.0" />
      <Point X="1964.0" Y="304.0" GraphRef="e192c" RelX="0.0" RelY="1.0" ArrowHead="TBar" />
    </Graphics>
    <Xref Database="" ID="" />
  </Interaction>
  <Interaction GraphId="idcd00d082">
    <BiopaxRef>dd8</BiopaxRef>
    <Graphics ZOrder="12288" LineThickness="1.0" Color="ff0000">
      <Point X="2312.0" Y="200.0" GraphRef="c6e17" RelX="0.0" RelY="1.0" />
      <Point X="2312.0" Y="242.0" GraphRef="f7c43" RelX="0.0" RelY="-1.0" ArrowHead="TBar" />
    </Graphics>
    <Xref Database="" ID="" />
  </Interaction>
  <Interaction GraphId="id28bfdd47">
    <Graphics ZOrder="12288" LineStyle="Broken" LineThickness="1.0" Color="ff0000">
      <Point X="1936.0" Y="396.0" GraphRef="ada36" RelX="0.0" RelY="-1.0" />
      <Point X="1848.0" Y="366.0" GraphRef="e6416" RelX="1.0" RelY="0.0" ArrowHead="TBar" />
    </Graphics>
    <Xref Database="" ID="" />
  </Interaction>
  <Interaction GraphId="id2fffe6b6">
    <Graphics ZOrder="12288" LineStyle="Broken" LineThickness="1.0" Color="ff0000">
      <Point X="134.0" Y="405.0" GraphRef="eeb53" RelX="1.0" RelY="0.0" />
      <Point X="263.0" Y="405.0" GraphRef="c4f9d" RelX="-1.0" RelY="0.0" ArrowHead="TBar" />
    </Graphics>
    <Xref Database="" ID="" />
  </Interaction>
  <Interaction GraphId="id6affbaef">
    <Graphics ConnectorType="Elbow" ZOrder="12288" LineStyle="Broken" LineThickness="1.0" Color="ff0000">
      <Point X="134.0" Y="503.0" GraphRef="a9f46" RelX="1.0" RelY="0.0" />
      <Point X="263.0" Y="465.0" GraphRef="fab7c" RelX="-1.0" RelY="0.0" ArrowHead="TBar" />
    </Graphics>
    <Xref Database="" ID="" />
  </Interaction>
  <Interaction GraphId="idb013d8c1">
    <Graphics ZOrder="12288" LineStyle="Broken" LineThickness="1.0" Color="ff0000">
      <Point X="1997.0" Y="529.0" GraphRef="a3505" RelX="0.0" RelY="1.0" />
      <Point X="1997.0" Y="558.0" GraphRef="b23bc" RelX="0.0" RelY="-1.0" ArrowHead="TBar" />
    </Graphics>
    <Xref Database="" ID="" />
  </Interaction>
  <Interaction GraphId="id40a99cd2">
    <Graphics ConnectorType="Elbow" ZOrder="12288" LineStyle="Broken" LineThickness="1.0" Color="ff0000">
      <Point X="2218.0" Y="288.5" GraphRef="a497a" RelX="-1.0" RelY="0.0" />
      <Point X="2191.0" Y="289.0" GraphRef="b1e76" RelX="1.0" RelY="0.0" ArrowHead="TBar" />
    </Graphics>
    <Xref Database="" ID="" />
  </Interaction>
  <Interaction GraphId="id193347ba">
    <Graphics ZOrder="12288" LineStyle="Broken" LineThickness="1.0" Color="ff0000">
      <Point X="1561.0" Y="467.0" GraphRef="f1863" RelX="-1.0" RelY="-0.5" />
      <Point X="1516.0" Y="467.0" GraphRef="d2377" RelX="1.0" RelY="0.0" ArrowHead="TBar" />
    </Graphics>
    <Xref Database="" ID="" />
  </Interaction>
  <Interaction GraphId="idff752cc2">
    <Graphics ConnectorType="Elbow" ZOrder="12288" LineStyle="Broken" LineThickness="1.0" Color="ff0000">
      <Point X="580.0" Y="262.0" GraphRef="fdf05" RelX="0.0" RelY="1.0" />
      <Point X="606.0" Y="305.0" GraphRef="a6635" RelX="0.0" RelY="-1.0" ArrowHead="TBar" />
    </Graphics>
    <Xref Database="" ID="" />
  </Interaction>
  <Interaction GraphId="id7c19f366">
    <Graphics ZOrder="12288" LineStyle="Broken" LineThickness="1.0" Color="ff0000">
      <Point X="486.0" Y="60.0" GraphRef="f9c7b" RelX="-1.0" RelY="0.0" />
      <Point X="421.0" Y="60.0" GraphRef="dc9d3" RelX="1.0" RelY="0.0" ArrowHead="TBar" />
    </Graphics>
    <Xref Database="" ID="" />
  </Interaction>
  <Interaction GraphId="id76ae3c19">
    <Graphics ZOrder="12288" LineStyle="Broken" LineThickness="1.0" Color="ff0000">
      <Point X="1044.5" Y="87.0" GraphRef="edc8b" RelX="0.0" RelY="1.0" />
      <Point X="1044.5" Y="107.0" GraphRef="e9bdf" RelX="0.0" RelY="-1.0" ArrowHead="TBar" />
    </Graphics>
    <Xref Database="" ID="" />
  </Interaction>
  <Interaction GraphId="idf4f2de3e">
    <Graphics ConnectorType="Elbow" ZOrder="12288" LineStyle="Broken" LineThickness="1.0" Color="ff0000">
      <Point X="1747.0" Y="538.0" GraphRef="aa424" RelX="0.0" RelY="1.0" />
      <Point X="1788.0" Y="584.0" GraphRef="e4003" RelX="-0.5" RelY="-1.0" ArrowHead="TBar" />
    </Graphics>
    <Xref Database="" ID="" />
  </Interaction>
  <Interaction GraphId="id71f5a153">
    <Graphics ConnectorType="Elbow" ZOrder="12288" LineStyle="Broken" LineThickness="1.0" Color="ff0000">
      <Point X="1222.0" Y="69.0" GraphRef="b7d1c" RelX="-1.0" RelY="0.0" />
      <Point X="1175.0" Y="114.0" GraphRef="af8bb" RelX="1.0" RelY="0.0" ArrowHead="TBar" />
    </Graphics>
    <Xref Database="" ID="" />
  </Interaction>
  <Interaction GraphId="id172e2050">
    <Graphics ConnectorType="Elbow" ZOrder="12288" LineStyle="Broken" LineThickness="1.0" Color="ff0000">
      <Point X="2039.0" Y="420.0" GraphRef="fc072" RelX="0.0" RelY="-1.0" />
      <Point X="2099.0" Y="309.0" GraphRef="bf5c5" RelX="-1.0" RelY="0.0" ArrowHead="TBar" />
    </Graphics>
    <Xref Database="" ID="" />
  </Interaction>
  <Interaction GraphId="id140a3d6d">
    <Graphics ConnectorType="Elbow" ZOrder="12288" LineStyle="Broken" LineThickness="1.0" Color="ff0000">
      <Point X="2237.0" Y="431.0" GraphRef="db8f4" RelX="0.5" RelY="1.0" />
      <Point X="2264.0" Y="445.0" GraphRef="fc7cd" RelX="-1.0" RelY="-0.5" ArrowHead="TBar" />
    </Graphics>
    <Xref Database="" ID="" />
  </Interaction>
  <Interaction GraphId="id89d5b33b">
    <Graphics ConnectorType="Elbow" ZOrder="12288" LineStyle="Broken" LineThickness="1.0" Color="ff0000">
      <Point X="1744.0" Y="270.5" GraphRef="fff57" RelX="1.0" RelY="0.0" />
      <Point X="1753.0" Y="270.625" />
      <Point X="1768.0" Y="270.75" GraphRef="ce667" RelX="-1.0" RelY="0.0" ArrowHead="TBar" />
    </Graphics>
    <Xref Database="" ID="" />
  </Interaction>
  <Interaction GraphId="id1d4ff6a9">
    <Graphics ConnectorType="Elbow" ZOrder="12288" LineStyle="Broken" LineThickness="1.0" Color="ff0000">
      <Point X="1857.0" Y="120.0" GraphRef="eea69" RelX="0.0" RelY="1.0" />
      <Point X="1872.0" Y="278.0" GraphRef="e192c" RelX="-1.0" RelY="0.5" ArrowHead="TBar" />
    </Graphics>
    <Xref Database="" ID="" />
  </Interaction>
  <Interaction GraphId="idc93f5888">
    <Graphics ConnectorType="Elbow" ZOrder="12288" LineStyle="Broken" LineThickness="1.0" Color="ff0000">
      <Point X="2028.5" Y="105.0" GraphRef="bee9e" RelX="0.0" RelY="1.0" />
      <Point X="2004.0" Y="212.0" GraphRef="bcc98" RelX="0.0" RelY="-1.0" ArrowHead="TBar" />
    </Graphics>
    <Xref Database="" ID="" />
  </Interaction>
  <Interaction GraphId="id9ab92a48">
    <Graphics ConnectorType="Elbow" ZOrder="12288" LineStyle="Broken" LineThickness="1.0" Color="ff0000">
      <Point X="2074.0" Y="191.0" GraphRef="a556c" RelX="0.0" RelY="1.0" />
      <Point X="2044.0" Y="242.0" GraphRef="be1cb" RelX="1.0" RelY="0.0" ArrowHead="TBar" />
    </Graphics>
    <Xref Database="" ID="" />
  </Interaction>
  <Interaction GraphId="id5eb10bbf">
    <Graphics ConnectorType="Elbow" ZOrder="12288" LineStyle="Broken" LineThickness="1.0" Color="ff0000">
      <Point X="872.0" Y="99.0" GraphRef="f56b1" RelX="0.0" RelY="1.0" />
      <Point X="844.0" Y="319.0" GraphRef="fa690" RelX="1.0" RelY="0.0" ArrowHead="TBar" />
    </Graphics>
    <Xref Database="" ID="" />
  </Interaction>
  <Interaction GraphId="ide2c3f8ba">
    <Graphics ConnectorType="Elbow" ZOrder="12288" LineStyle="Broken" LineThickness="1.0" Color="ff0000">
      <Point X="773.0" Y="82.0" GraphRef="c755c" RelX="0.0" RelY="1.0" />
      <Point X="749.5" Y="102.0" />
      <Point X="726.0" Y="220.5" />
      <Point X="764.0" Y="339.0" GraphRef="e57a8" RelX="-1.0" RelY="0.0" ArrowHead="TBar" />
    </Graphics>
    <Xref Database="" ID="" />
  </Interaction>
  <Interaction GraphId="id1a248bbe">
    <Graphics ZOrder="12288" LineStyle="Broken" LineThickness="1.0" Color="ff0000">
      <Point X="699.0" Y="433.0" GraphRef="abfba" RelX="0.0" RelY="-1.0" />
      <Point X="699.0" Y="287.0" GraphRef="d18fd" RelX="0.5" RelY="1.0" ArrowHead="TBar" />
    </Graphics>
    <Xref Database="" ID="" />
  </Interaction>
  <Interaction GraphId="id9556884c">
    <Graphics ZOrder="12288" LineStyle="Broken" LineThickness="1.0" Color="ff0000">
      <Point X="1058.0" Y="501.0" GraphRef="cad56" RelX="1.0" RelY="0.0" />
      <Point X="1095.0" Y="501.0" GraphRef="cc79f" RelX="-1.0" RelY="0.0" ArrowHead="TBar" />
    </Graphics>
    <Xref Database="" ID="" />
  </Interaction>
  <Interaction GraphId="id95cfbe82">
    <Graphics ConnectorType="Elbow" ZOrder="12288" LineStyle="Broken" LineThickness="1.0" Color="ff0000">
      <Point X="1024.0" Y="425.0" GraphRef="cdc65" RelX="0.5" RelY="-1.0" />
      <Point X="1095.25" Y="407.0" GraphRef="f346c" RelX="-1.0" RelY="0.0" ArrowHead="TBar" />
    </Graphics>
    <Xref Database="" ID="" />
  </Interaction>
  <Interaction GraphId="id3c1c7c82">
    <Graphics ZOrder="12288" LineStyle="Broken" LineThickness="1.0" Color="ff0000">
      <Point X="1547.0" Y="393.0" GraphRef="ec15c" RelX="-1.0" RelY="0.0" />
      <Point X="1516.0" Y="393.0" GraphRef="e9d9c" RelX="1.0" RelY="0.0" ArrowHead="TBar" />
    </Graphics>
    <Xref Database="" ID="" />
  </Interaction>
  <Interaction GraphId="idb3d702e1">
    <Graphics ConnectorType="Elbow" ZOrder="12288" LineStyle="Broken" LineThickness="1.0" Color="ff0000">
      <Point X="732.0" Y="547.0" GraphRef="b7112" RelX="1.0" RelY="-0.5" />
      <Point X="885.0" Y="384.0" GraphRef="e2ec9" RelX="-1.0" RelY="0.0" ArrowHead="TBar" />
    </Graphics>
    <Xref Database="" ID="" />
  </Interaction>
  <Interaction GraphId="id1c40c923">
    <Graphics ConnectorType="Elbow" ZOrder="12288" LineStyle="Broken" LineThickness="1.0" Color="ff0000">
      <Point X="1225.0" Y="386.0" GraphRef="b8670" RelX="0.0" RelY="-1.0" />
      <Point X="1175.25" Y="334.75" GraphRef="d762c" RelX="1.0" RelY="0.0" ArrowHead="TBar" />
    </Graphics>
    <Xref Database="" ID="" />
  </Interaction>
  <Interaction GraphId="id5bf67f6">
    <Graphics ConnectorType="Elbow" ZOrder="12288" LineStyle="Broken" LineThickness="1.0" Color="ff0000">
      <Point X="2392.0" Y="329.0" GraphRef="f2bf3" RelX="-1.0" RelY="0.0" />
      <Point X="2352.0" Y="352.0" GraphRef="cd792" RelX="1.0" RelY="0.0" ArrowHead="TBar" />
    </Graphics>
    <Xref Database="" ID="" />
  </Interaction>
  <Interaction GraphId="idadab5433">
    <Graphics ConnectorType="Elbow" ZOrder="12288" LineStyle="Broken" LineThickness="1.0" Color="ff0000">
      <Point X="1067.0" Y="598.0" GraphRef="dc18e" RelX="0.0" RelY="-1.0" />
      <Point X="965.0" Y="364.0" GraphRef="c0113" RelX="1.0" RelY="0.0" ArrowHead="TBar" />
    </Graphics>
    <Xref Database="" ID="" />
  </Interaction>
  <Interaction GraphId="idba000d22">
    <Graphics ConnectorType="Elbow" ZOrder="12288" LineStyle="Broken" LineThickness="1.0" Color="ff0000">
      <Point X="2586.0" Y="238.5" GraphRef="ce587" RelX="-1.0" RelY="0.0" />
      <Point X="2571.0" Y="288.0" GraphRef="a2bc8" RelX="0.5" RelY="-1.0" ArrowHead="TBar" />
    </Graphics>
    <Xref Database="" ID="" />
  </Interaction>
  <Interaction GraphId="id42c9747f">
    <Graphics ConnectorType="Elbow" ZOrder="12288" LineStyle="Broken" LineThickness="1.0" Color="ff0000">
      <Point X="2169.0" Y="244.5" GraphRef="b8d21" RelX="-1.0" RelY="0.0" />
      <Point X="2089.0" Y="253.25" />
      <Point X="2044.0" Y="262.0" GraphRef="e4582" RelX="1.0" RelY="0.0" ArrowHead="TBar" />
    </Graphics>
    <Xref Database="" ID="" />
  </Interaction>
  <Interaction GraphId="id64d92a6f">
    <Graphics ZOrder="12288" LineStyle="Broken" LineThickness="1.0" Color="ff0000">
      <Point X="2218.0" Y="213.0" GraphRef="db743" RelX="-1.0" RelY="0.0" />
      <Point X="2191.25" Y="213.0" GraphRef="c6aa5" RelX="1.0" RelY="0.0" ArrowHead="TBar" />
    </Graphics>
    <Xref Database="" ID="" />
  </Interaction>
  <Interaction GraphId="ida8a220e0">
    <Graphics ZOrder="12288" LineStyle="Broken" LineThickness="1.0" Color="ff0000">
      <Point X="2211.0" Y="504.0" GraphRef="dd297" RelX="-1.0" RelY="0.0" />
      <Point X="2191.25" Y="504.0" GraphRef="d236c" RelX="1.0" RelY="0.0" ArrowHead="TBar" />
    </Graphics>
    <Xref Database="" ID="" />
  </Interaction>
  <Interaction GraphId="id9840998f">
    <Graphics ZOrder="12288" LineStyle="Broken" LineThickness="1.0" Color="ff0000">
      <Point X="186.0" Y="613.0" GraphRef="efcd9" RelX="1.0" RelY="0.0" />
      <Point X="414.0" Y="613.0" GraphRef="dec5f" RelX="-1.0" RelY="0.0" ArrowHead="TBar" />
    </Graphics>
    <Xref Database="" ID="" />
  </Interaction>
  <Interaction GraphId="id8af3ba08">
    <Graphics ConnectorType="Elbow" ZOrder="12288" LineStyle="Broken" LineThickness="1.0" Color="ff0000">
      <Point X="146.0" Y="622.0" GraphRef="efcd9" RelX="0.0" RelY="1.0" />
      <Point X="287.0" Y="771.0" GraphRef="aecf7" RelX="-1.0" RelY="0.0" ArrowHead="TBar" />
    </Graphics>
    <Xref Database="" ID="" />
  </Interaction>
  <Interaction GraphId="idb94d2d79">
    <Graphics ConnectorType="Elbow" ZOrder="12288" LineStyle="Broken" LineThickness="1.0" Color="ff0000">
      <Point X="126.0" Y="573.0" GraphRef="b4b7d" RelX="1.0" RelY="0.0" />
      <Point X="414.0" Y="593.0" GraphRef="dee11" RelX="-1.0" RelY="0.0" ArrowHead="TBar" />
    </Graphics>
    <Xref Database="" ID="" />
  </Interaction>
  <Interaction GraphId="id31d606fd">
    <Graphics ConnectorType="Elbow" ZOrder="12288" LineStyle="Broken" LineThickness="1.0" Color="ff0000">
      <Point X="126.0" Y="573.0" GraphRef="b4b7d" RelX="1.0" RelY="0.0" />
      <Point X="414.0" Y="553.0" GraphRef="caf6a" RelX="-1.0" RelY="0.0" ArrowHead="TBar" />
    </Graphics>
    <Xref Database="" ID="" />
  </Interaction>
  <Interaction GraphId="idf97584d9">
    <Graphics ConnectorType="Elbow" ZOrder="12288" LineStyle="Broken" LineThickness="1.0" Color="ff0000">
      <Point X="86.0" Y="583.0" GraphRef="b4b7d" RelX="0.0" RelY="1.0" />
      <Point X="287.0" Y="751.0" GraphRef="c9575" RelX="-1.0" RelY="0.0" ArrowHead="TBar" />
    </Graphics>
    <Xref Database="" ID="" />
  </Interaction>
  <Interaction GraphId="id71fe5e5d">
    <Graphics ConnectorType="Elbow" ZOrder="12288" LineStyle="Broken" LineThickness="1.0" Color="ff0000">
      <Point X="86.0" Y="583.0" GraphRef="b4b7d" RelX="0.0" RelY="1.0" />
      <Point X="287.0" Y="711.0" GraphRef="ae328" RelX="-1.0" RelY="0.0" ArrowHead="TBar" />
    </Graphics>
    <Xref Database="" ID="" />
  </Interaction>
  <Interaction GraphId="idfe433aeb">
    <Graphics ConnectorType="Elbow" ZOrder="12288" LineStyle="Broken" LineThickness="1.0" Color="ff0000">
      <Point X="270.0" Y="634.0" GraphRef="cb7d1" RelX="1.0" RelY="0.0" />
      <Point X="414.0" Y="573.0" GraphRef="fd2b8" RelX="-1.0" RelY="0.0" ArrowHead="TBar" />
    </Graphics>
    <Xref Database="" ID="" />
  </Interaction>
  <Interaction GraphId="idc2597eb0">
    <Graphics ConnectorType="Elbow" ZOrder="12288" LineStyle="Broken" LineThickness="1.0" Color="ff0000">
      <Point X="230.0" Y="644.0" GraphRef="cb7d1" RelX="0.0" RelY="1.0" />
      <Point X="287.0" Y="731.0" GraphRef="f4fba" RelX="-1.0" RelY="0.0" ArrowHead="TBar" />
    </Graphics>
    <Xref Database="" ID="" />
  </Interaction>
  <Interaction GraphId="id33795401">
    <Graphics ConnectorType="Elbow" ZOrder="12288" LineStyle="Broken" LineThickness="1.0" Color="ff0000">
      <Point X="2451.0" Y="525.0" GraphRef="b3cbc" RelX="0.0" RelY="-1.0" />
      <Point X="2332.0" Y="479.0" GraphRef="a4e93" RelX="0.5" RelY="1.0" ArrowHead="TBar" />
    </Graphics>
    <Xref Database="" ID="" />
  </Interaction>
  <Interaction GraphId="id48ad7dd4">
    <Graphics ZOrder="12288" LineThickness="1.0">
      <Point X="2928.0" Y="98.0" GraphRef="f827b" RelX="0.0" RelY="1.0" />
      <Point X="2928.0" Y="121.0" GraphRef="f4594" RelX="0.0" RelY="-1.0" ArrowHead="Arrow" />
    </Graphics>
    <Xref Database="" ID="" />
  </Interaction>
  <Interaction GraphId="idd1362682">
    <BiopaxRef>df3</BiopaxRef>
    <Graphics ZOrder="12288" LineThickness="1.0">
      <Point X="2928.0" Y="177.0" GraphRef="f4594" RelX="0.0" RelY="1.0" />
      <Point X="2928.0" Y="204.0" GraphRef="b8d29" RelX="0.0" RelY="-1.0" ArrowHead="Arrow" />
    </Graphics>
    <Xref Database="" ID="" />
  </Interaction>
  <Interaction GraphId="id1392f2ff">
    <Graphics ZOrder="12288" LineStyle="Broken" LineThickness="1.0" Color="ff0000">
      <Point X="2860.0" Y="339.0" GraphRef="dbe13" RelX="1.0" RelY="0.0" />
      <Point X="2888.0" Y="339.0" GraphRef="ba2a2" RelX="-1.0" RelY="0.0" ArrowHead="TBar" />
    </Graphics>
    <Xref Database="" ID="" />
  </Interaction>
  <Interaction GraphId="id31fc888b">
    <BiopaxRef>df3</BiopaxRef>
    <Graphics ZOrder="12288" LineThickness="1.0" Color="ff0000">
      <Point X="2928.0" Y="224.0" GraphRef="b8d29" RelX="0.0" RelY="1.0" />
      <Point X="2928.0" Y="329.0" GraphRef="ba2a2" RelX="0.0" RelY="-1.0" ArrowHead="TBar" />
    </Graphics>
    <Xref Database="" ID="" />
  </Interaction>
  <Interaction GraphId="id72b1c58b">
    <Graphics ConnectorType="Elbow" ZOrder="12288" LineThickness="1.0">
      <Point X="1660.0" Y="366.0" GraphRef="e8a17" RelX="-0.5" RelY="1.0" />
      <Point X="2843.0" Y="775.0" GraphRef="cc5d8" RelX="-1.0" RelY="0.0" ArrowHead="Arrow" />
    </Graphics>
    <Xref Database="" ID="" />
  </Interaction>
  <Interaction GraphId="id749a9ee">
    <Graphics ZOrder="12288" LineThickness="1.0">
      <Point X="2928.0" Y="723.0" GraphRef="a8d5a" RelX="0.0" RelY="1.0" />
      <Point X="2928.5" Y="765.0" GraphRef="cc5d8" RelX="0.0" RelY="-1.0" ArrowHead="Arrow" />
    </Graphics>
    <Xref Database="" ID="" />
  </Interaction>
  <Interaction GraphId="ida3fd2b82">
    <BiopaxRef>df3</BiopaxRef>
    <Graphics ZOrder="12288" LineThickness="1.0" Color="ff0000">
      <Point X="2928.0" Y="349.0" GraphRef="ba2a2" RelX="0.0" RelY="1.0" />
      <Point X="2928.0" Y="687.0" GraphRef="a8d5a" RelX="0.0" RelY="-1.0" ArrowHead="TBar" />
    </Graphics>
    <Xref Database="" ID="" />
  </Interaction>
  <Interaction GraphId="ida28c3394">
    <BiopaxRef>df3</BiopaxRef>
    <Graphics ConnectorType="Elbow" ZOrder="12288" LineThickness="1.0">
      <Point X="3103.0" Y="307.0" GraphRef="b50d6" RelX="0.0" RelY="1.0" />
      <Point X="3014.0" Y="775.0" GraphRef="cc5d8" RelX="1.0" RelY="0.0" ArrowHead="Arrow" />
      <Anchor Position="0.057450628366247765" Shape="None" GraphId="ba595" />
    </Graphics>
    <Xref Database="" ID="" />
  </Interaction>
  <Interaction GraphId="idb4f6eb96">
    <BiopaxRef>df3</BiopaxRef>
    <Graphics ZOrder="12288" LineThickness="1.0" Color="ff0000">
      <Point X="2968.0" Y="339.0" GraphRef="ba2a2" RelX="1.0" RelY="0.0" />
      <Point X="3103.0" Y="339.0" GraphRef="ba595" RelX="0.0" RelY="0.0" ArrowHead="TBar" />
    </Graphics>
    <Xref Database="" ID="" />
  </Interaction>
  <Interaction GraphId="id18439d52">
    <BiopaxRef>df3</BiopaxRef>
    <Graphics ZOrder="12288" LineThickness="1.0" Color="ff0000">
      <Point X="2996.0" Y="273.0" GraphRef="a9885" RelX="-0.5" RelY="1.0" />
      <Point X="2948.0" Y="329.0" GraphRef="ba2a2" RelX="0.5" RelY="-1.0" ArrowHead="TBar" />
    </Graphics>
    <Xref Database="" ID="" />
  </Interaction>
  <Interaction GraphId="id32c5e95d">
    <Graphics ConnectorType="Elbow" ZOrder="12288" LineStyle="Broken" LineThickness="1.0" Color="ff0000">
      <Point X="529.0" Y="593.5" GraphRef="dd358" RelX="-1.0" RelY="0.0" />
      <Point X="494.0" Y="593.0" GraphRef="dee11" RelX="1.0" RelY="0.0" ArrowHead="TBar" />
    </Graphics>
    <Xref Database="" ID="" />
  </Interaction>
  <Interaction GraphId="id3ad979c3">
    <Graphics ConnectorType="Elbow" ZOrder="12288" LineStyle="Broken" LineThickness="1.0" Color="ff0000">
      <Point X="549.0" Y="603.0" GraphRef="dd358" RelX="-0.5" RelY="1.0" />
      <Point X="367.0" Y="751.0" GraphRef="c9575" RelX="1.0" RelY="0.0" ArrowHead="TBar" />
    </Graphics>
    <Xref Database="" ID="" />
  </Interaction>
  <Interaction GraphId="id1248673">
    <Graphics ConnectorType="Elbow" ZOrder="12288" LineStyle="Broken" LineThickness="1.0" Color="ff0000">
      <Point X="512.0" Y="426.5" GraphRef="ad5a5" RelX="-1.0" RelY="0.0" />
      <Point X="463.0" Y="426.0" GraphRef="af329" RelX="1.0" RelY="0.0" ArrowHead="TBar" />
    </Graphics>
    <Xref Database="" ID="" />
  </Interaction>
  <Interaction GraphId="id4223f31a">
    <Graphics ConnectorType="Elbow" ZOrder="12288" LineStyle="Broken" LineThickness="1.0" Color="ff0000">
      <Point X="2580.0" Y="507.0" GraphRef="ca4a2" RelX="-1.0" RelY="0.0" />
      <Point X="2515.0" Y="483.0" />
      <Point X="2477.0" Y="459.0" GraphRef="c3a5b" RelX="1.0" RelY="0.0" ArrowHead="TBar" />
    </Graphics>
    <Xref Database="" ID="" />
  </Interaction>
  <Interaction GraphId="id9a787cc4">
    <Graphics ZOrder="12288" LineStyle="Broken" LineThickness="1.0" Color="ff0000">
      <Point X="2768.0" Y="400.0" GraphRef="b93a0" RelX="-1.0" RelY="0.0" />
      <Point X="2714.0" Y="400.0" GraphRef="b1386" RelX="1.0" RelY="0.0" ArrowHead="TBar" />
    </Graphics>
    <Xref Database="" ID="" />
  </Interaction>
  <Interaction GraphId="id4f87a064">
    <Graphics ConnectorType="Elbow" ZOrder="12288" LineStyle="Broken" LineThickness="1.0" Color="ff0000">
      <Point X="3157.0" Y="606.0" GraphRef="de933" RelX="-1.0" RelY="0.5" />
      <Point X="3048.0" Y="705.0" GraphRef="f97f8" RelX="1.0" RelY="0.0" ArrowHead="TBar" />
    </Graphics>
    <Xref Database="" ID="" />
  </Interaction>
  <Interaction GraphId="idf8693238">
    <Graphics ConnectorType="Elbow" ZOrder="12288" LineStyle="Broken" LineThickness="1.0" Color="ff0000">
      <Point X="2841.0" Y="542.0" GraphRef="cc29f" RelX="1.0" RelY="0.0" />
      <Point X="2908.0" Y="695.0" GraphRef="f88fd" RelX="-0.5" RelY="-1.0" ArrowHead="TBar" />
    </Graphics>
    <Xref Database="" ID="" />
  </Interaction>
  <Interaction GraphId="idbd3cc684">
    <Graphics ConnectorType="Elbow" ZOrder="12288" LineStyle="Broken" LineThickness="1.0" Color="ff0000">
      <Point X="3086.0" Y="174.0" GraphRef="a3e4e" RelX="0.0" RelY="-1.0" />
      <Point X="3008.0" Y="139.0" GraphRef="a4829" RelX="1.0" RelY="0.0" ArrowHead="TBar" />
    </Graphics>
    <Xref Database="" ID="" />
  </Interaction>
  <Interaction GraphId="idf6625195">
    <Graphics ConnectorType="Elbow" ZOrder="12288" LineStyle="Broken" LineThickness="1.0" Color="ff0000">
      <Point X="3180.0" Y="234.0" GraphRef="dfba0" RelX="-1.0" RelY="0.0" />
      <Point X="2988.0" Y="169.0" GraphRef="e1694" RelX="0.5" RelY="1.0" ArrowHead="TBar" />
    </Graphics>
    <Xref Database="" ID="" />
  </Interaction>
  <Interaction GraphId="id7903f6a1">
    <Graphics ConnectorType="Elbow" ZOrder="12288" LineStyle="Broken" LineThickness="1.0" Color="ff0000">
      <Point X="3177.0" Y="324.0" GraphRef="d547e" RelX="-1.0" RelY="0.0" />
      <Point X="3143.0" Y="297.0" GraphRef="b50d6" RelX="1.0" RelY="0.0" ArrowHead="TBar" />
    </Graphics>
    <Xref Database="" ID="" />
  </Interaction>
  <Interaction GraphId="idb31299d9">
    <Graphics ConnectorType="Elbow" ZOrder="12288" LineStyle="Broken" LineThickness="1.0" Color="ff0000">
      <Point X="2813.0" Y="198.0" GraphRef="c1b3f" RelX="1.0" RelY="-0.5" />
      <Point X="2848.0" Y="80.0" GraphRef="a1f26" RelX="-1.0" RelY="0.0" ArrowHead="TBar" />
    </Graphics>
    <Xref Database="" ID="" />
  </Interaction>
  <GraphicalLine GraphId="id63fa4192">
    <Graphics ZOrder="12288" LineThickness="3.0" Color="999999">
      <Point X="3200.4405286343613" Y="135.46255506607935" />
      <Point X="218.0616740088106" Y="135.46255506607935" />
    </Graphics>
  </GraphicalLine>
  <GraphicalLine GraphId="dc49f">
    <Graphics ZOrder="32769" LineThickness="3.0" Color="999999">
      <Point X="3199.4273127753295" Y="163.08370044052862" />
      <Point X="217.0484581497798" Y="163.08370044052862" />
    </Graphics>
  </GraphicalLine>
  <GraphicalLine GraphId="d7f50">
    <Graphics ZOrder="32770" LineThickness="3.0" Color="999999">
      <Point X="3240.2643171806158" Y="651.0572687224667" />
      <Point X="257.88546255506617" Y="651.0572687224667" />
    </Graphics>
  </GraphicalLine>
  <GraphicalLine GraphId="b97fd">
    <Graphics ZOrder="32771" LineThickness="3.0" Color="999999">
      <Point X="3239.251101321584" Y="672.0704845814973" />
      <Point X="256.87224669603523" Y="672.0704845814973" />
    </Graphics>
  </GraphicalLine>
  <Label TextLabel="Catecholamines" GraphId="c1113">
    <Graphics CenterX="381.0" CenterY="110.0" Width="80.0" Height="20.0" ZOrder="28672" FillColor="ffffff" FontSize="10" Valign="Middle" ShapeType="Rectangle" />
  </Label>
  <Label TextLabel="GPCR" GraphId="bd129">
    <Graphics CenterX="381.0" CenterY="149.0" Width="80.0" Height="20.0" ZOrder="28672" FillColor="ffffff" FontSize="10" Valign="Middle" />
  </Label>
  <Label TextLabel="Gq/11" GraphId="c553f">
    <Graphics CenterX="381.0" CenterY="177.0" Width="80.0" Height="20.0" ZOrder="28672" FillColor="ffffff" FontSize="10" Valign="Middle" ShapeType="Rectangle" />
  </Label>
  <Label TextLabel="GC-A" GraphId="b79b5">
    <Graphics CenterX="679.0" CenterY="150.0" Width="80.0" Height="20.0" ZOrder="28672" FillColor="ffffff" FontSize="10" Valign="Middle" />
  </Label>
  <Label TextLabel="Cellular Proteins" GraphId="f2c71">
    <Graphics CenterX="574.0" CenterY="373.0" Width="80.0" Height="20.0" ZOrder="28672" FillColor="ffffff" FontSize="10" Valign="Middle" />
  </Label>
  <Label TextLabel="Stress" GraphId="d86c8">
    <Graphics CenterX="804.0" CenterY="106.0" Width="80.0" Height="20.0" ZOrder="28672" FillColor="ffffff" FontSize="10" Valign="Middle" />
  </Label>
  <Label TextLabel="RTKs" GraphId="ad47a">
    <Graphics CenterX="1135.0" CenterY="149.0" Width="80.0" Height="20.0" ZOrder="28672" FillColor="ffffff" FontSize="10" Valign="Middle" />
  </Label>
  <Label TextLabel="Transcription Factors" GraphId="f734b">
    <Graphics CenterX="1251.0" CenterY="720.0" Width="118.0" Height="20.0" ZOrder="28672" FillColor="ffffff" FontSize="10" Valign="Middle" />
  </Label>
  <Label TextLabel="Stretch" GraphId="c672b">
    <Graphics CenterX="1310.0" CenterY="226.0" Width="80.0" Height="20.0" ZOrder="28672" FillColor="ffffff" FontSize="10" Valign="Middle" />
  </Label>
  <Label TextLabel="Stress" GraphId="b1cd2">
    <Graphics CenterX="1476.0" CenterY="114.0" Width="80.0" Height="20.0" ZOrder="28672" FillColor="ffffff" FontSize="10" Valign="Middle" />
  </Label>
  <Label TextLabel="TGFR/Activin" GraphId="ab629">
    <Graphics CenterX="1636.0" CenterY="148.0" Width="80.0" Height="20.0" ZOrder="28672" FillColor="ffffff" FontSize="10" Valign="Middle" />
  </Label>
  <Label TextLabel="GPCR" GraphId="b3310">
    <Graphics CenterX="1808.0" CenterY="149.0" Width="80.0" Height="20.0" ZOrder="28672" FillColor="ffffff" FontSize="10" Valign="Middle" />
  </Label>
  <Label TextLabel="Protein Synthesis" GraphId="cfaea">
    <Graphics CenterX="1719.5" CenterY="422.0" Width="95.0" Height="20.0" ZOrder="28672" FillColor="ffffff" FontSize="10" Valign="Middle" />
  </Label>
  <Label TextLabel="G-beta-gamma" GraphId="a2cfc">
    <Graphics CenterX="1786.0" CenterY="174.0" Width="34.0" Height="20.0" ZOrder="28672" FillColor="ffffff" FontSize="10" Valign="Middle" />
  </Label>
  <Label TextLabel="Nucleus" GraphId="b9ec6">
    <Graphics CenterX="476.0" CenterY="778.0" Width="80.0" Height="20.0" ZOrder="28672" FillColor="ffff33" FontSize="10" Valign="Middle" ShapeType="Rectangle" />
  </Label>
  <Label TextLabel="TNFR" GraphId="a017e">
    <Graphics CenterX="2151.25" CenterY="150.0" Width="80.0" Height="20.0" ZOrder="28672" FillColor="ffffff" FontSize="10" Valign="Middle" />
  </Label>
  <Label TextLabel="Rho" GraphId="e5fb2" GroupRef="c36b7">
    <Graphics CenterX="1189.0" CenterY="253.0" Width="80.0" Height="20.0" ZOrder="28672" FillColor="ffffff" FontSize="10" Valign="Middle" ShapeType="Rectangle" />
  </Label>
  <Label TextLabel="RAS" GraphId="c151c" GroupRef="c36b7">
    <Graphics CenterX="1137.0" CenterY="229.0" Width="80.0" Height="20.0" ZOrder="28672" FillColor="ffffff" FontSize="10" Valign="Middle" ShapeType="Rectangle" />
  </Label>
  <Label TextLabel="Pol II" GraphId="e4087">
    <Graphics CenterX="1997.0" CenterY="706.0" Width="80.0" Height="20.0" ZOrder="28672" FillColor="ffffff" FontSize="10" Valign="Middle" ShapeType="Rectangle" />
  </Label>
  <Label TextLabel="PI3K" GraphId="bf286">
    <Graphics CenterX="1808.0" CenterY="205.0" Width="80.0" Height="20.0" ZOrder="28672" FillColor="ffffff" FontSize="10" Valign="Middle" ShapeType="Rectangle" />
  </Label>
  <Label TextLabel="RCAN1 promotor" GraphId="f295c">
    <Graphics CenterX="717.0" CenterY="789.0" Width="96.0" Height="20.0" ZOrder="28672" FillColor="ffffff" FontSize="10" Valign="Middle" ShapeType="Rectangle" />
  </Label>
  <Label TextLabel="Sarcomere organization" GraphId="a91e7">
    <Graphics CenterX="2312.5" CenterY="532.0" Width="127.0" Height="20.0" ZOrder="28672" FillColor="ffffff" FontSize="10" Valign="Middle" />
  </Label>
  <Label TextLabel="Hypertrophic gene transcription" GraphId="cc5d8">
    <Graphics CenterX="2928.5" CenterY="775.0" Width="171.0" Height="20.0" ZOrder="28672" FillColor="ffffff" FontSize="10" Valign="Middle" />
  </Label>
  <Label TextLabel="Cell Membrane" GraphId="a248f">
    <Graphics CenterX="200.52738336713992" CenterY="149.4252873563218" Width="142.77214334009466" Height="20.0" ZOrder="28672" FillColor="ffffff" FontWeight="Bold" FontSize="15" Valign="Middle" Color="999999" />
  </Label>
  <Group GroupId="efb13" GraphId="c6e22" Style="Complex" />
  <Group GroupId="a8cf3" GraphId="cc025" Style="Group" />
  <Group GroupId="e5c1b" GraphId="a08d5" Style="Group" />
  <Group GroupId="e3c70" GraphId="e1ad3" Style="Group" />
  <Group GroupId="b726e" GraphId="a9099" Style="Group" />
  <Group GroupId="cc141" GraphId="f5529" Style="Group" />
  <Group GroupId="a3461" GraphId="da659" Style="Group" />
  <Group GroupId="befcc" GraphId="d427e" Style="Group" />
  <Group GroupId="a8d6d" GraphId="fccdb" Style="Group" />
  <Group GroupId="cc144" GraphId="a4f0c" Style="Group" />
  <Group GroupId="c36b7" GraphId="c2b73" Style="Group" />
  <Group GroupId="f7475" GraphId="bf5c5" Style="Complex" />
  <Group GroupId="f07d2" GraphId="e192c" Style="Complex">
    <BiopaxRef>ec6</BiopaxRef>
  </Group>
  <Group GroupId="f3330" GraphId="e3ba8" Style="Group" />
  <Group GroupId="e2c94" GraphId="fc7cd" Style="Group" />
  <Group GroupId="ff867" GraphId="d8bd0" Style="Group" />
  <Group GroupId="b840d" GraphId="c6e17" Style="Group" />
  <Group GroupId="bdc63" GraphId="eeb53" Style="Group" />
  <Group GroupId="de368" GraphId="a9f46" Style="Group" />
  <Group GroupId="dc16e" GraphId="a3505" Style="Group" />
  <Group GroupId="e611f" GraphId="f1863" Style="Group" />
  <Group GroupId="e35dc" GraphId="fdf05" Style="Group" />
  <Group GroupId="b9ca0" GraphId="aa424" Style="Group" />
  <Group GroupId="e6b1f" GraphId="b7d1c" Style="Group" />
  <Group GroupId="d6f19" GraphId="fc072" Style="Group" />
  <Group GroupId="e229b" GraphId="db8f4" Style="Group" />
  <Group GroupId="a4904" GraphId="fff57" Style="Group" />
  <Group GroupId="da085" GraphId="eea69" Style="Group" />
  <Group GroupId="ea501" GraphId="bee9e" Style="Group" />
  <Group GroupId="c64b9" GraphId="f56b1" Style="Group" />
  <Group GroupId="c3f66" GraphId="c755c" Style="Group" />
  <Group GroupId="be6ab" GraphId="abfba" Style="Group" />
  <Group GroupId="fe5fc" GraphId="cdc65" Style="Group" />
  <Group GroupId="ce3fb" GraphId="b7112" Style="Group" />
  <Group GroupId="b061c" GraphId="b8670" Style="Group" />
  <Group GroupId="ed7a5" GraphId="f2bf3" Style="Group" />
  <Group GroupId="fd520" GraphId="dc18e" Style="Group" />
  <Group GroupId="bf362" GraphId="ce587" Style="Group" />
  <Group GroupId="cbbb2" GraphId="f4594" Style="Group" />
  <Group GroupId="be159" GraphId="f827b" Style="Group" />
  <Group GroupId="a5994" GraphId="dbe13" Style="Group" />
  <Group GroupId="f0db6" GraphId="a8d5a" Style="Group" />
  <Group GroupId="eed8b" GraphId="ad5a5" Style="Group" />
  <Group GroupId="ed08a" GraphId="ca4a2" Style="Group" />
  <Group GroupId="f4b8f" GraphId="de933" Style="Group" />
  <Group GroupId="cc0b0" GraphId="cc29f" Style="Group" />
  <Group GroupId="f7f2d" GraphId="dfba0" Style="Group" />
  <Group GroupId="f5b2e" GraphId="c1b3f" Style="Group" />
  <InfoBox CenterX="0.0" CenterY="0.0" />
  <Biopax>
    <bp:PublicationXref xmlns:bp="http://www.biopax.org/release/biopax-level3.owl#" xmlns:rdf="http://www.w3.org/1999/02/22-rdf-syntax-ns#" rdf:id="ed4">
      <bp:ID rdf:datatype="http://www.w3.org/2001/XMLSchema#string">10189350</bp:ID>
      <bp:DB rdf:datatype="http://www.w3.org/2001/XMLSchema#string">PubMed</bp:DB>
      <bp:TITLE rdf:datatype="http://www.w3.org/2001/XMLSchema#string">Prevention of cardiac hypertrophy by calcineurin inhibition: hope or hype?</bp:TITLE>
      <bp:SOURCE rdf:datatype="http://www.w3.org/2001/XMLSchema#string">Circ Res</bp:SOURCE>
      <bp:YEAR rdf:datatype="http://www.w3.org/2001/XMLSchema#string">1999</bp:YEAR>
      <bp:AUTHORS rdf:datatype="http://www.w3.org/2001/XMLSchema#string">Olson EN</bp:AUTHORS>
      <bp:AUTHORS rdf:datatype="http://www.w3.org/2001/XMLSchema#string">Molkentin JD</bp:AUTHORS>
    </bp:PublicationXref>
    <bp:PublicationXref xmlns:bp="http://www.biopax.org/release/biopax-level3.owl#" xmlns:rdf="http://www.w3.org/1999/02/22-rdf-syntax-ns#" rdf:id="e83">
      <bp:ID rdf:datatype="http://www.w3.org/2001/XMLSchema#string">16936699</bp:ID>
      <bp:DB rdf:datatype="http://www.w3.org/2001/XMLSchema#string">PubMed</bp:DB>
      <bp:TITLE rdf:datatype="http://www.w3.org/2001/XMLSchema#string">Regulation of cardiac hypertrophy by intracellular signalling pathways.</bp:TITLE>
      <bp:SOURCE rdf:datatype="http://www.w3.org/2001/XMLSchema#string">Nat Rev Mol Cell Biol</bp:SOURCE>
      <bp:YEAR rdf:datatype="http://www.w3.org/2001/XMLSchema#string">2006</bp:YEAR>
      <bp:AUTHORS rdf:datatype="http://www.w3.org/2001/XMLSchema#string">Heineke J</bp:AUTHORS>
      <bp:AUTHORS rdf:datatype="http://www.w3.org/2001/XMLSchema#string">Molkentin JD</bp:AUTHORS>
    </bp:PublicationXref>
    <bp:PublicationXref xmlns:bp="http://www.biopax.org/release/biopax-level3.owl#" xmlns:rdf="http://www.w3.org/1999/02/22-rdf-syntax-ns#" rdf:id="be1">
      <bp:ID rdf:datatype="http://www.w3.org/2001/XMLSchema#string">9568714</bp:ID>
      <bp:DB rdf:datatype="http://www.w3.org/2001/XMLSchema#string">PubMed</bp:DB>
      <bp:TITLE rdf:datatype="http://www.w3.org/2001/XMLSchema#string">A calcineurin-dependent transcriptional pathway for cardiac hypertrophy.</bp:TITLE>
      <bp:SOURCE rdf:datatype="http://www.w3.org/2001/XMLSchema#string">Cell</bp:SOURCE>
      <bp:YEAR rdf:datatype="http://www.w3.org/2001/XMLSchema#string">1998</bp:YEAR>
      <bp:AUTHORS rdf:datatype="http://www.w3.org/2001/XMLSchema#string">Molkentin JD</bp:AUTHORS>
      <bp:AUTHORS rdf:datatype="http://www.w3.org/2001/XMLSchema#string">Lu JR</bp:AUTHORS>
      <bp:AUTHORS rdf:datatype="http://www.w3.org/2001/XMLSchema#string">Antos CL</bp:AUTHORS>
      <bp:AUTHORS rdf:datatype="http://www.w3.org/2001/XMLSchema#string">Markham B</bp:AUTHORS>
      <bp:AUTHORS rdf:datatype="http://www.w3.org/2001/XMLSchema#string">Richardson J</bp:AUTHORS>
      <bp:AUTHORS rdf:datatype="http://www.w3.org/2001/XMLSchema#string">Robbins J</bp:AUTHORS>
      <bp:AUTHORS rdf:datatype="http://www.w3.org/2001/XMLSchema#string">Grant SR</bp:AUTHORS>
      <bp:AUTHORS rdf:datatype="http://www.w3.org/2001/XMLSchema#string">Olson EN</bp:AUTHORS>
    </bp:PublicationXref>
    <bp:PublicationXref xmlns:bp="http://www.biopax.org/release/biopax-level3.owl#" xmlns:rdf="http://www.w3.org/1999/02/22-rdf-syntax-ns#" rdf:id="ad7">
      <bp:ID rdf:datatype="http://www.w3.org/2001/XMLSchema#string">10615383</bp:ID>
      <bp:DB rdf:datatype="http://www.w3.org/2001/XMLSchema#string">PubMed</bp:DB>
      <bp:TITLE rdf:datatype="http://www.w3.org/2001/XMLSchema#string">Signal transduction during cardiac hypertrophy: the role of G alpha q, PLC beta I, and PKC.</bp:TITLE>
      <bp:SOURCE rdf:datatype="http://www.w3.org/2001/XMLSchema#string">Cardiovasc Res</bp:SOURCE>
      <bp:YEAR rdf:datatype="http://www.w3.org/2001/XMLSchema#string">1999</bp:YEAR>
      <bp:AUTHORS rdf:datatype="http://www.w3.org/2001/XMLSchema#string">Jalili T</bp:AUTHORS>
      <bp:AUTHORS rdf:datatype="http://www.w3.org/2001/XMLSchema#string">Takeishi Y</bp:AUTHORS>
      <bp:AUTHORS rdf:datatype="http://www.w3.org/2001/XMLSchema#string">Walsh RA</bp:AUTHORS>
    </bp:PublicationXref>
    <bp:PublicationXref xmlns:bp="http://www.biopax.org/release/biopax-level3.owl#" xmlns:rdf="http://www.w3.org/1999/02/22-rdf-syntax-ns#" rdf:id="df3">
      <bp:ID rdf:datatype="http://www.w3.org/2001/XMLSchema#string">18342376</bp:ID>
      <bp:DB rdf:datatype="http://www.w3.org/2001/XMLSchema#string">PubMed</bp:DB>
      <bp:TITLE rdf:datatype="http://www.w3.org/2001/XMLSchema#string">The Wnt/frizzled/GSK-3 beta pathway: a novel therapeutic target for cardiac hypertrophy.</bp:TITLE>
      <bp:SOURCE rdf:datatype="http://www.w3.org/2001/XMLSchema#string">Trends Pharmacol Sci</bp:SOURCE>
      <bp:YEAR rdf:datatype="http://www.w3.org/2001/XMLSchema#string">2008</bp:YEAR>
      <bp:AUTHORS rdf:datatype="http://www.w3.org/2001/XMLSchema#string">Blankesteijn WM</bp:AUTHORS>
      <bp:AUTHORS rdf:datatype="http://www.w3.org/2001/XMLSchema#string">van de Schans VA</bp:AUTHORS>
      <bp:AUTHORS rdf:datatype="http://www.w3.org/2001/XMLSchema#string">ter Horst P</bp:AUTHORS>
      <bp:AUTHORS rdf:datatype="http://www.w3.org/2001/XMLSchema#string">Smits JF</bp:AUTHORS>
    </bp:PublicationXref>
    <bp:PublicationXref xmlns:bp="http://www.biopax.org/release/biopax-level3.owl#" xmlns:rdf="http://www.w3.org/1999/02/22-rdf-syntax-ns#" rdf:id="b12">
      <bp:ID rdf:datatype="http://www.w3.org/2001/XMLSchema#string">10086361</bp:ID>
      <bp:DB rdf:datatype="http://www.w3.org/2001/XMLSchema#string">PubMed</bp:DB>
      <bp:TITLE rdf:datatype="http://www.w3.org/2001/XMLSchema#string">Calcineurin and human heart failure.</bp:TITLE>
      <bp:SOURCE rdf:datatype="http://www.w3.org/2001/XMLSchema#string">Nat Med</bp:SOURCE>
      <bp:YEAR rdf:datatype="http://www.w3.org/2001/XMLSchema#string">1999</bp:YEAR>
      <bp:AUTHORS rdf:datatype="http://www.w3.org/2001/XMLSchema#string">Lim HW</bp:AUTHORS>
      <bp:AUTHORS rdf:datatype="http://www.w3.org/2001/XMLSchema#string">Molkentin JD</bp:AUTHORS>
    </bp:PublicationXref>
    <bp:openControlledVocabulary xmlns:bp="http://www.biopax.org/release/biopax-level3.owl#">
      <bp:TERM xmlns:rdf="http://www.w3.org/1999/02/22-rdf-syntax-ns#" rdf:datatype="http://www.w3.org/2001/XMLSchema#string">heart disease</bp:TERM>
      <bp:ID xmlns:rdf="http://www.w3.org/1999/02/22-rdf-syntax-ns#" rdf:datatype="http://www.w3.org/2001/XMLSchema#string">DOID:114</bp:ID>
      <bp:Ontology xmlns:rdf="http://www.w3.org/1999/02/22-rdf-syntax-ns#" rdf:datatype="http://www.w3.org/2001/XMLSchema#string">Disease</bp:Ontology>
    </bp:openControlledVocabulary>
    <bp:openControlledVocabulary xmlns:bp="http://www.biopax.org/release/biopax-level3.owl#">
      <bp:TERM xmlns:rdf="http://www.w3.org/1999/02/22-rdf-syntax-ns#" rdf:datatype="http://www.w3.org/2001/XMLSchema#string">miRNA pathway</bp:TERM>
      <bp:ID xmlns:rdf="http://www.w3.org/1999/02/22-rdf-syntax-ns#" rdf:datatype="http://www.w3.org/2001/XMLSchema#string">PW:0000808</bp:ID>
      <bp:Ontology xmlns:rdf="http://www.w3.org/1999/02/22-rdf-syntax-ns#" rdf:datatype="http://www.w3.org/2001/XMLSchema#string">Pathway Ontology</bp:Ontology>
    </bp:openControlledVocabulary>
    <bp:PublicationXref xmlns:bp="http://www.biopax.org/release/biopax-level3.owl#" xmlns:rdf="http://www.w3.org/1999/02/22-rdf-syntax-ns#" rdf:id="c5f">
      <bp:ID rdf:datatype="http://www.w3.org/2001/XMLSchema#string">10827130</bp:ID>
      <bp:DB rdf:datatype="http://www.w3.org/2001/XMLSchema#string">PubMed</bp:DB>
      <bp:TITLE rdf:datatype="http://www.w3.org/2001/XMLSchema#string">Small guanine nucleotide-binding proteins and myocardial hypertrophy.</bp:TITLE>
      <bp:SOURCE rdf:datatype="http://www.w3.org/2001/XMLSchema#string">Circ Res</bp:SOURCE>
      <bp:YEAR rdf:datatype="http://www.w3.org/2001/XMLSchema#string">2000</bp:YEAR>
      <bp:AUTHORS rdf:datatype="http://www.w3.org/2001/XMLSchema#string">Clerk A</bp:AUTHORS>
      <bp:AUTHORS rdf:datatype="http://www.w3.org/2001/XMLSchema#string">Sugden PH</bp:AUTHORS>
    </bp:PublicationXref>
    <bp:PublicationXref xmlns:bp="http://www.biopax.org/release/biopax-level3.owl#" xmlns:rdf="http://www.w3.org/1999/02/22-rdf-syntax-ns#" rdf:id="f1f">
      <bp:ID rdf:datatype="http://www.w3.org/2001/XMLSchema#string">20407820</bp:ID>
      <bp:DB rdf:datatype="http://www.w3.org/2001/XMLSchema#string">PubMed</bp:DB>
      <bp:TITLE rdf:datatype="http://www.w3.org/2001/XMLSchema#string">STAT3 and cardiac remodeling.</bp:TITLE>
      <bp:SOURCE rdf:datatype="http://www.w3.org/2001/XMLSchema#string">Heart Fail Rev</bp:SOURCE>
      <bp:YEAR rdf:datatype="http://www.w3.org/2001/XMLSchema#string">2010</bp:YEAR>
      <bp:AUTHORS rdf:datatype="http://www.w3.org/2001/XMLSchema#string">Haghikia A</bp:AUTHORS>
      <bp:AUTHORS rdf:datatype="http://www.w3.org/2001/XMLSchema#string">Stapel B</bp:AUTHORS>
      <bp:AUTHORS rdf:datatype="http://www.w3.org/2001/XMLSchema#string">Hoch M</bp:AUTHORS>
      <bp:AUTHORS rdf:datatype="http://www.w3.org/2001/XMLSchema#string">Hilfiker-Kleiner D</bp:AUTHORS>
    </bp:PublicationXref>
    <bp:PublicationXref xmlns:bp="http://www.biopax.org/release/biopax-level3.owl#" xmlns:rdf="http://www.w3.org/1999/02/22-rdf-syntax-ns#" rdf:id="efd">
      <bp:ID rdf:datatype="http://www.w3.org/2001/XMLSchema#string">8621626</bp:ID>
      <bp:DB rdf:datatype="http://www.w3.org/2001/XMLSchema#string">PubMed</bp:DB>
      <bp:TITLE rdf:datatype="http://www.w3.org/2001/XMLSchema#string">Cardiotrophin-1 activates a distinct form of cardiac muscle cell hypertrophy. Assembly of sarcomeric units in series VIA gp130/leukemia inhibitory factor receptor-dependent pathways.</bp:TITLE>
      <bp:SOURCE rdf:datatype="http://www.w3.org/2001/XMLSchema#string">J Biol Chem</bp:SOURCE>
      <bp:YEAR rdf:datatype="http://www.w3.org/2001/XMLSchema#string">1996</bp:YEAR>
      <bp:AUTHORS rdf:datatype="http://www.w3.org/2001/XMLSchema#string">Wollert KC</bp:AUTHORS>
      <bp:AUTHORS rdf:datatype="http://www.w3.org/2001/XMLSchema#string">Taga T</bp:AUTHORS>
      <bp:AUTHORS rdf:datatype="http://www.w3.org/2001/XMLSchema#string">Saito M</bp:AUTHORS>
      <bp:AUTHORS rdf:datatype="http://www.w3.org/2001/XMLSchema#string">Narazaki M</bp:AUTHORS>
      <bp:AUTHORS rdf:datatype="http://www.w3.org/2001/XMLSchema#string">Kishimoto T</bp:AUTHORS>
      <bp:AUTHORS rdf:datatype="http://www.w3.org/2001/XMLSchema#string">Glembotski CC</bp:AUTHORS>
      <bp:AUTHORS rdf:datatype="http://www.w3.org/2001/XMLSchema#string">Vernallis AB</bp:AUTHORS>
      <bp:AUTHORS rdf:datatype="http://www.w3.org/2001/XMLSchema#string">Heath JK</bp:AUTHORS>
      <bp:AUTHORS rdf:datatype="http://www.w3.org/2001/XMLSchema#string">Pennica D</bp:AUTHORS>
      <bp:AUTHORS rdf:datatype="http://www.w3.org/2001/XMLSchema#string">Wood WI</bp:AUTHORS>
      <bp:AUTHORS rdf:datatype="http://www.w3.org/2001/XMLSchema#string">Chien KR</bp:AUTHORS>
    </bp:PublicationXref>
    <bp:PublicationXref xmlns:bp="http://www.biopax.org/release/biopax-level3.owl#" xmlns:rdf="http://www.w3.org/1999/02/22-rdf-syntax-ns#" rdf:id="dd8">
      <bp:ID rdf:datatype="http://www.w3.org/2001/XMLSchema#string">17468766</bp:ID>
      <bp:DB rdf:datatype="http://www.w3.org/2001/XMLSchema#string">PubMed</bp:DB>
      <bp:TITLE rdf:datatype="http://www.w3.org/2001/XMLSchema#string">MicroRNA-133 controls cardiac hypertrophy.</bp:TITLE>
      <bp:SOURCE rdf:datatype="http://www.w3.org/2001/XMLSchema#string">Nat Med</bp:SOURCE>
      <bp:YEAR rdf:datatype="http://www.w3.org/2001/XMLSchema#string">2007</bp:YEAR>
      <bp:AUTHORS rdf:datatype="http://www.w3.org/2001/XMLSchema#string">Car‚àö√â¬¨¬Æ A</bp:AUTHORS>
      <bp:AUTHORS rdf:datatype="http://www.w3.org/2001/XMLSchema#string">Catalucci D</bp:AUTHORS>
      <bp:AUTHORS rdf:datatype="http://www.w3.org/2001/XMLSchema#string">Felicetti F</bp:AUTHORS>
      <bp:AUTHORS rdf:datatype="http://www.w3.org/2001/XMLSchema#string">Bonci D</bp:AUTHORS>
      <bp:AUTHORS rdf:datatype="http://www.w3.org/2001/XMLSchema#string">Addario A</bp:AUTHORS>
      <bp:AUTHORS rdf:datatype="http://www.w3.org/2001/XMLSchema#string">Gallo P</bp:AUTHORS>
      <bp:AUTHORS rdf:datatype="http://www.w3.org/2001/XMLSchema#string">Bang ML</bp:AUTHORS>
      <bp:AUTHORS rdf:datatype="http://www.w3.org/2001/XMLSchema#string">Segnalini P</bp:AUTHORS>
      <bp:AUTHORS rdf:datatype="http://www.w3.org/2001/XMLSchema#string">Gu Y</bp:AUTHORS>
      <bp:AUTHORS rdf:datatype="http://www.w3.org/2001/XMLSchema#string">Dalton ND</bp:AUTHORS>
      <bp:AUTHORS rdf:datatype="http://www.w3.org/2001/XMLSchema#string">Elia L</bp:AUTHORS>
      <bp:AUTHORS rdf:datatype="http://www.w3.org/2001/XMLSchema#string">Latronico MV</bp:AUTHORS>
      <bp:AUTHORS rdf:datatype="http://www.w3.org/2001/XMLSchema#string">H‚àö√â¬¨‚àèydal M</bp:AUTHORS>
      <bp:AUTHORS rdf:datatype="http://www.w3.org/2001/XMLSchema#string">Autore C</bp:AUTHORS>
      <bp:AUTHORS rdf:datatype="http://www.w3.org/2001/XMLSchema#string">Russo MA</bp:AUTHORS>
      <bp:AUTHORS rdf:datatype="http://www.w3.org/2001/XMLSchema#string">Dorn GW 2nd</bp:AUTHORS>
      <bp:AUTHORS rdf:datatype="http://www.w3.org/2001/XMLSchema#string">Ellingsen O</bp:AUTHORS>
      <bp:AUTHORS rdf:datatype="http://www.w3.org/2001/XMLSchema#string">Ruiz-Lozano P</bp:AUTHORS>
      <bp:AUTHORS rdf:datatype="http://www.w3.org/2001/XMLSchema#string">Peterson KL</bp:AUTHORS>
      <bp:AUTHORS rdf:datatype="http://www.w3.org/2001/XMLSchema#string">Croce CM</bp:AUTHORS>
      <bp:AUTHORS rdf:datatype="http://www.w3.org/2001/XMLSchema#string">Peschle C</bp:AUTHORS>
      <bp:AUTHORS rdf:datatype="http://www.w3.org/2001/XMLSchema#string">Condorelli G</bp:AUTHORS>
    </bp:PublicationXref>
    <bp:PublicationXref xmlns:bp="http://www.biopax.org/release/biopax-level3.owl#" xmlns:rdf="http://www.w3.org/1999/02/22-rdf-syntax-ns#" rdf:id="ec6">
      <bp:ID rdf:datatype="http://www.w3.org/2001/XMLSchema#string">10698680</bp:ID>
      <bp:DB rdf:datatype="http://www.w3.org/2001/XMLSchema#string">PubMed</bp:DB>
      <bp:TITLE rdf:datatype="http://www.w3.org/2001/XMLSchema#string">The PI3K-PDK1 connection: more than just a road to PKB.</bp:TITLE>
      <bp:SOURCE rdf:datatype="http://www.w3.org/2001/XMLSchema#string">Biochem J</bp:SOURCE>
      <bp:YEAR rdf:datatype="http://www.w3.org/2001/XMLSchema#string">2000</bp:YEAR>
      <bp:AUTHORS rdf:datatype="http://www.w3.org/2001/XMLSchema#string">Vanhaesebroeck B</bp:AUTHORS>
      <bp:AUTHORS rdf:datatype="http://www.w3.org/2001/XMLSchema#string">Alessi DR</bp:AUTHORS>
    </bp:PublicationXref>
    <bp:PublicationXref xmlns:bp="http://www.biopax.org/release/biopax-level3.owl#" xmlns:rdf="http://www.w3.org/1999/02/22-rdf-syntax-ns#" rdf:id="e1a">
      <bp:ID rdf:datatype="http://www.w3.org/2001/XMLSchema#string">11055975</bp:ID>
      <bp:DB rdf:datatype="http://www.w3.org/2001/XMLSchema#string">PubMed</bp:DB>
      <bp:TITLE rdf:datatype="http://www.w3.org/2001/XMLSchema#string">Calcineurin and beyond: cardiac hypertrophic signaling.</bp:TITLE>
      <bp:SOURCE rdf:datatype="http://www.w3.org/2001/XMLSchema#string">Circ Res</bp:SOURCE>
      <bp:YEAR rdf:datatype="http://www.w3.org/2001/XMLSchema#string">2000</bp:YEAR>
      <bp:AUTHORS rdf:datatype="http://www.w3.org/2001/XMLSchema#string">Molkentin JD</bp:AUTHORS>
    </bp:PublicationXref>
    <bp:PublicationXref xmlns:bp="http://www.biopax.org/release/biopax-level3.owl#" xmlns:rdf="http://www.w3.org/1999/02/22-rdf-syntax-ns#" rdf:id="b2b">
      <bp:ID rdf:datatype="http://www.w3.org/2001/XMLSchema#string">9488659</bp:ID>
      <bp:DB rdf:datatype="http://www.w3.org/2001/XMLSchema#string">PubMed</bp:DB>
      <bp:TITLE rdf:datatype="http://www.w3.org/2001/XMLSchema#string">Cardiac hypertrophy induced by mitogen-activated protein kinase kinase 7, a specific activator for c-Jun NH2-terminal kinase in ventricular muscle cells.</bp:TITLE>
      <bp:SOURCE rdf:datatype="http://www.w3.org/2001/XMLSchema#string">J Biol Chem</bp:SOURCE>
      <bp:YEAR rdf:datatype="http://www.w3.org/2001/XMLSchema#string">1998</bp:YEAR>
      <bp:AUTHORS rdf:datatype="http://www.w3.org/2001/XMLSchema#string">Wang Y</bp:AUTHORS>
      <bp:AUTHORS rdf:datatype="http://www.w3.org/2001/XMLSchema#string">Su B</bp:AUTHORS>
      <bp:AUTHORS rdf:datatype="http://www.w3.org/2001/XMLSchema#string">Sah VP</bp:AUTHORS>
      <bp:AUTHORS rdf:datatype="http://www.w3.org/2001/XMLSchema#string">Brown JH</bp:AUTHORS>
      <bp:AUTHORS rdf:datatype="http://www.w3.org/2001/XMLSchema#string">Han J</bp:AUTHORS>
      <bp:AUTHORS rdf:datatype="http://www.w3.org/2001/XMLSchema#string">Chien KR</bp:AUTHORS>
    </bp:PublicationXref>
    <bp:openControlledVocabulary xmlns:bp="http://www.biopax.org/release/biopax-level3.owl#">
      <bp:TERM xmlns:rdf="http://www.w3.org/1999/02/22-rdf-syntax-ns#" rdf:datatype="http://www.w3.org/2001/XMLSchema#string">hypertrophic cardimyopathy pathway</bp:TERM>
      <bp:ID xmlns:rdf="http://www.w3.org/1999/02/22-rdf-syntax-ns#" rdf:datatype="http://www.w3.org/2001/XMLSchema#string">PW:0000296</bp:ID>
      <bp:Ontology xmlns:rdf="http://www.w3.org/1999/02/22-rdf-syntax-ns#" rdf:datatype="http://www.w3.org/2001/XMLSchema#string">Pathway Ontology</bp:Ontology>
    </bp:openControlledVocabulary>
    <bp:PublicationXref xmlns:bp="http://www.biopax.org/release/biopax-level3.owl#" xmlns:rdf="http://www.w3.org/1999/02/22-rdf-syntax-ns#" rdf:id="fbe">
      <bp:ID rdf:datatype="http://www.w3.org/2001/XMLSchema#string">19018142</bp:ID>
      <bp:DB rdf:datatype="http://www.w3.org/2001/XMLSchema#string">PubMed</bp:DB>
      <bp:TITLE rdf:datatype="http://www.w3.org/2001/XMLSchema#string">MicroRNA: novel regulators involved in the remodeling and reverse remodeling of the heart.</bp:TITLE>
      <bp:SOURCE rdf:datatype="http://www.w3.org/2001/XMLSchema#string">Cardiology</bp:SOURCE>
      <bp:YEAR rdf:datatype="http://www.w3.org/2001/XMLSchema#string">2009</bp:YEAR>
      <bp:AUTHORS rdf:datatype="http://www.w3.org/2001/XMLSchema#string">Wang J</bp:AUTHORS>
      <bp:AUTHORS rdf:datatype="http://www.w3.org/2001/XMLSchema#string">Xu R</bp:AUTHORS>
      <bp:AUTHORS rdf:datatype="http://www.w3.org/2001/XMLSchema#string">Lin F</bp:AUTHORS>
      <bp:AUTHORS rdf:datatype="http://www.w3.org/2001/XMLSchema#string">Zhang S</bp:AUTHORS>
      <bp:AUTHORS rdf:datatype="http://www.w3.org/2001/XMLSchema#string">Zhang G</bp:AUTHORS>
      <bp:AUTHORS rdf:datatype="http://www.w3.org/2001/XMLSchema#string">Hu S</bp:AUTHORS>
      <bp:AUTHORS rdf:datatype="http://www.w3.org/2001/XMLSchema#string">Zheng Z</bp:AUTHORS>
    </bp:PublicationXref>
    <bp:PublicationXref xmlns:bp="http://www.biopax.org/release/biopax-level3.owl#" xmlns:rdf="http://www.w3.org/1999/02/22-rdf-syntax-ns#" rdf:id="a29">
      <bp:ID rdf:datatype="http://www.w3.org/2001/XMLSchema#string">11101507</bp:ID>
      <bp:DB rdf:datatype="http://www.w3.org/2001/XMLSchema#string">PubMed</bp:DB>
      <bp:TITLE rdf:datatype="http://www.w3.org/2001/XMLSchema#string">The MEK1-ERK1/2 signaling pathway promotes compensated cardiac hypertrophy in transgenic mice.</bp:TITLE>
      <bp:SOURCE rdf:datatype="http://www.w3.org/2001/XMLSchema#string">EMBO J</bp:SOURCE>
      <bp:YEAR rdf:datatype="http://www.w3.org/2001/XMLSchema#string">2000</bp:YEAR>
      <bp:AUTHORS rdf:datatype="http://www.w3.org/2001/XMLSchema#string">Bueno OF</bp:AUTHORS>
      <bp:AUTHORS rdf:datatype="http://www.w3.org/2001/XMLSchema#string">De Windt LJ</bp:AUTHORS>
      <bp:AUTHORS rdf:datatype="http://www.w3.org/2001/XMLSchema#string">Tymitz KM</bp:AUTHORS>
      <bp:AUTHORS rdf:datatype="http://www.w3.org/2001/XMLSchema#string">Witt SA</bp:AUTHORS>
      <bp:AUTHORS rdf:datatype="http://www.w3.org/2001/XMLSchema#string">Kimball TR</bp:AUTHORS>
      <bp:AUTHORS rdf:datatype="http://www.w3.org/2001/XMLSchema#string">Klevitsky R</bp:AUTHORS>
      <bp:AUTHORS rdf:datatype="http://www.w3.org/2001/XMLSchema#string">Hewett TE</bp:AUTHORS>
      <bp:AUTHORS rdf:datatype="http://www.w3.org/2001/XMLSchema#string">Jones SP</bp:AUTHORS>
      <bp:AUTHORS rdf:datatype="http://www.w3.org/2001/XMLSchema#string">Lefer DJ</bp:AUTHORS>
      <bp:AUTHORS rdf:datatype="http://www.w3.org/2001/XMLSchema#string">Peng CF</bp:AUTHORS>
      <bp:AUTHORS rdf:datatype="http://www.w3.org/2001/XMLSchema#string">Kitsis RN</bp:AUTHORS>
      <bp:AUTHORS rdf:datatype="http://www.w3.org/2001/XMLSchema#string">Molkentin JD</bp:AUTHORS>
    </bp:PublicationXref>
    <bp:PublicationXref xmlns:bp="http://www.biopax.org/release/biopax-level3.owl#" xmlns:rdf="http://www.w3.org/1999/02/22-rdf-syntax-ns#" rdf:id="d0a">
      <bp:ID rdf:datatype="http://www.w3.org/2001/XMLSchema#string">10864911</bp:ID>
      <bp:DB rdf:datatype="http://www.w3.org/2001/XMLSchema#string">PubMed</bp:DB>
      <bp:TITLE rdf:datatype="http://www.w3.org/2001/XMLSchema#string">Transgenic overexpression of constitutively active protein kinase C epsilon causes concentric cardiac hypertrophy.</bp:TITLE>
      <bp:SOURCE rdf:datatype="http://www.w3.org/2001/XMLSchema#string">Circ Res</bp:SOURCE>
      <bp:YEAR rdf:datatype="http://www.w3.org/2001/XMLSchema#string">2000</bp:YEAR>
      <bp:AUTHORS rdf:datatype="http://www.w3.org/2001/XMLSchema#string">Takeishi Y</bp:AUTHORS>
      <bp:AUTHORS rdf:datatype="http://www.w3.org/2001/XMLSchema#string">Ping P</bp:AUTHORS>
      <bp:AUTHORS rdf:datatype="http://www.w3.org/2001/XMLSchema#string">Bolli R</bp:AUTHORS>
      <bp:AUTHORS rdf:datatype="http://www.w3.org/2001/XMLSchema#string">Kirkpatrick DL</bp:AUTHORS>
      <bp:AUTHORS rdf:datatype="http://www.w3.org/2001/XMLSchema#string">Hoit BD</bp:AUTHORS>
      <bp:AUTHORS rdf:datatype="http://www.w3.org/2001/XMLSchema#string">Walsh RA</bp:AUTHORS>
    </bp:PublicationXref>
    <bp:PublicationXref xmlns:bp="http://www.biopax.org/release/biopax-level3.owl#" xmlns:rdf="http://www.w3.org/1999/02/22-rdf-syntax-ns#" rdf:id="ebd">
      <bp:ID rdf:datatype="http://www.w3.org/2001/XMLSchema#string">9253712</bp:ID>
      <bp:DB rdf:datatype="http://www.w3.org/2001/XMLSchema#string">PubMed</bp:DB>
      <bp:TITLE rdf:datatype="http://www.w3.org/2001/XMLSchema#string">Cardiotrophin-1 and the role of gp130-dependent signaling pathways in cardiac growth and development.</bp:TITLE>
      <bp:SOURCE rdf:datatype="http://www.w3.org/2001/XMLSchema#string">J Mol Med</bp:SOURCE>
      <bp:YEAR rdf:datatype="http://www.w3.org/2001/XMLSchema#string">1997</bp:YEAR>
      <bp:AUTHORS rdf:datatype="http://www.w3.org/2001/XMLSchema#string">Wollert KC</bp:AUTHORS>
      <bp:AUTHORS rdf:datatype="http://www.w3.org/2001/XMLSchema#string">Chien KR</bp:AUTHORS>
    </bp:PublicationXref>
  </Biopax>
</Pathway>
