# Supplementary material for: A network biology workflow to study transcriptomics data of the diabetic liver
Source: BMC Genomics. 2014 Nov 15;15(1):971. doi: 10.1186/1471-2164-15-971 (PMC4246458; doi:10.1186/1471-2164-15-971)
Supplement: Supplementary file 2 — Additional file 2: WikiPathways human pathway collection downloaded on 17 June 2014 ( http://wikipathways.org/index.php/Download_Pathways ). (ZIP 2 MB) [file 12864_2014_6667_MOESM2_ESM.zip › 2014-06-17-WikiPathways-HumanCollection/Hs_miRNA_Biogenesis_WP2338_71236.gpml]

<?xml version="1.0" encoding="UTF-8"?>
<Pathway xmlns="http://pathvisio.org/GPML/2013a" Name="miRNA Biogenesis" Version="20121022" Author="Susan Coort" Last-Modified="10/16/2013" Organism="Homo sapiens">
  <Comment Source="WikiPathways-description">microRNA biogenesis + an example of a miRBase entry.
As an example immature hsa-mir-146a is shown
 </Comment>
  <Comment Source="WikiPathways-category">Molecular Function</Comment>
  <BiopaxRef>dc4</BiopaxRef>
  <BiopaxRef>ad1</BiopaxRef>
  <Graphics BoardWidth="1041.9386002255528" BoardHeight="573.092337668838"/>
  <DataNode TextLabel="pri-miRNAs" GraphId="acaf7" Type="Protein">
    <Graphics CenterX="113.0" CenterY="234.2253771073647" Width="130.0" Height="28.0" ZOrder="32768" FontSize="13" Valign="Middle"/>
    <Xref Database="" ID=""/>
  </DataNode>
  <DataNode TextLabel="DROSHA" GraphId="c6f64" Type="GeneProduct" GroupRef="d1efe">
    <Graphics CenterX="221.2253771073647" CenterY="297.72029443095096" Width="66.0" Height="28.0" ZOrder="32768" FontSize="12" Valign="Middle"/>
    <Xref Database="Ensembl" ID="ENSG00000113360"/>
  </DataNode>
  <DataNode TextLabel="XPO5" GraphId="c29d9" Type="GeneProduct" GroupRef="e7d7e">
    <Graphics CenterX="498.4013067935279" CenterY="288.0354442519334" Width="64.10628357344706" Height="28.0" ZOrder="32768" FontSize="12" Valign="Middle"/>
    <Xref Database="Ensembl" ID="ENSG00000124571"/>
  </DataNode>
  <DataNode TextLabel="DICER1" GraphId="e00ce" Type="GeneProduct">
    <Graphics CenterX="677.9612183708912" CenterY="279.48833034111317" Width="55.0" Height="28.0" ZOrder="32768" FontSize="12" Valign="Middle"/>
    <Xref Database="Ensembl" ID="ENSG00000100697"/>
  </DataNode>
  <DataNode TextLabel="RNA polymerase II" GraphId="d2d75" Type="Protein">
    <Graphics CenterX="236.85467428429604" CenterY="169.03054048623702" Width="134.8056426332288" Height="28.0" ZOrder="32768" FontSize="13" Valign="Middle"/>
    <Xref Database="" ID=""/>
  </DataNode>
  <DataNode TextLabel="RAN" GraphId="b31ef" Type="GeneProduct" GroupRef="e7d7e">
    <Graphics CenterX="482.1415651446688" CenterY="315.40192675653736" Width="32.208588957055156" Height="28.0" ZOrder="32768" FontSize="12" Valign="Middle"/>
    <Xref Database="Entrez Gene" ID="5901"/>
  </DataNode>
  <DataNode TextLabel="GTP" GraphId="c57c3" Type="Metabolite" GroupRef="e7d7e">
    <Graphics CenterX="514.3024680372584" CenterY="315.4677268923838" Width="31.796698867286068" Height="28.0" ZOrder="32768" FontSize="12" Valign="Middle" Color="0000ff"/>
    <Xref Database="HMDB" ID="HMDB01440"/>
  </DataNode>
  <DataNode TextLabel="DGCR8" GraphId="aabce" Type="GeneProduct" GroupRef="d1efe">
    <Graphics CenterX="221.2253771073647" CenterY="324.6347283116769" Width="66.0" Height="28.0" ZOrder="32769" FontSize="12" Valign="Middle"/>
    <Xref Database="Ensembl" ID="ENSG00000128191"/>
  </DataNode>
  <DataNode TextLabel="DICER1" GraphId="d91e6" Type="GeneProduct" GroupRef="f66ab">
    <Graphics CenterX="680.4647730739277" CenterY="384.5033488564666" Width="55.0" Height="28.0" ZOrder="32778" FontSize="12" Valign="Middle"/>
    <Xref Database="Ensembl" ID="ENSG00000100697"/>
  </DataNode>
  <DataNode TextLabel="TRBP" GraphId="f545c" Type="Protein" GroupRef="f66ab">
    <Graphics CenterX="680.4647730739277" CenterY="411.57405592717345" Width="55.0" Height="28.0" ZOrder="32779" FontSize="12" Valign="Middle"/>
    <Xref Database="Uniprot-TrEMBL" ID="Q15633"/>
  </DataNode>
  <Interaction GraphId="id9af349d5">
    <Attribute Key="org.pathvisio.core.ds" Value=""/>
    <Attribute Key="org.pathvisio.core.id" Value=""/>
    <Graphics ZOrder="12288" LineThickness="2.0">
      <Point X="118.34075723830733" Y="115.296"/>
      <Point X="287.34075723830733" Y="115.296"/>
    </Graphics>
    <Xref Database="" ID=""/>
  </Interaction>
  <Interaction GraphId="id7f91736b">
    <Attribute Key="org.pathvisio.core.ds" Value=""/>
    <Attribute Key="org.pathvisio.core.id" Value=""/>
    <Graphics ZOrder="12288" LineThickness="2.0">
      <Point X="221.01069156283387" Y="234.07587441330682" GraphRef="ecfbd" RelX="0.0" RelY="0.0"/>
      <Point X="221.2253771073647" Y="271.72029443095096" GraphRef="ded01" RelX="0.0" RelY="-1.0"/>
    </Graphics>
    <Xref Database="" ID=""/>
  </Interaction>
  <Interaction GraphId="id7e9001e4">
    <Attribute Key="org.pathvisio.core.ds" Value=""/>
    <Attribute Key="org.pathvisio.core.id" Value=""/>
    <Graphics ZOrder="12288" LineThickness="2.0">
      <Point X="391.8217031423808" Y="233.93379769679245" GraphRef="aec7c" RelX="1.0" RelY="0.0"/>
      <Point X="548.1610642763304" Y="233.934" ArrowHead="mim-conversion"/>
      <Anchor Position="0.6815976014045486" Shape="None" GraphId="ac65a"/>
      <Anchor Position="0.6860505336178692" Shape="None" GraphId="e3797"/>
    </Graphics>
    <Xref Database="" ID=""/>
  </Interaction>
  <Interaction GraphId="id4095b90a">
    <Attribute Key="org.pathvisio.core.ds" Value=""/>
    <Attribute Key="org.pathvisio.core.id" Value=""/>
    <Graphics ZOrder="12288" LineThickness="2.0">
      <Point X="612.6294205191712" Y="259.805135513643"/>
      <Point X="611.9575008575978" Y="308.3960124086836" GraphRef="c8719" RelX="0.0" RelY="-1.0" ArrowHead="mim-conversion"/>
      <Anchor Position="0.4" Shape="None" GraphId="c152d"/>
    </Graphics>
    <Xref Database="" ID=""/>
  </Interaction>
  <Interaction GraphId="id88b7f8a4">
    <Attribute Key="org.pathvisio.core.ds" Value=""/>
    <Attribute Key="org.pathvisio.core.id" Value=""/>
    <Graphics ZOrder="12288" LineThickness="2.0">
      <Point X="178.0" Y="234.2253771073647" GraphRef="acaf7" RelX="1.0" RelY="0.0"/>
      <Point X="261.8849906566993" Y="233.93379769679245" GraphRef="aec7c" RelX="-1.0" RelY="0.0" ArrowHead="mim-conversion"/>
      <Anchor Position="0.5127340567856273" Shape="None" GraphId="ecfbd"/>
    </Graphics>
    <Xref Database="" ID=""/>
  </Interaction>
  <Interaction GraphId="idf2c3055b">
    <Attribute Key="org.pathvisio.core.ds" Value=""/>
    <Attribute Key="org.pathvisio.core.id" Value=""/>
    <Graphics ZOrder="12288" LineThickness="2.0">
      <Point X="176.93389592123768" Y="124.33192686357243"/>
      <Point X="113.0" Y="220.2253771073647" GraphRef="acaf7" RelX="0.0" RelY="-1.0" ArrowHead="Arrow"/>
    </Graphics>
    <Xref Database="" ID=""/>
  </Interaction>
  <Interaction GraphId="id6fce187">
    <Attribute Key="org.pathvisio.core.ds" Value=""/>
    <Attribute Key="org.pathvisio.core.id" Value=""/>
    <Graphics ZOrder="12288" LineThickness="2.0">
      <Point X="612.3606526545418" Y="279.24148627165926" GraphRef="c152d" RelX="0.0" RelY="0.0"/>
      <Point X="650.4612183708912" Y="279.48833034111317" GraphRef="e00ce" RelX="-1.0" RelY="0.0"/>
    </Graphics>
    <Xref Database="" ID=""/>
  </Interaction>
  <Interaction GraphId="idce6dfe5c">
    <Attribute Key="org.pathvisio.core.ds" Value=""/>
    <Attribute Key="org.pathvisio.core.id" Value=""/>
    <Graphics ZOrder="12288" LineThickness="2.0">
      <Point X="498.24585962319634" Y="262.0354442519334" GraphRef="aafd7" RelX="0.0" RelY="-1.0"/>
      <Point X="498.38223669640035" Y="233.93393558617348" GraphRef="ac65a" RelX="0.0" RelY="0.0" ArrowHead="Arrow"/>
    </Graphics>
    <Xref Database="" ID=""/>
  </Interaction>
  <Interaction GraphId="id8099a9be">
    <Attribute Key="org.pathvisio.core.ds" Value=""/>
    <Attribute Key="org.pathvisio.core.id" Value=""/>
    <Graphics ConnectorType="Elbow" ZOrder="12288" LineThickness="2.0">
      <Point X="611.9575008575978" Y="359.13255307305957" GraphRef="c8719" RelX="0.0" RelY="1.0"/>
      <Point X="656.7299136558067" Y="449.38158497480526"/>
      <Point X="701.5023264540156" Y="516.872951791793" GraphRef="f2c62" RelX="0.0" RelY="-1.0" ArrowHead="mim-conversion"/>
      <Anchor Position="0.15563163538588026" Shape="None" GraphId="c1084"/>
      <Anchor Position="0.3663993415242997" Shape="None" GraphId="f14b5"/>
    </Graphics>
    <Xref Database="" ID=""/>
  </Interaction>
  <Interaction GraphId="idf4ee4da5">
    <Attribute Key="org.pathvisio.core.ds" Value=""/>
    <Attribute Key="org.pathvisio.core.id" Value=""/>
    <Graphics ConnectorType="Elbow" ZOrder="12288" LineThickness="2.0">
      <Point X="612.3136123136122" Y="449.38158497480526" GraphRef="f14b5" RelX="0.0" RelY="0.0"/>
      <Point X="567.9932361022384" Y="449.4206075790792"/>
      <Point X="523.6728598908646" Y="512.7753421099296" GraphRef="dc401" RelX="0.0" RelY="-1.0" ArrowHead="mim-conversion"/>
    </Graphics>
    <Xref Database="" ID=""/>
  </Interaction>
  <Interaction GraphId="ida3335c30">
    <Attribute Key="org.pathvisio.core.ds" Value=""/>
    <Attribute Key="org.pathvisio.core.id" Value=""/>
    <Graphics ZOrder="12288" LineThickness="2.0">
      <Point X="611.9575008575978" Y="397.6179569399908" GraphRef="c1084" RelX="0.0" RelY="0.0"/>
      <Point X="640.9647730739277" Y="398.03870239182004" GraphRef="b8049" RelX="-1.0" RelY="0.0"/>
    </Graphics>
    <Xref Database="" ID=""/>
  </Interaction>
  <Interaction GraphId="f3c9f">
    <Attribute Key="org.pathvisio.core.ds" Value=""/>
    <Attribute Key="org.pathvisio.core.id" Value=""/>
    <Graphics ZOrder="16385" LineThickness="2.0">
      <Point X="118.34075723830733" Y="121.296"/>
      <Point X="287.34075723830733" Y="121.296"/>
    </Graphics>
    <Xref Database="" ID=""/>
  </Interaction>
  <Interaction GraphId="aa623">
    <Attribute Key="org.pathvisio.core.ds" Value=""/>
    <Attribute Key="org.pathvisio.core.id" Value=""/>
    <Graphics ZOrder="33020" LineThickness="2.0" Color="0000cc">
      <Point X="290.8191778898556" Y="243.48493754607162"/>
      <Point X="360.79605745793054" Y="244.3894552599446"/>
    </Graphics>
    <Xref Database="" ID=""/>
  </Interaction>
  <Interaction GraphId="e5a36" GroupRef="a9492">
    <Attribute Key="org.pathvisio.core.ds" Value=""/>
    <Attribute Key="org.pathvisio.core.id" Value=""/>
    <Graphics ZOrder="33022" LineThickness="2.0" Color="ff0000">
      <Point X="296.4353395060171" Y="223.4564468689271"/>
      <Point X="360.1112321268542" Y="223.4992898975414"/>
    </Graphics>
    <Xref Database="" ID=""/>
  </Interaction>
  <Interaction GraphId="f1d1f" GroupRef="a9492">
    <Attribute Key="org.pathvisio.core.ds" Value=""/>
    <Attribute Key="org.pathvisio.core.id" Value=""/>
    <Graphics ZOrder="33028" LineThickness="2.0" Color="0000cc">
      <Point X="300.9413771722041" Y="233.98046840398382"/>
      <Point X="300.98862377309496" Y="243.41362096847584"/>
    </Graphics>
    <Xref Database="" ID=""/>
  </Interaction>
  <Interaction GraphId="d3ec9" GroupRef="a9492">
    <Attribute Key="org.pathvisio.core.ds" Value=""/>
    <Attribute Key="org.pathvisio.core.id" Value=""/>
    <Graphics ZOrder="33030" LineThickness="2.0" Color="ff0000">
      <Point X="300.9694232924897" Y="223.51718804665492"/>
      <Point X="301.01666989338054" Y="232.95034061114683"/>
    </Graphics>
    <Xref Database="" ID=""/>
  </Interaction>
  <Interaction GraphId="f5b6c" GroupRef="a9492">
    <Attribute Key="org.pathvisio.core.ds" Value=""/>
    <Attribute Key="org.pathvisio.core.id" Value=""/>
    <Graphics ZOrder="33031" LineThickness="2.0" Color="0000cc">
      <Point X="296.9183170288566" Y="233.9046400046895"/>
      <Point X="296.96556362974746" Y="243.33779256918152"/>
    </Graphics>
    <Xref Database="" ID=""/>
  </Interaction>
  <Interaction GraphId="ffc59" GroupRef="a9492">
    <Attribute Key="org.pathvisio.core.ds" Value=""/>
    <Attribute Key="org.pathvisio.core.id" Value=""/>
    <Graphics ZOrder="33032" LineThickness="2.0" Color="0000cc">
      <Point X="292.58363332676777" Y="233.82881160539532"/>
      <Point X="292.6308799276586" Y="243.26196416988736"/>
    </Graphics>
    <Xref Database="" ID=""/>
  </Interaction>
  <Interaction GraphId="bdfa5" GroupRef="a9492">
    <Attribute Key="org.pathvisio.core.ds" Value=""/>
    <Attribute Key="org.pathvisio.core.id" Value=""/>
    <Graphics ZOrder="33033" LineThickness="2.0" Color="0000cc">
      <Point X="304.60503147780156" Y="233.90464000468867"/>
      <Point X="304.6522780786924" Y="243.33779256918072"/>
    </Graphics>
    <Xref Database="" ID=""/>
  </Interaction>
  <Interaction GraphId="fa1cb" GroupRef="a9492">
    <Attribute Key="org.pathvisio.core.ds" Value=""/>
    <Attribute Key="org.pathvisio.core.id" Value=""/>
    <Graphics ZOrder="33034" LineThickness="2.0" Color="ff0000">
      <Point X="304.63307759808714" Y="223.44135964735977"/>
      <Point X="304.680324198978" Y="232.87451221185168"/>
    </Graphics>
    <Xref Database="" ID=""/>
  </Interaction>
  <Interaction GraphId="d2f4c" GroupRef="a9492">
    <Attribute Key="org.pathvisio.core.ds" Value=""/>
    <Attribute Key="org.pathvisio.core.id" Value=""/>
    <Graphics ZOrder="33035" LineThickness="2.0" Color="0000cc">
      <Point X="315.3321531148643" Y="234.14043516413543"/>
      <Point X="315.37939971575514" Y="243.57358772862747"/>
    </Graphics>
    <Xref Database="" ID=""/>
  </Interaction>
  <Interaction GraphId="a2112" GroupRef="a9492">
    <Attribute Key="org.pathvisio.core.ds" Value=""/>
    <Attribute Key="org.pathvisio.core.id" Value=""/>
    <Graphics ZOrder="33036" LineThickness="2.0" Color="ff0000">
      <Point X="315.3601992351499" Y="223.67715480680653"/>
      <Point X="315.4074458360407" Y="233.11030737129843"/>
    </Graphics>
    <Xref Database="" ID=""/>
  </Interaction>
  <Interaction GraphId="aaf38" GroupRef="a9492">
    <Attribute Key="org.pathvisio.core.ds" Value=""/>
    <Attribute Key="org.pathvisio.core.id" Value=""/>
    <Graphics ZOrder="33037" LineThickness="2.0" Color="0000cc">
      <Point X="308.29673190368777" Y="234.16848128442285"/>
      <Point X="308.3439785045786" Y="243.60163384891487"/>
    </Graphics>
    <Xref Database="" ID=""/>
  </Interaction>
  <Interaction GraphId="a222a" GroupRef="a9492">
    <Attribute Key="org.pathvisio.core.ds" Value=""/>
    <Attribute Key="org.pathvisio.core.id" Value=""/>
    <Graphics ZOrder="33038" LineThickness="2.0" Color="ff0000">
      <Point X="308.32477802397335" Y="223.70520092709395"/>
      <Point X="308.3720246248642" Y="233.13835349158586"/>
    </Graphics>
    <Xref Database="" ID=""/>
  </Interaction>
  <Interaction GraphId="b682e" GroupRef="a9492">
    <Attribute Key="org.pathvisio.core.ds" Value=""/>
    <Attribute Key="org.pathvisio.core.id" Value=""/>
    <Graphics ZOrder="33039" LineThickness="2.0" Color="0000cc">
      <Point X="311.7526371701253" Y="234.19652740470934"/>
      <Point X="311.79988377101614" Y="243.62967996920142"/>
    </Graphics>
    <Xref Database="" ID=""/>
  </Interaction>
  <Interaction GraphId="e6b8c" GroupRef="a9492">
    <Attribute Key="org.pathvisio.core.ds" Value=""/>
    <Attribute Key="org.pathvisio.core.id" Value=""/>
    <Graphics ZOrder="33040" LineThickness="2.0" Color="ff0000">
      <Point X="311.7806832904109" Y="223.73324704738044"/>
      <Point X="311.8279298913017" Y="233.16639961187238"/>
    </Graphics>
    <Xref Database="" ID=""/>
  </Interaction>
  <Interaction GraphId="cece3" GroupRef="a9492">
    <Attribute Key="org.pathvisio.core.ds" Value=""/>
    <Attribute Key="org.pathvisio.core.id" Value=""/>
    <Graphics ZOrder="33041" LineThickness="2.0" Color="0000cc">
      <Point X="325.8515257127661" Y="234.2723558040018"/>
      <Point X="325.89877231365693" Y="243.7055083684938"/>
    </Graphics>
    <Xref Database="" ID=""/>
  </Interaction>
  <Interaction GraphId="eab66" GroupRef="a9492">
    <Attribute Key="org.pathvisio.core.ds" Value=""/>
    <Attribute Key="org.pathvisio.core.id" Value=""/>
    <Graphics ZOrder="33042" LineThickness="2.0" Color="ff0000">
      <Point X="325.87957183305167" Y="223.8090754466729"/>
      <Point X="325.9268184339425" Y="233.2422280111648"/>
    </Graphics>
    <Xref Database="" ID=""/>
  </Interaction>
  <Interaction GraphId="f3127" GroupRef="a9492">
    <Attribute Key="org.pathvisio.core.ds" Value=""/>
    <Attribute Key="org.pathvisio.core.id" Value=""/>
    <Graphics ZOrder="33043" LineThickness="2.0" Color="0000cc">
      <Point X="332.1120430078733" Y="234.30040192428882"/>
      <Point X="332.15928960876414" Y="243.73355448878095"/>
    </Graphics>
    <Xref Database="" ID=""/>
  </Interaction>
  <Interaction GraphId="c5049" GroupRef="a9492">
    <Attribute Key="org.pathvisio.core.ds" Value=""/>
    <Attribute Key="org.pathvisio.core.id" Value=""/>
    <Graphics ZOrder="33044" LineThickness="2.0" Color="ff0000">
      <Point X="332.1400891281589" Y="223.83712156695992"/>
      <Point X="332.1873357290497" Y="233.27027413145183"/>
    </Graphics>
    <Xref Database="" ID=""/>
  </Interaction>
  <Interaction GraphId="ba207" GroupRef="a9492">
    <Attribute Key="org.pathvisio.core.ds" Value=""/>
    <Attribute Key="org.pathvisio.core.id" Value=""/>
    <Graphics ZOrder="33045" LineThickness="2.0" Color="0000cc">
      <Point X="328.8161045015883" Y="234.12069900541485"/>
      <Point X="328.86335110247916" Y="243.5538515699068"/>
    </Graphics>
    <Xref Database="" ID=""/>
  </Interaction>
  <Interaction GraphId="b58d5" GroupRef="a9492">
    <Attribute Key="org.pathvisio.core.ds" Value=""/>
    <Attribute Key="org.pathvisio.core.id" Value=""/>
    <Graphics ZOrder="33046" LineThickness="2.0" Color="ff0000">
      <Point X="328.8441506218739" Y="223.65741864808598"/>
      <Point X="328.89139722276474" Y="233.09057121257783"/>
    </Graphics>
    <Xref Database="" ID=""/>
  </Interaction>
  <Interaction GraphId="d86be" GroupRef="a9492">
    <Attribute Key="org.pathvisio.core.ds" Value=""/>
    <Attribute Key="org.pathvisio.core.id" Value=""/>
    <Graphics ZOrder="33047" LineThickness="2.0" Color="0000cc">
      <Point X="360.0065064959803" Y="234.4603686844424"/>
      <Point X="360.05375309687116" Y="243.89352124893452"/>
    </Graphics>
    <Xref Database="" ID=""/>
  </Interaction>
  <Interaction GraphId="f53de" GroupRef="a9492">
    <Attribute Key="org.pathvisio.core.ds" Value=""/>
    <Attribute Key="org.pathvisio.core.id" Value=""/>
    <Graphics ZOrder="33048" LineThickness="2.0" Color="ff0000">
      <Point X="360.0345526162659" Y="223.9970883271136"/>
      <Point X="360.08179921715674" Y="233.43024089160542"/>
    </Graphics>
    <Xref Database="" ID=""/>
  </Interaction>
  <Interaction GraphId="b85b9" GroupRef="a9492">
    <Attribute Key="org.pathvisio.core.ds" Value=""/>
    <Attribute Key="org.pathvisio.core.id" Value=""/>
    <Graphics ZOrder="33049" LineThickness="2.0" Color="0000cc">
      <Point X="340.0345526162661" Y="234.32844804457514"/>
      <Point X="340.08179921715697" Y="243.76160060906727"/>
    </Graphics>
    <Xref Database="" ID=""/>
  </Interaction>
  <Interaction GraphId="e9db9" GroupRef="a9492">
    <Attribute Key="org.pathvisio.core.ds" Value=""/>
    <Attribute Key="org.pathvisio.core.id" Value=""/>
    <Graphics ZOrder="33050" LineThickness="2.0" Color="ff0000">
      <Point X="340.0625987365517" Y="223.86516768724624"/>
      <Point X="340.10984533744255" Y="233.29832025173815"/>
    </Graphics>
    <Xref Database="" ID=""/>
  </Interaction>
  <Interaction GraphId="ad5ab" GroupRef="a9492">
    <Attribute Key="org.pathvisio.core.ds" Value=""/>
    <Attribute Key="org.pathvisio.core.id" Value=""/>
    <Graphics ZOrder="33051" LineThickness="2.0" Color="0000cc">
      <Point X="343.49045788270354" Y="234.25261964528121"/>
      <Point X="343.5377044835944" Y="243.68577220977343"/>
    </Graphics>
    <Xref Database="" ID=""/>
  </Interaction>
  <Interaction GraphId="acaa2" GroupRef="a9492">
    <Attribute Key="org.pathvisio.core.ds" Value=""/>
    <Attribute Key="org.pathvisio.core.id" Value=""/>
    <Graphics ZOrder="33052" LineThickness="2.0" Color="ff0000">
      <Point X="343.5185040029891" Y="223.78933928795232"/>
      <Point X="343.56575060387996" Y="233.22249185244422"/>
    </Graphics>
    <Xref Database="" ID=""/>
  </Interaction>
  <Interaction GraphId="d25ab" GroupRef="a9492">
    <Attribute Key="org.pathvisio.core.ds" Value=""/>
    <Attribute Key="org.pathvisio.core.id" Value=""/>
    <Graphics ZOrder="33053" LineThickness="2.0" Color="0000cc">
      <Point X="347.4657357470431" Y="234.38454028514866"/>
      <Point X="347.5129823479339" Y="243.81769284964076"/>
    </Graphics>
    <Xref Database="" ID=""/>
  </Interaction>
  <Interaction GraphId="f45f0" GroupRef="a9492">
    <Attribute Key="org.pathvisio.core.ds" Value=""/>
    <Attribute Key="org.pathvisio.core.id" Value=""/>
    <Graphics ZOrder="33054" LineThickness="2.0" Color="ff0000">
      <Point X="347.49378186732866" Y="223.92125992781988"/>
      <Point X="347.5410284682195" Y="233.3544124923117"/>
    </Graphics>
    <Xref Database="" ID=""/>
  </Interaction>
  <Interaction GraphId="f7f61" GroupRef="a9492">
    <Attribute Key="org.pathvisio.core.ds" Value=""/>
    <Attribute Key="org.pathvisio.core.id" Value=""/>
    <Graphics ZOrder="33055" LineThickness="2.0" Color="0000cc">
      <Point X="351.23326457222316" Y="234.41258640543518"/>
      <Point X="351.280511173114" Y="243.84573896992725"/>
    </Graphics>
    <Xref Database="" ID=""/>
  </Interaction>
  <Interaction GraphId="b49b5" GroupRef="a9492">
    <Attribute Key="org.pathvisio.core.ds" Value=""/>
    <Attribute Key="org.pathvisio.core.id" Value=""/>
    <Graphics ZOrder="33056" LineThickness="2.0" Color="ff0000">
      <Point X="351.26131069250874" Y="223.9493060481062"/>
      <Point X="351.3085572933996" Y="233.38245861259819"/>
    </Graphics>
    <Xref Database="" ID=""/>
  </Interaction>
  <Interaction GraphId="b30f8" GroupRef="a9492">
    <Attribute Key="org.pathvisio.core.ds" Value=""/>
    <Attribute Key="org.pathvisio.core.id" Value=""/>
    <Graphics ZOrder="33057" LineThickness="2.0" Color="0000cc">
      <Point X="355.20854243656373" Y="234.4406325257218"/>
      <Point X="355.2557890374546" Y="243.87378509021391"/>
    </Graphics>
    <Xref Database="" ID=""/>
  </Interaction>
  <Interaction GraphId="a2414" GroupRef="a9492">
    <Attribute Key="org.pathvisio.core.ds" Value=""/>
    <Attribute Key="org.pathvisio.core.id" Value=""/>
    <Graphics ZOrder="33058" LineThickness="2.0" Color="ff0000">
      <Point X="355.2365885568493" Y="223.97735216839294"/>
      <Point X="355.28383515774016" Y="233.41050473288485"/>
    </Graphics>
    <Xref Database="" ID=""/>
  </Interaction>
  <Interaction GraphId="d1a03" GroupRef="fe893">
    <Attribute Key="org.pathvisio.core.ds" Value=""/>
    <Attribute Key="org.pathvisio.core.id" Value=""/>
    <Graphics ZOrder="33099" LineThickness="2.0" Color="0000cc">
      <Point X="576.7051884387009" Y="343.1909723170468"/>
      <Point X="646.6820680067759" Y="344.0954900309198"/>
    </Graphics>
    <Xref Database="" ID=""/>
  </Interaction>
  <Interaction GraphId="aa642" GroupRef="fe893">
    <Attribute Key="org.pathvisio.core.ds" Value=""/>
    <Attribute Key="org.pathvisio.core.id" Value=""/>
    <Graphics ZOrder="33101" LineThickness="2.0" Color="ff0000">
      <Point X="582.3213500548626" Y="323.2869319130063"/>
      <Point X="645.9972426756996" Y="323.3297749416206"/>
    </Graphics>
    <Xref Database="" ID=""/>
  </Interaction>
  <Interaction GraphId="e0a26" GroupRef="fe893">
    <Attribute Key="org.pathvisio.core.ds" Value=""/>
    <Attribute Key="org.pathvisio.core.id" Value=""/>
    <Graphics ZOrder="33107" LineThickness="2.0" Color="0000cc">
      <Point X="586.8273877210496" Y="333.81095344806306"/>
      <Point X="586.8746343219403" Y="343.244106012555"/>
    </Graphics>
    <Xref Database="" ID=""/>
  </Interaction>
  <Interaction GraphId="fa994" GroupRef="fe893">
    <Attribute Key="org.pathvisio.core.ds" Value=""/>
    <Attribute Key="org.pathvisio.core.id" Value=""/>
    <Graphics ZOrder="33109" LineThickness="2.0" Color="ff0000">
      <Point X="586.8554338413352" Y="323.34767309073413"/>
      <Point X="586.9026804422259" Y="332.78082565522607"/>
    </Graphics>
    <Xref Database="" ID=""/>
  </Interaction>
  <Interaction GraphId="ccc00" GroupRef="fe893">
    <Attribute Key="org.pathvisio.core.ds" Value=""/>
    <Attribute Key="org.pathvisio.core.id" Value=""/>
    <Graphics ZOrder="33110" LineThickness="2.0" Color="0000cc">
      <Point X="582.8043275777021" Y="333.73512504876874"/>
      <Point X="582.8515741785928" Y="343.16827761326067"/>
    </Graphics>
    <Xref Database="" ID=""/>
  </Interaction>
  <Interaction GraphId="ef96c" GroupRef="fe893">
    <Attribute Key="org.pathvisio.core.ds" Value=""/>
    <Attribute Key="org.pathvisio.core.id" Value=""/>
    <Graphics ZOrder="33111" LineThickness="2.0" Color="0000cc">
      <Point X="578.4696438756131" Y="333.6592966494746"/>
      <Point X="578.516890476504" Y="343.0924492139665"/>
    </Graphics>
    <Xref Database="" ID=""/>
  </Interaction>
  <Interaction GraphId="ae896" GroupRef="fe893">
    <Attribute Key="org.pathvisio.core.ds" Value=""/>
    <Attribute Key="org.pathvisio.core.id" Value=""/>
    <Graphics ZOrder="33112" LineThickness="2.0" Color="0000cc">
      <Point X="590.491042026647" Y="333.73512504876794"/>
      <Point X="590.5382886275378" Y="343.1682776132599"/>
    </Graphics>
    <Xref Database="" ID=""/>
  </Interaction>
  <Interaction GraphId="aa3b6" GroupRef="fe893">
    <Attribute Key="org.pathvisio.core.ds" Value=""/>
    <Attribute Key="org.pathvisio.core.id" Value=""/>
    <Graphics ZOrder="33113" LineThickness="2.0" Color="ff0000">
      <Point X="590.5190881469326" Y="323.271844691439"/>
      <Point X="590.5663347478234" Y="332.70499725593095"/>
    </Graphics>
    <Xref Database="" ID=""/>
  </Interaction>
  <Interaction GraphId="d52f2" GroupRef="fe893">
    <Attribute Key="org.pathvisio.core.ds" Value=""/>
    <Attribute Key="org.pathvisio.core.id" Value=""/>
    <Graphics ZOrder="33114" LineThickness="2.0" Color="0000cc">
      <Point X="601.2181636637098" Y="333.9709202082147"/>
      <Point X="601.2654102646005" Y="343.4040727727066"/>
    </Graphics>
    <Xref Database="" ID=""/>
  </Interaction>
  <Interaction GraphId="e4e22" GroupRef="fe893">
    <Attribute Key="org.pathvisio.core.ds" Value=""/>
    <Attribute Key="org.pathvisio.core.id" Value=""/>
    <Graphics ZOrder="33115" LineThickness="2.0" Color="ff0000">
      <Point X="601.2462097839954" Y="323.50763985088577"/>
      <Point X="601.2934563848861" Y="332.9407924153777"/>
    </Graphics>
    <Xref Database="" ID=""/>
  </Interaction>
  <Interaction GraphId="f2098" GroupRef="fe893">
    <Attribute Key="org.pathvisio.core.ds" Value=""/>
    <Attribute Key="org.pathvisio.core.id" Value=""/>
    <Graphics ZOrder="33116" LineThickness="2.0" Color="0000cc">
      <Point X="594.1827424525333" Y="333.9989663285021"/>
      <Point X="594.229989053424" Y="343.432118892994"/>
    </Graphics>
    <Xref Database="" ID=""/>
  </Interaction>
  <Interaction GraphId="edbb8" GroupRef="fe893">
    <Attribute Key="org.pathvisio.core.ds" Value=""/>
    <Attribute Key="org.pathvisio.core.id" Value=""/>
    <Graphics ZOrder="33117" LineThickness="2.0" Color="ff0000">
      <Point X="594.2107885728188" Y="323.53568597117317"/>
      <Point X="594.2580351737096" Y="332.9688385356651"/>
    </Graphics>
    <Xref Database="" ID=""/>
  </Interaction>
  <Interaction GraphId="e7e94" GroupRef="fe893">
    <Attribute Key="org.pathvisio.core.ds" Value=""/>
    <Attribute Key="org.pathvisio.core.id" Value=""/>
    <Graphics ZOrder="33118" LineThickness="2.0" Color="0000cc">
      <Point X="597.6386477189707" Y="334.0270124487886"/>
      <Point X="597.6858943198616" Y="343.4601650132806"/>
    </Graphics>
    <Xref Database="" ID=""/>
  </Interaction>
  <Interaction GraphId="da067" GroupRef="fe893">
    <Attribute Key="org.pathvisio.core.ds" Value=""/>
    <Attribute Key="org.pathvisio.core.id" Value=""/>
    <Graphics ZOrder="33119" LineThickness="2.0" Color="ff0000">
      <Point X="597.6666938392563" Y="323.56373209145966"/>
      <Point X="597.7139404401472" Y="332.99688465595165"/>
    </Graphics>
    <Xref Database="" ID=""/>
  </Interaction>
  <Interaction GraphId="a3bcd" GroupRef="fe893">
    <Attribute Key="org.pathvisio.core.ds" Value=""/>
    <Attribute Key="org.pathvisio.core.id" Value=""/>
    <Graphics ZOrder="33120" LineThickness="2.0" Color="0000cc">
      <Point X="611.7375362616116" Y="334.10284084808103"/>
      <Point X="611.7847828625023" Y="343.53599341257296"/>
    </Graphics>
    <Xref Database="" ID=""/>
  </Interaction>
  <Interaction GraphId="bdb3b" GroupRef="fe893">
    <Attribute Key="org.pathvisio.core.ds" Value=""/>
    <Attribute Key="org.pathvisio.core.id" Value=""/>
    <Graphics ZOrder="33121" LineThickness="2.0" Color="ff0000">
      <Point X="611.7655823818972" Y="323.6395604907521"/>
      <Point X="611.8128289827879" Y="333.07271305524404"/>
    </Graphics>
    <Xref Database="" ID=""/>
  </Interaction>
  <Interaction GraphId="cdf20" GroupRef="fe893">
    <Attribute Key="org.pathvisio.core.ds" Value=""/>
    <Attribute Key="org.pathvisio.core.id" Value=""/>
    <Graphics ZOrder="33122" LineThickness="2.0" Color="0000cc">
      <Point X="617.9980535567187" Y="334.1308869683681"/>
      <Point X="618.0453001576096" Y="343.5640395328601"/>
    </Graphics>
    <Xref Database="" ID=""/>
  </Interaction>
  <Interaction GraphId="f79ad" GroupRef="fe893">
    <Attribute Key="org.pathvisio.core.ds" Value=""/>
    <Attribute Key="org.pathvisio.core.id" Value=""/>
    <Graphics ZOrder="33123" LineThickness="2.0" Color="ff0000">
      <Point X="618.0260996770043" Y="323.66760661103916"/>
      <Point X="618.0733462778952" Y="333.1007591755311"/>
    </Graphics>
    <Xref Database="" ID=""/>
  </Interaction>
  <Interaction GraphId="ae716" GroupRef="fe893">
    <Attribute Key="org.pathvisio.core.ds" Value=""/>
    <Attribute Key="org.pathvisio.core.id" Value=""/>
    <Graphics ZOrder="33124" LineThickness="2.0" Color="0000cc">
      <Point X="614.7021150504337" Y="333.9511840494941"/>
      <Point X="614.7493616513246" Y="343.38433661398597"/>
    </Graphics>
    <Xref Database="" ID=""/>
  </Interaction>
  <Interaction GraphId="e393e" GroupRef="fe893">
    <Attribute Key="org.pathvisio.core.ds" Value=""/>
    <Attribute Key="org.pathvisio.core.id" Value=""/>
    <Graphics ZOrder="33125" LineThickness="2.0" Color="ff0000">
      <Point X="614.7301611707193" Y="323.4879036921652"/>
      <Point X="614.7774077716102" Y="332.9210562566571"/>
    </Graphics>
    <Xref Database="" ID=""/>
  </Interaction>
  <Interaction GraphId="b9137" GroupRef="fe893">
    <Attribute Key="org.pathvisio.core.ds" Value=""/>
    <Attribute Key="org.pathvisio.core.id" Value=""/>
    <Graphics ZOrder="33126" LineThickness="2.0" Color="0000cc">
      <Point X="645.8925170448257" Y="334.29085372852165"/>
      <Point X="645.9397636457167" Y="343.72400629301364"/>
    </Graphics>
    <Xref Database="" ID=""/>
  </Interaction>
  <Interaction GraphId="c36de" GroupRef="fe893">
    <Attribute Key="org.pathvisio.core.ds" Value=""/>
    <Attribute Key="org.pathvisio.core.id" Value=""/>
    <Graphics ZOrder="33127" LineThickness="2.0" Color="ff0000">
      <Point X="645.9205631651113" Y="323.82757337119284"/>
      <Point X="645.9678097660022" Y="333.26072593568466"/>
    </Graphics>
    <Xref Database="" ID=""/>
  </Interaction>
  <Interaction GraphId="f1429" GroupRef="fe893">
    <Attribute Key="org.pathvisio.core.ds" Value=""/>
    <Attribute Key="org.pathvisio.core.id" Value=""/>
    <Graphics ZOrder="33128" LineThickness="2.0" Color="0000cc">
      <Point X="625.9205631651115" Y="334.1589330886544"/>
      <Point X="625.9678097660025" Y="343.5920856531464"/>
    </Graphics>
    <Xref Database="" ID=""/>
  </Interaction>
  <Interaction GraphId="cd74a" GroupRef="fe893">
    <Attribute Key="org.pathvisio.core.ds" Value=""/>
    <Attribute Key="org.pathvisio.core.id" Value=""/>
    <Graphics ZOrder="33129" LineThickness="2.0" Color="ff0000">
      <Point X="625.9486092853971" Y="323.6956527313255"/>
      <Point X="625.995855886288" Y="333.1288052958174"/>
    </Graphics>
    <Xref Database="" ID=""/>
  </Interaction>
  <Interaction GraphId="b8948" GroupRef="fe893">
    <Attribute Key="org.pathvisio.core.ds" Value=""/>
    <Attribute Key="org.pathvisio.core.id" Value=""/>
    <Graphics ZOrder="33130" LineThickness="2.0" Color="0000cc">
      <Point X="629.3764684315489" Y="334.0831046893605"/>
      <Point X="629.4237150324399" Y="343.5162572538526"/>
    </Graphics>
    <Xref Database="" ID=""/>
  </Interaction>
  <Interaction GraphId="b254c" GroupRef="fe893">
    <Attribute Key="org.pathvisio.core.ds" Value=""/>
    <Attribute Key="org.pathvisio.core.id" Value=""/>
    <Graphics ZOrder="33131" LineThickness="2.0" Color="ff0000">
      <Point X="629.4045145518345" Y="323.61982433203156"/>
      <Point X="629.4517611527255" Y="333.0529768965235"/>
    </Graphics>
    <Xref Database="" ID=""/>
  </Interaction>
  <Interaction GraphId="f85de" GroupRef="fe893">
    <Attribute Key="org.pathvisio.core.ds" Value=""/>
    <Attribute Key="org.pathvisio.core.id" Value=""/>
    <Graphics ZOrder="33132" LineThickness="2.0" Color="0000cc">
      <Point X="633.3517462958886" Y="334.2150253292279"/>
      <Point X="633.3989928967793" Y="343.6481778937199"/>
    </Graphics>
    <Xref Database="" ID=""/>
  </Interaction>
  <Interaction GraphId="e3542" GroupRef="fe893">
    <Attribute Key="org.pathvisio.core.ds" Value=""/>
    <Attribute Key="org.pathvisio.core.id" Value=""/>
    <Graphics ZOrder="33133" LineThickness="2.0" Color="ff0000">
      <Point X="633.3797924161742" Y="323.7517449718991"/>
      <Point X="633.4270390170649" Y="333.18489753639096"/>
    </Graphics>
    <Xref Database="" ID=""/>
  </Interaction>
  <Interaction GraphId="bdf8f" GroupRef="fe893">
    <Attribute Key="org.pathvisio.core.ds" Value=""/>
    <Attribute Key="org.pathvisio.core.id" Value=""/>
    <Graphics ZOrder="33134" LineThickness="2.0" Color="0000cc">
      <Point X="637.1192751210687" Y="334.24307144951445"/>
      <Point X="637.1665217219594" Y="343.6762240140064"/>
    </Graphics>
    <Xref Database="" ID=""/>
  </Interaction>
  <Interaction GraphId="c246f" GroupRef="fe893">
    <Attribute Key="org.pathvisio.core.ds" Value=""/>
    <Attribute Key="org.pathvisio.core.id" Value=""/>
    <Graphics ZOrder="33135" LineThickness="2.0" Color="ff0000">
      <Point X="637.1473212413542" Y="323.7797910921854"/>
      <Point X="637.194567842245" Y="333.21294365667745"/>
    </Graphics>
    <Xref Database="" ID=""/>
  </Interaction>
  <Interaction GraphId="f2698" GroupRef="fe893">
    <Attribute Key="org.pathvisio.core.ds" Value=""/>
    <Attribute Key="org.pathvisio.core.id" Value=""/>
    <Graphics ZOrder="33136" LineThickness="2.0" Color="0000cc">
      <Point X="641.0945529854092" Y="334.27111756980105"/>
      <Point X="641.1417995863" Y="343.70427013429304"/>
    </Graphics>
    <Xref Database="" ID=""/>
  </Interaction>
  <Interaction GraphId="ec755" GroupRef="fe893">
    <Attribute Key="org.pathvisio.core.ds" Value=""/>
    <Attribute Key="org.pathvisio.core.id" Value=""/>
    <Graphics ZOrder="33137" LineThickness="2.0" Color="ff0000">
      <Point X="641.1225991056948" Y="323.8078372124722"/>
      <Point X="641.1698457065855" Y="333.2409897769641"/>
    </Graphics>
    <Xref Database="" ID=""/>
  </Interaction>
  <Interaction GraphId="adf0f" GroupRef="e300b">
    <Attribute Key="org.pathvisio.core.ds" Value=""/>
    <Attribute Key="org.pathvisio.core.id" Value=""/>
    <Graphics ZOrder="33142" LineThickness="2.0" Color="0000cc">
      <Point X="664.9357900438165" Y="534.4046274593652"/>
      <Point X="734.9126696118915" Y="535.3091451732381"/>
    </Graphics>
    <Xref Database="" ID=""/>
  </Interaction>
  <Interaction GraphId="e990a" GroupRef="e300b">
    <Attribute Key="org.pathvisio.core.ds" Value=""/>
    <Attribute Key="org.pathvisio.core.id" Value=""/>
    <Graphics ZOrder="33149" LineThickness="2.0" Color="0000cc">
      <Point X="675.0579893261652" Y="525.0246085903814"/>
      <Point X="675.1052359270559" Y="534.4577611548733"/>
    </Graphics>
    <Xref Database="" ID=""/>
  </Interaction>
  <Interaction GraphId="d7d38" GroupRef="e300b">
    <Attribute Key="org.pathvisio.core.ds" Value=""/>
    <Attribute Key="org.pathvisio.core.id" Value=""/>
    <Graphics ZOrder="33152" LineThickness="2.0" Color="0000cc">
      <Point X="671.0349291828177" Y="524.948780191087"/>
      <Point X="671.0821757837084" Y="534.381932755579"/>
    </Graphics>
    <Xref Database="" ID=""/>
  </Interaction>
  <Interaction GraphId="b88be" GroupRef="e300b">
    <Attribute Key="org.pathvisio.core.ds" Value=""/>
    <Attribute Key="org.pathvisio.core.id" Value=""/>
    <Graphics ZOrder="33153" LineThickness="2.0" Color="0000cc">
      <Point X="666.7002454807287" Y="524.872951791793"/>
      <Point X="666.7474920816196" Y="534.3061043562849"/>
    </Graphics>
    <Xref Database="" ID=""/>
  </Interaction>
  <Interaction GraphId="da175" GroupRef="e300b">
    <Attribute Key="org.pathvisio.core.ds" Value=""/>
    <Attribute Key="org.pathvisio.core.id" Value=""/>
    <Graphics ZOrder="33154" LineThickness="2.0" Color="0000cc">
      <Point X="678.7216436317626" Y="524.9487801910863"/>
      <Point X="678.7688902326533" Y="534.3819327555782"/>
    </Graphics>
    <Xref Database="" ID=""/>
  </Interaction>
  <Interaction GraphId="f030b" GroupRef="e300b">
    <Attribute Key="org.pathvisio.core.ds" Value=""/>
    <Attribute Key="org.pathvisio.core.id" Value=""/>
    <Graphics ZOrder="33156" LineThickness="2.0" Color="0000cc">
      <Point X="689.4487652688254" Y="525.184575350533"/>
      <Point X="689.4960118697161" Y="534.617727915025"/>
    </Graphics>
    <Xref Database="" ID=""/>
  </Interaction>
  <Interaction GraphId="f3a15" GroupRef="e300b">
    <Attribute Key="org.pathvisio.core.ds" Value=""/>
    <Attribute Key="org.pathvisio.core.id" Value=""/>
    <Graphics ZOrder="33158" LineThickness="2.0" Color="0000cc">
      <Point X="682.4133440576488" Y="525.2126214708204"/>
      <Point X="682.4605906585396" Y="534.6457740353123"/>
    </Graphics>
    <Xref Database="" ID=""/>
  </Interaction>
  <Interaction GraphId="d15aa" GroupRef="e300b">
    <Attribute Key="org.pathvisio.core.ds" Value=""/>
    <Attribute Key="org.pathvisio.core.id" Value=""/>
    <Graphics ZOrder="33160" LineThickness="2.0" Color="0000cc">
      <Point X="685.8692493240862" Y="525.2406675911069"/>
      <Point X="685.9164959249772" Y="534.673820155599"/>
    </Graphics>
    <Xref Database="" ID=""/>
  </Interaction>
  <Interaction GraphId="e0686" GroupRef="e300b">
    <Attribute Key="org.pathvisio.core.ds" Value=""/>
    <Attribute Key="org.pathvisio.core.id" Value=""/>
    <Graphics ZOrder="33162" LineThickness="2.0" Color="0000cc">
      <Point X="699.9681378667271" Y="525.3164959903994"/>
      <Point X="700.0153844676179" Y="534.7496485548913"/>
    </Graphics>
    <Xref Database="" ID=""/>
  </Interaction>
  <Interaction GraphId="e5147" GroupRef="e300b">
    <Attribute Key="org.pathvisio.core.ds" Value=""/>
    <Attribute Key="org.pathvisio.core.id" Value=""/>
    <Graphics ZOrder="33164" LineThickness="2.0" Color="0000cc">
      <Point X="706.2286551618342" Y="525.3445421106865"/>
      <Point X="706.2759017627252" Y="534.7776946751784"/>
    </Graphics>
    <Xref Database="" ID=""/>
  </Interaction>
  <Interaction GraphId="a80d0" GroupRef="e300b">
    <Attribute Key="org.pathvisio.core.ds" Value=""/>
    <Attribute Key="org.pathvisio.core.id" Value=""/>
    <Graphics ZOrder="33166" LineThickness="2.0" Color="0000cc">
      <Point X="702.9327166555493" Y="525.1648391918125"/>
      <Point X="702.9799632564402" Y="534.5979917563043"/>
    </Graphics>
    <Xref Database="" ID=""/>
  </Interaction>
  <Interaction GraphId="c6587" GroupRef="e300b">
    <Attribute Key="org.pathvisio.core.ds" Value=""/>
    <Attribute Key="org.pathvisio.core.id" Value=""/>
    <Graphics ZOrder="33168" LineThickness="2.0" Color="0000cc">
      <Point X="734.1231186499413" Y="525.50450887084"/>
      <Point X="734.1703652508322" Y="534.937661435332"/>
    </Graphics>
    <Xref Database="" ID=""/>
  </Interaction>
  <Interaction GraphId="aad53" GroupRef="e300b">
    <Attribute Key="org.pathvisio.core.ds" Value=""/>
    <Attribute Key="org.pathvisio.core.id" Value=""/>
    <Graphics ZOrder="33170" LineThickness="2.0" Color="0000cc">
      <Point X="714.1511647702271" Y="525.3725882309727"/>
      <Point X="714.198411371118" Y="534.8057407954648"/>
    </Graphics>
    <Xref Database="" ID=""/>
  </Interaction>
  <Interaction GraphId="f8f5d" GroupRef="e300b">
    <Attribute Key="org.pathvisio.core.ds" Value=""/>
    <Attribute Key="org.pathvisio.core.id" Value=""/>
    <Graphics ZOrder="33172" LineThickness="2.0" Color="0000cc">
      <Point X="717.6070700366645" Y="525.2967598316789"/>
      <Point X="717.6543166375554" Y="534.7299123961709"/>
    </Graphics>
    <Xref Database="" ID=""/>
  </Interaction>
  <Interaction GraphId="bbe1d" GroupRef="e300b">
    <Attribute Key="org.pathvisio.core.ds" Value=""/>
    <Attribute Key="org.pathvisio.core.id" Value=""/>
    <Graphics ZOrder="33174" LineThickness="2.0" Color="0000cc">
      <Point X="721.5823479010041" Y="525.4286804715463"/>
      <Point X="721.6295945018949" Y="534.8618330360382"/>
    </Graphics>
    <Xref Database="" ID=""/>
  </Interaction>
  <Interaction GraphId="cafc8" GroupRef="e300b">
    <Attribute Key="org.pathvisio.core.ds" Value=""/>
    <Attribute Key="org.pathvisio.core.id" Value=""/>
    <Graphics ZOrder="33176" LineThickness="2.0" Color="0000cc">
      <Point X="725.3498767261842" Y="525.4567265918328"/>
      <Point X="725.397123327075" Y="534.8898791563247"/>
    </Graphics>
    <Xref Database="" ID=""/>
  </Interaction>
  <Interaction GraphId="eeb89" GroupRef="e300b">
    <Attribute Key="org.pathvisio.core.ds" Value=""/>
    <Attribute Key="org.pathvisio.core.id" Value=""/>
    <Graphics ZOrder="33178" LineThickness="2.0" Color="0000cc">
      <Point X="729.3251545905248" Y="525.4847727121194"/>
      <Point X="729.3724011914155" Y="534.9179252766114"/>
    </Graphics>
    <Xref Database="" ID=""/>
  </Interaction>
  <Interaction GraphId="b2b31" GroupRef="f7ef5">
    <Attribute Key="org.pathvisio.core.ds" Value=""/>
    <Attribute Key="org.pathvisio.core.id" Value=""/>
    <Graphics ZOrder="33185" LineThickness="2.0" Color="ff0000">
      <Point X="490.9840427072979" Y="527.4087807513436"/>
      <Point X="554.659935328135" Y="527.451623779958"/>
    </Graphics>
    <Xref Database="" ID=""/>
  </Interaction>
  <Interaction GraphId="c3dcf" GroupRef="f7ef5">
    <Attribute Key="org.pathvisio.core.ds" Value=""/>
    <Attribute Key="org.pathvisio.core.id" Value=""/>
    <Graphics ZOrder="33193" LineThickness="2.0" Color="ff0000">
      <Point X="495.51812649377047" Y="527.4695219290716"/>
      <Point X="495.5653730946612" Y="536.9026744935634"/>
    </Graphics>
    <Xref Database="" ID=""/>
  </Interaction>
  <Interaction GraphId="deb09" GroupRef="f7ef5">
    <Attribute Key="org.pathvisio.core.ds" Value=""/>
    <Attribute Key="org.pathvisio.core.id" Value=""/>
    <Graphics ZOrder="33197" LineThickness="2.0" Color="ff0000">
      <Point X="499.1817807993679" Y="527.3936935297763"/>
      <Point X="499.22902740025864" Y="536.8268460942684"/>
    </Graphics>
    <Xref Database="" ID=""/>
  </Interaction>
  <Interaction GraphId="c2321" GroupRef="f7ef5">
    <Attribute Key="org.pathvisio.core.ds" Value=""/>
    <Attribute Key="org.pathvisio.core.id" Value=""/>
    <Graphics ZOrder="33199" LineThickness="2.0" Color="ff0000">
      <Point X="509.7223700730658" Y="527.6294886892231"/>
      <Point X="509.76961667395653" Y="537.0626412537151"/>
    </Graphics>
    <Xref Database="" ID=""/>
  </Interaction>
  <Interaction GraphId="e5f3b" GroupRef="f7ef5">
    <Attribute Key="org.pathvisio.core.ds" Value=""/>
    <Attribute Key="org.pathvisio.core.id" Value=""/>
    <Graphics ZOrder="33201" LineThickness="2.0" Color="ff0000">
      <Point X="502.8734812252542" Y="527.6575348095105"/>
      <Point X="502.9207278261449" Y="537.0906873740025"/>
    </Graphics>
    <Xref Database="" ID=""/>
  </Interaction>
  <Interaction GraphId="a3ae1" GroupRef="f7ef5">
    <Attribute Key="org.pathvisio.core.ds" Value=""/>
    <Attribute Key="org.pathvisio.core.id" Value=""/>
    <Graphics ZOrder="33203" LineThickness="2.0" Color="ff0000">
      <Point X="506.3293864916916" Y="527.685580929797"/>
      <Point X="506.37663309258255" Y="537.118733494289"/>
    </Graphics>
    <Xref Database="" ID=""/>
  </Interaction>
  <Interaction GraphId="d850a" GroupRef="f7ef5">
    <Attribute Key="org.pathvisio.core.ds" Value=""/>
    <Attribute Key="org.pathvisio.core.id" Value=""/>
    <Graphics ZOrder="33205" LineThickness="2.0" Color="ff0000">
      <Point X="520.4282750343327" Y="527.7614093290895"/>
      <Point X="520.4755216352235" Y="537.1945618935815"/>
    </Graphics>
    <Xref Database="" ID=""/>
  </Interaction>
  <Interaction GraphId="c0b0e" GroupRef="f7ef5">
    <Attribute Key="org.pathvisio.core.ds" Value=""/>
    <Attribute Key="org.pathvisio.core.id" Value=""/>
    <Graphics ZOrder="33207" LineThickness="2.0" Color="ff0000">
      <Point X="526.6887923294398" Y="527.7894554493764"/>
      <Point X="526.7360389303308" Y="537.2226080138685"/>
    </Graphics>
    <Xref Database="" ID=""/>
  </Interaction>
  <Interaction GraphId="be340" GroupRef="f7ef5">
    <Attribute Key="org.pathvisio.core.ds" Value=""/>
    <Attribute Key="org.pathvisio.core.id" Value=""/>
    <Graphics ZOrder="33209" LineThickness="2.0" Color="ff0000">
      <Point X="523.3928538231548" Y="527.6097525305026"/>
      <Point X="523.4401004240458" Y="537.0429050949945"/>
    </Graphics>
    <Xref Database="" ID=""/>
  </Interaction>
  <Interaction GraphId="f426d" GroupRef="f7ef5">
    <Attribute Key="org.pathvisio.core.ds" Value=""/>
    <Attribute Key="org.pathvisio.core.id" Value=""/>
    <Graphics ZOrder="33211" LineThickness="2.0" Color="ff0000">
      <Point X="554.5832558175467" Y="527.9494222095302"/>
      <Point X="554.6305024184377" Y="537.382574774022"/>
    </Graphics>
    <Xref Database="" ID=""/>
  </Interaction>
  <Interaction GraphId="f65c5" GroupRef="f7ef5">
    <Attribute Key="org.pathvisio.core.ds" Value=""/>
    <Attribute Key="org.pathvisio.core.id" Value=""/>
    <Graphics ZOrder="33213" LineThickness="2.0" Color="ff0000">
      <Point X="534.6113019378325" Y="527.8175015696629"/>
      <Point X="534.6585485387235" Y="537.2506541341547"/>
    </Graphics>
    <Xref Database="" ID=""/>
  </Interaction>
  <Interaction GraphId="f5068" GroupRef="f7ef5">
    <Attribute Key="org.pathvisio.core.ds" Value=""/>
    <Attribute Key="org.pathvisio.core.id" Value=""/>
    <Graphics ZOrder="33215" LineThickness="2.0" Color="ff0000">
      <Point X="538.06720720427" Y="527.7416731703688"/>
      <Point X="538.1144538051609" Y="537.1748257348609"/>
    </Graphics>
    <Xref Database="" ID=""/>
  </Interaction>
  <Interaction GraphId="e63fc" GroupRef="f7ef5">
    <Attribute Key="org.pathvisio.core.ds" Value=""/>
    <Attribute Key="org.pathvisio.core.id" Value=""/>
    <Graphics ZOrder="33217" LineThickness="2.0" Color="ff0000">
      <Point X="542.0424850686096" Y="527.8735938102363"/>
      <Point X="542.0897316695003" Y="537.3067463747284"/>
    </Graphics>
    <Xref Database="" ID=""/>
  </Interaction>
  <Interaction GraphId="e7709" GroupRef="f7ef5">
    <Attribute Key="org.pathvisio.core.ds" Value=""/>
    <Attribute Key="org.pathvisio.core.id" Value=""/>
    <Graphics ZOrder="33219" LineThickness="2.0" Color="ff0000">
      <Point X="545.8100138937897" Y="527.9016399305228"/>
      <Point X="545.8572604946804" Y="537.3347924950149"/>
    </Graphics>
    <Xref Database="" ID=""/>
  </Interaction>
  <Interaction GraphId="cc724" GroupRef="f7ef5">
    <Attribute Key="org.pathvisio.core.ds" Value=""/>
    <Attribute Key="org.pathvisio.core.id" Value=""/>
    <Graphics ZOrder="33221" LineThickness="2.0" Color="ff0000">
      <Point X="549.7852917581303" Y="527.9296860508096"/>
      <Point X="549.832538359021" Y="537.3628386153016"/>
    </Graphics>
    <Xref Database="" ID=""/>
  </Interaction>
  <Interaction GraphId="f7e02" GroupRef="ab8e0">
    <Attribute Key="org.pathvisio.core.ds" Value=""/>
    <Attribute Key="org.pathvisio.core.id" Value=""/>
    <Graphics ZOrder="33228" LineThickness="2.0" Color="0000cc">
      <Point X="576.5113331049888" Y="242.7260984277212"/>
      <Point X="646.4882126730638" Y="243.6306161415942"/>
    </Graphics>
    <Xref Database="" ID=""/>
  </Interaction>
  <Interaction GraphId="ca7e8" GroupRef="ab8e0">
    <Attribute Key="org.pathvisio.core.ds" Value=""/>
    <Attribute Key="org.pathvisio.core.id" Value=""/>
    <Graphics ZOrder="33230" LineThickness="2.0" Color="ff0000">
      <Point X="582.1274947211505" Y="222.69760775057668"/>
      <Point X="645.8033873419874" Y="222.74045077919098"/>
    </Graphics>
    <Xref Database="" ID=""/>
  </Interaction>
  <Interaction GraphId="d4d55" GroupRef="ab8e0">
    <Attribute Key="org.pathvisio.core.ds" Value=""/>
    <Attribute Key="org.pathvisio.core.id" Value=""/>
    <Graphics ZOrder="33236" LineThickness="2.0" Color="0000cc">
      <Point X="586.6335323873375" Y="233.2216292856334"/>
      <Point X="586.6807789882283" Y="242.65478185012543"/>
    </Graphics>
    <Xref Database="" ID=""/>
  </Interaction>
  <Interaction GraphId="b018b" GroupRef="ab8e0">
    <Attribute Key="org.pathvisio.core.ds" Value=""/>
    <Attribute Key="org.pathvisio.core.id" Value=""/>
    <Graphics ZOrder="33238" LineThickness="2.0" Color="ff0000">
      <Point X="586.6615785076231" Y="222.7583489283045"/>
      <Point X="586.7088251085139" Y="232.19150149279642"/>
    </Graphics>
    <Xref Database="" ID=""/>
  </Interaction>
  <Interaction GraphId="d0280" GroupRef="ab8e0">
    <Attribute Key="org.pathvisio.core.ds" Value=""/>
    <Attribute Key="org.pathvisio.core.id" Value=""/>
    <Graphics ZOrder="33239" LineThickness="2.0" Color="0000cc">
      <Point X="582.61047224399" Y="233.1458008863391"/>
      <Point X="582.6577188448808" Y="242.5789534508311"/>
    </Graphics>
    <Xref Database="" ID=""/>
  </Interaction>
  <Interaction GraphId="ab32c" GroupRef="ab8e0">
    <Attribute Key="org.pathvisio.core.ds" Value=""/>
    <Attribute Key="org.pathvisio.core.id" Value=""/>
    <Graphics ZOrder="33240" LineThickness="2.0" Color="0000cc">
      <Point X="578.2757885419011" Y="233.0699724870449"/>
      <Point X="578.3230351427919" Y="242.50312505153695"/>
    </Graphics>
    <Xref Database="" ID=""/>
  </Interaction>
  <Interaction GraphId="b1f7b" GroupRef="ab8e0">
    <Attribute Key="org.pathvisio.core.ds" Value=""/>
    <Attribute Key="org.pathvisio.core.id" Value=""/>
    <Graphics ZOrder="33241" LineThickness="2.0" Color="0000cc">
      <Point X="590.2971866929348" Y="233.14580088633826"/>
      <Point X="590.3444332938257" Y="242.5789534508303"/>
    </Graphics>
    <Xref Database="" ID=""/>
  </Interaction>
  <Interaction GraphId="d9b40" GroupRef="ab8e0">
    <Attribute Key="org.pathvisio.core.ds" Value=""/>
    <Attribute Key="org.pathvisio.core.id" Value=""/>
    <Graphics ZOrder="33242" LineThickness="2.0" Color="ff0000">
      <Point X="590.3252328132204" Y="222.68252052900937"/>
      <Point X="590.3724794141112" Y="232.11567309350127"/>
    </Graphics>
    <Xref Database="" ID=""/>
  </Interaction>
  <Interaction GraphId="e4551" GroupRef="ab8e0">
    <Attribute Key="org.pathvisio.core.ds" Value=""/>
    <Attribute Key="org.pathvisio.core.id" Value=""/>
    <Graphics ZOrder="33243" LineThickness="2.0" Color="0000cc">
      <Point X="601.0243083299977" Y="233.38159604578502"/>
      <Point X="601.0715549308885" Y="242.81474861027706"/>
    </Graphics>
    <Xref Database="" ID=""/>
  </Interaction>
  <Interaction GraphId="efc8b" GroupRef="ab8e0">
    <Attribute Key="org.pathvisio.core.ds" Value=""/>
    <Attribute Key="org.pathvisio.core.id" Value=""/>
    <Graphics ZOrder="33244" LineThickness="2.0" Color="ff0000">
      <Point X="601.0523544502832" Y="222.91831568845612"/>
      <Point X="601.0996010511741" Y="232.35146825294802"/>
    </Graphics>
    <Xref Database="" ID=""/>
  </Interaction>
  <Interaction GraphId="e9499" GroupRef="ab8e0">
    <Attribute Key="org.pathvisio.core.ds" Value=""/>
    <Attribute Key="org.pathvisio.core.id" Value=""/>
    <Graphics ZOrder="33245" LineThickness="2.0" Color="0000cc">
      <Point X="593.9888871188211" Y="233.40964216607244"/>
      <Point X="594.036133719712" Y="242.84279473056446"/>
    </Graphics>
    <Xref Database="" ID=""/>
  </Interaction>
  <Interaction GraphId="b6197" GroupRef="ab8e0">
    <Attribute Key="org.pathvisio.core.ds" Value=""/>
    <Attribute Key="org.pathvisio.core.id" Value=""/>
    <Graphics ZOrder="33246" LineThickness="2.0" Color="ff0000">
      <Point X="594.0169332391067" Y="222.94636180874355"/>
      <Point X="594.0641798399976" Y="232.37951437323545"/>
    </Graphics>
    <Xref Database="" ID=""/>
  </Interaction>
  <Interaction GraphId="aac83" GroupRef="ab8e0">
    <Attribute Key="org.pathvisio.core.ds" Value=""/>
    <Attribute Key="org.pathvisio.core.id" Value=""/>
    <Graphics ZOrder="33247" LineThickness="2.0" Color="0000cc">
      <Point X="597.4447923852587" Y="233.43768828635893"/>
      <Point X="597.4920389861495" Y="242.870840850851"/>
    </Graphics>
    <Xref Database="" ID=""/>
  </Interaction>
  <Interaction GraphId="b2611" GroupRef="ab8e0">
    <Attribute Key="org.pathvisio.core.ds" Value=""/>
    <Attribute Key="org.pathvisio.core.id" Value=""/>
    <Graphics ZOrder="33248" LineThickness="2.0" Color="ff0000">
      <Point X="597.4728385055442" Y="222.97440792903004"/>
      <Point X="597.5200851064351" Y="232.40756049352197"/>
    </Graphics>
    <Xref Database="" ID=""/>
  </Interaction>
  <Interaction GraphId="e70a3" GroupRef="ab8e0">
    <Attribute Key="org.pathvisio.core.ds" Value=""/>
    <Attribute Key="org.pathvisio.core.id" Value=""/>
    <Graphics ZOrder="33249" LineThickness="2.0" Color="0000cc">
      <Point X="611.5436809278993" Y="233.51351668565138"/>
      <Point X="611.5909275287902" Y="242.9466692501434"/>
    </Graphics>
    <Xref Database="" ID=""/>
  </Interaction>
  <Interaction GraphId="d9234" GroupRef="ab8e0">
    <Attribute Key="org.pathvisio.core.ds" Value=""/>
    <Attribute Key="org.pathvisio.core.id" Value=""/>
    <Graphics ZOrder="33250" LineThickness="2.0" Color="ff0000">
      <Point X="611.5717270481849" Y="223.05023632832248"/>
      <Point X="611.6189736490758" Y="232.4833888928144"/>
    </Graphics>
    <Xref Database="" ID=""/>
  </Interaction>
  <Interaction GraphId="a390f" GroupRef="ab8e0">
    <Attribute Key="org.pathvisio.core.ds" Value=""/>
    <Attribute Key="org.pathvisio.core.id" Value=""/>
    <Graphics ZOrder="33251" LineThickness="2.0" Color="0000cc">
      <Point X="617.8041982230066" Y="233.5415628059384"/>
      <Point X="617.8514448238974" Y="242.97471537043054"/>
    </Graphics>
    <Xref Database="" ID=""/>
  </Interaction>
  <Interaction GraphId="b869b" GroupRef="ab8e0">
    <Attribute Key="org.pathvisio.core.ds" Value=""/>
    <Attribute Key="org.pathvisio.core.id" Value=""/>
    <Graphics ZOrder="33252" LineThickness="2.0" Color="ff0000">
      <Point X="617.8322443432921" Y="223.0782824486095"/>
      <Point X="617.879490944183" Y="232.51143501310142"/>
    </Graphics>
    <Xref Database="" ID=""/>
  </Interaction>
  <Interaction GraphId="d5732" GroupRef="ab8e0">
    <Attribute Key="org.pathvisio.core.ds" Value=""/>
    <Attribute Key="org.pathvisio.core.id" Value=""/>
    <Graphics ZOrder="33253" LineThickness="2.0" Color="0000cc">
      <Point X="614.5082597167216" Y="233.36185988706444"/>
      <Point X="614.5555063176124" Y="242.7950124515564"/>
    </Graphics>
    <Xref Database="" ID=""/>
  </Interaction>
  <Interaction GraphId="f4e01" GroupRef="ab8e0">
    <Attribute Key="org.pathvisio.core.ds" Value=""/>
    <Attribute Key="org.pathvisio.core.id" Value=""/>
    <Graphics ZOrder="33254" LineThickness="2.0" Color="ff0000">
      <Point X="614.5363058370071" Y="222.89857952973557"/>
      <Point X="614.583552437898" Y="232.33173209422742"/>
    </Graphics>
    <Xref Database="" ID=""/>
  </Interaction>
  <Interaction GraphId="ea449" GroupRef="ab8e0">
    <Attribute Key="org.pathvisio.core.ds" Value=""/>
    <Attribute Key="org.pathvisio.core.id" Value=""/>
    <Graphics ZOrder="33255" LineThickness="2.0" Color="0000cc">
      <Point X="645.6986617111136" Y="233.70152956609198"/>
      <Point X="645.7459083120044" Y="243.1346821305841"/>
    </Graphics>
    <Xref Database="" ID=""/>
  </Interaction>
  <Interaction GraphId="aa943" GroupRef="ab8e0">
    <Attribute Key="org.pathvisio.core.ds" Value=""/>
    <Attribute Key="org.pathvisio.core.id" Value=""/>
    <Graphics ZOrder="33256" LineThickness="2.0" Color="ff0000">
      <Point X="645.7267078313992" Y="223.2382492087632"/>
      <Point X="645.77395443229" Y="232.671401773255"/>
    </Graphics>
    <Xref Database="" ID=""/>
  </Interaction>
  <Interaction GraphId="e37d9" GroupRef="ab8e0">
    <Attribute Key="org.pathvisio.core.ds" Value=""/>
    <Attribute Key="org.pathvisio.core.id" Value=""/>
    <Graphics ZOrder="33257" LineThickness="2.0" Color="0000cc">
      <Point X="625.7267078313994" Y="233.56960892622473"/>
      <Point X="625.7739544322902" Y="243.00276149071686"/>
    </Graphics>
    <Xref Database="" ID=""/>
  </Interaction>
  <Interaction GraphId="f0311" GroupRef="ab8e0">
    <Attribute Key="org.pathvisio.core.ds" Value=""/>
    <Attribute Key="org.pathvisio.core.id" Value=""/>
    <Graphics ZOrder="33258" LineThickness="2.0" Color="ff0000">
      <Point X="625.754753951685" Y="223.10632856889583"/>
      <Point X="625.8020005525758" Y="232.53948113338774"/>
    </Graphics>
    <Xref Database="" ID=""/>
  </Interaction>
  <Interaction GraphId="d49f0" GroupRef="ab8e0">
    <Attribute Key="org.pathvisio.core.ds" Value=""/>
    <Attribute Key="org.pathvisio.core.id" Value=""/>
    <Graphics ZOrder="33259" LineThickness="2.0" Color="0000cc">
      <Point X="629.1826130978368" Y="233.4937805269308"/>
      <Point X="629.2298596987276" Y="242.92693309142302"/>
    </Graphics>
    <Xref Database="" ID=""/>
  </Interaction>
  <Interaction GraphId="fbbf6" GroupRef="ab8e0">
    <Attribute Key="org.pathvisio.core.ds" Value=""/>
    <Attribute Key="org.pathvisio.core.id" Value=""/>
    <Graphics ZOrder="33260" LineThickness="2.0" Color="ff0000">
      <Point X="629.2106592181224" Y="223.0305001696019"/>
      <Point X="629.2579058190132" Y="232.4636527340938"/>
    </Graphics>
    <Xref Database="" ID=""/>
  </Interaction>
  <Interaction GraphId="c4e7e" GroupRef="ab8e0">
    <Attribute Key="org.pathvisio.core.ds" Value=""/>
    <Attribute Key="org.pathvisio.core.id" Value=""/>
    <Graphics ZOrder="33261" LineThickness="2.0" Color="0000cc">
      <Point X="633.1578909621763" Y="233.62570116679825"/>
      <Point X="633.2051375630672" Y="243.05885373129036"/>
    </Graphics>
    <Xref Database="" ID=""/>
  </Interaction>
  <Interaction GraphId="fd239" GroupRef="ab8e0">
    <Attribute Key="org.pathvisio.core.ds" Value=""/>
    <Attribute Key="org.pathvisio.core.id" Value=""/>
    <Graphics ZOrder="33262" LineThickness="2.0" Color="ff0000">
      <Point X="633.1859370824619" Y="223.16242080946947"/>
      <Point X="633.2331836833528" Y="232.5955733739613"/>
    </Graphics>
    <Xref Database="" ID=""/>
  </Interaction>
  <Interaction GraphId="b0f89" GroupRef="ab8e0">
    <Attribute Key="org.pathvisio.core.ds" Value=""/>
    <Attribute Key="org.pathvisio.core.id" Value=""/>
    <Graphics ZOrder="33263" LineThickness="2.0" Color="0000cc">
      <Point X="636.9254197873564" Y="233.65374728708477"/>
      <Point X="636.9726663882473" Y="243.08689985157685"/>
    </Graphics>
    <Xref Database="" ID=""/>
  </Interaction>
  <Interaction GraphId="e0939" GroupRef="ab8e0">
    <Attribute Key="org.pathvisio.core.ds" Value=""/>
    <Attribute Key="org.pathvisio.core.id" Value=""/>
    <Graphics ZOrder="33264" LineThickness="2.0" Color="ff0000">
      <Point X="636.953465907642" Y="223.1904669297558"/>
      <Point X="637.0007125085328" Y="232.62361949424778"/>
    </Graphics>
    <Xref Database="" ID=""/>
  </Interaction>
  <Interaction GraphId="facc6" GroupRef="ab8e0">
    <Attribute Key="org.pathvisio.core.ds" Value=""/>
    <Attribute Key="org.pathvisio.core.id" Value=""/>
    <Graphics ZOrder="33265" LineThickness="2.0" Color="0000cc">
      <Point X="640.900697651697" Y="233.6817934073714"/>
      <Point X="640.9479442525878" Y="243.1149459718635"/>
    </Graphics>
    <Xref Database="" ID=""/>
  </Interaction>
  <Interaction GraphId="a03ff" GroupRef="ab8e0">
    <Attribute Key="org.pathvisio.core.ds" Value=""/>
    <Attribute Key="org.pathvisio.core.id" Value=""/>
    <Graphics ZOrder="33266" LineThickness="2.0" Color="ff0000">
      <Point X="640.9287437719826" Y="223.21851305004253"/>
      <Point X="640.9759903728734" Y="232.65166561453444"/>
    </Graphics>
    <Xref Database="" ID=""/>
  </Interaction>
  <Label TextLabel="Mature sequence hsa-miR-146a-5p &#10;Accession: MIMAT0000449&#10;Previous: hsa-miR-146;hsa-miR-146a" GraphId="d3cd9">
    <Graphics CenterX="359.0277208258865" CenterY="477.3186158537448" Width="295.1136018584898" Height="66.88272036626688" ZOrder="-10" FillColor="ffffff" FontWeight="Bold" FontSize="13" Valign="Middle" ShapeType="Rectangle" LineThickness="2.0" Color="ff0000"/>
  </Label>
  <Label TextLabel="Mature sequence hsa-miR-146a-3p&#10;Accession: MIMAT0004608&#10;Previous: hsa-miR-146a*&#10;&#10;" GraphId="caa6b" GroupRef="a979a">
    <Graphics CenterX="864.3817992963079" CenterY="478.8883332560499" Width="295.1136018584898" Height="66.88272036626688" ZOrder="-8" FillColor="ffffff" FontWeight="Bold" FontSize="13" Valign="Middle" ShapeType="Rectangle" LineThickness="2.0" Color="ff0000"/>
  </Label>
  <Label TextLabel="Stem-loop sequence hsa-mir-146a &#10;Accession: MI0000477 &#10;Previous: hsa-mir-146" GraphId="e716f">
    <Graphics CenterX="610.825550932347" CenterY="167.01278875456228" Width="295.1136018584898" Height="66.88272036626688" ZOrder="-4" FillColor="ffffff" FontWeight="Bold" FontSize="13" Valign="Middle" ShapeType="Rectangle" LineThickness="2.0" Color="ff0000"/>
  </Label>
  <Label TextLabel="Label" GraphId="af623">
    <Graphics CenterX="239.0" CenterY="244.0" Width="128.0" Height="0.0" ZOrder="28672" FillColor="ffffff" FontSize="10" Valign="Middle"/>
  </Label>
  <Label TextLabel="Transcription" GraphId="d5a1a">
    <Graphics CenterX="217.0703234880452" CenterY="145.37613019891523" Width="98.0" Height="21.256611263752863" ZOrder="28672" FillColor="ffffff" FontSize="13" Valign="Middle"/>
  </Label>
  <Label TextLabel="pre-miRNA" GraphId="cd80e">
    <Graphics CenterX="712.5554683826009" CenterY="232.66529715282218" Width="105.51209144804415" Height="21.256611263752834" ZOrder="28672" FillColor="ffffff" FontSize="13" Valign="Middle"/>
  </Label>
  <Label TextLabel="Nucleus" GraphId="fb9e3">
    <Graphics CenterX="104.24191651969466" CenterY="305.4512051734278" Width="77.0" Height="15.0" ZOrder="28673" FillColor="ffffff" FontWeight="Bold" FontSize="15" Valign="Middle" Color="009900"/>
  </Label>
  <Label TextLabel="Cytoplasm" GraphId="bceab">
    <Graphics CenterX="821.8033947583481" CenterY="271.41866175567833" Width="114.5270349154708" Height="26.83732351135666" ZOrder="32771" FillColor="ffffff" FontWeight="Bold" FontSize="15" Valign="Middle" Color="009900"/>
  </Label>
  <Label TextLabel="miRNA duplex" GraphId="bf5c3">
    <Graphics CenterX="719.3259490867306" CenterY="331.0897815014293" Width="122.13055526902014" Height="21.256611263752863" ZOrder="32945" FillColor="ffffff" FontSize="13" Valign="Middle"/>
  </Label>
  <Label TextLabel="DNA" GraphId="b994b">
    <Graphics CenterX="309.83916379654" CenterY="118.5736823120767" Width="78.5296277593077" Height="21.256611263752863" ZOrder="32974" FillColor="ffffff" FontSize="13" Valign="Middle"/>
  </Label>
  <Label TextLabel="pre-miRNA" GraphId="d8c16">
    <Graphics CenterX="334.3504753673293" CenterY="206.9385732065951" Width="86.70095073465862" Height="21.256611263752863" ZOrder="33018" FillColor="ffffff" FontSize="13" Valign="Middle"/>
  </Label>
  <Label TextLabel="5'" GraphId="a38e4" GroupRef="a9492">
    <Graphics CenterX="283.8849906566993" CenterY="224.06552736460438" Width="28.0" Height="15.0" ZOrder="33025" FillColor="ffffff" FontWeight="Bold" FontSize="12" Valign="Middle"/>
  </Label>
  <Label TextLabel="3'" GraphId="b9c64" GroupRef="a9492">
    <Graphics CenterX="283.8849906566993" CenterY="243.80206802898056" Width="28.0" Height="15.0" ZOrder="33029" FillColor="ffffff" FontWeight="Bold" FontSize="12" Valign="Middle"/>
  </Label>
  <Label TextLabel="5'" GraphId="fcb41" GroupRef="fe893">
    <Graphics CenterX="570.7710012055446" CenterY="323.8960124086836" Width="28.0" Height="15.0" ZOrder="33104" FillColor="ffffff" FontWeight="Bold" FontSize="12" Valign="Middle"/>
  </Label>
  <Label TextLabel="3'" GraphId="d361d" GroupRef="fe893">
    <Graphics CenterX="570.7710012055446" CenterY="343.63255307305957" Width="28.0" Height="15.0" ZOrder="33108" FillColor="ffffff" FontWeight="Bold" FontSize="12" Valign="Middle"/>
  </Label>
  <Label TextLabel="5'" GraphId="f038a" GroupRef="fe893">
    <Graphics CenterX="653.144000509651" CenterY="343.63255307305957" Width="28.0" Height="15.0" ZOrder="33138" FillColor="ffffff" FontWeight="Bold" FontSize="12" Valign="Middle"/>
  </Label>
  <Label TextLabel="3'" GraphId="b625e" GroupRef="fe893">
    <Graphics CenterX="653.144000509651" CenterY="323.8960124086836" Width="28.0" Height="15.0" ZOrder="33139" FillColor="ffffff" FontWeight="Bold" FontSize="12" Valign="Middle"/>
  </Label>
  <Label TextLabel="3'" GraphId="f806f" GroupRef="e300b">
    <Graphics CenterX="657.6300507932644" CenterY="535.592337668838" Width="28.0" Height="15.0" ZOrder="33150" FillColor="ffffff" FontWeight="Bold" FontSize="12" Valign="Middle"/>
  </Label>
  <Label TextLabel="5'" GraphId="e5a2d" GroupRef="e300b">
    <Graphics CenterX="745.3746021147667" CenterY="535.592337668838" Width="28.0" Height="15.0" ZOrder="33180" FillColor="ffffff" FontWeight="Bold" FontSize="12" Valign="Middle"/>
  </Label>
  <Label TextLabel="5'" GraphId="a474c" GroupRef="f7ef5">
    <Graphics CenterX="484.84313239556565" CenterY="528.2753421099295" Width="28.0" Height="15.0" ZOrder="33188" FillColor="ffffff" FontWeight="Bold" FontSize="12" Valign="Middle"/>
  </Label>
  <Label TextLabel="3'" GraphId="df32a" GroupRef="f7ef5">
    <Graphics CenterX="562.5025873861636" CenterY="528.2753421099295" Width="28.0" Height="15.0" ZOrder="33223" FillColor="ffffff" FontWeight="Bold" FontSize="12" Valign="Middle"/>
  </Label>
  <Label TextLabel="5'" GraphId="a6dc4" GroupRef="ab8e0">
    <Graphics CenterX="569.5771458718327" CenterY="223.30668824625397" Width="28.0" Height="15.0" ZOrder="33233" FillColor="ffffff" FontWeight="Bold" FontSize="12" Valign="Middle"/>
  </Label>
  <Label TextLabel="3'" GraphId="e17d2" GroupRef="ab8e0">
    <Graphics CenterX="569.5771458718327" CenterY="243.04322891063015" Width="28.0" Height="15.0" ZOrder="33237" FillColor="ffffff" FontWeight="Bold" FontSize="12" Valign="Middle"/>
  </Label>
  <Shape GraphId="f9495">
    <Attribute Key="org.pathvisio.CellularComponentProperty" Value="Nucleus"/>
    <Attribute Key="org.pathvisio.DoubleLineProperty" Value="Double"/>
    <Graphics CenterX="223.61202674562867" CenterY="229.0367543699818" Width="421.4969916920136" Height="310.9489153951755" ZOrder="16384" FontSize="10" Valign="Middle" ShapeType="Oval" LineThickness="3.0" Color="c0c0c0" Rotation="9.452739716010089E-4"/>
  </Shape>
  <Shape GraphId="c90bd" GroupRef="ab8e0">
    <Graphics CenterX="597.4422845641103" CenterY="240.06850026973734" Width="10.229230157678483" Height="4.263953944459018" ZOrder="32933" FillColor="ffffff" FontSize="10" Valign="Middle" ShapeType="Rectangle" LineThickness="2.0" Color="ffffff" Rotation="0.0"/>
  </Shape>
  <Shape GraphId="bb7ec" GroupRef="a9492">
    <Graphics CenterX="336.0375490464657" CenterY="223.60212732706748" Width="7.867632000315074" Height="5.6111528894544165" ZOrder="33019" FontSize="10" Valign="Middle" ShapeType="Oval" LineThickness="2.0" Color="ff0000" Rotation="0.0"/>
  </Shape>
  <Shape GraphId="ebc81" GroupRef="a9492">
    <Graphics CenterX="369.96930804179453" CenterY="233.55785401783703" Width="27.7047902011725" Height="28.47072394952454" ZOrder="33021" FontSize="10" Valign="Middle" ShapeType="Oval" LineThickness="2.0" Rotation="0.0"/>
  </Shape>
  <Shape GraphId="b404a">
    <Graphics CenterX="320.59722134985196" CenterY="243.89108089078167" Width="10.434571911959218" Height="7.0573263145716965" ZOrder="33023" FontSize="10" Valign="Middle" ShapeType="Oval" LineThickness="2.0" Color="0000cc" Rotation="0.0"/>
  </Shape>
  <Shape GraphId="c1804" GroupRef="a9492">
    <Graphics CenterX="335.9541063557815" CenterY="224.95238048475323" Width="7.606187505341343" Height="3.1743447826795044" ZOrder="33024" FillColor="ffffff" FontSize="10" Valign="Middle" ShapeType="Rectangle" LineThickness="2.0" Color="ffffff" Rotation="0.0"/>
  </Shape>
  <Shape GraphId="b807e" GroupRef="a9492">
    <Graphics CenterX="358.8072780942171" CenterY="234.00777655936935" Width="5.958234511482564" Height="19.845407069694705" ZOrder="33026" FillColor="ffffff" FontSize="10" Valign="Middle" ShapeType="Rectangle" LineThickness="2.0" Color="ffffff" Rotation="0.0"/>
  </Shape>
  <Shape GraphId="ddf86">
    <Graphics CenterX="320.6520662005495" CenterY="242.03161920968836" Width="10.229230157678483" Height="4.263953944459018" ZOrder="33027" FillColor="ffffff" FontSize="10" Valign="Middle" ShapeType="Rectangle" LineThickness="2.0" Color="ffffff" Rotation="0.0"/>
  </Shape>
  <Shape GraphId="b89bb" GroupRef="fe893">
    <Graphics CenterX="621.9235595953111" CenterY="323.4326123711465" Width="7.867632000315074" Height="5.6111528894544165" ZOrder="33098" FontSize="10" Valign="Middle" ShapeType="Oval" LineThickness="2.0" Color="ff0000" Rotation="0.0"/>
  </Shape>
  <Shape GraphId="b895a" GroupRef="fe893">
    <Graphics CenterX="606.4832318986975" CenterY="343.59711566175685" Width="10.434571911959218" Height="7.0573263145716965" ZOrder="33102" FontSize="10" Valign="Middle" ShapeType="Oval" LineThickness="2.0" Color="0000cc" Rotation="0.0"/>
  </Shape>
  <Shape GraphId="d4c45" GroupRef="fe893">
    <Graphics CenterX="621.8401169046269" CenterY="324.7828655288325" Width="7.606187505341343" Height="3.1743447826795044" ZOrder="33103" FillColor="ffffff" FontSize="10" Valign="Middle" ShapeType="Rectangle" LineThickness="2.0" Color="ffffff" Rotation="0.0"/>
  </Shape>
  <Shape GraphId="d4c13" GroupRef="fe893">
    <Graphics CenterX="644.6932886430625" CenterY="333.83826160344853" Width="5.958234511482564" Height="19.845407069694705" ZOrder="33105" FillColor="ffffff" FontSize="10" Valign="Middle" ShapeType="Rectangle" LineThickness="2.0" Color="ffffff" Rotation="0.0"/>
  </Shape>
  <Shape GraphId="a3d51" GroupRef="fe893">
    <Graphics CenterX="606.5380767493949" CenterY="341.73765398066365" Width="10.229230157678483" Height="4.263953944459018" ZOrder="33106" FillColor="ffffff" FontSize="10" Valign="Middle" ShapeType="Rectangle" LineThickness="2.0" Color="ffffff" Rotation="0.0"/>
  </Shape>
  <Shape GraphId="dfe13" GroupRef="e300b">
    <Graphics CenterX="694.713833503813" CenterY="534.8107708040809" Width="10.434571911959218" Height="7.0573263145716965" ZOrder="33144" FontSize="10" Valign="Middle" ShapeType="Oval" LineThickness="2.0" Color="0000cc" Rotation="0.0"/>
  </Shape>
  <Shape GraphId="f11b9" GroupRef="e300b">
    <Graphics CenterX="694.7686783545105" CenterY="532.951309122982" Width="10.229230157678483" Height="4.263953944459018" ZOrder="33148" FillColor="ffffff" FontSize="10" Valign="Middle" ShapeType="Rectangle" LineThickness="2.0" Color="ffffff" Rotation="0.0"/>
  </Shape>
  <Shape GraphId="ed56e" GroupRef="f7ef5">
    <Graphics CenterX="530.5862522477465" CenterY="527.5544612094839" Width="7.867632000315074" Height="5.6111528894544165" ZOrder="33183" FontSize="10" Valign="Middle" ShapeType="Oval" LineThickness="2.0" Color="ff0000" Rotation="0.0"/>
  </Shape>
  <Shape GraphId="f0916" GroupRef="f7ef5">
    <Graphics CenterX="530.5028095570625" CenterY="528.9047143671697" Width="7.606187505341343" Height="3.1743447826795044" ZOrder="33187" FillColor="ffffff" FontSize="10" Valign="Middle" ShapeType="Rectangle" LineThickness="2.0" Color="ffffff" Rotation="0.0"/>
  </Shape>
  <Shape GraphId="cbd93" GroupRef="ab8e0">
    <Graphics CenterX="621.729704261599" CenterY="222.84328820871735" Width="7.867632000315074" Height="5.6111528894544165" ZOrder="33227" FontSize="10" Valign="Middle" ShapeType="Oval" LineThickness="2.0" Color="ff0000" Rotation="0.0"/>
  </Shape>
  <Shape GraphId="dbd0f" GroupRef="ab8e0">
    <Graphics CenterX="655.6614632569277" CenterY="232.79901489948662" Width="27.7047902011725" Height="28.47072394952454" ZOrder="33229" FontSize="10" Valign="Middle" ShapeType="Oval" LineThickness="2.0" Rotation="0.0"/>
  </Shape>
  <Shape GraphId="fb7d8" GroupRef="ab8e0">
    <Graphics CenterX="606.2893765649853" CenterY="243.13224177243126" Width="10.434571911959218" Height="7.0573263145716965" ZOrder="33231" FontSize="10" Valign="Middle" ShapeType="Oval" LineThickness="2.0" Color="0000cc" Rotation="0.0"/>
  </Shape>
  <Shape GraphId="fc6ca" GroupRef="ab8e0">
    <Graphics CenterX="621.6462615709147" CenterY="224.19354136640283" Width="7.606187505341343" Height="3.1743447826795044" ZOrder="33232" FillColor="ffffff" FontSize="10" Valign="Middle" ShapeType="Rectangle" LineThickness="2.0" Color="ffffff" Rotation="0.0"/>
  </Shape>
  <Shape GraphId="c62ff" GroupRef="ab8e0">
    <Graphics CenterX="644.4994333093503" CenterY="233.24893744101894" Width="5.958234511482564" Height="19.845407069694705" ZOrder="33234" FillColor="ffffff" FontSize="10" Valign="Middle" ShapeType="Rectangle" LineThickness="2.0" Color="ffffff" Rotation="0.0"/>
  </Shape>
  <Shape GraphId="f2dc3" GroupRef="ab8e0">
    <Graphics CenterX="606.3442214156829" CenterY="241.27278009133823" Width="10.229230157678483" Height="4.263953944459018" ZOrder="33235" FillColor="ffffff" FontSize="10" Valign="Middle" ShapeType="Rectangle" LineThickness="2.0" Color="ffffff" Rotation="0.0"/>
  </Shape>
  <Group GroupId="d1efe" GraphId="ded01" Style="Complex"/>
  <Group GroupId="f66ab" GraphId="b8049" Style="Complex"/>
  <Group GroupId="fe893" GraphId="c8719" Style="Group"/>
  <Group GroupId="e300b" GraphId="f2c62" Style="Group"/>
  <Group GroupId="f7ef5" GraphId="dc401" Style="Group"/>
  <Group GroupId="a979a" GraphId="f66e3" Style="Group"/>
  <Group GroupId="e7d7e" GraphId="aafd7" Style="Complex"/>
  <Group GroupId="a9492" GraphId="aec7c" Style="Group"/>
  <Group GroupId="ab8e0" Style="Group"/>
  <InfoBox CenterX="0.0" CenterY="0.0"/>
  <Biopax>
    <bp:openControlledVocabulary xmlns:bp="http://www.biopax.org/release/biopax-level3.owl#">
      <bp:TERM xmlns:rdf="http://www.w3.org/1999/02/22-rdf-syntax-ns#" rdf:datatype="http://www.w3.org/2001/XMLSchema#string">microRNA pathway</bp:TERM>
      <bp:ID xmlns:rdf="http://www.w3.org/1999/02/22-rdf-syntax-ns#" rdf:datatype="http://www.w3.org/2001/XMLSchema#string">PW:0000808</bp:ID>
      <bp:Ontology xmlns:rdf="http://www.w3.org/1999/02/22-rdf-syntax-ns#" rdf:datatype="http://www.w3.org/2001/XMLSchema#string">Pathway Ontology</bp:Ontology>
    </bp:openControlledVocabulary>
    <bp:PublicationXref xmlns:rdf="http://www.w3.org/1999/02/22-rdf-syntax-ns#" xmlns:bp="http://www.biopax.org/release/biopax-level3.owl#" rdf:id="ad1">
      <bp:ID rdf:datatype="http://www.w3.org/2001/XMLSchema#string">21177881</bp:ID>
      <bp:DB rdf:datatype="http://www.w3.org/2001/XMLSchema#string">PubMed</bp:DB>
      <bp:TITLE rdf:datatype="http://www.w3.org/2001/XMLSchema#string">Widespread regulatory activity of vertebrate microRNA* species.</bp:TITLE>
      <bp:SOURCE rdf:datatype="http://www.w3.org/2001/XMLSchema#string">RNA</bp:SOURCE>
      <bp:YEAR rdf:datatype="http://www.w3.org/2001/XMLSchema#string">2011</bp:YEAR>
      <bp:AUTHORS rdf:datatype="http://www.w3.org/2001/XMLSchema#string">Yang JS</bp:AUTHORS>
      <bp:AUTHORS rdf:datatype="http://www.w3.org/2001/XMLSchema#string">Phillips MD</bp:AUTHORS>
      <bp:AUTHORS rdf:datatype="http://www.w3.org/2001/XMLSchema#string">Betel D</bp:AUTHORS>
      <bp:AUTHORS rdf:datatype="http://www.w3.org/2001/XMLSchema#string">Mu P</bp:AUTHORS>
      <bp:AUTHORS rdf:datatype="http://www.w3.org/2001/XMLSchema#string">Ventura A</bp:AUTHORS>
      <bp:AUTHORS rdf:datatype="http://www.w3.org/2001/XMLSchema#string">Siepel AC</bp:AUTHORS>
      <bp:AUTHORS rdf:datatype="http://www.w3.org/2001/XMLSchema#string">Chen KC</bp:AUTHORS>
      <bp:AUTHORS rdf:datatype="http://www.w3.org/2001/XMLSchema#string">Lai EC</bp:AUTHORS>
    </bp:PublicationXref>
    <bp:PublicationXref xmlns:rdf="http://www.w3.org/1999/02/22-rdf-syntax-ns#" xmlns:bp="http://www.biopax.org/release/biopax-level3.owl#" rdf:id="dc4">
      <bp:ID rdf:datatype="http://www.w3.org/2001/XMLSchema#string">16111679</bp:ID>
      <bp:DB rdf:datatype="http://www.w3.org/2001/XMLSchema#string">PubMed</bp:DB>
      <bp:TITLE rdf:datatype="http://www.w3.org/2001/XMLSchema#string">MicroRNA function in animal development.</bp:TITLE>
      <bp:SOURCE rdf:datatype="http://www.w3.org/2001/XMLSchema#string">FEBS Lett</bp:SOURCE>
      <bp:YEAR rdf:datatype="http://www.w3.org/2001/XMLSchema#string">2005</bp:YEAR>
      <bp:AUTHORS rdf:datatype="http://www.w3.org/2001/XMLSchema#string">Wienholds E</bp:AUTHORS>
      <bp:AUTHORS rdf:datatype="http://www.w3.org/2001/XMLSchema#string">Plasterk RH</bp:AUTHORS>
    </bp:PublicationXref>
  </Biopax>
</Pathway>
