# Supplementary material for: A network biology workflow to study transcriptomics data of the diabetic liver
Source: BMC Genomics. 2014 Nov 15;15(1):971. doi: 10.1186/1471-2164-15-971 (PMC4246458; doi:10.1186/1471-2164-15-971)
Supplement: Supplementary file 2 — Additional file 2: WikiPathways human pathway collection downloaded on 17 June 2014 ( http://wikipathways.org/index.php/Download_Pathways ). (ZIP 2 MB) [file 12864_2014_6667_MOESM2_ESM.zip › 2014-06-17-WikiPathways-HumanCollection/Hs_miRNAs_involved_in_DNA_damage_response_WP1545_70088.gpml]

<?xml version="1.0" encoding="UTF-8"?>
<Pathway xmlns="http://pathvisio.org/GPML/2013a" Name="miRNAs involved in DNA damage response" Organism="Homo sapiens" License="CC BY 2.0">
  <Comment>This pathway show all microRNA gene cluster involed in the wikipathway pathway "DNA damage response (Homo sapiens)". More info can be found there. </Comment>
  <Comment Source="WikiPathways-description">MicroRNA clusters involved in de DNA damage response. Genes they regulated and genes that regulate them. All genes presented in this pathway can also be found in the pathway "DNA damage response(Homo sapiens)". More info can be found there.</Comment>
  <Comment Source="WikiPathways-category">Cellular Process</Comment>
  <Graphics BoardWidth="858.0" BoardHeight="1579.25"/>
  <DataNode TextLabel="hsa-let-7a-1/7d cluster" GraphId="cc19d" Type="GeneProduct">
    <Graphics CenterX="281.0625" CenterY="198.0" Width="153.875" Height="20.0" ZOrder="32768" FontSize="10" Valign="Middle" ShapeType="RoundedRectangle" Color="003333"/>
    <Xref Database="" ID=""/>
  </DataNode>
  <DataNode TextLabel="hsa-miR-29b-1/29a cluster" GraphId="b76ec" Type="GeneProduct">
    <Graphics CenterX="282.0625" CenterY="700.75" Width="153.875" Height="20.0" ZOrder="32768" FontSize="10" Valign="Middle" ShapeType="RoundedRectangle" Color="003333"/>
    <Xref Database="" ID=""/>
  </DataNode>
  <DataNode TextLabel="has-let-7a-2/100 cluster" GraphId="fa130" Type="GeneProduct">
    <Graphics CenterX="281.0625" CenterY="242.0" Width="153.875" Height="20.0" ZOrder="32768" FontSize="10" Valign="Middle" ShapeType="RoundedRectangle" Color="003333"/>
    <Xref Database="" ID=""/>
  </DataNode>
  <DataNode TextLabel="hsa-let-7a-3/7b cluster" GraphId="d5cbf" Type="GeneProduct">
    <Graphics CenterX="281.0625" CenterY="282.25" Width="153.875" Height="20.0" ZOrder="32768" FontSize="10" Valign="Middle" ShapeType="RoundedRectangle" Color="003333"/>
    <Xref Database="" ID=""/>
  </DataNode>
  <DataNode TextLabel="hsa-miR-106b/25 cluster" GraphId="a4fa7" Type="GeneProduct">
    <Graphics CenterX="282.0625" CenterY="1037.0" Width="153.875" Height="20.0" ZOrder="32768" FontSize="10" Valign="Middle" ShapeType="RoundedRectangle" Color="003333"/>
    <Xref Database="" ID=""/>
  </DataNode>
  <DataNode TextLabel="hsa-mir-143/145 cluster" GraphId="cac6b" Type="GeneProduct">
    <Graphics CenterX="281.0625" CenterY="130.0" Width="153.875" Height="20.0" ZOrder="32768" FontSize="10" Valign="Middle" ShapeType="RoundedRectangle" Color="003333"/>
    <Xref Database="" ID=""/>
  </DataNode>
  <DataNode TextLabel="hsa-mir-15a/16-1 cluster" GraphId="c2c02" Type="GeneProduct">
    <Graphics CenterX="281.0625" CenterY="505.25" Width="153.875" Height="20.0" ZOrder="32768" FontSize="10" Valign="Middle" ShapeType="RoundedRectangle" Color="003333"/>
    <Xref Database="" ID=""/>
  </DataNode>
  <DataNode TextLabel="hsa-mir-15b/16-2 cluster" GraphId="a7a20" Type="GeneProduct">
    <Graphics CenterX="281.0625" CenterY="561.0" Width="153.875" Height="20.0" ZOrder="32768" FontSize="10" Valign="Middle" ShapeType="RoundedRectangle" Color="003333"/>
    <Xref Database="" ID=""/>
  </DataNode>
  <DataNode TextLabel="hsa-miR-17/92a-1 cluster" GraphId="daee3" Type="GeneProduct">
    <Graphics CenterX="282.0625" CenterY="912.0" Width="153.875" Height="20.0" ZOrder="32768" FontSize="10" Valign="Middle" ShapeType="RoundedRectangle" Color="003333"/>
    <Xref Database="" ID=""/>
  </DataNode>
  <DataNode TextLabel="has-mir-181a-1/181b-1 cluster" GraphId="d05f3" Type="GeneProduct">
    <Graphics CenterX="282.0625" CenterY="1092.0" Width="153.875" Height="20.0" ZOrder="32768" FontSize="10" Valign="Middle" ShapeType="RoundedRectangle" Color="003333"/>
    <Xref Database="" ID=""/>
  </DataNode>
  <DataNode TextLabel="has-mir-181a-2/181b-2 cluster" GraphId="b0fb5" Type="GeneProduct">
    <Graphics CenterX="282.0625" CenterY="1120.75" Width="153.875" Height="20.0" ZOrder="32768" FontSize="10" Valign="Middle" ShapeType="RoundedRectangle" Color="003333"/>
    <Xref Database="" ID=""/>
  </DataNode>
  <DataNode TextLabel="has-miR-195/497 cluster" GraphId="e86ce" Type="GeneProduct">
    <Graphics CenterX="281.0625" CenterY="325.0" Width="153.875" Height="20.0" ZOrder="32768" FontSize="10" Valign="Middle" ShapeType="RoundedRectangle" Color="003333"/>
    <Xref Database="" ID=""/>
  </DataNode>
  <DataNode TextLabel="hsa-miR-203 gene" GraphId="ba73b" Type="GeneProduct">
    <Graphics CenterX="282.0625" CenterY="1484.25" Width="153.875" Height="20.0" ZOrder="32768" FontSize="10" Valign="Middle" ShapeType="RoundedRectangle" Color="003333"/>
    <Xref Database="" ID=""/>
  </DataNode>
  <DataNode TextLabel="hsa-miR-21gene" GraphId="e74d6" Type="GeneProduct">
    <Graphics CenterX="281.0625" CenterY="589.75" Width="153.875" Height="20.0" ZOrder="32768" FontSize="10" Valign="Middle" ShapeType="RoundedRectangle" Color="003333"/>
    <Xref Database="" ID=""/>
  </DataNode>
  <DataNode TextLabel="hsa-miR-210 gene" GraphId="f71bf" Type="GeneProduct">
    <Graphics CenterX="282.0625" CenterY="1204.25" Width="153.875" Height="20.0" ZOrder="32768" FontSize="10" Valign="Middle" ShapeType="RoundedRectangle" Color="003333"/>
    <Xref Database="" ID=""/>
  </DataNode>
  <DataNode TextLabel="hsa-miR-222/221 cluster" GraphId="ae6b3" Type="GeneProduct">
    <Graphics CenterX="282.0625" CenterY="1162.0" Width="153.875" Height="20.0" ZOrder="32768" FontSize="10" Valign="Middle" ShapeType="RoundedRectangle" Color="003333"/>
    <Xref Database="" ID=""/>
  </DataNode>
  <DataNode TextLabel="hsa-miR-223 gene" GraphId="a13cf" Type="GeneProduct">
    <Graphics CenterX="282.0625" CenterY="814.75" Width="153.875" Height="20.0" ZOrder="32768" FontSize="10" Valign="Middle" ShapeType="RoundedRectangle" Color="003333"/>
    <Xref Database="" ID=""/>
  </DataNode>
  <DataNode TextLabel="hsa-mir-23b/24-1 cluster" GraphId="e6562" Type="GeneProduct">
    <Graphics CenterX="282.0625" CenterY="1358.0" Width="153.875" Height="20.0" ZOrder="32768" FontSize="10" Valign="Middle" ShapeType="RoundedRectangle" Color="003333"/>
    <Xref Database="" ID=""/>
  </DataNode>
  <DataNode TextLabel="hsa-mir-23a/24-2 cluster" GraphId="ed2f6" Type="GeneProduct">
    <Graphics CenterX="282.0625" CenterY="1428.0" Width="153.875" Height="20.0" ZOrder="32768" FontSize="10" Valign="Middle" ShapeType="RoundedRectangle" Color="003333"/>
    <Xref Database="" ID=""/>
  </DataNode>
  <DataNode TextLabel="hsa-miR-29b-2/29c cluster" GraphId="a4ad8" Type="GeneProduct">
    <Graphics CenterX="282.0625" CenterY="755.0" Width="153.875" Height="20.0" ZOrder="32768" FontSize="10" Valign="Middle" ShapeType="RoundedRectangle" Color="003333"/>
    <Xref Database="" ID=""/>
  </DataNode>
  <DataNode TextLabel="hsa-miR-330 gene" GraphId="bac39" Type="GeneProduct">
    <Graphics CenterX="282.0625" CenterY="786.75" Width="153.875" Height="20.0" ZOrder="32768" FontSize="10" Valign="Middle" ShapeType="RoundedRectangle" Color="003333"/>
    <Xref Database="" ID=""/>
  </DataNode>
  <DataNode TextLabel="hsa-mir-34b/34c cluster" GraphId="c3fdd" Type="GeneProduct">
    <Graphics CenterX="281.0625" CenterY="72.25" Width="153.875" Height="20.0" ZOrder="32768" FontSize="10" Valign="Middle" ShapeType="RoundedRectangle" Color="003333"/>
    <Xref Database="" ID=""/>
  </DataNode>
  <DataNode TextLabel="hsa-mir-371/373 cluster" GraphId="f1914" Type="GeneProduct">
    <Graphics CenterX="282.0625" CenterY="1260.75" Width="153.875" Height="20.0" ZOrder="32768" FontSize="10" Valign="Middle" ShapeType="RoundedRectangle" Color="003333"/>
    <Xref Database="" ID=""/>
  </DataNode>
  <DataNode TextLabel="hsa-mir-374b/421 cluster" GraphId="d06a5" Type="GeneProduct">
    <Graphics CenterX="282.0625" CenterY="1526.0" Width="153.875" Height="20.0" ZOrder="32768" FontSize="10" Valign="Middle" ShapeType="RoundedRectangle" Color="003333"/>
    <Xref Database="" ID=""/>
  </DataNode>
  <DataNode TextLabel="hsa-miR-424/450b cluster" GraphId="c453a" Type="GeneProduct">
    <Graphics CenterX="281.0625" CenterY="422.0" Width="153.875" Height="20.0" ZOrder="32768" FontSize="10" Valign="Middle" ShapeType="RoundedRectangle" Color="003333"/>
    <Xref Database="" ID=""/>
  </DataNode>
  <DataNode TextLabel="hsa-miR-449c/449a cluster" GraphId="d5bb9" Type="GeneProduct">
    <Graphics CenterX="281.0625" CenterY="645.75" Width="153.875" Height="20.0" ZOrder="32768" FontSize="10" Valign="Middle" ShapeType="RoundedRectangle" Color="003333"/>
    <Xref Database="" ID=""/>
  </DataNode>
  <DataNode TextLabel="hsa-mir-29b" GraphId="b6fc4" Type="GeneProduct">
    <Graphics CenterX="478.75" CenterY="700.25" Width="80.0" Height="20.0" ZOrder="32768" FontSize="10" Valign="Middle" ShapeType="RoundedRectangle" Color="990099"/>
    <Xref Database="Ensembl" ID="ENSG00000207748"/>
  </DataNode>
  <DataNode TextLabel="hsa-mir-29a" GraphId="d763c" Type="GeneProduct">
    <Graphics CenterX="478.75" CenterY="728.75" Width="80.0" Height="20.0" ZOrder="32768" FontSize="10" Valign="Middle" ShapeType="RoundedRectangle" Color="990099"/>
    <Xref Database="Ensembl" ID="ENSG00000198981"/>
  </DataNode>
  <DataNode TextLabel="hsa-let-7a" GraphId="cd827" Type="GeneProduct">
    <Graphics CenterX="478.75" CenterY="226.0" Width="80.0" Height="20.0" ZOrder="32768" FontSize="10" Valign="Middle" ShapeType="RoundedRectangle" Color="990099"/>
    <Xref Database="Ensembl" ID="ENSG00000199165"/>
  </DataNode>
  <DataNode TextLabel="hsa-let-7f" GraphId="abba7" Type="GeneProduct">
    <Graphics CenterX="478.75" CenterY="170.25" Width="80.0" Height="20.0" ZOrder="32768" FontSize="10" Valign="Middle" ShapeType="RoundedRectangle" Color="990099"/>
    <Xref Database="Ensembl" ID="ENSG00000199072"/>
  </DataNode>
  <DataNode TextLabel="hsa-let-7d" GraphId="b3838" Type="GeneProduct">
    <Graphics CenterX="478.75" CenterY="198.75" Width="80.0" Height="20.0" ZOrder="32768" FontSize="10" Valign="Middle" ShapeType="RoundedRectangle" Color="990099"/>
    <Xref Database="Ensembl" ID="ENSG00000199133"/>
  </DataNode>
  <DataNode TextLabel="hsa-mir-100" GraphId="decbb" Type="GeneProduct">
    <Graphics CenterX="478.75" CenterY="254.25" Width="80.0" Height="20.0" ZOrder="32768" FontSize="10" Valign="Middle" ShapeType="RoundedRectangle" Color="990099"/>
    <Xref Database="Ensembl" ID="ENSG00000207994"/>
  </DataNode>
  <DataNode TextLabel="hsa-mir-106b" GraphId="b475e" Type="GeneProduct">
    <Graphics CenterX="477.75" CenterY="1007.25" Width="80.0" Height="20.0" ZOrder="32768" FontSize="10" Valign="Middle" ShapeType="RoundedRectangle" Color="990099"/>
    <Xref Database="Ensembl" ID="ENSG00000208036"/>
  </DataNode>
  <DataNode TextLabel="hsa-mir-25" GraphId="cf4b5" Type="GeneProduct">
    <Graphics CenterX="477.75" CenterY="1063.0" Width="80.0" Height="20.0" ZOrder="32768" FontSize="10" Valign="Middle" ShapeType="RoundedRectangle" Color="990099"/>
    <Xref Database="Ensembl" ID="ENSG00000207547"/>
  </DataNode>
  <DataNode TextLabel="hsa-mir-93" GraphId="d6d24" Type="GeneProduct">
    <Graphics CenterX="477.75" CenterY="1035.0" Width="80.0" Height="20.0" ZOrder="32768" FontSize="10" Valign="Middle" ShapeType="RoundedRectangle" Color="990099"/>
    <Xref Database="Ensembl" ID="ENSG00000207757"/>
  </DataNode>
  <DataNode TextLabel="hsa-let-7b" GraphId="e5645" Type="GeneProduct">
    <Graphics CenterX="478.75" CenterY="282.0" Width="80.0" Height="20.0" ZOrder="32768" FontSize="10" Valign="Middle" ShapeType="RoundedRectangle" Color="990099"/>
    <Xref Database="Ensembl" ID="ENSG00000207875"/>
  </DataNode>
  <DataNode TextLabel="hsa-mir-143" GraphId="c33ae" Type="GeneProduct">
    <Graphics CenterX="478.75" CenterY="142.25" Width="80.0" Height="20.0" ZOrder="32768" FontSize="10" Valign="Middle" ShapeType="RoundedRectangle" Color="990099"/>
    <Xref Database="Ensembl" ID="ENSG00000208035"/>
  </DataNode>
  <DataNode TextLabel="hsa-mir-145" GraphId="e04d7" Type="GeneProduct">
    <Graphics CenterX="478.75" CenterY="114.0" Width="80.0" Height="20.0" ZOrder="32768" FontSize="10" Valign="Middle" ShapeType="RoundedRectangle" Color="990099"/>
    <Xref Database="Ensembl" ID="ENSG00000207700"/>
  </DataNode>
  <DataNode TextLabel="hsa-mir-16" GraphId="cedd1" Type="GeneProduct">
    <Graphics CenterX="478.75" CenterY="505.0" Width="80.0" Height="20.0" ZOrder="32768" FontSize="10" Valign="Middle" ShapeType="RoundedRectangle" Color="990099"/>
    <Xref Database="Ensembl" ID="ENSG00000208006"/>
  </DataNode>
  <DataNode TextLabel="hsa-mir-15a" GraphId="c9123" Type="GeneProduct">
    <Graphics CenterX="478.75" CenterY="533.0" Width="80.0" Height="20.0" ZOrder="32768" FontSize="10" Valign="Middle" ShapeType="RoundedRectangle" Color="990099"/>
    <Xref Database="Ensembl" ID="ENSG00000207718"/>
  </DataNode>
  <DataNode TextLabel="hsa-mir-15b" GraphId="f2809" Type="GeneProduct">
    <Graphics CenterX="478.75" CenterY="561.25" Width="80.0" Height="20.0" ZOrder="32768" FontSize="10" Valign="Middle" ShapeType="RoundedRectangle" Color="990099"/>
    <Xref Database="Ensembl" ID="ENSG00000207779"/>
  </DataNode>
  <DataNode TextLabel="hsa-mir-17" GraphId="f47ca" Type="GeneProduct">
    <Graphics CenterX="477.75" CenterY="979.25" Width="80.0" Height="20.0" ZOrder="32768" FontSize="10" Valign="Middle" ShapeType="RoundedRectangle" Color="990099"/>
    <Xref Database="Ensembl" ID="ENSG00000207745"/>
  </DataNode>
  <DataNode TextLabel="hsa-mir-18a" GraphId="a0543" Type="GeneProduct">
    <Graphics CenterX="477.75" CenterY="867.75" Width="80.0" Height="20.0" ZOrder="32768" FontSize="10" Valign="Middle" ShapeType="RoundedRectangle" Color="990099"/>
    <Xref Database="Ensembl" ID="ENSG00000199180"/>
  </DataNode>
  <DataNode TextLabel="hsa-mir-19a" GraphId="d3de4" Type="GeneProduct">
    <Graphics CenterX="477.75" CenterY="895.0" Width="80.0" Height="20.0" ZOrder="32768" FontSize="10" Valign="Middle" ShapeType="RoundedRectangle" Color="990099"/>
    <Xref Database="Ensembl" ID="ENSG00000207610"/>
  </DataNode>
  <DataNode TextLabel="hsa-mir-20a" GraphId="f4950" Type="GeneProduct">
    <Graphics CenterX="477.75" CenterY="923.0" Width="80.0" Height="20.0" ZOrder="32768" FontSize="10" Valign="Middle" ShapeType="RoundedRectangle" Color="990099"/>
    <Xref Database="Ensembl" ID="ENSG00000199149"/>
  </DataNode>
  <DataNode TextLabel="hsa-mir-19b" GraphId="e1424" Type="GeneProduct">
    <Graphics CenterX="477.75" CenterY="951.0" Width="80.0" Height="20.0" ZOrder="32768" FontSize="10" Valign="Middle" ShapeType="RoundedRectangle" Color="990099"/>
    <Xref Database="Ensembl" ID="ENSG00000207560"/>
  </DataNode>
  <DataNode TextLabel="hsa-mir-92a" GraphId="f5042" Type="GeneProduct">
    <Graphics CenterX="477.75" CenterY="838.25" Width="80.0" Height="20.0" ZOrder="32768" FontSize="10" Valign="Middle" ShapeType="RoundedRectangle" Color="990099"/>
    <Xref Database="Ensembl" ID="ENSG00000207968"/>
  </DataNode>
  <DataNode TextLabel="hsa-mir-181a" GraphId="d4272" Type="GeneProduct">
    <Graphics CenterX="477.75" CenterY="1091.25" Width="80.0" Height="20.0" ZOrder="32768" FontSize="10" Valign="Middle" ShapeType="RoundedRectangle" Color="990099"/>
    <Xref Database="Ensembl" ID="ENSG00000207759"/>
  </DataNode>
  <DataNode TextLabel="hsa-mir-181b" GraphId="d97d4" Type="GeneProduct">
    <Graphics CenterX="477.75" CenterY="1119.0" Width="80.0" Height="20.0" ZOrder="32768" FontSize="10" Valign="Middle" ShapeType="RoundedRectangle" Color="990099"/>
    <Xref Database="Ensembl" ID="ENSG00000207975"/>
  </DataNode>
  <DataNode TextLabel="hsa-mir-497" GraphId="ebd2c" Type="GeneProduct">
    <Graphics CenterX="478.75" CenterY="338.0" Width="80.0" Height="20.0" ZOrder="32768" FontSize="10" Valign="Middle" ShapeType="RoundedRectangle" Color="990099"/>
    <Xref Database="Ensembl" ID="ENSG00000207791"/>
  </DataNode>
  <DataNode TextLabel="hsa-mir-195" GraphId="cb230" Type="GeneProduct">
    <Graphics CenterX="478.75" CenterY="310.0" Width="80.0" Height="20.0" ZOrder="32768" FontSize="10" Valign="Middle" ShapeType="RoundedRectangle" Color="990099"/>
    <Xref Database="Ensembl" ID="ENSG00000207929"/>
  </DataNode>
  <DataNode TextLabel="hsa-mir-203" GraphId="df8b2" Type="GeneProduct">
    <Graphics CenterX="477.75" CenterY="1483.25" Width="80.0" Height="20.0" ZOrder="32768" FontSize="10" Valign="Middle" ShapeType="RoundedRectangle" Color="990099"/>
    <Xref Database="Ensembl" ID="ENSG00000207568"/>
  </DataNode>
  <DataNode TextLabel="hsa-mir-21" GraphId="cf284" Type="GeneProduct">
    <Graphics CenterX="478.75" CenterY="589.25" Width="80.0" Height="20.0" ZOrder="32768" FontSize="10" Valign="Middle" ShapeType="RoundedRectangle" Color="990099"/>
    <Xref Database="Ensembl" ID="ENSG00000199004"/>
  </DataNode>
  <DataNode TextLabel="hsa-mir-210" GraphId="b74e5" Type="GeneProduct">
    <Graphics CenterX="477.75" CenterY="1203.0" Width="80.0" Height="20.0" ZOrder="32768" FontSize="10" Valign="Middle" ShapeType="RoundedRectangle" Color="990099"/>
    <Xref Database="Ensembl" ID="ENSG00000199038"/>
  </DataNode>
  <DataNode TextLabel="hsa-mir-222" GraphId="ed216" Type="GeneProduct">
    <Graphics CenterX="477.75" CenterY="1147.0" Width="80.0" Height="20.0" ZOrder="32768" FontSize="10" Valign="Middle" ShapeType="RoundedRectangle" Color="990099"/>
    <Xref Database="Ensembl" ID="ENSG00000207725"/>
  </DataNode>
  <DataNode TextLabel="hsa-mir-221" GraphId="d3af3" Type="GeneProduct">
    <Graphics CenterX="477.75" CenterY="1175.75" Width="80.0" Height="20.0" ZOrder="32768" FontSize="10" Valign="Middle" ShapeType="RoundedRectangle" Color="990099"/>
    <Xref Database="Ensembl" ID="ENSG00000207870"/>
  </DataNode>
  <DataNode TextLabel="hsa-mir-223" GraphId="b6f69" Type="GeneProduct">
    <Graphics CenterX="477.75" CenterY="811.75" Width="80.0" Height="20.0" ZOrder="32768" FontSize="10" Valign="Middle" ShapeType="RoundedRectangle" Color="990099"/>
    <Xref Database="Ensembl" ID="ENSG00000207939"/>
  </DataNode>
  <DataNode TextLabel="hsa-mir-24" GraphId="b9d23" Type="GeneProduct">
    <Graphics CenterX="477.75" CenterY="1399.0" Width="80.0" Height="20.0" ZOrder="32768" FontSize="10" Valign="Middle" ShapeType="RoundedRectangle" Color="990099"/>
    <Xref Database="Ensembl" ID="ENSG00000207617"/>
  </DataNode>
  <DataNode TextLabel="hsa-mir-27b" GraphId="bf55b" Type="GeneProduct">
    <Graphics CenterX="477.75" CenterY="1371.25" Width="80.0" Height="20.0" ZOrder="32768" FontSize="10" Valign="Middle" ShapeType="RoundedRectangle" Color="990099"/>
    <Xref Database="Ensembl" ID="ENSG00000207864"/>
  </DataNode>
  <DataNode TextLabel="hsa-mir-3074" GraphId="b47de" Type="GeneProduct">
    <Graphics CenterX="477.75" CenterY="1315.0" Width="80.0" Height="20.0" ZOrder="32768" FontSize="10" Valign="Middle" ShapeType="RoundedRectangle" Color="990099"/>
    <Xref Database="miRBase Sequence" ID="MI0014181"/>
  </DataNode>
  <DataNode TextLabel="hsa-mir-23b" GraphId="ef529" Type="GeneProduct">
    <Graphics CenterX="477.75" CenterY="1343.0" Width="80.0" Height="20.0" ZOrder="32768" FontSize="10" Valign="Middle" ShapeType="RoundedRectangle" Color="990099"/>
    <Xref Database="Ensembl" ID="ENSG00000207563"/>
  </DataNode>
  <DataNode TextLabel="hsa-mir-23a" GraphId="c7719" Type="GeneProduct">
    <Graphics CenterX="477.75" CenterY="1427.75" Width="80.0" Height="20.0" ZOrder="32768" FontSize="10" Valign="Middle" ShapeType="RoundedRectangle" Color="990099"/>
    <Xref Database="Ensembl" ID="ENSG00000207980"/>
  </DataNode>
  <DataNode TextLabel="hsa-mir-27a" GraphId="f27b3" Type="GeneProduct">
    <Graphics CenterX="477.75" CenterY="1455.25" Width="80.0" Height="20.0" ZOrder="32768" FontSize="10" Valign="Middle" ShapeType="RoundedRectangle" Color="990099"/>
    <Xref Database="Ensembl" ID="ENSG00000207808"/>
  </DataNode>
  <DataNode TextLabel="hsa-mir-29c" GraphId="c73f2" Type="GeneProduct">
    <Graphics CenterX="478.75" CenterY="755.0" Width="80.0" Height="20.0" ZOrder="32768" FontSize="10" Valign="Middle" ShapeType="RoundedRectangle" Color="990099"/>
    <Xref Database="Ensembl" ID="ENSG00000207966"/>
  </DataNode>
  <DataNode TextLabel="hsa-mir-330" GraphId="fe6c9" Type="GeneProduct">
    <Graphics CenterX="477.75" CenterY="783.0" Width="80.0" Height="20.0" ZOrder="32768" FontSize="10" Valign="Middle" ShapeType="RoundedRectangle" Color="990099"/>
    <Xref Database="Ensembl" ID="ENSG00000199066"/>
  </DataNode>
  <DataNode TextLabel="hsa-mir-34b" GraphId="e0961" Type="GeneProduct">
    <Graphics CenterX="478.75" CenterY="58.0" Width="80.0" Height="20.0" ZOrder="32768" FontSize="10" Valign="Middle" ShapeType="RoundedRectangle" Color="990099"/>
    <Xref Database="Ensembl" ID="ENSG00000207811"/>
  </DataNode>
  <DataNode TextLabel="hsa-mir-34c" GraphId="e7c66" Type="GeneProduct">
    <Graphics CenterX="478.75" CenterY="86.0" Width="80.0" Height="20.0" ZOrder="32768" FontSize="10" Valign="Middle" ShapeType="RoundedRectangle" Color="990099"/>
    <Xref Database="Ensembl" ID="ENSG00000207562"/>
  </DataNode>
  <DataNode TextLabel="hsa-mir-372" GraphId="b609a" Type="GeneProduct">
    <Graphics CenterX="477.75" CenterY="1259.25" Width="80.0" Height="20.0" ZOrder="32768" FontSize="10" Valign="Middle" ShapeType="RoundedRectangle" Color="990099"/>
    <Xref Database="Ensembl" ID="ENSG00000199095"/>
  </DataNode>
  <DataNode TextLabel="hsa-mir-371" GraphId="a7ee5" Type="GeneProduct">
    <Graphics CenterX="477.75" CenterY="1231.75" Width="80.0" Height="20.0" ZOrder="32768" FontSize="10" Valign="Middle" ShapeType="RoundedRectangle" Color="990099"/>
    <Xref Database="Ensembl" ID="ENSG00000199031"/>
  </DataNode>
  <DataNode TextLabel="hsa-mir-373" GraphId="e72ed" Type="GeneProduct">
    <Graphics CenterX="477.75" CenterY="1287.75" Width="80.0" Height="20.0" ZOrder="32768" FontSize="10" Valign="Middle" ShapeType="RoundedRectangle" Color="990099"/>
    <Xref Database="Ensembl" ID="ENSG00000199143"/>
  </DataNode>
  <DataNode TextLabel="hsa-mir-421" GraphId="ee28a" Type="GeneProduct">
    <Graphics CenterX="477.75" CenterY="1539.0" Width="80.0" Height="20.0" ZOrder="32768" FontSize="10" Valign="Middle" ShapeType="RoundedRectangle" Color="990099"/>
    <Xref Database="Ensembl" ID="ENSG00000202566"/>
  </DataNode>
  <DataNode TextLabel="hsa-mir-374b" GraphId="bae50" Type="GeneProduct">
    <Graphics CenterX="477.75" CenterY="1511.0" Width="80.0" Height="20.0" ZOrder="32768" FontSize="10" Valign="Middle" ShapeType="RoundedRectangle" Color="990099"/>
    <Xref Database="Ensembl" ID="ENSG00000212027"/>
  </DataNode>
  <DataNode TextLabel="hsa-mir-450b" GraphId="bc632" Type="GeneProduct">
    <Graphics CenterX="478.75" CenterY="478.0" Width="80.0" Height="20.0" ZOrder="32768" FontSize="10" Valign="Middle" ShapeType="RoundedRectangle" Color="990099"/>
    <Xref Database="Ensembl" ID="ENSG00000216001"/>
  </DataNode>
  <DataNode TextLabel="hsa-mir-450a" GraphId="cd770" Type="GeneProduct">
    <Graphics CenterX="478.75" CenterY="450.0" Width="80.0" Height="20.0" ZOrder="32768" FontSize="10" Valign="Middle" ShapeType="RoundedRectangle" Color="990099"/>
    <Xref Database="Ensembl" ID="ENSG00000207755"/>
  </DataNode>
  <DataNode TextLabel="hsa-mir-542" GraphId="b04f0" Type="GeneProduct">
    <Graphics CenterX="478.75" CenterY="422.0" Width="80.0" Height="20.0" ZOrder="32768" FontSize="10" Valign="Middle" ShapeType="RoundedRectangle" Color="990099"/>
    <Xref Database="Ensembl" ID="ENSG00000207784"/>
  </DataNode>
  <DataNode TextLabel="hsa-mir-503" GraphId="c9d2a" Type="GeneProduct">
    <Graphics CenterX="478.75" CenterY="394.25" Width="80.0" Height="20.0" ZOrder="32768" FontSize="10" Valign="Middle" ShapeType="RoundedRectangle" Color="990099"/>
    <Xref Database="Ensembl" ID="ENSG00000208005"/>
  </DataNode>
  <DataNode TextLabel="hsa-mir-424" GraphId="b69b6" Type="GeneProduct">
    <Graphics CenterX="478.75" CenterY="366.0" Width="80.0" Height="20.0" ZOrder="32768" FontSize="10" Valign="Middle" ShapeType="RoundedRectangle" Color="990099"/>
    <Xref Database="Ensembl" ID="ENSG00000199097"/>
  </DataNode>
  <DataNode TextLabel="hsa-mir-449a" GraphId="f0825" Type="GeneProduct">
    <Graphics CenterX="478.75" CenterY="644.75" Width="80.0" Height="20.0" ZOrder="32768" FontSize="10" Valign="Middle" ShapeType="RoundedRectangle" Color="990099"/>
    <Xref Database="Ensembl" ID="ENSG00000198983"/>
  </DataNode>
  <DataNode TextLabel="hsa-mir-449b" GraphId="f6d41" Type="GeneProduct">
    <Graphics CenterX="478.75" CenterY="672.0" Width="80.0" Height="20.0" ZOrder="32768" FontSize="10" Valign="Middle" ShapeType="RoundedRectangle" Color="990099"/>
    <Xref Database="Ensembl" ID="ENSG00000207728"/>
  </DataNode>
  <DataNode TextLabel="hsa-mir-449c" GraphId="b0b59" Type="GeneProduct">
    <Graphics CenterX="478.75" CenterY="616.75" Width="80.0" Height="20.0" ZOrder="32768" FontSize="10" Valign="Middle" ShapeType="RoundedRectangle" Color="990099"/>
    <Xref Database="miRBase Sequence" ID="MI0003823"/>
  </DataNode>
  <DataNode TextLabel="E2F1" GraphId="a9668" Type="GeneProduct">
    <Graphics CenterX="43.0" CenterY="953.0" Width="80.0" Height="20.0" ZOrder="32768" FontSize="10" Valign="Middle" Color="ff3333"/>
    <Xref Database="Entrez Gene" ID="1869"/>
  </DataNode>
  <DataNode TextLabel="c-Myc" GraphId="a9ac7" Type="GeneProduct">
    <Graphics CenterX="43.0" CenterY="505.0" Width="80.0" Height="20.0" ZOrder="32768" FontSize="10" Valign="Middle" Color="ff3333"/>
    <Xref Database="Entrez Gene" ID="4609"/>
  </DataNode>
  <DataNode TextLabel="CDK6" GraphId="bee63" Type="GeneProduct">
    <Graphics CenterX="638.75" CenterY="688.75" Width="80.0" Height="20.0" ZOrder="32768" FontSize="10" Valign="Middle"/>
    <Xref Database="Entrez Gene" ID="1021"/>
  </DataNode>
  <DataNode TextLabel="c-Myc" GraphId="b506f" Type="GeneProduct">
    <Graphics CenterX="638.75" CenterY="114.75" Width="80.0" Height="20.0" ZOrder="32768" FontSize="10" Valign="Middle" Color="ff3333"/>
    <Xref Database="Entrez Gene" ID="4609"/>
  </DataNode>
  <DataNode TextLabel="CCND1" GraphId="efafa" Type="GeneProduct">
    <Graphics CenterX="638.75" CenterY="366.0" Width="80.0" Height="20.0" ZOrder="32768" FontSize="10" Valign="Middle" Color="ff3333"/>
    <Xref Database="Entrez Gene" ID="595"/>
  </DataNode>
  <DataNode TextLabel="CDKN1A" GraphId="c20c1" Type="GeneProduct">
    <Graphics CenterX="638.75" CenterY="993.75" Width="80.0" Height="20.0" ZOrder="32768" FontSize="10" Valign="Middle"/>
    <Xref Database="Entrez Gene" ID="1026"/>
  </DataNode>
  <DataNode TextLabel="CDC25A2" GraphId="ecca3" Type="GeneProduct">
    <Graphics CenterX="638.75" CenterY="533.0" Width="80.0" Height="20.0" ZOrder="32768" FontSize="10" Valign="Middle"/>
    <Xref Database="Entrez Gene" ID="993"/>
  </DataNode>
  <DataNode TextLabel="CCND3" GraphId="d93b5" Type="GeneProduct">
    <Graphics CenterX="638.75" CenterY="505.0" Width="80.0" Height="20.0" ZOrder="32768" FontSize="10" Valign="Middle"/>
    <Xref Database="Entrez Gene" ID="896"/>
  </DataNode>
  <DataNode TextLabel="CCNE1" GraphId="c95d7" Type="GeneProduct">
    <Graphics CenterX="638.75" CenterY="477.75" Width="80.0" Height="20.0" ZOrder="32768" FontSize="10" Valign="Middle"/>
    <Xref Database="Entrez Gene" ID="898"/>
  </DataNode>
  <DataNode TextLabel="E2F1" GraphId="f531e" Type="GeneProduct">
    <Graphics CenterX="638.75" CenterY="876.0" Width="80.0" Height="20.0" ZOrder="32768" FontSize="10" Valign="Middle" Color="ff3333"/>
    <Xref Database="Entrez Gene" ID="1869"/>
  </DataNode>
  <DataNode TextLabel="CDKN1B" GraphId="d15d4" Type="GeneProduct">
    <Graphics CenterX="638.75" CenterY="1133.0" Width="80.0" Height="20.0" ZOrder="32768" FontSize="10" Valign="Middle"/>
    <Xref Database="Entrez Gene" ID="1027"/>
  </DataNode>
  <DataNode TextLabel="ABL1" GraphId="be324" Type="GeneProduct">
    <Graphics CenterX="638.75" CenterY="1483.0" Width="80.0" Height="20.0" ZOrder="32768" FontSize="10" Valign="Middle"/>
    <Xref Database="Entrez Gene" ID="25"/>
  </DataNode>
  <DataNode TextLabel="RAD52" GraphId="fe0f4" Type="GeneProduct">
    <Graphics CenterX="638.75" CenterY="1245.0" Width="80.0" Height="20.0" ZOrder="32768" FontSize="10" Valign="Middle"/>
    <Xref Database="Entrez Gene" ID="5893"/>
  </DataNode>
  <DataNode TextLabel="H2AFX" GraphId="d51f1" Type="GeneProduct">
    <Graphics CenterX="638.75" CenterY="1400.0" Width="80.0" Height="20.0" ZOrder="32768" FontSize="10" Valign="Middle"/>
    <Xref Database="Entrez Gene" ID="3014"/>
  </DataNode>
  <DataNode TextLabel="CREB1" GraphId="e1e89" Type="GeneProduct">
    <Graphics CenterX="638.75" CenterY="58.75" Width="80.0" Height="20.0" ZOrder="32768" FontSize="10" Valign="Middle"/>
    <Xref Database="Entrez Gene" ID="1385"/>
  </DataNode>
  <DataNode TextLabel="ATM" GraphId="b027a" Type="GeneProduct">
    <Graphics CenterX="638.75" CenterY="1539.25" Width="80.0" Height="20.0" ZOrder="32768" FontSize="10" Valign="Middle"/>
    <Xref Database="Entrez Gene" ID="472"/>
  </DataNode>
  <DataNode TextLabel="TP53" GraphId="f26a8" Type="GeneProduct">
    <Graphics CenterX="43.0" CenterY="101.0" Width="80.0" Height="20.0" ZOrder="32768" FontSize="10" Valign="Middle"/>
    <Xref Database="Entrez Gene" ID="7157"/>
  </DataNode>
  <DataNode TextLabel="CCND1" GraphId="c5e70" Type="GeneProduct">
    <Graphics CenterX="43.0" CenterY="743.0" Width="80.0" Height="20.0" ZOrder="32768" FontSize="10" Valign="Middle" Color="ff3333"/>
    <Xref Database="Entrez Gene" ID="595"/>
  </DataNode>
  <Interaction GraphId="id52b45acd">
    <Graphics ZOrder="12288" LineStyle="Broken" LineThickness="1.0">
      <Point X="359.0" Y="700.75" GraphRef="b76ec" RelX="1.0" RelY="0.0"/>
      <Point X="438.75" Y="700.25" GraphRef="b6fc4" RelX="-1.0" RelY="0.0" ArrowHead="Arrow"/>
    </Graphics>
    <Xref Database="" ID=""/>
  </Interaction>
  <Interaction GraphId="id9591a5bc">
    <Graphics ZOrder="12288" LineStyle="Broken" LineThickness="1.0">
      <Point X="359.0" Y="700.75" GraphRef="b76ec" RelX="1.0" RelY="0.0"/>
      <Point X="438.75" Y="728.75" GraphRef="d763c" RelX="-1.0" RelY="0.0" ArrowHead="Arrow"/>
    </Graphics>
    <Xref Database="" ID=""/>
  </Interaction>
  <Interaction GraphId="id44f3c68f">
    <Graphics ZOrder="12288" LineStyle="Broken" LineThickness="1.0">
      <Point X="358.0" Y="198.0" GraphRef="cc19d" RelX="1.0" RelY="0.0"/>
      <Point X="438.75" Y="226.0" GraphRef="cd827" RelX="-1.0" RelY="0.0" ArrowHead="Arrow"/>
    </Graphics>
    <Xref Database="" ID=""/>
  </Interaction>
  <Interaction GraphId="idb2681f76">
    <Graphics ZOrder="12288" LineStyle="Broken" LineThickness="1.0">
      <Point X="358.0" Y="198.0" GraphRef="cc19d" RelX="1.0" RelY="0.0"/>
      <Point X="438.75" Y="170.25" GraphRef="abba7" RelX="-1.0" RelY="0.0" ArrowHead="Arrow"/>
    </Graphics>
    <Xref Database="" ID=""/>
  </Interaction>
  <Interaction GraphId="id4bf60516">
    <Graphics ZOrder="12288" LineStyle="Broken" LineThickness="1.0">
      <Point X="358.0" Y="198.0" GraphRef="cc19d" RelX="1.0" RelY="0.0"/>
      <Point X="438.75" Y="198.75" GraphRef="b3838" RelX="-1.0" RelY="0.0" ArrowHead="Arrow"/>
    </Graphics>
    <Xref Database="" ID=""/>
  </Interaction>
  <Interaction GraphId="id7b8d7e98">
    <Graphics ZOrder="12288" LineStyle="Broken" LineThickness="1.0">
      <Point X="358.0" Y="242.0" GraphRef="fa130" RelX="1.0" RelY="0.0"/>
      <Point X="438.75" Y="226.0" GraphRef="cd827" RelX="-1.0" RelY="0.0" ArrowHead="Arrow"/>
    </Graphics>
    <Xref Database="" ID=""/>
  </Interaction>
  <Interaction GraphId="id43f933d4">
    <Graphics ZOrder="12288" LineStyle="Broken" LineThickness="1.0">
      <Point X="358.0" Y="242.0" GraphRef="fa130" RelX="1.0" RelY="0.0"/>
      <Point X="438.75" Y="254.25" GraphRef="decbb" RelX="-1.0" RelY="0.0" ArrowHead="Arrow"/>
    </Graphics>
    <Xref Database="" ID=""/>
  </Interaction>
  <Interaction GraphId="idf8e4e151">
    <Graphics ZOrder="12288" LineStyle="Broken" LineThickness="1.0">
      <Point X="358.0" Y="282.25" GraphRef="d5cbf" RelX="1.0" RelY="0.0"/>
      <Point X="438.75" Y="226.0" GraphRef="cd827" RelX="-1.0" RelY="0.0" ArrowHead="Arrow"/>
    </Graphics>
    <Xref Database="" ID=""/>
  </Interaction>
  <Interaction GraphId="id646065a5">
    <Graphics ZOrder="12288" LineStyle="Broken" LineThickness="1.0">
      <Point X="358.0" Y="282.25" GraphRef="d5cbf" RelX="1.0" RelY="0.0"/>
      <Point X="438.75" Y="282.0" GraphRef="e5645" RelX="-1.0" RelY="0.0" ArrowHead="Arrow"/>
    </Graphics>
    <Xref Database="" ID=""/>
  </Interaction>
  <Interaction GraphId="idaa6880a">
    <Graphics ZOrder="12288" LineStyle="Broken" LineThickness="1.0">
      <Point X="359.0" Y="1037.0" GraphRef="a4fa7" RelX="1.0" RelY="0.0"/>
      <Point X="437.75" Y="1035.0" GraphRef="d6d24" RelX="-1.0" RelY="0.0" ArrowHead="Arrow"/>
    </Graphics>
    <Xref Database="" ID=""/>
  </Interaction>
  <Interaction GraphId="id13151f2b">
    <Graphics ZOrder="12288" LineStyle="Broken" LineThickness="1.0">
      <Point X="359.0" Y="1037.0" GraphRef="a4fa7" RelX="1.0" RelY="0.0"/>
      <Point X="437.75" Y="1007.25" GraphRef="b475e" RelX="-1.0" RelY="0.0" ArrowHead="Arrow"/>
    </Graphics>
    <Xref Database="" ID=""/>
  </Interaction>
  <Interaction GraphId="id547d338f">
    <Graphics ZOrder="12288" LineStyle="Broken" LineThickness="1.0">
      <Point X="359.0" Y="1037.0" GraphRef="a4fa7" RelX="1.0" RelY="0.0"/>
      <Point X="437.75" Y="1063.0" GraphRef="cf4b5" RelX="-1.0" RelY="0.0" ArrowHead="Arrow"/>
    </Graphics>
    <Xref Database="" ID=""/>
  </Interaction>
  <Interaction GraphId="idc66a8b6e">
    <Graphics ZOrder="12288" LineStyle="Broken" LineThickness="1.0">
      <Point X="358.0" Y="130.0" GraphRef="cac6b" RelX="1.0" RelY="0.0"/>
      <Point X="438.75" Y="142.25" GraphRef="c33ae" RelX="-1.0" RelY="0.0" ArrowHead="Arrow"/>
    </Graphics>
    <Xref Database="" ID=""/>
  </Interaction>
  <Interaction GraphId="idf06fc607">
    <Graphics ZOrder="12288" LineStyle="Broken" LineThickness="1.0">
      <Point X="358.0" Y="130.0" GraphRef="cac6b" RelX="1.0" RelY="0.0"/>
      <Point X="438.75" Y="114.0" GraphRef="e04d7" RelX="-1.0" RelY="0.0" ArrowHead="Arrow"/>
    </Graphics>
    <Xref Database="" ID=""/>
  </Interaction>
  <Interaction GraphId="id133642e3">
    <Graphics ZOrder="12288" LineStyle="Broken" LineThickness="1.0">
      <Point X="358.0" Y="505.25" GraphRef="c2c02" RelX="1.0" RelY="0.0"/>
      <Point X="438.75" Y="533.0" GraphRef="c9123" RelX="-1.0" RelY="0.0" ArrowHead="Arrow"/>
    </Graphics>
    <Xref Database="" ID=""/>
  </Interaction>
  <Interaction GraphId="id5d0cee68">
    <Graphics ZOrder="12288" LineStyle="Broken" LineThickness="1.0">
      <Point X="358.0" Y="505.25" GraphRef="c2c02" RelX="1.0" RelY="0.0"/>
      <Point X="438.75" Y="505.0" GraphRef="cedd1" RelX="-1.0" RelY="0.0" ArrowHead="Arrow"/>
    </Graphics>
    <Xref Database="" ID=""/>
  </Interaction>
  <Interaction GraphId="idb50d93d0">
    <Graphics ZOrder="12288" LineStyle="Broken" LineThickness="1.0">
      <Point X="358.0" Y="561.0" GraphRef="a7a20" RelX="1.0" RelY="0.0"/>
      <Point X="438.75" Y="505.0" GraphRef="cedd1" RelX="-1.0" RelY="0.0" ArrowHead="Arrow"/>
    </Graphics>
    <Xref Database="" ID=""/>
  </Interaction>
  <Interaction GraphId="id997b7cf1">
    <Graphics ZOrder="12288" LineStyle="Broken" LineThickness="1.0">
      <Point X="358.0" Y="561.0" GraphRef="a7a20" RelX="1.0" RelY="0.0"/>
      <Point X="438.75" Y="561.25" GraphRef="f2809" RelX="-1.0" RelY="0.0" ArrowHead="Arrow"/>
    </Graphics>
    <Xref Database="" ID=""/>
  </Interaction>
  <Interaction GraphId="id7798a32d">
    <Graphics ZOrder="12288" LineStyle="Broken" LineThickness="1.0">
      <Point X="359.0" Y="912.0" GraphRef="daee3" RelX="1.0" RelY="0.0"/>
      <Point X="437.75" Y="979.25" GraphRef="f47ca" RelX="-1.0" RelY="0.0" ArrowHead="Arrow"/>
    </Graphics>
    <Xref Database="" ID=""/>
  </Interaction>
  <Interaction GraphId="idb226d178">
    <Graphics ZOrder="12288" LineStyle="Broken" LineThickness="1.0">
      <Point X="359.0" Y="912.0" GraphRef="daee3" RelX="1.0" RelY="0.0"/>
      <Point X="437.75" Y="867.75" GraphRef="a0543" RelX="-1.0" RelY="0.0" ArrowHead="Arrow"/>
    </Graphics>
    <Xref Database="" ID=""/>
  </Interaction>
  <Interaction GraphId="id44269d42">
    <Graphics ZOrder="12288" LineStyle="Broken" LineThickness="1.0">
      <Point X="359.0" Y="912.0" GraphRef="daee3" RelX="1.0" RelY="0.0"/>
      <Point X="437.75" Y="895.0" GraphRef="d3de4" RelX="-1.0" RelY="0.0" ArrowHead="Arrow"/>
    </Graphics>
    <Xref Database="" ID=""/>
  </Interaction>
  <Interaction GraphId="id8dfd48c7">
    <Graphics ZOrder="12288" LineStyle="Broken" LineThickness="1.0">
      <Point X="359.0" Y="912.0" GraphRef="daee3" RelX="1.0" RelY="0.0"/>
      <Point X="437.75" Y="923.0" GraphRef="f4950" RelX="-1.0" RelY="0.0" ArrowHead="Arrow"/>
    </Graphics>
    <Xref Database="" ID=""/>
  </Interaction>
  <Interaction GraphId="idd7d3f44c">
    <Graphics ZOrder="12288" LineStyle="Broken" LineThickness="1.0">
      <Point X="359.0" Y="912.0" GraphRef="daee3" RelX="1.0" RelY="0.0"/>
      <Point X="437.75" Y="951.0" GraphRef="e1424" RelX="-1.0" RelY="0.0" ArrowHead="Arrow"/>
    </Graphics>
    <Xref Database="" ID=""/>
  </Interaction>
  <Interaction GraphId="id4e89f8aa">
    <Graphics ZOrder="12288" LineStyle="Broken" LineThickness="1.0">
      <Point X="359.0" Y="912.0" GraphRef="daee3" RelX="1.0" RelY="0.0"/>
      <Point X="437.75" Y="838.25" GraphRef="f5042" RelX="-1.0" RelY="0.0" ArrowHead="Arrow"/>
    </Graphics>
    <Xref Database="" ID=""/>
  </Interaction>
  <Interaction GraphId="id8b9fc3b1">
    <Graphics ZOrder="12288" LineStyle="Broken" LineThickness="1.0">
      <Point X="359.0" Y="1092.0" GraphRef="d05f3" RelX="1.0" RelY="0.0"/>
      <Point X="437.75" Y="1091.25" GraphRef="d4272" RelX="-1.0" RelY="0.0" ArrowHead="Arrow"/>
    </Graphics>
    <Xref Database="" ID=""/>
  </Interaction>
  <Interaction GraphId="id4960f964">
    <Graphics ZOrder="12288" LineStyle="Broken" LineThickness="1.0">
      <Point X="359.0" Y="1092.0" GraphRef="d05f3" RelX="1.0" RelY="0.0"/>
      <Point X="437.75" Y="1119.0" GraphRef="d97d4" RelX="-1.0" RelY="0.0" ArrowHead="Arrow"/>
    </Graphics>
    <Xref Database="" ID=""/>
  </Interaction>
  <Interaction GraphId="id287c7b69">
    <Graphics ZOrder="12288" LineStyle="Broken" LineThickness="1.0">
      <Point X="359.0" Y="1120.75" GraphRef="b0fb5" RelX="1.0" RelY="0.0"/>
      <Point X="437.75" Y="1091.25" GraphRef="d4272" RelX="-1.0" RelY="0.0" ArrowHead="Arrow"/>
    </Graphics>
    <Xref Database="" ID=""/>
  </Interaction>
  <Interaction GraphId="id56b26aac">
    <Graphics ZOrder="12288" LineStyle="Broken" LineThickness="1.0">
      <Point X="359.0" Y="1120.75" GraphRef="b0fb5" RelX="1.0" RelY="0.0"/>
      <Point X="437.75" Y="1119.0" GraphRef="d97d4" RelX="-1.0" RelY="0.0" ArrowHead="Arrow"/>
    </Graphics>
    <Xref Database="" ID=""/>
  </Interaction>
  <Interaction GraphId="ida028eac2">
    <Graphics ZOrder="12288" LineStyle="Broken" LineThickness="1.0">
      <Point X="358.0" Y="325.0" GraphRef="e86ce" RelX="1.0" RelY="0.0"/>
      <Point X="438.75" Y="310.0" GraphRef="cb230" RelX="-1.0" RelY="0.0" ArrowHead="Arrow"/>
    </Graphics>
    <Xref Database="" ID=""/>
  </Interaction>
  <Interaction GraphId="ide9ff9647">
    <Graphics ZOrder="12288" LineStyle="Broken" LineThickness="1.0">
      <Point X="358.0" Y="325.0" GraphRef="e86ce" RelX="1.0" RelY="0.0"/>
      <Point X="438.75" Y="338.0" GraphRef="ebd2c" RelX="-1.0" RelY="0.0" ArrowHead="Arrow"/>
    </Graphics>
    <Xref Database="" ID=""/>
  </Interaction>
  <Interaction GraphId="id5a160362">
    <Graphics ZOrder="12288" LineStyle="Broken" LineThickness="1.0">
      <Point X="359.0" Y="1484.25" GraphRef="ba73b" RelX="1.0" RelY="0.0"/>
      <Point X="437.75" Y="1483.25" GraphRef="df8b2" RelX="-1.0" RelY="0.0" ArrowHead="Arrow"/>
    </Graphics>
    <Xref Database="" ID=""/>
  </Interaction>
  <Interaction GraphId="id3fd73e1d">
    <Graphics ZOrder="12288" LineStyle="Broken" LineThickness="1.0">
      <Point X="358.0" Y="589.75" GraphRef="e74d6" RelX="1.0" RelY="0.0"/>
      <Point X="438.75" Y="589.25" GraphRef="cf284" RelX="-1.0" RelY="0.0" ArrowHead="Arrow"/>
    </Graphics>
    <Xref Database="" ID=""/>
  </Interaction>
  <Interaction GraphId="id89bf7197">
    <Graphics ZOrder="12288" LineStyle="Broken" LineThickness="1.0">
      <Point X="359.0" Y="1204.25" GraphRef="f71bf" RelX="1.0" RelY="0.0"/>
      <Point X="437.75" Y="1203.0" GraphRef="b74e5" RelX="-1.0" RelY="0.0" ArrowHead="Arrow"/>
    </Graphics>
    <Xref Database="" ID=""/>
  </Interaction>
  <Interaction GraphId="idb7a99208">
    <Graphics ZOrder="12288" LineStyle="Broken" LineThickness="1.0">
      <Point X="359.0" Y="1162.0" GraphRef="ae6b3" RelX="1.0" RelY="0.0"/>
      <Point X="437.75" Y="1147.0" GraphRef="ed216" RelX="-1.0" RelY="0.0" ArrowHead="Arrow"/>
    </Graphics>
    <Xref Database="" ID=""/>
  </Interaction>
  <Interaction GraphId="id11f732f3">
    <Graphics ZOrder="12288" LineStyle="Broken" LineThickness="1.0">
      <Point X="359.0" Y="1162.0" GraphRef="ae6b3" RelX="1.0" RelY="0.0"/>
      <Point X="437.75" Y="1175.75" GraphRef="d3af3" RelX="-1.0" RelY="0.0" ArrowHead="Arrow"/>
    </Graphics>
    <Xref Database="" ID=""/>
  </Interaction>
  <Interaction GraphId="ida9072f6a">
    <Graphics ZOrder="12288" LineStyle="Broken" LineThickness="1.0">
      <Point X="359.0" Y="814.75" GraphRef="a13cf" RelX="1.0" RelY="0.0"/>
      <Point X="437.75" Y="811.75" GraphRef="b6f69" RelX="-1.0" RelY="0.0" ArrowHead="Arrow"/>
    </Graphics>
    <Xref Database="" ID=""/>
  </Interaction>
  <Interaction GraphId="idc30252f5">
    <Graphics ZOrder="12288" LineStyle="Broken" LineThickness="1.0">
      <Point X="359.0" Y="1358.0" GraphRef="e6562" RelX="1.0" RelY="0.0"/>
      <Point X="437.75" Y="1315.0" GraphRef="b47de" RelX="-1.0" RelY="0.0" ArrowHead="Arrow"/>
    </Graphics>
    <Xref Database="" ID=""/>
  </Interaction>
  <Interaction GraphId="ide4a72bc4">
    <Graphics ZOrder="12288" LineStyle="Broken" LineThickness="1.0">
      <Point X="359.0" Y="1358.0" GraphRef="e6562" RelX="1.0" RelY="0.0"/>
      <Point X="437.75" Y="1343.0" GraphRef="ef529" RelX="-1.0" RelY="0.0" ArrowHead="Arrow"/>
    </Graphics>
    <Xref Database="" ID=""/>
  </Interaction>
  <Interaction GraphId="iddc1db032">
    <Graphics ZOrder="12288" LineStyle="Broken" LineThickness="1.0">
      <Point X="359.0" Y="1358.0" GraphRef="e6562" RelX="1.0" RelY="0.0"/>
      <Point X="437.75" Y="1371.25" GraphRef="bf55b" RelX="-1.0" RelY="0.0" ArrowHead="Arrow"/>
    </Graphics>
    <Xref Database="" ID=""/>
  </Interaction>
  <Interaction GraphId="id785482ce">
    <Graphics ZOrder="12288" LineStyle="Broken" LineThickness="1.0">
      <Point X="359.0" Y="1358.0" GraphRef="e6562" RelX="1.0" RelY="0.0"/>
      <Point X="437.75" Y="1399.0" GraphRef="b9d23" RelX="-1.0" RelY="0.0" ArrowHead="Arrow"/>
    </Graphics>
    <Xref Database="" ID=""/>
  </Interaction>
  <Interaction GraphId="idc2be5147">
    <Graphics ZOrder="12288" LineStyle="Broken" LineThickness="1.0">
      <Point X="359.0" Y="1428.0" GraphRef="ed2f6" RelX="1.0" RelY="0.0"/>
      <Point X="437.75" Y="1399.0" GraphRef="b9d23" RelX="-1.0" RelY="0.0" ArrowHead="Arrow"/>
    </Graphics>
    <Xref Database="" ID=""/>
  </Interaction>
  <Interaction GraphId="idf803cda2">
    <Graphics ZOrder="12288" LineStyle="Broken" LineThickness="1.0">
      <Point X="359.0" Y="1428.0" GraphRef="ed2f6" RelX="1.0" RelY="0.0"/>
      <Point X="437.75" Y="1427.75" GraphRef="c7719" RelX="-1.0" RelY="0.0" ArrowHead="Arrow"/>
    </Graphics>
    <Xref Database="" ID=""/>
  </Interaction>
  <Interaction GraphId="id40737238">
    <Graphics ZOrder="12288" LineStyle="Broken" LineThickness="1.0">
      <Point X="359.0" Y="1428.0" GraphRef="ed2f6" RelX="1.0" RelY="0.0"/>
      <Point X="437.75" Y="1455.25" GraphRef="f27b3" RelX="-1.0" RelY="0.0" ArrowHead="Arrow"/>
    </Graphics>
    <Xref Database="" ID=""/>
  </Interaction>
  <Interaction GraphId="id6fb88b71">
    <Graphics ZOrder="12288" LineStyle="Broken" LineThickness="1.0">
      <Point X="359.0" Y="755.0" GraphRef="a4ad8" RelX="1.0" RelY="0.0"/>
      <Point X="438.75" Y="700.25" GraphRef="b6fc4" RelX="-1.0" RelY="0.0" ArrowHead="Arrow"/>
    </Graphics>
    <Xref Database="" ID=""/>
  </Interaction>
  <Interaction GraphId="id7fe988d4">
    <Graphics ZOrder="12288" LineStyle="Broken" LineThickness="1.0">
      <Point X="359.0" Y="755.0" GraphRef="a4ad8" RelX="1.0" RelY="0.0"/>
      <Point X="438.75" Y="755.0" GraphRef="c73f2" RelX="-1.0" RelY="0.0" ArrowHead="Arrow"/>
    </Graphics>
    <Xref Database="" ID=""/>
  </Interaction>
  <Interaction GraphId="id804a916">
    <Graphics ZOrder="12288" LineStyle="Broken" LineThickness="1.0">
      <Point X="359.0" Y="786.75" GraphRef="bac39" RelX="1.0" RelY="0.0"/>
      <Point X="437.75" Y="783.0" GraphRef="fe6c9" RelX="-1.0" RelY="0.0" ArrowHead="Arrow"/>
    </Graphics>
    <Xref Database="" ID=""/>
  </Interaction>
  <Interaction GraphId="ida6767269">
    <Graphics ZOrder="12288" LineStyle="Broken" LineThickness="1.0">
      <Point X="358.0" Y="72.25" GraphRef="c3fdd" RelX="1.0" RelY="0.0"/>
      <Point X="438.75" Y="58.0" GraphRef="e0961" RelX="-1.0" RelY="0.0" ArrowHead="Arrow"/>
    </Graphics>
    <Xref Database="" ID=""/>
  </Interaction>
  <Interaction GraphId="idf04d1dee">
    <Graphics ZOrder="12288" LineStyle="Broken" LineThickness="1.0">
      <Point X="358.0" Y="72.25" GraphRef="c3fdd" RelX="1.0" RelY="0.0"/>
      <Point X="438.75" Y="86.0" GraphRef="e7c66" RelX="-1.0" RelY="0.0" ArrowHead="Arrow"/>
    </Graphics>
    <Xref Database="" ID=""/>
  </Interaction>
  <Interaction GraphId="idfcb7f4cf">
    <Graphics ZOrder="12288" LineStyle="Broken" LineThickness="1.0">
      <Point X="359.0" Y="1260.75" GraphRef="f1914" RelX="1.0" RelY="0.0"/>
      <Point X="437.75" Y="1231.75" GraphRef="a7ee5" RelX="-1.0" RelY="0.0" ArrowHead="Arrow"/>
    </Graphics>
    <Xref Database="" ID=""/>
  </Interaction>
  <Interaction GraphId="id45279965">
    <Graphics ZOrder="12288" LineStyle="Broken" LineThickness="1.0">
      <Point X="359.0" Y="1260.75" GraphRef="f1914" RelX="1.0" RelY="0.0"/>
      <Point X="437.75" Y="1259.25" GraphRef="b609a" RelX="-1.0" RelY="0.0" ArrowHead="Arrow"/>
    </Graphics>
    <Xref Database="" ID=""/>
  </Interaction>
  <Interaction GraphId="id25da5d6f">
    <Graphics ZOrder="12288" LineStyle="Broken" LineThickness="1.0">
      <Point X="359.0" Y="1260.75" GraphRef="f1914" RelX="1.0" RelY="0.0"/>
      <Point X="437.75" Y="1287.75" GraphRef="e72ed" RelX="-1.0" RelY="0.0" ArrowHead="Arrow"/>
    </Graphics>
    <Xref Database="" ID=""/>
  </Interaction>
  <Interaction GraphId="idac56f409">
    <Graphics ZOrder="12288" LineStyle="Broken" LineThickness="1.0">
      <Point X="359.0" Y="1526.0" GraphRef="d06a5" RelX="1.0" RelY="0.0"/>
      <Point X="437.75" Y="1511.0" GraphRef="bae50" RelX="-1.0" RelY="0.0" ArrowHead="Arrow"/>
    </Graphics>
    <Xref Database="" ID=""/>
  </Interaction>
  <Interaction GraphId="id552d56e3">
    <Graphics ZOrder="12288" LineStyle="Broken" LineThickness="1.0">
      <Point X="359.0" Y="1526.0" GraphRef="d06a5" RelX="1.0" RelY="0.0"/>
      <Point X="437.75" Y="1539.0" GraphRef="ee28a" RelX="-1.0" RelY="0.0" ArrowHead="Arrow"/>
    </Graphics>
    <Xref Database="" ID=""/>
  </Interaction>
  <Interaction GraphId="id8c226389">
    <Graphics ZOrder="12288" LineStyle="Broken" LineThickness="1.0">
      <Point X="358.0" Y="422.0" GraphRef="c453a" RelX="1.0" RelY="0.0"/>
      <Point X="438.75" Y="366.0" GraphRef="b69b6" RelX="-1.0" RelY="0.0" ArrowHead="Arrow"/>
    </Graphics>
    <Xref Database="" ID=""/>
  </Interaction>
  <Interaction GraphId="idc509b9b8">
    <Graphics ZOrder="12288" LineStyle="Broken" LineThickness="1.0">
      <Point X="358.0" Y="422.0" GraphRef="c453a" RelX="1.0" RelY="0.0"/>
      <Point X="438.75" Y="394.25" GraphRef="c9d2a" RelX="-1.0" RelY="0.0" ArrowHead="Arrow"/>
    </Graphics>
    <Xref Database="" ID=""/>
  </Interaction>
  <Interaction GraphId="id989e3088">
    <Graphics ZOrder="12288" LineStyle="Broken" LineThickness="1.0">
      <Point X="358.0" Y="422.0" GraphRef="c453a" RelX="1.0" RelY="0.0"/>
      <Point X="438.75" Y="422.0" GraphRef="b04f0" RelX="-1.0" RelY="0.0" ArrowHead="Arrow"/>
    </Graphics>
    <Xref Database="" ID=""/>
  </Interaction>
  <Interaction GraphId="id41749362">
    <Graphics ZOrder="12288" LineStyle="Broken" LineThickness="1.0">
      <Point X="358.0" Y="422.0" GraphRef="c453a" RelX="1.0" RelY="0.0"/>
      <Point X="438.75" Y="450.0" GraphRef="cd770" RelX="-1.0" RelY="0.0" ArrowHead="Arrow"/>
    </Graphics>
    <Xref Database="" ID=""/>
  </Interaction>
  <Interaction GraphId="id8b4b3ee7">
    <Graphics ZOrder="12288" LineStyle="Broken" LineThickness="1.0">
      <Point X="358.0" Y="422.0" GraphRef="c453a" RelX="1.0" RelY="0.0"/>
      <Point X="438.75" Y="478.0" GraphRef="bc632" RelX="-1.0" RelY="0.0" ArrowHead="Arrow"/>
    </Graphics>
    <Xref Database="" ID=""/>
  </Interaction>
  <Interaction GraphId="id3741483">
    <Graphics ZOrder="12288" LineStyle="Broken" LineThickness="1.0">
      <Point X="358.0" Y="645.75" GraphRef="d5bb9" RelX="1.0" RelY="0.0"/>
      <Point X="438.75" Y="616.75" GraphRef="b0b59" RelX="-1.0" RelY="0.0" ArrowHead="Arrow"/>
    </Graphics>
    <Xref Database="" ID=""/>
  </Interaction>
  <Interaction GraphId="idf472d99e">
    <Graphics ZOrder="12288" LineStyle="Broken" LineThickness="1.0">
      <Point X="358.0" Y="645.75" GraphRef="d5bb9" RelX="1.0" RelY="0.0"/>
      <Point X="438.75" Y="644.75" GraphRef="f0825" RelX="-1.0" RelY="0.0" ArrowHead="Arrow"/>
    </Graphics>
    <Xref Database="" ID=""/>
  </Interaction>
  <Interaction GraphId="id4f94b6fc">
    <Graphics ZOrder="12288" LineStyle="Broken" LineThickness="1.0">
      <Point X="358.0" Y="645.75" GraphRef="d5bb9" RelX="1.0" RelY="0.0"/>
      <Point X="438.75" Y="672.0" GraphRef="f6d41" RelX="-1.0" RelY="0.0" ArrowHead="Arrow"/>
    </Graphics>
    <Xref Database="" ID=""/>
  </Interaction>
  <Interaction GraphId="idb9b1088b">
    <BiopaxRef>ee6</BiopaxRef>
    <Graphics ZOrder="12288" LineThickness="1.0">
      <Point X="83.0" Y="953.0" GraphRef="a9668" RelX="1.0" RelY="0.0"/>
      <Point X="205.125" Y="912.0" GraphRef="daee3" RelX="-1.0" RelY="0.0" ArrowHead="Arrow"/>
    </Graphics>
    <Xref Database="" ID=""/>
  </Interaction>
  <Interaction GraphId="id4322640b">
    <BiopaxRef>d8f</BiopaxRef>
    <BiopaxRef>cab</BiopaxRef>
    <Graphics ZOrder="12288" LineThickness="1.0">
      <Point X="83.0" Y="953.0" GraphRef="a9668" RelX="1.0" RelY="0.0"/>
      <Point X="205.125" Y="1037.0" GraphRef="a4fa7" RelX="-1.0" RelY="0.0" ArrowHead="Arrow"/>
    </Graphics>
    <Xref Database="" ID=""/>
  </Interaction>
  <Interaction GraphId="id553f3f53">
    <BiopaxRef>b86</BiopaxRef>
    <Graphics ZOrder="12288" LineThickness="1.0">
      <Point X="83.0" Y="953.0" GraphRef="a9668" RelX="1.0" RelY="0.0"/>
      <Point X="204.125" Y="645.75" GraphRef="d5bb9" RelX="-1.0" RelY="0.0" ArrowHead="Arrow"/>
    </Graphics>
    <Xref Database="" ID=""/>
  </Interaction>
  <Interaction GraphId="id9b86950f">
    <BiopaxRef>a58</BiopaxRef>
    <Graphics ZOrder="12288" LineThickness="1.0">
      <Point X="83.0" Y="505.0" GraphRef="a9ac7" RelX="1.0" RelY="0.0"/>
      <Point X="205.125" Y="912.0" GraphRef="daee3" RelX="-1.0" RelY="0.0" ArrowHead="Arrow"/>
    </Graphics>
    <Xref Database="" ID=""/>
  </Interaction>
  <Interaction GraphId="idb767daec">
    <BiopaxRef>c1b</BiopaxRef>
    <Graphics ZOrder="12288" LineThickness="1.0" Color="ff0000">
      <Point X="518.75" Y="700.25" GraphRef="b6fc4" RelX="1.0" RelY="0.0"/>
      <Point X="598.75" Y="688.75" GraphRef="bee63" RelX="-1.0" RelY="0.0" ArrowHead="mim-inhibition"/>
    </Graphics>
    <Xref Database="" ID=""/>
  </Interaction>
  <Interaction GraphId="idd585e12c">
    <BiopaxRef>f46</BiopaxRef>
    <Graphics ZOrder="12288" LineThickness="1.0" Color="ff0000">
      <Point X="517.75" Y="1007.25" GraphRef="b475e" RelX="1.0" RelY="0.0"/>
      <Point X="598.75" Y="993.75" GraphRef="c20c1" RelX="-1.0" RelY="0.0" ArrowHead="mim-inhibition"/>
    </Graphics>
    <Xref Database="" ID=""/>
  </Interaction>
  <Interaction GraphId="id51827eca">
    <BiopaxRef>d19</BiopaxRef>
    <Graphics ZOrder="12288" LineThickness="1.0" Color="ff0000">
      <Point X="518.75" Y="114.0" GraphRef="e04d7" RelX="1.0" RelY="0.0"/>
      <Point X="598.75" Y="114.75" GraphRef="b506f" RelX="-1.0" RelY="0.0" ArrowHead="mim-inhibition"/>
    </Graphics>
    <Xref Database="" ID=""/>
  </Interaction>
  <Interaction GraphId="idba84052f">
    <BiopaxRef>fd7</BiopaxRef>
    <Graphics ZOrder="12288" LineThickness="1.0" Color="ff0000">
      <Point X="518.75" Y="533.0" GraphRef="c9123" RelX="1.0" RelY="0.0"/>
      <Point X="598.75" Y="533.0" GraphRef="ecca3" RelX="-1.0" RelY="0.0" ArrowHead="mim-inhibition"/>
    </Graphics>
    <Xref Database="" ID=""/>
  </Interaction>
  <Interaction GraphId="id4567a3d0">
    <BiopaxRef>d9d</BiopaxRef>
    <Graphics ZOrder="12288" LineThickness="1.0" Color="ff0000">
      <Point X="518.75" Y="505.0" GraphRef="cedd1" RelX="1.0" RelY="0.0"/>
      <Point X="598.75" Y="366.0" GraphRef="efafa" RelX="-1.0" RelY="0.0" ArrowHead="mim-inhibition"/>
    </Graphics>
    <Xref Database="" ID=""/>
  </Interaction>
  <Interaction GraphId="id7381fa4f">
    <BiopaxRef>d9d</BiopaxRef>
    <Graphics ZOrder="12288" LineThickness="1.0" Color="ff0000">
      <Point X="518.75" Y="505.0" GraphRef="cedd1" RelX="1.0" RelY="0.0"/>
      <Point X="598.75" Y="505.0" GraphRef="d93b5" RelX="-1.0" RelY="0.0" ArrowHead="mim-inhibition"/>
    </Graphics>
    <Xref Database="" ID=""/>
  </Interaction>
  <Interaction GraphId="id6e37160b">
    <BiopaxRef>d9d</BiopaxRef>
    <BiopaxRef>a64</BiopaxRef>
    <Graphics ZOrder="12288" LineThickness="1.0" Color="ff0000">
      <Point X="518.75" Y="505.0" GraphRef="cedd1" RelX="1.0" RelY="0.0"/>
      <Point X="598.75" Y="477.75" GraphRef="c95d7" RelX="-1.0" RelY="0.0" ArrowHead="mim-inhibition"/>
    </Graphics>
    <Xref Database="" ID=""/>
  </Interaction>
  <Interaction GraphId="idbd58a5d4">
    <BiopaxRef>b86</BiopaxRef>
    <Graphics ZOrder="12288" LineThickness="1.0" Color="ff0000">
      <Point X="518.75" Y="505.0" GraphRef="cedd1" RelX="1.0" RelY="0.0"/>
      <Point X="598.75" Y="533.0" GraphRef="ecca3" RelX="-1.0" RelY="0.0" ArrowHead="mim-inhibition"/>
    </Graphics>
    <Xref Database="" ID=""/>
  </Interaction>
  <Interaction GraphId="id80e4443a">
    <BiopaxRef>a58</BiopaxRef>
    <Graphics ZOrder="12288" LineThickness="1.0" Color="ff0000">
      <Point X="517.75" Y="979.25" GraphRef="f47ca" RelX="1.0" RelY="0.0"/>
      <Point X="598.75" Y="876.0" GraphRef="f531e" RelX="-1.0" RelY="0.0" ArrowHead="mim-inhibition"/>
    </Graphics>
    <Xref Database="" ID=""/>
  </Interaction>
  <Interaction GraphId="id9521a523">
    <BiopaxRef>f9c</BiopaxRef>
    <Graphics ZOrder="12288" LineThickness="1.0" Color="ff0000">
      <Point X="517.75" Y="1091.25" GraphRef="d4272" RelX="1.0" RelY="0.0"/>
      <Point X="598.75" Y="1133.0" GraphRef="d15d4" RelX="-1.0" RelY="0.0" ArrowHead="mim-inhibition"/>
    </Graphics>
    <Xref Database="" ID=""/>
  </Interaction>
  <Interaction GraphId="id3fad5468">
    <BiopaxRef>d9d</BiopaxRef>
    <Graphics ZOrder="12288" LineThickness="1.0" Color="ff0000">
      <Point X="518.75" Y="310.0" GraphRef="cb230" RelX="1.0" RelY="0.0"/>
      <Point X="598.75" Y="366.0" GraphRef="efafa" RelX="-1.0" RelY="0.0" ArrowHead="mim-inhibition"/>
    </Graphics>
    <Xref Database="" ID=""/>
  </Interaction>
  <Interaction GraphId="id2230fe2c">
    <BiopaxRef>f0d</BiopaxRef>
    <Graphics ZOrder="12288" LineThickness="1.0" Color="ff0000">
      <Point X="517.75" Y="1483.25" GraphRef="df8b2" RelX="1.0" RelY="0.0"/>
      <Point X="598.75" Y="1483.0" GraphRef="be324" RelX="-1.0" RelY="0.0" ArrowHead="mim-inhibition"/>
    </Graphics>
    <Xref Database="" ID=""/>
  </Interaction>
  <Interaction GraphId="id8a9987d6">
    <BiopaxRef>dfa</BiopaxRef>
    <Graphics ZOrder="12288" LineThickness="1.0" Color="ff0000">
      <Point X="517.75" Y="923.0" GraphRef="f4950" RelX="1.0" RelY="0.0"/>
      <Point X="598.75" Y="876.0" GraphRef="f531e" RelX="-1.0" RelY="0.0" ArrowHead="mim-inhibition"/>
    </Graphics>
    <Xref Database="" ID=""/>
  </Interaction>
  <Interaction GraphId="id8b7cb973">
    <BiopaxRef>fd9</BiopaxRef>
    <Graphics ZOrder="12288" LineThickness="1.0" Color="ff0000">
      <Point X="518.75" Y="589.25" GraphRef="cf284" RelX="1.0" RelY="0.0"/>
      <Point X="598.75" Y="533.0" GraphRef="ecca3" RelX="-1.0" RelY="0.0" ArrowHead="mim-inhibition"/>
    </Graphics>
    <Xref Database="" ID=""/>
  </Interaction>
  <Interaction GraphId="id32887f4">
    <BiopaxRef>eb7</BiopaxRef>
    <Graphics ZOrder="12288" LineThickness="1.0" Color="ff0000">
      <Point X="517.75" Y="1203.0" GraphRef="b74e5" RelX="1.0" RelY="0.0"/>
      <Point X="598.75" Y="1245.0" GraphRef="fe0f4" RelX="-1.0" RelY="0.0" ArrowHead="mim-inhibition"/>
    </Graphics>
    <Xref Database="" ID=""/>
  </Interaction>
  <Interaction GraphId="id57053eef">
    <BiopaxRef>d8c</BiopaxRef>
    <BiopaxRef>d91</BiopaxRef>
    <Graphics ZOrder="12288" LineThickness="1.0" Color="ff0000">
      <Point X="517.75" Y="1175.75" GraphRef="d3af3" RelX="1.0" RelY="0.0"/>
      <Point X="598.75" Y="1133.0" GraphRef="d15d4" RelX="-1.0" RelY="0.0" ArrowHead="mim-inhibition"/>
    </Graphics>
    <Xref Database="" ID=""/>
  </Interaction>
  <Interaction GraphId="idda526617">
    <BiopaxRef>d8c</BiopaxRef>
    <BiopaxRef>d91</BiopaxRef>
    <Graphics ZOrder="12288" LineThickness="1.0" Color="ff0000">
      <Point X="517.75" Y="1147.0" GraphRef="ed216" RelX="1.0" RelY="0.0"/>
      <Point X="598.75" Y="1133.0" GraphRef="d15d4" RelX="-1.0" RelY="0.0" ArrowHead="mim-inhibition"/>
    </Graphics>
    <Xref Database="" ID=""/>
  </Interaction>
  <Interaction GraphId="idc4ab8290">
    <BiopaxRef>edd</BiopaxRef>
    <Graphics ZOrder="12288" LineThickness="1.0" Color="ff0000">
      <Point X="517.75" Y="811.75" GraphRef="b6f69" RelX="1.0" RelY="0.0"/>
      <Point X="598.75" Y="876.0" GraphRef="f531e" RelX="-1.0" RelY="0.0" ArrowHead="mim-inhibition"/>
    </Graphics>
    <Xref Database="" ID=""/>
  </Interaction>
  <Interaction GraphId="id37bf4ebb">
    <BiopaxRef>a81</BiopaxRef>
    <Graphics ZOrder="12288" LineThickness="1.0" Color="ff0000">
      <Point X="517.75" Y="1399.0" GraphRef="b9d23" RelX="1.0" RelY="0.0"/>
      <Point X="598.75" Y="1400.0" GraphRef="d51f1" RelX="-1.0" RelY="0.0" ArrowHead="mim-inhibition"/>
    </Graphics>
    <Xref Database="" ID=""/>
  </Interaction>
  <Interaction GraphId="id247e9fa3">
    <BiopaxRef>c1b</BiopaxRef>
    <Graphics ZOrder="12288" LineThickness="1.0" Color="ff0000">
      <Point X="518.75" Y="755.0" GraphRef="c73f2" RelX="1.0" RelY="0.0"/>
      <Point X="598.75" Y="688.75" GraphRef="bee63" RelX="-1.0" RelY="0.0" ArrowHead="mim-inhibition"/>
    </Graphics>
    <Xref Database="" ID=""/>
  </Interaction>
  <Interaction GraphId="id49e32a99">
    <BiopaxRef>dba</BiopaxRef>
    <Graphics ZOrder="12288" LineThickness="1.0" Color="ff0000">
      <Point X="517.75" Y="783.0" GraphRef="fe6c9" RelX="1.0" RelY="0.0"/>
      <Point X="598.75" Y="876.0" GraphRef="f531e" RelX="-1.0" RelY="0.0" ArrowHead="mim-inhibition"/>
    </Graphics>
    <Xref Database="" ID=""/>
  </Interaction>
  <Interaction GraphId="id297b18eb">
    <BiopaxRef>e84</BiopaxRef>
    <Graphics ZOrder="12288" LineThickness="1.0" Color="ff0000">
      <Point X="518.75" Y="58.0" GraphRef="e0961" RelX="1.0" RelY="0.0"/>
      <Point X="598.75" Y="58.75" GraphRef="e1e89" RelX="-1.0" RelY="0.0" ArrowHead="mim-inhibition"/>
    </Graphics>
    <Xref Database="" ID=""/>
  </Interaction>
  <Interaction GraphId="id96978784">
    <BiopaxRef>eb7</BiopaxRef>
    <Graphics ZOrder="12288" LineThickness="1.0" Color="ff0000">
      <Point X="517.75" Y="1287.75" GraphRef="e72ed" RelX="1.0" RelY="0.0"/>
      <Point X="598.75" Y="1245.0" GraphRef="fe0f4" RelX="-1.0" RelY="0.0" ArrowHead="mim-inhibition"/>
    </Graphics>
    <Xref Database="" ID=""/>
  </Interaction>
  <Interaction GraphId="id8eb7542a">
    <BiopaxRef>e95</BiopaxRef>
    <Graphics ZOrder="12288" LineThickness="1.0" Color="ff0000">
      <Point X="517.75" Y="1539.0" GraphRef="ee28a" RelX="1.0" RelY="0.0"/>
      <Point X="598.75" Y="1539.25" GraphRef="b027a" RelX="-1.0" RelY="0.0" ArrowHead="mim-inhibition"/>
    </Graphics>
    <Xref Database="" ID=""/>
  </Interaction>
  <Interaction GraphId="id620dc209">
    <BiopaxRef>d9d</BiopaxRef>
    <Graphics ZOrder="12288" LineThickness="1.0" Color="ff0000">
      <Point X="518.75" Y="366.0" GraphRef="b69b6" RelX="1.0" RelY="0.0"/>
      <Point X="598.75" Y="366.0" GraphRef="efafa" RelX="-1.0" RelY="0.0" ArrowHead="mim-inhibition"/>
    </Graphics>
    <Xref Database="" ID=""/>
  </Interaction>
  <Interaction GraphId="id3a5e54d8">
    <BiopaxRef>b86</BiopaxRef>
    <Graphics ZOrder="12288" LineThickness="1.0" Color="ff0000">
      <Point X="518.75" Y="644.75" GraphRef="f0825" RelX="1.0" RelY="0.0"/>
      <Point X="598.75" Y="688.75" GraphRef="bee63" RelX="-1.0" RelY="0.0" ArrowHead="mim-inhibition"/>
    </Graphics>
    <Xref Database="" ID=""/>
  </Interaction>
  <Interaction GraphId="id3b957c75">
    <BiopaxRef>cab</BiopaxRef>
    <Graphics ZOrder="12288" LineThickness="1.0">
      <Point X="83.0" Y="953.0" GraphRef="a9668" RelX="1.0" RelY="0.0"/>
      <Point X="204.125" Y="198.0" GraphRef="cc19d" RelX="-1.0" RelY="0.0" ArrowHead="Arrow"/>
    </Graphics>
    <Xref Database="" ID=""/>
  </Interaction>
  <Interaction GraphId="id750b0796">
    <BiopaxRef>b9d</BiopaxRef>
    <BiopaxRef>d32</BiopaxRef>
    <BiopaxRef>ebc</BiopaxRef>
    <Graphics ZOrder="12288" LineThickness="1.0">
      <Point X="83.0" Y="101.0" GraphRef="f26a8" RelX="1.0" RelY="0.0"/>
      <Point X="204.125" Y="72.25" GraphRef="c3fdd" RelX="-1.0" RelY="0.0" ArrowHead="Arrow"/>
    </Graphics>
    <Xref Database="" ID=""/>
  </Interaction>
  <Interaction GraphId="id68b27cfc">
    <BiopaxRef>d19</BiopaxRef>
    <BiopaxRef>fff</BiopaxRef>
    <Graphics ZOrder="12288" LineThickness="1.0">
      <Point X="83.0" Y="101.0" GraphRef="f26a8" RelX="1.0" RelY="0.0"/>
      <Point X="204.125" Y="130.0" GraphRef="cac6b" RelX="-1.0" RelY="0.0" ArrowHead="Arrow"/>
    </Graphics>
    <Xref Database="" ID=""/>
  </Interaction>
  <Interaction GraphId="id873a31d5">
    <BiopaxRef>cab</BiopaxRef>
    <Graphics ZOrder="12288" LineThickness="1.0">
      <Point X="83.0" Y="953.0" GraphRef="a9668" RelX="1.0" RelY="0.0"/>
      <Point X="204.125" Y="561.0" GraphRef="a7a20" RelX="-1.0" RelY="0.0" ArrowHead="Arrow"/>
    </Graphics>
    <Xref Database="" ID=""/>
  </Interaction>
  <Interaction GraphId="id509e07b6">
    <BiopaxRef>c49</BiopaxRef>
    <Graphics ZOrder="12288" LineThickness="1.0" Color="ff0000">
      <Point X="83.0" Y="505.0" GraphRef="a9ac7" RelX="1.0" RelY="0.0"/>
      <Point X="205.125" Y="700.75" GraphRef="b76ec" RelX="-1.0" RelY="0.0" ArrowHead="mim-inhibition"/>
    </Graphics>
    <Xref Database="" ID=""/>
  </Interaction>
  <Interaction GraphId="id36a4eab5">
    <BiopaxRef>c49</BiopaxRef>
    <Graphics ZOrder="12288" LineThickness="1.0" Color="ff0000">
      <Point X="83.0" Y="505.0" GraphRef="a9ac7" RelX="1.0" RelY="0.0"/>
      <Point X="204.125" Y="645.75" GraphRef="d5bb9" RelX="-1.0" RelY="0.0" ArrowHead="mim-inhibition"/>
    </Graphics>
    <Xref Database="" ID=""/>
  </Interaction>
  <Interaction GraphId="idff933f78">
    <BiopaxRef>c49</BiopaxRef>
    <Graphics ZOrder="12288" LineThickness="1.0" Color="ff0000">
      <Point X="83.0" Y="505.0" GraphRef="a9ac7" RelX="1.0" RelY="0.0"/>
      <Point X="204.125" Y="198.0" GraphRef="cc19d" RelX="-1.0" RelY="0.0" ArrowHead="mim-inhibition"/>
    </Graphics>
    <Xref Database="" ID=""/>
  </Interaction>
  <Interaction GraphId="id4554259e">
    <BiopaxRef>c49</BiopaxRef>
    <Graphics ZOrder="12288" LineThickness="1.0" Color="ff0000">
      <Point X="83.0" Y="505.0" GraphRef="a9ac7" RelX="1.0" RelY="0.0"/>
      <Point X="204.125" Y="325.0" GraphRef="e86ce" RelX="-1.0" RelY="0.0" ArrowHead="mim-inhibition"/>
    </Graphics>
    <Xref Database="" ID=""/>
  </Interaction>
  <Interaction GraphId="id1fbc35ad">
    <BiopaxRef>b2c</BiopaxRef>
    <Graphics ZOrder="12288" LineThickness="1.0">
      <Point X="83.0" Y="743.0" GraphRef="c5e70" RelX="1.0" RelY="0.0"/>
      <Point X="205.125" Y="912.0" GraphRef="daee3" RelX="-1.0" RelY="0.0" ArrowHead="Arrow"/>
    </Graphics>
    <Xref Database="" ID=""/>
  </Interaction>
  <Interaction GraphId="id836dbe77">
    <BiopaxRef>c49</BiopaxRef>
    <Graphics ZOrder="12288" LineThickness="1.0" Color="ff0000">
      <Point X="83.0" Y="505.0" GraphRef="a9ac7" RelX="1.0" RelY="0.0"/>
      <Point X="204.125" Y="505.25" GraphRef="c2c02" RelX="-1.0" RelY="0.0" ArrowHead="mim-inhibition"/>
    </Graphics>
    <Xref Database="" ID=""/>
  </Interaction>
  <Interaction GraphId="id7b57b05d">
    <Graphics ZOrder="12288" LineThickness="1.0" Color="ff0000">
      <Point X="632.0" Y="25.0"/>
      <Point X="690.0" Y="25.0" ArrowHead="TBar"/>
    </Graphics>
    <Xref Database="" ID=""/>
  </Interaction>
  <Interaction GraphId="b6ca5">
    <Graphics ZOrder="12288" LineThickness="1.0">
      <Point X="694.0" Y="25.0"/>
      <Point X="752.0" Y="25.0" ArrowHead="Arrow"/>
    </Graphics>
    <Xref Database="" ID=""/>
  </Interaction>
  <Interaction GraphId="f8241">
    <Graphics ZOrder="12288" LineStyle="Broken" LineThickness="1.0">
      <Point X="764.0" Y="24.0"/>
      <Point X="822.0" Y="24.0" ArrowHead="Arrow"/>
    </Graphics>
    <Xref Database="" ID=""/>
  </Interaction>
  <Interaction GraphId="id4af8517e">
    <BiopaxRef>b86</BiopaxRef>
    <Graphics ZOrder="12288" LineThickness="1.0" Color="ff0000">
      <Point X="518.75" Y="644.75" GraphRef="f0825" RelX="1.0" RelY="0.0"/>
      <Point X="598.75" Y="533.0" GraphRef="ecca3" RelX="-1.0" RelY="0.0" ArrowHead="TBar"/>
    </Graphics>
    <Xref Database="" ID=""/>
  </Interaction>
  <Interaction GraphId="id30ace512">
    <BiopaxRef>c1b</BiopaxRef>
    <Graphics ZOrder="12288" LineThickness="1.0" Color="ff0000">
      <Point X="518.75" Y="728.75" GraphRef="d763c" RelX="1.0" RelY="0.0"/>
      <Point X="598.75" Y="688.75" GraphRef="bee63" RelX="-1.0" RelY="0.0" ArrowHead="TBar"/>
    </Graphics>
    <Xref Database="" ID=""/>
  </Interaction>
  <Interaction GraphId="idae284760">
    <BiopaxRef>ed2</BiopaxRef>
    <Graphics ZOrder="12288" LineThickness="1.0" Color="ff0000">
      <Point X="517.75" Y="979.25" GraphRef="f47ca" RelX="1.0" RelY="0.0"/>
      <Point X="598.75" Y="993.75" GraphRef="c20c1" RelX="-1.0" RelY="0.0" ArrowHead="TBar"/>
    </Graphics>
    <Xref Database="" ID=""/>
  </Interaction>
  <Label TextLabel="gene product used more &#10;than once in this pathway" GraphId="a706b" GroupRef="c19b7">
    <Graphics CenterX="371.5" CenterY="23.0" Width="125.0" Height="20.0" ZOrder="28672" FillColor="ffffff" FontSize="10" Valign="Middle" ShapeType="Rectangle" Color="ff3333"/>
  </Label>
  <Label TextLabel="gene product" GraphId="ca836" GroupRef="c19b7">
    <Graphics CenterX="265.0" CenterY="23.0" Width="80.0" Height="20.0" ZOrder="28672" FillColor="ffffff" FontWeight="Bold" FontSize="10" Valign="Middle" ShapeType="Rectangle"/>
  </Label>
  <Label TextLabel="microRNA" GraphId="d4897" GroupRef="c19b7">
    <Graphics CenterX="478.0" CenterY="23.0" Width="80.0" Height="20.0" ZOrder="28672" FillColor="ffffff" FontSize="10" Valign="Middle" ShapeType="RoundedRectangle" Color="990099"/>
  </Label>
  <Label TextLabel="microRNA cluster" GraphId="a425f" GroupRef="c19b7">
    <Graphics CenterX="573.0" CenterY="23.0" Width="102.0" Height="20.0" ZOrder="28672" FillColor="ffffff" FontSize="10" Valign="Middle" ShapeType="RoundedRectangle" Color="003333"/>
  </Label>
  <Label TextLabel="inhibition" GraphId="d839b">
    <Graphics CenterX="657.0" CenterY="22.0" Width="50.0" Height="20.0" ZOrder="28672" FillColor="ffffff" FontSize="10" Valign="Middle" Color="ff0000"/>
  </Label>
  <Label TextLabel="activation" GraphId="fed36">
    <Graphics CenterX="718.0" CenterY="22.0" Width="50.0" Height="20.0" ZOrder="28672" FillColor="ffffff" FontSize="10" Valign="Middle"/>
  </Label>
  <Label TextLabel="consists&#10;of" GraphId="f8704">
    <Graphics CenterX="786.0" CenterY="25.0" Width="50.0" Height="20.0" ZOrder="28672" FillColor="ffffff" FontSize="10" Valign="Middle"/>
  </Label>
  <Shape GraphId="acdb7" GroupRef="c19b7">
    <Graphics CenterX="524.5" CenterY="23.75" Width="607.0" Height="38.5" ZOrder="16384" FontSize="10" Valign="Middle" ShapeType="Rectangle" Rotation="0.0"/>
  </Shape>
  <Group GroupId="c19b7" Style="Group"/>
  <InfoBox CenterX="0.0" CenterY="0.0"/>
  <Biopax>
    <bp:PublicationXref xmlns:bp="http://www.biopax.org/release/biopax-level3.owl#" xmlns:rdf="http://www.w3.org/1999/02/22-rdf-syntax-ns#" rdf:id="c1b">
      <bp:ID rdf:datatype="http://www.w3.org/2001/XMLSchema#string">20086245</bp:ID>
      <bp:DB rdf:datatype="http://www.w3.org/2001/XMLSchema#string">PubMed</bp:DB>
      <bp:TITLE rdf:datatype="http://www.w3.org/2001/XMLSchema#string">microRNA expression profile and identification of miR-29 as a prognostic marker and pathogenetic factor by targeting CDK6 in mantle cell lymphoma.</bp:TITLE>
      <bp:SOURCE rdf:datatype="http://www.w3.org/2001/XMLSchema#string">Blood</bp:SOURCE>
      <bp:YEAR rdf:datatype="http://www.w3.org/2001/XMLSchema#string">2010</bp:YEAR>
      <bp:AUTHORS rdf:datatype="http://www.w3.org/2001/XMLSchema#string">Zhao JJ</bp:AUTHORS>
      <bp:AUTHORS rdf:datatype="http://www.w3.org/2001/XMLSchema#string">Lin J</bp:AUTHORS>
      <bp:AUTHORS rdf:datatype="http://www.w3.org/2001/XMLSchema#string">Lwin T</bp:AUTHORS>
      <bp:AUTHORS rdf:datatype="http://www.w3.org/2001/XMLSchema#string">Yang H</bp:AUTHORS>
      <bp:AUTHORS rdf:datatype="http://www.w3.org/2001/XMLSchema#string">Guo J</bp:AUTHORS>
      <bp:AUTHORS rdf:datatype="http://www.w3.org/2001/XMLSchema#string">Kong W</bp:AUTHORS>
      <bp:AUTHORS rdf:datatype="http://www.w3.org/2001/XMLSchema#string">Dessureault S</bp:AUTHORS>
      <bp:AUTHORS rdf:datatype="http://www.w3.org/2001/XMLSchema#string">Moscinski LC</bp:AUTHORS>
      <bp:AUTHORS rdf:datatype="http://www.w3.org/2001/XMLSchema#string">Rezania D</bp:AUTHORS>
      <bp:AUTHORS rdf:datatype="http://www.w3.org/2001/XMLSchema#string">Dalton WS</bp:AUTHORS>
      <bp:AUTHORS rdf:datatype="http://www.w3.org/2001/XMLSchema#string">Sotomayor E</bp:AUTHORS>
      <bp:AUTHORS rdf:datatype="http://www.w3.org/2001/XMLSchema#string">Tao J</bp:AUTHORS>
      <bp:AUTHORS rdf:datatype="http://www.w3.org/2001/XMLSchema#string">Cheng JQ</bp:AUTHORS>
    </bp:PublicationXref>
    <bp:PublicationXref xmlns:bp="http://www.biopax.org/release/biopax-level3.owl#" xmlns:rdf="http://www.w3.org/1999/02/22-rdf-syntax-ns#" rdf:id="dba">
      <bp:ID rdf:datatype="http://www.w3.org/2001/XMLSchema#string">19597470</bp:ID>
      <bp:DB rdf:datatype="http://www.w3.org/2001/XMLSchema#string">PubMed</bp:DB>
      <bp:TITLE rdf:datatype="http://www.w3.org/2001/XMLSchema#string">MicroRNA-330 acts as tumor suppressor and induces apoptosis of prostate cancer cells through E2F1-mediated suppression of Akt phosphorylation.</bp:TITLE>
      <bp:SOURCE rdf:datatype="http://www.w3.org/2001/XMLSchema#string">Oncogene</bp:SOURCE>
      <bp:YEAR rdf:datatype="http://www.w3.org/2001/XMLSchema#string">2009</bp:YEAR>
      <bp:AUTHORS rdf:datatype="http://www.w3.org/2001/XMLSchema#string">Lee KH</bp:AUTHORS>
      <bp:AUTHORS rdf:datatype="http://www.w3.org/2001/XMLSchema#string">Chen YL</bp:AUTHORS>
      <bp:AUTHORS rdf:datatype="http://www.w3.org/2001/XMLSchema#string">Yeh SD</bp:AUTHORS>
      <bp:AUTHORS rdf:datatype="http://www.w3.org/2001/XMLSchema#string">Hsiao M</bp:AUTHORS>
      <bp:AUTHORS rdf:datatype="http://www.w3.org/2001/XMLSchema#string">Lin JT</bp:AUTHORS>
      <bp:AUTHORS rdf:datatype="http://www.w3.org/2001/XMLSchema#string">Goan YG</bp:AUTHORS>
      <bp:AUTHORS rdf:datatype="http://www.w3.org/2001/XMLSchema#string">Lu PJ</bp:AUTHORS>
    </bp:PublicationXref>
    <bp:PublicationXref xmlns:bp="http://www.biopax.org/release/biopax-level3.owl#" xmlns:rdf="http://www.w3.org/1999/02/22-rdf-syntax-ns#" rdf:id="b86">
      <bp:ID rdf:datatype="http://www.w3.org/2001/XMLSchema#string">19833767</bp:ID>
      <bp:DB rdf:datatype="http://www.w3.org/2001/XMLSchema#string">PubMed</bp:DB>
      <bp:TITLE rdf:datatype="http://www.w3.org/2001/XMLSchema#string">miR-449a and miR-449b are direct transcriptional targets of E2F1 and negatively regulate pRb-E2F1 activity through a feedback loop by targeting CDK6 and CDC25A.</bp:TITLE>
      <bp:SOURCE rdf:datatype="http://www.w3.org/2001/XMLSchema#string">Genes Dev</bp:SOURCE>
      <bp:YEAR rdf:datatype="http://www.w3.org/2001/XMLSchema#string">2009</bp:YEAR>
      <bp:AUTHORS rdf:datatype="http://www.w3.org/2001/XMLSchema#string">Yang X</bp:AUTHORS>
      <bp:AUTHORS rdf:datatype="http://www.w3.org/2001/XMLSchema#string">Feng M</bp:AUTHORS>
      <bp:AUTHORS rdf:datatype="http://www.w3.org/2001/XMLSchema#string">Jiang X</bp:AUTHORS>
      <bp:AUTHORS rdf:datatype="http://www.w3.org/2001/XMLSchema#string">Wu Z</bp:AUTHORS>
      <bp:AUTHORS rdf:datatype="http://www.w3.org/2001/XMLSchema#string">Li Z</bp:AUTHORS>
      <bp:AUTHORS rdf:datatype="http://www.w3.org/2001/XMLSchema#string">Aau M</bp:AUTHORS>
      <bp:AUTHORS rdf:datatype="http://www.w3.org/2001/XMLSchema#string">Yu Q</bp:AUTHORS>
    </bp:PublicationXref>
    <bp:PublicationXref xmlns:bp="http://www.biopax.org/release/biopax-level3.owl#" xmlns:rdf="http://www.w3.org/1999/02/22-rdf-syntax-ns#" rdf:id="d91">
      <bp:ID rdf:datatype="http://www.w3.org/2001/XMLSchema#string">20018759</bp:ID>
      <bp:DB rdf:datatype="http://www.w3.org/2001/XMLSchema#string">PubMed</bp:DB>
      <bp:TITLE rdf:datatype="http://www.w3.org/2001/XMLSchema#string">miR-221 overexpression contributes to liver tumorigenesis.</bp:TITLE>
      <bp:SOURCE rdf:datatype="http://www.w3.org/2001/XMLSchema#string">Proc Natl Acad Sci U S A</bp:SOURCE>
      <bp:YEAR rdf:datatype="http://www.w3.org/2001/XMLSchema#string">2010</bp:YEAR>
      <bp:AUTHORS rdf:datatype="http://www.w3.org/2001/XMLSchema#string">Pineau P</bp:AUTHORS>
      <bp:AUTHORS rdf:datatype="http://www.w3.org/2001/XMLSchema#string">Volinia S</bp:AUTHORS>
      <bp:AUTHORS rdf:datatype="http://www.w3.org/2001/XMLSchema#string">McJunkin K</bp:AUTHORS>
      <bp:AUTHORS rdf:datatype="http://www.w3.org/2001/XMLSchema#string">Marchio A</bp:AUTHORS>
      <bp:AUTHORS rdf:datatype="http://www.w3.org/2001/XMLSchema#string">Battiston C</bp:AUTHORS>
      <bp:AUTHORS rdf:datatype="http://www.w3.org/2001/XMLSchema#string">Terris B</bp:AUTHORS>
      <bp:AUTHORS rdf:datatype="http://www.w3.org/2001/XMLSchema#string">Mazzaferro V</bp:AUTHORS>
      <bp:AUTHORS rdf:datatype="http://www.w3.org/2001/XMLSchema#string">Lowe SW</bp:AUTHORS>
      <bp:AUTHORS rdf:datatype="http://www.w3.org/2001/XMLSchema#string">Croce CM</bp:AUTHORS>
      <bp:AUTHORS rdf:datatype="http://www.w3.org/2001/XMLSchema#string">Dejean A</bp:AUTHORS>
    </bp:PublicationXref>
    <bp:PublicationXref xmlns:bp="http://www.biopax.org/release/biopax-level3.owl#" xmlns:rdf="http://www.w3.org/1999/02/22-rdf-syntax-ns#" rdf:id="b9d">
      <bp:ID rdf:datatype="http://www.w3.org/2001/XMLSchema#string">17656095</bp:ID>
      <bp:DB rdf:datatype="http://www.w3.org/2001/XMLSchema#string">PubMed</bp:DB>
      <bp:TITLE rdf:datatype="http://www.w3.org/2001/XMLSchema#string">p53-mediated activation of miRNA34 candidate tumor-suppressor genes.</bp:TITLE>
      <bp:SOURCE rdf:datatype="http://www.w3.org/2001/XMLSchema#string">Curr Biol</bp:SOURCE>
      <bp:YEAR rdf:datatype="http://www.w3.org/2001/XMLSchema#string">2007</bp:YEAR>
      <bp:AUTHORS rdf:datatype="http://www.w3.org/2001/XMLSchema#string">Bommer GT</bp:AUTHORS>
      <bp:AUTHORS rdf:datatype="http://www.w3.org/2001/XMLSchema#string">Gerin I</bp:AUTHORS>
      <bp:AUTHORS rdf:datatype="http://www.w3.org/2001/XMLSchema#string">Feng Y</bp:AUTHORS>
      <bp:AUTHORS rdf:datatype="http://www.w3.org/2001/XMLSchema#string">Kaczorowski AJ</bp:AUTHORS>
      <bp:AUTHORS rdf:datatype="http://www.w3.org/2001/XMLSchema#string">Kuick R</bp:AUTHORS>
      <bp:AUTHORS rdf:datatype="http://www.w3.org/2001/XMLSchema#string">Love RE</bp:AUTHORS>
      <bp:AUTHORS rdf:datatype="http://www.w3.org/2001/XMLSchema#string">Zhai Y</bp:AUTHORS>
      <bp:AUTHORS rdf:datatype="http://www.w3.org/2001/XMLSchema#string">Giordano TJ</bp:AUTHORS>
      <bp:AUTHORS rdf:datatype="http://www.w3.org/2001/XMLSchema#string">Qin ZS</bp:AUTHORS>
      <bp:AUTHORS rdf:datatype="http://www.w3.org/2001/XMLSchema#string">Moore BB</bp:AUTHORS>
      <bp:AUTHORS rdf:datatype="http://www.w3.org/2001/XMLSchema#string">MacDougald OA</bp:AUTHORS>
      <bp:AUTHORS rdf:datatype="http://www.w3.org/2001/XMLSchema#string">Cho KR</bp:AUTHORS>
      <bp:AUTHORS rdf:datatype="http://www.w3.org/2001/XMLSchema#string">Fearon ER</bp:AUTHORS>
    </bp:PublicationXref>
    <bp:PublicationXref xmlns:bp="http://www.biopax.org/release/biopax-level3.owl#" xmlns:rdf="http://www.w3.org/1999/02/22-rdf-syntax-ns#" rdf:id="a81">
      <bp:ID rdf:datatype="http://www.w3.org/2001/XMLSchema#string">19377482</bp:ID>
      <bp:DB rdf:datatype="http://www.w3.org/2001/XMLSchema#string">PubMed</bp:DB>
      <bp:TITLE rdf:datatype="http://www.w3.org/2001/XMLSchema#string">miR-24-mediated downregulation of H2AX suppresses DNA repair in terminally differentiated blood cells.</bp:TITLE>
      <bp:SOURCE rdf:datatype="http://www.w3.org/2001/XMLSchema#string">Nat Struct Mol Biol</bp:SOURCE>
      <bp:YEAR rdf:datatype="http://www.w3.org/2001/XMLSchema#string">2009</bp:YEAR>
      <bp:AUTHORS rdf:datatype="http://www.w3.org/2001/XMLSchema#string">Lal A</bp:AUTHORS>
      <bp:AUTHORS rdf:datatype="http://www.w3.org/2001/XMLSchema#string">Pan Y</bp:AUTHORS>
      <bp:AUTHORS rdf:datatype="http://www.w3.org/2001/XMLSchema#string">Navarro F</bp:AUTHORS>
      <bp:AUTHORS rdf:datatype="http://www.w3.org/2001/XMLSchema#string">Dykxhoorn DM</bp:AUTHORS>
      <bp:AUTHORS rdf:datatype="http://www.w3.org/2001/XMLSchema#string">Moreau L</bp:AUTHORS>
      <bp:AUTHORS rdf:datatype="http://www.w3.org/2001/XMLSchema#string">Meire E</bp:AUTHORS>
      <bp:AUTHORS rdf:datatype="http://www.w3.org/2001/XMLSchema#string">Bentwich Z</bp:AUTHORS>
      <bp:AUTHORS rdf:datatype="http://www.w3.org/2001/XMLSchema#string">Lieberman J</bp:AUTHORS>
      <bp:AUTHORS rdf:datatype="http://www.w3.org/2001/XMLSchema#string">Chowdhury D</bp:AUTHORS>
    </bp:PublicationXref>
    <bp:PublicationXref xmlns:bp="http://www.biopax.org/release/biopax-level3.owl#" xmlns:rdf="http://www.w3.org/1999/02/22-rdf-syntax-ns#" rdf:id="ebc">
      <bp:ID rdf:datatype="http://www.w3.org/2001/XMLSchema#string">19221490</bp:ID>
      <bp:DB rdf:datatype="http://www.w3.org/2001/XMLSchema#string">PubMed</bp:DB>
      <bp:TITLE rdf:datatype="http://www.w3.org/2001/XMLSchema#string">MiR-34, SIRT1 and p53: the feedback loop.</bp:TITLE>
      <bp:SOURCE rdf:datatype="http://www.w3.org/2001/XMLSchema#string">Cell Cycle</bp:SOURCE>
      <bp:YEAR rdf:datatype="http://www.w3.org/2001/XMLSchema#string">2009</bp:YEAR>
      <bp:AUTHORS rdf:datatype="http://www.w3.org/2001/XMLSchema#string">Yamakuchi M</bp:AUTHORS>
      <bp:AUTHORS rdf:datatype="http://www.w3.org/2001/XMLSchema#string">Lowenstein CJ</bp:AUTHORS>
    </bp:PublicationXref>
    <bp:PublicationXref xmlns:bp="http://www.biopax.org/release/biopax-level3.owl#" xmlns:rdf="http://www.w3.org/1999/02/22-rdf-syntax-ns#" rdf:id="d8c">
      <bp:ID rdf:datatype="http://www.w3.org/2001/XMLSchema#string">18521080</bp:ID>
      <bp:DB rdf:datatype="http://www.w3.org/2001/XMLSchema#string">PubMed</bp:DB>
      <bp:TITLE rdf:datatype="http://www.w3.org/2001/XMLSchema#string">MiR-221 controls CDKN1C/p57 and CDKN1B/p27 expression in human hepatocellular carcinoma.</bp:TITLE>
      <bp:SOURCE rdf:datatype="http://www.w3.org/2001/XMLSchema#string">Oncogene</bp:SOURCE>
      <bp:YEAR rdf:datatype="http://www.w3.org/2001/XMLSchema#string">2008</bp:YEAR>
      <bp:AUTHORS rdf:datatype="http://www.w3.org/2001/XMLSchema#string">Fornari F</bp:AUTHORS>
      <bp:AUTHORS rdf:datatype="http://www.w3.org/2001/XMLSchema#string">Gramantieri L</bp:AUTHORS>
      <bp:AUTHORS rdf:datatype="http://www.w3.org/2001/XMLSchema#string">Ferracin M</bp:AUTHORS>
      <bp:AUTHORS rdf:datatype="http://www.w3.org/2001/XMLSchema#string">Veronese A</bp:AUTHORS>
      <bp:AUTHORS rdf:datatype="http://www.w3.org/2001/XMLSchema#string">Sabbioni S</bp:AUTHORS>
      <bp:AUTHORS rdf:datatype="http://www.w3.org/2001/XMLSchema#string">Calin GA</bp:AUTHORS>
      <bp:AUTHORS rdf:datatype="http://www.w3.org/2001/XMLSchema#string">Grazi GL</bp:AUTHORS>
      <bp:AUTHORS rdf:datatype="http://www.w3.org/2001/XMLSchema#string">Giovannini C</bp:AUTHORS>
      <bp:AUTHORS rdf:datatype="http://www.w3.org/2001/XMLSchema#string">Croce CM</bp:AUTHORS>
      <bp:AUTHORS rdf:datatype="http://www.w3.org/2001/XMLSchema#string">Bolondi L</bp:AUTHORS>
      <bp:AUTHORS rdf:datatype="http://www.w3.org/2001/XMLSchema#string">Negrini M</bp:AUTHORS>
    </bp:PublicationXref>
    <bp:openControlledVocabulary xmlns:bp="http://www.biopax.org/release/biopax-level3.owl#">
      <bp:TERM xmlns:rdf="http://www.w3.org/1999/02/22-rdf-syntax-ns#" rdf:datatype="http://www.w3.org/2001/XMLSchema#string">DNA repair pathway</bp:TERM>
      <bp:ID xmlns:rdf="http://www.w3.org/1999/02/22-rdf-syntax-ns#" rdf:datatype="http://www.w3.org/2001/XMLSchema#string">PW:0000099</bp:ID>
      <bp:Ontology xmlns:rdf="http://www.w3.org/1999/02/22-rdf-syntax-ns#" rdf:datatype="http://www.w3.org/2001/XMLSchema#string">Pathway Ontology</bp:Ontology>
    </bp:openControlledVocabulary>
    <bp:PublicationXref xmlns:bp="http://www.biopax.org/release/biopax-level3.owl#" xmlns:rdf="http://www.w3.org/1999/02/22-rdf-syntax-ns#" rdf:id="edd">
      <bp:ID rdf:datatype="http://www.w3.org/2001/XMLSchema#string">20029046</bp:ID>
      <bp:DB rdf:datatype="http://www.w3.org/2001/XMLSchema#string">PubMed</bp:DB>
      <bp:TITLE rdf:datatype="http://www.w3.org/2001/XMLSchema#string">Cell-cycle regulator E2F1 and microRNA-223 comprise an autoregulatory negative feedback loop in acute myeloid leukemia.</bp:TITLE>
      <bp:SOURCE rdf:datatype="http://www.w3.org/2001/XMLSchema#string">Blood</bp:SOURCE>
      <bp:YEAR rdf:datatype="http://www.w3.org/2001/XMLSchema#string">2010</bp:YEAR>
      <bp:AUTHORS rdf:datatype="http://www.w3.org/2001/XMLSchema#string">Pulikkan JA</bp:AUTHORS>
      <bp:AUTHORS rdf:datatype="http://www.w3.org/2001/XMLSchema#string">Dengler V</bp:AUTHORS>
      <bp:AUTHORS rdf:datatype="http://www.w3.org/2001/XMLSchema#string">Peramangalam PS</bp:AUTHORS>
      <bp:AUTHORS rdf:datatype="http://www.w3.org/2001/XMLSchema#string">Peer Zada AA</bp:AUTHORS>
      <bp:AUTHORS rdf:datatype="http://www.w3.org/2001/XMLSchema#string">MÃ¼ller-Tidow C</bp:AUTHORS>
      <bp:AUTHORS rdf:datatype="http://www.w3.org/2001/XMLSchema#string">Bohlander SK</bp:AUTHORS>
      <bp:AUTHORS rdf:datatype="http://www.w3.org/2001/XMLSchema#string">Tenen DG</bp:AUTHORS>
      <bp:AUTHORS rdf:datatype="http://www.w3.org/2001/XMLSchema#string">Behre G</bp:AUTHORS>
    </bp:PublicationXref>
    <bp:PublicationXref xmlns:bp="http://www.biopax.org/release/biopax-level3.owl#" xmlns:rdf="http://www.w3.org/1999/02/22-rdf-syntax-ns#" rdf:id="d8f">
      <bp:ID rdf:datatype="http://www.w3.org/2001/XMLSchema#string">19034270</bp:ID>
      <bp:DB rdf:datatype="http://www.w3.org/2001/XMLSchema#string">PubMed</bp:DB>
      <bp:TITLE rdf:datatype="http://www.w3.org/2001/XMLSchema#string">p53-Repressed miRNAs are involved with E2F in a feed-forward loop promoting proliferation.</bp:TITLE>
      <bp:SOURCE rdf:datatype="http://www.w3.org/2001/XMLSchema#string">Mol Syst Biol</bp:SOURCE>
      <bp:YEAR rdf:datatype="http://www.w3.org/2001/XMLSchema#string">2008</bp:YEAR>
      <bp:AUTHORS rdf:datatype="http://www.w3.org/2001/XMLSchema#string">Brosh R</bp:AUTHORS>
      <bp:AUTHORS rdf:datatype="http://www.w3.org/2001/XMLSchema#string">Shalgi R</bp:AUTHORS>
      <bp:AUTHORS rdf:datatype="http://www.w3.org/2001/XMLSchema#string">Liran A</bp:AUTHORS>
      <bp:AUTHORS rdf:datatype="http://www.w3.org/2001/XMLSchema#string">Landan G</bp:AUTHORS>
      <bp:AUTHORS rdf:datatype="http://www.w3.org/2001/XMLSchema#string">Korotayev K</bp:AUTHORS>
      <bp:AUTHORS rdf:datatype="http://www.w3.org/2001/XMLSchema#string">Nguyen GH</bp:AUTHORS>
      <bp:AUTHORS rdf:datatype="http://www.w3.org/2001/XMLSchema#string">Enerly E</bp:AUTHORS>
      <bp:AUTHORS rdf:datatype="http://www.w3.org/2001/XMLSchema#string">Johnsen H</bp:AUTHORS>
      <bp:AUTHORS rdf:datatype="http://www.w3.org/2001/XMLSchema#string">Buganim Y</bp:AUTHORS>
      <bp:AUTHORS rdf:datatype="http://www.w3.org/2001/XMLSchema#string">Solomon H</bp:AUTHORS>
      <bp:AUTHORS rdf:datatype="http://www.w3.org/2001/XMLSchema#string">Goldstein I</bp:AUTHORS>
      <bp:AUTHORS rdf:datatype="http://www.w3.org/2001/XMLSchema#string">Madar S</bp:AUTHORS>
      <bp:AUTHORS rdf:datatype="http://www.w3.org/2001/XMLSchema#string">Goldfinger N</bp:AUTHORS>
      <bp:AUTHORS rdf:datatype="http://www.w3.org/2001/XMLSchema#string">BÃ¸rresen-Dale AL</bp:AUTHORS>
      <bp:AUTHORS rdf:datatype="http://www.w3.org/2001/XMLSchema#string">Ginsberg D</bp:AUTHORS>
      <bp:AUTHORS rdf:datatype="http://www.w3.org/2001/XMLSchema#string">Harris CC</bp:AUTHORS>
      <bp:AUTHORS rdf:datatype="http://www.w3.org/2001/XMLSchema#string">Pilpel Y</bp:AUTHORS>
      <bp:AUTHORS rdf:datatype="http://www.w3.org/2001/XMLSchema#string">Oren M</bp:AUTHORS>
      <bp:AUTHORS rdf:datatype="http://www.w3.org/2001/XMLSchema#string">Rotter V</bp:AUTHORS>
    </bp:PublicationXref>
    <bp:PublicationXref xmlns:bp="http://www.biopax.org/release/biopax-level3.owl#" xmlns:rdf="http://www.w3.org/1999/02/22-rdf-syntax-ns#" rdf:id="f9c">
      <bp:ID rdf:datatype="http://www.w3.org/2001/XMLSchema#string">19273599</bp:ID>
      <bp:DB rdf:datatype="http://www.w3.org/2001/XMLSchema#string">PubMed</bp:DB>
      <bp:TITLE rdf:datatype="http://www.w3.org/2001/XMLSchema#string">miR-181a regulates cap-dependent translation of p27(kip1) mRNA in myeloid cells.</bp:TITLE>
      <bp:SOURCE rdf:datatype="http://www.w3.org/2001/XMLSchema#string">Mol Cell Biol</bp:SOURCE>
      <bp:YEAR rdf:datatype="http://www.w3.org/2001/XMLSchema#string">2009</bp:YEAR>
      <bp:AUTHORS rdf:datatype="http://www.w3.org/2001/XMLSchema#string">Cuesta R</bp:AUTHORS>
      <bp:AUTHORS rdf:datatype="http://www.w3.org/2001/XMLSchema#string">MartÃ­nez-SÃ¡nchez A</bp:AUTHORS>
      <bp:AUTHORS rdf:datatype="http://www.w3.org/2001/XMLSchema#string">Gebauer F</bp:AUTHORS>
    </bp:PublicationXref>
    <bp:PublicationXref xmlns:bp="http://www.biopax.org/release/biopax-level3.owl#" xmlns:rdf="http://www.w3.org/1999/02/22-rdf-syntax-ns#" rdf:id="f35">
      <bp:ID rdf:datatype="http://www.w3.org/2001/XMLSchema#string">20212154</bp:ID>
      <bp:DB rdf:datatype="http://www.w3.org/2001/XMLSchema#string">PubMed</bp:DB>
      <bp:TITLE rdf:datatype="http://www.w3.org/2001/XMLSchema#string">p38 MAPK/MK2-mediated induction of miR-34c following DNA damage prevents Myc-dependent DNA replication.</bp:TITLE>
      <bp:SOURCE rdf:datatype="http://www.w3.org/2001/XMLSchema#string">Proc Natl Acad Sci U S A</bp:SOURCE>
      <bp:YEAR rdf:datatype="http://www.w3.org/2001/XMLSchema#string">2010</bp:YEAR>
      <bp:AUTHORS rdf:datatype="http://www.w3.org/2001/XMLSchema#string">Cannell IG</bp:AUTHORS>
      <bp:AUTHORS rdf:datatype="http://www.w3.org/2001/XMLSchema#string">Kong YW</bp:AUTHORS>
      <bp:AUTHORS rdf:datatype="http://www.w3.org/2001/XMLSchema#string">Johnston SJ</bp:AUTHORS>
      <bp:AUTHORS rdf:datatype="http://www.w3.org/2001/XMLSchema#string">Chen ML</bp:AUTHORS>
      <bp:AUTHORS rdf:datatype="http://www.w3.org/2001/XMLSchema#string">Collins HM</bp:AUTHORS>
      <bp:AUTHORS rdf:datatype="http://www.w3.org/2001/XMLSchema#string">Dobbyn HC</bp:AUTHORS>
      <bp:AUTHORS rdf:datatype="http://www.w3.org/2001/XMLSchema#string">Elia A</bp:AUTHORS>
      <bp:AUTHORS rdf:datatype="http://www.w3.org/2001/XMLSchema#string">Kress TR</bp:AUTHORS>
      <bp:AUTHORS rdf:datatype="http://www.w3.org/2001/XMLSchema#string">Dickens M</bp:AUTHORS>
      <bp:AUTHORS rdf:datatype="http://www.w3.org/2001/XMLSchema#string">Clemens MJ</bp:AUTHORS>
      <bp:AUTHORS rdf:datatype="http://www.w3.org/2001/XMLSchema#string">Heery DM</bp:AUTHORS>
      <bp:AUTHORS rdf:datatype="http://www.w3.org/2001/XMLSchema#string">Gaestel M</bp:AUTHORS>
      <bp:AUTHORS rdf:datatype="http://www.w3.org/2001/XMLSchema#string">Eilers M</bp:AUTHORS>
      <bp:AUTHORS rdf:datatype="http://www.w3.org/2001/XMLSchema#string">Willis AE</bp:AUTHORS>
      <bp:AUTHORS rdf:datatype="http://www.w3.org/2001/XMLSchema#string">Bushell M</bp:AUTHORS>
    </bp:PublicationXref>
    <bp:PublicationXref xmlns:bp="http://www.biopax.org/release/biopax-level3.owl#" xmlns:rdf="http://www.w3.org/1999/02/22-rdf-syntax-ns#" rdf:id="a64">
      <bp:ID rdf:datatype="http://www.w3.org/2001/XMLSchema#string">19536137</bp:ID>
      <bp:DB rdf:datatype="http://www.w3.org/2001/XMLSchema#string">PubMed</bp:DB>
      <bp:TITLE rdf:datatype="http://www.w3.org/2001/XMLSchema#string">MicroRNA-mediated gene silencing modulates the UV-induced DNA-damage response.</bp:TITLE>
      <bp:SOURCE rdf:datatype="http://www.w3.org/2001/XMLSchema#string">EMBO J</bp:SOURCE>
      <bp:YEAR rdf:datatype="http://www.w3.org/2001/XMLSchema#string">2009</bp:YEAR>
      <bp:AUTHORS rdf:datatype="http://www.w3.org/2001/XMLSchema#string">Pothof J</bp:AUTHORS>
      <bp:AUTHORS rdf:datatype="http://www.w3.org/2001/XMLSchema#string">Verkaik NS</bp:AUTHORS>
      <bp:AUTHORS rdf:datatype="http://www.w3.org/2001/XMLSchema#string">van IJcken W</bp:AUTHORS>
      <bp:AUTHORS rdf:datatype="http://www.w3.org/2001/XMLSchema#string">Wiemer EA</bp:AUTHORS>
      <bp:AUTHORS rdf:datatype="http://www.w3.org/2001/XMLSchema#string">Ta VT</bp:AUTHORS>
      <bp:AUTHORS rdf:datatype="http://www.w3.org/2001/XMLSchema#string">van der Horst GT</bp:AUTHORS>
      <bp:AUTHORS rdf:datatype="http://www.w3.org/2001/XMLSchema#string">Jaspers NG</bp:AUTHORS>
      <bp:AUTHORS rdf:datatype="http://www.w3.org/2001/XMLSchema#string">van Gent DC</bp:AUTHORS>
      <bp:AUTHORS rdf:datatype="http://www.w3.org/2001/XMLSchema#string">Hoeijmakers JH</bp:AUTHORS>
      <bp:AUTHORS rdf:datatype="http://www.w3.org/2001/XMLSchema#string">Persengiev SP</bp:AUTHORS>
    </bp:PublicationXref>
    <bp:PublicationXref xmlns:bp="http://www.biopax.org/release/biopax-level3.owl#" xmlns:rdf="http://www.w3.org/1999/02/22-rdf-syntax-ns#" rdf:id="ee6">
      <bp:ID rdf:datatype="http://www.w3.org/2001/XMLSchema#string">17135268</bp:ID>
      <bp:DB rdf:datatype="http://www.w3.org/2001/XMLSchema#string">PubMed</bp:DB>
      <bp:TITLE rdf:datatype="http://www.w3.org/2001/XMLSchema#string">Direct regulation of an oncogenic micro-RNA cluster by E2F transcription factors.</bp:TITLE>
      <bp:SOURCE rdf:datatype="http://www.w3.org/2001/XMLSchema#string">J Biol Chem</bp:SOURCE>
      <bp:YEAR rdf:datatype="http://www.w3.org/2001/XMLSchema#string">2007</bp:YEAR>
      <bp:AUTHORS rdf:datatype="http://www.w3.org/2001/XMLSchema#string">Woods K</bp:AUTHORS>
      <bp:AUTHORS rdf:datatype="http://www.w3.org/2001/XMLSchema#string">Thomson JM</bp:AUTHORS>
      <bp:AUTHORS rdf:datatype="http://www.w3.org/2001/XMLSchema#string">Hammond SM</bp:AUTHORS>
    </bp:PublicationXref>
    <bp:PublicationXref xmlns:bp="http://www.biopax.org/release/biopax-level3.owl#" xmlns:rdf="http://www.w3.org/1999/02/22-rdf-syntax-ns#" rdf:id="e95">
      <bp:ID rdf:datatype="http://www.w3.org/2001/XMLSchema#string">20080624</bp:ID>
      <bp:DB rdf:datatype="http://www.w3.org/2001/XMLSchema#string">PubMed</bp:DB>
      <bp:TITLE rdf:datatype="http://www.w3.org/2001/XMLSchema#string">ATM is down-regulated by N-Myc-regulated microRNA-421.</bp:TITLE>
      <bp:SOURCE rdf:datatype="http://www.w3.org/2001/XMLSchema#string">Proc Natl Acad Sci U S A</bp:SOURCE>
      <bp:YEAR rdf:datatype="http://www.w3.org/2001/XMLSchema#string">2010</bp:YEAR>
      <bp:AUTHORS rdf:datatype="http://www.w3.org/2001/XMLSchema#string">Hu H</bp:AUTHORS>
      <bp:AUTHORS rdf:datatype="http://www.w3.org/2001/XMLSchema#string">Du L</bp:AUTHORS>
      <bp:AUTHORS rdf:datatype="http://www.w3.org/2001/XMLSchema#string">Nagabayashi G</bp:AUTHORS>
      <bp:AUTHORS rdf:datatype="http://www.w3.org/2001/XMLSchema#string">Seeger RC</bp:AUTHORS>
      <bp:AUTHORS rdf:datatype="http://www.w3.org/2001/XMLSchema#string">Gatti RA</bp:AUTHORS>
    </bp:PublicationXref>
    <bp:PublicationXref xmlns:bp="http://www.biopax.org/release/biopax-level3.owl#" xmlns:rdf="http://www.w3.org/1999/02/22-rdf-syntax-ns#" rdf:id="ed2">
      <bp:ID rdf:datatype="http://www.w3.org/2001/XMLSchema#string">20406979</bp:ID>
      <bp:DB rdf:datatype="http://www.w3.org/2001/XMLSchema#string">PubMed</bp:DB>
      <bp:TITLE rdf:datatype="http://www.w3.org/2001/XMLSchema#string">The miR-17-92 microRNA polycistron regulates MLL leukemia stem cell potential by modulating p21 expression.</bp:TITLE>
      <bp:SOURCE rdf:datatype="http://www.w3.org/2001/XMLSchema#string">Cancer Res</bp:SOURCE>
      <bp:YEAR rdf:datatype="http://www.w3.org/2001/XMLSchema#string">2010</bp:YEAR>
      <bp:AUTHORS rdf:datatype="http://www.w3.org/2001/XMLSchema#string">Wong P</bp:AUTHORS>
      <bp:AUTHORS rdf:datatype="http://www.w3.org/2001/XMLSchema#string">Iwasaki M</bp:AUTHORS>
      <bp:AUTHORS rdf:datatype="http://www.w3.org/2001/XMLSchema#string">Somervaille TC</bp:AUTHORS>
      <bp:AUTHORS rdf:datatype="http://www.w3.org/2001/XMLSchema#string">Ficara F</bp:AUTHORS>
      <bp:AUTHORS rdf:datatype="http://www.w3.org/2001/XMLSchema#string">Carico C</bp:AUTHORS>
      <bp:AUTHORS rdf:datatype="http://www.w3.org/2001/XMLSchema#string">Arnold C</bp:AUTHORS>
      <bp:AUTHORS rdf:datatype="http://www.w3.org/2001/XMLSchema#string">Chen CZ</bp:AUTHORS>
      <bp:AUTHORS rdf:datatype="http://www.w3.org/2001/XMLSchema#string">Cleary ML</bp:AUTHORS>
    </bp:PublicationXref>
    <bp:PublicationXref xmlns:bp="http://www.biopax.org/release/biopax-level3.owl#" xmlns:rdf="http://www.w3.org/1999/02/22-rdf-syntax-ns#" rdf:id="fd7">
      <bp:ID rdf:datatype="http://www.w3.org/2001/XMLSchema#string">18949056</bp:ID>
      <bp:DB rdf:datatype="http://www.w3.org/2001/XMLSchema#string">PubMed</bp:DB>
      <bp:TITLE rdf:datatype="http://www.w3.org/2001/XMLSchema#string">MicroRNA15a modulates expression of the cell-cycle regulator Cdc25A and affects hepatic cystogenesis in a rat model of polycystic kidney disease.</bp:TITLE>
      <bp:SOURCE rdf:datatype="http://www.w3.org/2001/XMLSchema#string">J Clin Invest</bp:SOURCE>
      <bp:YEAR rdf:datatype="http://www.w3.org/2001/XMLSchema#string">2008</bp:YEAR>
      <bp:AUTHORS rdf:datatype="http://www.w3.org/2001/XMLSchema#string">Lee SO</bp:AUTHORS>
      <bp:AUTHORS rdf:datatype="http://www.w3.org/2001/XMLSchema#string">Masyuk T</bp:AUTHORS>
      <bp:AUTHORS rdf:datatype="http://www.w3.org/2001/XMLSchema#string">Splinter P</bp:AUTHORS>
      <bp:AUTHORS rdf:datatype="http://www.w3.org/2001/XMLSchema#string">Banales JM</bp:AUTHORS>
      <bp:AUTHORS rdf:datatype="http://www.w3.org/2001/XMLSchema#string">Masyuk A</bp:AUTHORS>
      <bp:AUTHORS rdf:datatype="http://www.w3.org/2001/XMLSchema#string">Stroope A</bp:AUTHORS>
      <bp:AUTHORS rdf:datatype="http://www.w3.org/2001/XMLSchema#string">Larusso N</bp:AUTHORS>
    </bp:PublicationXref>
    <bp:PublicationXref xmlns:bp="http://www.biopax.org/release/biopax-level3.owl#" xmlns:rdf="http://www.w3.org/1999/02/22-rdf-syntax-ns#" rdf:id="e84">
      <bp:ID rdf:datatype="http://www.w3.org/2001/XMLSchema#string">19258499</bp:ID>
      <bp:DB rdf:datatype="http://www.w3.org/2001/XMLSchema#string">PubMed</bp:DB>
      <bp:TITLE rdf:datatype="http://www.w3.org/2001/XMLSchema#string">miR-34b targets cyclic AMP-responsive element binding protein in acute myeloid leukemia.</bp:TITLE>
      <bp:SOURCE rdf:datatype="http://www.w3.org/2001/XMLSchema#string">Cancer Res</bp:SOURCE>
      <bp:YEAR rdf:datatype="http://www.w3.org/2001/XMLSchema#string">2009</bp:YEAR>
      <bp:AUTHORS rdf:datatype="http://www.w3.org/2001/XMLSchema#string">Pigazzi M</bp:AUTHORS>
      <bp:AUTHORS rdf:datatype="http://www.w3.org/2001/XMLSchema#string">Manara E</bp:AUTHORS>
      <bp:AUTHORS rdf:datatype="http://www.w3.org/2001/XMLSchema#string">Baron E</bp:AUTHORS>
      <bp:AUTHORS rdf:datatype="http://www.w3.org/2001/XMLSchema#string">Basso G</bp:AUTHORS>
    </bp:PublicationXref>
    <bp:PublicationXref xmlns:bp="http://www.biopax.org/release/biopax-level3.owl#" xmlns:rdf="http://www.w3.org/1999/02/22-rdf-syntax-ns#" rdf:id="d9d">
      <bp:ID rdf:datatype="http://www.w3.org/2001/XMLSchema#string">18701644</bp:ID>
      <bp:DB rdf:datatype="http://www.w3.org/2001/XMLSchema#string">PubMed</bp:DB>
      <bp:TITLE rdf:datatype="http://www.w3.org/2001/XMLSchema#string">miR-16 family induces cell cycle arrest by regulating multiple cell cycle genes.</bp:TITLE>
      <bp:SOURCE rdf:datatype="http://www.w3.org/2001/XMLSchema#string">Nucleic Acids Res</bp:SOURCE>
      <bp:YEAR rdf:datatype="http://www.w3.org/2001/XMLSchema#string">2008</bp:YEAR>
      <bp:AUTHORS rdf:datatype="http://www.w3.org/2001/XMLSchema#string">Liu Q</bp:AUTHORS>
      <bp:AUTHORS rdf:datatype="http://www.w3.org/2001/XMLSchema#string">Fu H</bp:AUTHORS>
      <bp:AUTHORS rdf:datatype="http://www.w3.org/2001/XMLSchema#string">Sun F</bp:AUTHORS>
      <bp:AUTHORS rdf:datatype="http://www.w3.org/2001/XMLSchema#string">Zhang H</bp:AUTHORS>
      <bp:AUTHORS rdf:datatype="http://www.w3.org/2001/XMLSchema#string">Tie Y</bp:AUTHORS>
      <bp:AUTHORS rdf:datatype="http://www.w3.org/2001/XMLSchema#string">Zhu J</bp:AUTHORS>
      <bp:AUTHORS rdf:datatype="http://www.w3.org/2001/XMLSchema#string">Xing R</bp:AUTHORS>
      <bp:AUTHORS rdf:datatype="http://www.w3.org/2001/XMLSchema#string">Sun Z</bp:AUTHORS>
      <bp:AUTHORS rdf:datatype="http://www.w3.org/2001/XMLSchema#string">Zheng X</bp:AUTHORS>
    </bp:PublicationXref>
    <bp:PublicationXref xmlns:bp="http://www.biopax.org/release/biopax-level3.owl#" xmlns:rdf="http://www.w3.org/1999/02/22-rdf-syntax-ns#" rdf:id="f46">
      <bp:ID rdf:datatype="http://www.w3.org/2001/XMLSchema#string">18212054</bp:ID>
      <bp:DB rdf:datatype="http://www.w3.org/2001/XMLSchema#string">PubMed</bp:DB>
      <bp:TITLE rdf:datatype="http://www.w3.org/2001/XMLSchema#string">MicroRNAs in the miR-106b family regulate p21/CDKN1A and promote cell cycle progression.</bp:TITLE>
      <bp:SOURCE rdf:datatype="http://www.w3.org/2001/XMLSchema#string">Mol Cell Biol</bp:SOURCE>
      <bp:YEAR rdf:datatype="http://www.w3.org/2001/XMLSchema#string">2008</bp:YEAR>
      <bp:AUTHORS rdf:datatype="http://www.w3.org/2001/XMLSchema#string">Ivanovska I</bp:AUTHORS>
      <bp:AUTHORS rdf:datatype="http://www.w3.org/2001/XMLSchema#string">Ball AS</bp:AUTHORS>
      <bp:AUTHORS rdf:datatype="http://www.w3.org/2001/XMLSchema#string">Diaz RL</bp:AUTHORS>
      <bp:AUTHORS rdf:datatype="http://www.w3.org/2001/XMLSchema#string">Magnus JF</bp:AUTHORS>
      <bp:AUTHORS rdf:datatype="http://www.w3.org/2001/XMLSchema#string">Kibukawa M</bp:AUTHORS>
      <bp:AUTHORS rdf:datatype="http://www.w3.org/2001/XMLSchema#string">Schelter JM</bp:AUTHORS>
      <bp:AUTHORS rdf:datatype="http://www.w3.org/2001/XMLSchema#string">Kobayashi SV</bp:AUTHORS>
      <bp:AUTHORS rdf:datatype="http://www.w3.org/2001/XMLSchema#string">Lim L</bp:AUTHORS>
      <bp:AUTHORS rdf:datatype="http://www.w3.org/2001/XMLSchema#string">Burchard J</bp:AUTHORS>
      <bp:AUTHORS rdf:datatype="http://www.w3.org/2001/XMLSchema#string">Jackson AL</bp:AUTHORS>
      <bp:AUTHORS rdf:datatype="http://www.w3.org/2001/XMLSchema#string">Linsley PS</bp:AUTHORS>
      <bp:AUTHORS rdf:datatype="http://www.w3.org/2001/XMLSchema#string">Cleary MA</bp:AUTHORS>
    </bp:PublicationXref>
    <bp:PublicationXref xmlns:bp="http://www.biopax.org/release/biopax-level3.owl#" xmlns:rdf="http://www.w3.org/1999/02/22-rdf-syntax-ns#" rdf:id="b2c">
      <bp:ID rdf:datatype="http://www.w3.org/2001/XMLSchema#string">18695042</bp:ID>
      <bp:DB rdf:datatype="http://www.w3.org/2001/XMLSchema#string">PubMed</bp:DB>
      <bp:TITLE rdf:datatype="http://www.w3.org/2001/XMLSchema#string">A cyclin D1/microRNA 17/20 regulatory feedback loop in control of breast cancer cell proliferation.</bp:TITLE>
      <bp:SOURCE rdf:datatype="http://www.w3.org/2001/XMLSchema#string">J Cell Biol</bp:SOURCE>
      <bp:YEAR rdf:datatype="http://www.w3.org/2001/XMLSchema#string">2008</bp:YEAR>
      <bp:AUTHORS rdf:datatype="http://www.w3.org/2001/XMLSchema#string">Yu Z</bp:AUTHORS>
      <bp:AUTHORS rdf:datatype="http://www.w3.org/2001/XMLSchema#string">Wang C</bp:AUTHORS>
      <bp:AUTHORS rdf:datatype="http://www.w3.org/2001/XMLSchema#string">Wang M</bp:AUTHORS>
      <bp:AUTHORS rdf:datatype="http://www.w3.org/2001/XMLSchema#string">Li Z</bp:AUTHORS>
      <bp:AUTHORS rdf:datatype="http://www.w3.org/2001/XMLSchema#string">Casimiro MC</bp:AUTHORS>
      <bp:AUTHORS rdf:datatype="http://www.w3.org/2001/XMLSchema#string">Liu M</bp:AUTHORS>
      <bp:AUTHORS rdf:datatype="http://www.w3.org/2001/XMLSchema#string">Wu K</bp:AUTHORS>
      <bp:AUTHORS rdf:datatype="http://www.w3.org/2001/XMLSchema#string">Whittle J</bp:AUTHORS>
      <bp:AUTHORS rdf:datatype="http://www.w3.org/2001/XMLSchema#string">Ju X</bp:AUTHORS>
      <bp:AUTHORS rdf:datatype="http://www.w3.org/2001/XMLSchema#string">Hyslop T</bp:AUTHORS>
      <bp:AUTHORS rdf:datatype="http://www.w3.org/2001/XMLSchema#string">McCue P</bp:AUTHORS>
      <bp:AUTHORS rdf:datatype="http://www.w3.org/2001/XMLSchema#string">Pestell RG</bp:AUTHORS>
    </bp:PublicationXref>
    <bp:PublicationXref xmlns:bp="http://www.biopax.org/release/biopax-level3.owl#" xmlns:rdf="http://www.w3.org/1999/02/22-rdf-syntax-ns#" rdf:id="d19">
      <bp:ID rdf:datatype="http://www.w3.org/2001/XMLSchema#string">19202062</bp:ID>
      <bp:DB rdf:datatype="http://www.w3.org/2001/XMLSchema#string">PubMed</bp:DB>
      <bp:TITLE rdf:datatype="http://www.w3.org/2001/XMLSchema#string">p53 represses c-Myc through induction of the tumor suppressor miR-145.</bp:TITLE>
      <bp:SOURCE rdf:datatype="http://www.w3.org/2001/XMLSchema#string">Proc Natl Acad Sci U S A</bp:SOURCE>
      <bp:YEAR rdf:datatype="http://www.w3.org/2001/XMLSchema#string">2009</bp:YEAR>
      <bp:AUTHORS rdf:datatype="http://www.w3.org/2001/XMLSchema#string">Sachdeva M</bp:AUTHORS>
      <bp:AUTHORS rdf:datatype="http://www.w3.org/2001/XMLSchema#string">Zhu S</bp:AUTHORS>
      <bp:AUTHORS rdf:datatype="http://www.w3.org/2001/XMLSchema#string">Wu F</bp:AUTHORS>
      <bp:AUTHORS rdf:datatype="http://www.w3.org/2001/XMLSchema#string">Wu H</bp:AUTHORS>
      <bp:AUTHORS rdf:datatype="http://www.w3.org/2001/XMLSchema#string">Walia V</bp:AUTHORS>
      <bp:AUTHORS rdf:datatype="http://www.w3.org/2001/XMLSchema#string">Kumar S</bp:AUTHORS>
      <bp:AUTHORS rdf:datatype="http://www.w3.org/2001/XMLSchema#string">Elble R</bp:AUTHORS>
      <bp:AUTHORS rdf:datatype="http://www.w3.org/2001/XMLSchema#string">Watabe K</bp:AUTHORS>
      <bp:AUTHORS rdf:datatype="http://www.w3.org/2001/XMLSchema#string">Mo YY</bp:AUTHORS>
    </bp:PublicationXref>
    <bp:PublicationXref xmlns:bp="http://www.biopax.org/release/biopax-level3.owl#" xmlns:rdf="http://www.w3.org/1999/02/22-rdf-syntax-ns#" rdf:id="c49">
      <bp:ID rdf:datatype="http://www.w3.org/2001/XMLSchema#string">18066065</bp:ID>
      <bp:DB rdf:datatype="http://www.w3.org/2001/XMLSchema#string">PubMed</bp:DB>
      <bp:TITLE rdf:datatype="http://www.w3.org/2001/XMLSchema#string">Widespread microRNA repression by Myc contributes to tumorigenesis.</bp:TITLE>
      <bp:SOURCE rdf:datatype="http://www.w3.org/2001/XMLSchema#string">Nat Genet</bp:SOURCE>
      <bp:YEAR rdf:datatype="http://www.w3.org/2001/XMLSchema#string">2008</bp:YEAR>
      <bp:AUTHORS rdf:datatype="http://www.w3.org/2001/XMLSchema#string">Chang TC</bp:AUTHORS>
      <bp:AUTHORS rdf:datatype="http://www.w3.org/2001/XMLSchema#string">Yu D</bp:AUTHORS>
      <bp:AUTHORS rdf:datatype="http://www.w3.org/2001/XMLSchema#string">Lee YS</bp:AUTHORS>
      <bp:AUTHORS rdf:datatype="http://www.w3.org/2001/XMLSchema#string">Wentzel EA</bp:AUTHORS>
      <bp:AUTHORS rdf:datatype="http://www.w3.org/2001/XMLSchema#string">Arking DE</bp:AUTHORS>
      <bp:AUTHORS rdf:datatype="http://www.w3.org/2001/XMLSchema#string">West KM</bp:AUTHORS>
      <bp:AUTHORS rdf:datatype="http://www.w3.org/2001/XMLSchema#string">Dang CV</bp:AUTHORS>
      <bp:AUTHORS rdf:datatype="http://www.w3.org/2001/XMLSchema#string">Thomas-Tikhonenko A</bp:AUTHORS>
      <bp:AUTHORS rdf:datatype="http://www.w3.org/2001/XMLSchema#string">Mendell JT</bp:AUTHORS>
    </bp:PublicationXref>
    <bp:PublicationXref xmlns:bp="http://www.biopax.org/release/biopax-level3.owl#" xmlns:rdf="http://www.w3.org/1999/02/22-rdf-syntax-ns#" rdf:id="cab">
      <bp:ID rdf:datatype="http://www.w3.org/2001/XMLSchema#string">20404092</bp:ID>
      <bp:DB rdf:datatype="http://www.w3.org/2001/XMLSchema#string">PubMed</bp:DB>
      <bp:TITLE rdf:datatype="http://www.w3.org/2001/XMLSchema#string">Multiple E2F-induced microRNAs prevent replicative stress in response to mitogenic signaling.</bp:TITLE>
      <bp:SOURCE rdf:datatype="http://www.w3.org/2001/XMLSchema#string">Mol Cell Biol</bp:SOURCE>
      <bp:YEAR rdf:datatype="http://www.w3.org/2001/XMLSchema#string">2010</bp:YEAR>
      <bp:AUTHORS rdf:datatype="http://www.w3.org/2001/XMLSchema#string">Bueno MJ</bp:AUTHORS>
      <bp:AUTHORS rdf:datatype="http://www.w3.org/2001/XMLSchema#string">GÃ³mez de CedrÃ³n M</bp:AUTHORS>
      <bp:AUTHORS rdf:datatype="http://www.w3.org/2001/XMLSchema#string">Laresgoiti U</bp:AUTHORS>
      <bp:AUTHORS rdf:datatype="http://www.w3.org/2001/XMLSchema#string">FernÃ¡ndez-Piqueras J</bp:AUTHORS>
      <bp:AUTHORS rdf:datatype="http://www.w3.org/2001/XMLSchema#string">Zubiaga AM</bp:AUTHORS>
      <bp:AUTHORS rdf:datatype="http://www.w3.org/2001/XMLSchema#string">Malumbres M</bp:AUTHORS>
    </bp:PublicationXref>
    <bp:PublicationXref xmlns:bp="http://www.biopax.org/release/biopax-level3.owl#" xmlns:rdf="http://www.w3.org/1999/02/22-rdf-syntax-ns#" rdf:id="fff">
      <bp:ID rdf:datatype="http://www.w3.org/2001/XMLSchema#string">20351064</bp:ID>
      <bp:DB rdf:datatype="http://www.w3.org/2001/XMLSchema#string">PubMed</bp:DB>
      <bp:TITLE rdf:datatype="http://www.w3.org/2001/XMLSchema#string">MicroRNA control of podosome formation in vascular smooth muscle cells in vivo and in vitro.</bp:TITLE>
      <bp:SOURCE rdf:datatype="http://www.w3.org/2001/XMLSchema#string">J Cell Biol</bp:SOURCE>
      <bp:YEAR rdf:datatype="http://www.w3.org/2001/XMLSchema#string">2010</bp:YEAR>
      <bp:AUTHORS rdf:datatype="http://www.w3.org/2001/XMLSchema#string">Quintavalle M</bp:AUTHORS>
      <bp:AUTHORS rdf:datatype="http://www.w3.org/2001/XMLSchema#string">Elia L</bp:AUTHORS>
      <bp:AUTHORS rdf:datatype="http://www.w3.org/2001/XMLSchema#string">Condorelli G</bp:AUTHORS>
      <bp:AUTHORS rdf:datatype="http://www.w3.org/2001/XMLSchema#string">Courtneidge SA</bp:AUTHORS>
    </bp:PublicationXref>
    <bp:PublicationXref xmlns:bp="http://www.biopax.org/release/biopax-level3.owl#" xmlns:rdf="http://www.w3.org/1999/02/22-rdf-syntax-ns#" rdf:id="dfa">
      <bp:ID rdf:datatype="http://www.w3.org/2001/XMLSchema#string">17135249</bp:ID>
      <bp:DB rdf:datatype="http://www.w3.org/2001/XMLSchema#string">PubMed</bp:DB>
      <bp:TITLE rdf:datatype="http://www.w3.org/2001/XMLSchema#string">An E2F/miR-20a autoregulatory feedback loop.</bp:TITLE>
      <bp:SOURCE rdf:datatype="http://www.w3.org/2001/XMLSchema#string">J Biol Chem</bp:SOURCE>
      <bp:YEAR rdf:datatype="http://www.w3.org/2001/XMLSchema#string">2007</bp:YEAR>
      <bp:AUTHORS rdf:datatype="http://www.w3.org/2001/XMLSchema#string">Sylvestre Y</bp:AUTHORS>
      <bp:AUTHORS rdf:datatype="http://www.w3.org/2001/XMLSchema#string">De Guire V</bp:AUTHORS>
      <bp:AUTHORS rdf:datatype="http://www.w3.org/2001/XMLSchema#string">Querido E</bp:AUTHORS>
      <bp:AUTHORS rdf:datatype="http://www.w3.org/2001/XMLSchema#string">Mukhopadhyay UK</bp:AUTHORS>
      <bp:AUTHORS rdf:datatype="http://www.w3.org/2001/XMLSchema#string">Bourdeau V</bp:AUTHORS>
      <bp:AUTHORS rdf:datatype="http://www.w3.org/2001/XMLSchema#string">Major F</bp:AUTHORS>
      <bp:AUTHORS rdf:datatype="http://www.w3.org/2001/XMLSchema#string">Ferbeyre G</bp:AUTHORS>
      <bp:AUTHORS rdf:datatype="http://www.w3.org/2001/XMLSchema#string">Chartrand P</bp:AUTHORS>
    </bp:PublicationXref>
    <bp:PublicationXref xmlns:bp="http://www.biopax.org/release/biopax-level3.owl#" xmlns:rdf="http://www.w3.org/1999/02/22-rdf-syntax-ns#" rdf:id="f0d">
      <bp:ID rdf:datatype="http://www.w3.org/2001/XMLSchema#string">18538733</bp:ID>
      <bp:DB rdf:datatype="http://www.w3.org/2001/XMLSchema#string">PubMed</bp:DB>
      <bp:TITLE rdf:datatype="http://www.w3.org/2001/XMLSchema#string">Genetic and epigenetic silencing of microRNA-203 enhances ABL1 and BCR-ABL1 oncogene expression.</bp:TITLE>
      <bp:SOURCE rdf:datatype="http://www.w3.org/2001/XMLSchema#string">Cancer Cell</bp:SOURCE>
      <bp:YEAR rdf:datatype="http://www.w3.org/2001/XMLSchema#string">2008</bp:YEAR>
      <bp:AUTHORS rdf:datatype="http://www.w3.org/2001/XMLSchema#string">Bueno MJ</bp:AUTHORS>
      <bp:AUTHORS rdf:datatype="http://www.w3.org/2001/XMLSchema#string">PÃ©rez de Castro I</bp:AUTHORS>
      <bp:AUTHORS rdf:datatype="http://www.w3.org/2001/XMLSchema#string">GÃ³mez de CedrÃ³n M</bp:AUTHORS>
      <bp:AUTHORS rdf:datatype="http://www.w3.org/2001/XMLSchema#string">Santos J</bp:AUTHORS>
      <bp:AUTHORS rdf:datatype="http://www.w3.org/2001/XMLSchema#string">Calin GA</bp:AUTHORS>
      <bp:AUTHORS rdf:datatype="http://www.w3.org/2001/XMLSchema#string">Cigudosa JC</bp:AUTHORS>
      <bp:AUTHORS rdf:datatype="http://www.w3.org/2001/XMLSchema#string">Croce CM</bp:AUTHORS>
      <bp:AUTHORS rdf:datatype="http://www.w3.org/2001/XMLSchema#string">FernÃ¡ndez-Piqueras J</bp:AUTHORS>
      <bp:AUTHORS rdf:datatype="http://www.w3.org/2001/XMLSchema#string">Malumbres M</bp:AUTHORS>
    </bp:PublicationXref>
    <bp:PublicationXref xmlns:bp="http://www.biopax.org/release/biopax-level3.owl#" xmlns:rdf="http://www.w3.org/1999/02/22-rdf-syntax-ns#" rdf:id="fd9">
      <bp:ID rdf:datatype="http://www.w3.org/2001/XMLSchema#string">19826040</bp:ID>
      <bp:DB rdf:datatype="http://www.w3.org/2001/XMLSchema#string">PubMed</bp:DB>
      <bp:TITLE rdf:datatype="http://www.w3.org/2001/XMLSchema#string">microRNA-21 negatively regulates Cdc25A and cell cycle progression in colon cancer cells.</bp:TITLE>
      <bp:SOURCE rdf:datatype="http://www.w3.org/2001/XMLSchema#string">Cancer Res</bp:SOURCE>
      <bp:YEAR rdf:datatype="http://www.w3.org/2001/XMLSchema#string">2009</bp:YEAR>
      <bp:AUTHORS rdf:datatype="http://www.w3.org/2001/XMLSchema#string">Wang P</bp:AUTHORS>
      <bp:AUTHORS rdf:datatype="http://www.w3.org/2001/XMLSchema#string">Zou F</bp:AUTHORS>
      <bp:AUTHORS rdf:datatype="http://www.w3.org/2001/XMLSchema#string">Zhang X</bp:AUTHORS>
      <bp:AUTHORS rdf:datatype="http://www.w3.org/2001/XMLSchema#string">Li H</bp:AUTHORS>
      <bp:AUTHORS rdf:datatype="http://www.w3.org/2001/XMLSchema#string">Dulak A</bp:AUTHORS>
      <bp:AUTHORS rdf:datatype="http://www.w3.org/2001/XMLSchema#string">Tomko RJ Jr</bp:AUTHORS>
      <bp:AUTHORS rdf:datatype="http://www.w3.org/2001/XMLSchema#string">Lazo JS</bp:AUTHORS>
      <bp:AUTHORS rdf:datatype="http://www.w3.org/2001/XMLSchema#string">Wang Z</bp:AUTHORS>
      <bp:AUTHORS rdf:datatype="http://www.w3.org/2001/XMLSchema#string">Zhang L</bp:AUTHORS>
      <bp:AUTHORS rdf:datatype="http://www.w3.org/2001/XMLSchema#string">Yu J</bp:AUTHORS>
    </bp:PublicationXref>
    <bp:openControlledVocabulary xmlns:bp="http://www.biopax.org/release/biopax-level3.owl#">
      <bp:TERM xmlns:rdf="http://www.w3.org/1999/02/22-rdf-syntax-ns#" rdf:datatype="http://www.w3.org/2001/XMLSchema#string">miRNA pathway</bp:TERM>
      <bp:ID xmlns:rdf="http://www.w3.org/1999/02/22-rdf-syntax-ns#" rdf:datatype="http://www.w3.org/2001/XMLSchema#string">PW:0000808</bp:ID>
      <bp:Ontology xmlns:rdf="http://www.w3.org/1999/02/22-rdf-syntax-ns#" rdf:datatype="http://www.w3.org/2001/XMLSchema#string">Pathway Ontology</bp:Ontology>
    </bp:openControlledVocabulary>
    <bp:PublicationXref xmlns:bp="http://www.biopax.org/release/biopax-level3.owl#" xmlns:rdf="http://www.w3.org/1999/02/22-rdf-syntax-ns#" rdf:id="a58">
      <bp:ID rdf:datatype="http://www.w3.org/2001/XMLSchema#string">15944709</bp:ID>
      <bp:DB rdf:datatype="http://www.w3.org/2001/XMLSchema#string">PubMed</bp:DB>
      <bp:TITLE rdf:datatype="http://www.w3.org/2001/XMLSchema#string">c-Myc-regulated microRNAs modulate E2F1 expression.</bp:TITLE>
      <bp:SOURCE rdf:datatype="http://www.w3.org/2001/XMLSchema#string">Nature</bp:SOURCE>
      <bp:YEAR rdf:datatype="http://www.w3.org/2001/XMLSchema#string">2005</bp:YEAR>
      <bp:AUTHORS rdf:datatype="http://www.w3.org/2001/XMLSchema#string">O'Donnell KA</bp:AUTHORS>
      <bp:AUTHORS rdf:datatype="http://www.w3.org/2001/XMLSchema#string">Wentzel EA</bp:AUTHORS>
      <bp:AUTHORS rdf:datatype="http://www.w3.org/2001/XMLSchema#string">Zeller KI</bp:AUTHORS>
      <bp:AUTHORS rdf:datatype="http://www.w3.org/2001/XMLSchema#string">Dang CV</bp:AUTHORS>
      <bp:AUTHORS rdf:datatype="http://www.w3.org/2001/XMLSchema#string">Mendell JT</bp:AUTHORS>
    </bp:PublicationXref>
    <bp:PublicationXref xmlns:bp="http://www.biopax.org/release/biopax-level3.owl#" xmlns:rdf="http://www.w3.org/1999/02/22-rdf-syntax-ns#" rdf:id="d32">
      <bp:ID rdf:datatype="http://www.w3.org/2001/XMLSchema#string">17823410</bp:ID>
      <bp:DB rdf:datatype="http://www.w3.org/2001/XMLSchema#string">PubMed</bp:DB>
      <bp:TITLE rdf:datatype="http://www.w3.org/2001/XMLSchema#string">MicroRNA-34b and MicroRNA-34c are targets of p53 and cooperate in control of cell proliferation and adhesion-independent growth.</bp:TITLE>
      <bp:SOURCE rdf:datatype="http://www.w3.org/2001/XMLSchema#string">Cancer Res</bp:SOURCE>
      <bp:YEAR rdf:datatype="http://www.w3.org/2001/XMLSchema#string">2007</bp:YEAR>
      <bp:AUTHORS rdf:datatype="http://www.w3.org/2001/XMLSchema#string">Corney DC</bp:AUTHORS>
      <bp:AUTHORS rdf:datatype="http://www.w3.org/2001/XMLSchema#string">Flesken-Nikitin A</bp:AUTHORS>
      <bp:AUTHORS rdf:datatype="http://www.w3.org/2001/XMLSchema#string">Godwin AK</bp:AUTHORS>
      <bp:AUTHORS rdf:datatype="http://www.w3.org/2001/XMLSchema#string">Wang W</bp:AUTHORS>
      <bp:AUTHORS rdf:datatype="http://www.w3.org/2001/XMLSchema#string">Nikitin AY</bp:AUTHORS>
    </bp:PublicationXref>
    <bp:PublicationXref xmlns:bp="http://www.biopax.org/release/biopax-level3.owl#" xmlns:rdf="http://www.w3.org/1999/02/22-rdf-syntax-ns#" rdf:id="eb7">
      <bp:ID rdf:datatype="http://www.w3.org/2001/XMLSchema#string">19141645</bp:ID>
      <bp:DB rdf:datatype="http://www.w3.org/2001/XMLSchema#string">PubMed</bp:DB>
      <bp:TITLE rdf:datatype="http://www.w3.org/2001/XMLSchema#string">MicroRNA regulation of DNA repair gene expression in hypoxic stress.</bp:TITLE>
      <bp:SOURCE rdf:datatype="http://www.w3.org/2001/XMLSchema#string">Cancer Res</bp:SOURCE>
      <bp:YEAR rdf:datatype="http://www.w3.org/2001/XMLSchema#string">2009</bp:YEAR>
      <bp:AUTHORS rdf:datatype="http://www.w3.org/2001/XMLSchema#string">Crosby ME</bp:AUTHORS>
      <bp:AUTHORS rdf:datatype="http://www.w3.org/2001/XMLSchema#string">Kulshreshtha R</bp:AUTHORS>
      <bp:AUTHORS rdf:datatype="http://www.w3.org/2001/XMLSchema#string">Ivan M</bp:AUTHORS>
      <bp:AUTHORS rdf:datatype="http://www.w3.org/2001/XMLSchema#string">Glazer PM</bp:AUTHORS>
    </bp:PublicationXref>
  </Biopax>
</Pathway>
