# Supplementary material for: A network biology workflow to study transcriptomics data of the diabetic liver
Source: BMC Genomics. 2014 Nov 15;15(1):971. doi: 10.1186/1471-2164-15-971 (PMC4246458; doi:10.1186/1471-2164-15-971)
Supplement: Supplementary file 2 — Additional file 2: WikiPathways human pathway collection downloaded on 17 June 2014 ( http://wikipathways.org/index.php/Download_Pathways ). (ZIP 2 MB) [file 12864_2014_6667_MOESM2_ESM.zip › 2014-06-17-WikiPathways-HumanCollection/Hs_miR-targeted_genes_in_epithelium_-_TarBase_WP2002_75319.gpml]

<?xml version="1.0" encoding="UTF-8"?>
<Pathway xmlns="http://pathvisio.org/GPML/2013a" Name="miR-targeted genes in epithelium - TarBase" Version="20110706" Last-Modified="2/22/2013" Organism="Homo sapiens">
  <Comment Source="WikiPathways-description">This cataloge pathway was created using the database from "http://diana.cslab.ece.ntua.gr/tarbase/" with exclusions based on evidance type. This pathway only incldes miR targeted genes expressed in Epithelium cells. This pathway is meant for data mapping.</Comment>
  <Comment Source="WikiPathways-category">Molecular Function</Comment>
  <Graphics BoardWidth="2103.6302404472717" BoardHeight="1453.9466823593905" />
  <DataNode TextLabel="AARSD1" GraphId="bdb40" Type="GeneProduct" GroupRef="a447d">
    <Graphics CenterX="74.90099009900989" CenterY="148.4653465346534" Width="80.0" Height="20.0" ZOrder="32768" FontSize="10" Valign="Middle" />
    <Xref Database="Ensembl" ID="ENSG00000108825" />
  </DataNode>
  <DataNode TextLabel="ATAD3B" Type="GeneProduct" GroupRef="a447d">
    <Graphics CenterX="74.90099009900989" CenterY="168.46534653465343" Width="80.0" Height="20.0" ZOrder="32768" FontSize="10" Valign="Middle" />
    <Xref Database="Ensembl" ID="ENSG00000160072" />
  </DataNode>
  <DataNode TextLabel="AURKB" Type="GeneProduct" GroupRef="a447d">
    <Graphics CenterX="74.90099009900989" CenterY="188.46534653465338" Width="80.0" Height="20.0" ZOrder="32768" FontSize="10" Valign="Middle" />
    <Xref Database="Ensembl" ID="ENSG00000178999" />
  </DataNode>
  <DataNode TextLabel="CALCOCO2" Type="GeneProduct" GroupRef="a447d">
    <Graphics CenterX="74.90099009900989" CenterY="208.46534653465338" Width="80.0" Height="20.0" ZOrder="32768" FontSize="10" Valign="Middle" />
    <Xref Database="Ensembl" ID="ENSG00000136436" />
  </DataNode>
  <DataNode TextLabel="CAPG" Type="GeneProduct" GroupRef="a447d">
    <Graphics CenterX="74.90099009900989" CenterY="228.4653465346534" Width="80.0" Height="20.0" ZOrder="32768" FontSize="10" Valign="Middle" />
    <Xref Database="Ensembl" ID="ENSG00000042493" />
  </DataNode>
  <DataNode TextLabel="CDIPT" Type="GeneProduct" GroupRef="a447d">
    <Graphics CenterX="74.90099009900989" CenterY="248.4653465346534" Width="80.0" Height="20.0" ZOrder="32768" FontSize="10" Valign="Middle" />
    <Xref Database="Ensembl" ID="ENSG00000103502" />
  </DataNode>
  <DataNode TextLabel="CHMP2A" Type="GeneProduct" GroupRef="a447d">
    <Graphics CenterX="74.90099009900989" CenterY="268.46534653465346" Width="80.0" Height="20.0" ZOrder="32768" FontSize="10" Valign="Middle" />
    <Xref Database="Ensembl" ID="ENSG00000130724" />
  </DataNode>
  <DataNode TextLabel="COMMD9" Type="GeneProduct" GroupRef="a447d">
    <Graphics CenterX="74.90099009900989" CenterY="288.4653465346535" Width="80.0" Height="20.0" ZOrder="32768" FontSize="10" Valign="Middle" />
    <Xref Database="Ensembl" ID="ENSG00000110442" />
  </DataNode>
  <DataNode TextLabel="CSNK1D" Type="GeneProduct" GroupRef="a447d">
    <Graphics CenterX="74.90099009900989" CenterY="308.4653465346536" Width="80.0" Height="20.0" ZOrder="32768" FontSize="10" Valign="Middle" />
    <Xref Database="Ensembl" ID="ENSG00000141551" />
  </DataNode>
  <DataNode TextLabel="DOCK5" Type="GeneProduct" GroupRef="a447d">
    <Graphics CenterX="74.90099009900989" CenterY="328.4653465346537" Width="80.0" Height="20.0" ZOrder="32768" FontSize="10" Valign="Middle" />
    <Xref Database="Ensembl" ID="ENSG00000147459" />
  </DataNode>
  <DataNode TextLabel="FAM96A" Type="GeneProduct" GroupRef="a447d">
    <Graphics CenterX="74.90099009900989" CenterY="348.4653465346537" Width="80.0" Height="20.0" ZOrder="32768" FontSize="10" Valign="Middle" />
    <Xref Database="Ensembl" ID="ENSG00000166797" />
  </DataNode>
  <DataNode TextLabel="FNDC3A" Type="GeneProduct" GroupRef="a447d">
    <Graphics CenterX="74.90099009900989" CenterY="368.4653465346537" Width="80.0" Height="20.0" ZOrder="32768" FontSize="10" Valign="Middle" />
    <Xref Database="Ensembl" ID="ENSG00000102531" />
  </DataNode>
  <DataNode TextLabel="GEMIN7" Type="GeneProduct" GroupRef="a447d">
    <Graphics CenterX="74.90099009900989" CenterY="388.4653465346537" Width="80.0" Height="20.0" ZOrder="32768" FontSize="10" Valign="Middle" />
    <Xref Database="Ensembl" ID="ENSG00000142252" />
  </DataNode>
  <DataNode TextLabel="GRPEL2" Type="GeneProduct" GroupRef="a447d">
    <Graphics CenterX="74.90099009900989" CenterY="408.4653465346537" Width="80.0" Height="20.0" ZOrder="32768" FontSize="10" Valign="Middle" />
    <Xref Database="Ensembl" ID="ENSG00000164284" />
  </DataNode>
  <DataNode TextLabel="IFRD1" Type="GeneProduct" GroupRef="a447d">
    <Graphics CenterX="74.90099009900989" CenterY="428.46534653465363" Width="80.0" Height="20.0" ZOrder="32768" FontSize="10" Valign="Middle" />
    <Xref Database="Ensembl" ID="ENSG00000006652" />
  </DataNode>
  <DataNode TextLabel="IPO4" Type="GeneProduct" GroupRef="a447d">
    <Graphics CenterX="74.90099009900989" CenterY="448.4653465346537" Width="80.0" Height="20.0" ZOrder="32768" FontSize="10" Valign="Middle" />
    <Xref Database="Ensembl" ID="ENSG00000196497" />
  </DataNode>
  <DataNode TextLabel="KIAA0409" Type="GeneProduct" GroupRef="a447d">
    <Graphics CenterX="74.90099009900989" CenterY="468.46534653465363" Width="80.0" Height="20.0" ZOrder="32768" FontSize="10" Valign="Middle" />
    <Xref Database="Ensembl" ID="ENSG00000132275" />
  </DataNode>
  <DataNode TextLabel="MRM1" Type="GeneProduct" GroupRef="a447d">
    <Graphics CenterX="74.90099009900989" CenterY="488.4653465346536" Width="80.0" Height="20.0" ZOrder="32768" FontSize="10" Valign="Middle" />
    <Xref Database="Ensembl" ID="ENSG00000129282" />
  </DataNode>
  <DataNode TextLabel="MRPS24" Type="GeneProduct" GroupRef="a447d">
    <Graphics CenterX="74.90099009900989" CenterY="508.4653465346535" Width="80.0" Height="20.0" ZOrder="32768" FontSize="10" Valign="Middle" />
    <Xref Database="Ensembl" ID="ENSG00000062582" />
  </DataNode>
  <DataNode TextLabel="MRPS33" Type="GeneProduct" GroupRef="a447d">
    <Graphics CenterX="74.90099009900989" CenterY="528.4653465346533" Width="80.0" Height="20.0" ZOrder="32768" FontSize="10" Valign="Middle" />
    <Xref Database="Ensembl" ID="ENSG00000090263" />
  </DataNode>
  <DataNode TextLabel="MTRR" Type="GeneProduct" GroupRef="a447d">
    <Graphics CenterX="74.90099009900989" CenterY="548.465346534653" Width="80.0" Height="20.0" ZOrder="32768" FontSize="10" Valign="Middle" />
    <Xref Database="Ensembl" ID="ENSG00000124275" />
  </DataNode>
  <DataNode TextLabel="CAPG" Type="GeneProduct" GroupRef="a447d">
    <Graphics CenterX="74.90099009900989" CenterY="568.465346534653" Width="80.0" Height="20.0" ZOrder="32768" FontSize="10" Valign="Middle" />
    <Xref Database="Ensembl" ID="ENSG00000042493" />
  </DataNode>
  <DataNode TextLabel="NEDD4" Type="GeneProduct" GroupRef="a447d">
    <Graphics CenterX="74.90099009900989" CenterY="588.4653465346529" Width="80.0" Height="20.0" ZOrder="32768" FontSize="10" Valign="Middle" />
    <Xref Database="Ensembl" ID="ENSG00000069869" />
  </DataNode>
  <DataNode TextLabel="NXN" Type="GeneProduct" GroupRef="a447d">
    <Graphics CenterX="74.90099009900989" CenterY="608.4653465346529" Width="80.0" Height="20.0" ZOrder="32768" FontSize="10" Valign="Middle" />
    <Xref Database="Ensembl" ID="ENSG00000167693" />
  </DataNode>
  <DataNode TextLabel="PGRMC1" Type="GeneProduct" GroupRef="a447d">
    <Graphics CenterX="74.90099009900989" CenterY="628.4653465346529" Width="80.0" Height="20.0" ZOrder="32768" FontSize="10" Valign="Middle" />
    <Xref Database="Ensembl" ID="ENSG00000101856" />
  </DataNode>
  <DataNode TextLabel="POLD2" Type="GeneProduct" GroupRef="a447d">
    <Graphics CenterX="74.90099009900989" CenterY="648.4653465346528" Width="80.0" Height="20.0" ZOrder="32768" FontSize="10" Valign="Middle" />
    <Xref Database="Ensembl" ID="ENSG00000106628" />
  </DataNode>
  <DataNode TextLabel="POLR2C" Type="GeneProduct" GroupRef="a447d">
    <Graphics CenterX="74.90099009900989" CenterY="668.4653465346527" Width="80.0" Height="20.0" ZOrder="32768" FontSize="10" Valign="Middle" />
    <Xref Database="Ensembl" ID="ENSG00000102978" />
  </DataNode>
  <DataNode TextLabel="POM121" Type="GeneProduct" GroupRef="a447d">
    <Graphics CenterX="74.90099009900989" CenterY="688.4653465346527" Width="80.0" Height="20.0" ZOrder="32768" FontSize="10" Valign="Middle" />
    <Xref Database="Ensembl" ID="ENSG00000135213" />
  </DataNode>
  <DataNode TextLabel="PPP1R7" Type="GeneProduct" GroupRef="a447d">
    <Graphics CenterX="74.90099009900989" CenterY="708.4653465346527" Width="80.0" Height="20.0" ZOrder="32768" FontSize="10" Valign="Middle" />
    <Xref Database="Ensembl" ID="ENSG00000115685" />
  </DataNode>
  <DataNode TextLabel="PXDN" Type="GeneProduct" GroupRef="a447d">
    <Graphics CenterX="74.90099009900989" CenterY="728.4653465346526" Width="80.0" Height="20.0" ZOrder="32768" FontSize="10" Valign="Middle" />
    <Xref Database="Ensembl" ID="ENSG00000130508" />
  </DataNode>
  <DataNode TextLabel="RDH10" Type="GeneProduct" GroupRef="a447d">
    <Graphics CenterX="74.90099009900989" CenterY="748.4653465346524" Width="80.0" Height="20.0" ZOrder="32768" FontSize="10" Valign="Middle" />
    <Xref Database="Ensembl" ID="ENSG00000121039" />
  </DataNode>
  <DataNode TextLabel="RHOB" Type="GeneProduct" GroupRef="a447d">
    <Graphics CenterX="74.90099009900989" CenterY="768.4653465346523" Width="80.0" Height="20.0" ZOrder="32768" FontSize="10" Valign="Middle" />
    <Xref Database="Ensembl" ID="ENSG00000143878" />
  </DataNode>
  <DataNode TextLabel="SCYL1" Type="GeneProduct" GroupRef="a447d">
    <Graphics CenterX="74.90099009900989" CenterY="788.4653465346523" Width="80.0" Height="20.0" ZOrder="32768" FontSize="10" Valign="Middle" />
    <Xref Database="Ensembl" ID="ENSG00000142186" />
  </DataNode>
  <DataNode TextLabel="SLC1A4" Type="GeneProduct" GroupRef="a447d">
    <Graphics CenterX="74.90099009900989" CenterY="808.4653465346523" Width="80.0" Height="20.0" ZOrder="32768" FontSize="10" Valign="Middle" />
    <Xref Database="Ensembl" ID="ENSG00000115902" />
  </DataNode>
  <DataNode TextLabel="SLC25A1" Type="GeneProduct" GroupRef="a447d">
    <Graphics CenterX="74.90099009900989" CenterY="828.4653465346523" Width="80.0" Height="20.0" ZOrder="32768" FontSize="10" Valign="Middle" />
    <Xref Database="Ensembl" ID="ENSG00000100075" />
  </DataNode>
  <DataNode TextLabel="SLC25A24" Type="GeneProduct" GroupRef="a447d">
    <Graphics CenterX="74.90099009900989" CenterY="848.4653465346523" Width="80.0" Height="20.0" ZOrder="32768" FontSize="10" Valign="Middle" />
    <Xref Database="Ensembl" ID="ENSG00000085491" />
  </DataNode>
  <DataNode TextLabel="TRMT1" Type="GeneProduct" GroupRef="a447d">
    <Graphics CenterX="74.90099009900989" CenterY="868.4653465346523" Width="80.0" Height="20.0" ZOrder="32768" FontSize="10" Valign="Middle" />
    <Xref Database="Ensembl" ID="ENSG00000104907" />
  </DataNode>
  <DataNode TextLabel="TYMS" Type="GeneProduct" GroupRef="a447d">
    <Graphics CenterX="74.90099009900989" CenterY="888.4653465346523" Width="80.0" Height="20.0" ZOrder="32768" FontSize="10" Valign="Middle" />
    <Xref Database="Ensembl" ID="ENSG00000176890" />
  </DataNode>
  <DataNode TextLabel="UHRF1" Type="GeneProduct" GroupRef="a447d">
    <Graphics CenterX="74.90099009900989" CenterY="908.4653465346523" Width="80.0" Height="20.0" ZOrder="32768" FontSize="10" Valign="Middle" />
    <Xref Database="Ensembl" ID="ENSG00000034063" />
  </DataNode>
  <DataNode TextLabel="VPS39" Type="GeneProduct" GroupRef="a447d">
    <Graphics CenterX="74.90099009900989" CenterY="928.4653465346523" Width="80.0" Height="20.0" ZOrder="32768" FontSize="10" Valign="Middle" />
    <Xref Database="Ensembl" ID="ENSG00000166887" />
  </DataNode>
  <DataNode TextLabel="ATAD3B" Type="GeneProduct" GroupRef="a447d">
    <Graphics CenterX="74.90099009900989" CenterY="948.4653465346522" Width="80.0" Height="20.0" ZOrder="32768" FontSize="10" Valign="Middle" />
    <Xref Database="Ensembl" ID="ENSG00000160072" />
  </DataNode>
  <DataNode TextLabel="FAM96A" Type="GeneProduct" GroupRef="a447d">
    <Graphics CenterX="74.90099009900989" CenterY="968.4653465346521" Width="80.0" Height="20.0" ZOrder="32768" FontSize="10" Valign="Middle" />
    <Xref Database="Ensembl" ID="ENSG00000166797" />
  </DataNode>
  <DataNode TextLabel="GAK" Type="GeneProduct" GroupRef="a447d">
    <Graphics CenterX="74.90099009900989" CenterY="988.4653465346521" Width="80.0" Height="20.0" ZOrder="32768" FontSize="10" Valign="Middle" />
    <Xref Database="Ensembl" ID="ENSG00000178950" />
  </DataNode>
  <DataNode TextLabel="IFRD1" Type="GeneProduct" GroupRef="a447d">
    <Graphics CenterX="74.90099009900989" CenterY="1008.4653465346521" Width="80.0" Height="20.0" ZOrder="32768" FontSize="10" Valign="Middle" />
    <Xref Database="Ensembl" ID="ENSG00000006652" />
  </DataNode>
  <DataNode TextLabel="RDH10" Type="GeneProduct" GroupRef="a447d">
    <Graphics CenterX="74.90099009900989" CenterY="1028.465346534652" Width="80.0" Height="20.0" ZOrder="32768" FontSize="10" Valign="Middle" />
    <Xref Database="Ensembl" ID="ENSG00000121039" />
  </DataNode>
  <DataNode TextLabel="SCYL1" Type="GeneProduct" GroupRef="a447d">
    <Graphics CenterX="74.90099009900989" CenterY="1048.465346534652" Width="80.0" Height="20.0" ZOrder="32768" FontSize="10" Valign="Middle" />
    <Xref Database="Ensembl" ID="ENSG00000142186" />
  </DataNode>
  <DataNode TextLabel="SLC25A24" Type="GeneProduct" GroupRef="a447d">
    <Graphics CenterX="74.90099009900989" CenterY="1068.4653465346516" Width="80.0" Height="20.0" ZOrder="32768" FontSize="10" Valign="Middle" />
    <Xref Database="Ensembl" ID="ENSG00000085491" />
  </DataNode>
  <DataNode TextLabel="SLC38A1" Type="GeneProduct" GroupRef="a447d">
    <Graphics CenterX="74.90099009900989" CenterY="1088.4653465346516" Width="80.0" Height="20.0" ZOrder="32768" FontSize="10" Valign="Middle" />
    <Xref Database="Ensembl" ID="ENSG00000111371" />
  </DataNode>
  <DataNode TextLabel="SYPL1" Type="GeneProduct" GroupRef="a447d">
    <Graphics CenterX="74.90099009900989" CenterY="1108.4653465346516" Width="80.0" Height="20.0" ZOrder="32768" FontSize="10" Valign="Middle" />
    <Xref Database="Ensembl" ID="ENSG00000008282" />
  </DataNode>
  <DataNode TextLabel="AMIGO2" GraphId="d55ad" Type="GeneProduct" GroupRef="a59b7">
    <Graphics CenterX="352.35828279831367" CenterY="185.29908639814803" Width="80.0" Height="20.0" ZOrder="32768" FontSize="10" Valign="Middle" />
    <Xref Database="Ensembl" ID="ENSG00000139211" />
  </DataNode>
  <DataNode TextLabel="ANKFY1" Type="GeneProduct" GroupRef="a59b7">
    <Graphics CenterX="352.35828279831367" CenterY="205.299086398148" Width="80.0" Height="20.0" ZOrder="32768" FontSize="10" Valign="Middle" />
    <Xref Database="Ensembl" ID="ENSG00000185722" />
  </DataNode>
  <DataNode TextLabel="ARFIP2" Type="GeneProduct" GroupRef="a59b7">
    <Graphics CenterX="352.35828279831367" CenterY="225.29908639814803" Width="80.0" Height="20.0" ZOrder="32768" FontSize="10" Valign="Middle" />
    <Xref Database="Ensembl" ID="ENSG00000132254" />
  </DataNode>
  <DataNode TextLabel="ATG3" Type="GeneProduct" GroupRef="a59b7">
    <Graphics CenterX="352.35828279831367" CenterY="245.29908639814803" Width="80.0" Height="20.0" ZOrder="32768" FontSize="10" Valign="Middle" />
    <Xref Database="Ensembl" ID="ENSG00000144848" />
  </DataNode>
  <DataNode TextLabel="BRPF3" Type="GeneProduct" GroupRef="a59b7">
    <Graphics CenterX="352.35828279831367" CenterY="265.299086398148" Width="80.0" Height="20.0" ZOrder="32768" FontSize="10" Valign="Middle" />
    <Xref Database="Ensembl" ID="ENSG00000096070" />
  </DataNode>
  <DataNode TextLabel="CDK5RAP3" Type="GeneProduct" GroupRef="a59b7">
    <Graphics CenterX="352.35828279831367" CenterY="285.29908639814806" Width="80.0" Height="20.0" ZOrder="32768" FontSize="10" Valign="Middle" />
    <Xref Database="Ensembl" ID="ENSG00000108465" />
  </DataNode>
  <DataNode TextLabel="CEBPB" Type="GeneProduct" GroupRef="a59b7">
    <Graphics CenterX="352.35828279831367" CenterY="305.29908639814795" Width="80.0" Height="20.0" ZOrder="32768" FontSize="10" Valign="Middle" />
    <Xref Database="Ensembl" ID="ENSG00000172216" />
  </DataNode>
  <DataNode TextLabel="CHAF1A" Type="GeneProduct" GroupRef="a59b7">
    <Graphics CenterX="352.35828279831367" CenterY="325.299086398148" Width="80.0" Height="20.0" ZOrder="32768" FontSize="10" Valign="Middle" />
    <Xref Database="Ensembl" ID="ENSG00000167670" />
  </DataNode>
  <DataNode TextLabel="CLDN1" Type="GeneProduct" GroupRef="a59b7">
    <Graphics CenterX="352.35828279831367" CenterY="345.2990863981481" Width="80.0" Height="20.0" ZOrder="32768" FontSize="10" Valign="Middle" />
    <Xref Database="Ensembl" ID="ENSG00000163347" />
  </DataNode>
  <DataNode TextLabel="CUL4B" Type="GeneProduct" GroupRef="a59b7">
    <Graphics CenterX="352.35828279831367" CenterY="365.299086398148" Width="80.0" Height="20.0" ZOrder="32768" FontSize="10" Valign="Middle" />
    <Xref Database="Ensembl" ID="ENSG00000158290" />
  </DataNode>
  <DataNode TextLabel="CYP51A1" Type="GeneProduct" GroupRef="a59b7">
    <Graphics CenterX="352.35828279831367" CenterY="385.299086398148" Width="80.0" Height="20.0" ZOrder="32768" FontSize="10" Valign="Middle" />
    <Xref Database="Ensembl" ID="ENSG00000001630" />
  </DataNode>
  <DataNode TextLabel="DHX40" Type="GeneProduct" GroupRef="a59b7">
    <Graphics CenterX="352.35828279831367" CenterY="405.299086398148" Width="80.0" Height="20.0" ZOrder="32768" FontSize="10" Valign="Middle" />
    <Xref Database="Ensembl" ID="ENSG00000108406" />
  </DataNode>
  <DataNode TextLabel="DNAJB1" Type="GeneProduct" GroupRef="a59b7">
    <Graphics CenterX="352.35828279831367" CenterY="425.299086398148" Width="80.0" Height="20.0" ZOrder="32768" FontSize="10" Valign="Middle" />
    <Xref Database="Ensembl" ID="ENSG00000132002" />
  </DataNode>
  <DataNode TextLabel="FADS1" Type="GeneProduct" GroupRef="a59b7">
    <Graphics CenterX="352.35828279831367" CenterY="445.299086398148" Width="80.0" Height="20.0" ZOrder="32768" FontSize="10" Valign="Middle" />
    <Xref Database="Ensembl" ID="ENSG00000149485" />
  </DataNode>
  <DataNode TextLabel="FADS3" Type="GeneProduct" GroupRef="a59b7">
    <Graphics CenterX="352.35828279831367" CenterY="465.29908639814795" Width="80.0" Height="20.0" ZOrder="32768" FontSize="10" Valign="Middle" />
    <Xref Database="Ensembl" ID="ENSG00000149485" />
  </DataNode>
  <DataNode TextLabel="GNA13" Type="GeneProduct" GroupRef="a59b7">
    <Graphics CenterX="352.35828279831367" CenterY="485.2990863981479" Width="80.0" Height="20.0" ZOrder="32768" FontSize="10" Valign="Middle" />
    <Xref Database="Ensembl" ID="ENSG00000120063" />
  </DataNode>
  <DataNode TextLabel="HSD17B12" Type="GeneProduct" GroupRef="a59b7">
    <Graphics CenterX="352.35828279831367" CenterY="505.29908639814784" Width="80.0" Height="20.0" ZOrder="32768" FontSize="10" Valign="Middle" />
    <Xref Database="Ensembl" ID="ENSG00000149084" />
  </DataNode>
  <DataNode TextLabel="LY6K" Type="GeneProduct" GroupRef="a59b7">
    <Graphics CenterX="352.35828279831367" CenterY="525.2990863981479" Width="80.0" Height="20.0" ZOrder="32768" FontSize="10" Valign="Middle" />
    <Xref Database="Ensembl" ID="ENSG00000160886" />
  </DataNode>
  <DataNode TextLabel="LYCAT" Type="GeneProduct" GroupRef="a59b7">
    <Graphics CenterX="352.35828279831367" CenterY="545.299086398148" Width="80.0" Height="20.0" ZOrder="32768" FontSize="10" Valign="Middle" />
    <Xref Database="Ensembl" ID="ENSG00000172954" />
  </DataNode>
  <DataNode TextLabel="MET" Type="GeneProduct" GroupRef="a59b7">
    <Graphics CenterX="352.35828279831367" CenterY="565.2990863981481" Width="80.0" Height="20.0" ZOrder="32768" FontSize="10" Valign="Middle" />
    <Xref Database="Ensembl" ID="ENSG00000105976" />
  </DataNode>
  <DataNode TextLabel="MLSTD2" Type="GeneProduct" GroupRef="a59b7">
    <Graphics CenterX="352.35828279831367" CenterY="585.299086398148" Width="80.0" Height="20.0" ZOrder="32768" FontSize="10" Valign="Middle" />
    <Xref Database="Ensembl" ID="ENSG00000197601" />
  </DataNode>
  <DataNode TextLabel="MPZL1" Type="GeneProduct" GroupRef="a59b7">
    <Graphics CenterX="352.35828279831367" CenterY="605.2990863981479" Width="80.0" Height="20.0" ZOrder="32768" FontSize="10" Valign="Middle" />
    <Xref Database="Ensembl" ID="ENSG00000197965" />
  </DataNode>
  <DataNode TextLabel="MYO10" Type="GeneProduct" GroupRef="a59b7">
    <Graphics CenterX="352.35828279831367" CenterY="625.2990863981479" Width="80.0" Height="20.0" ZOrder="32768" FontSize="10" Valign="Middle" />
    <Xref Database="Ensembl" ID="ENSG00000145555" />
  </DataNode>
  <DataNode TextLabel="MYO1E" Type="GeneProduct" GroupRef="a59b7">
    <Graphics CenterX="352.35828279831367" CenterY="645.2990863981479" Width="80.0" Height="20.0" ZOrder="32768" FontSize="10" Valign="Middle" />
    <Xref Database="Ensembl" ID="ENSG00000157483" />
  </DataNode>
  <DataNode TextLabel="NARS" Type="GeneProduct" GroupRef="a59b7">
    <Graphics CenterX="352.35828279831367" CenterY="665.2990863981479" Width="80.0" Height="20.0" ZOrder="32768" FontSize="10" Valign="Middle" />
    <Xref Database="Ensembl" ID="ENSG00000134440" />
  </DataNode>
  <DataNode TextLabel="NT5E" Type="GeneProduct" GroupRef="a59b7">
    <Graphics CenterX="352.35828279831367" CenterY="685.2990863981479" Width="80.0" Height="20.0" ZOrder="32768" FontSize="10" Valign="Middle" />
    <Xref Database="Ensembl" ID="ENSG00000135318" />
  </DataNode>
  <DataNode TextLabel="PDLIM5" Type="GeneProduct" GroupRef="a59b7">
    <Graphics CenterX="352.35828279831367" CenterY="705.2990863981479" Width="80.0" Height="20.0" ZOrder="32768" FontSize="10" Valign="Middle" />
    <Xref Database="Ensembl" ID="ENSG00000163110" />
  </DataNode>
  <DataNode TextLabel="PHC2" Type="GeneProduct" GroupRef="a59b7">
    <Graphics CenterX="352.35828279831367" CenterY="725.2990863981479" Width="80.0" Height="20.0" ZOrder="32768" FontSize="10" Valign="Middle" />
    <Xref Database="Ensembl" ID="ENSG00000134686" />
  </DataNode>
  <DataNode TextLabel="PICALM" Type="GeneProduct" GroupRef="a59b7">
    <Graphics CenterX="352.35828279831367" CenterY="745.2990863981479" Width="80.0" Height="20.0" ZOrder="32768" FontSize="10" Valign="Middle" />
    <Xref Database="Ensembl" ID="ENSG00000073921" />
  </DataNode>
  <DataNode TextLabel="PODXL" Type="GeneProduct" GroupRef="a59b7">
    <Graphics CenterX="352.35828279831367" CenterY="765.299086398148" Width="80.0" Height="20.0" ZOrder="32768" FontSize="10" Valign="Middle" />
    <Xref Database="Ensembl" ID="ENSG00000128567" />
  </DataNode>
  <DataNode TextLabel="PPL" Type="GeneProduct" GroupRef="a59b7">
    <Graphics CenterX="352.35828279831367" CenterY="785.2990863981481" Width="80.0" Height="20.0" ZOrder="32768" FontSize="10" Valign="Middle" />
    <Xref Database="Ensembl" ID="ENSG00000118898" />
  </DataNode>
  <DataNode TextLabel="PPP5C" Type="GeneProduct" GroupRef="a59b7">
    <Graphics CenterX="352.35828279831367" CenterY="805.2990863981481" Width="80.0" Height="20.0" ZOrder="32768" FontSize="10" Valign="Middle" />
    <Xref Database="Ensembl" ID="ENSG00000011485" />
  </DataNode>
  <DataNode TextLabel="PRKCI" Type="GeneProduct" GroupRef="a59b7">
    <Graphics CenterX="352.35828279831367" CenterY="825.2990863981481" Width="80.0" Height="20.0" ZOrder="32768" FontSize="10" Valign="Middle" />
    <Xref Database="Ensembl" ID="ENSG00000163558" />
  </DataNode>
  <DataNode TextLabel="RAB34" Type="GeneProduct" GroupRef="a59b7">
    <Graphics CenterX="352.35828279831367" CenterY="845.2990863981481" Width="80.0" Height="20.0" ZOrder="32768" FontSize="10" Valign="Middle" />
    <Xref Database="Ensembl" ID="ENSG00000109113" />
  </DataNode>
  <DataNode TextLabel="RAB5C" Type="GeneProduct" GroupRef="a59b7">
    <Graphics CenterX="352.35828279831367" CenterY="865.2990863981481" Width="80.0" Height="20.0" ZOrder="32768" FontSize="10" Valign="Middle" />
    <Xref Database="Ensembl" ID="ENSG00000108774" />
  </DataNode>
  <DataNode TextLabel="RAB6A" Type="GeneProduct" GroupRef="a59b7">
    <Graphics CenterX="352.35828279831367" CenterY="885.2990863981482" Width="80.0" Height="20.0" ZOrder="32768" FontSize="10" Valign="Middle" />
    <Xref Database="Ensembl" ID="ENSG00000175582" />
  </DataNode>
  <DataNode TextLabel="RAI14" Type="GeneProduct" GroupRef="a59b7">
    <Graphics CenterX="352.35828279831367" CenterY="905.2990863981483" Width="80.0" Height="20.0" ZOrder="32768" FontSize="10" Valign="Middle" />
    <Xref Database="Ensembl" ID="ENSG00000039560" />
  </DataNode>
  <DataNode TextLabel="RCN2" Type="GeneProduct" GroupRef="a59b7">
    <Graphics CenterX="352.35828279831367" CenterY="925.2990863981485" Width="80.0" Height="20.0" ZOrder="32768" FontSize="10" Valign="Middle" />
    <Xref Database="Ensembl" ID="ENSG00000117906" />
  </DataNode>
  <DataNode TextLabel="RHEB" Type="GeneProduct" GroupRef="a59b7">
    <Graphics CenterX="352.35828279831367" CenterY="945.2990863981483" Width="80.0" Height="20.0" ZOrder="32768" FontSize="10" Valign="Middle" />
    <Xref Database="Ensembl" ID="ENSG00000106615" />
  </DataNode>
  <DataNode TextLabel="SDCBP" Type="GeneProduct" GroupRef="a59b7">
    <Graphics CenterX="352.35828279831367" CenterY="965.2990863981483" Width="80.0" Height="20.0" ZOrder="32768" FontSize="10" Valign="Middle" />
    <Xref Database="Ensembl" ID="ENSG00000137575" />
  </DataNode>
  <DataNode TextLabel="SNAP29" Type="GeneProduct" GroupRef="a59b7">
    <Graphics CenterX="352.35828279831367" CenterY="985.2990863981483" Width="80.0" Height="20.0" ZOrder="32768" FontSize="10" Valign="Middle" />
    <Xref Database="Ensembl" ID="ENSG00000099940" />
  </DataNode>
  <DataNode TextLabel="SYNE2" Type="GeneProduct" GroupRef="a59b7">
    <Graphics CenterX="352.35828279831367" CenterY="1005.2990863981483" Width="80.0" Height="20.0" ZOrder="32768" FontSize="10" Valign="Middle" />
    <Xref Database="Ensembl" ID="ENSG00000054654" />
  </DataNode>
  <DataNode TextLabel="SYPL1" Type="GeneProduct" GroupRef="a59b7">
    <Graphics CenterX="352.35828279831367" CenterY="1025.2990863981486" Width="80.0" Height="20.0" ZOrder="32768" FontSize="10" Valign="Middle" />
    <Xref Database="Ensembl" ID="ENSG00000008282" />
  </DataNode>
  <DataNode TextLabel="TRAM1" Type="GeneProduct" GroupRef="a59b7">
    <Graphics CenterX="352.35828279831367" CenterY="1045.2990863981483" Width="80.0" Height="20.0" ZOrder="32768" FontSize="10" Valign="Middle" />
    <Xref Database="Ensembl" ID="ENSG00000067167" />
  </DataNode>
  <DataNode TextLabel="TRIP13" Type="GeneProduct" GroupRef="a59b7">
    <Graphics CenterX="352.35828279831367" CenterY="1065.2990863981486" Width="80.0" Height="20.0" ZOrder="32768" FontSize="10" Valign="Middle" />
    <Xref Database="Ensembl" ID="ENSG00000071539" />
  </DataNode>
  <DataNode TextLabel="UBE2J1" Type="GeneProduct" GroupRef="a59b7">
    <Graphics CenterX="352.35828279831367" CenterY="1085.2990863981486" Width="80.0" Height="20.0" ZOrder="32768" FontSize="10" Valign="Middle" />
    <Xref Database="Ensembl" ID="ENSG00000198833" />
  </DataNode>
  <DataNode TextLabel="WDFY1" Type="GeneProduct" GroupRef="a59b7">
    <Graphics CenterX="352.35828279831367" CenterY="1105.2990863981488" Width="80.0" Height="20.0" ZOrder="32768" FontSize="10" Valign="Middle" />
    <Xref Database="Ensembl" ID="ENSG00000085449" />
  </DataNode>
  <DataNode TextLabel="WDR68" Type="GeneProduct" GroupRef="a59b7">
    <Graphics CenterX="352.35828279831367" CenterY="1125.299086398149" Width="80.0" Height="20.0" ZOrder="32768" FontSize="10" Valign="Middle" />
    <Xref Database="Ensembl" ID="ENSG00000136485" />
  </DataNode>
  <DataNode TextLabel="ABCF2" GraphId="e209e" Type="GeneProduct" GroupRef="a03ea">
    <Graphics CenterX="552.5685580791522" CenterY="187.04288228154627" Width="80.0" Height="20.0" ZOrder="32768" FontSize="10" Valign="Middle" />
    <Xref Database="Ensembl" ID="ENSG00000033050" />
  </DataNode>
  <DataNode TextLabel="ACP2" Type="GeneProduct" GroupRef="a03ea">
    <Graphics CenterX="552.5685580791522" CenterY="207.04288228154633" Width="80.0" Height="20.0" ZOrder="32768" FontSize="10" Valign="Middle" />
    <Xref Database="Ensembl" ID="ENSG00000134575" />
  </DataNode>
  <DataNode TextLabel="ARHGDIA" Type="GeneProduct" GroupRef="a03ea">
    <Graphics CenterX="552.5685580791522" CenterY="227.04288228154635" Width="80.0" Height="20.0" ZOrder="32768" FontSize="10" Valign="Middle" />
    <Xref Database="Ensembl" ID="ENSG00000141522" />
  </DataNode>
  <DataNode TextLabel="ATG9A" Type="GeneProduct" GroupRef="a03ea">
    <Graphics CenterX="552.5685580791522" CenterY="247.04288228154635" Width="80.0" Height="20.0" ZOrder="32768" FontSize="10" Valign="Middle" />
    <Xref Database="Ensembl" ID="ENSG00000198925" />
  </DataNode>
  <DataNode TextLabel="CA12" Type="GeneProduct" GroupRef="a03ea">
    <Graphics CenterX="552.5685580791522" CenterY="267.0428822815465" Width="80.0" Height="20.0" ZOrder="32768" FontSize="10" Valign="Middle" />
    <Xref Database="Ensembl" ID="ENSG00000074410" />
  </DataNode>
  <DataNode TextLabel="CDK5RAP1" Type="GeneProduct" GroupRef="a03ea">
    <Graphics CenterX="552.5685580791522" CenterY="287.04288228154655" Width="80.0" Height="20.0" ZOrder="32768" FontSize="10" Valign="Middle" />
    <Xref Database="Ensembl" ID="ENSG00000101391" />
  </DataNode>
  <DataNode TextLabel="EGFR" Type="GeneProduct" GroupRef="a03ea">
    <Graphics CenterX="552.5685580791522" CenterY="307.04288228154644" Width="80.0" Height="20.0" ZOrder="32768" FontSize="10" Valign="Middle" />
    <Xref Database="Ensembl" ID="ENSG00000146648" />
  </DataNode>
  <DataNode TextLabel="FNDC3B" Type="GeneProduct" GroupRef="a03ea">
    <Graphics CenterX="552.5685580791522" CenterY="327.0428822815463" Width="80.0" Height="20.0" ZOrder="32768" FontSize="10" Valign="Middle" />
    <Xref Database="Ensembl" ID="ENSG00000075420" />
  </DataNode>
  <DataNode TextLabel="GALNT7" Type="GeneProduct" GroupRef="a03ea">
    <Graphics CenterX="552.5685580791522" CenterY="347.0428822815463" Width="80.0" Height="20.0" ZOrder="32768" FontSize="10" Valign="Middle" />
    <Xref Database="Ensembl" ID="ENSG00000109586" />
  </DataNode>
  <DataNode TextLabel="GFM1" Type="GeneProduct" GroupRef="a03ea">
    <Graphics CenterX="552.5685580791522" CenterY="367.0428822815463" Width="80.0" Height="20.0" ZOrder="32768" FontSize="10" Valign="Middle" />
    <Xref Database="Ensembl" ID="ENSG00000168827" />
  </DataNode>
  <DataNode TextLabel="GFPT1" Type="GeneProduct" GroupRef="a03ea">
    <Graphics CenterX="552.5685580791522" CenterY="387.0428822815463" Width="80.0" Height="20.0" ZOrder="32768" FontSize="10" Valign="Middle" />
    <Xref Database="Ensembl" ID="ENSG00000198380" />
  </DataNode>
  <DataNode TextLabel="GSTM4" Type="GeneProduct" GroupRef="a03ea">
    <Graphics CenterX="552.5685580791522" CenterY="407.04288228154644" Width="80.0" Height="20.0" ZOrder="32768" FontSize="10" Valign="Middle" />
    <Xref Database="Ensembl" ID="ENSG00000168765" />
  </DataNode>
  <DataNode TextLabel="HARS" Type="GeneProduct" GroupRef="a03ea">
    <Graphics CenterX="552.5685580791522" CenterY="427.04288228154644" Width="80.0" Height="20.0" ZOrder="32768" FontSize="10" Valign="Middle" />
    <Xref Database="Ensembl" ID="ENSG00000170445" />
  </DataNode>
  <DataNode TextLabel="HARS" Type="GeneProduct" GroupRef="a03ea">
    <Graphics CenterX="552.5685580791522" CenterY="447.04288228154644" Width="80.0" Height="20.0" ZOrder="32768" FontSize="10" Valign="Middle" />
    <Xref Database="Ensembl" ID="ENSG00000170445" />
  </DataNode>
  <DataNode TextLabel="HBXIP" Type="GeneProduct" GroupRef="a03ea">
    <Graphics CenterX="552.5685580791522" CenterY="467.04288228154655" Width="80.0" Height="20.0" ZOrder="32768" FontSize="10" Valign="Middle" />
    <Xref Database="Ensembl" ID="ENSG00000134248" />
  </DataNode>
  <DataNode TextLabel="HMOX1" Type="GeneProduct" GroupRef="a03ea">
    <Graphics CenterX="552.5685580791522" CenterY="487.04288228154655" Width="80.0" Height="20.0" ZOrder="32768" FontSize="10" Valign="Middle" />
    <Xref Database="Ensembl" ID="ENSG00000100292" />
  </DataNode>
  <DataNode TextLabel="IFRD1" Type="GeneProduct" GroupRef="a03ea">
    <Graphics CenterX="552.5685580791522" CenterY="507.0428822815466" Width="80.0" Height="20.0" ZOrder="32768" FontSize="10" Valign="Middle" />
    <Xref Database="Ensembl" ID="ENSG00000006652" />
  </DataNode>
  <DataNode TextLabel="IGF2R" Type="GeneProduct" GroupRef="a03ea">
    <Graphics CenterX="552.5685580791522" CenterY="527.0428822815466" Width="80.0" Height="20.0" ZOrder="32768" FontSize="10" Valign="Middle" />
    <Xref Database="Ensembl" ID="ENSG00000197081" />
  </DataNode>
  <DataNode TextLabel="IPO4" Type="GeneProduct" GroupRef="a03ea">
    <Graphics CenterX="552.5685580791522" CenterY="547.0428822815467" Width="80.0" Height="20.0" ZOrder="32768" FontSize="10" Valign="Middle" />
    <Xref Database="Ensembl" ID="ENSG00000196497" />
  </DataNode>
  <DataNode TextLabel="LAMC1" Type="GeneProduct" GroupRef="a03ea">
    <Graphics CenterX="552.5685580791522" CenterY="567.0428822815466" Width="80.0" Height="20.0" ZOrder="32768" FontSize="10" Valign="Middle" />
    <Xref Database="Ensembl" ID="ENSG00000135862" />
  </DataNode>
  <DataNode TextLabel="MAP2K1IP1" Type="GeneProduct" GroupRef="a03ea">
    <Graphics CenterX="552.5685580791522" CenterY="587.0428822815467" Width="80.0" Height="20.0" ZOrder="32768" FontSize="10" Valign="Middle" />
    <Xref Database="Ensembl" ID="ENSG00000109270" />
  </DataNode>
  <DataNode TextLabel="MRPL20" Type="GeneProduct" GroupRef="a03ea">
    <Graphics CenterX="552.5685580791522" CenterY="607.0428822815468" Width="80.0" Height="20.0" ZOrder="32768" FontSize="10" Valign="Middle" />
    <Xref Database="Ensembl" ID="ENSG00000131586" />
  </DataNode>
  <DataNode TextLabel="NOTCH2" Type="GeneProduct" GroupRef="a03ea">
    <Graphics CenterX="552.5685580791522" CenterY="627.0428822815467" Width="80.0" Height="20.0" ZOrder="32768" FontSize="10" Valign="Middle" />
    <Xref Database="Ensembl" ID="ENSG00000134250" />
  </DataNode>
  <DataNode TextLabel="PHLDB2" Type="GeneProduct" GroupRef="a03ea">
    <Graphics CenterX="552.5685580791522" CenterY="647.0428822815467" Width="80.0" Height="20.0" ZOrder="32768" FontSize="10" Valign="Middle" />
    <Xref Database="Ensembl" ID="ENSG00000144824" />
  </DataNode>
  <DataNode TextLabel="PISD" Type="GeneProduct" GroupRef="a03ea">
    <Graphics CenterX="552.5685580791522" CenterY="667.0428822815467" Width="80.0" Height="20.0" ZOrder="32768" FontSize="10" Valign="Middle" />
    <Xref Database="Ensembl" ID="ENSG00000100141" />
  </DataNode>
  <DataNode TextLabel="PLK1" Type="GeneProduct" GroupRef="a03ea">
    <Graphics CenterX="552.5685580791522" CenterY="687.0428822815467" Width="80.0" Height="20.0" ZOrder="32768" FontSize="10" Valign="Middle" />
    <Xref Database="Ensembl" ID="ENSG00000166851" />
  </DataNode>
  <DataNode TextLabel="PPIF" Type="GeneProduct" GroupRef="a03ea">
    <Graphics CenterX="552.5685580791522" CenterY="707.0428822815467" Width="80.0" Height="20.0" ZOrder="32768" FontSize="10" Valign="Middle" />
    <Xref Database="Ensembl" ID="ENSG00000108179" />
  </DataNode>
  <DataNode TextLabel="PSAT1" Type="GeneProduct" GroupRef="a03ea">
    <Graphics CenterX="552.5685580791522" CenterY="727.0428822815467" Width="80.0" Height="20.0" ZOrder="32768" FontSize="10" Valign="Middle" />
    <Xref Database="Ensembl" ID="ENSG00000135069" />
  </DataNode>
  <DataNode TextLabel="PURA" Type="GeneProduct" GroupRef="a03ea">
    <Graphics CenterX="552.5685580791522" CenterY="747.0428822815467" Width="80.0" Height="20.0" ZOrder="32768" FontSize="10" Valign="Middle" />
    <Xref Database="Ensembl" ID="ENSG00000185129" />
  </DataNode>
  <DataNode TextLabel="RARS" Type="GeneProduct" GroupRef="a03ea">
    <Graphics CenterX="552.5685580791522" CenterY="767.0428822815467" Width="80.0" Height="20.0" ZOrder="32768" FontSize="10" Valign="Middle" />
    <Xref Database="Ensembl" ID="ENSG00000113643" />
  </DataNode>
  <DataNode TextLabel="RTN4" Type="GeneProduct" GroupRef="a03ea">
    <Graphics CenterX="552.5685580791522" CenterY="787.0428822815468" Width="80.0" Height="20.0" ZOrder="32768" FontSize="10" Valign="Middle" />
    <Xref Database="Ensembl" ID="ENSG00000115310" />
  </DataNode>
  <DataNode TextLabel="SERPINE2" Type="GeneProduct" GroupRef="a03ea">
    <Graphics CenterX="552.5685580791522" CenterY="807.0428822815469" Width="80.0" Height="20.0" ZOrder="32768" FontSize="10" Valign="Middle" />
    <Xref Database="Ensembl" ID="ENSG00000135919" />
  </DataNode>
  <DataNode TextLabel="SLC12A2" Type="GeneProduct" GroupRef="a03ea">
    <Graphics CenterX="552.5685580791522" CenterY="827.0428822815469" Width="80.0" Height="20.0" ZOrder="32768" FontSize="10" Valign="Middle" />
    <Xref Database="Ensembl" ID="ENSG00000064651" />
  </DataNode>
  <DataNode TextLabel="SLC25A22" Type="GeneProduct" GroupRef="a03ea">
    <Graphics CenterX="552.5685580791522" CenterY="847.0428822815469" Width="80.0" Height="20.0" ZOrder="32768" FontSize="10" Valign="Middle" />
    <Xref Database="Ensembl" ID="ENSG00000177542" />
  </DataNode>
  <DataNode TextLabel="SLC38A1" Type="GeneProduct" GroupRef="a03ea">
    <Graphics CenterX="552.5685580791522" CenterY="867.0428822815469" Width="80.0" Height="20.0" ZOrder="32768" FontSize="10" Valign="Middle" />
    <Xref Database="Ensembl" ID="ENSG00000111371" />
  </DataNode>
  <DataNode TextLabel="SPTLC1" Type="GeneProduct" GroupRef="a03ea">
    <Graphics CenterX="552.5685580791522" CenterY="887.0428822815469" Width="80.0" Height="20.0" ZOrder="32768" FontSize="10" Valign="Middle" />
    <Xref Database="Ensembl" ID="ENSG00000090054" />
  </DataNode>
  <DataNode TextLabel="TMEM109" Type="GeneProduct" GroupRef="a03ea">
    <Graphics CenterX="552.5685580791522" CenterY="907.0428822815469" Width="80.0" Height="20.0" ZOrder="32768" FontSize="10" Valign="Middle" />
    <Xref Database="Ensembl" ID="ENSG00000110108" />
  </DataNode>
  <DataNode TextLabel="TMEM43" Type="GeneProduct" GroupRef="a03ea">
    <Graphics CenterX="552.5685580791522" CenterY="927.0428822815468" Width="80.0" Height="20.0" ZOrder="32768" FontSize="10" Valign="Middle" />
    <Xref Database="Ensembl" ID="ENSG00000170876" />
  </DataNode>
  <DataNode TextLabel="TPM3" Type="GeneProduct" GroupRef="a03ea">
    <Graphics CenterX="552.5685580791522" CenterY="947.0428822815468" Width="80.0" Height="20.0" ZOrder="32768" FontSize="10" Valign="Middle" />
    <Xref Database="Ensembl" ID="ENSG00000143549" />
  </DataNode>
  <DataNode TextLabel="TPM3" Type="GeneProduct" GroupRef="a03ea">
    <Graphics CenterX="552.5685580791522" CenterY="967.0428822815467" Width="80.0" Height="20.0" ZOrder="32768" FontSize="10" Valign="Middle" />
    <Xref Database="Ensembl" ID="ENSG00000143549" />
  </DataNode>
  <DataNode TextLabel="TXN2" Type="GeneProduct" GroupRef="a03ea">
    <Graphics CenterX="552.5685580791522" CenterY="987.0428822815467" Width="80.0" Height="20.0" ZOrder="32768" FontSize="10" Valign="Middle" />
    <Xref Database="Ensembl" ID="ENSG00000100348" />
  </DataNode>
  <DataNode TextLabel="UBE2S" Type="GeneProduct" GroupRef="a03ea">
    <Graphics CenterX="552.5685580791522" CenterY="1007.0428822815467" Width="80.0" Height="20.0" ZOrder="32768" FontSize="10" Valign="Middle" />
    <Xref Database="Ensembl" ID="ENSG00000108106" />
  </DataNode>
  <DataNode TextLabel="UBE2V1" Type="GeneProduct" GroupRef="a03ea">
    <Graphics CenterX="552.5685580791522" CenterY="1027.0428822815466" Width="80.0" Height="20.0" ZOrder="32768" FontSize="10" Valign="Middle" />
    <Xref Database="Ensembl" ID="ENSG00000124208" />
  </DataNode>
  <DataNode TextLabel="UBE4A" Type="GeneProduct" GroupRef="a03ea">
    <Graphics CenterX="552.5685580791522" CenterY="1047.0428822815463" Width="80.0" Height="20.0" ZOrder="32768" FontSize="10" Valign="Middle" />
    <Xref Database="Ensembl" ID="ENSG00000110344" />
  </DataNode>
  <DataNode TextLabel="UTP15" Type="GeneProduct" GroupRef="a03ea">
    <Graphics CenterX="552.5685580791522" CenterY="1067.0428822815463" Width="80.0" Height="20.0" ZOrder="32768" FontSize="10" Valign="Middle" />
    <Xref Database="Ensembl" ID="ENSG00000164338" />
  </DataNode>
  <DataNode TextLabel="VTI1B" Type="GeneProduct" GroupRef="a03ea">
    <Graphics CenterX="552.5685580791522" CenterY="1087.0428822815463" Width="80.0" Height="20.0" ZOrder="32768" FontSize="10" Valign="Middle" />
    <Xref Database="Ensembl" ID="ENSG00000100568" />
  </DataNode>
  <DataNode TextLabel="YIF1B" Type="GeneProduct" GroupRef="a03ea">
    <Graphics CenterX="552.5685580791522" CenterY="1107.0428822815463" Width="80.0" Height="20.0" ZOrder="32768" FontSize="10" Valign="Middle" />
    <Xref Database="Ensembl" ID="ENSG00000167645" />
  </DataNode>
  <DataNode TextLabel="ZNF622" Type="GeneProduct" GroupRef="a03ea">
    <Graphics CenterX="552.5685580791522" CenterY="1127.0428822815459" Width="80.0" Height="20.0" ZOrder="32768" FontSize="10" Valign="Middle" />
    <Xref Database="Ensembl" ID="ENSG00000173545" />
  </DataNode>
  <DataNode TextLabel="ADAR" GraphId="be54b" Type="GeneProduct" GroupRef="c8ed3">
    <Graphics CenterX="729.3611017527237" CenterY="193.94668235939267" Width="80.0" Height="20.0" ZOrder="32768" FontSize="10" Valign="Middle" />
    <Xref Database="Ensembl" ID="ENSG00000160710" />
  </DataNode>
  <DataNode TextLabel="ADPGK" Type="GeneProduct" GroupRef="c8ed3">
    <Graphics CenterX="729.3611017527237" CenterY="213.94668235939267" Width="80.0" Height="20.0" ZOrder="32768" FontSize="10" Valign="Middle" />
    <Xref Database="Ensembl" ID="ENSG00000159322" />
  </DataNode>
  <DataNode TextLabel="NP" Type="GeneProduct" GroupRef="c8ed3">
    <Graphics CenterX="729.3611017527237" CenterY="233.94668235939267" Width="80.0" Height="20.0" ZOrder="32768" FontSize="10" Valign="Middle" />
    <Xref Database="Ensembl" ID="ENSG00000198805" />
  </DataNode>
  <DataNode TextLabel="ANP32B" Type="GeneProduct" GroupRef="c8ed3">
    <Graphics CenterX="729.3611017527237" CenterY="253.94668235939264" Width="80.0" Height="20.0" ZOrder="32768" FontSize="10" Valign="Middle" />
    <Xref Database="Ensembl" ID="ENSG00000136938" />
  </DataNode>
  <DataNode TextLabel="ANXA2" Type="GeneProduct" GroupRef="c8ed3">
    <Graphics CenterX="729.3611017527237" CenterY="273.9466823593927" Width="80.0" Height="20.0" ZOrder="32768" FontSize="10" Valign="Middle" />
    <Xref Database="Ensembl" ID="ENSG00000182718" />
  </DataNode>
  <DataNode TextLabel="AP3D1" Type="GeneProduct" GroupRef="c8ed3">
    <Graphics CenterX="729.3611017527237" CenterY="293.94668235939275" Width="80.0" Height="20.0" ZOrder="32768" FontSize="10" Valign="Middle" />
    <Xref Database="Ensembl" ID="ENSG00000065000" />
  </DataNode>
  <DataNode TextLabel="ARCN1" Type="GeneProduct" GroupRef="c8ed3">
    <Graphics CenterX="729.3611017527237" CenterY="313.94668235939275" Width="80.0" Height="20.0" ZOrder="32768" FontSize="10" Valign="Middle" />
    <Xref Database="Ensembl" ID="ENSG00000095139" />
  </DataNode>
  <DataNode TextLabel="ARF4" Type="GeneProduct" GroupRef="c8ed3">
    <Graphics CenterX="729.3611017527237" CenterY="333.94668235939275" Width="80.0" Height="20.0" ZOrder="32768" FontSize="10" Valign="Middle" />
    <Xref Database="Ensembl" ID="ENSG00000168374" />
  </DataNode>
  <DataNode TextLabel="ARID1A" Type="GeneProduct" GroupRef="c8ed3">
    <Graphics CenterX="729.3611017527237" CenterY="353.9466823593928" Width="80.0" Height="20.0" ZOrder="32768" FontSize="10" Valign="Middle" />
    <Xref Database="Ensembl" ID="ENSG00000117713" />
  </DataNode>
  <DataNode TextLabel="BCKDHB" Type="GeneProduct" GroupRef="c8ed3">
    <Graphics CenterX="729.3611017527237" CenterY="373.9466823593928" Width="80.0" Height="20.0" ZOrder="32768" FontSize="10" Valign="Middle" />
    <Xref Database="Ensembl" ID="ENSG00000083123" />
  </DataNode>
  <DataNode TextLabel="BRI3BP" Type="GeneProduct" GroupRef="c8ed3">
    <Graphics CenterX="729.3611017527237" CenterY="393.94668235939287" Width="80.0" Height="20.0" ZOrder="32768" FontSize="10" Valign="Middle" />
    <Xref Database="Ensembl" ID="ENSG00000184992" />
  </DataNode>
  <DataNode TextLabel="BRWD2" Type="GeneProduct" GroupRef="c8ed3">
    <Graphics CenterX="729.3611017527237" CenterY="413.94668235939287" Width="80.0" Height="20.0" ZOrder="32768" FontSize="10" Valign="Middle" />
    <Xref Database="Ensembl" ID="ENSG00000120008" />
  </DataNode>
  <DataNode TextLabel="CAND1" Type="GeneProduct" GroupRef="c8ed3">
    <Graphics CenterX="729.3611017527237" CenterY="433.94668235939287" Width="80.0" Height="20.0" ZOrder="32768" FontSize="10" Valign="Middle" />
    <Xref Database="Ensembl" ID="ENSG00000111530" />
  </DataNode>
  <DataNode TextLabel="CDCP1" Type="GeneProduct" GroupRef="c8ed3">
    <Graphics CenterX="729.3611017527237" CenterY="453.9466823593929" Width="80.0" Height="20.0" ZOrder="32768" FontSize="10" Valign="Middle" />
    <Xref Database="Ensembl" ID="ENSG00000163814" />
  </DataNode>
  <DataNode TextLabel="CORO1C" Type="GeneProduct" GroupRef="c8ed3">
    <Graphics CenterX="729.3611017527237" CenterY="473.9466823593929" Width="80.0" Height="20.0" ZOrder="32768" FontSize="10" Valign="Middle" />
    <Xref Database="Ensembl" ID="ENSG00000110880" />
  </DataNode>
  <DataNode TextLabel="CSRP1" Type="GeneProduct" GroupRef="c8ed3">
    <Graphics CenterX="729.3611017527237" CenterY="493.94668235939287" Width="80.0" Height="20.0" ZOrder="32768" FontSize="10" Valign="Middle" />
    <Xref Database="Ensembl" ID="ENSG00000159176" />
  </DataNode>
  <DataNode TextLabel="CTSC" Type="GeneProduct" GroupRef="c8ed3">
    <Graphics CenterX="729.3611017527237" CenterY="513.9466823593929" Width="80.0" Height="20.0" ZOrder="32768" FontSize="10" Valign="Middle" />
    <Xref Database="Ensembl" ID="ENSG00000109861" />
  </DataNode>
  <DataNode TextLabel="DDX5" Type="GeneProduct" GroupRef="c8ed3">
    <Graphics CenterX="729.3611017527237" CenterY="533.946682359393" Width="80.0" Height="20.0" ZOrder="32768" FontSize="10" Valign="Middle" />
    <Xref Database="Ensembl" ID="ENSG00000108654" />
  </DataNode>
  <DataNode TextLabel="DHX15" Type="GeneProduct" GroupRef="c8ed3">
    <Graphics CenterX="729.3611017527237" CenterY="553.946682359393" Width="80.0" Height="20.0" ZOrder="32768" FontSize="10" Valign="Middle" />
    <Xref Database="Ensembl" ID="ENSG00000109606" />
  </DataNode>
  <DataNode TextLabel="DNAJB1" Type="GeneProduct" GroupRef="c8ed3">
    <Graphics CenterX="729.3611017527237" CenterY="573.946682359393" Width="80.0" Height="20.0" ZOrder="32768" FontSize="10" Valign="Middle" />
    <Xref Database="Ensembl" ID="ENSG00000132002" />
  </DataNode>
  <DataNode TextLabel="EGFR" Type="GeneProduct" GroupRef="c8ed3">
    <Graphics CenterX="729.3611017527237" CenterY="593.9466823593931" Width="80.0" Height="20.0" ZOrder="32768" FontSize="10" Valign="Middle" />
    <Xref Database="Ensembl" ID="ENSG00000146648" />
  </DataNode>
  <DataNode TextLabel="EHMT1" Type="GeneProduct" GroupRef="c8ed3">
    <Graphics CenterX="729.3611017527237" CenterY="613.9466823593929" Width="80.0" Height="20.0" ZOrder="32768" FontSize="10" Valign="Middle" />
    <Xref Database="Ensembl" ID="ENSG00000181090" />
  </DataNode>
  <DataNode TextLabel="EHMT2" Type="GeneProduct" GroupRef="c8ed3">
    <Graphics CenterX="729.3611017527237" CenterY="633.9466823593929" Width="80.0" Height="20.0" ZOrder="32768" FontSize="10" Valign="Middle" />
    <Xref Database="Ensembl" ID="ENSG00000137324" />
  </DataNode>
  <DataNode TextLabel="G6PD" Type="GeneProduct" GroupRef="c8ed3">
    <Graphics CenterX="729.3611017527237" CenterY="653.9466823593929" Width="80.0" Height="20.0" ZOrder="32768" FontSize="10" Valign="Middle" />
    <Xref Database="Ensembl" ID="ENSG00000160211" />
  </DataNode>
  <DataNode TextLabel="GAK" Type="GeneProduct" GroupRef="c8ed3">
    <Graphics CenterX="729.3611017527237" CenterY="673.9466823593929" Width="80.0" Height="20.0" ZOrder="32768" FontSize="10" Valign="Middle" />
    <Xref Database="Ensembl" ID="ENSG00000178950" />
  </DataNode>
  <DataNode TextLabel="GOLGA7" Type="GeneProduct" GroupRef="c8ed3">
    <Graphics CenterX="729.3611017527237" CenterY="693.9466823593926" Width="80.0" Height="20.0" ZOrder="32768" FontSize="10" Valign="Middle" />
    <Xref Database="Ensembl" ID="ENSG00000147533" />
  </DataNode>
  <DataNode TextLabel="IQGAP3" Type="GeneProduct" GroupRef="c8ed3">
    <Graphics CenterX="729.3611017527237" CenterY="713.9466823593926" Width="80.0" Height="20.0" ZOrder="32768" FontSize="10" Valign="Middle" />
    <Xref Database="Ensembl" ID="ENSG00000183856" />
  </DataNode>
  <DataNode TextLabel="ITGB4" Type="GeneProduct" GroupRef="c8ed3">
    <Graphics CenterX="729.3611017527237" CenterY="733.9466823593926" Width="80.0" Height="20.0" ZOrder="32768" FontSize="10" Valign="Middle" />
    <Xref Database="Ensembl" ID="ENSG00000132470" />
  </DataNode>
  <DataNode TextLabel="LRP1" Type="GeneProduct" GroupRef="c8ed3">
    <Graphics CenterX="729.3611017527237" CenterY="753.9466823593926" Width="80.0" Height="20.0" ZOrder="32768" FontSize="10" Valign="Middle" />
    <Xref Database="Ensembl" ID="ENSG00000123384" />
  </DataNode>
  <DataNode TextLabel="MET" Type="GeneProduct" GroupRef="c8ed3">
    <Graphics CenterX="729.3611017527237" CenterY="773.9466823593924" Width="80.0" Height="20.0" ZOrder="32768" FontSize="10" Valign="Middle" />
    <Xref Database="Ensembl" ID="ENSG00000105976" />
  </DataNode>
  <DataNode TextLabel="MRC2" Type="GeneProduct" GroupRef="c8ed3">
    <Graphics CenterX="729.3611017527237" CenterY="793.9466823593924" Width="80.0" Height="20.0" ZOrder="32768" FontSize="10" Valign="Middle" />
    <Xref Database="Ensembl" ID="ENSG00000011028" />
  </DataNode>
  <DataNode TextLabel="MTHFD2" Type="GeneProduct" GroupRef="c8ed3">
    <Graphics CenterX="729.3611017527237" CenterY="813.9466823593922" Width="80.0" Height="20.0" ZOrder="32768" FontSize="10" Valign="Middle" />
    <Xref Database="Ensembl" ID="ENSG00000065911" />
  </DataNode>
  <DataNode TextLabel="MTX1" Type="GeneProduct" GroupRef="c8ed3">
    <Graphics CenterX="729.3611017527237" CenterY="833.9466823593922" Width="80.0" Height="20.0" ZOrder="32768" FontSize="10" Valign="Middle" />
    <Xref Database="Ensembl" ID="ENSG00000173171" />
  </DataNode>
  <DataNode TextLabel="NOTCH2" Type="GeneProduct" GroupRef="c8ed3">
    <Graphics CenterX="729.3611017527237" CenterY="853.9466823593922" Width="80.0" Height="20.0" ZOrder="32768" FontSize="10" Valign="Middle" />
    <Xref Database="Ensembl" ID="ENSG00000134250" />
  </DataNode>
  <DataNode TextLabel="NRP1" Type="GeneProduct" GroupRef="c8ed3">
    <Graphics CenterX="729.3611017527237" CenterY="873.9466823593922" Width="80.0" Height="20.0" ZOrder="32768" FontSize="10" Valign="Middle" />
    <Xref Database="Ensembl" ID="ENSG00000099250" />
  </DataNode>
  <DataNode TextLabel="PDLIM7" Type="GeneProduct" GroupRef="c8ed3">
    <Graphics CenterX="729.3611017527237" CenterY="893.9466823593922" Width="80.0" Height="20.0" ZOrder="32768" FontSize="10" Valign="Middle" />
    <Xref Database="Ensembl" ID="ENSG00000196923" />
  </DataNode>
  <DataNode TextLabel="PICALM" Type="GeneProduct" GroupRef="c8ed3">
    <Graphics CenterX="729.3611017527237" CenterY="913.9466823593922" Width="80.0" Height="20.0" ZOrder="32768" FontSize="10" Valign="Middle" />
    <Xref Database="Ensembl" ID="ENSG00000073921" />
  </DataNode>
  <DataNode TextLabel="PLEKHC1" Type="GeneProduct" GroupRef="c8ed3">
    <Graphics CenterX="729.3611017527237" CenterY="933.946682359392" Width="80.0" Height="20.0" ZOrder="32768" FontSize="10" Valign="Middle" />
    <Xref Database="Ensembl" ID="ENSG00000073712" />
  </DataNode>
  <DataNode TextLabel="POM121" Type="GeneProduct" GroupRef="c8ed3">
    <Graphics CenterX="729.3611017527237" CenterY="953.946682359392" Width="80.0" Height="20.0" ZOrder="32768" FontSize="10" Valign="Middle" />
    <Xref Database="Ensembl" ID="ENSG00000135213" />
  </DataNode>
  <DataNode TextLabel="PPIB" Type="GeneProduct" GroupRef="c8ed3">
    <Graphics CenterX="729.3611017527237" CenterY="973.9466823593917" Width="80.0" Height="20.0" ZOrder="32768" FontSize="10" Valign="Middle" />
    <Xref Database="Ensembl" ID="ENSG00000166794" />
  </DataNode>
  <DataNode TextLabel="PTBP1" Type="GeneProduct" GroupRef="c8ed3">
    <Graphics CenterX="729.3611017527237" CenterY="993.9466823593917" Width="80.0" Height="20.0" ZOrder="32768" FontSize="10" Valign="Middle" />
    <Xref Database="Ensembl" ID="ENSG00000011304" />
  </DataNode>
  <DataNode TextLabel="PTMA" Type="GeneProduct" GroupRef="c8ed3">
    <Graphics CenterX="729.3611017527237" CenterY="1013.9466823593917" Width="80.0" Height="20.0" ZOrder="32768" FontSize="10" Valign="Middle" />
    <Xref Database="Ensembl" ID="ENSG00000187514" />
  </DataNode>
  <DataNode TextLabel="PTPLAD1" Type="GeneProduct" GroupRef="c8ed3">
    <Graphics CenterX="729.3611017527237" CenterY="1033.9466823593916" Width="80.0" Height="20.0" ZOrder="32768" FontSize="10" Valign="Middle" />
    <Xref Database="Ensembl" ID="ENSG00000074696" />
  </DataNode>
  <DataNode TextLabel="PTPRF" Type="GeneProduct" GroupRef="c8ed3">
    <Graphics CenterX="729.3611017527237" CenterY="1053.9466823593914" Width="80.0" Height="20.0" ZOrder="32768" FontSize="10" Valign="Middle" />
    <Xref Database="Ensembl" ID="ENSG00000142949" />
  </DataNode>
  <DataNode TextLabel="SFRS9" Type="GeneProduct" GroupRef="c8ed3">
    <Graphics CenterX="729.3611017527237" CenterY="1073.9466823593914" Width="80.0" Height="20.0" ZOrder="32768" FontSize="10" Valign="Middle" />
    <Xref Database="Ensembl" ID="ENSG00000111786" />
  </DataNode>
  <DataNode TextLabel="SLC25A1" Type="GeneProduct" GroupRef="c8ed3">
    <Graphics CenterX="729.3611017527237" CenterY="1093.9466823593914" Width="80.0" Height="20.0" ZOrder="32768" FontSize="10" Valign="Middle" />
    <Xref Database="Ensembl" ID="ENSG00000100075" />
  </DataNode>
  <DataNode TextLabel="SLC25A22" Type="GeneProduct" GroupRef="c8ed3">
    <Graphics CenterX="729.3611017527237" CenterY="1113.946682359391" Width="80.0" Height="20.0" ZOrder="32768" FontSize="10" Valign="Middle" />
    <Xref Database="Ensembl" ID="ENSG00000177542" />
  </DataNode>
  <DataNode TextLabel="SNX6" Type="GeneProduct" GroupRef="c8ed3">
    <Graphics CenterX="729.3611017527237" CenterY="1133.946682359391" Width="80.0" Height="20.0" ZOrder="32768" FontSize="10" Valign="Middle" />
    <Xref Database="Ensembl" ID="ENSG00000129515" />
  </DataNode>
  <DataNode TextLabel="SYNE1" Type="GeneProduct" GroupRef="c8ed3">
    <Graphics CenterX="729.3611017527237" CenterY="1153.946682359391" Width="80.0" Height="20.0" ZOrder="32768" FontSize="10" Valign="Middle" />
    <Xref Database="Ensembl" ID="ENSG00000131018" />
  </DataNode>
  <DataNode TextLabel="TH1L" Type="GeneProduct" GroupRef="c8ed3">
    <Graphics CenterX="729.3611017527237" CenterY="1173.946682359391" Width="80.0" Height="20.0" ZOrder="32768" FontSize="10" Valign="Middle" />
    <Xref Database="Ensembl" ID="ENSG00000101158" />
  </DataNode>
  <DataNode TextLabel="TPM1" Type="GeneProduct" GroupRef="c8ed3">
    <Graphics CenterX="729.3611017527237" CenterY="1193.946682359391" Width="80.0" Height="20.0" ZOrder="32768" FontSize="10" Valign="Middle" />
    <Xref Database="Ensembl" ID="ENSG00000140416" />
  </DataNode>
  <DataNode TextLabel="TPM3" Type="GeneProduct" GroupRef="c8ed3">
    <Graphics CenterX="729.3611017527237" CenterY="1213.946682359391" Width="80.0" Height="20.0" ZOrder="32768" FontSize="10" Valign="Middle" />
    <Xref Database="Ensembl" ID="ENSG00000143549" />
  </DataNode>
  <DataNode TextLabel="TPM4" Type="GeneProduct" GroupRef="c8ed3">
    <Graphics CenterX="729.3611017527237" CenterY="1233.946682359391" Width="80.0" Height="20.0" ZOrder="32768" FontSize="10" Valign="Middle" />
    <Xref Database="Ensembl" ID="ENSG00000167460" />
  </DataNode>
  <DataNode TextLabel="UHRF1" Type="GeneProduct" GroupRef="c8ed3">
    <Graphics CenterX="729.3611017527237" CenterY="1253.9466823593905" Width="80.0" Height="20.0" ZOrder="32768" FontSize="10" Valign="Middle" />
    <Xref Database="Ensembl" ID="ENSG00000034063" />
  </DataNode>
  <DataNode TextLabel="UNC93B1" Type="GeneProduct" GroupRef="c8ed3">
    <Graphics CenterX="729.3611017527237" CenterY="1273.9466823593905" Width="80.0" Height="20.0" ZOrder="32768" FontSize="10" Valign="Middle" />
    <Xref Database="Ensembl" ID="ENSG00000110057" />
  </DataNode>
  <DataNode TextLabel="WDFY1" Type="GeneProduct" GroupRef="c8ed3">
    <Graphics CenterX="729.3611017527237" CenterY="1293.9466823593905" Width="80.0" Height="20.0" ZOrder="32768" FontSize="10" Valign="Middle" />
    <Xref Database="Ensembl" ID="ENSG00000085449" />
  </DataNode>
  <DataNode TextLabel="YWHAQ" Type="GeneProduct" GroupRef="c8ed3">
    <Graphics CenterX="729.3611017527237" CenterY="1313.9466823593905" Width="80.0" Height="20.0" ZOrder="32768" FontSize="10" Valign="Middle" />
    <Xref Database="Ensembl" ID="ENSG00000134308" />
  </DataNode>
  <DataNode TextLabel="ADPGK" Type="GeneProduct" GroupRef="fb23d">
    <Graphics CenterX="893.0103793839925" CenterY="272.94857776088463" Width="80.0" Height="20.0" ZOrder="32768" FontSize="10" Valign="Middle" />
    <Xref Database="Ensembl" ID="ENSG00000159322" />
  </DataNode>
  <DataNode TextLabel="ATP2A2" Type="GeneProduct" GroupRef="fb23d">
    <Graphics CenterX="893.0103793839925" CenterY="292.9485777608844" Width="80.0" Height="20.0" ZOrder="32768" FontSize="10" Valign="Middle" />
    <Xref Database="Ensembl" ID="ENSG00000174437" />
  </DataNode>
  <DataNode TextLabel="ATRX" Type="GeneProduct" GroupRef="fb23d">
    <Graphics CenterX="893.0103793839925" CenterY="312.9485777608844" Width="80.0" Height="20.0" ZOrder="32768" FontSize="10" Valign="Middle" />
    <Xref Database="Ensembl" ID="ENSG00000085224" />
  </DataNode>
  <DataNode TextLabel="CDCP1" Type="GeneProduct" GroupRef="fb23d">
    <Graphics CenterX="893.0103793839925" CenterY="332.94857776088446" Width="80.0" Height="20.0" ZOrder="32768" FontSize="10" Valign="Middle" />
    <Xref Database="Ensembl" ID="ENSG00000163814" />
  </DataNode>
  <DataNode TextLabel="CEP72" Type="GeneProduct" GroupRef="fb23d">
    <Graphics CenterX="893.0103793839925" CenterY="352.94857776088435" Width="80.0" Height="20.0" ZOrder="32768" FontSize="10" Valign="Middle" />
    <Xref Database="Ensembl" ID="ENSG00000112877" />
  </DataNode>
  <DataNode TextLabel="CHD1" Type="GeneProduct" GroupRef="fb23d">
    <Graphics CenterX="893.0103793839925" CenterY="372.94857776088435" Width="80.0" Height="20.0" ZOrder="32768" FontSize="10" Valign="Middle" />
    <Xref Database="Ensembl" ID="ENSG00000153922" />
  </DataNode>
  <DataNode TextLabel="CPNE8" Type="GeneProduct" GroupRef="fb23d">
    <Graphics CenterX="893.0103793839925" CenterY="392.9485777608843" Width="80.0" Height="20.0" ZOrder="32768" FontSize="10" Valign="Middle" />
    <Xref Database="Ensembl" ID="ENSG00000139117" />
  </DataNode>
  <DataNode TextLabel="DOCK7" Type="GeneProduct" GroupRef="fb23d">
    <Graphics CenterX="893.0103793839925" CenterY="412.9485777608843" Width="80.0" Height="20.0" ZOrder="32768" FontSize="10" Valign="Middle" />
    <Xref Database="Ensembl" ID="ENSG00000116641" />
  </DataNode>
  <DataNode TextLabel="GALNT1" Type="GeneProduct" GroupRef="fb23d">
    <Graphics CenterX="893.0103793839925" CenterY="432.9485777608843" Width="80.0" Height="20.0" ZOrder="32768" FontSize="10" Valign="Middle" />
    <Xref Database="Ensembl" ID="ENSG00000141429" />
  </DataNode>
  <DataNode TextLabel="GALNT7" Type="GeneProduct" GroupRef="fb23d">
    <Graphics CenterX="893.0103793839925" CenterY="452.94857776088423" Width="80.0" Height="20.0" ZOrder="32768" FontSize="10" Valign="Middle" />
    <Xref Database="Ensembl" ID="ENSG00000109586" />
  </DataNode>
  <DataNode TextLabel="GNAI2" Type="GeneProduct" GroupRef="fb23d">
    <Graphics CenterX="893.0103793839925" CenterY="472.9485777608842" Width="80.0" Height="20.0" ZOrder="32768" FontSize="10" Valign="Middle" />
    <Xref Database="Ensembl" ID="ENSG00000114353" />
  </DataNode>
  <DataNode TextLabel="HNRPM" Type="GeneProduct" GroupRef="fb23d">
    <Graphics CenterX="893.0103793839925" CenterY="492.94857776088423" Width="80.0" Height="20.0" ZOrder="32768" FontSize="10" Valign="Middle" />
    <Xref Database="Ensembl" ID="ENSG00000099783" />
  </DataNode>
  <DataNode TextLabel="IDH1" Type="GeneProduct" GroupRef="fb23d">
    <Graphics CenterX="893.0103793839925" CenterY="512.9485777608843" Width="80.0" Height="20.0" ZOrder="32768" FontSize="10" Valign="Middle" />
    <Xref Database="Ensembl" ID="ENSG00000138413" />
  </DataNode>
  <DataNode TextLabel="IFRD1" Type="GeneProduct" GroupRef="fb23d">
    <Graphics CenterX="893.0103793839925" CenterY="532.9485777608846" Width="80.0" Height="20.0" ZOrder="32768" FontSize="10" Valign="Middle" />
    <Xref Database="Ensembl" ID="ENSG00000006652" />
  </DataNode>
  <DataNode TextLabel="KDELC2" Type="GeneProduct" GroupRef="fb23d">
    <Graphics CenterX="893.0103793839925" CenterY="552.9485777608846" Width="80.0" Height="20.0" ZOrder="32768" FontSize="10" Valign="Middle" />
    <Xref Database="Ensembl" ID="ENSG00000178202" />
  </DataNode>
  <DataNode TextLabel="LMNB2" Type="GeneProduct" GroupRef="fb23d">
    <Graphics CenterX="893.0103793839925" CenterY="572.9485777608847" Width="80.0" Height="20.0" ZOrder="32768" FontSize="10" Valign="Middle" />
    <Xref Database="Ensembl" ID="ENSG00000176619" />
  </DataNode>
  <DataNode TextLabel="MAT2A" Type="GeneProduct" GroupRef="fb23d">
    <Graphics CenterX="893.0103793839925" CenterY="592.9485777608847" Width="80.0" Height="20.0" ZOrder="32768" FontSize="10" Valign="Middle" />
    <Xref Database="Ensembl" ID="ENSG00000168906" />
  </DataNode>
  <DataNode TextLabel="MBNL1" Type="GeneProduct" GroupRef="fb23d">
    <Graphics CenterX="893.0103793839925" CenterY="612.948577760885" Width="80.0" Height="20.0" ZOrder="32768" FontSize="10" Valign="Middle" />
    <Xref Database="Ensembl" ID="ENSG00000152601" />
  </DataNode>
  <DataNode TextLabel="MET" Type="GeneProduct" GroupRef="fb23d">
    <Graphics CenterX="893.0103793839925" CenterY="632.9485777608852" Width="80.0" Height="20.0" ZOrder="32768" FontSize="10" Valign="Middle" />
    <Xref Database="Ensembl" ID="ENSG00000105976" />
  </DataNode>
  <DataNode TextLabel="MPDU1" Type="GeneProduct" GroupRef="fb23d">
    <Graphics CenterX="893.0103793839925" CenterY="652.9485777608851" Width="80.0" Height="20.0" ZOrder="32768" FontSize="10" Valign="Middle" />
    <Xref Database="Ensembl" ID="ENSG00000129255" />
  </DataNode>
  <DataNode TextLabel="MYO10" Type="GeneProduct" GroupRef="fb23d">
    <Graphics CenterX="893.0103793839925" CenterY="672.9485777608851" Width="80.0" Height="20.0" ZOrder="32768" FontSize="10" Valign="Middle" />
    <Xref Database="Ensembl" ID="ENSG00000145555" />
  </DataNode>
  <DataNode TextLabel="NCL" Type="GeneProduct" GroupRef="fb23d">
    <Graphics CenterX="893.0103793839925" CenterY="692.9485777608852" Width="80.0" Height="20.0" ZOrder="32768" FontSize="10" Valign="Middle" />
    <Xref Database="Ensembl" ID="ENSG00000115053" />
  </DataNode>
  <DataNode TextLabel="NP" Type="GeneProduct" GroupRef="fb23d">
    <Graphics CenterX="893.0103793839925" CenterY="712.9485777608852" Width="80.0" Height="20.0" ZOrder="32768" FontSize="10" Valign="Middle" />
    <Xref Database="Ensembl" ID="ENSG00000198805" />
  </DataNode>
  <DataNode TextLabel="NT5E" Type="GeneProduct" GroupRef="fb23d">
    <Graphics CenterX="893.0103793839925" CenterY="732.9485777608852" Width="80.0" Height="20.0" ZOrder="32768" FontSize="10" Valign="Middle" />
    <Xref Database="Ensembl" ID="ENSG00000135318" />
  </DataNode>
  <DataNode TextLabel="NUCB1" Type="GeneProduct" GroupRef="fb23d">
    <Graphics CenterX="893.0103793839925" CenterY="752.9485777608851" Width="80.0" Height="20.0" ZOrder="32768" FontSize="10" Valign="Middle" />
    <Xref Database="Ensembl" ID="ENSG00000104805" />
  </DataNode>
  <DataNode TextLabel="NUFIP2" Type="GeneProduct" GroupRef="fb23d">
    <Graphics CenterX="893.0103793839925" CenterY="772.948577760885" Width="80.0" Height="20.0" ZOrder="32768" FontSize="10" Valign="Middle" />
    <Xref Database="Ensembl" ID="ENSG00000108256" />
  </DataNode>
  <DataNode TextLabel="P4HA2" Type="GeneProduct" GroupRef="fb23d">
    <Graphics CenterX="893.0103793839925" CenterY="792.948577760885" Width="80.0" Height="20.0" ZOrder="32768" FontSize="10" Valign="Middle" />
    <Xref Database="Ensembl" ID="ENSG00000072682" />
  </DataNode>
  <DataNode TextLabel="PGM1" Type="GeneProduct" GroupRef="fb23d">
    <Graphics CenterX="893.0103793839925" CenterY="812.948577760885" Width="80.0" Height="20.0" ZOrder="32768" FontSize="10" Valign="Middle" />
    <Xref Database="Ensembl" ID="ENSG00000079739" />
  </DataNode>
  <DataNode TextLabel="PPP2R4" Type="GeneProduct" GroupRef="fb23d">
    <Graphics CenterX="893.0103793839925" CenterY="832.948577760885" Width="80.0" Height="20.0" ZOrder="32768" FontSize="10" Valign="Middle" />
    <Xref Database="Ensembl" ID="ENSG00000119383" />
  </DataNode>
  <DataNode TextLabel="PRPF40A" Type="GeneProduct" GroupRef="fb23d">
    <Graphics CenterX="893.0103793839925" CenterY="852.948577760885" Width="80.0" Height="20.0" ZOrder="32768" FontSize="10" Valign="Middle" />
    <Xref Database="Ensembl" ID="ENSG00000196504" />
  </DataNode>
  <DataNode TextLabel="RAD23B" Type="GeneProduct" GroupRef="fb23d">
    <Graphics CenterX="893.0103793839925" CenterY="872.9485777608851" Width="80.0" Height="20.0" ZOrder="32768" FontSize="10" Valign="Middle" />
    <Xref Database="Ensembl" ID="ENSG00000119318" />
  </DataNode>
  <DataNode TextLabel="SLC12A4" Type="GeneProduct" GroupRef="fb23d">
    <Graphics CenterX="893.0103793839925" CenterY="892.9485777608852" Width="80.0" Height="20.0" ZOrder="32768" FontSize="10" Valign="Middle" />
    <Xref Database="Ensembl" ID="ENSG00000124067" />
  </DataNode>
  <DataNode TextLabel="SLC38A1" Type="GeneProduct" GroupRef="fb23d">
    <Graphics CenterX="893.0103793839925" CenterY="912.9485777608852" Width="80.0" Height="20.0" ZOrder="32768" FontSize="10" Valign="Middle" />
    <Xref Database="Ensembl" ID="ENSG00000111371" />
  </DataNode>
  <DataNode TextLabel="SLC38A2" Type="GeneProduct" GroupRef="fb23d">
    <Graphics CenterX="893.0103793839925" CenterY="932.9485777608852" Width="80.0" Height="20.0" ZOrder="32768" FontSize="10" Valign="Middle" />
    <Xref Database="Ensembl" ID="ENSG00000134294" />
  </DataNode>
  <DataNode TextLabel="SLC4A10" Type="GeneProduct" GroupRef="fb23d">
    <Graphics CenterX="893.0103793839925" CenterY="952.9485777608851" Width="80.0" Height="20.0" ZOrder="32768" FontSize="10" Valign="Middle" />
    <Xref Database="Ensembl" ID="ENSG00000144290" />
  </DataNode>
  <DataNode TextLabel="STX7" Type="GeneProduct" GroupRef="fb23d">
    <Graphics CenterX="893.0103793839925" CenterY="972.9485777608852" Width="80.0" Height="20.0" ZOrder="32768" FontSize="10" Valign="Middle" />
    <Xref Database="Ensembl" ID="ENSG00000079950" />
  </DataNode>
  <DataNode TextLabel="SYPL1" Type="GeneProduct" GroupRef="fb23d">
    <Graphics CenterX="893.0103793839925" CenterY="992.9485777608853" Width="80.0" Height="20.0" ZOrder="32768" FontSize="10" Valign="Middle" />
    <Xref Database="Ensembl" ID="ENSG00000008282" />
  </DataNode>
  <DataNode TextLabel="TLOC1" Type="GeneProduct" GroupRef="fb23d">
    <Graphics CenterX="893.0103793839925" CenterY="1012.9485777608854" Width="80.0" Height="20.0" ZOrder="32768" FontSize="10" Valign="Middle" />
    <Xref Database="Ensembl" ID="ENSG00000008952" />
  </DataNode>
  <DataNode TextLabel="TMED10" Type="GeneProduct" GroupRef="fb23d">
    <Graphics CenterX="893.0103793839925" CenterY="1032.9485777608857" Width="80.0" Height="20.0" ZOrder="32768" FontSize="10" Valign="Middle" />
    <Xref Database="Ensembl" ID="ENSG00000170348" />
  </DataNode>
  <DataNode TextLabel="TMED2" Type="GeneProduct" GroupRef="fb23d">
    <Graphics CenterX="893.0103793839925" CenterY="1052.948577760885" Width="80.0" Height="20.0" ZOrder="32768" FontSize="10" Valign="Middle" />
    <Xref Database="Ensembl" ID="ENSG00000086598" />
  </DataNode>
  <DataNode TextLabel="TMED3" Type="GeneProduct" GroupRef="fb23d">
    <Graphics CenterX="893.0103793839925" CenterY="1072.9485777608854" Width="80.0" Height="20.0" ZOrder="32768" FontSize="10" Valign="Middle" />
    <Xref Database="Ensembl" ID="ENSG00000166557" />
  </DataNode>
  <DataNode TextLabel="TMED7" Type="GeneProduct" GroupRef="fb23d">
    <Graphics CenterX="893.0103793839925" CenterY="1092.9485777608857" Width="80.0" Height="20.0" ZOrder="32768" FontSize="10" Valign="Middle" />
    <Xref Database="Ensembl" ID="ENSG00000134970" />
  </DataNode>
  <DataNode TextLabel="TICAM2" Type="GeneProduct" GroupRef="fb23d">
    <Graphics CenterX="893.0103793839925" CenterY="1112.9485777608857" Width="80.0" Height="20.0" ZOrder="32768" FontSize="10" Valign="Middle" />
    <Xref Database="Ensembl" ID="ENSG00000134970" />
  </DataNode>
  <DataNode TextLabel="TMEM59" Type="GeneProduct" GroupRef="fb23d">
    <Graphics CenterX="893.0103793839925" CenterY="1132.948577760886" Width="80.0" Height="20.0" ZOrder="32768" FontSize="10" Valign="Middle" />
    <Xref Database="Ensembl" ID="ENSG00000116209" />
  </DataNode>
  <DataNode TextLabel="TNFAIP2" Type="GeneProduct" GroupRef="fb23d">
    <Graphics CenterX="893.0103793839925" CenterY="1152.948577760886" Width="80.0" Height="20.0" ZOrder="32768" FontSize="10" Valign="Middle" />
    <Xref Database="Ensembl" ID="ENSG00000185215" />
  </DataNode>
  <DataNode TextLabel="TNFRSF10B" Type="GeneProduct" GroupRef="fb23d">
    <Graphics CenterX="893.0103793839925" CenterY="1172.948577760886" Width="80.0" Height="20.0" ZOrder="32768" FontSize="10" Valign="Middle" />
    <Xref Database="Ensembl" ID="ENSG00000120889" />
  </DataNode>
  <DataNode TextLabel="WNT5A" Type="GeneProduct" GroupRef="fb23d">
    <Graphics CenterX="893.0103793839925" CenterY="1192.948577760886" Width="80.0" Height="20.0" ZOrder="32768" FontSize="10" Valign="Middle" />
    <Xref Database="Ensembl" ID="ENSG00000114251" />
  </DataNode>
  <DataNode TextLabel="ZNF294" Type="GeneProduct" GroupRef="fb23d">
    <Graphics CenterX="893.0103793839925" CenterY="1212.9485777608866" Width="80.0" Height="20.0" ZOrder="32768" FontSize="10" Valign="Middle" />
    <Xref Database="Ensembl" ID="ENSG00000198862" />
  </DataNode>
  <DataNode TextLabel="KRAS" GraphId="e0648" Type="GeneProduct" GroupRef="ba2ef">
    <Graphics CenterX="214.53465346534654" CenterY="207.07796373233714" Width="80.0" Height="20.0" ZOrder="32768" FontSize="10" Valign="Middle" />
    <Xref Database="Ensembl" ID="ENSG00000133703" />
  </DataNode>
  <DataNode TextLabel="NRAS" Type="GeneProduct" GroupRef="ba2ef">
    <Graphics CenterX="214.53465346534654" CenterY="227.0779637323373" Width="80.0" Height="20.0" ZOrder="32768" FontSize="10" Valign="Middle" />
    <Xref Database="Ensembl" ID="ENSG00000009307" />
  </DataNode>
  <DataNode TextLabel="MTPN " Type="GeneProduct" GroupRef="a447d">
    <Graphics CenterX="74.90099009900989" CenterY="1128.4653465346519" Width="80.0" Height="20.0" ZOrder="32768" FontSize="10" Valign="Middle" />
    <Xref Database="Ensembl" ID="ENSG00000105887" />
  </DataNode>
  <DataNode TextLabel="CCND1 / Cyclin D1" Type="GeneProduct" GroupRef="a447d">
    <Graphics CenterX="74.90099009900989" CenterY="1148.465346534652" Width="80.0" Height="20.0" ZOrder="32768" FontSize="10" Valign="Middle" />
    <Xref Database="Ensembl" ID="ENSG00000110092" />
  </DataNode>
  <DataNode TextLabel="SMC1L1" GraphId="d804d" Type="GeneProduct">
    <Graphics CenterX="208.14957450651133" CenterY="340.56297255067483" Width="80.0" Height="20.0" ZOrder="32768" FontSize="10" Valign="Middle" />
    <Xref Database="Ensembl" ID="ENSG00000072501" />
  </DataNode>
  <DataNode TextLabel="Hand2" Type="GeneProduct" GroupRef="c8ed3">
    <Graphics CenterX="729.3611017527237" CenterY="1333.94668235939" Width="80.0" Height="20.0" ZOrder="32768" FontSize="10" Valign="Middle" />
    <Xref Database="Ensembl" ID="ENSG00000164107" />
  </DataNode>
  <DataNode TextLabel="HDAC4" Type="GeneProduct" GroupRef="c8ed3">
    <Graphics CenterX="729.3611017527237" CenterY="1353.94668235939" Width="80.0" Height="20.0" ZOrder="32768" FontSize="10" Valign="Middle" />
    <Xref Database="Ensembl" ID="ENSG00000068024" />
  </DataNode>
  <DataNode TextLabel="GJA1" Type="GeneProduct" GroupRef="c8ed3">
    <Graphics CenterX="729.3611017527237" CenterY="1373.94668235939" Width="80.0" Height="20.0" ZOrder="32768" FontSize="10" Valign="Middle" />
    <Xref Database="Ensembl" ID="ENSG00000152661" />
  </DataNode>
  <DataNode TextLabel="GJA1" Type="GeneProduct" GroupRef="c8ed3">
    <Graphics CenterX="729.3611017527237" CenterY="1393.9466823593905" Width="80.0" Height="20.0" ZOrder="32768" FontSize="10" Valign="Middle" />
    <Xref Database="Ensembl" ID="ENSG00000152661" />
  </DataNode>
  <DataNode TextLabel="KCNJ2" Type="GeneProduct" GroupRef="c8ed3">
    <Graphics CenterX="729.3611017527237" CenterY="1413.9466823593905" Width="80.0" Height="20.0" ZOrder="32768" FontSize="10" Valign="Middle" />
    <Xref Database="Ensembl" ID="ENSG00000123700" />
  </DataNode>
  <DataNode TextLabel="EZH2 / Enx-1" GraphId="cabfe" Type="GeneProduct">
    <Graphics CenterX="1044.0675959382843" CenterY="139.11807330031294" Width="80.0" Height="20.0" ZOrder="32768" FontSize="10" Valign="Middle" />
    <Xref Database="Ensembl" ID="ENSG00000106462" />
  </DataNode>
  <DataNode TextLabel="FBXW1B" GraphId="e8766" Type="GeneProduct">
    <Graphics CenterX="1044.890641205774" CenterY="239.0193829179346" Width="80.0" Height="20.0" ZOrder="32768" FontSize="10" Valign="Middle" />
    <Xref Database="Ensembl" ID="ENSG00000072803" />
  </DataNode>
  <DataNode TextLabel="RB1" GraphId="eaabb" Type="GeneProduct" GroupRef="e7412">
    <Graphics CenterX="1045.7136864732638" CenterY="325.7325553828869" Width="80.0" Height="20.0" ZOrder="32768" FontSize="10" Valign="Middle" />
    <Xref Database="Ensembl" ID="ENSG00000139687" />
  </DataNode>
  <DataNode TextLabel="MYLIP " GraphId="a93e9" Type="GeneProduct" GroupRef="e7412">
    <Graphics CenterX="1045.7136864732638" CenterY="345.7325553828869" Width="80.0" Height="20.0" ZOrder="32768" FontSize="10" Valign="Middle" />
    <Xref Database="Ensembl" ID="ENSG00000007944" />
  </DataNode>
  <DataNode TextLabel="BACE1 / Beta-Secretase 1" GraphId="d1111" Type="GeneProduct">
    <Graphics CenterX="1049.0058675432228" CenterY="430.2730914067833" Width="80.0" Height="20.0" ZOrder="32768" FontSize="10" Valign="Middle" />
    <Xref Database="Ensembl" ID="ENSG00000186318" />
  </DataNode>
  <DataNode TextLabel="CCNG1" GraphId="efb58" Type="GeneProduct">
    <Graphics CenterX="1051.4750033456921" CenterY="540.8978073767097" Width="80.0" Height="20.0" ZOrder="32768" FontSize="10" Valign="Middle" />
    <Xref Database="Ensembl" ID="ENSG00000113328" />
  </DataNode>
  <DataNode TextLabel="MTPN " GraphId="ef7c7" Type="GeneProduct" GroupRef="c0616">
    <Graphics CenterX="1051.4750033456921" CenterY="704.2982026228588" Width="80.0" Height="20.0" ZOrder="32768" FontSize="10" Valign="Middle" />
    <Xref Database="Ensembl" ID="ENSG00000105887" />
  </DataNode>
  <DataNode TextLabel="MAPK14" Type="GeneProduct" GroupRef="c0616">
    <Graphics CenterX="1051.4750033456921" CenterY="724.2982026228589" Width="80.0" Height="20.0" ZOrder="32768" FontSize="10" Valign="Middle" />
    <Xref Database="Ensembl" ID="ENSG00000112062" />
  </DataNode>
  <DataNode TextLabel="ELOVL5" Type="GeneProduct" GroupRef="c0616">
    <Graphics CenterX="1051.4750033456921" CenterY="744.2982026228588" Width="80.0" Height="20.0" ZOrder="32768" FontSize="10" Valign="Middle" />
    <Xref Database="Ensembl" ID="ENSG00000012660" />
  </DataNode>
  <DataNode TextLabel="NM_014445" Type="GeneProduct" GroupRef="c0616">
    <Graphics CenterX="1051.4750033456921" CenterY="764.2982026228588" Width="80.0" Height="20.0" ZOrder="32768" FontSize="10" Valign="Middle" />
    <Xref Database="Ensembl" ID="ENSG00000120742" />
  </DataNode>
  <DataNode TextLabel="GAS2L1" Type="GeneProduct" GroupRef="c0616">
    <Graphics CenterX="1051.4750033456921" CenterY="784.2982026228588" Width="80.0" Height="20.0" ZOrder="32768" FontSize="10" Valign="Middle" />
    <Xref Database="Ensembl" ID="ENSG00000185340" />
  </DataNode>
  <DataNode TextLabel="ACAA2" Type="GeneProduct" GroupRef="c0616">
    <Graphics CenterX="1051.4750033456921" CenterY="804.2982026228589" Width="80.0" Height="20.0" ZOrder="32768" FontSize="10" Valign="Middle" />
    <Xref Database="Ensembl" ID="ENSG00000167315" />
  </DataNode>
  <DataNode TextLabel="CD164" Type="GeneProduct" GroupRef="c0616">
    <Graphics CenterX="1051.4750033456921" CenterY="824.2982026228589" Width="80.0" Height="20.0" ZOrder="32768" FontSize="10" Valign="Middle" />
    <Xref Database="Ensembl" ID="ENSG00000135535" />
  </DataNode>
  <DataNode TextLabel="LAMC1 / laminin gamma " Type="GeneProduct" GroupRef="c0616">
    <Graphics CenterX="1051.4750033456921" CenterY="844.2982026228589" Width="80.0" Height="20.0" ZOrder="32768" FontSize="10" Valign="Middle" />
    <Xref Database="Ensembl" ID="ENSG00000135862" />
  </DataNode>
  <DataNode TextLabel="NM_032121" Type="GeneProduct" GroupRef="c0616">
    <Graphics CenterX="1051.4750033456921" CenterY="864.2982026228589" Width="80.0" Height="20.0" ZOrder="32768" FontSize="10" Valign="Middle" />
    <Xref Database="Ensembl" ID="ENSG00000102158" />
  </DataNode>
  <DataNode TextLabel="ATP6V0E" Type="GeneProduct" GroupRef="c0616">
    <Graphics CenterX="1051.4750033456921" CenterY="884.298202622859" Width="80.0" Height="20.0" ZOrder="32768" FontSize="10" Valign="Middle" />
    <Xref Database="Ensembl" ID="ENSG00000113732" />
  </DataNode>
  <DataNode TextLabel="RDH10 " Type="GeneProduct" GroupRef="c0616">
    <Graphics CenterX="1051.4750033456921" CenterY="904.298202622859" Width="80.0" Height="20.0" ZOrder="32768" FontSize="10" Valign="Middle" />
    <Xref Database="Ensembl" ID="ENSG00000121039" />
  </DataNode>
  <DataNode TextLabel="CTDSP1 " GraphId="ebbb7" Type="GeneProduct">
    <Graphics CenterX="1048.457228958874" CenterY="1040.7414299349366" Width="80.0" Height="20.0" ZOrder="32768" FontSize="10" Valign="Middle" />
    <Xref Database="Ensembl" ID="ENSG00000144579" />
  </DataNode>
  <DataNode TextLabel="BCL6" GraphId="fa70b" Type="GeneProduct">
    <Graphics CenterX="1197.8776232209098" CenterY="939.6407777955961" Width="80.0" Height="20.0" ZOrder="32768" FontSize="10" Valign="Middle" />
    <Xref Database="Ensembl" ID="ENSG00000113916" />
  </DataNode>
  <DataNode TextLabel="&quot;PGC / RICS, 250GAP&quot;" GraphId="de047" Type="GeneProduct">
    <Graphics CenterX="1198.5131350619472" CenterY="1050.1197673219774" Width="114.97515968772205" Height="20.0" ZOrder="32768" FontSize="10" Valign="Middle" />
    <Xref Database="Ensembl" ID="ENSG00000096088" />
  </DataNode>
  <DataNode TextLabel="PKM2" GraphId="f52bb" Type="GeneProduct">
    <Graphics CenterX="1492.9850791569493" CenterY="939.520914094739" Width="80.0" Height="20.0" ZOrder="32768" FontSize="10" Valign="Middle" />
    <Xref Database="Ensembl" ID="ENSG00000067225" />
  </DataNode>
  <DataNode TextLabel="PKM2" GraphId="df4d4" Type="GeneProduct">
    <Graphics CenterX="1486.6825581485461" CenterY="1035.560373356702" Width="80.0" Height="20.0" ZOrder="32768" FontSize="10" Valign="Middle" />
    <Xref Database="Ensembl" ID="ENSG00000067225" />
  </DataNode>
  <DataNode TextLabel="TERT" GraphId="e06a8" Type="GeneProduct">
    <Graphics CenterX="1486.732978316613" CenterY="1147.0275806159852" Width="80.0" Height="20.0" ZOrder="32768" FontSize="10" Valign="Middle" />
    <Xref Database="Ensembl" ID="ENSG00000164362" />
  </DataNode>
  <DataNode TextLabel="HDAC4" GraphId="b3760" Type="GeneProduct">
    <Graphics CenterX="1339.7858628135198" CenterY="904.8208116563787" Width="80.0" Height="20.0" ZOrder="32768" FontSize="10" Valign="Middle" />
    <Xref Database="Ensembl" ID="ENSG00000068024" />
  </DataNode>
  <DataNode TextLabel="CLOCK " GraphId="bcaa1" Type="GeneProduct">
    <Graphics CenterX="1339.7343381026892" CenterY="1010.1342444921999" Width="80.0" Height="20.0" ZOrder="32768" FontSize="10" Valign="Middle" />
    <Xref Database="Ensembl" ID="ENSG00000134852" />
  </DataNode>
  <DataNode TextLabel="DMTF1" GraphId="b45e5" Type="GeneProduct">
    <Graphics CenterX="1342.7869673562823" CenterY="1142.9938958154144" Width="80.0" Height="20.0" ZOrder="32768" FontSize="10" Valign="Middle" />
    <Xref Database="Ensembl" ID="ENSG00000135164" />
  </DataNode>
  <DataNode TextLabel="MATR3" Type="GeneProduct" GroupRef="e61f7">
    <Graphics CenterX="1333.8534428503044" CenterY="143.2857811854622" Width="80.0" Height="20.0" ZOrder="32768" FontSize="10" Valign="Middle" />
    <Xref Database="Ensembl" ID="ENSG00000015479" />
  </DataNode>
  <DataNode TextLabel="BACH1" Type="GeneProduct" GroupRef="e61f7">
    <Graphics CenterX="1333.8534428503044" CenterY="163.28578118546218" Width="80.0" Height="20.0" ZOrder="32768" FontSize="10" Valign="Middle" />
    <Xref Database="Ensembl" ID="ENSG00000156273" />
  </DataNode>
  <DataNode TextLabel="TP53INP1" Type="GeneProduct" GroupRef="e61f7">
    <Graphics CenterX="1333.8534428503044" CenterY="183.28578118546218" Width="80.0" Height="20.0" ZOrder="32768" FontSize="10" Valign="Middle" />
    <Xref Database="Ensembl" ID="ENSG00000164938" />
  </DataNode>
  <DataNode TextLabel="CGI-38" GraphId="bce6c" Type="GeneProduct">
    <Graphics CenterX="1332.9891386152144" CenterY="324.42673589796755" Width="80.0" Height="20.0" ZOrder="32768" FontSize="10" Valign="Middle" />
    <Xref Database="Ensembl" ID="ENSG00000159713" />
  </DataNode>
  <DataNode TextLabel="E2F1" GraphId="edea5" Type="GeneProduct">
    <Graphics CenterX="1192.971852530512" CenterY="131.2037146939963" Width="80.0" Height="20.0" ZOrder="32768" FontSize="10" Valign="Middle" />
    <Xref Database="Ensembl" ID="ENSG00000101412" />
  </DataNode>
  <DataNode TextLabel="TCL1A " GraphId="c9c1f" Type="GeneProduct">
    <Graphics CenterX="1194.7004610006932" CenterY="338.3363598013168" Width="80.0" Height="20.0" ZOrder="32768" FontSize="10" Valign="Middle" />
    <Xref Database="Ensembl" ID="ENSG00000100721" />
  </DataNode>
  <DataNode TextLabel="HOXD8" GraphId="c32eb" Type="GeneProduct" GroupRef="e4a33">
    <Graphics CenterX="1199.886286411238" CenterY="503.9824016242831" Width="80.0" Height="20.0" ZOrder="32768" FontSize="10" Valign="Middle" />
    <Xref Database="Ensembl" ID="ENSG00000175879" />
  </DataNode>
  <DataNode TextLabel="HOXC8" Type="GeneProduct" GroupRef="e4a33">
    <Graphics CenterX="1199.886286411238" CenterY="523.9824016242824" Width="80.0" Height="20.0" ZOrder="32768" FontSize="10" Valign="Middle" />
    <Xref Database="Ensembl" ID="ENSG00000037965" />
  </DataNode>
  <DataNode TextLabel="MET" GraphId="c605c" Type="GeneProduct">
    <Graphics CenterX="1192.2857691687034" CenterY="677.1226674895407" Width="80.0" Height="20.0" ZOrder="32768" FontSize="10" Valign="Middle" />
    <Xref Database="Ensembl" ID="ENSG00000105976" />
  </DataNode>
  <DataNode TextLabel="MYLIP " GraphId="a8846" Type="GeneProduct">
    <Graphics CenterX="1191.5903884773868" CenterY="803.7629513497205" Width="80.0" Height="20.0" ZOrder="32768" FontSize="10" Valign="Middle" />
    <Xref Database="Ensembl" ID="ENSG00000007944" />
  </DataNode>
  <DataNode TextLabel="G6PD" GraphId="a52ec" Type="GeneProduct">
    <Graphics CenterX="1714.2361695715608" CenterY="997.5681166285244" Width="80.0" Height="20.0" ZOrder="32768" FontSize="10" Valign="Middle" />
    <Xref Database="Ensembl" ID="ENSG00000160211" />
  </DataNode>
  <DataNode TextLabel="FSTL1 " GraphId="c6ed6" Type="GeneProduct" GroupRef="a76d0">
    <Graphics CenterX="1715.2865897396282" CenterY="1117.6914279456705" Width="80.0" Height="20.0" ZOrder="32768" FontSize="10" Valign="Middle" />
    <Xref Database="Ensembl" ID="ENSG00000163430" />
  </DataNode>
  <DataNode TextLabel="GJA1" Type="GeneProduct" GroupRef="a76d0">
    <Graphics CenterX="1715.2865897396282" CenterY="1137.6914279456705" Width="80.0" Height="20.0" ZOrder="32768" FontSize="10" Valign="Middle" />
    <Xref Database="Ensembl" ID="ENSG00000152661" />
  </DataNode>
  <DataNode TextLabel="TGFBR2" GraphId="cb099" Type="GeneProduct">
    <Graphics CenterX="209.55792940450587" CenterY="451.20754739851907" Width="80.0" Height="20.0" ZOrder="32768" FontSize="10" Valign="Middle" />
    <Xref Database="Ensembl" ID="ENSG00000163513" />
  </DataNode>
  <DataNode TextLabel="MYLIP " GraphId="b0327" Type="GeneProduct">
    <Graphics CenterX="208.50757437877505" CenterY="564.7004794550636" Width="80.0" Height="20.0" ZOrder="32768" FontSize="10" Valign="Middle" />
    <Xref Database="Ensembl" ID="ENSG00000007944" />
  </DataNode>
  <DataNode TextLabel="TPM1" GraphId="e91ae" Type="GeneProduct">
    <Graphics CenterX="211.10838214374175" CenterY="674.6946874122642" Width="80.0" Height="20.0" ZOrder="32768" FontSize="10" Valign="Middle" />
    <Xref Database="Ensembl" ID="ENSG00000140416" />
  </DataNode>
  <DataNode TextLabel="KIT" GraphId="a20d5" Type="GeneProduct" GroupRef="e7c9a">
    <Graphics CenterX="213.90167823312657" CenterY="792.0249741788452" Width="80.0" Height="20.0" ZOrder="32768" FontSize="10" Valign="Middle" />
    <Xref Database="Ensembl" ID="ENSG00000157404" />
  </DataNode>
  <DataNode TextLabel="&quot;CDKN1B / KIP1, p2&quot;" Type="GeneProduct" GroupRef="e7c9a">
    <Graphics CenterX="213.90167823312657" CenterY="812.0249741788452" Width="80.0" Height="20.0" ZOrder="32768" FontSize="10" Valign="Middle" />
    <Xref Database="Ensembl" ID="ENSG00000111276" />
  </DataNode>
  <DataNode TextLabel="CDKN1C" Type="GeneProduct" GroupRef="e7c9a">
    <Graphics CenterX="213.90167823312657" CenterY="832.0249741788455" Width="80.0" Height="20.0" ZOrder="32768" FontSize="10" Valign="Middle" />
    <Xref Database="Ensembl" ID="ENSG00000129757" />
  </DataNode>
  <DataNode TextLabel="KIT" GraphId="a3b23" Type="GeneProduct" GroupRef="e702f">
    <Graphics CenterX="210.14207383270605" CenterY="974.0457578009303" Width="80.0" Height="20.0" ZOrder="32768" FontSize="10" Valign="Middle" />
    <Xref Database="Ensembl" ID="ENSG00000157404" />
  </DataNode>
  <DataNode TextLabel="&quot;CDKN1B / KIP1, p2&quot;" Type="GeneProduct" GroupRef="e702f">
    <Graphics CenterX="210.14207383270605" CenterY="994.0457578009306" Width="80.0" Height="20.0" ZOrder="32768" FontSize="10" Valign="Middle" />
    <Xref Database="Ensembl" ID="ENSG00000111276" />
  </DataNode>
  <DataNode TextLabel="CDKN1C / p57" Type="GeneProduct" GroupRef="e702f">
    <Graphics CenterX="210.14207383270605" CenterY="1014.0457578009307" Width="80.0" Height="20.0" ZOrder="32768" FontSize="10" Valign="Middle" />
    <Xref Database="Ensembl" ID="ENSG00000129757" />
  </DataNode>
  <DataNode TextLabel="HES1 " GraphId="a145e" Type="GeneProduct">
    <Graphics CenterX="1335.228111406164" CenterY="485.0466126436722" Width="80.0" Height="20.0" ZOrder="32768" FontSize="10" Valign="Middle" />
    <Xref Database="Ensembl" ID="ENSG00000114315" />
  </DataNode>
  <DataNode TextLabel="NOTCH1 " GraphId="cc718" Type="GeneProduct">
    <Graphics CenterX="1336.956719876345" CenterY="609.3684555567421" Width="80.0" Height="20.0" ZOrder="32768" FontSize="10" Valign="Middle" />
    <Xref Database="Ensembl" ID="ENSG00000148400" />
  </DataNode>
  <DataNode TextLabel="MAPK14" GraphId="e6e6b" Type="GeneProduct" GroupRef="b5391">
    <Graphics CenterX="1341.2782410517996" CenterY="747.3933229496589" Width="80.0" Height="20.0" ZOrder="32768" FontSize="10" Valign="Middle" />
    <Xref Database="Ensembl" ID="ENSG00000112062" />
  </DataNode>
  <DataNode TextLabel="NOTCH1 " Type="GeneProduct" GroupRef="b5391">
    <Graphics CenterX="1341.2782410517996" CenterY="767.3933229496589" Width="80.0" Height="20.0" ZOrder="32768" FontSize="10" Valign="Middle" />
    <Xref Database="Ensembl" ID="ENSG00000148400" />
  </DataNode>
  <DataNode TextLabel="&quot;CDKN2A / INK4a , p16&quot;" Type="GeneProduct" GroupRef="b5391">
    <Graphics CenterX="1341.2782410517996" CenterY="787.3933229496589" Width="80.0" Height="20.0" ZOrder="32768" FontSize="10" Valign="Middle" />
    <Xref Database="Ensembl" ID="ENSG00000147889" />
  </DataNode>
  <DataNode TextLabel="Ezh2" GraphId="e76d7" Type="GeneProduct">
    <Graphics CenterX="1501.1745245435873" CenterY="167.21021037220365" Width="80.0" Height="20.0" ZOrder="32768" FontSize="10" Valign="Middle" />
    <Xref Database="Ensembl" ID="ENSG00000106462" />
  </DataNode>
  <DataNode TextLabel="CYP1B1" GraphId="cbeb5" Type="GeneProduct" GroupRef="da782">
    <Graphics CenterX="1502.9031330137686" CenterY="301.5078624676251" Width="80.0" Height="20.0" ZOrder="32768" FontSize="10" Valign="Middle" />
    <Xref Database="Ensembl" ID="ENSG00000138061" />
  </DataNode>
  <DataNode TextLabel="NOTCH1 " Type="GeneProduct" GroupRef="da782">
    <Graphics CenterX="1502.9031330137686" CenterY="321.5078624676251" Width="80.0" Height="20.0" ZOrder="32768" FontSize="10" Valign="Middle" />
    <Xref Database="Ensembl" ID="ENSG00000148400" />
  </DataNode>
  <DataNode TextLabel="BACE1" GraphId="abb18" Type="GeneProduct">
    <Graphics CenterX="1502.0388287786782" CenterY="437.4909970212177" Width="80.0" Height="20.0" ZOrder="32768" FontSize="10" Valign="Middle" />
    <Xref Database="Ensembl" ID="ENSG00000186318" />
  </DataNode>
  <DataNode TextLabel="BACE1" GraphId="adaaf" Type="GeneProduct">
    <Graphics CenterX="1501.174524543588" CenterY="560.7602162766273" Width="80.0" Height="20.0" ZOrder="32768" FontSize="10" Valign="Middle" />
    <Xref Database="Ensembl" ID="ENSG00000186318" />
  </DataNode>
  <DataNode TextLabel="COL4A2 " GraphId="e7640" Type="GeneProduct" GroupRef="bf60e">
    <Graphics CenterX="1496.082369622945" CenterY="684.6872897035504" Width="80.0" Height="20.0" ZOrder="32768" FontSize="10" Valign="Middle" />
    <Xref Database="Ensembl" ID="ENSG00000134871" />
  </DataNode>
  <DataNode TextLabel="LAMC1 / laminin gamma " Type="GeneProduct" GroupRef="bf60e">
    <Graphics CenterX="1496.082369622945" CenterY="704.6872897035504" Width="80.0" Height="20.0" ZOrder="32768" FontSize="10" Valign="Middle" />
    <Xref Database="Ensembl" ID="ENSG00000135862" />
  </DataNode>
  <DataNode TextLabel="FUSIP1" Type="GeneProduct" GroupRef="bf60e">
    <Graphics CenterX="1496.082369622945" CenterY="724.6872897035504" Width="80.0" Height="20.0" ZOrder="32768" FontSize="10" Valign="Middle" />
    <Xref Database="Ensembl" ID="ENSG00000188529" />
  </DataNode>
  <DataNode TextLabel="COL1A1 " Type="GeneProduct" GroupRef="bf60e">
    <Graphics CenterX="1496.082369622945" CenterY="744.6872897035504" Width="80.0" Height="20.0" ZOrder="32768" FontSize="10" Valign="Middle" />
    <Xref Database="Ensembl" ID="ENSG00000108821" />
  </DataNode>
  <DataNode TextLabel="TDG" Type="GeneProduct" GroupRef="bf60e">
    <Graphics CenterX="1496.082369622945" CenterY="764.6872897035504" Width="80.0" Height="20.0" ZOrder="32768" FontSize="10" Valign="Middle" />
    <Xref Database="Ensembl" ID="ENSG00000139372" />
  </DataNode>
  <DataNode TextLabel="COL3A1 " Type="GeneProduct" GroupRef="bf60e">
    <Graphics CenterX="1496.082369622945" CenterY="784.6872897035504" Width="80.0" Height="20.0" ZOrder="32768" FontSize="10" Valign="Middle" />
    <Xref Database="Ensembl" ID="ENSG00000168542" />
  </DataNode>
  <DataNode TextLabel="tuba3" GraphId="dd9c6" Type="GeneProduct" GroupRef="bc8d3">
    <Graphics CenterX="1724.0235460935328" CenterY="138.3595630119305" Width="80.0" Height="20.0" ZOrder="32768" FontSize="10" Valign="Middle" />
    <Xref Database="Ensembl" ID="ENSG00000167552" />
  </DataNode>
  <DataNode TextLabel="cyr61" Type="GeneProduct" GroupRef="bc8d3">
    <Graphics CenterX="1724.0235460935328" CenterY="158.35956301193022" Width="80.0" Height="20.0" ZOrder="32768" FontSize="10" Valign="Middle" />
    <Xref Database="Ensembl" ID="ENSG00000142871" />
  </DataNode>
  <DataNode TextLabel="TMEM113 p/ ro2730" Type="GeneProduct" GroupRef="bc8d3">
    <Graphics CenterX="1724.0235460935328" CenterY="178.35956301193022" Width="80.0" Height="20.0" ZOrder="32768" FontSize="10" Valign="Middle" />
    <Xref Database="Ensembl" ID="ENSG00000164091" />
  </DataNode>
  <DataNode TextLabel="CDK6 " Type="GeneProduct" GroupRef="bc8d3">
    <Graphics CenterX="1724.0235460935328" CenterY="198.3595630119301" Width="80.0" Height="20.0" ZOrder="32768" FontSize="10" Valign="Middle" />
    <Xref Database="Ensembl" ID="ENSG00000105810" />
  </DataNode>
  <DataNode TextLabel="VEZT / vezatin" Type="GeneProduct" GroupRef="bc8d3">
    <Graphics CenterX="1724.0235460935328" CenterY="218.35956301192965" Width="80.0" Height="20.0" ZOrder="32768" FontSize="10" Valign="Middle" />
    <Xref Database="Ensembl" ID="ENSG00000028203" />
  </DataNode>
  <DataNode TextLabel="CDK6" GraphId="bf0ad" Type="GeneProduct" GroupRef="c49bc">
    <Graphics CenterX="1719.821865421264" CenterY="332.6231631888432" Width="80.0" Height="20.0" ZOrder="32768" FontSize="10" Valign="Middle" />
    <Xref Database="Ensembl" ID="ENSG00000105810" />
  </DataNode>
  <DataNode TextLabel="CCND1 / Cyclin D1" Type="GeneProduct" GroupRef="c49bc">
    <Graphics CenterX="1719.821865421264" CenterY="352.6231631888434" Width="80.0" Height="20.0" ZOrder="32768" FontSize="10" Valign="Middle" />
    <Xref Database="Ensembl" ID="ENSG00000110092" />
  </DataNode>
  <DataNode TextLabel="MAP3K8" GraphId="a7d09" Type="GeneProduct">
    <Graphics CenterX="1718.7714452531964" CenterY="451.5449775286164" Width="80.0" Height="20.0" ZOrder="32768" FontSize="10" Valign="Middle" />
    <Xref Database="Ensembl" ID="ENSG00000107968" />
  </DataNode>
  <DataNode TextLabel="MTPN " Type="GeneProduct" GroupRef="d6200">
    <Graphics CenterX="1715.6201847489942" CenterY="573.7239543825185" Width="80.0" Height="20.0" ZOrder="32768" FontSize="10" Valign="Middle" />
    <Xref Database="Ensembl" ID="ENSG00000105887" />
  </DataNode>
  <DataNode TextLabel="C1QBP " Type="GeneProduct" GroupRef="d6200">
    <Graphics CenterX="1715.6201847489942" CenterY="593.7239543825185" Width="80.0" Height="20.0" ZOrder="32768" FontSize="10" Valign="Middle" />
    <Xref Database="Ensembl" ID="ENSG00000108561" />
  </DataNode>
  <DataNode TextLabel="ADIPOR2 " Type="GeneProduct" GroupRef="d6200">
    <Graphics CenterX="1715.6201847489942" CenterY="613.7239543825185" Width="80.0" Height="20.0" ZOrder="32768" FontSize="10" Valign="Middle" />
    <Xref Database="Ensembl" ID="ENSG00000006831" />
  </DataNode>
  <DataNode TextLabel="BACE1" GraphId="d6c5a" Type="GeneProduct">
    <Graphics CenterX="1716.6706049170625" CenterY="762.3774508688384" Width="80.0" Height="20.0" ZOrder="32768" FontSize="10" Valign="Middle" />
    <Xref Database="Ensembl" ID="ENSG00000186318" />
  </DataNode>
  <DataNode TextLabel="MYLIP " GraphId="b0acd" Type="GeneProduct">
    <Graphics CenterX="1718.7714452531982" CenterY="871.3448402937445" Width="80.0" Height="20.0" ZOrder="32768" FontSize="10" Valign="Middle" />
    <Xref Database="Ensembl" ID="ENSG00000007944" />
  </DataNode>
  <DataNode TextLabel="MIR155" GraphId="e2076" Type="Rna">
    <Graphics CenterX="352.82218610883217" CenterY="96.10205608890229" Width="80.0" Height="20.0" ZOrder="32768" FontSize="10" Valign="Middle" Color="990099" />
    <Xref Database="Ensembl" ID="ENSG00000207795" />
  </DataNode>
  <DataNode TextLabel="MIR16-1" GraphId="ce405" Type="Rna" GroupRef="ef9ba">
    <Graphics CenterX="552.7794046505629" CenterY="89.35479085367822" Width="80.0" Height="20.0" ZOrder="32768" FontSize="10" Valign="Middle" Color="990099" />
    <Xref Database="Ensembl" ID="ENSG00000208006" />
  </DataNode>
  <DataNode TextLabel="MIRLET7B" GraphId="eeab2" Type="Rna">
    <Graphics CenterX="73.26732673267333" CenterY="91.08910891089111" Width="80.0" Height="20.0" ZOrder="32768" FontSize="10" Valign="Middle" Color="990099" />
    <Xref Database="Ensembl" ID="ENSG00000207875" />
  </DataNode>
  <DataNode TextLabel="MIRLET7A1" GraphId="b2936" Type="Rna" GroupRef="cc0c7">
    <Graphics CenterX="214.28712871287127" CenterY="92.42574257425744" Width="80.0" Height="23.574257425742573" ZOrder="32768" FontSize="10" Valign="Middle" Color="990099" />
    <Xref Database="Ensembl" ID="ENSG00000199165" />
  </DataNode>
  <DataNode TextLabel="MIRLET7E" GraphId="f7299" Type="Rna">
    <Graphics CenterX="208.0" CenterY="288.0" Width="80.0" Height="20.0" ZOrder="32768" FontSize="10" Valign="Middle" Color="990099" />
    <Xref Database="Ensembl" ID="ENSG00000198972" />
  </DataNode>
  <DataNode TextLabel="MIR1-1" GraphId="ea0a0" Type="Rna" GroupRef="a9441">
    <Graphics CenterX="729.2181069958847" CenterY="88.88888888888894" Width="80.0" Height="20.0" ZOrder="32768" FontSize="10" Valign="Middle" Color="990099" />
    <Xref Database="Entrez Gene" ID="406904" />
  </DataNode>
  <DataNode TextLabel="MIR30A" GraphId="f3871" Type="Rna" GroupRef="c6fb3">
    <Graphics CenterX="893.004115226338" CenterY="58.43621399176955" Width="80.0" Height="20.0" ZOrder="32768" FontSize="10" Valign="Middle" Color="990099" />
    <Xref Database="Ensembl" ID="ENSG00000207827" />
  </DataNode>
  <DataNode TextLabel="MIR101-1" GraphId="b5861" Type="Rna" GroupRef="de5ca">
    <Graphics CenterX="1044.778806584362" CenterY="63.37448559670806" Width="80.0" Height="20.0" ZOrder="32768" FontSize="10" Valign="Middle" Color="990099" />
    <Xref Database="Ensembl" ID="ENSG00000199135" />
  </DataNode>
  <DataNode TextLabel="MIR103A1" GraphId="ed284" Type="Rna">
    <Graphics CenterX="1044.2674897119336" CenterY="185.18518518518522" Width="80.0" Height="20.0" ZOrder="32768" FontSize="10" Valign="Middle" Color="990099" />
    <Xref Database="Ensembl" ID="ENSG00000199035" />
  </DataNode>
  <DataNode TextLabel="MIR106A" GraphId="def48" Type="Rna">
    <Graphics CenterX="1045.0905349794239" CenterY="277.18930041152265" Width="80.0" Height="20.0" ZOrder="32768" FontSize="10" Valign="Middle" Color="990099" />
    <Xref Database="Ensembl" ID="ENSG00000207602" />
  </DataNode>
  <DataNode TextLabel="MIR107" GraphId="e7106" Type="Rna">
    <Graphics CenterX="1049.5596707818936" CenterY="388.477366255144" Width="80.0" Height="20.0" ZOrder="32768" FontSize="10" Valign="Middle" Color="990099" />
    <Xref Database="Ensembl" ID="ENSG00000198997" />
  </DataNode>
  <DataNode TextLabel="MIR122" GraphId="b7a10" Type="Rna">
    <Graphics CenterX="1051.0288065843624" CenterY="481.4814814814817" Width="80.0" Height="20.0" ZOrder="32768" FontSize="10" Valign="Middle" Color="990099" />
    <Xref Database="Ensembl" ID="ENSG00000207778" />
  </DataNode>
  <DataNode TextLabel="MIR124-1" GraphId="b157c" Type="Rna" GroupRef="c5d55">
    <Graphics CenterX="1051.3241623506783" CenterY="594.9658675713239" Width="80.0" Height="20.0" ZOrder="32768" FontSize="10" Valign="Middle" Color="990099" />
    <Xref Database="Ensembl" ID="ENSG00000208010" />
  </DataNode>
  <DataNode TextLabel="MIR199B" GraphId="be14c" Type="Rna">
    <Graphics CenterX="1191.7695473251033" CenterY="735.802469135803" Width="80.0" Height="20.0" ZOrder="32768" FontSize="10" Valign="Middle" Color="990099" />
    <Xref Database="Ensembl" ID="ENSG00000207581" />
  </DataNode>
  <DataNode TextLabel="MIR199A1" GraphId="fbf1c" Type="Rna" GroupRef="f6d90">
    <Graphics CenterX="1193.6041486603287" CenterY="585.1339671564397" Width="80.0" Height="20.0" ZOrder="32768" FontSize="10" Valign="Middle" Color="990099" />
    <Xref Database="Ensembl" ID="ENSG00000207752" />
  </DataNode>
  <DataNode TextLabel="MIR196A1" GraphId="d9608" Type="Rna" GroupRef="e7f46">
    <Graphics CenterX="1199.6542783059638" CenterY="396.7156439066553" Width="80.0" Height="20.0" ZOrder="32768" FontSize="10" Valign="Middle" Color="990099" />
    <Xref Database="Entrez Gene" ID="406972" />
  </DataNode>
  <DataNode TextLabel="MIR181A1" GraphId="d35ff" Type="Rna" GroupRef="a07f5">
    <Graphics CenterX="1194.4684528954183" CenterY="183.23249783923953" Width="80.0" Height="20.0" ZOrder="32768" FontSize="10" Valign="Middle" Color="990099" />
    <Xref Database="Ensembl" ID="ENSG00000207759" />
  </DataNode>
  <DataNode TextLabel="MIR17" GraphId="baf77" Type="Rna">
    <Graphics CenterX="1192.7398444252372" CenterY="75.19446845289542" Width="80.0" Height="20.0" ZOrder="32768" FontSize="10" Valign="Middle" Color="990099" />
    <Xref Database="Ensembl" ID="ENSG00000207745" />
  </DataNode>
  <DataNode TextLabel="MIR155" GraphId="fb839" Type="Rna">
    <Graphics CenterX="1333.6214347450295" CenterY="76.05877268798618" Width="80.0" Height="20.0" ZOrder="32768" FontSize="10" Valign="Middle" Color="990099" />
    <Xref Database="Ensembl" ID="ENSG00000207795" />
  </DataNode>
  <DataNode TextLabel="MIR16-1" GraphId="ba42d" Type="Rna" GroupRef="d62e0">
    <Graphics CenterX="1332.7571305099395" CenterY="242.00518582541054" Width="80.0" Height="20.0" ZOrder="32768" FontSize="10" Valign="Middle" Color="990099" />
    <Xref Database="Ensembl" ID="ENSG00000208006" />
  </DataNode>
  <DataNode TextLabel="MIR23A" GraphId="a64da" Type="Rna" GroupRef="d74f9">
    <Graphics CenterX="1335.4857389801216" CenterY="405.35868625756257" Width="80.0" Height="20.0" ZOrder="32768" FontSize="10" Valign="Middle" Color="990099" />
    <Xref Database="Ensembl" ID="ENSG00000207980" />
  </DataNode>
  <DataNode TextLabel="MIR23B" GraphId="cf098" Type="Rna">
    <Graphics CenterX="1337.7647350472016" CenterY="560.0691443388066" Width="80.0" Height="20.0" ZOrder="32768" FontSize="10" Valign="Middle" Color="990099" />
    <Xref Database="Ensembl" ID="ENSG00000207563" />
  </DataNode>
  <DataNode TextLabel="MIR24-1" GraphId="fcff7" Type="Rna" GroupRef="fa097">
    <Graphics CenterX="1341.5358686257575" CenterY="659.4641313742443" Width="80.0" Height="20.0" ZOrder="32768" FontSize="10" Valign="Middle" Color="990099" />
    <Xref Database="Ensembl" ID="ENSG00000207617" />
  </DataNode>
  <DataNode TextLabel="MIR26A1" GraphId="fc5ea" Type="Rna" GroupRef="ca84f">
    <Graphics CenterX="1501.4321521175452" CenterY="76.05877268798616" Width="80.0" Height="20.0" ZOrder="32768" FontSize="10" Valign="Middle" Color="990099" />
    <Xref Database="Ensembl" ID="ENSG00000199075" />
  </DataNode>
  <DataNode TextLabel="MIR27B" GraphId="dfeb8" Type="Rna">
    <Graphics CenterX="1503.3181679951342" CenterY="235.95505617977534" Width="80.0" Height="20.0" ZOrder="32768" FontSize="10" Valign="Middle" Color="990099" />
    <Xref Database="Ensembl" ID="ENSG00000207864" />
  </DataNode>
  <DataNode TextLabel="MIR29C" GraphId="b370f" Type="Rna">
    <Graphics CenterX="1495.2620365949037" CenterY="619.8298991160854" Width="80.0" Height="18.64304235090755" ZOrder="32768" FontSize="10" Valign="Middle" Color="990099" />
    <Xref Database="Ensembl" ID="ENSG00000207966" />
  </DataNode>
  <DataNode TextLabel="MIR29B1" GraphId="dabe1" Type="Rna">
    <Graphics CenterX="1501.982539714445" CenterY="500.432152117545" Width="80.0" Height="20.0" ZOrder="32768" FontSize="10" Valign="Middle" Color="990099" />
    <Xref Database="Ensembl" ID="ENSG00000207748" />
  </DataNode>
  <DataNode TextLabel="MIR29A" GraphId="f728f" Type="Rna">
    <Graphics CenterX="1502.2964563526366" CenterY="375.9723422644774" Width="80.0" Height="20.0" ZOrder="32768" FontSize="10" Valign="Middle" Color="990099" />
    <Xref Database="Ensembl" ID="ENSG00000198981" />
  </DataNode>
  <DataNode TextLabel="MIR15A" GraphId="eb7e7" Type="Rna" GroupRef="f60ac">
    <Graphics CenterX="1343.0442503065074" CenterY="1060.0150004449786" Width="80.0" Height="20.0" ZOrder="32768" FontSize="10" Valign="Middle" Color="990099" />
    <Xref Database="Ensembl" ID="ENSG00000207718" />
  </DataNode>
  <DataNode TextLabel="MIR141" GraphId="b44c4" Type="Rna">
    <Graphics CenterX="1340.0442503065076" CenterY="953.0150004449791" Width="80.0" Height="20.0" ZOrder="32768" FontSize="10" Valign="Middle" Color="990099" />
    <Xref Database="Ensembl" ID="ENSG00000207708" />
  </DataNode>
  <DataNode TextLabel="MIR140" GraphId="ddccf" Type="Rna">
    <Graphics CenterX="1340.0442503065076" CenterY="850.0150004449793" Width="80.0" Height="20.0" ZOrder="32768" FontSize="10" Valign="Middle" Color="990099" />
    <Xref Database="Ensembl" ID="ENSG00000208017" />
  </DataNode>
  <DataNode TextLabel="MIR375" GraphId="d70b0" Type="Rna">
    <Graphics CenterX="1715.3949579831935" CenterY="503.6470588235292" Width="80.0" Height="20.0" ZOrder="32768" FontSize="10" Valign="Middle" Color="990099" />
    <Xref Database="Ensembl" ID="ENSG00000198973" />
  </DataNode>
  <DataNode TextLabel="MIR370" GraphId="c8a4d" Type="Rna">
    <Graphics CenterX="1718.4873949579837" CenterY="394.95798319327724" Width="80.0" Height="20.0" ZOrder="32768" FontSize="10" Valign="Middle" Color="990099" />
    <Xref Database="Ensembl" ID="ENSG00000199005" />
  </DataNode>
  <DataNode TextLabel="MIR34A" GraphId="e7a19" Type="Rna">
    <Graphics CenterX="1719.5378151260506" CenterY="282.56302521008405" Width="80.0" Height="20.0" ZOrder="32768" FontSize="10" Valign="Middle" Color="990099" />
    <Xref Database="Ensembl" ID="ENSG00000207865" />
  </DataNode>
  <DataNode TextLabel="MIR30A" GraphId="edd6e" Type="Rna">
    <Graphics CenterX="1724.7394957983195" CenterY="79.83193277310934" Width="80.0" Height="20.0" ZOrder="32768" FontSize="10" Valign="Middle" Color="990099" />
    <Xref Database="Ensembl" ID="ENSG00000207827" />
  </DataNode>
  <DataNode TextLabel="MIR9-1" GraphId="f9610" Type="Rna" GroupRef="f8153">
    <Graphics CenterX="1716.386554621849" CenterY="669.117647058824" Width="80.0" Height="20.0" ZOrder="32768" FontSize="10" Valign="Middle" Color="990099" />
    <Xref Database="Ensembl" ID="ENSG00000207933" />
  </DataNode>
  <DataNode TextLabel="MIR92A2" GraphId="efc92" Type="Rna">
    <Graphics CenterX="1718.4873949579835" CenterY="823.529411764706" Width="80.0" Height="20.0" ZOrder="32768" FontSize="10" Valign="Middle" Color="990099" />
    <Xref Database="Ensembl" ID="ENSG00000208034" />
  </DataNode>
  <DataNode TextLabel="MIR1-1" GraphId="bb586" Type="Rna">
    <Graphics CenterX="1714.4406835359848" CenterY="931.7872400356794" Width="80.0" Height="20.0" ZOrder="32768" FontSize="10" Valign="Middle" Color="990099" />
    <Xref Database="Entrez Gene" ID="406904" />
  </DataNode>
  <DataNode TextLabel="MIR206" GraphId="b9f1b" Type="Rna">
    <Graphics CenterX="1715.4911037040506" CenterY="1063.0393408760156" Width="80.0" Height="20.0" ZOrder="32768" FontSize="10" Valign="Middle" Color="990099" />
    <Xref Database="Ensembl" ID="ENSG00000207604" />
  </DataNode>
  <DataNode TextLabel="MIR20A" GraphId="df6b1" Type="Rna">
    <Graphics CenterX="209.3694631794377" CenterY="408.0442232759025" Width="80.0" Height="20.0" ZOrder="32768" FontSize="10" Valign="Middle" Color="990099" />
    <Xref Database="Ensembl" ID="ENSG00000199149" />
  </DataNode>
  <DataNode TextLabel="MIR20B" GraphId="cb825" Type="Rna">
    <Graphics CenterX="208.1050685326903" CenterY="509.93497957842413" Width="80.0" Height="20.0" ZOrder="32768" FontSize="10" Valign="Middle" Color="990099" />
    <Xref Database="Ensembl" ID="ENSG00000207710" />
  </DataNode>
  <DataNode TextLabel="MIR21" GraphId="d09ce" Type="Rna">
    <Graphics CenterX="210.31289610816415" CenterY="619.1786770574155" Width="80.0" Height="20.0" ZOrder="32768" FontSize="10" Valign="Middle" Color="990099" />
    <Xref Database="Ensembl" ID="ENSG00000199004" />
  </DataNode>
  <DataNode TextLabel="MIR221" GraphId="fc171" Type="Rna">
    <Graphics CenterX="213.10619219755057" CenterY="735.3938782216801" Width="80.0" Height="20.0" ZOrder="32768" FontSize="10" Valign="Middle" Color="990099" />
    <Xref Database="Ensembl" ID="ENSG00000207870" />
  </DataNode>
  <DataNode TextLabel="MIR222" GraphId="b32ad" Type="Rna">
    <Graphics CenterX="210.13090152261952" CenterY="900.1487801824646" Width="80.0" Height="22.394957983192846" ZOrder="32768" FontSize="10" Valign="Middle" Color="990099" />
    <Xref Database="Ensembl" ID="ENSG00000207725" />
  </DataNode>
  <DataNode TextLabel="MIR124-1" GraphId="dc7c8" Type="Rna">
    <Graphics CenterX="1048.5307425022793" CenterY="976.1422164173594" Width="80.0" Height="20.0" ZOrder="32768" FontSize="10" Valign="Middle" Color="990099" />
    <Xref Database="Ensembl" ID="ENSG00000208010" />
  </DataNode>
  <DataNode TextLabel="MIR138-2" GraphId="ea26f" Type="Rna" GroupRef="db4bd">
    <Graphics CenterX="1487.352710347415" CenterY="1093.8037335335212" Width="80.0" Height="20.0" ZOrder="32768" FontSize="10" Valign="Middle" Color="990099" />
    <Xref Database="Ensembl" ID="ENSG00000207649" />
  </DataNode>
  <DataNode TextLabel="MIR133B" GraphId="ab289" Type="Rna">
    <Graphics CenterX="1486.756071691954" CenterY="988.1734814326815" Width="80.0" Height="20.0" ZOrder="32768" FontSize="10" Valign="Middle" Color="990099" />
    <Xref Database="Ensembl" ID="ENSG00000199080" />
  </DataNode>
  <DataNode TextLabel="MIR133A1" GraphId="aa527" Type="Rna" GroupRef="e0d24">
    <Graphics CenterX="1493.058592700358" CenterY="860.0222209284802" Width="80.0" Height="20.0" ZOrder="32768" FontSize="10" Valign="Middle" Color="990099" />
    <Xref Database="Ensembl" ID="ENSG00000207786" />
  </DataNode>
  <DataNode TextLabel="MIR127" GraphId="d28a3" Type="Rna">
    <Graphics CenterX="1198.0026614751482" CenterY="875.3850513812564" Width="80.0" Height="20.0" ZOrder="32768" FontSize="10" Valign="Middle" Color="990099" />
    <Xref Database="Ensembl" ID="ENSG00000207608" />
  </DataNode>
  <DataNode TextLabel="MIR132" GraphId="b9b37" Type="Rna">
    <Graphics CenterX="1198.0026614751473" CenterY="989.8808497005841" Width="80.0" Height="20.0" ZOrder="32768" FontSize="10" Valign="Middle" Color="990099" />
    <Xref Database="Ensembl" ID="ENSG00000207724" />
  </DataNode>
  <DataNode TextLabel="MIR16-2" GraphId="aa2e6" Type="Rna" GroupRef="ef9ba">
    <Graphics CenterX="552.7794046505629" CenterY="109.35479085367822" Width="80.0" Height="20.0" ZOrder="32829" FontSize="10" Valign="Middle" Color="990099" />
    <Xref Database="Ensembl" ID="ENSG00000198987" />
  </DataNode>
  <DataNode TextLabel="MIRLET7A2" GraphId="b643a" Type="Rna" GroupRef="cc0c7">
    <Graphics CenterX="214.28712871287127" CenterY="114.2128712871287" Width="80.0" Height="23.574257425742573" ZOrder="32830" FontSize="10" Valign="Middle" Color="990099" />
    <Xref Database="Ensembl" ID="ENSG00000198975" />
  </DataNode>
  <DataNode TextLabel="MIRLET7A3" GraphId="bd11d" Type="Rna" GroupRef="cc0c7">
    <Graphics CenterX="214.28712871287127" CenterY="136.0" Width="80.0" Height="23.574257425742573" ZOrder="32831" FontSize="10" Valign="Middle" Color="990099" />
    <Xref Database="Ensembl" ID="ENSG00000198986" />
  </DataNode>
  <DataNode TextLabel="MIR1-2" GraphId="f07b5" Type="Rna" GroupRef="a9441">
    <Graphics CenterX="729.2181069958847" CenterY="108.88888888888893" Width="80.0" Height="20.0" ZOrder="32832" FontSize="10" Valign="Middle" Color="990099" />
    <Xref Database="Entrez Gene" ID="406905" />
  </DataNode>
  <DataNode TextLabel="MIR30B" GraphId="b7185" Type="Rna" GroupRef="c6fb3">
    <Graphics CenterX="893.004115226338" CenterY="78.43621399176953" Width="80.0" Height="20.0" ZOrder="32833" FontSize="10" Valign="Middle" Color="990099" />
    <Xref Database="Ensembl" ID="ENSG00000207582" />
  </DataNode>
  <DataNode TextLabel="MIR30C1" GraphId="fbb10" Type="Rna" GroupRef="c6fb3">
    <Graphics CenterX="893.0041152263378" CenterY="98.43621399176966" Width="80.0" Height="20.0" ZOrder="32834" FontSize="10" Valign="Middle" Color="990099" />
    <Xref Database="Ensembl" ID="ENSG00000207962" />
  </DataNode>
  <DataNode TextLabel="MIR30A" GraphId="ad840" Type="Rna" GroupRef="c6fb3">
    <Graphics CenterX="893.0041152263378" CenterY="118.43621399176966" Width="80.0" Height="20.0" ZOrder="32835" FontSize="10" Valign="Middle" Color="990099" />
    <Xref Database="Ensembl" ID="ENSG00000207827" />
  </DataNode>
  <DataNode TextLabel="MIR30C2" GraphId="e1dbe" Type="Rna" GroupRef="c6fb3">
    <Graphics CenterX="893.0041152263377" CenterY="138.43621399176948" Width="80.0" Height="20.0" ZOrder="32836" FontSize="10" Valign="Middle" Color="990099" />
    <Xref Database="Ensembl" ID="ENSG00000199094" />
  </DataNode>
  <DataNode TextLabel="MIR30D" GraphId="c81ef" Type="Rna" GroupRef="c6fb3">
    <Graphics CenterX="893.0041152263376" CenterY="158.43621399176945" Width="80.0" Height="20.0" ZOrder="32837" FontSize="10" Valign="Middle" Color="990099" />
    <Xref Database="Ensembl" ID="ENSG00000199153" />
  </DataNode>
  <DataNode TextLabel="MIR30E" GraphId="f53ad" Type="Rna" GroupRef="c6fb3">
    <Graphics CenterX="893.0041152263376" CenterY="178.43621399176942" Width="80.0" Height="20.0" ZOrder="32838" FontSize="10" Valign="Middle" Color="990099" />
    <Xref Database="Ensembl" ID="ENSG00000198974" />
  </DataNode>
  <DataNode TextLabel="MIR101-2" GraphId="f0920" Type="Rna" GroupRef="de5ca">
    <Graphics CenterX="1044.778806584362" CenterY="83.37448559670808" Width="80.0" Height="20.0" ZOrder="32839" FontSize="10" Valign="Middle" Color="990099" />
    <Xref Database="Ensembl" ID="ENSG00000199065" />
  </DataNode>
  <DataNode TextLabel="MIR124-2" GraphId="c87be" Type="Rna" GroupRef="c5d55">
    <Graphics CenterX="1051.3241623506783" CenterY="614.9658675713238" Width="80.0" Height="20.0" ZOrder="32842" FontSize="10" Valign="Middle" Color="990099" />
    <Xref Database="Ensembl" ID="ENSG00000207816" />
  </DataNode>
  <DataNode TextLabel="MIR124-3" GraphId="c0e06" Type="Rna" GroupRef="c5d55">
    <Graphics CenterX="1051.3241623506783" CenterY="634.9658675713238" Width="80.0" Height="20.0" ZOrder="32843" FontSize="10" Valign="Middle" Color="990099" />
    <Xref Database="Ensembl" ID="ENSG00000207598" />
  </DataNode>
  <DataNode TextLabel="MIR199A2" GraphId="bda05" Type="Rna" GroupRef="f6d90">
    <Graphics CenterX="1193.6041486603285" CenterY="605.1339671564397" Width="80.0" Height="20.0" ZOrder="32844" FontSize="10" Valign="Middle" Color="990099" />
    <Xref Database="Ensembl" ID="ENSG00000208024" />
  </DataNode>
  <DataNode TextLabel="MIR196A2" GraphId="b872c" Type="Rna" GroupRef="e7f46">
    <Graphics CenterX="1199.6542783059638" CenterY="416.7156439066553" Width="80.0" Height="20.0" ZOrder="32845" FontSize="10" Valign="Middle" Color="990099" />
    <Xref Database="Entrez Gene" ID="406973" />
  </DataNode>
  <DataNode TextLabel="MIR196B" GraphId="c71b0" Type="Rna" GroupRef="e7f46">
    <Graphics CenterX="1199.6542783059638" CenterY="436.7156439066553" Width="80.0" Height="20.0" ZOrder="32846" FontSize="10" Valign="Middle" Color="990099" />
    <Xref Database="Entrez Gene" ID="442920" />
  </DataNode>
  <DataNode TextLabel="MIR181B1" GraphId="a27bd" Type="Rna" GroupRef="a07f5">
    <Graphics CenterX="1194.4684528954183" CenterY="223.23249783923953" Width="80.0" Height="20.0" ZOrder="32847" FontSize="10" Valign="Middle" Color="990099" />
    <Xref Database="Ensembl" ID="ENSG00000207975" />
  </DataNode>
  <DataNode TextLabel="MIR181B2" GraphId="a9ada" Type="Rna" GroupRef="a07f5">
    <Graphics CenterX="1194.4684528954183" CenterY="243.23249783923953" Width="80.0" Height="20.0" ZOrder="32848" FontSize="10" Valign="Middle" Color="990099" />
    <Xref Database="Ensembl" ID="ENSG00000207737" />
  </DataNode>
  <DataNode TextLabel="MIR181C" GraphId="ae6dd" Type="Rna" GroupRef="a07f5">
    <Graphics CenterX="1194.4684528954183" CenterY="263.23249783923956" Width="80.0" Height="20.0" ZOrder="32849" FontSize="10" Valign="Middle" Color="990099" />
    <Xref Database="Ensembl" ID="ENSG00000207613" />
  </DataNode>
  <DataNode TextLabel="MIR181D" GraphId="f7798" Type="Rna" GroupRef="a07f5">
    <Graphics CenterX="1194.4684528954183" CenterY="283.2324978392395" Width="80.0" Height="20.0" ZOrder="32850" FontSize="10" Valign="Middle" Color="990099" />
    <Xref Database="Ensembl" ID="ENSG00000207585" />
  </DataNode>
  <DataNode TextLabel="MIR181A2" GraphId="f916f" Type="Rna" GroupRef="a07f5">
    <Graphics CenterX="1194.4684528954183" CenterY="203.23249783923956" Width="80.0" Height="20.0" ZOrder="32851" FontSize="10" Valign="Middle" Color="990099" />
    <Xref Database="Ensembl" ID="ENSG00000207595" />
  </DataNode>
  <DataNode TextLabel="MIR16-2" GraphId="ccf1b" Type="Rna" GroupRef="d62e0">
    <Graphics CenterX="1332.7571305099393" CenterY="262.00518582541054" Width="80.0" Height="20.0" ZOrder="32852" FontSize="10" Valign="Middle" Color="990099" />
    <Xref Database="Ensembl" ID="ENSG00000198987" />
  </DataNode>
  <DataNode TextLabel="MIR23B" GraphId="aecd6" Type="Rna" GroupRef="d74f9">
    <Graphics CenterX="1335.4857389801216" CenterY="425.35868625756257" Width="80.0" Height="20.0" ZOrder="32853" FontSize="10" Valign="Middle" Color="990099" />
    <Xref Database="Ensembl" ID="ENSG00000207563" />
  </DataNode>
  <DataNode TextLabel="MIR24-2" GraphId="c9fa8" Type="Rna" GroupRef="fa097">
    <Graphics CenterX="1341.5358686257573" CenterY="679.4641313742443" Width="80.0" Height="20.0" ZOrder="32854" FontSize="10" Valign="Middle" Color="990099" />
    <Xref Database="Ensembl" ID="ENSG00000209707" />
  </DataNode>
  <DataNode TextLabel="MIR26A2" GraphId="b7e13" Type="Rna" GroupRef="ca84f">
    <Graphics CenterX="1501.432152117545" CenterY="96.05877268798616" Width="80.0" Height="20.0" ZOrder="32855" FontSize="10" Valign="Middle" Color="990099" />
    <Xref Database="Ensembl" ID="ENSG00000207789" />
  </DataNode>
  <DataNode TextLabel="MIR15B" GraphId="b61da" Type="Rna" GroupRef="f60ac">
    <Graphics CenterX="1343.0442503065074" CenterY="1080.0150004449786" Width="80.0" Height="20.0" ZOrder="32856" FontSize="10" Valign="Middle" Color="990099" />
    <Xref Database="Ensembl" ID="ENSG00000207779" />
  </DataNode>
  <DataNode TextLabel="MIR9-2" GraphId="e2967" Type="Rna" GroupRef="f8153">
    <Graphics CenterX="1716.386554621849" CenterY="689.117647058824" Width="80.0" Height="20.0" ZOrder="32858" FontSize="10" Valign="Middle" Color="990099" />
    <Xref Database="Ensembl" ID="ENSG00000207570" />
  </DataNode>
  <DataNode TextLabel="MIR9-3" GraphId="d3afc" Type="Rna" GroupRef="f8153">
    <Graphics CenterX="1716.386554621849" CenterY="709.117647058824" Width="80.0" Height="20.0" ZOrder="32859" FontSize="10" Valign="Middle" Color="990099" />
    <Xref Database="Ensembl" ID="ENSG00000207819" />
  </DataNode>
  <DataNode TextLabel="MIR138-1" GraphId="a11d9" Type="Rna" GroupRef="db4bd">
    <Graphics CenterX="1487.352710347415" CenterY="1073.8037335335212" Width="80.0" Height="20.0" ZOrder="32861" FontSize="10" Valign="Middle" Color="990099" />
    <Xref Database="Ensembl" ID="ENSG00000207954" />
  </DataNode>
  <DataNode TextLabel="MIR133A2" GraphId="c91d6" Type="Rna" GroupRef="e0d24">
    <Graphics CenterX="1493.058592700358" CenterY="880.0222209284807" Width="80.0" Height="20.0" ZOrder="32862" FontSize="10" Valign="Middle" Color="990099" />
    <Xref Database="Ensembl" ID="ENSG00000207764" />
  </DataNode>
  <Interaction GraphId="id733d0192">
    <Graphics ZOrder="12288" LineThickness="1.0">
      <Point X="352.82218610883217" Y="106.10205608890229" GraphRef="e2076" RelX="0.0" RelY="1.0" />
      <Point X="352.35828279831367" Y="167.29908639814806" GraphRef="a3894" RelX="0.0" RelY="-1.0" ArrowHead="Arrow" />
    </Graphics>
    <Xref Database="" ID="" />
  </Interaction>
  <Interaction GraphId="id314fb357">
    <Graphics ZOrder="12288" LineThickness="1.0">
      <Point X="552.7794046505629" Y="127.35479085367822" GraphRef="f542d" RelX="0.0" RelY="1.0" />
      <Point X="552.5685580791522" Y="169.04288228154633" GraphRef="dc26d" RelX="0.0" RelY="-1.0" ArrowHead="Arrow" />
    </Graphics>
    <Xref Database="" ID="" />
  </Interaction>
  <Interaction GraphId="idd897e481">
    <Graphics ZOrder="12288" LineThickness="1.0">
      <Point X="73.26732673267333" Y="101.08910891089111" GraphRef="eeab2" RelX="0.0" RelY="1.0" />
      <Point X="74.90099009900989" Y="130.46534653465346" GraphRef="fd0ce" RelX="0.0" RelY="-1.0" ArrowHead="Arrow" />
    </Graphics>
    <Xref Database="" ID="" />
  </Interaction>
  <Interaction GraphId="id3f27f16b">
    <Graphics ZOrder="12288" LineThickness="1.0">
      <Point X="214.28712871287127" Y="155.78712871287127" GraphRef="d7dd9" RelX="0.0" RelY="1.0" />
      <Point X="214.53465346534654" Y="197.07796373233714" GraphRef="e0648" RelX="0.0" RelY="-1.0" ArrowHead="Arrow" />
    </Graphics>
    <Xref Database="" ID="" />
  </Interaction>
  <Interaction GraphId="idb0caa8e7">
    <Graphics ZOrder="12288" LineThickness="1.0">
      <Point X="208.0" Y="298.0" GraphRef="f7299" RelX="0.0" RelY="1.0" />
      <Point X="208.14957450651133" Y="330.56297255067483" GraphRef="d804d" RelX="0.0" RelY="-1.0" ArrowHead="Arrow" />
    </Graphics>
    <Xref Database="" ID="" />
  </Interaction>
  <Interaction GraphId="id9e6c769f">
    <Graphics ZOrder="12288" LineThickness="1.0">
      <Point X="729.2181069958847" Y="126.88888888888894" GraphRef="fb641" RelX="0.0" RelY="1.0" />
      <Point X="729.3611017527237" Y="175.94668235939264" GraphRef="a9e64" RelX="0.0" RelY="-1.0" ArrowHead="Arrow" />
    </Graphics>
    <Xref Database="" ID="" />
  </Interaction>
  <Interaction GraphId="id3798fb5a">
    <Graphics ZOrder="12288" LineThickness="1.0">
      <Point X="893.0041152263377" Y="196.43621399176942" GraphRef="ae6ef" RelX="0.0" RelY="1.0" />
      <Point X="893.0103793839925" Y="254.9485777608847" GraphRef="b17fb" RelX="0.0" RelY="-1.0" ArrowHead="Arrow" />
    </Graphics>
    <Xref Database="" ID="" />
  </Interaction>
  <Interaction GraphId="id613a5cfb">
    <Graphics ZOrder="12288" LineThickness="1.0">
      <Point X="1044.778806584362" Y="101.37448559670808" GraphRef="c66ce" RelX="0.0" RelY="1.0" />
      <Point X="1044.0675959382843" Y="129.11807330031294" GraphRef="cabfe" RelX="0.0" RelY="-1.0" ArrowHead="Arrow" />
    </Graphics>
    <Xref Database="" ID="" />
  </Interaction>
  <Interaction GraphId="idf492797b">
    <Graphics ZOrder="12288" LineThickness="1.0">
      <Point X="1049.5596707818936" Y="398.477366255144" GraphRef="e7106" RelX="0.0" RelY="1.0" />
      <Point X="1049.0058675432228" Y="420.2730914067833" GraphRef="d1111" RelX="0.0" RelY="-1.0" ArrowHead="Arrow" />
    </Graphics>
    <Xref Database="" ID="" />
  </Interaction>
  <Interaction GraphId="idebc2153f">
    <Graphics ZOrder="12288" LineThickness="1.0">
      <Point X="1051.0288065843624" Y="491.4814814814817" GraphRef="b7a10" RelX="0.0" RelY="1.0" />
      <Point X="1051.4750033456921" Y="530.8978073767097" GraphRef="efb58" RelX="0.0" RelY="-1.0" ArrowHead="Arrow" />
    </Graphics>
    <Xref Database="" ID="" />
  </Interaction>
  <Interaction GraphId="id34b2cdab">
    <Graphics ZOrder="12288" LineThickness="1.0">
      <Point X="1051.3241623506783" Y="652.9658675713238" GraphRef="aaa48" RelX="0.0" RelY="1.0" />
      <Point X="1051.4750033456921" Y="686.2982026228588" GraphRef="f836e" RelX="0.0" RelY="-1.0" ArrowHead="Arrow" />
    </Graphics>
    <Xref Database="" ID="" />
  </Interaction>
  <Interaction GraphId="idef8173e8">
    <Graphics ZOrder="12288" LineThickness="1.0">
      <Point X="1191.7695473251033" Y="745.802469135803" GraphRef="be14c" RelX="0.0" RelY="1.0" />
      <Point X="1191.5903884773868" Y="793.7629513497205" GraphRef="a8846" RelX="0.0" RelY="-1.0" ArrowHead="Arrow" />
    </Graphics>
    <Xref Database="" ID="" />
  </Interaction>
  <Interaction GraphId="idc56f3a85">
    <Graphics ZOrder="12288" LineThickness="1.0">
      <Point X="1193.6041486603285" Y="623.1339671564397" GraphRef="ee650" RelX="0.0" RelY="1.0" />
      <Point X="1192.2857691687034" Y="667.1226674895407" GraphRef="c605c" RelX="0.0" RelY="-1.0" ArrowHead="Arrow" />
    </Graphics>
    <Xref Database="" ID="" />
  </Interaction>
  <Interaction GraphId="id78b5f038">
    <Graphics ZOrder="12288" LineThickness="1.0">
      <Point X="1199.6542783059638" Y="454.7156439066553" GraphRef="d0cd5" RelX="0.0" RelY="1.0" />
      <Point X="1199.886286411238" Y="493.98240162428306" GraphRef="c32eb" RelX="0.0" RelY="-1.0" ArrowHead="Arrow" />
    </Graphics>
    <Xref Database="" ID="" />
  </Interaction>
  <Interaction GraphId="id71ac52cd">
    <Graphics ZOrder="12288" LineThickness="1.0">
      <Point X="1194.4684528954183" Y="301.2324978392395" GraphRef="a70ce" RelX="0.0" RelY="1.0" />
      <Point X="1194.7004610006932" Y="328.3363598013168" GraphRef="c9c1f" RelX="0.0" RelY="-1.0" ArrowHead="Arrow" />
    </Graphics>
    <Xref Database="" ID="" />
  </Interaction>
  <Interaction GraphId="id6cfb9b95">
    <Graphics ZOrder="12288" LineThickness="1.0">
      <Point X="1192.7398444252372" Y="85.19446845289542" GraphRef="baf77" RelX="0.0" RelY="1.0" />
      <Point X="1192.971852530512" Y="121.20371469399629" GraphRef="edea5" RelX="0.0" RelY="-1.0" ArrowHead="Arrow" />
    </Graphics>
    <Xref Database="" ID="" />
  </Interaction>
  <Interaction GraphId="idbb891a13">
    <Graphics ZOrder="12288" LineThickness="1.0">
      <Point X="1333.6214347450295" Y="86.05877268798618" GraphRef="fb839" RelX="0.0" RelY="1.0" />
      <Point X="1333.8534428503044" Y="125.28578118546223" GraphRef="ffbc8" RelX="0.0" RelY="-1.0" ArrowHead="Arrow" />
    </Graphics>
    <Xref Database="" ID="" />
  </Interaction>
  <Interaction GraphId="id7feae814">
    <Graphics ZOrder="12288" LineThickness="1.0">
      <Point X="1332.7571305099395" Y="280.00518582541054" GraphRef="f2f38" RelX="0.0" RelY="1.0" />
      <Point X="1332.9891386152144" Y="314.42673589796755" GraphRef="bce6c" RelX="0.0" RelY="-1.0" ArrowHead="Arrow" />
    </Graphics>
    <Xref Database="" ID="" />
  </Interaction>
  <Interaction GraphId="id372f8d91">
    <Graphics ZOrder="12288" LineThickness="1.0">
      <Point X="1335.4857389801216" Y="443.35868625756257" GraphRef="c01bf" RelX="0.0" RelY="1.0" />
      <Point X="1335.228111406164" Y="475.0466126436722" GraphRef="a145e" RelX="0.0" RelY="-1.0" ArrowHead="Arrow" />
    </Graphics>
    <Xref Database="" ID="" />
  </Interaction>
  <Interaction GraphId="id65735a29">
    <Graphics ZOrder="12288" LineThickness="1.0">
      <Point X="1337.7647350472016" Y="570.0691443388066" GraphRef="cf098" RelX="0.0" RelY="1.0" />
      <Point X="1336.956719876345" Y="599.3684555567421" GraphRef="cc718" RelX="0.0" RelY="-1.0" ArrowHead="Arrow" />
    </Graphics>
    <Xref Database="" ID="" />
  </Interaction>
  <Interaction GraphId="id126a1439">
    <Graphics ZOrder="12288" LineThickness="1.0">
      <Point X="1341.5358686257573" Y="697.4641313742443" GraphRef="eb808" RelX="0.0" RelY="1.0" />
      <Point X="1341.2782410517996" Y="729.3933229496589" GraphRef="ac2cd" RelX="0.0" RelY="-1.0" ArrowHead="Arrow" />
    </Graphics>
    <Xref Database="" ID="" />
  </Interaction>
  <Interaction GraphId="idaaf42297">
    <Graphics ZOrder="12288" LineThickness="1.0">
      <Point X="1501.4321521175452" Y="114.05877268798616" GraphRef="ebac2" RelX="0.0" RelY="1.0" />
      <Point X="1501.1745245435873" Y="157.21021037220365" GraphRef="e76d7" RelX="0.0" RelY="-1.0" ArrowHead="Arrow" />
    </Graphics>
    <Xref Database="" ID="" />
  </Interaction>
  <Interaction GraphId="ide4fd96fe">
    <Graphics ZOrder="12288" LineThickness="1.0">
      <Point X="1503.3181679951342" Y="245.95505617977534" GraphRef="dfeb8" RelX="0.0" RelY="1.0" />
      <Point X="1502.9031330137686" Y="283.5078624676251" GraphRef="d59bf" RelX="0.0" RelY="-1.0" ArrowHead="Arrow" />
    </Graphics>
    <Xref Database="" ID="" />
  </Interaction>
  <Interaction GraphId="id5e42e93">
    <Graphics ZOrder="12288" LineThickness="1.0">
      <Point X="1495.2620365949037" Y="629.1514202915391" GraphRef="b370f" RelX="0.0" RelY="1.0" />
      <Point X="1496.082369622945" Y="674.6872897035504" GraphRef="e7640" RelX="0.0" RelY="-1.0" ArrowHead="Arrow" />
    </Graphics>
    <Xref Database="" ID="" />
  </Interaction>
  <Interaction GraphId="id1d8dce">
    <Graphics ZOrder="12288" LineThickness="1.0">
      <Point X="1501.982539714445" Y="510.432152117545" GraphRef="dabe1" RelX="0.0" RelY="1.0" />
      <Point X="1501.174524543588" Y="550.7602162766273" GraphRef="adaaf" RelX="0.0" RelY="-1.0" ArrowHead="Arrow" />
    </Graphics>
    <Xref Database="" ID="" />
  </Interaction>
  <Interaction GraphId="ide22813">
    <Graphics ZOrder="12288" LineThickness="1.0">
      <Point X="1502.2964563526366" Y="385.9723422644774" GraphRef="f728f" RelX="0.0" RelY="1.0" />
      <Point X="1502.0388287786782" Y="427.4909970212177" GraphRef="abb18" RelX="0.0" RelY="-1.0" ArrowHead="Arrow" />
    </Graphics>
    <Xref Database="" ID="" />
  </Interaction>
  <Interaction GraphId="id6cbd656e">
    <Graphics ZOrder="12288" LineThickness="1.0">
      <Point X="1343.0442503065074" Y="1098.0150004449786" GraphRef="ce019" RelX="0.0" RelY="1.0" />
      <Point X="1342.7869673562823" Y="1132.9938958154144" GraphRef="b45e5" RelX="0.0" RelY="-1.0" ArrowHead="Arrow" />
    </Graphics>
    <Xref Database="" ID="" />
  </Interaction>
  <Interaction GraphId="id24bed081">
    <Graphics ZOrder="12288" LineThickness="1.0">
      <Point X="1340.0442503065076" Y="963.0150004449791" GraphRef="b44c4" RelX="0.0" RelY="1.0" />
      <Point X="1339.7343381026892" Y="1000.1342444921999" GraphRef="bcaa1" RelX="0.0" RelY="-1.0" ArrowHead="Arrow" />
    </Graphics>
    <Xref Database="" ID="" />
  </Interaction>
  <Interaction GraphId="id468eef48">
    <Graphics ZOrder="12288" LineThickness="1.0">
      <Point X="1715.3949579831935" Y="513.6470588235293" GraphRef="d70b0" RelX="0.0" RelY="1.0" />
      <Point X="1715.6201847489942" Y="555.7239543825185" GraphRef="c13cc" RelX="0.0" RelY="-1.0" ArrowHead="Arrow" />
    </Graphics>
    <Xref Database="" ID="" />
  </Interaction>
  <Interaction GraphId="id9ab977f">
    <Graphics ZOrder="12288" LineThickness="1.0">
      <Point X="1718.4873949579837" Y="404.95798319327724" GraphRef="c8a4d" RelX="0.0" RelY="1.0" />
      <Point X="1718.7714452531964" Y="441.5449775286164" GraphRef="a7d09" RelX="0.0" RelY="-1.0" ArrowHead="Arrow" />
    </Graphics>
    <Xref Database="" ID="" />
  </Interaction>
  <Interaction GraphId="id71344b86">
    <Graphics ZOrder="12288" LineThickness="1.0">
      <Point X="1719.5378151260506" Y="292.56302521008405" GraphRef="e7a19" RelX="0.0" RelY="1.0" />
      <Point X="1719.821865421264" Y="314.6231631888432" GraphRef="bbc8e" RelX="0.0" RelY="-1.0" ArrowHead="Arrow" />
    </Graphics>
    <Xref Database="" ID="" />
  </Interaction>
  <Interaction GraphId="id2dd368b5">
    <Graphics ZOrder="12288" LineThickness="1.0">
      <Point X="1724.7394957983195" Y="89.83193277310934" GraphRef="edd6e" RelX="0.0" RelY="1.0" />
      <Point X="1724.0235460935328" Y="120.3595630119305" GraphRef="e5a80" RelX="0.0" RelY="-1.0" ArrowHead="Arrow" />
    </Graphics>
    <Xref Database="" ID="" />
  </Interaction>
  <Interaction GraphId="id2e271ef">
    <Graphics ZOrder="12288" LineThickness="1.0">
      <Point X="1716.386554621849" Y="727.117647058824" GraphRef="e9f65" RelX="0.0" RelY="1.0" />
      <Point X="1716.6706049170625" Y="752.3774508688384" GraphRef="d6c5a" RelX="0.0" RelY="-1.0" ArrowHead="Arrow" />
    </Graphics>
    <Xref Database="" ID="" />
  </Interaction>
  <Interaction GraphId="idd6df0031">
    <Graphics ZOrder="12288" LineThickness="1.0">
      <Point X="1714.4406835359848" Y="941.7872400356794" GraphRef="bb586" RelX="0.0" RelY="1.0" />
      <Point X="1714.2361695715608" Y="987.5681166285244" GraphRef="a52ec" RelX="0.0" RelY="-1.0" ArrowHead="Arrow" />
    </Graphics>
    <Xref Database="" ID="" />
  </Interaction>
  <Interaction GraphId="id18e66a05">
    <Graphics ZOrder="12288" LineThickness="1.0">
      <Point X="1715.4911037040506" Y="1073.0393408760156" GraphRef="b9f1b" RelX="0.0" RelY="1.0" />
      <Point X="1715.2865897396282" Y="1099.6914279456705" GraphRef="bdf2b" RelX="0.0" RelY="-1.0" ArrowHead="Arrow" />
    </Graphics>
    <Xref Database="" ID="" />
  </Interaction>
  <Interaction GraphId="idd345b996">
    <Graphics ZOrder="12288" LineThickness="1.0">
      <Point X="209.3694631794377" Y="418.0442232759025" GraphRef="df6b1" RelX="0.0" RelY="1.0" />
      <Point X="209.55792940450587" Y="441.20754739851907" GraphRef="cb099" RelX="0.0" RelY="-1.0" ArrowHead="Arrow" />
    </Graphics>
    <Xref Database="" ID="" />
  </Interaction>
  <Interaction GraphId="idf4cf8547">
    <Graphics ZOrder="12288" LineThickness="1.0">
      <Point X="208.1050685326903" Y="519.9349795784242" GraphRef="cb825" RelX="0.0" RelY="1.0" />
      <Point X="208.50757437877505" Y="554.7004794550636" GraphRef="b0327" RelX="0.0" RelY="-1.0" ArrowHead="Arrow" />
    </Graphics>
    <Xref Database="" ID="" />
  </Interaction>
  <Interaction GraphId="id656637db">
    <Graphics ZOrder="12288" LineThickness="1.0">
      <Point X="210.31289610816415" Y="629.1786770574155" GraphRef="d09ce" RelX="0.0" RelY="1.0" />
      <Point X="211.10838214374175" Y="664.6946874122642" GraphRef="e91ae" RelX="0.0" RelY="-1.0" ArrowHead="Arrow" />
    </Graphics>
    <Xref Database="" ID="" />
  </Interaction>
  <Interaction GraphId="id8818fd17">
    <Graphics ZOrder="12288" LineThickness="1.0">
      <Point X="213.10619219755057" Y="745.3938782216801" GraphRef="fc171" RelX="0.0" RelY="1.0" />
      <Point X="213.90167823312657" Y="774.0249741788452" GraphRef="e3298" RelX="0.0" RelY="-1.0" ArrowHead="Arrow" />
    </Graphics>
    <Xref Database="" ID="" />
  </Interaction>
  <Interaction GraphId="id3eb7d108">
    <Graphics ZOrder="12288" LineThickness="1.0">
      <Point X="210.13090152261952" Y="911.3462591740611" GraphRef="b32ad" RelX="0.0" RelY="1.0" />
      <Point X="210.14207383270605" Y="956.0457578009302" GraphRef="c2fc7" RelX="0.0" RelY="-1.0" ArrowHead="Arrow" />
    </Graphics>
    <Xref Database="" ID="" />
  </Interaction>
  <Interaction GraphId="id772dbe7c">
    <Graphics ZOrder="12288" LineThickness="1.0">
      <Point X="1048.5307425022793" Y="986.1422164173594" GraphRef="dc7c8" RelX="0.0" RelY="1.0" />
      <Point X="1048.457228958874" Y="1030.7414299349366" GraphRef="ebbb7" RelX="0.0" RelY="-1.0" ArrowHead="Arrow" />
    </Graphics>
    <Xref Database="" ID="" />
  </Interaction>
  <Interaction GraphId="id29de988f">
    <Graphics ZOrder="12288" LineThickness="1.0">
      <Point X="1487.352710347415" Y="1111.8037335335212" GraphRef="c1a72" RelX="0.0" RelY="1.0" />
      <Point X="1486.732978316613" Y="1137.0275806159852" GraphRef="e06a8" RelX="0.0" RelY="-1.0" ArrowHead="Arrow" />
    </Graphics>
    <Xref Database="" ID="" />
  </Interaction>
  <Interaction GraphId="idcca270c1">
    <Graphics ZOrder="12288" LineThickness="1.0">
      <Point X="1486.756071691954" Y="998.1734814326815" GraphRef="ab289" RelX="0.0" RelY="1.0" />
      <Point X="1486.6825581485461" Y="1025.560373356702" GraphRef="df4d4" RelX="0.0" RelY="-1.0" ArrowHead="Arrow" />
    </Graphics>
    <Xref Database="" ID="" />
  </Interaction>
  <Interaction GraphId="id303d1b3c">
    <Graphics ZOrder="12288" LineThickness="1.0">
      <Point X="1493.058592700358" Y="898.0222209284807" GraphRef="b7c66" RelX="0.0" RelY="1.0" />
      <Point X="1492.9850791569493" Y="929.520914094739" GraphRef="f52bb" RelX="0.0" RelY="-1.0" ArrowHead="Arrow" />
    </Graphics>
    <Xref Database="" ID="" />
  </Interaction>
  <Interaction GraphId="id435d0801">
    <Graphics ZOrder="12288" LineThickness="1.0">
      <Point X="1198.0026614751482" Y="885.3850513812564" GraphRef="d28a3" RelX="0.0" RelY="1.0" />
      <Point X="1197.8776232209098" Y="929.6407777955961" GraphRef="fa70b" RelX="0.0" RelY="-1.0" ArrowHead="Arrow" />
    </Graphics>
    <Xref Database="" ID="" />
  </Interaction>
  <Interaction GraphId="ida2c456e6">
    <Graphics ZOrder="12288" LineThickness="1.0">
      <Point X="1198.0026614751473" Y="999.8808497005841" GraphRef="b9b37" RelX="0.0" RelY="1.0" />
      <Point X="1198.5131350619472" Y="1040.1197673219774" GraphRef="de047" RelX="0.0" RelY="-1.0" ArrowHead="Arrow" />
    </Graphics>
    <Xref Database="" ID="" />
  </Interaction>
  <Interaction GraphId="fa61e">
    <Graphics ZOrder="32840" LineThickness="1.0">
      <Point X="1044.2674897119336" Y="195.18518518518522" GraphRef="ed284" RelX="0.0" RelY="1.0" />
      <Point X="1044.890641205774" Y="229.0193829179346" GraphRef="e8766" RelX="0.0" RelY="-1.0" ArrowHead="Arrow" />
    </Graphics>
    <Xref Database="" ID="" />
  </Interaction>
  <Interaction GraphId="bb372">
    <Graphics ZOrder="32841" LineThickness="1.0">
      <Point X="1045.0905349794239" Y="287.18930041152265" GraphRef="def48" RelX="0.0" RelY="1.0" />
      <Point X="1045.7136864732638" Y="315.7325553828869" GraphRef="eaabb" RelX="0.0" RelY="-1.0" ArrowHead="Arrow" />
    </Graphics>
    <Xref Database="" ID="" />
  </Interaction>
  <Interaction GraphId="d8291">
    <Graphics ZOrder="32857" LineThickness="1.0">
      <Point X="1340.0442503065076" Y="860.0150004449793" GraphRef="ddccf" RelX="0.0" RelY="1.0" />
      <Point X="1339.7858628135198" Y="894.8208116563787" GraphRef="b3760" RelX="0.0" RelY="-1.0" ArrowHead="Arrow" />
    </Graphics>
    <Xref Database="" ID="" />
  </Interaction>
  <Interaction GraphId="bb94b">
    <Graphics ZOrder="32860" LineThickness="1.0">
      <Point X="1718.4873949579835" Y="833.529411764706" GraphRef="efc92" RelX="0.0" RelY="1.0" />
      <Point X="1718.7714452531982" Y="861.3448402937445" GraphRef="b0acd" RelX="0.0" RelY="-1.0" ArrowHead="Arrow" />
    </Graphics>
    <Xref Database="" ID="" />
  </Interaction>
  <Group GroupId="a59b7" GraphId="a3894" Style="Group" />
  <Group GroupId="ef9ba" GraphId="f542d" Style="Group" />
  <Group GroupId="a03ea" GraphId="dc26d" Style="Group" />
  <Group GroupId="a447d" GraphId="fd0ce" Style="Group" />
  <Group GroupId="cc0c7" GraphId="d7dd9" Style="Group" />
  <Group GroupId="ba2ef" Style="Group" />
  <Group GroupId="c8ed3" GraphId="a9e64" Style="Group" />
  <Group GroupId="fb23d" GraphId="b17fb" Style="Group" />
  <Group GroupId="a9441" GraphId="fb641" Style="Group" />
  <Group GroupId="c6fb3" GraphId="ae6ef" Style="Group" />
  <Group GroupId="de5ca" GraphId="c66ce" Style="Group" />
  <Group GroupId="e7412" GraphId="b23e7" Style="Group" />
  <Group GroupId="c5d55" GraphId="aaa48" Style="Group" />
  <Group GroupId="c0616" GraphId="f836e" Style="Group" />
  <Group GroupId="f6d90" GraphId="ee650" Style="Group" />
  <Group GroupId="e7f46" GraphId="d0cd5" Style="Group" />
  <Group GroupId="e4a33" GraphId="e0ca3" Style="Group" />
  <Group GroupId="a07f5" GraphId="a70ce" Style="Group" />
  <Group GroupId="e61f7" GraphId="ffbc8" Style="Group" />
  <Group GroupId="d62e0" GraphId="f2f38" Style="Group" />
  <Group GroupId="d74f9" GraphId="c01bf" Style="Group" />
  <Group GroupId="fa097" GraphId="eb808" Style="Group" />
  <Group GroupId="b5391" GraphId="ac2cd" Style="Group" />
  <Group GroupId="ca84f" GraphId="ebac2" Style="Group" />
  <Group GroupId="da782" GraphId="d59bf" Style="Group" />
  <Group GroupId="bf60e" Style="Group" />
  <Group GroupId="f60ac" GraphId="ce019" Style="Group" />
  <Group GroupId="d6200" GraphId="c13cc" Style="Group" />
  <Group GroupId="c49bc" GraphId="bbc8e" Style="Group" />
  <Group GroupId="bc8d3" GraphId="e5a80" Style="Group" />
  <Group GroupId="f8153" GraphId="e9f65" Style="Group" />
  <Group GroupId="a76d0" GraphId="bdf2b" Style="Group" />
  <Group GroupId="e7c9a" GraphId="e3298" Style="Group" />
  <Group GroupId="db4bd" GraphId="c1a72" Style="Group" />
  <Group GroupId="e0d24" GraphId="b7c66" Style="Group" />
  <Group GroupId="e702f" GraphId="c2fc7" Style="Group" />
  <InfoBox CenterX="0.0" CenterY="0.0" />
  <Biopax>
    <bp:openControlledVocabulary xmlns:bp="http://www.biopax.org/release/biopax-level3.owl#">
      <bp:TERM xmlns:rdf="http://www.w3.org/1999/02/22-rdf-syntax-ns#" rdf:datatype="http://www.w3.org/2001/XMLSchema#string">miRNA pathway</bp:TERM>
      <bp:ID xmlns:rdf="http://www.w3.org/1999/02/22-rdf-syntax-ns#" rdf:datatype="http://www.w3.org/2001/XMLSchema#string">PW:0000808</bp:ID>
      <bp:Ontology xmlns:rdf="http://www.w3.org/1999/02/22-rdf-syntax-ns#" rdf:datatype="http://www.w3.org/2001/XMLSchema#string">Pathway Ontology</bp:Ontology>
    </bp:openControlledVocabulary>
    <bp:openControlledVocabulary xmlns:bp="http://www.biopax.org/release/biopax-level3.owl#">
      <bp:TERM xmlns:rdf="http://www.w3.org/1999/02/22-rdf-syntax-ns#" rdf:datatype="http://www.w3.org/2001/XMLSchema#string">epithelial cell</bp:TERM>
      <bp:ID xmlns:rdf="http://www.w3.org/1999/02/22-rdf-syntax-ns#" rdf:datatype="http://www.w3.org/2001/XMLSchema#string">CL:0000066</bp:ID>
      <bp:Ontology xmlns:rdf="http://www.w3.org/1999/02/22-rdf-syntax-ns#" rdf:datatype="http://www.w3.org/2001/XMLSchema#string">Cell Type</bp:Ontology>
    </bp:openControlledVocabulary>
  </Biopax>
</Pathway>
