# Supplementary material for: A network biology workflow to study transcriptomics data of the diabetic liver
Source: BMC Genomics. 2014 Nov 15;15(1):971. doi: 10.1186/1471-2164-15-971 (PMC4246458; doi:10.1186/1471-2164-15-971)
Supplement: Supplementary file 2 — Additional file 2: WikiPathways human pathway collection downloaded on 17 June 2014 ( http://wikipathways.org/index.php/Download_Pathways ). (ZIP 2 MB) [file 12864_2014_6667_MOESM2_ESM.zip › 2014-06-17-WikiPathways-HumanCollection/Hs_miR-targeted_genes_in_leukocytes_-_TarBase_WP2003_75316.gpml]

<?xml version="1.0" encoding="UTF-8"?>
<Pathway xmlns="http://pathvisio.org/GPML/2013a" Name="miR-targeted genes in leukocytes - TarBase" Version="20110706" Last-Modified="2/22/2013" Organism="Homo sapiens">
  <Comment Source="WikiPathways-description">This cataloge pathway was created using the database from "http://diana.cslab.ece.ntua.gr/tarbase/" with exclusions based on evidance type. This pathway only incldes miR targeted genes expressed in Leukocyte cells. This pathway is meant for data mapping.</Comment>
  <Comment Source="WikiPathways-category">Molecular Function</Comment>
  <Graphics BoardWidth="1468.937425669869" BoardHeight="1037.773425927001" />
  <DataNode TextLabel="ANAPC1" GraphId="afccd" Type="GeneProduct" GroupRef="d5c3b">
    <Graphics CenterX="73.41219768664564" CenterY="134.9579390115668" Width="80.0" Height="20.0" ZOrder="32768" FontSize="10" Valign="Middle" />
    <Xref Database="Ensembl" ID="ENSG00000153107" />
  </DataNode>
  <DataNode TextLabel="ATP6V0A1" Type="GeneProduct" GroupRef="d5c3b">
    <Graphics CenterX="73.41219768664564" CenterY="154.9579390115668" Width="80.0" Height="20.0" ZOrder="32768" FontSize="10" Valign="Middle" />
    <Xref Database="Ensembl" ID="ENSG00000033627" />
  </DataNode>
  <DataNode TextLabel="ATP6V1F" Type="GeneProduct" GroupRef="d5c3b">
    <Graphics CenterX="73.41219768664564" CenterY="174.9579390115668" Width="80.0" Height="20.0" ZOrder="32768" FontSize="10" Valign="Middle" />
    <Xref Database="Ensembl" ID="ENSG00000128524" />
  </DataNode>
  <DataNode TextLabel="CAPG" Type="GeneProduct" GroupRef="d5c3b">
    <Graphics CenterX="73.41219768664564" CenterY="194.9579390115668" Width="80.0" Height="20.0" ZOrder="32768" FontSize="10" Valign="Middle" />
    <Xref Database="Ensembl" ID="ENSG00000042493" />
  </DataNode>
  <DataNode TextLabel="CDIPT" Type="GeneProduct" GroupRef="d5c3b">
    <Graphics CenterX="73.41219768664564" CenterY="214.9579390115668" Width="80.0" Height="20.0" ZOrder="32768" FontSize="10" Valign="Middle" />
    <Xref Database="Ensembl" ID="ENSG00000103502" />
  </DataNode>
  <DataNode TextLabel="GYS1" Type="GeneProduct" GroupRef="d5c3b">
    <Graphics CenterX="73.41219768664564" CenterY="234.95793901156716" Width="80.0" Height="20.0" ZOrder="32768" FontSize="10" Valign="Middle" />
    <Xref Database="Ensembl" ID="ENSG00000104812" />
  </DataNode>
  <DataNode TextLabel="HMGA1" Type="GeneProduct" GroupRef="d5c3b">
    <Graphics CenterX="73.41219768664564" CenterY="254.9579390115674" Width="80.0" Height="20.0" ZOrder="32768" FontSize="10" Valign="Middle" />
    <Xref Database="Ensembl" ID="ENSG00000137309" />
  </DataNode>
  <DataNode TextLabel="IFRD1" Type="GeneProduct" GroupRef="d5c3b">
    <Graphics CenterX="73.41219768664564" CenterY="274.9579390115675" Width="80.0" Height="20.0" ZOrder="32768" FontSize="10" Valign="Middle" />
    <Xref Database="Ensembl" ID="ENSG00000006652" />
  </DataNode>
  <DataNode TextLabel="CAPG" Type="GeneProduct" GroupRef="d5c3b">
    <Graphics CenterX="73.41219768664564" CenterY="294.9579390115674" Width="80.0" Height="20.0" ZOrder="32768" FontSize="10" Valign="Middle" />
    <Xref Database="Ensembl" ID="ENSG00000042493" />
  </DataNode>
  <DataNode TextLabel="POLR2C" Type="GeneProduct" GroupRef="d5c3b">
    <Graphics CenterX="73.41219768664564" CenterY="314.9579390115673" Width="80.0" Height="20.0" ZOrder="32768" FontSize="10" Valign="Middle" />
    <Xref Database="Ensembl" ID="ENSG00000102978" />
  </DataNode>
  <DataNode TextLabel="POM121" Type="GeneProduct" GroupRef="d5c3b">
    <Graphics CenterX="73.41219768664564" CenterY="334.9579390115673" Width="80.0" Height="20.0" ZOrder="32768" FontSize="10" Valign="Middle" />
    <Xref Database="Ensembl" ID="ENSG00000135213" />
  </DataNode>
  <DataNode TextLabel="RDH10" Type="GeneProduct" GroupRef="d5c3b">
    <Graphics CenterX="73.41219768664564" CenterY="354.9579390115673" Width="80.0" Height="20.0" ZOrder="32768" FontSize="10" Valign="Middle" />
    <Xref Database="Ensembl" ID="ENSG00000121039" />
  </DataNode>
  <DataNode TextLabel="RHOG" Type="GeneProduct" GroupRef="d5c3b">
    <Graphics CenterX="73.41219768664564" CenterY="374.9579390115673" Width="80.0" Height="20.0" ZOrder="32768" FontSize="10" Valign="Middle" />
    <Xref Database="Ensembl" ID="ENSG00000177105" />
  </DataNode>
  <DataNode TextLabel="SCYL1" Type="GeneProduct" GroupRef="d5c3b">
    <Graphics CenterX="73.41219768664564" CenterY="394.9579390115673" Width="80.0" Height="20.0" ZOrder="32768" FontSize="10" Valign="Middle" />
    <Xref Database="Ensembl" ID="ENSG00000142186" />
  </DataNode>
  <DataNode TextLabel="SLC1A4" Type="GeneProduct" GroupRef="d5c3b">
    <Graphics CenterX="73.41219768664564" CenterY="414.9579390115673" Width="80.0" Height="20.0" ZOrder="32768" FontSize="10" Valign="Middle" />
    <Xref Database="Ensembl" ID="ENSG00000115902" />
  </DataNode>
  <DataNode TextLabel="SNAP23" Type="GeneProduct" GroupRef="d5c3b">
    <Graphics CenterX="73.41219768664564" CenterY="434.9579390115673" Width="80.0" Height="20.0" ZOrder="32768" FontSize="10" Valign="Middle" />
    <Xref Database="Ensembl" ID="ENSG00000092531" />
  </DataNode>
  <DataNode TextLabel="THBS1" Type="GeneProduct" GroupRef="d5c3b">
    <Graphics CenterX="73.41219768664564" CenterY="454.9579390115673" Width="80.0" Height="20.0" ZOrder="32768" FontSize="10" Valign="Middle" />
    <Xref Database="Ensembl" ID="ENSG00000137801" />
  </DataNode>
  <DataNode TextLabel="TYMS" Type="GeneProduct" GroupRef="d5c3b">
    <Graphics CenterX="73.41219768664564" CenterY="474.95793901156713" Width="80.0" Height="20.0" ZOrder="32768" FontSize="10" Valign="Middle" />
    <Xref Database="Ensembl" ID="ENSG00000176890" />
  </DataNode>
  <DataNode TextLabel="VPS39" Type="GeneProduct" GroupRef="d5c3b">
    <Graphics CenterX="73.41219768664564" CenterY="494.9579390115673" Width="80.0" Height="20.0" ZOrder="32768" FontSize="10" Valign="Middle" />
    <Xref Database="Ensembl" ID="ENSG00000166887" />
  </DataNode>
  <DataNode TextLabel="BRPF3" Type="GeneProduct" GroupRef="de103">
    <Graphics CenterX="256.28494779241" CenterY="135.71763005498482" Width="80.0" Height="20.0" ZOrder="32768" FontSize="10" Valign="Middle" />
    <Xref Database="Ensembl" ID="ENSG00000096070" />
  </DataNode>
  <DataNode TextLabel="CDK5RAP3" Type="GeneProduct" GroupRef="de103">
    <Graphics CenterX="256.28494779241" CenterY="155.71763005498482" Width="80.0" Height="20.0" ZOrder="32768" FontSize="10" Valign="Middle" />
    <Xref Database="Ensembl" ID="ENSG00000108465" />
  </DataNode>
  <DataNode TextLabel="CEBPB" Type="GeneProduct" GroupRef="de103">
    <Graphics CenterX="256.28494779241" CenterY="175.7176300549848" Width="80.0" Height="20.0" ZOrder="32768" FontSize="10" Valign="Middle" />
    <Xref Database="Ensembl" ID="ENSG00000172216" />
  </DataNode>
  <DataNode TextLabel="CTNNB1" Type="GeneProduct" GroupRef="de103">
    <Graphics CenterX="256.28494779241" CenterY="195.7176300549848" Width="80.0" Height="20.0" ZOrder="32768" FontSize="10" Valign="Middle" />
    <Xref Database="Ensembl" ID="ENSG00000168036" />
  </DataNode>
  <DataNode TextLabel="DNAJB1" Type="GeneProduct" GroupRef="de103">
    <Graphics CenterX="256.28494779241" CenterY="215.71763005498477" Width="80.0" Height="20.0" ZOrder="32768" FontSize="10" Valign="Middle" />
    <Xref Database="Ensembl" ID="ENSG00000132002" />
  </DataNode>
  <DataNode TextLabel="FADS1" Type="GeneProduct" GroupRef="de103">
    <Graphics CenterX="256.28494779241" CenterY="235.71763005498477" Width="80.0" Height="20.0" ZOrder="32768" FontSize="10" Valign="Middle" />
    <Xref Database="Ensembl" ID="ENSG00000149485" />
  </DataNode>
  <DataNode TextLabel="FADS3" Type="GeneProduct" GroupRef="de103">
    <Graphics CenterX="256.28494779241" CenterY="255.7176300549847" Width="80.0" Height="20.0" ZOrder="32768" FontSize="10" Valign="Middle" />
    <Xref Database="Ensembl" ID="ENSG00000149485" />
  </DataNode>
  <DataNode TextLabel="FMNL2" Type="GeneProduct" GroupRef="de103">
    <Graphics CenterX="256.28494779241" CenterY="275.7176300549844" Width="80.0" Height="20.0" ZOrder="32768" FontSize="10" Valign="Middle" />
    <Xref Database="Ensembl" ID="ENSG00000157827" />
  </DataNode>
  <DataNode TextLabel="GNA13" Type="GeneProduct" GroupRef="de103">
    <Graphics CenterX="256.28494779241" CenterY="295.71763005498417" Width="80.0" Height="20.0" ZOrder="32768" FontSize="10" Valign="Middle" />
    <Xref Database="Ensembl" ID="ENSG00000120063" />
  </DataNode>
  <DataNode TextLabel="LPL" Type="GeneProduct" GroupRef="de103">
    <Graphics CenterX="256.28494779241" CenterY="315.7176300549841" Width="80.0" Height="20.0" ZOrder="32768" FontSize="10" Valign="Middle" />
    <Xref Database="Ensembl" ID="ENSG00000175445" />
  </DataNode>
  <DataNode TextLabel="PDLIM5" Type="GeneProduct" GroupRef="de103">
    <Graphics CenterX="256.28494779241" CenterY="335.7176300549841" Width="80.0" Height="20.0" ZOrder="32768" FontSize="10" Valign="Middle" />
    <Xref Database="Ensembl" ID="ENSG00000163110" />
  </DataNode>
  <DataNode TextLabel="PHC2" Type="GeneProduct" GroupRef="de103">
    <Graphics CenterX="256.28494779241" CenterY="355.7176300549841" Width="80.0" Height="20.0" ZOrder="32768" FontSize="10" Valign="Middle" />
    <Xref Database="Ensembl" ID="ENSG00000134686" />
  </DataNode>
  <DataNode TextLabel="PLXND1" Type="GeneProduct" GroupRef="de103">
    <Graphics CenterX="256.28494779241" CenterY="375.7176300549841" Width="80.0" Height="20.0" ZOrder="32768" FontSize="10" Valign="Middle" />
    <Xref Database="Ensembl" ID="ENSG00000004399" />
  </DataNode>
  <DataNode TextLabel="POLE4" Type="GeneProduct" GroupRef="de103">
    <Graphics CenterX="256.28494779241" CenterY="395.71763005498406" Width="80.0" Height="20.0" ZOrder="32768" FontSize="10" Valign="Middle" />
    <Xref Database="Ensembl" ID="ENSG00000115350" />
  </DataNode>
  <DataNode TextLabel="RAB34" Type="GeneProduct" GroupRef="de103">
    <Graphics CenterX="256.28494779241" CenterY="415.71763005498406" Width="80.0" Height="20.0" ZOrder="32768" FontSize="10" Valign="Middle" />
    <Xref Database="Ensembl" ID="ENSG00000109113" />
  </DataNode>
  <DataNode TextLabel="RAB5C" Type="GeneProduct" GroupRef="de103">
    <Graphics CenterX="256.28494779241" CenterY="435.7176300549841" Width="80.0" Height="20.0" ZOrder="32768" FontSize="10" Valign="Middle" />
    <Xref Database="Ensembl" ID="ENSG00000108774" />
  </DataNode>
  <DataNode TextLabel="RAB6A" Type="GeneProduct" GroupRef="de103">
    <Graphics CenterX="256.28494779241" CenterY="455.717630054984" Width="80.0" Height="20.0" ZOrder="32768" FontSize="10" Valign="Middle" />
    <Xref Database="Ensembl" ID="ENSG00000175582" />
  </DataNode>
  <DataNode TextLabel="TBCA" Type="GeneProduct" GroupRef="de103">
    <Graphics CenterX="256.28494779241" CenterY="475.71763005498394" Width="80.0" Height="20.0" ZOrder="32768" FontSize="10" Valign="Middle" />
    <Xref Database="Ensembl" ID="ENSG00000171530" />
  </DataNode>
  <DataNode TextLabel="TRAM1" Type="GeneProduct" GroupRef="de103">
    <Graphics CenterX="256.28494779241" CenterY="495.7176300549839" Width="80.0" Height="20.0" ZOrder="32768" FontSize="10" Valign="Middle" />
    <Xref Database="Ensembl" ID="ENSG00000067167" />
  </DataNode>
  <DataNode TextLabel="TXNRD1" Type="GeneProduct" GroupRef="de103">
    <Graphics CenterX="256.28494779241" CenterY="515.7176300549838" Width="80.0" Height="20.0" ZOrder="32768" FontSize="10" Valign="Middle" />
    <Xref Database="Ensembl" ID="ENSG00000198431" />
  </DataNode>
  <DataNode TextLabel="WDFY1" Type="GeneProduct" GroupRef="de103">
    <Graphics CenterX="256.28494779241" CenterY="535.7176300549837" Width="80.0" Height="20.0" ZOrder="32768" FontSize="10" Valign="Middle" />
    <Xref Database="Ensembl" ID="ENSG00000085449" />
  </DataNode>
  <DataNode TextLabel="WDR68" Type="GeneProduct" GroupRef="de103">
    <Graphics CenterX="256.28494779241" CenterY="555.7176300549836" Width="80.0" Height="20.0" ZOrder="32768" FontSize="10" Valign="Middle" />
    <Xref Database="Ensembl" ID="ENSG00000136485" />
  </DataNode>
  <DataNode TextLabel="ACP2" GraphId="cafc3" Type="GeneProduct" GroupRef="e6b69">
    <Graphics CenterX="422.5925101742799" CenterY="134.26231202411992" Width="80.0" Height="20.0" ZOrder="32768" FontSize="10" Valign="Middle" />
    <Xref Database="Ensembl" ID="ENSG00000134575" />
  </DataNode>
  <DataNode TextLabel="ARHGDIA" Type="GeneProduct" GroupRef="e6b69">
    <Graphics CenterX="422.5925101742799" CenterY="154.26231202411992" Width="80.0" Height="20.0" ZOrder="32768" FontSize="10" Valign="Middle" />
    <Xref Database="Ensembl" ID="ENSG00000141522" />
  </DataNode>
  <DataNode TextLabel="CA12" Type="GeneProduct" GroupRef="e6b69">
    <Graphics CenterX="422.5925101742799" CenterY="174.26231202411992" Width="80.0" Height="20.0" ZOrder="32768" FontSize="10" Valign="Middle" />
    <Xref Database="Ensembl" ID="ENSG00000074410" />
  </DataNode>
  <DataNode TextLabel="CDK5RAP1" Type="GeneProduct" GroupRef="e6b69">
    <Graphics CenterX="422.5925101742799" CenterY="194.2623120241199" Width="80.0" Height="20.0" ZOrder="32768" FontSize="10" Valign="Middle" />
    <Xref Database="Ensembl" ID="ENSG00000101391" />
  </DataNode>
  <DataNode TextLabel="CHORDC1" Type="GeneProduct" GroupRef="e6b69">
    <Graphics CenterX="422.5925101742799" CenterY="214.2623120241199" Width="80.0" Height="20.0" ZOrder="32768" FontSize="10" Valign="Middle" />
    <Xref Database="Ensembl" ID="ENSG00000110172" />
  </DataNode>
  <DataNode TextLabel="HMOX1" Type="GeneProduct" GroupRef="e6b69">
    <Graphics CenterX="422.5925101742799" CenterY="234.26231202411986" Width="80.0" Height="20.0" ZOrder="32768" FontSize="10" Valign="Middle" />
    <Xref Database="Ensembl" ID="ENSG00000100292" />
  </DataNode>
  <DataNode TextLabel="IFRD1" Type="GeneProduct" GroupRef="e6b69">
    <Graphics CenterX="422.5925101742799" CenterY="254.26231202411986" Width="80.0" Height="20.0" ZOrder="32768" FontSize="10" Valign="Middle" />
    <Xref Database="Ensembl" ID="ENSG00000006652" />
  </DataNode>
  <DataNode TextLabel="IGF2R" Type="GeneProduct" GroupRef="e6b69">
    <Graphics CenterX="422.5925101742799" CenterY="274.2623120241195" Width="80.0" Height="20.0" ZOrder="32768" FontSize="10" Valign="Middle" />
    <Xref Database="Ensembl" ID="ENSG00000197081" />
  </DataNode>
  <DataNode TextLabel="KCNN4" Type="GeneProduct" GroupRef="e6b69">
    <Graphics CenterX="422.5925101742799" CenterY="294.2623120241194" Width="80.0" Height="20.0" ZOrder="32768" FontSize="10" Valign="Middle" />
    <Xref Database="Ensembl" ID="ENSG00000104783" />
  </DataNode>
  <DataNode TextLabel="MAP2K1IP1" Type="GeneProduct" GroupRef="e6b69">
    <Graphics CenterX="422.5925101742799" CenterY="314.2623120241194" Width="80.0" Height="20.0" ZOrder="32768" FontSize="10" Valign="Middle" />
    <Xref Database="Ensembl" ID="ENSG00000109270" />
  </DataNode>
  <DataNode TextLabel="MLLT11" Type="GeneProduct" GroupRef="e6b69">
    <Graphics CenterX="422.5925101742799" CenterY="334.2623120241194" Width="80.0" Height="20.0" ZOrder="32768" FontSize="10" Valign="Middle" />
    <Xref Database="Ensembl" ID="ENSG00000143443" />
  </DataNode>
  <DataNode TextLabel="MRPL20" Type="GeneProduct" GroupRef="e6b69">
    <Graphics CenterX="422.5925101742799" CenterY="354.26231202411935" Width="80.0" Height="20.0" ZOrder="32768" FontSize="10" Valign="Middle" />
    <Xref Database="Ensembl" ID="ENSG00000131586" />
  </DataNode>
  <DataNode TextLabel="PISD" Type="GeneProduct" GroupRef="e6b69">
    <Graphics CenterX="422.5925101742799" CenterY="374.26231202411935" Width="80.0" Height="20.0" ZOrder="32768" FontSize="10" Valign="Middle" />
    <Xref Database="Ensembl" ID="ENSG00000100141" />
  </DataNode>
  <DataNode TextLabel="NP" Type="GeneProduct" GroupRef="e6b69">
    <Graphics CenterX="422.5925101742799" CenterY="394.26231202411935" Width="80.0" Height="20.0" ZOrder="32768" FontSize="10" Valign="Middle" />
    <Xref Database="Ensembl" ID="ENSG00000198805" />
  </DataNode>
  <DataNode TextLabel="PPIF" Type="GeneProduct" GroupRef="e6b69">
    <Graphics CenterX="422.5925101742799" CenterY="414.2623120241193" Width="80.0" Height="20.0" ZOrder="32768" FontSize="10" Valign="Middle" />
    <Xref Database="Ensembl" ID="ENSG00000108179" />
  </DataNode>
  <DataNode TextLabel="RFT1" Type="GeneProduct" GroupRef="e6b69">
    <Graphics CenterX="422.5925101742799" CenterY="434.26231202411924" Width="80.0" Height="20.0" ZOrder="32768" FontSize="10" Valign="Middle" />
    <Xref Database="Ensembl" ID="ENSG00000163933" />
  </DataNode>
  <DataNode TextLabel="RTN4" Type="GeneProduct" GroupRef="e6b69">
    <Graphics CenterX="422.5925101742799" CenterY="454.26231202411924" Width="80.0" Height="20.0" ZOrder="32768" FontSize="10" Valign="Middle" />
    <Xref Database="Ensembl" ID="ENSG00000115310" />
  </DataNode>
  <DataNode TextLabel="SEC24A" Type="GeneProduct" GroupRef="e6b69">
    <Graphics CenterX="422.5925101742799" CenterY="474.26231202411924" Width="80.0" Height="20.0" ZOrder="32768" FontSize="10" Valign="Middle" />
    <Xref Database="Ensembl" ID="ENSG00000113615" />
  </DataNode>
  <DataNode TextLabel="SERPINE2" Type="GeneProduct" GroupRef="e6b69">
    <Graphics CenterX="422.5925101742799" CenterY="494.26231202411924" Width="80.0" Height="20.0" ZOrder="32768" FontSize="10" Valign="Middle" />
    <Xref Database="Ensembl" ID="ENSG00000135919" />
  </DataNode>
  <DataNode TextLabel="SHOC2" Type="GeneProduct" GroupRef="e6b69">
    <Graphics CenterX="422.5925101742799" CenterY="514.2623120241192" Width="80.0" Height="20.0" ZOrder="32768" FontSize="10" Valign="Middle" />
    <Xref Database="Ensembl" ID="ENSG00000108061" />
  </DataNode>
  <DataNode TextLabel="SPTLC1" Type="GeneProduct" GroupRef="e6b69">
    <Graphics CenterX="422.5925101742799" CenterY="534.2623120241192" Width="80.0" Height="20.0" ZOrder="32768" FontSize="10" Valign="Middle" />
    <Xref Database="Ensembl" ID="ENSG00000090054" />
  </DataNode>
  <DataNode TextLabel="TMEM109" Type="GeneProduct" GroupRef="e6b69">
    <Graphics CenterX="422.5925101742799" CenterY="554.2623120241192" Width="80.0" Height="20.0" ZOrder="32768" FontSize="10" Valign="Middle" />
    <Xref Database="Ensembl" ID="ENSG00000110108" />
  </DataNode>
  <DataNode TextLabel="TMEM43" Type="GeneProduct" GroupRef="e6b69">
    <Graphics CenterX="422.5925101742799" CenterY="574.2623120241192" Width="80.0" Height="20.0" ZOrder="32768" FontSize="10" Valign="Middle" />
    <Xref Database="Ensembl" ID="ENSG00000170876" />
  </DataNode>
  <DataNode TextLabel="TNFSF9" Type="GeneProduct" GroupRef="e6b69">
    <Graphics CenterX="422.5925101742799" CenterY="594.2623120241192" Width="80.0" Height="20.0" ZOrder="32768" FontSize="10" Valign="Middle" />
    <Xref Database="Ensembl" ID="ENSG00000125657" />
  </DataNode>
  <DataNode TextLabel="TPM3" Type="GeneProduct" GroupRef="e6b69">
    <Graphics CenterX="422.5925101742799" CenterY="614.2623120241191" Width="80.0" Height="20.0" ZOrder="32768" FontSize="10" Valign="Middle" />
    <Xref Database="Ensembl" ID="ENSG00000143549" />
  </DataNode>
  <DataNode TextLabel="TPM3" Type="GeneProduct" GroupRef="e6b69">
    <Graphics CenterX="422.5925101742799" CenterY="634.262312024119" Width="80.0" Height="20.0" ZOrder="32768" FontSize="10" Valign="Middle" />
    <Xref Database="Ensembl" ID="ENSG00000143549" />
  </DataNode>
  <DataNode TextLabel="TXN2" Type="GeneProduct" GroupRef="e6b69">
    <Graphics CenterX="422.5925101742799" CenterY="654.2623120241188" Width="80.0" Height="20.0" ZOrder="32768" FontSize="10" Valign="Middle" />
    <Xref Database="Ensembl" ID="ENSG00000100348" />
  </DataNode>
  <DataNode TextLabel="ADAR" Type="GeneProduct" GroupRef="f132b">
    <Graphics CenterX="591.6151868705099" CenterY="135.5497253060523" Width="80.0" Height="20.0" ZOrder="32768" FontSize="10" Valign="Middle" />
    <Xref Database="Ensembl" ID="ENSG00000160710" />
  </DataNode>
  <DataNode TextLabel="ADPGK" Type="GeneProduct" GroupRef="f132b">
    <Graphics CenterX="591.6151868705099" CenterY="155.5497253060523" Width="80.0" Height="20.0" ZOrder="32768" FontSize="10" Valign="Middle" />
    <Xref Database="Ensembl" ID="ENSG00000159322" />
  </DataNode>
  <DataNode TextLabel="ANPEP" Type="GeneProduct" GroupRef="f132b">
    <Graphics CenterX="591.6151868705099" CenterY="175.5497253060523" Width="80.0" Height="20.0" ZOrder="32768" FontSize="10" Valign="Middle" />
    <Xref Database="Ensembl" ID="ENSG00000166825" />
  </DataNode>
  <DataNode TextLabel="ANXA2" Type="GeneProduct" GroupRef="f132b">
    <Graphics CenterX="591.6151868705099" CenterY="195.54972530605227" Width="80.0" Height="20.0" ZOrder="32768" FontSize="10" Valign="Middle" />
    <Xref Database="Ensembl" ID="ENSG00000182718" />
  </DataNode>
  <DataNode TextLabel="AP3D1" Type="GeneProduct" GroupRef="f132b">
    <Graphics CenterX="591.6151868705099" CenterY="215.54972530605224" Width="80.0" Height="20.0" ZOrder="32768" FontSize="10" Valign="Middle" />
    <Xref Database="Ensembl" ID="ENSG00000065000" />
  </DataNode>
  <DataNode TextLabel="ARCN1" Type="GeneProduct" GroupRef="f132b">
    <Graphics CenterX="591.6151868705099" CenterY="235.54972530605224" Width="80.0" Height="20.0" ZOrder="32768" FontSize="10" Valign="Middle" />
    <Xref Database="Ensembl" ID="ENSG00000095139" />
  </DataNode>
  <DataNode TextLabel="ARF4" Type="GeneProduct" GroupRef="f132b">
    <Graphics CenterX="591.6151868705099" CenterY="255.54972530605227" Width="80.0" Height="20.0" ZOrder="32768" FontSize="10" Valign="Middle" />
    <Xref Database="Ensembl" ID="ENSG00000168374" />
  </DataNode>
  <DataNode TextLabel="ATP6V0A1" Type="GeneProduct" GroupRef="f132b">
    <Graphics CenterX="591.6151868705099" CenterY="275.5497253060523" Width="80.0" Height="20.0" ZOrder="32768" FontSize="10" Valign="Middle" />
    <Xref Database="Ensembl" ID="ENSG00000033627" />
  </DataNode>
  <DataNode TextLabel="BRWD2" Type="GeneProduct" GroupRef="f132b">
    <Graphics CenterX="591.6151868705099" CenterY="295.54972530605227" Width="80.0" Height="20.0" ZOrder="32768" FontSize="10" Valign="Middle" />
    <Xref Database="Ensembl" ID="ENSG00000120008" />
  </DataNode>
  <DataNode TextLabel="CAP1" Type="GeneProduct" GroupRef="f132b">
    <Graphics CenterX="591.6151868705099" CenterY="315.5497253060523" Width="80.0" Height="20.0" ZOrder="32768" FontSize="10" Valign="Middle" />
    <Xref Database="Ensembl" ID="ENSG00000131236" />
  </DataNode>
  <DataNode TextLabel="CDCP1" Type="GeneProduct" GroupRef="f132b">
    <Graphics CenterX="591.6151868705099" CenterY="335.5497253060523" Width="80.0" Height="20.0" ZOrder="32768" FontSize="10" Valign="Middle" />
    <Xref Database="Ensembl" ID="ENSG00000163814" />
  </DataNode>
  <DataNode TextLabel="CORO1C" Type="GeneProduct" GroupRef="f132b">
    <Graphics CenterX="591.6151868705099" CenterY="355.5497253060523" Width="80.0" Height="20.0" ZOrder="32768" FontSize="10" Valign="Middle" />
    <Xref Database="Ensembl" ID="ENSG00000110880" />
  </DataNode>
  <DataNode TextLabel="CSRP1" Type="GeneProduct" GroupRef="f132b">
    <Graphics CenterX="591.6151868705099" CenterY="375.5497253060523" Width="80.0" Height="20.0" ZOrder="32768" FontSize="10" Valign="Middle" />
    <Xref Database="Ensembl" ID="ENSG00000159176" />
  </DataNode>
  <DataNode TextLabel="CTSC" Type="GeneProduct" GroupRef="f132b">
    <Graphics CenterX="591.6151868705099" CenterY="395.5497253060523" Width="80.0" Height="20.0" ZOrder="32768" FontSize="10" Valign="Middle" />
    <Xref Database="Ensembl" ID="ENSG00000109861" />
  </DataNode>
  <DataNode TextLabel="DDX5" Type="GeneProduct" GroupRef="f132b">
    <Graphics CenterX="591.6151868705099" CenterY="415.5497253060523" Width="80.0" Height="20.0" ZOrder="32768" FontSize="10" Valign="Middle" />
    <Xref Database="Ensembl" ID="ENSG00000108654" />
  </DataNode>
  <DataNode TextLabel="DNAJB1" Type="GeneProduct" GroupRef="f132b">
    <Graphics CenterX="591.6151868705099" CenterY="435.5497253060523" Width="80.0" Height="20.0" ZOrder="32768" FontSize="10" Valign="Middle" />
    <Xref Database="Ensembl" ID="ENSG00000132002" />
  </DataNode>
  <DataNode TextLabel="G6PD" Type="GeneProduct" GroupRef="f132b">
    <Graphics CenterX="591.6151868705099" CenterY="455.5497253060524" Width="80.0" Height="20.0" ZOrder="32768" FontSize="10" Valign="Middle" />
    <Xref Database="Ensembl" ID="ENSG00000160211" />
  </DataNode>
  <DataNode TextLabel="GAK" Type="GeneProduct" GroupRef="f132b">
    <Graphics CenterX="591.6151868705099" CenterY="475.5497253060524" Width="80.0" Height="20.0" ZOrder="32768" FontSize="10" Valign="Middle" />
    <Xref Database="Ensembl" ID="ENSG00000178950" />
  </DataNode>
  <DataNode TextLabel="GOLGA7" Type="GeneProduct" GroupRef="f132b">
    <Graphics CenterX="591.6151868705099" CenterY="495.5497253060524" Width="80.0" Height="20.0" ZOrder="32768" FontSize="10" Valign="Middle" />
    <Xref Database="Ensembl" ID="ENSG00000147533" />
  </DataNode>
  <DataNode TextLabel="MRC2" Type="GeneProduct" GroupRef="f132b">
    <Graphics CenterX="591.6151868705099" CenterY="515.5497253060523" Width="80.0" Height="20.0" ZOrder="32768" FontSize="10" Valign="Middle" />
    <Xref Database="Ensembl" ID="ENSG00000011028" />
  </DataNode>
  <DataNode TextLabel="MTHFD2" Type="GeneProduct" GroupRef="f132b">
    <Graphics CenterX="591.6151868705099" CenterY="535.5497253060523" Width="80.0" Height="20.0" ZOrder="32768" FontSize="10" Valign="Middle" />
    <Xref Database="Ensembl" ID="ENSG00000065911" />
  </DataNode>
  <DataNode TextLabel="NP" Type="GeneProduct" GroupRef="f132b">
    <Graphics CenterX="591.6151868705099" CenterY="555.5497253060523" Width="80.0" Height="20.0" ZOrder="32768" FontSize="10" Valign="Middle" />
    <Xref Database="Ensembl" ID="ENSG00000198805" />
  </DataNode>
  <DataNode TextLabel="POM121" Type="GeneProduct" GroupRef="f132b">
    <Graphics CenterX="591.6151868705099" CenterY="575.5497253060523" Width="80.0" Height="20.0" ZOrder="32768" FontSize="10" Valign="Middle" />
    <Xref Database="Ensembl" ID="ENSG00000135213" />
  </DataNode>
  <DataNode TextLabel="PPIB" Type="GeneProduct" GroupRef="f132b">
    <Graphics CenterX="591.6151868705099" CenterY="595.5497253060523" Width="80.0" Height="20.0" ZOrder="32768" FontSize="10" Valign="Middle" />
    <Xref Database="Ensembl" ID="ENSG00000166794" />
  </DataNode>
  <DataNode TextLabel="PRSS21" Type="GeneProduct" GroupRef="f132b">
    <Graphics CenterX="591.6151868705099" CenterY="615.5497253060523" Width="80.0" Height="20.0" ZOrder="32768" FontSize="10" Valign="Middle" />
    <Xref Database="Ensembl" ID="ENSG00000007038" />
  </DataNode>
  <DataNode TextLabel="RFT1" Type="GeneProduct" GroupRef="f132b">
    <Graphics CenterX="591.6151868705099" CenterY="635.5497253060523" Width="80.0" Height="20.0" ZOrder="32768" FontSize="10" Valign="Middle" />
    <Xref Database="Ensembl" ID="ENSG00000163933" />
  </DataNode>
  <DataNode TextLabel="SAC3D1" Type="GeneProduct" GroupRef="f132b">
    <Graphics CenterX="591.6151868705099" CenterY="655.5497253060523" Width="80.0" Height="20.0" ZOrder="32768" FontSize="10" Valign="Middle" />
    <Xref Database="Ensembl" ID="ENSG00000168061" />
  </DataNode>
  <DataNode TextLabel="SFXN1" Type="GeneProduct" GroupRef="f132b">
    <Graphics CenterX="591.6151868705099" CenterY="675.5497253060523" Width="80.0" Height="20.0" ZOrder="32768" FontSize="10" Valign="Middle" />
    <Xref Database="Ensembl" ID="ENSG00000164466" />
  </DataNode>
  <DataNode TextLabel="SH3BGRL3" Type="GeneProduct" GroupRef="f132b">
    <Graphics CenterX="591.6151868705099" CenterY="695.5497253060523" Width="80.0" Height="20.0" ZOrder="32768" FontSize="10" Valign="Middle" />
    <Xref Database="Ensembl" ID="ENSG00000142669" />
  </DataNode>
  <DataNode TextLabel="SLC25A1" Type="GeneProduct" GroupRef="f132b">
    <Graphics CenterX="591.6151868705099" CenterY="715.5497253060523" Width="80.0" Height="20.0" ZOrder="32768" FontSize="10" Valign="Middle" />
    <Xref Database="Ensembl" ID="ENSG00000100075" />
  </DataNode>
  <DataNode TextLabel="SNX6" Type="GeneProduct" GroupRef="f132b">
    <Graphics CenterX="591.6151868705099" CenterY="735.5497253060523" Width="80.0" Height="20.0" ZOrder="32768" FontSize="10" Valign="Middle" />
    <Xref Database="Ensembl" ID="ENSG00000129515" />
  </DataNode>
  <DataNode TextLabel="TH1L" Type="GeneProduct" GroupRef="f132b">
    <Graphics CenterX="591.6151868705099" CenterY="755.5497253060523" Width="80.0" Height="20.0" ZOrder="32768" FontSize="10" Valign="Middle" />
    <Xref Database="Ensembl" ID="ENSG00000101158" />
  </DataNode>
  <DataNode TextLabel="THBS1" Type="GeneProduct" GroupRef="f132b">
    <Graphics CenterX="591.6151868705099" CenterY="775.5497253060523" Width="80.0" Height="20.0" ZOrder="32768" FontSize="10" Valign="Middle" />
    <Xref Database="Ensembl" ID="ENSG00000137801" />
  </DataNode>
  <DataNode TextLabel="TPM3" Type="GeneProduct" GroupRef="f132b">
    <Graphics CenterX="591.6151868705099" CenterY="795.5497253060524" Width="80.0" Height="20.0" ZOrder="32768" FontSize="10" Valign="Middle" />
    <Xref Database="Ensembl" ID="ENSG00000143549" />
  </DataNode>
  <DataNode TextLabel="UNC93B1" Type="GeneProduct" GroupRef="f132b">
    <Graphics CenterX="591.6151868705099" CenterY="815.5497253060524" Width="80.0" Height="20.0" ZOrder="32768" FontSize="10" Valign="Middle" />
    <Xref Database="Ensembl" ID="ENSG00000110057" />
  </DataNode>
  <DataNode TextLabel="WDFY1" Type="GeneProduct" GroupRef="f132b">
    <Graphics CenterX="591.6151868705099" CenterY="835.5497253060524" Width="80.0" Height="20.0" ZOrder="32768" FontSize="10" Valign="Middle" />
    <Xref Database="Ensembl" ID="ENSG00000085449" />
  </DataNode>
  <DataNode TextLabel="YWHAQ" Type="GeneProduct" GroupRef="f132b">
    <Graphics CenterX="591.6151868705099" CenterY="855.5497253060524" Width="80.0" Height="20.0" ZOrder="32768" FontSize="10" Valign="Middle" />
    <Xref Database="Ensembl" ID="ENSG00000134308" />
  </DataNode>
  <DataNode TextLabel="ADPGK" Type="GeneProduct" GroupRef="b714e">
    <Graphics CenterX="756.4544718692579" CenterY="240.7748913088182" Width="80.0" Height="20.0" ZOrder="32768" FontSize="10" Valign="Middle" />
    <Xref Database="Ensembl" ID="ENSG00000159322" />
  </DataNode>
  <DataNode TextLabel="ANPEP" Type="GeneProduct" GroupRef="b714e">
    <Graphics CenterX="756.4544718692579" CenterY="260.7748913088186" Width="80.0" Height="20.0" ZOrder="32768" FontSize="10" Valign="Middle" />
    <Xref Database="Ensembl" ID="ENSG00000166825" />
  </DataNode>
  <DataNode TextLabel="ATP2A2" Type="GeneProduct" GroupRef="b714e">
    <Graphics CenterX="756.4544718692579" CenterY="280.77489130881895" Width="80.0" Height="20.0" ZOrder="32768" FontSize="10" Valign="Middle" />
    <Xref Database="Ensembl" ID="ENSG00000174437" />
  </DataNode>
  <DataNode TextLabel="CDCP1" Type="GeneProduct" GroupRef="b714e">
    <Graphics CenterX="756.4544718692579" CenterY="300.77489130881895" Width="80.0" Height="20.0" ZOrder="32768" FontSize="10" Valign="Middle" />
    <Xref Database="Ensembl" ID="ENSG00000163814" />
  </DataNode>
  <DataNode TextLabel="NP" Type="GeneProduct" GroupRef="b714e">
    <Graphics CenterX="756.4544718692579" CenterY="320.77489130881895" Width="80.0" Height="20.0" ZOrder="32768" FontSize="10" Valign="Middle" />
    <Xref Database="Ensembl" ID="ENSG00000198805" />
  </DataNode>
  <DataNode TextLabel="FRG1" Type="GeneProduct" GroupRef="b714e">
    <Graphics CenterX="756.4544718692579" CenterY="340.7748913088188" Width="80.0" Height="20.0" ZOrder="32768" FontSize="10" Valign="Middle" />
    <Xref Database="Ensembl" ID="ENSG00000109536" />
  </DataNode>
  <DataNode TextLabel="GNAI2" Type="GeneProduct" GroupRef="b714e">
    <Graphics CenterX="756.4544718692579" CenterY="360.7748913088189" Width="80.0" Height="20.0" ZOrder="32768" FontSize="10" Valign="Middle" />
    <Xref Database="Ensembl" ID="ENSG00000114353" />
  </DataNode>
  <DataNode TextLabel="HNRPM" Type="GeneProduct" GroupRef="b714e">
    <Graphics CenterX="756.4544718692579" CenterY="380.7748913088186" Width="80.0" Height="20.0" ZOrder="32768" FontSize="10" Valign="Middle" />
    <Xref Database="Ensembl" ID="ENSG00000099783" />
  </DataNode>
  <DataNode TextLabel="IDH1" Type="GeneProduct" GroupRef="b714e">
    <Graphics CenterX="756.4544718692579" CenterY="400.7748913088186" Width="80.0" Height="20.0" ZOrder="32768" FontSize="10" Valign="Middle" />
    <Xref Database="Ensembl" ID="ENSG00000138413" />
  </DataNode>
  <DataNode TextLabel="IFRD1" Type="GeneProduct" GroupRef="b714e">
    <Graphics CenterX="756.4544718692579" CenterY="420.7748913088185" Width="80.0" Height="20.0" ZOrder="32768" FontSize="10" Valign="Middle" />
    <Xref Database="Ensembl" ID="ENSG00000006652" />
  </DataNode>
  <DataNode TextLabel="LMNB2" Type="GeneProduct" GroupRef="b714e">
    <Graphics CenterX="756.4544718692579" CenterY="440.7748913088184" Width="80.0" Height="20.0" ZOrder="32768" FontSize="10" Valign="Middle" />
    <Xref Database="Ensembl" ID="ENSG00000176619" />
  </DataNode>
  <DataNode TextLabel="MLLT11" Type="GeneProduct" GroupRef="b714e">
    <Graphics CenterX="756.4544718692579" CenterY="460.7748913088183" Width="80.0" Height="20.0" ZOrder="32768" FontSize="10" Valign="Middle" />
    <Xref Database="Ensembl" ID="ENSG00000143443" />
  </DataNode>
  <DataNode TextLabel="MPDU1" Type="GeneProduct" GroupRef="b714e">
    <Graphics CenterX="756.4544718692579" CenterY="480.7748913088183" Width="80.0" Height="20.0" ZOrder="32768" FontSize="10" Valign="Middle" />
    <Xref Database="Ensembl" ID="ENSG00000129255" />
  </DataNode>
  <DataNode TextLabel="PPP2R4" Type="GeneProduct" GroupRef="b714e">
    <Graphics CenterX="756.4544718692579" CenterY="500.7748913088181" Width="80.0" Height="20.0" ZOrder="32768" FontSize="10" Valign="Middle" />
    <Xref Database="Ensembl" ID="ENSG00000119383" />
  </DataNode>
  <DataNode TextLabel="PRPF40A" Type="GeneProduct" GroupRef="b714e">
    <Graphics CenterX="756.4544718692579" CenterY="520.7748913088174" Width="80.0" Height="20.0" ZOrder="32768" FontSize="10" Valign="Middle" />
    <Xref Database="Ensembl" ID="ENSG00000196504" />
  </DataNode>
  <DataNode TextLabel="PTRH1" Type="GeneProduct" GroupRef="b714e">
    <Graphics CenterX="756.4544718692579" CenterY="540.774891308817" Width="80.0" Height="20.0" ZOrder="32768" FontSize="10" Valign="Middle" />
    <Xref Database="Ensembl" ID="ENSG00000187024" />
  </DataNode>
  <DataNode TextLabel="SLC7A11" Type="GeneProduct" GroupRef="b714e">
    <Graphics CenterX="756.4544718692579" CenterY="560.774891308817" Width="80.0" Height="20.0" ZOrder="32768" FontSize="10" Valign="Middle" />
    <Xref Database="Ensembl" ID="ENSG00000151012" />
  </DataNode>
  <DataNode TextLabel="TMED10" Type="GeneProduct" GroupRef="b714e">
    <Graphics CenterX="756.4544718692579" CenterY="580.774891308817" Width="80.0" Height="20.0" ZOrder="32768" FontSize="10" Valign="Middle" />
    <Xref Database="Ensembl" ID="ENSG00000170348" />
  </DataNode>
  <DataNode TextLabel="TMED3" Type="GeneProduct" GroupRef="b714e">
    <Graphics CenterX="756.4544718692579" CenterY="600.7748913088171" Width="80.0" Height="20.0" ZOrder="32768" FontSize="10" Valign="Middle" />
    <Xref Database="Ensembl" ID="ENSG00000166557" />
  </DataNode>
  <DataNode TextLabel="TNFAIP2" Type="GeneProduct" GroupRef="b714e">
    <Graphics CenterX="756.4544718692579" CenterY="620.7748913088172" Width="80.0" Height="20.0" ZOrder="32768" FontSize="10" Valign="Middle" />
    <Xref Database="Ensembl" ID="ENSG00000185215" />
  </DataNode>
  <DataNode TextLabel="ARID4B / Rbp1-like" GraphId="ab4b3" Type="GeneProduct">
    <Graphics CenterX="759.4428394100207" CenterY="722.811264088071" Width="104.68418752260732" Height="20.0" ZOrder="32768" FontSize="10" Valign="Middle" />
    <Xref Database="Ensembl" ID="ENSG00000054267" />
  </DataNode>
  <DataNode TextLabel="MAPK14" Type="GeneProduct" GroupRef="a6691">
    <Graphics CenterX="69.5418320718336" CenterY="665.7734259270013" Width="80.0" Height="20.0" ZOrder="32768" FontSize="10" Valign="Middle" />
    <Xref Database="Ensembl" ID="ENSG00000112062" />
  </DataNode>
  <DataNode TextLabel="ACAA2" Type="GeneProduct" GroupRef="a6691">
    <Graphics CenterX="69.5418320718336" CenterY="685.7734259270013" Width="80.0" Height="20.0" ZOrder="32768" FontSize="10" Valign="Middle" />
    <Xref Database="Ensembl" ID="ENSG00000167315" />
  </DataNode>
  <DataNode TextLabel="CD164" Type="GeneProduct" GroupRef="a6691">
    <Graphics CenterX="69.5418320718336" CenterY="705.7734259270012" Width="80.0" Height="20.0" ZOrder="32768" FontSize="10" Valign="Middle" />
    <Xref Database="Ensembl" ID="ENSG00000135535" />
  </DataNode>
  <DataNode TextLabel="ATP6V0E" Type="GeneProduct" GroupRef="a6691">
    <Graphics CenterX="69.5418320718336" CenterY="725.7734259270011" Width="80.0" Height="20.0" ZOrder="32768" FontSize="10" Valign="Middle" />
    <Xref Database="Ensembl" ID="ENSG00000113732" />
  </DataNode>
  <DataNode TextLabel="RDH10 " Type="GeneProduct" GroupRef="a6691">
    <Graphics CenterX="69.5418320718336" CenterY="745.7734259270011" Width="80.0" Height="20.0" ZOrder="32768" FontSize="10" Valign="Middle" />
    <Xref Database="Ensembl" ID="ENSG00000121039" />
  </DataNode>
  <DataNode TextLabel="BCL6" GraphId="a50fd" Type="GeneProduct">
    <Graphics CenterX="254.7799273099281" CenterY="696.6781878317646" Width="80.0" Height="20.0" ZOrder="32768" FontSize="10" Valign="Middle" />
    <Xref Database="Ensembl" ID="ENSG00000113916" />
  </DataNode>
  <DataNode TextLabel="PKM2" GraphId="bb6ad" Type="GeneProduct">
    <Graphics CenterX="953.5716555226311" CenterY="130.43741973722976" Width="80.0" Height="20.0" ZOrder="32768" FontSize="10" Valign="Middle" />
    <Xref Database="Ensembl" ID="ENSG00000067225" />
  </DataNode>
  <DataNode TextLabel="PKM2" GraphId="b6ce1" Type="GeneProduct">
    <Graphics CenterX="954.5716555226311" CenterY="210.00884830865888" Width="80.0" Height="20.0" ZOrder="32768" FontSize="10" Valign="Middle" />
    <Xref Database="Ensembl" ID="ENSG00000067225" />
  </DataNode>
  <DataNode TextLabel="BCL2" GraphId="b539b" Type="GeneProduct">
    <Graphics CenterX="958.5716555226311" CenterY="311.4850387848497" Width="80.0" Height="20.0" ZOrder="32768" FontSize="10" Valign="Middle" />
    <Xref Database="Ensembl" ID="ENSG00000171791" />
  </DataNode>
  <DataNode TextLabel="MATR3" Type="GeneProduct" GroupRef="de103">
    <Graphics CenterX="256.28494779241" CenterY="575.7176300549835" Width="80.0" Height="20.0" ZOrder="32768" FontSize="10" Valign="Middle" />
    <Xref Database="Ensembl" ID="ENSG00000015479" />
  </DataNode>
  <DataNode TextLabel="BCL2" GraphId="deab4" Type="GeneProduct">
    <Graphics CenterX="960.5716555226311" CenterY="392.72313402294486" Width="80.0" Height="20.0" ZOrder="32768" FontSize="10" Valign="Middle" />
    <Xref Database="Ensembl" ID="ENSG00000171791" />
  </DataNode>
  <DataNode TextLabel="BCL2" GraphId="e10f4" Type="GeneProduct">
    <Graphics CenterX="962.5716555226311" CenterY="514.342181641993" Width="80.0" Height="20.0" ZOrder="32768" FontSize="10" Valign="Middle" />
    <Xref Database="Ensembl" ID="ENSG00000171791" />
  </DataNode>
  <DataNode TextLabel="ZEB1 / TCF8" GraphId="d66fa" Type="GeneProduct">
    <Graphics CenterX="966.5716555226311" CenterY="614.429900940237" Width="80.0" Height="20.0" ZOrder="32768" FontSize="10" Valign="Middle" />
    <Xref Database="Ensembl" ID="ENSG00000148516" />
  </DataNode>
  <DataNode TextLabel="ZEB1 / TCF8" GraphId="d9546" Type="GeneProduct" GroupRef="daa54">
    <Graphics CenterX="969.5716555226311" CenterY="715.3278275750056" Width="80.0" Height="20.0" ZOrder="32768" FontSize="10" Valign="Middle" />
    <Xref Database="Ensembl" ID="ENSG00000148516" />
  </DataNode>
  <DataNode TextLabel="ZEB1 / TCF8" GraphId="f83c6" Type="GeneProduct">
    <Graphics CenterX="970.9373906380624" CenterY="836.3873580979883" Width="80.0" Height="20.0" ZOrder="32768" FontSize="10" Valign="Middle" />
    <Xref Database="Ensembl" ID="ENSG00000148516" />
  </DataNode>
  <DataNode TextLabel="ARID4B / Rbp1-like" Type="GeneProduct" GroupRef="daa54">
    <Graphics CenterX="968.5716555226311" CenterY="737.3278275750056" Width="101.42834447736891" Height="20.0" ZOrder="32768" FontSize="10" Valign="Middle" />
    <Xref Database="Ensembl" ID="ENSG00000054267" />
  </DataNode>
  <DataNode TextLabel="MAPK14" GraphId="dc6c6" Type="GeneProduct">
    <Graphics CenterX="1119.656185028212" CenterY="130.953026937047" Width="80.0" Height="20.0" ZOrder="32768" FontSize="10" Valign="Middle" />
    <Xref Database="Ensembl" ID="ENSG00000112062" />
  </DataNode>
  <DataNode TextLabel="Mcl1" GraphId="e03cb" Type="GeneProduct">
    <Graphics CenterX="1123.656185028212" CenterY="258.5867717930141" Width="80.0" Height="20.0" ZOrder="32768" FontSize="10" Valign="Middle" />
    <Xref Database="Ensembl" ID="ENSG00000143384" />
  </DataNode>
  <DataNode TextLabel="FUSIP1" GraphId="a54c8" Type="GeneProduct">
    <Graphics CenterX="1124.656185028212" CenterY="354.35896136676166" Width="80.0" Height="20.0" ZOrder="32768" FontSize="10" Valign="Middle" />
    <Xref Database="Ensembl" ID="ENSG00000188529" />
  </DataNode>
  <DataNode TextLabel="tuba3" GraphId="e4295" Type="GeneProduct" GroupRef="e9d19">
    <Graphics CenterX="1128.656185028212" CenterY="443.28077206635015" Width="80.0" Height="20.0" ZOrder="32768" FontSize="10" Valign="Middle" />
    <Xref Database="Ensembl" ID="ENSG00000167552" />
  </DataNode>
  <DataNode TextLabel="THBS1 " Type="GeneProduct" GroupRef="e9d19">
    <Graphics CenterX="1128.656185028212" CenterY="463.2807720663501" Width="80.0" Height="20.0" ZOrder="32768" FontSize="10" Valign="Middle" />
    <Xref Database="Ensembl" ID="ENSG00000137801" />
  </DataNode>
  <DataNode TextLabel="SLC7A6 " Type="GeneProduct" GroupRef="e9d19">
    <Graphics CenterX="1128.656185028212" CenterY="483.28077206635004" Width="80.0" Height="20.0" ZOrder="32768" FontSize="10" Valign="Middle" />
    <Xref Database="Ensembl" ID="ENSG00000103064" />
  </DataNode>
  <DataNode TextLabel="CDK6 " Type="GeneProduct" GroupRef="e9d19">
    <Graphics CenterX="1128.656185028212" CenterY="503.28077206635004" Width="80.0" Height="20.0" ZOrder="32768" FontSize="10" Valign="Middle" />
    <Xref Database="Ensembl" ID="ENSG00000105810" />
  </DataNode>
  <DataNode TextLabel="CDK6" GraphId="ca8e3" Type="GeneProduct">
    <Graphics CenterX="1127.656185028212" CenterY="601.4536115725227" Width="80.0" Height="20.0" ZOrder="32768" FontSize="10" Valign="Middle" />
    <Xref Database="Ensembl" ID="ENSG00000105810" />
  </DataNode>
  <DataNode TextLabel="MAP3K8" GraphId="a9d14" Type="GeneProduct">
    <Graphics CenterX="1131.656185028212" CenterY="703.6058749470083" Width="80.0" Height="20.0" ZOrder="32768" FontSize="10" Valign="Middle" />
    <Xref Database="Ensembl" ID="ENSG00000107968" />
  </DataNode>
  <DataNode TextLabel="ADIPOR2 " GraphId="ab635" Type="GeneProduct" GroupRef="d065f">
    <Graphics CenterX="1133.656185028212" CenterY="804.7581383214938" Width="80.0" Height="20.0" ZOrder="32768" FontSize="10" Valign="Middle" />
    <Xref Database="Ensembl" ID="ENSG00000006831" />
  </DataNode>
  <DataNode TextLabel="USP1 " Type="GeneProduct" GroupRef="d065f">
    <Graphics CenterX="1133.656185028212" CenterY="824.7581383214938" Width="80.0" Height="20.0" ZOrder="32768" FontSize="10" Valign="Middle" />
    <Xref Database="Ensembl" ID="ENSG00000162607" />
  </DataNode>
  <DataNode TextLabel="&quot;TUSC2 / Fus1 , Fusion &quot;" GraphId="f4eda" Type="GeneProduct">
    <Graphics CenterX="758.6561850282119" CenterY="828.3342700087358" Width="80.0" Height="20.0" ZOrder="32768" FontSize="10" Valign="Middle" />
    <Xref Database="Ensembl" ID="ENSG00000114383" />
  </DataNode>
  <DataNode TextLabel="MIRLET7B" GraphId="dc248" Type="Rna">
    <Graphics CenterX="72.5552050473186" CenterY="69.40063091482638" Width="80.0" Height="20.0" ZOrder="32768" FontSize="10" Valign="Middle" Color="990099" />
    <Xref Database="Ensembl" ID="ENSG00000207875" />
  </DataNode>
  <DataNode TextLabel="MIR155" GraphId="e04b3" Type="Rna">
    <Graphics CenterX="255.52050473186134" CenterY="71.50368033648793" Width="80.0" Height="20.0" ZOrder="32768" FontSize="10" Valign="Middle" Color="990099" />
    <Xref Database="Ensembl" ID="ENSG00000207795" />
  </DataNode>
  <DataNode TextLabel="MIR16-1" GraphId="eec8c" Type="Rna" GroupRef="af95f">
    <Graphics CenterX="421.66140904311254" CenterY="53.627760252365945" Width="80.0" Height="20.0" ZOrder="32768" FontSize="10" Valign="Middle" Color="990099" />
    <Xref Database="Ensembl" ID="ENSG00000208006" />
  </DataNode>
  <DataNode TextLabel="MIR1-1" GraphId="cf513" Type="Rna" GroupRef="eb983">
    <Graphics CenterX="591.0084121976869" CenterY="53.39116719242902" Width="80.0" Height="20.0" ZOrder="32768" FontSize="10" Valign="Middle" Color="990099" />
    <Xref Database="Entrez Gene" ID="406904" />
  </DataNode>
  <DataNode TextLabel="MIR30A" GraphId="f4c7a" Type="Rna" GroupRef="aef0b">
    <Graphics CenterX="756.2215657311673" CenterY="55.019202363367796" Width="80.0" Height="20.0" ZOrder="32768" FontSize="10" Valign="Middle" Color="990099" />
    <Xref Database="Ensembl" ID="ENSG00000207827" />
  </DataNode>
  <DataNode TextLabel="MIR106A" GraphId="fc30a" Type="Rna">
    <Graphics CenterX="760.0" CenterY="672.0" Width="80.0" Height="20.0" ZOrder="32768" FontSize="10" Valign="Middle" Color="990099" />
    <Xref Database="Ensembl" ID="ENSG00000207602" />
  </DataNode>
  <DataNode TextLabel="MIR124-1" GraphId="d31a7" Type="Rna" GroupRef="fab69">
    <Graphics CenterX="69.0" CenterY="561.0" Width="80.0" Height="20.0" ZOrder="32768" FontSize="10" Valign="Middle" Color="990099" />
    <Xref Database="Ensembl" ID="ENSG00000208010" />
  </DataNode>
  <DataNode TextLabel="MIR127" GraphId="b9687" Type="Rna">
    <Graphics CenterX="254.0" CenterY="640.0" Width="80.0" Height="20.0" ZOrder="32768" FontSize="10" Valign="Middle" Color="990099" />
    <Xref Database="Ensembl" ID="ENSG00000207608" />
  </DataNode>
  <DataNode TextLabel="MIR133A1" GraphId="ccbd3" Type="Rna" GroupRef="e9af3">
    <Graphics CenterX="953.0" CenterY="54.0" Width="80.0" Height="20.0" ZOrder="32768" FontSize="10" Valign="Middle" Color="990099" />
    <Xref Database="Ensembl" ID="ENSG00000207786" />
  </DataNode>
  <DataNode TextLabel="MIR15A" GraphId="ab8f0" Type="Rna">
    <Graphics CenterX="958.0" CenterY="262.0" Width="80.0" Height="20.0" ZOrder="32768" FontSize="10" Valign="Middle" Color="990099" />
    <Xref Database="Ensembl" ID="ENSG00000207718" />
  </DataNode>
  <DataNode TextLabel="MIR16-1" GraphId="b87a8" Type="Rna" GroupRef="aa9a4">
    <Graphics CenterX="962.0" CenterY="441.0" Width="80.0" Height="20.0" ZOrder="32768" FontSize="10" Valign="Middle" Color="990099" />
    <Xref Database="Ensembl" ID="ENSG00000208006" />
  </DataNode>
  <DataNode TextLabel="MIR200A" GraphId="fb4d8" Type="Rna">
    <Graphics CenterX="966.0" CenterY="561.0" Width="80.0" Height="20.0" ZOrder="32768" FontSize="10" Valign="Middle" Color="990099" />
    <Xref Database="Ensembl" ID="ENSG00000207607" />
  </DataNode>
  <DataNode TextLabel="MIR200B" GraphId="da350" Type="Rna">
    <Graphics CenterX="969.0" CenterY="660.0" Width="80.0" Height="20.0" ZOrder="32768" FontSize="10" Valign="Middle" Color="990099" />
    <Xref Database="Ensembl" ID="ENSG00000207730" />
  </DataNode>
  <DataNode TextLabel="MIR200C" GraphId="d95fd" Type="Rna">
    <Graphics CenterX="970.8383961117868" CenterY="782.5030376670717" Width="80.0" Height="20.0" ZOrder="32768" FontSize="10" Valign="Middle" Color="990099" />
    <Xref Database="Ensembl" ID="ENSG00000207713" />
  </DataNode>
  <DataNode TextLabel="MIR24-1" GraphId="bb1cf" Type="Rna" GroupRef="e3a44">
    <Graphics CenterX="1119.0" CenterY="56.0" Width="80.0" Height="20.0" ZOrder="32768" FontSize="10" Valign="Middle" Color="990099" />
    <Xref Database="Ensembl" ID="ENSG00000207617" />
  </DataNode>
  <DataNode TextLabel="MIR29B1" GraphId="be126" Type="Rna" GroupRef="c56fa">
    <Graphics CenterX="1123.0" CenterY="183.0" Width="80.0" Height="20.0" ZOrder="32768" FontSize="10" Valign="Middle" Color="990099" />
    <Xref Database="Ensembl" ID="ENSG00000207748" />
  </DataNode>
  <DataNode TextLabel="MIR29C" GraphId="a0e73" Type="Rna">
    <Graphics CenterX="1124.0" CenterY="303.0" Width="80.0" Height="20.0" ZOrder="32768" FontSize="10" Valign="Middle" Color="990099" />
    <Xref Database="Ensembl" ID="ENSG00000207966" />
  </DataNode>
  <DataNode TextLabel="MIR378A" GraphId="caf64" Type="Rna">
    <Graphics CenterX="758.0" CenterY="774.0" Width="80.0" Height="20.0" ZOrder="32768" FontSize="10" Valign="Middle" Color="990099" />
    <Xref Database="Ensembl" ID="ENSG00000199047" />
  </DataNode>
  <DataNode TextLabel="MIR375" GraphId="dc44e" Type="Rna">
    <Graphics CenterX="1133.0" CenterY="754.0" Width="80.0" Height="20.0" ZOrder="32768" FontSize="10" Valign="Middle" Color="990099" />
    <Xref Database="Ensembl" ID="ENSG00000198973" />
  </DataNode>
  <DataNode TextLabel="MIR370" GraphId="d04c4" Type="Rna">
    <Graphics CenterX="1131.0" CenterY="648.0" Width="80.0" Height="20.0" ZOrder="32768" FontSize="10" Valign="Middle" Color="990099" />
    <Xref Database="Ensembl" ID="ENSG00000199005" />
  </DataNode>
  <DataNode TextLabel="MIR34A" GraphId="e524c" Type="Rna">
    <Graphics CenterX="1127.0" CenterY="549.0" Width="80.0" Height="20.0" ZOrder="32768" FontSize="10" Valign="Middle" Color="990099" />
    <Xref Database="Ensembl" ID="ENSG00000207865" />
  </DataNode>
  <DataNode TextLabel="MIR30A" GraphId="c3040" Type="Rna">
    <Graphics CenterX="1128.0" CenterY="391.0" Width="80.0" Height="20.0" ZOrder="32768" FontSize="10" Valign="Middle" Color="990099" />
    <Xref Database="Ensembl" ID="ENSG00000207827" />
  </DataNode>
  <DataNode TextLabel="MIR16-2" GraphId="bb2e0" Type="Rna" GroupRef="af95f">
    <Graphics CenterX="421.66140904311254" CenterY="73.62776025236596" Width="80.0" Height="20.0" ZOrder="32800" FontSize="10" Valign="Middle" Color="990099" />
    <Xref Database="Ensembl" ID="ENSG00000198987" />
  </DataNode>
  <DataNode TextLabel="MIR1-2" GraphId="f4175" Type="Rna" GroupRef="eb983">
    <Graphics CenterX="591.008412197687" CenterY="73.39116719242902" Width="80.0" Height="20.0" ZOrder="32801" FontSize="10" Valign="Middle" Color="990099" />
    <Xref Database="Entrez Gene" ID="406905" />
  </DataNode>
  <DataNode TextLabel="MIR30B" GraphId="c287a" Type="Rna" GroupRef="aef0b">
    <Graphics CenterX="756.2215657311673" CenterY="75.0192023633678" Width="80.0" Height="20.0" ZOrder="32802" FontSize="10" Valign="Middle" Color="990099" />
    <Xref Database="Ensembl" ID="ENSG00000207582" />
  </DataNode>
  <DataNode TextLabel="MIR30C1" GraphId="d3d09" Type="Rna" GroupRef="aef0b">
    <Graphics CenterX="756.2215657311673" CenterY="95.01920236336781" Width="80.0" Height="20.0" ZOrder="32803" FontSize="10" Valign="Middle" Color="990099" />
    <Xref Database="Ensembl" ID="ENSG00000207962" />
  </DataNode>
  <DataNode TextLabel="MIR30C2" GraphId="ad957" Type="Rna" GroupRef="aef0b">
    <Graphics CenterX="756.2215657311673" CenterY="115.0192023633678" Width="80.0" Height="20.0" ZOrder="32804" FontSize="10" Valign="Middle" Color="990099" />
    <Xref Database="Ensembl" ID="ENSG00000199094" />
  </DataNode>
  <DataNode TextLabel="MIR30D" GraphId="a1196" Type="Rna" GroupRef="aef0b">
    <Graphics CenterX="756.2215657311673" CenterY="135.01920236336775" Width="80.0" Height="20.0" ZOrder="32805" FontSize="10" Valign="Middle" Color="990099" />
    <Xref Database="Ensembl" ID="ENSG00000199153" />
  </DataNode>
  <DataNode TextLabel="MIR30E" GraphId="ff03f" Type="Rna" GroupRef="aef0b">
    <Graphics CenterX="756.2215657311673" CenterY="155.01920236336767" Width="80.0" Height="20.0" ZOrder="32806" FontSize="10" Valign="Middle" Color="990099" />
    <Xref Database="Ensembl" ID="ENSG00000198974" />
  </DataNode>
  <DataNode TextLabel="MIR124-2" GraphId="ac231" Type="Rna" GroupRef="fab69">
    <Graphics CenterX="69.0" CenterY="581.0" Width="80.0" Height="20.0" ZOrder="32807" FontSize="10" Valign="Middle" Color="990099" />
    <Xref Database="Ensembl" ID="ENSG00000207816" />
  </DataNode>
  <DataNode TextLabel="MIR124-3" GraphId="ac24e" Type="Rna" GroupRef="fab69">
    <Graphics CenterX="69.0" CenterY="601.0" Width="80.0" Height="20.0" ZOrder="32808" FontSize="10" Valign="Middle" Color="990099" />
    <Xref Database="Ensembl" ID="ENSG00000207598" />
  </DataNode>
  <DataNode TextLabel="MIR133B" GraphId="c8c88" Type="Rna">
    <Graphics CenterX="954.0" CenterY="169.0" Width="80.0" Height="20.0" ZOrder="32809" FontSize="10" Valign="Middle" Color="990099" />
    <Xref Database="Ensembl" ID="ENSG00000199080" />
  </DataNode>
  <DataNode TextLabel="MIR133A2" GraphId="ceab0" Type="Rna" GroupRef="e9af3">
    <Graphics CenterX="953.0" CenterY="74.0" Width="80.0" Height="20.0" ZOrder="32810" FontSize="10" Valign="Middle" Color="990099" />
    <Xref Database="Ensembl" ID="ENSG00000207764" />
  </DataNode>
  <DataNode TextLabel="MIR15B" GraphId="d0b42" Type="Rna">
    <Graphics CenterX="960.0" CenterY="347.0" Width="80.0" Height="20.0" ZOrder="32811" FontSize="10" Valign="Middle" Color="990099" />
    <Xref Database="Ensembl" ID="ENSG00000207779" />
  </DataNode>
  <DataNode TextLabel="MIR16-2" GraphId="e7e12" Type="Rna" GroupRef="aa9a4">
    <Graphics CenterX="962.0" CenterY="461.0" Width="80.0" Height="20.0" ZOrder="32812" FontSize="10" Valign="Middle" Color="990099" />
    <Xref Database="Ensembl" ID="ENSG00000198987" />
  </DataNode>
  <DataNode TextLabel="MIR24-2" GraphId="fcdd0" Type="Rna" GroupRef="e3a44">
    <Graphics CenterX="1119.0" CenterY="76.0" Width="80.0" Height="20.0" ZOrder="32813" FontSize="10" Valign="Middle" Color="990099" />
    <Xref Database="Ensembl" ID="ENSG00000209707" />
  </DataNode>
  <DataNode TextLabel="MIR29B2" GraphId="f47b3" Type="Rna" GroupRef="c56fa">
    <Graphics CenterX="1123.0" CenterY="203.0" Width="80.0" Height="20.0" ZOrder="32814" FontSize="10" Valign="Middle" Color="990099" />
    <Xref Database="Ensembl" ID="ENSG00000207790" />
  </DataNode>
  <Interaction>
    <Graphics ZOrder="12288" LineThickness="1.0">
      <Point X="72.5552050473186" Y="79.40063091482638" GraphRef="dc248" RelX="0.0" RelY="1.0" />
      <Point X="73.41219768664564" Y="116.95793901156682" GraphRef="e6c1d" RelX="0.0" RelY="-1.0" ArrowHead="Arrow" />
    </Graphics>
    <Xref Database="" ID="" />
  </Interaction>
  <Interaction>
    <Graphics ZOrder="12288" LineThickness="1.0">
      <Point X="255.52050473186137" Y="81.50368033648793" GraphRef="e04b3" RelX="0.0" RelY="1.0" />
      <Point X="256.28494779241" Y="117.71763005498485" GraphRef="e0269" RelX="0.0" RelY="-1.0" ArrowHead="Arrow" />
    </Graphics>
    <Xref Database="" ID="" />
  </Interaction>
  <Interaction>
    <Graphics ZOrder="12288" LineThickness="1.0">
      <Point X="421.66140904311254" Y="91.62776025236596" GraphRef="f1acf" RelX="0.0" RelY="1.0" />
      <Point X="422.5925101742799" Y="116.26231202411992" GraphRef="cf237" RelX="0.0" RelY="-1.0" ArrowHead="Arrow" />
    </Graphics>
    <Xref Database="" ID="" />
  </Interaction>
  <Interaction>
    <Graphics ZOrder="12288" LineThickness="1.0">
      <Point X="591.008412197687" Y="91.39116719242902" GraphRef="a598c" RelX="0.0" RelY="1.0" />
      <Point X="591.6151868705099" Y="117.54972530605227" GraphRef="bbd72" RelX="0.0" RelY="-1.0" ArrowHead="Arrow" />
    </Graphics>
    <Xref Database="" ID="" />
  </Interaction>
  <Interaction>
    <Graphics ZOrder="12288" LineThickness="1.0">
      <Point X="756.2215657311673" Y="173.0192023633677" GraphRef="dc02f" RelX="0.0" RelY="1.0" />
      <Point X="756.4544718692579" Y="222.77489130881818" GraphRef="c1e2b" RelX="0.0" RelY="-1.0" ArrowHead="Arrow" />
    </Graphics>
    <Xref Database="" ID="" />
  </Interaction>
  <Interaction>
    <Graphics ZOrder="12288" LineThickness="1.0">
      <Point X="760.0" Y="682.0" GraphRef="fc30a" RelX="0.0" RelY="1.0" />
      <Point X="759.4428394100207" Y="712.811264088071" GraphRef="ab4b3" RelX="0.0" RelY="-1.0" ArrowHead="Arrow" />
    </Graphics>
    <Xref Database="" ID="" />
  </Interaction>
  <Interaction>
    <Graphics ZOrder="12288" LineThickness="1.0">
      <Point X="69.0" Y="619.0" GraphRef="c744c" RelX="0.0" RelY="1.0" />
      <Point X="69.5418320718336" Y="647.7734259270013" GraphRef="b26ed" RelX="0.0" RelY="-1.0" ArrowHead="Arrow" />
    </Graphics>
    <Xref Database="" ID="" />
  </Interaction>
  <Interaction>
    <Graphics ZOrder="12288" LineThickness="1.0">
      <Point X="254.0" Y="650.0" GraphRef="b9687" RelX="0.0" RelY="1.0" />
      <Point X="254.7799273099281" Y="686.6781878317646" GraphRef="a50fd" RelX="0.0" RelY="-1.0" ArrowHead="Arrow" />
    </Graphics>
    <Xref Database="" ID="" />
  </Interaction>
  <Interaction>
    <Graphics ZOrder="12288" LineThickness="1.0">
      <Point X="954.0" Y="179.0" GraphRef="c8c88" RelX="0.0" RelY="1.0" />
      <Point X="954.5716555226311" Y="200.00884830865888" GraphRef="b6ce1" RelX="0.0" RelY="-1.0" ArrowHead="Arrow" />
    </Graphics>
    <Xref Database="" ID="" />
  </Interaction>
  <Interaction>
    <Graphics ZOrder="12288" LineThickness="1.0">
      <Point X="953.0" Y="92.0" />
      <Point X="953.5716555226311" Y="120.43741973722976" GraphRef="bb6ad" RelX="0.0" RelY="-1.0" ArrowHead="Arrow" />
    </Graphics>
    <Xref Database="" ID="" />
  </Interaction>
  <Interaction>
    <Graphics ZOrder="12288" LineThickness="1.0">
      <Point X="958.0" Y="272.0" GraphRef="ab8f0" RelX="0.0" RelY="1.0" />
      <Point X="958.5716555226311" Y="301.4850387848497" GraphRef="b539b" RelX="0.0" RelY="-1.0" ArrowHead="Arrow" />
    </Graphics>
    <Xref Database="" ID="" />
  </Interaction>
  <Interaction>
    <Graphics ZOrder="12288" LineThickness="1.0">
      <Point X="960.0" Y="357.0" GraphRef="d0b42" RelX="0.0" RelY="1.0" />
      <Point X="960.5716555226311" Y="382.72313402294486" GraphRef="deab4" RelX="0.0" RelY="-1.0" ArrowHead="Arrow" />
    </Graphics>
    <Xref Database="" ID="" />
  </Interaction>
  <Interaction>
    <Graphics ZOrder="12288" LineThickness="1.0">
      <Point X="962.0" Y="479.0" GraphRef="d4a42" RelX="0.0" RelY="1.0" />
      <Point X="962.5716555226311" Y="504.34218164199297" GraphRef="e10f4" RelX="0.0" RelY="-1.0" ArrowHead="Arrow" />
    </Graphics>
    <Xref Database="" ID="" />
  </Interaction>
  <Interaction>
    <Graphics ZOrder="12288" LineThickness="1.0">
      <Point X="966.0" Y="571.0" GraphRef="fb4d8" RelX="0.0" RelY="1.0" />
      <Point X="966.5716555226311" Y="604.429900940237" GraphRef="d66fa" RelX="0.0" RelY="-1.0" ArrowHead="Arrow" />
    </Graphics>
    <Xref Database="" ID="" />
  </Interaction>
  <Interaction>
    <Graphics ZOrder="12288" LineThickness="1.0">
      <Point X="969.0" Y="670.0" GraphRef="da350" RelX="0.0" RelY="1.0" />
      <Point X="969.5716555226311" Y="705.3278275750056" GraphRef="d9546" RelX="0.0" RelY="-1.0" ArrowHead="Arrow" />
    </Graphics>
    <Xref Database="" ID="" />
  </Interaction>
  <Interaction>
    <Graphics ZOrder="12288" LineThickness="1.0">
      <Point X="970.8383961117868" Y="792.5030376670717" GraphRef="d95fd" RelX="0.0" RelY="1.0" />
      <Point X="970.9373906380624" Y="826.3873580979883" GraphRef="f83c6" RelX="0.0" RelY="-1.0" ArrowHead="Arrow" />
    </Graphics>
    <Xref Database="" ID="" />
  </Interaction>
  <Interaction>
    <Graphics ZOrder="12288" LineThickness="1.0">
      <Point X="1119.0" Y="94.0" GraphRef="c5fe5" RelX="0.0" RelY="1.0" />
      <Point X="1119.656185028212" Y="120.95302693704701" GraphRef="dc6c6" RelX="0.0" RelY="-1.0" ArrowHead="Arrow" />
    </Graphics>
    <Xref Database="" ID="" />
  </Interaction>
  <Interaction>
    <Graphics ZOrder="12288" LineThickness="1.0">
      <Point X="1123.0" Y="221.0" GraphRef="e6252" RelX="0.0" RelY="1.0" />
      <Point X="1123.656185028212" Y="248.58677179301412" GraphRef="e03cb" RelX="0.0" RelY="-1.0" ArrowHead="Arrow" />
    </Graphics>
    <Xref Database="" ID="" />
  </Interaction>
  <Interaction>
    <Graphics ZOrder="12288" LineThickness="1.0">
      <Point X="1124.0" Y="313.0" GraphRef="a0e73" RelX="0.0" RelY="1.0" />
      <Point X="1124.656185028212" Y="344.35896136676166" GraphRef="a54c8" RelX="0.0" RelY="-1.0" ArrowHead="Arrow" />
    </Graphics>
    <Xref Database="" ID="" />
  </Interaction>
  <Interaction>
    <Graphics ZOrder="12288" LineThickness="1.0">
      <Point X="758.0" Y="784.0" GraphRef="caf64" RelX="0.0" RelY="1.0" />
      <Point X="758.6561850282119" Y="818.3342700087358" GraphRef="f4eda" RelX="0.0" RelY="-1.0" ArrowHead="Arrow" />
    </Graphics>
    <Xref Database="" ID="" />
  </Interaction>
  <Interaction>
    <Graphics ZOrder="12288" LineThickness="1.0">
      <Point X="1133.0" Y="764.0" GraphRef="dc44e" RelX="0.0" RelY="1.0" />
      <Point X="1133.656185028212" Y="786.7581383214938" GraphRef="feae5" RelX="0.0" RelY="-1.0" ArrowHead="Arrow" />
    </Graphics>
    <Xref Database="" ID="" />
  </Interaction>
  <Interaction>
    <Graphics ZOrder="12288" LineThickness="1.0">
      <Point X="1131.0" Y="658.0" GraphRef="d04c4" RelX="0.0" RelY="1.0" />
      <Point X="1131.656185028212" Y="693.6058749470083" GraphRef="a9d14" RelX="0.0" RelY="-1.0" ArrowHead="Arrow" />
    </Graphics>
    <Xref Database="" ID="" />
  </Interaction>
  <Interaction>
    <Graphics ZOrder="12288" LineThickness="1.0">
      <Point X="1127.0" Y="559.0" GraphRef="e524c" RelX="0.0" RelY="1.0" />
      <Point X="1127.656185028212" Y="591.4536115725227" GraphRef="ca8e3" RelX="0.0" RelY="-1.0" ArrowHead="Arrow" />
    </Graphics>
    <Xref Database="" ID="" />
  </Interaction>
  <Interaction>
    <Graphics ZOrder="12288" LineThickness="1.0">
      <Point X="1128.0" Y="401.0" GraphRef="c3040" RelX="0.0" RelY="1.0" />
      <Point X="1128.656185028212" Y="425.2807720663502" GraphRef="bb139" RelX="0.0" RelY="-1.0" ArrowHead="Arrow" />
    </Graphics>
    <Xref Database="" ID="" />
  </Interaction>
  <Group GroupId="d5c3b" GraphId="e6c1d" Style="Group" />
  <Group GroupId="de103" GraphId="e0269" Style="Group" />
  <Group GroupId="e6b69" GraphId="cf237" Style="Group" />
  <Group GroupId="af95f" GraphId="f1acf" Style="Group" />
  <Group GroupId="eb983" GraphId="a598c" Style="Group" />
  <Group GroupId="f132b" GraphId="bbd72" Style="Group" />
  <Group GroupId="aef0b" GraphId="dc02f" Style="Group" />
  <Group GroupId="b714e" GraphId="c1e2b" Style="Group" />
  <Group GroupId="fab69" GraphId="c744c" Style="Group" />
  <Group GroupId="a6691" GraphId="b26ed" Style="Group" />
  <Group GroupId="e9af3" GraphId="fd389" Style="Group" />
  <Group GroupId="aa9a4" GraphId="d4a42" Style="Group" />
  <Group GroupId="daa54" GraphId="a50ba" Style="Group" />
  <Group GroupId="e3a44" GraphId="c5fe5" Style="Group" />
  <Group GroupId="c56fa" GraphId="e6252" Style="Group" />
  <Group GroupId="d065f" GraphId="feae5" Style="Group" />
  <Group GroupId="e9d19" GraphId="bb139" Style="Group" />
  <InfoBox CenterX="0.0" CenterY="0.0" />
  <Biopax>
    <bp:openControlledVocabulary xmlns:bp="http://www.biopax.org/release/biopax-level3.owl#">
      <bp:TERM xmlns:rdf="http://www.w3.org/1999/02/22-rdf-syntax-ns#" rdf:datatype="http://www.w3.org/2001/XMLSchema#string">miRNA pathway</bp:TERM>
      <bp:ID xmlns:rdf="http://www.w3.org/1999/02/22-rdf-syntax-ns#" rdf:datatype="http://www.w3.org/2001/XMLSchema#string">PW:0000808</bp:ID>
      <bp:Ontology xmlns:rdf="http://www.w3.org/1999/02/22-rdf-syntax-ns#" rdf:datatype="http://www.w3.org/2001/XMLSchema#string">Pathway Ontology</bp:Ontology>
    </bp:openControlledVocabulary>
    <bp:openControlledVocabulary xmlns:bp="http://www.biopax.org/release/biopax-level3.owl#">
      <bp:TERM xmlns:rdf="http://www.w3.org/1999/02/22-rdf-syntax-ns#" rdf:datatype="http://www.w3.org/2001/XMLSchema#string">leukocyte</bp:TERM>
      <bp:ID xmlns:rdf="http://www.w3.org/1999/02/22-rdf-syntax-ns#" rdf:datatype="http://www.w3.org/2001/XMLSchema#string">CL:0000738</bp:ID>
      <bp:Ontology xmlns:rdf="http://www.w3.org/1999/02/22-rdf-syntax-ns#" rdf:datatype="http://www.w3.org/2001/XMLSchema#string">Cell Type</bp:Ontology>
    </bp:openControlledVocabulary>
  </Biopax>
</Pathway>
