# Supplementary material for: A network biology workflow to study transcriptomics data of the diabetic liver
Source: BMC Genomics. 2014 Nov 15;15(1):971. doi: 10.1186/1471-2164-15-971 (PMC4246458; doi:10.1186/1471-2164-15-971)
Supplement: Supplementary file 2 — Additional file 2: WikiPathways human pathway collection downloaded on 17 June 2014 ( http://wikipathways.org/index.php/Download_Pathways ). (ZIP 2 MB) [file 12864_2014_6667_MOESM2_ESM.zip › 2014-06-17-WikiPathways-HumanCollection/Hs_miR-targeted_genes_in_lymphocytes_-_TarBase_WP2004_75374.gpml]

<?xml version="1.0" encoding="UTF-8"?>
<Pathway xmlns="http://pathvisio.org/GPML/2013a" Name="miR-targeted genes in lymphocytes - TarBase" Version="20110706" Last-Modified="2/21/2013" Organism="Homo sapiens">
  <Comment Source="WikiPathways-description">This cataloge pathway was created using the database from "http://diana.cslab.ece.ntua.gr/tarbase/" with exclusions based on evidance type. This pathway only incldes miR targeted genes expressed in Lymphocyte cells. This pathway is meant for data mapping.</Comment>
  <Comment Source="WikiPathways-category">Molecular Function</Comment>
  <Graphics BoardWidth="2626.462598593132" BoardHeight="2043.2036408904435" />
  <DataNode TextLabel="PHC2" Type="GeneProduct" GroupRef="a9463">
    <Graphics CenterX="552.7049554632594" CenterY="262.43676529631523" Width="80.0" Height="20.0" ZOrder="33083" FontSize="10" Valign="Middle" />
    <Xref Database="Ensembl" ID="ENSG00000134686" />
  </DataNode>
  <DataNode TextLabel="MTHFD2" Type="GeneProduct" GroupRef="beda4">
    <Graphics CenterX="999.8821224585168" CenterY="264.44137105838024" Width="80.0" Height="20.0" ZOrder="33084" FontSize="10" Valign="Middle" />
    <Xref Database="Ensembl" ID="ENSG00000065911" />
  </DataNode>
  <DataNode TextLabel="CHORDC1" Type="GeneProduct" GroupRef="bef89">
    <Graphics CenterX="682.3505413070353" CenterY="345.68976311659407" Width="80.0" Height="20.0" ZOrder="33085" FontSize="10" Valign="Middle" />
    <Xref Database="Ensembl" ID="ENSG00000110172" />
  </DataNode>
  <DataNode TextLabel="HOXD8" GraphId="e52de" Type="GeneProduct">
    <Graphics CenterX="1781.1151539798748" CenterY="1014.6841028634757" Width="80.0" Height="20.0" ZOrder="33086" FontSize="10" Valign="Middle" />
    <Xref Database="Ensembl" ID="ENSG00000175879" />
  </DataNode>
  <DataNode TextLabel="ARL10" Type="GeneProduct" GroupRef="a9463">
    <Graphics CenterX="455.6221035074911" CenterY="260.53463623211326" Width="80.0" Height="20.0" ZOrder="33087" FontSize="10" Valign="Middle" />
    <Xref Database="Ensembl" ID="ENSG00000175414" />
  </DataNode>
  <DataNode TextLabel="NP" Type="GeneProduct" GroupRef="beda4">
    <Graphics CenterX="899.3234632406397" CenterY="265.67042133770985" Width="80.0" Height="20.0" ZOrder="33088" FontSize="10" Valign="Middle" />
    <Xref Database="Ensembl" ID="ENSG00000198805" />
  </DataNode>
  <DataNode TextLabel="ADPGK" Type="GeneProduct" GroupRef="beda4">
    <Graphics CenterX="899.3234632406397" CenterY="205.67042133770988" Width="80.0" Height="20.0" ZOrder="33089" FontSize="10" Valign="Middle" />
    <Xref Database="Ensembl" ID="ENSG00000159322" />
  </DataNode>
  <DataNode TextLabel="MIRLET7G" GraphId="c3878" Type="Rna">
    <Graphics CenterX="304.312671497035" CenterY="343.3333333333334" Width="80.0" Height="20.0" ZOrder="33090" FontSize="10" Valign="Middle" Color="990099" />
    <Xref Database="Ensembl" ID="ENSG00000199150" />
  </DataNode>
  <DataNode TextLabel="SMAD1" Type="GeneProduct" GroupRef="d5a13">
    <Graphics CenterX="2230.174193219011" CenterY="211.8355288196261" Width="80.0" Height="20.0" ZOrder="33091" FontSize="10" Valign="Middle" />
    <Xref Database="Ensembl" ID="ENSG00000170365" />
  </DataNode>
  <DataNode TextLabel="RDH10 " Type="GeneProduct" GroupRef="a17d1">
    <Graphics CenterX="304.312671497035" CenterY="827.1773254153046" Width="80.0" Height="20.0" ZOrder="33092" FontSize="10" Valign="Middle" />
    <Xref Database="Ensembl" ID="ENSG00000121039" />
  </DataNode>
  <DataNode TextLabel="PKM2" GraphId="a742e" Type="GeneProduct">
    <Graphics CenterX="1498.6720879450831" CenterY="182.46081534505842" Width="80.0" Height="20.0" ZOrder="33093" FontSize="10" Valign="Middle" />
    <Xref Database="Ensembl" ID="ENSG00000067225" />
  </DataNode>
  <DataNode TextLabel="CAPG" Type="GeneProduct" GroupRef="e3963">
    <Graphics CenterX="171.0851045613133" CenterY="217.9369207388847" Width="80.0" Height="20.0" ZOrder="33094" FontSize="10" Valign="Middle" />
    <Xref Database="Ensembl" ID="ENSG00000042493" />
  </DataNode>
  <DataNode TextLabel="FMNL2" Type="GeneProduct" GroupRef="a9463">
    <Graphics CenterX="455.6221035074911" CenterY="600.5346362321133" Width="80.0" Height="20.0" ZOrder="33095" FontSize="10" Valign="Middle" />
    <Xref Database="Ensembl" ID="ENSG00000157827" />
  </DataNode>
  <DataNode TextLabel="EGFR" Type="GeneProduct" GroupRef="beda4">
    <Graphics CenterX="899.3234632406397" CenterY="785.6704213377102" Width="80.0" Height="20.0" ZOrder="33096" FontSize="10" Valign="Middle" />
    <Xref Database="Ensembl" ID="ENSG00000146648" />
  </DataNode>
  <DataNode TextLabel="RFT1" Type="GeneProduct" GroupRef="beda4">
    <Graphics CenterX="999.8821224585168" CenterY="604.4413710583796" Width="80.0" Height="20.0" ZOrder="33097" FontSize="10" Valign="Middle" />
    <Xref Database="Ensembl" ID="ENSG00000163933" />
  </DataNode>
  <DataNode TextLabel="CDK5RAP3" Type="GeneProduct" GroupRef="a9463">
    <Graphics CenterX="455.6221035074911" CenterY="380.5346362321136" Width="80.0" Height="20.0" ZOrder="33098" FontSize="10" Valign="Middle" />
    <Xref Database="Ensembl" ID="ENSG00000108465" />
  </DataNode>
  <DataNode TextLabel="EZH2 / Enx-1" GraphId="c8ce5" Type="GeneProduct" GroupRef="a9af2">
    <Graphics CenterX="1358.656570484273" CenterY="177.13512565563929" Width="80.0" Height="20.0" ZOrder="33099" FontSize="10" Valign="Middle" />
    <Xref Database="Ensembl" ID="ENSG00000106462" />
  </DataNode>
  <DataNode TextLabel="MRM1" Type="GeneProduct" GroupRef="e3963">
    <Graphics CenterX="76.2771392081737" CenterY="777.362707535122" Width="80.0" Height="20.0" ZOrder="33100" FontSize="10" Valign="Middle" />
    <Xref Database="Ensembl" ID="ENSG00000129282" />
  </DataNode>
  <DataNode TextLabel="ELMOD2" Type="GeneProduct" GroupRef="a9599">
    <Graphics CenterX="1131.8067410370052" CenterY="445.7795575861533" Width="80.0" Height="20.0" ZOrder="33101" FontSize="10" Valign="Middle" />
    <Xref Database="Ensembl" ID="ENSG00000179387" />
  </DataNode>
  <DataNode TextLabel="TMEM43" Type="GeneProduct" GroupRef="bef89">
    <Graphics CenterX="778.5530729526051" CenterY="686.4492567874804" Width="80.0" Height="20.0" ZOrder="33102" FontSize="10" Valign="Middle" />
    <Xref Database="Ensembl" ID="ENSG00000170876" />
  </DataNode>
  <DataNode TextLabel="ADPGK" Type="GeneProduct" GroupRef="a9599">
    <Graphics CenterX="1131.8067410370052" CenterY="185.77955758615323" Width="80.0" Height="20.0" ZOrder="33103" FontSize="10" Valign="Middle" />
    <Xref Database="Ensembl" ID="ENSG00000159322" />
  </DataNode>
  <DataNode TextLabel="UBE2V1" Type="GeneProduct" GroupRef="bef89">
    <Graphics CenterX="778.5530729526051" CenterY="806.4492567874795" Width="80.0" Height="20.0" ZOrder="33104" FontSize="10" Valign="Middle" />
    <Xref Database="Ensembl" ID="ENSG00000124208" />
  </DataNode>
  <DataNode TextLabel="LAMC1 / laminin gamma " Type="GeneProduct" GroupRef="a17d1">
    <Graphics CenterX="304.31267149703507" CenterY="727.1773254153042" Width="128.65616459160356" Height="20.0" ZOrder="33105" FontSize="10" Valign="Middle" />
    <Xref Database="Ensembl" ID="ENSG00000135862" />
  </DataNode>
  <DataNode TextLabel="GNL3L" Type="GeneProduct" GroupRef="bef89">
    <Graphics CenterX="682.3505413070353" CenterY="505.6897631165942" Width="80.0" Height="20.0" ZOrder="33106" FontSize="10" Valign="Middle" />
    <Xref Database="Ensembl" ID="ENSG00000130119" />
  </DataNode>
  <DataNode TextLabel="NOTCH2" Type="GeneProduct" GroupRef="beda4">
    <Graphics CenterX="999.8821224585168" CenterY="304.44137105837973" Width="80.0" Height="20.0" ZOrder="33107" FontSize="10" Valign="Middle" />
    <Xref Database="Ensembl" ID="ENSG00000134250" />
  </DataNode>
  <DataNode TextLabel="CORO1C" Type="GeneProduct" GroupRef="beda4">
    <Graphics CenterX="899.3234632406397" CenterY="645.67042133771" Width="80.0" Height="20.0" ZOrder="33108" FontSize="10" Valign="Middle" />
    <Xref Database="Ensembl" ID="ENSG00000110880" />
  </DataNode>
  <DataNode TextLabel="HIPK3 " GraphId="f55f0" Type="GeneProduct" GroupRef="b6c68">
    <Graphics CenterX="2534.0" CenterY="650.999840328275" Width="80.0" Height="20.0" ZOrder="33109" FontSize="10" Valign="Middle" />
    <Xref Database="Ensembl" ID="ENSG00000110422" />
  </DataNode>
  <DataNode TextLabel="ARID1A" Type="GeneProduct" GroupRef="beda4">
    <Graphics CenterX="899.3234632406397" CenterY="405.6704213377099" Width="80.0" Height="20.0" ZOrder="33110" FontSize="10" Valign="Middle" />
    <Xref Database="Ensembl" ID="ENSG00000117713" />
  </DataNode>
  <DataNode TextLabel="HSDL1" Type="GeneProduct" GroupRef="a9463">
    <Graphics CenterX="455.6221035074911" CenterY="660.5346362321133" Width="80.0" Height="20.0" ZOrder="33111" FontSize="10" Valign="Middle" />
    <Xref Database="Ensembl" ID="ENSG00000103160" />
  </DataNode>
  <DataNode TextLabel="TUSC2 / Fus1 , Fusion" GraphId="c8a59" Type="GeneProduct">
    <Graphics CenterX="2381.7189924088048" CenterY="928.7609951839179" Width="130.84939787495023" Height="20.0" ZOrder="33112" FontSize="10" Valign="Middle" />
    <Xref Database="Ensembl" ID="ENSG00000114383" />
  </DataNode>
  <DataNode TextLabel="DNMT3B" Type="GeneProduct" GroupRef="beead">
    <Graphics CenterX="2230.174193219011" CenterY="890.9120661743523" Width="80.0" Height="20.0" ZOrder="33113" FontSize="10" Valign="Middle" />
    <Xref Database="Ensembl" ID="ENSG00000088305" />
  </DataNode>
  <DataNode TextLabel="TYMS" Type="GeneProduct" GroupRef="e3963">
    <Graphics CenterX="171.0851045613133" CenterY="757.9369207388846" Width="80.0" Height="20.0" ZOrder="33114" FontSize="10" Valign="Middle" />
    <Xref Database="Ensembl" ID="ENSG00000176890" />
  </DataNode>
  <DataNode TextLabel="NM_032121" Type="GeneProduct" GroupRef="a17d1">
    <Graphics CenterX="304.312671497035" CenterY="747.1773254153042" Width="80.0" Height="20.0" ZOrder="33115" FontSize="10" Valign="Middle" />
    <Xref Database="Ensembl" ID="ENSG00000102158" />
  </DataNode>
  <DataNode TextLabel="tuba3" Type="GeneProduct" GroupRef="cb4cf">
    <Graphics CenterX="2381.7189924088048" CenterY="169.7486156119288" Width="80.0" Height="20.0" ZOrder="33116" FontSize="10" Valign="Middle" />
    <Xref Database="Ensembl" ID="ENSG00000167552" />
  </DataNode>
  <DataNode TextLabel="PDLIM7" Type="GeneProduct" GroupRef="beda4">
    <Graphics CenterX="999.8821224585168" CenterY="364.4413710583795" Width="80.0" Height="20.0" ZOrder="33117" FontSize="10" Valign="Middle" />
    <Xref Database="Ensembl" ID="ENSG00000196923" />
  </DataNode>
  <DataNode TextLabel="GPAM" Type="GeneProduct" GroupRef="bef89">
    <Graphics CenterX="682.3505413070353" CenterY="525.6897631165939" Width="80.0" Height="20.0" ZOrder="33118" FontSize="10" Valign="Middle" />
    <Xref Database="Ensembl" ID="ENSG00000119927" />
  </DataNode>
  <DataNode TextLabel="IFRD1" Type="GeneProduct" GroupRef="a9599">
    <Graphics CenterX="1131.8067410370052" CenterY="625.7795575861538" Width="80.0" Height="20.0" ZOrder="33119" FontSize="10" Valign="Middle" />
    <Xref Database="Ensembl" ID="ENSG00000006652" />
  </DataNode>
  <DataNode TextLabel="ZEB1 / TCF8" Type="GeneProduct" GroupRef="df92c">
    <Graphics CenterX="1920.1063065752112" CenterY="901.4761047901831" Width="80.0" Height="20.0" ZOrder="33120" FontSize="10" Valign="Middle" />
    <Xref Database="Ensembl" ID="ENSG00000148516" />
  </DataNode>
  <DataNode TextLabel="MIR106B" GraphId="d0566" Type="Rna">
    <Graphics CenterX="1358.6565704842733" CenterY="524.0" Width="80.0" Height="20.0" ZOrder="33121" FontSize="10" Valign="Middle" Color="990099" />
    <Xref Database="Ensembl" ID="ENSG00000208036" />
  </DataNode>
  <DataNode TextLabel="BACE1 / Beta-Secretase 1" Type="GeneProduct" GroupRef="fe66f">
    <Graphics CenterX="1358.656570484273" CenterY="696.2648115725581" Width="133.65616459160356" Height="20.0" ZOrder="33122" FontSize="10" Valign="Middle" />
    <Xref Database="Ensembl" ID="ENSG00000186318" />
  </DataNode>
  <DataNode TextLabel="BCKDHB" Type="GeneProduct" GroupRef="beda4">
    <Graphics CenterX="899.3234632406397" CenterY="505.67042133771" Width="80.0" Height="20.0" ZOrder="33123" FontSize="10" Valign="Middle" />
    <Xref Database="Ensembl" ID="ENSG00000083123" />
  </DataNode>
  <DataNode TextLabel="IRS1" GraphId="dcfcf" Type="GeneProduct">
    <Graphics CenterX="1498.6720879450831" CenterY="819.4104470035419" Width="80.0" Height="20.0" ZOrder="33124" FontSize="10" Valign="Middle" />
    <Xref Database="Ensembl" ID="ENSG00000169047" />
  </DataNode>
  <DataNode TextLabel="MLSTD2" Type="GeneProduct" GroupRef="a9463">
    <Graphics CenterX="455.6221035074911" CenterY="780.5346362321137" Width="80.0" Height="20.0" ZOrder="33125" FontSize="10" Valign="Middle" />
    <Xref Database="Ensembl" ID="ENSG00000197601" />
  </DataNode>
  <DataNode TextLabel="POLR2C" Type="GeneProduct" GroupRef="e3963">
    <Graphics CenterX="171.0851045613133" CenterY="337.93692073888474" Width="80.0" Height="20.0" ZOrder="33126" FontSize="10" Valign="Middle" />
    <Xref Database="Ensembl" ID="ENSG00000102978" />
  </DataNode>
  <DataNode TextLabel="PDLIM5" Type="GeneProduct" GroupRef="a9463">
    <Graphics CenterX="552.7049554632594" CenterY="242.43676529631534" Width="80.0" Height="20.0" ZOrder="33127" FontSize="10" Valign="Middle" />
    <Xref Database="Ensembl" ID="ENSG00000163110" />
  </DataNode>
  <DataNode TextLabel="CDKN1A / p21" GraphId="c22e9" Type="GeneProduct">
    <Graphics CenterX="1358.656570484273" CenterY="572.4552877630337" Width="80.0" Height="20.0" ZOrder="33128" FontSize="10" Valign="Middle" />
    <Xref Database="Ensembl" ID="ENSG00000124762" />
  </DataNode>
  <DataNode TextLabel="NP" Type="GeneProduct" GroupRef="a9599">
    <Graphics CenterX="1131.8067410370052" CenterY="885.7795575861538" Width="80.0" Height="20.0" ZOrder="33129" FontSize="10" Valign="Middle" />
    <Xref Database="Ensembl" ID="ENSG00000198805" />
  </DataNode>
  <DataNode TextLabel="TPM1" Type="GeneProduct" GroupRef="beda4">
    <Graphics CenterX="999.8821224585168" CenterY="824.4413710583785" Width="80.0" Height="20.0" ZOrder="33130" FontSize="10" Valign="Middle" />
    <Xref Database="Ensembl" ID="ENSG00000140416" />
  </DataNode>
  <DataNode TextLabel="SUCLG2" Type="GeneProduct" GroupRef="a17d1">
    <Graphics CenterX="304.312671497035" CenterY="667.1773254153037" Width="80.0" Height="20.0" ZOrder="33131" FontSize="10" Valign="Middle" />
    <Xref Database="Ensembl" ID="ENSG00000172340" />
  </DataNode>
  <DataNode TextLabel="MAP3K8" GraphId="b51cc" Type="GeneProduct">
    <Graphics CenterX="2381.7189924088043" CenterY="543.18154874261" Width="80.0" Height="20.0" ZOrder="33132" FontSize="10" Valign="Middle" />
    <Xref Database="Ensembl" ID="ENSG00000107968" />
  </DataNode>
  <DataNode TextLabel="UBE2S" Type="GeneProduct" GroupRef="bef89">
    <Graphics CenterX="778.5530729526051" CenterY="786.449256787479" Width="80.0" Height="20.0" ZOrder="33133" FontSize="10" Valign="Middle" />
    <Xref Database="Ensembl" ID="ENSG00000108106" />
  </DataNode>
  <DataNode TextLabel="MTRR" Type="GeneProduct" GroupRef="e3963">
    <Graphics CenterX="171.0851045613133" CenterY="197.93692073888496" Width="80.0" Height="20.0" ZOrder="33134" FontSize="10" Valign="Middle" />
    <Xref Database="Ensembl" ID="ENSG00000124275" />
  </DataNode>
  <DataNode TextLabel="MEOX2 / GAX" GraphId="fb39b" Type="GeneProduct" GroupRef="a5aa0">
    <Graphics CenterX="1631.9102867949127" CenterY="161.80247664517046" Width="80.0" Height="20.0" ZOrder="33135" FontSize="10" Valign="Middle" />
    <Xref Database="Ensembl" ID="ENSG00000106511" />
  </DataNode>
  <DataNode TextLabel="EIF2C3" GraphId="d81ae" Type="GeneProduct">
    <Graphics CenterX="1631.910286794913" CenterY="314.488427975453" Width="80.0" Height="20.0" ZOrder="33136" FontSize="10" Valign="Middle" />
    <Xref Database="Ensembl" ID="ENSG00000126070" />
  </DataNode>
  <DataNode TextLabel="DNMT3A" Type="GeneProduct" GroupRef="bb633">
    <Graphics CenterX="2230.174193219011" CenterY="491.3143288245677" Width="80.0" Height="20.0" ZOrder="33137" FontSize="10" Valign="Middle" />
    <Xref Database="Ensembl" ID="ENSG00000119772" />
  </DataNode>
  <DataNode TextLabel="ABCG2" GraphId="bcd07" Type="GeneProduct">
    <Graphics CenterX="2381.7189924088043" CenterY="1036.6323862600334" Width="80.0" Height="20.0" ZOrder="33138" FontSize="10" Valign="Middle" />
    <Xref Database="Ensembl" ID="ENSG00000118777" />
  </DataNode>
  <DataNode TextLabel="TMED3" Type="GeneProduct" GroupRef="a9599">
    <Graphics CenterX="1225.4776271129545" CenterY="687.8048740418495" Width="80.0" Height="20.0" ZOrder="33139" FontSize="10" Valign="Middle" />
    <Xref Database="Ensembl" ID="ENSG00000166557" />
  </DataNode>
  <DataNode TextLabel="NAPG" Type="GeneProduct" GroupRef="a9599">
    <Graphics CenterX="1131.8067410370052" CenterY="825.7795575861538" Width="80.0" Height="20.0" ZOrder="33140" FontSize="10" Valign="Middle" />
    <Xref Database="Ensembl" ID="ENSG00000134265" />
  </DataNode>
  <DataNode TextLabel="ELOVL5" Type="GeneProduct" GroupRef="a17d1">
    <Graphics CenterX="304.312671497035" CenterY="607.1773254153039" Width="80.0" Height="20.0" ZOrder="33141" FontSize="10" Valign="Middle" />
    <Xref Database="Ensembl" ID="ENSG00000012660" />
  </DataNode>
  <DataNode TextLabel="TNFRSF10A" Type="GeneProduct" GroupRef="a9463">
    <Graphics CenterX="552.7049554632594" CenterY="762.4367652963147" Width="80.0" Height="20.0" ZOrder="33142" FontSize="10" Valign="Middle" />
    <Xref Database="Ensembl" ID="ENSG00000104689" />
  </DataNode>
  <DataNode TextLabel="PPP5C" Type="GeneProduct" GroupRef="a9463">
    <Graphics CenterX="552.7049554632594" CenterY="362.4367652963151" Width="80.0" Height="20.0" ZOrder="33143" FontSize="10" Valign="Middle" />
    <Xref Database="Ensembl" ID="ENSG00000011485" />
  </DataNode>
  <DataNode TextLabel="MARS2" Type="GeneProduct" GroupRef="e3963">
    <Graphics CenterX="76.2771392081737" CenterY="757.362707535122" Width="80.0" Height="20.0" ZOrder="33144" FontSize="10" Valign="Middle" />
    <Xref Database="Ensembl" ID="ENSG00000152428" />
  </DataNode>
  <DataNode TextLabel="SLC38A1" Type="GeneProduct" GroupRef="a9599">
    <Graphics CenterX="1225.4776271129545" CenterY="427.80487404184936" Width="80.0" Height="20.0" ZOrder="33145" FontSize="10" Valign="Middle" />
    <Xref Database="Ensembl" ID="ENSG00000111371" />
  </DataNode>
  <DataNode TextLabel="RCN2" Type="GeneProduct" GroupRef="a9463">
    <Graphics CenterX="552.7049554632594" CenterY="542.4367652963148" Width="80.0" Height="20.0" ZOrder="33146" FontSize="10" Valign="Middle" />
    <Xref Database="Ensembl" ID="ENSG00000117906" />
  </DataNode>
  <DataNode TextLabel="RAI14" Type="GeneProduct" GroupRef="a9463">
    <Graphics CenterX="552.7049554632594" CenterY="522.4367652963149" Width="80.0" Height="20.0" ZOrder="33147" FontSize="10" Valign="Middle" />
    <Xref Database="Ensembl" ID="ENSG00000039560" />
  </DataNode>
  <DataNode TextLabel="RTN4" Type="GeneProduct" GroupRef="bef89">
    <Graphics CenterX="778.5530729526051" CenterY="486.44925678748166" Width="80.0" Height="20.0" ZOrder="33148" FontSize="10" Valign="Middle" />
    <Xref Database="Ensembl" ID="ENSG00000115310" />
  </DataNode>
  <DataNode TextLabel="DNMT3B" Type="GeneProduct" GroupRef="f07c2">
    <Graphics CenterX="2230.174193219011" CenterY="665.2559346639828" Width="80.0" Height="20.0" ZOrder="33149" FontSize="10" Valign="Middle" />
    <Xref Database="Ensembl" ID="ENSG00000088305" />
  </DataNode>
  <DataNode TextLabel="MRPL20" Type="GeneProduct" GroupRef="bef89">
    <Graphics CenterX="682.3505413070353" CenterY="845.6897631165949" Width="80.0" Height="20.0" ZOrder="33150" FontSize="10" Valign="Middle" />
    <Xref Database="Ensembl" ID="ENSG00000131586" />
  </DataNode>
  <DataNode TextLabel="RAB6A" Type="GeneProduct" GroupRef="a9463">
    <Graphics CenterX="552.7049554632594" CenterY="502.4367652963151" Width="80.0" Height="20.0" ZOrder="33151" FontSize="10" Valign="Middle" />
    <Xref Database="Ensembl" ID="ENSG00000175582" />
  </DataNode>
  <DataNode TextLabel="MBNL1" Type="GeneProduct" GroupRef="a9599">
    <Graphics CenterX="1131.8067410370052" CenterY="725.7795575861538" Width="80.0" Height="20.0" ZOrder="33152" FontSize="10" Valign="Middle" />
    <Xref Database="Ensembl" ID="ENSG00000152601" />
  </DataNode>
  <DataNode TextLabel="FADS3" Type="GeneProduct" GroupRef="a9463">
    <Graphics CenterX="455.6221035074911" CenterY="580.5346362321131" Width="80.0" Height="20.0" ZOrder="33153" FontSize="10" Valign="Middle" />
    <Xref Database="Ensembl" ID="ENSG00000149485" />
  </DataNode>
  <DataNode TextLabel="BACE1" GraphId="d2594" Type="GeneProduct" GroupRef="cb5d6">
    <Graphics CenterX="2230.174193219011" CenterY="790.6160327237181" Width="80.0" Height="20.0" ZOrder="33154" FontSize="10" Valign="Middle" />
    <Xref Database="Ensembl" ID="ENSG00000186318" />
  </DataNode>
  <DataNode TextLabel="NCOA3 / AIB1" Type="GeneProduct" GroupRef="ce021">
    <Graphics CenterX="1631.9102867949127" CenterY="876.8879943248485" Width="80.0" Height="20.0" ZOrder="33155" FontSize="10" Valign="Middle" />
    <Xref Database="Ensembl" ID="ENSG00000124151" />
  </DataNode>
  <DataNode TextLabel="PISD" Type="GeneProduct" GroupRef="bef89">
    <Graphics CenterX="778.5530729526051" CenterY="286.4492567874822" Width="80.0" Height="20.0" ZOrder="33156" FontSize="10" Valign="Middle" />
    <Xref Database="Ensembl" ID="ENSG00000100141" />
  </DataNode>
  <DataNode TextLabel="IPO4" Type="GeneProduct" GroupRef="e3963">
    <Graphics CenterX="76.2771392081737" CenterY="717.3627075351221" Width="80.0" Height="20.0" ZOrder="33157" FontSize="10" Valign="Middle" />
    <Xref Database="Ensembl" ID="ENSG00000196497" />
  </DataNode>
  <DataNode TextLabel="TMEM113 p/ ro2730" Type="GeneProduct" GroupRef="cb4cf">
    <Graphics CenterX="2381.7189924088048" CenterY="229.7486156119289" Width="107.65292988377922" Height="20.0" ZOrder="33158" FontSize="10" Valign="Middle" />
    <Xref Database="Ensembl" ID="ENSG00000164091" />
  </DataNode>
  <DataNode TextLabel="PDCD4" Type="GeneProduct" GroupRef="de917">
    <Graphics CenterX="2072.4676511130274" CenterY="600.8090496143524" Width="80.0" Height="20.0" ZOrder="33159" FontSize="10" Valign="Middle" />
    <Xref Database="Ensembl" ID="ENSG00000150593" />
  </DataNode>
  <DataNode TextLabel="CSRP1" Type="GeneProduct" GroupRef="beda4">
    <Graphics CenterX="899.3234632406397" CenterY="685.67042133771" Width="80.0" Height="20.0" ZOrder="33160" FontSize="10" Valign="Middle" />
    <Xref Database="Ensembl" ID="ENSG00000159176" />
  </DataNode>
  <DataNode TextLabel="CYP51A1" Type="GeneProduct" GroupRef="a9463">
    <Graphics CenterX="455.6221035074911" CenterY="500.53463623211366" Width="80.0" Height="20.0" ZOrder="33161" FontSize="10" Valign="Middle" />
    <Xref Database="Ensembl" ID="ENSG00000001630" />
  </DataNode>
  <DataNode TextLabel="RHOG" Type="GeneProduct" GroupRef="e3963">
    <Graphics CenterX="171.0851045613133" CenterY="497.93692073888474" Width="80.0" Height="20.0" ZOrder="33162" FontSize="10" Valign="Middle" />
    <Xref Database="Ensembl" ID="ENSG00000177105" />
  </DataNode>
  <DataNode TextLabel="ATP2A2" Type="GeneProduct" GroupRef="a9599">
    <Graphics CenterX="1131.8067410370052" CenterY="265.77955758615326" Width="80.0" Height="20.0" ZOrder="33163" FontSize="10" Valign="Middle" />
    <Xref Database="Ensembl" ID="ENSG00000174437" />
  </DataNode>
  <DataNode TextLabel="ARID4B / Rbp1-like" Type="GeneProduct" GroupRef="e7b0a">
    <Graphics CenterX="1358.656570484273" CenterY="420.74100204874856" Width="104.34383540839644" Height="20.0" ZOrder="33164" FontSize="10" Valign="Middle" />
    <Xref Database="Ensembl" ID="ENSG00000054267" />
  </DataNode>
  <DataNode TextLabel="RB1" GraphId="f5711" Type="GeneProduct" GroupRef="e7b0a">
    <Graphics CenterX="1358.656570484273" CenterY="400.74100204874856" Width="80.0" Height="20.0" ZOrder="33165" FontSize="10" Valign="Middle" />
    <Xref Database="Ensembl" ID="ENSG00000139687" />
  </DataNode>
  <DataNode TextLabel="BACH1" Type="GeneProduct" GroupRef="c9f0b">
    <Graphics CenterX="1781.115153979875" CenterY="511.1105871274344" Width="80.0" Height="20.0" ZOrder="33166" FontSize="10" Valign="Middle" />
    <Xref Database="Ensembl" ID="ENSG00000156273" />
  </DataNode>
  <DataNode TextLabel="SLC7A6 " Type="GeneProduct" GroupRef="cb4cf">
    <Graphics CenterX="2381.7189924088048" CenterY="209.7486156119288" Width="80.0" Height="20.0" ZOrder="33167" FontSize="10" Valign="Middle" />
    <Xref Database="Ensembl" ID="ENSG00000103064" />
  </DataNode>
  <DataNode TextLabel="EHMT2" Type="GeneProduct" GroupRef="beda4">
    <Graphics CenterX="899.3234632406397" CenterY="825.6704213377102" Width="80.0" Height="20.0" ZOrder="33168" FontSize="10" Valign="Middle" />
    <Xref Database="Ensembl" ID="ENSG00000137324" />
  </DataNode>
  <DataNode TextLabel="AADACL1" GraphId="ceccd" Type="GeneProduct" GroupRef="a9599">
    <Graphics CenterX="1131.8067410370052" CenterY="165.77955758615323" Width="80.0" Height="20.0" ZOrder="33169" FontSize="10" Valign="Middle" />
    <Xref Database="Ensembl" ID="ENSG00000144959" />
  </DataNode>
  <DataNode TextLabel="MYLIP " Type="GeneProduct" GroupRef="df8e4">
    <Graphics CenterX="2072.4676511130274" CenterY="424.49570452322973" Width="80.0" Height="20.0" ZOrder="33170" FontSize="10" Valign="Middle" />
    <Xref Database="Ensembl" ID="ENSG00000007944" />
  </DataNode>
  <DataNode TextLabel="E2F1" GraphId="b5163" Type="GeneProduct">
    <Graphics CenterX="2072.4676511130274" CenterY="182.754708539376" Width="80.0" Height="20.0" ZOrder="33171" FontSize="10" Valign="Middle" />
    <Xref Database="Ensembl" ID="ENSG00000101412" />
  </DataNode>
  <DataNode TextLabel="HNRPM" Type="GeneProduct" GroupRef="a9599">
    <Graphics CenterX="1131.8067410370052" CenterY="585.7795575861537" Width="80.0" Height="20.0" ZOrder="33172" FontSize="10" Valign="Middle" />
    <Xref Database="Ensembl" ID="ENSG00000099783" />
  </DataNode>
  <DataNode TextLabel="DHX40" Type="GeneProduct" GroupRef="a9463">
    <Graphics CenterX="455.6221035074911" CenterY="520.5346362321137" Width="80.0" Height="20.0" ZOrder="33173" FontSize="10" Valign="Middle" />
    <Xref Database="Ensembl" ID="ENSG00000108406" />
  </DataNode>
  <DataNode TextLabel="PPP2R4" Type="GeneProduct" GroupRef="a9599">
    <Graphics CenterX="1225.4776271129545" CenterY="207.80487404184984" Width="80.0" Height="20.0" ZOrder="33174" FontSize="10" Valign="Middle" />
    <Xref Database="Ensembl" ID="ENSG00000119383" />
  </DataNode>
  <DataNode TextLabel="TMED2" Type="GeneProduct" GroupRef="a9599">
    <Graphics CenterX="1225.4776271129545" CenterY="667.8048740418491" Width="80.0" Height="20.0" ZOrder="33175" FontSize="10" Valign="Middle" />
    <Xref Database="Ensembl" ID="ENSG00000086598" />
  </DataNode>
  <DataNode TextLabel="GPD2" Type="GeneProduct" GroupRef="beda4">
    <Graphics CenterX="899.3234632406397" CenterY="945.6704213377102" Width="80.0" Height="20.0" ZOrder="33176" FontSize="10" Valign="Middle" />
    <Xref Database="Ensembl" ID="ENSG00000115159" />
  </DataNode>
  <DataNode TextLabel="POLA2" Type="GeneProduct" GroupRef="beda4">
    <Graphics CenterX="999.8821224585168" CenterY="424.4413710583795" Width="80.0" Height="20.0" ZOrder="33177" FontSize="10" Valign="Middle" />
    <Xref Database="Ensembl" ID="ENSG00000014138" />
  </DataNode>
  <DataNode TextLabel="PXDN" Type="GeneProduct" GroupRef="e3963">
    <Graphics CenterX="171.0851045613133" CenterY="417.9369207388845" Width="80.0" Height="20.0" ZOrder="33178" FontSize="10" Valign="Middle" />
    <Xref Database="Ensembl" ID="ENSG00000130508" />
  </DataNode>
  <DataNode TextLabel="NOTCH1 " Type="GeneProduct" GroupRef="b386b">
    <Graphics CenterX="2230.174193219011" CenterY="358.7476041095593" Width="80.0" Height="20.0" ZOrder="33179" FontSize="10" Valign="Middle" />
    <Xref Database="Ensembl" ID="ENSG00000148400" />
  </DataNode>
  <DataNode TextLabel="SCYL1" Type="GeneProduct" GroupRef="e3963">
    <Graphics CenterX="171.0851045613133" CenterY="517.936920738885" Width="80.0" Height="20.0" ZOrder="33180" FontSize="10" Valign="Middle" />
    <Xref Database="Ensembl" ID="ENSG00000142186" />
  </DataNode>
  <DataNode TextLabel="NXN" Type="GeneProduct" GroupRef="e3963">
    <Graphics CenterX="171.0851045613133" CenterY="257.93692073888474" Width="80.0" Height="20.0" ZOrder="33181" FontSize="10" Valign="Middle" />
    <Xref Database="Ensembl" ID="ENSG00000167693" />
  </DataNode>
  <DataNode TextLabel="UAP1" Type="GeneProduct" GroupRef="a9599">
    <Graphics CenterX="1225.4776271129545" CenterY="827.8048740418495" Width="80.0" Height="20.0" ZOrder="33182" FontSize="10" Valign="Middle" />
    <Xref Database="Ensembl" ID="ENSG00000117143" />
  </DataNode>
  <DataNode TextLabel="KRAS" Type="GeneProduct" GroupRef="e3963">
    <Graphics CenterX="171.0851045613133" CenterY="817.9369207388846" Width="80.0" Height="20.0" ZOrder="33183" FontSize="10" Valign="Middle" />
    <Xref Database="Ensembl" ID="ENSG00000133703" />
  </DataNode>
  <DataNode TextLabel="SH3BGRL3" Type="GeneProduct" GroupRef="beda4">
    <Graphics CenterX="999.8821224585168" CenterY="684.4413710583789" Width="80.0" Height="20.0" ZOrder="33184" FontSize="10" Valign="Middle" />
    <Xref Database="Ensembl" ID="ENSG00000142669" />
  </DataNode>
  <DataNode TextLabel="VCAM1" GraphId="d4a43" Type="GeneProduct">
    <Graphics CenterX="1358.656570484273" CenterY="875.6257775805816" Width="80.0" Height="20.0" ZOrder="33185" FontSize="10" Valign="Middle" />
    <Xref Database="Ensembl" ID="ENSG00000162692" />
  </DataNode>
  <DataNode TextLabel="SLC12A4" Type="GeneProduct" GroupRef="a9599">
    <Graphics CenterX="1225.4776271129545" CenterY="407.80487404184936" Width="80.0" Height="20.0" ZOrder="33186" FontSize="10" Valign="Middle" />
    <Xref Database="Ensembl" ID="ENSG00000124067" />
  </DataNode>
  <DataNode TextLabel="MET" Type="GeneProduct" GroupRef="a9599">
    <Graphics CenterX="1131.8067410370052" CenterY="745.7795575861538" Width="80.0" Height="20.0" ZOrder="33187" FontSize="10" Valign="Middle" />
    <Xref Database="Ensembl" ID="ENSG00000105976" />
  </DataNode>
  <DataNode TextLabel="MIR221" GraphId="e53ee" Type="Rna">
    <Graphics CenterX="2534.0" CenterY="109.0" Width="80.0" Height="20.0" ZOrder="33188" FontSize="10" Valign="Middle" Color="990099" />
    <Xref Database="Ensembl" ID="ENSG00000207870" />
  </DataNode>
  <DataNode TextLabel="CACNA2D1" Type="GeneProduct" GroupRef="bef89">
    <Graphics CenterX="682.3505413070353" CenterY="305.68976311659435" Width="80.0" Height="20.0" ZOrder="33189" FontSize="10" Valign="Middle" />
    <Xref Database="Ensembl" ID="ENSG00000153956" />
  </DataNode>
  <DataNode TextLabel="TERT" GraphId="fb016" Type="GeneProduct">
    <Graphics CenterX="1498.6720879450831" CenterY="406.8024812331396" Width="80.0" Height="20.0" ZOrder="33190" FontSize="10" Valign="Middle" />
    <Xref Database="Ensembl" ID="ENSG00000164362" />
  </DataNode>
  <DataNode TextLabel="DMTF1" GraphId="b53dd" Type="GeneProduct" GroupRef="eef58">
    <Graphics CenterX="1631.9102867949127" CenterY="462.4445344092223" Width="80.0" Height="21.328778860241982" ZOrder="33191" FontSize="10" Valign="Middle" />
    <Xref Database="Ensembl" ID="ENSG00000135164" />
  </DataNode>
  <DataNode TextLabel="ASH2L" Type="GeneProduct" GroupRef="beda4">
    <Graphics CenterX="899.3234632406397" CenterY="445.67042133771" Width="80.0" Height="20.0" ZOrder="33192" FontSize="10" Valign="Middle" />
    <Xref Database="Ensembl" ID="ENSG00000129691" />
  </DataNode>
  <DataNode TextLabel="RAB34" Type="GeneProduct" GroupRef="a9463">
    <Graphics CenterX="552.7049554632594" CenterY="462.4367652963152" Width="80.0" Height="20.0" ZOrder="33193" FontSize="10" Valign="Middle" />
    <Xref Database="Ensembl" ID="ENSG00000109113" />
  </DataNode>
  <DataNode TextLabel="CCND1 / Cyclin D1" Type="GeneProduct" GroupRef="fb49e">
    <Graphics CenterX="2381.7189924088048" CenterY="435.7701190434338" Width="110.15060212504977" Height="20.0" ZOrder="33194" FontSize="10" Valign="Middle" />
    <Xref Database="Ensembl" ID="ENSG00000110092" />
  </DataNode>
  <DataNode TextLabel="SLC38A1" Type="GeneProduct" GroupRef="bef89">
    <Graphics CenterX="778.5530729526051" CenterY="606.4492567874809" Width="80.0" Height="20.0" ZOrder="33195" FontSize="10" Valign="Middle" />
    <Xref Database="Ensembl" ID="ENSG00000111371" />
  </DataNode>
  <DataNode TextLabel="HIPK3 " GraphId="ea379" Type="GeneProduct" GroupRef="fb744">
    <Graphics CenterX="1920.1063065752112" CenterY="381.76573096902825" Width="80.0" Height="20.0" ZOrder="33196" FontSize="10" Valign="Middle" />
    <Xref Database="Ensembl" ID="ENSG00000110422" />
  </DataNode>
  <DataNode TextLabel="STRN" Type="GeneProduct" GroupRef="a9599">
    <Graphics CenterX="1225.4776271129545" CenterY="547.8048740418491" Width="80.0" Height="20.0" ZOrder="33197" FontSize="10" Valign="Middle" />
    <Xref Database="Ensembl" ID="ENSG00000115808" />
  </DataNode>
  <DataNode TextLabel="WDFY1" Type="GeneProduct" GroupRef="a9463">
    <Graphics CenterX="552.7049554632594" CenterY="882.4367652963151" Width="80.0" Height="20.0" ZOrder="33198" FontSize="10" Valign="Middle" />
    <Xref Database="Ensembl" ID="ENSG00000085449" />
  </DataNode>
  <DataNode TextLabel="CAPG" Type="GeneProduct" GroupRef="e3963">
    <Graphics CenterX="76.2771392081737" CenterY="317.36270753512156" Width="80.0" Height="20.0" ZOrder="33199" FontSize="10" Valign="Middle" />
    <Xref Database="Ensembl" ID="ENSG00000042493" />
  </DataNode>
  <DataNode TextLabel="ANPEP" Type="GeneProduct" GroupRef="beda4">
    <Graphics CenterX="899.3234632406397" CenterY="285.6704213377098" Width="80.0" Height="20.0" ZOrder="33200" FontSize="10" Valign="Middle" />
    <Xref Database="Ensembl" ID="ENSG00000166825" />
  </DataNode>
  <DataNode TextLabel="SLC25A24" Type="GeneProduct" GroupRef="e3963">
    <Graphics CenterX="171.0851045613133" CenterY="597.9369207388853" Width="80.0" Height="20.0" ZOrder="33201" FontSize="10" Valign="Middle" />
    <Xref Database="Ensembl" ID="ENSG00000085491" />
  </DataNode>
  <DataNode TextLabel="SLC38A2" Type="GeneProduct" GroupRef="a9599">
    <Graphics CenterX="1225.4776271129545" CenterY="447.8048740418493" Width="80.0" Height="20.0" ZOrder="33202" FontSize="10" Valign="Middle" />
    <Xref Database="Ensembl" ID="ENSG00000134294" />
  </DataNode>
  <DataNode TextLabel="SEC24A" Type="GeneProduct" GroupRef="bef89">
    <Graphics CenterX="778.5530729526051" CenterY="506.44925678748126" Width="80.0" Height="20.0" ZOrder="33203" FontSize="10" Valign="Middle" />
    <Xref Database="Ensembl" ID="ENSG00000113615" />
  </DataNode>
  <DataNode TextLabel="ANP32B" Type="GeneProduct" GroupRef="beda4">
    <Graphics CenterX="899.3234632406397" CenterY="245.67042133770988" Width="80.0" Height="20.0" ZOrder="33204" FontSize="10" Valign="Middle" />
    <Xref Database="Ensembl" ID="ENSG00000136938" />
  </DataNode>
  <DataNode TextLabel="PLK1" Type="GeneProduct" GroupRef="bef89">
    <Graphics CenterX="778.5530729526051" CenterY="306.4492567874822" Width="80.0" Height="20.0" ZOrder="33205" FontSize="10" Valign="Middle" />
    <Xref Database="Ensembl" ID="ENSG00000166851" />
  </DataNode>
  <DataNode TextLabel="TPM2" Type="GeneProduct" GroupRef="beda4">
    <Graphics CenterX="999.8821224585168" CenterY="844.4413710583783" Width="80.0" Height="20.0" ZOrder="33206" FontSize="10" Valign="Middle" />
    <Xref Database="Ensembl" ID="ENSG00000198467" />
  </DataNode>
  <DataNode TextLabel="DDX5" Type="GeneProduct" GroupRef="beda4">
    <Graphics CenterX="899.3234632406397" CenterY="725.6704213377101" Width="80.0" Height="20.0" ZOrder="33207" FontSize="10" Valign="Middle" />
    <Xref Database="Ensembl" ID="ENSG00000108654" />
  </DataNode>
  <DataNode TextLabel="ATP6V1C1" Type="GeneProduct" GroupRef="a9463">
    <Graphics CenterX="455.6221035074911" CenterY="300.5346362321135" Width="80.0" Height="20.0" ZOrder="33208" FontSize="10" Valign="Middle" />
    <Xref Database="Ensembl" ID="ENSG00000155097" />
  </DataNode>
  <DataNode TextLabel="FADS2" Type="GeneProduct" GroupRef="e3963">
    <Graphics CenterX="76.2771392081737" CenterY="497.3627075351218" Width="80.0" Height="20.0" ZOrder="33209" FontSize="10" Valign="Middle" />
    <Xref Database="Ensembl" ID="ENSG00000134824" />
  </DataNode>
  <DataNode TextLabel="CTSC" Type="GeneProduct" GroupRef="beda4">
    <Graphics CenterX="899.3234632406397" CenterY="705.67042133771" Width="80.0" Height="20.0" ZOrder="33210" FontSize="10" Valign="Middle" />
    <Xref Database="Ensembl" ID="ENSG00000109861" />
  </DataNode>
  <DataNode TextLabel="CDK5RAP1" Type="GeneProduct" GroupRef="bef89">
    <Graphics CenterX="682.3505413070353" CenterY="325.68976311659395" Width="80.0" Height="20.0" ZOrder="33211" FontSize="10" Valign="Middle" />
    <Xref Database="Ensembl" ID="ENSG00000101391" />
  </DataNode>
  <DataNode TextLabel="VPS39" Type="GeneProduct" GroupRef="e3963">
    <Graphics CenterX="171.0851045613133" CenterY="797.9369207388846" Width="80.0" Height="20.0" ZOrder="33212" FontSize="10" Valign="Middle" />
    <Xref Database="Ensembl" ID="ENSG00000166887" />
  </DataNode>
  <DataNode TextLabel="SMC1L1" GraphId="ebbd6" Type="GeneProduct">
    <Graphics CenterX="304.312671497035" CenterY="298.75388097834474" Width="80.0" Height="20.0" ZOrder="33213" FontSize="10" Valign="Middle" />
    <Xref Database="Ensembl" ID="ENSG00000072501" />
  </DataNode>
  <DataNode TextLabel="GFM1" Type="GeneProduct" GroupRef="bef89">
    <Graphics CenterX="682.3505413070353" CenterY="465.6897631165945" Width="80.0" Height="20.0" ZOrder="33214" FontSize="10" Valign="Middle" />
    <Xref Database="Ensembl" ID="ENSG00000168827" />
  </DataNode>
  <DataNode TextLabel="GNAI2" Type="GeneProduct" GroupRef="a9599">
    <Graphics CenterX="1131.8067410370052" CenterY="545.7795575861535" Width="80.0" Height="20.0" ZOrder="33215" FontSize="10" Valign="Middle" />
    <Xref Database="Ensembl" ID="ENSG00000114353" />
  </DataNode>
  <DataNode TextLabel="FNDC3B" Type="GeneProduct" GroupRef="bef89">
    <Graphics CenterX="682.3505413070353" CenterY="425.68976311659475" Width="80.0" Height="20.0" ZOrder="33216" FontSize="10" Valign="Middle" />
    <Xref Database="Ensembl" ID="ENSG00000075420" />
  </DataNode>
  <DataNode TextLabel="NRP1" Type="GeneProduct" GroupRef="beda4">
    <Graphics CenterX="999.8821224585168" CenterY="344.44137105837973" Width="80.0" Height="20.0" ZOrder="33217" FontSize="10" Valign="Middle" />
    <Xref Database="Ensembl" ID="ENSG00000099250" />
  </DataNode>
  <DataNode TextLabel="NOTCH1 " GraphId="d8808" Type="GeneProduct">
    <Graphics CenterX="2072.4676511130274" CenterY="863.1923723263797" Width="80.0" Height="20.0" ZOrder="33218" FontSize="10" Valign="Middle" />
    <Xref Database="Ensembl" ID="ENSG00000148400" />
  </DataNode>
  <DataNode TextLabel="E2F3" GraphId="fcb3e" Type="GeneProduct" GroupRef="fb49e">
    <Graphics CenterX="2381.7189924088048" CenterY="395.7701190434338" Width="80.0" Height="20.0" ZOrder="33219" FontSize="10" Valign="Middle" />
    <Xref Database="Ensembl" ID="ENSG00000112242" />
  </DataNode>
  <DataNode TextLabel="HARS" Type="GeneProduct" GroupRef="bef89">
    <Graphics CenterX="682.3505413070353" CenterY="585.6897631165943" Width="80.0" Height="20.0" ZOrder="33220" FontSize="10" Valign="Middle" />
    <Xref Database="Ensembl" ID="ENSG00000170445" />
  </DataNode>
  <DataNode TextLabel="MLLT11" Type="GeneProduct" GroupRef="a9599">
    <Graphics CenterX="1131.8067410370052" CenterY="765.7795575861538" Width="80.0" Height="20.0" ZOrder="33221" FontSize="10" Valign="Middle" />
    <Xref Database="Ensembl" ID="ENSG00000143443" />
  </DataNode>
  <DataNode TextLabel="IGF2BP1" Type="GeneProduct" GroupRef="e3963">
    <Graphics CenterX="76.2771392081737" CenterY="697.3627075351221" Width="80.0" Height="20.0" ZOrder="33222" FontSize="10" Valign="Middle" />
    <Xref Database="Ensembl" ID="ENSG00000159217" />
  </DataNode>
  <DataNode TextLabel="PRIM1" Type="GeneProduct" GroupRef="e3963">
    <Graphics CenterX="171.0851045613133" CenterY="397.93692073888474" Width="80.0" Height="20.0" ZOrder="33223" FontSize="10" Valign="Middle" />
    <Xref Database="Ensembl" ID="ENSG00000198056" />
  </DataNode>
  <DataNode TextLabel="RCOR1" Type="GeneProduct" GroupRef="a9463">
    <Graphics CenterX="552.7049554632594" CenterY="562.4367652963148" Width="80.0" Height="20.0" ZOrder="33224" FontSize="10" Valign="Middle" />
    <Xref Database="Ensembl" ID="ENSG00000089902" />
  </DataNode>
  <DataNode TextLabel="ARHGDIA" Type="GeneProduct" GroupRef="bef89">
    <Graphics CenterX="682.3505413070353" CenterY="225.68976311659435" Width="80.0" Height="20.0" ZOrder="33225" FontSize="10" Valign="Middle" />
    <Xref Database="Ensembl" ID="ENSG00000141522" />
  </DataNode>
  <DataNode TextLabel="CDK6" Type="GeneProduct" GroupRef="fb49e">
    <Graphics CenterX="2381.7189924088048" CenterY="415.7701190434338" Width="80.0" Height="20.0" ZOrder="33226" FontSize="10" Valign="Middle" />
    <Xref Database="Ensembl" ID="ENSG00000105810" />
  </DataNode>
  <DataNode TextLabel="SLC12A2" Type="GeneProduct" GroupRef="bef89">
    <Graphics CenterX="778.5530729526051" CenterY="566.4492567874809" Width="80.0" Height="20.0" ZOrder="33227" FontSize="10" Valign="Middle" />
    <Xref Database="Ensembl" ID="ENSG00000064651" />
  </DataNode>
  <DataNode TextLabel="SH3BP4" Type="GeneProduct" GroupRef="a9463">
    <Graphics CenterX="552.7049554632594" CenterY="642.4367652963148" Width="80.0" Height="20.0" ZOrder="33228" FontSize="10" Valign="Middle" />
    <Xref Database="Ensembl" ID="ENSG00000130147" />
  </DataNode>
  <DataNode TextLabel="SLC25A22" Type="GeneProduct" GroupRef="bef89">
    <Graphics CenterX="778.5530729526051" CenterY="586.4492567874809" Width="80.0" Height="20.0" ZOrder="33229" FontSize="10" Valign="Middle" />
    <Xref Database="Ensembl" ID="ENSG00000177542" />
  </DataNode>
  <DataNode TextLabel="KDELC2" Type="GeneProduct" GroupRef="a9599">
    <Graphics CenterX="1131.8067410370052" CenterY="665.7795575861538" Width="80.0" Height="20.0" ZOrder="33230" FontSize="10" Valign="Middle" />
    <Xref Database="Ensembl" ID="ENSG00000178202" />
  </DataNode>
  <DataNode TextLabel="LAMC1 / laminin gamma " Type="GeneProduct" GroupRef="beead">
    <Graphics CenterX="2230.1741932190107" CenterY="950.9120661743524" Width="127.9373223500806" Height="20.0" ZOrder="33231" FontSize="10" Valign="Middle" />
    <Xref Database="Ensembl" ID="ENSG00000135862" />
  </DataNode>
  <DataNode TextLabel="FRG1" Type="GeneProduct" GroupRef="a9599">
    <Graphics CenterX="1131.8067410370052" CenterY="465.7795575861533" Width="80.0" Height="20.0" ZOrder="33232" FontSize="10" Valign="Middle" />
    <Xref Database="Ensembl" ID="ENSG00000109536" />
  </DataNode>
  <DataNode TextLabel="MRC2" Type="GeneProduct" GroupRef="beda4">
    <Graphics CenterX="999.8821224585168" CenterY="244.44137105838033" Width="80.0" Height="20.0" ZOrder="33233" FontSize="10" Valign="Middle" />
    <Xref Database="Ensembl" ID="ENSG00000011028" />
  </DataNode>
  <DataNode TextLabel="HMOX1" Type="GeneProduct" GroupRef="bef89">
    <Graphics CenterX="682.3505413070353" CenterY="625.6897631165946" Width="80.0" Height="20.0" ZOrder="33234" FontSize="10" Valign="Middle" />
    <Xref Database="Ensembl" ID="ENSG00000100292" />
  </DataNode>
  <DataNode TextLabel="TXNRD1" Type="GeneProduct" GroupRef="a9463">
    <Graphics CenterX="552.7049554632594" CenterY="822.4367652963151" Width="80.0" Height="20.0" ZOrder="33235" FontSize="10" Valign="Middle" />
    <Xref Database="Ensembl" ID="ENSG00000198431" />
  </DataNode>
  <DataNode TextLabel="CDIPT" Type="GeneProduct" GroupRef="e3963">
    <Graphics CenterX="76.2771392081737" CenterY="357.36270753512156" Width="80.0" Height="20.0" ZOrder="33236" FontSize="10" Valign="Middle" />
    <Xref Database="Ensembl" ID="ENSG00000103502" />
  </DataNode>
  <DataNode TextLabel="CBFB" Type="GeneProduct" GroupRef="a9463">
    <Graphics CenterX="455.6221035074911" CenterY="360.5346362321136" Width="80.0" Height="20.0" ZOrder="33237" FontSize="10" Valign="Middle" />
    <Xref Database="Ensembl" ID="ENSG00000067955" />
  </DataNode>
  <DataNode TextLabel="UHRF1" Type="GeneProduct" GroupRef="e3963">
    <Graphics CenterX="171.0851045613133" CenterY="777.9369207388846" Width="80.0" Height="20.0" ZOrder="33238" FontSize="10" Valign="Middle" />
    <Xref Database="Ensembl" ID="ENSG00000034063" />
  </DataNode>
  <DataNode TextLabel="PAFAH1B2" Type="GeneProduct" GroupRef="a9599">
    <Graphics CenterX="1225.4776271129545" CenterY="167.80487404185007" Width="80.0" Height="20.0" ZOrder="33239" FontSize="10" Valign="Middle" />
    <Xref Database="Ensembl" ID="ENSG00000168092" />
  </DataNode>
  <DataNode TextLabel="CUL4B" Type="GeneProduct" GroupRef="a9463">
    <Graphics CenterX="455.6221035074911" CenterY="480.5346362321137" Width="80.0" Height="20.0" ZOrder="33240" FontSize="10" Valign="Middle" />
    <Xref Database="Ensembl" ID="ENSG00000158290" />
  </DataNode>
  <DataNode TextLabel="GALNT7" Type="GeneProduct" GroupRef="bef89">
    <Graphics CenterX="682.3505413070353" CenterY="445.68976311659486" Width="80.0" Height="20.0" ZOrder="33241" FontSize="10" Valign="Middle" />
    <Xref Database="Ensembl" ID="ENSG00000109586" />
  </DataNode>
  <DataNode TextLabel="MTX1" Type="GeneProduct" GroupRef="beda4">
    <Graphics CenterX="999.8821224585168" CenterY="284.44137105837996" Width="80.0" Height="20.0" ZOrder="33242" FontSize="10" Valign="Middle" />
    <Xref Database="Ensembl" ID="ENSG00000173171" />
  </DataNode>
  <DataNode TextLabel="TLOC1" Type="GeneProduct" GroupRef="a9599">
    <Graphics CenterX="1225.4776271129545" CenterY="627.8048740418491" Width="80.0" Height="20.0" ZOrder="33243" FontSize="10" Valign="Middle" />
    <Xref Database="Ensembl" ID="ENSG00000008952" />
  </DataNode>
  <DataNode TextLabel="SHOC2" Type="GeneProduct" GroupRef="bef89">
    <Graphics CenterX="778.5530729526051" CenterY="546.4492567874809" Width="80.0" Height="20.0" ZOrder="33244" FontSize="10" Valign="Middle" />
    <Xref Database="Ensembl" ID="ENSG00000108061" />
  </DataNode>
  <DataNode TextLabel="VAMP3" Type="GeneProduct" GroupRef="a17d1">
    <Graphics CenterX="304.312671497035" CenterY="787.1773254153042" Width="80.0" Height="20.0" ZOrder="33245" FontSize="10" Valign="Middle" />
    <Xref Database="Ensembl" ID="ENSG00000049245" />
  </DataNode>
  <DataNode TextLabel="WDR68" Type="GeneProduct" GroupRef="a9463">
    <Graphics CenterX="455.1022157372316" CenterY="859.6285461182331" Width="80.0" Height="20.0" ZOrder="33246" FontSize="10" Valign="Middle" />
    <Xref Database="Ensembl" ID="ENSG00000136485" />
  </DataNode>
  <DataNode TextLabel="RFT1" Type="GeneProduct" GroupRef="bef89">
    <Graphics CenterX="778.5530729526051" CenterY="466.4492567874815" Width="80.0" Height="20.0" ZOrder="33247" FontSize="10" Valign="Middle" />
    <Xref Database="Ensembl" ID="ENSG00000163933" />
  </DataNode>
  <DataNode TextLabel="CXCL12" GraphId="f5701" Type="GeneProduct" GroupRef="bdf07">
    <Graphics CenterX="2072.4676511130274" CenterY="737.5824978048432" Width="80.0" Height="20.0" ZOrder="33248" FontSize="10" Valign="Middle" />
    <Xref Database="Ensembl" ID="ENSG00000107562" />
  </DataNode>
  <DataNode TextLabel="Mcl1" Type="GeneProduct" GroupRef="f07c2">
    <Graphics CenterX="2230.174193219011" CenterY="645.2559346639828" Width="80.0" Height="20.0" ZOrder="33249" FontSize="10" Valign="Middle" />
    <Xref Database="Ensembl" ID="ENSG00000143384" />
  </DataNode>
  <DataNode TextLabel="BET1" Type="GeneProduct" GroupRef="a9463">
    <Graphics CenterX="455.6221035074911" CenterY="320.5346362321137" Width="80.0" Height="20.0" ZOrder="33250" FontSize="10" Valign="Middle" />
    <Xref Database="Ensembl" ID="ENSG00000105829" />
  </DataNode>
  <DataNode TextLabel="NRAS" Type="GeneProduct" GroupRef="e3963">
    <Graphics CenterX="76.2771392081737" CenterY="797.362707535122" Width="80.0" Height="20.0" ZOrder="33251" FontSize="10" Valign="Middle" />
    <Xref Database="Ensembl" ID="ENSG00000009307" />
  </DataNode>
  <DataNode TextLabel="MYO10" Type="GeneProduct" GroupRef="a9463">
    <Graphics CenterX="455.6221035074911" CenterY="840.5346362321136" Width="80.0" Height="20.0" ZOrder="33252" FontSize="10" Valign="Middle" />
    <Xref Database="Ensembl" ID="ENSG00000145555" />
  </DataNode>
  <DataNode TextLabel="RQCD1" Type="GeneProduct" GroupRef="a9599">
    <Graphics CenterX="1225.4776271129545" CenterY="367.80487404184936" Width="80.0" Height="20.0" ZOrder="33253" FontSize="10" Valign="Middle" />
    <Xref Database="Ensembl" ID="ENSG00000144580" />
  </DataNode>
  <DataNode TextLabel="NARG1" Type="GeneProduct" GroupRef="bef89">
    <Graphics CenterX="682.3505413070353" CenterY="885.689763116595" Width="80.0" Height="20.0" ZOrder="33254" FontSize="10" Valign="Middle" />
    <Xref Database="Ensembl" ID="ENSG00000164134" />
  </DataNode>
  <DataNode TextLabel="THEM4" Type="GeneProduct" GroupRef="a9599">
    <Graphics CenterX="1225.4776271129545" CenterY="607.8048740418491" Width="80.0" Height="20.0" ZOrder="33255" FontSize="10" Valign="Middle" />
    <Xref Database="Ensembl" ID="ENSG00000159445" />
  </DataNode>
  <DataNode TextLabel="WNT5A" Type="GeneProduct" GroupRef="a9599">
    <Graphics CenterX="1225.4776271129545" CenterY="847.8048740418495" Width="80.0" Height="20.0" ZOrder="33256" FontSize="10" Valign="Middle" />
    <Xref Database="Ensembl" ID="ENSG00000114251" />
  </DataNode>
  <DataNode TextLabel="PAFAH1B2" Type="GeneProduct" GroupRef="bef89">
    <Graphics CenterX="778.5530729526051" CenterY="246.44925678748197" Width="80.0" Height="20.0" ZOrder="33257" FontSize="10" Valign="Middle" />
    <Xref Database="Ensembl" ID="ENSG00000168092" />
  </DataNode>
  <DataNode TextLabel="SLC25A13" Type="GeneProduct" GroupRef="e3963">
    <Graphics CenterX="171.0851045613133" CenterY="557.9369207388852" Width="80.0" Height="20.0" ZOrder="33258" FontSize="10" Valign="Middle" />
    <Xref Database="Ensembl" ID="ENSG00000004864" />
  </DataNode>
  <DataNode TextLabel="CDKN1B / KIP1, p2" Type="GeneProduct" GroupRef="f72d2">
    <Graphics CenterX="2533.9999999999995" CenterY="226.97161834554674" Width="108.92519718626482" Height="20.0" ZOrder="33259" FontSize="10" Valign="Middle" />
    <Xref Database="Ensembl" ID="ENSG00000111276" />
  </DataNode>
  <DataNode TextLabel="ZEB1 / TCF8" GraphId="ec560" Type="GeneProduct">
    <Graphics CenterX="1920.1063065752114" CenterY="791.3944721371222" Width="80.0" Height="20.0" ZOrder="33260" FontSize="10" Valign="Middle" />
    <Xref Database="Ensembl" ID="ENSG00000148516" />
  </DataNode>
  <DataNode TextLabel="G6PD" Type="GeneProduct" GroupRef="beda4">
    <Graphics CenterX="899.3234632406397" CenterY="845.6704213377102" Width="80.0" Height="20.0" ZOrder="33261" FontSize="10" Valign="Middle" />
    <Xref Database="Ensembl" ID="ENSG00000160211" />
  </DataNode>
  <DataNode TextLabel="HIPK3 " Type="GeneProduct" GroupRef="e7b0a">
    <Graphics CenterX="1358.656570484273" CenterY="460.74100204874856" Width="80.0" Height="20.0" ZOrder="33262" FontSize="10" Valign="Middle" />
    <Xref Database="Ensembl" ID="ENSG00000110422" />
  </DataNode>
  <DataNode TextLabel="ARL2" Type="GeneProduct" GroupRef="bef89">
    <Graphics CenterX="682.3505413070353" CenterY="245.68976311659435" Width="80.0" Height="20.0" ZOrder="33263" FontSize="10" Valign="Middle" />
    <Xref Database="Ensembl" ID="ENSG00000110025" />
  </DataNode>
  <DataNode TextLabel="POLD2" Type="GeneProduct" GroupRef="e3963">
    <Graphics CenterX="171.0851045613133" CenterY="317.9369207388847" Width="80.0" Height="20.0" ZOrder="33264" FontSize="10" Valign="Middle" />
    <Xref Database="Ensembl" ID="ENSG00000106628" />
  </DataNode>
  <DataNode TextLabel="SFRS9" Type="GeneProduct" GroupRef="beda4">
    <Graphics CenterX="999.8821224585168" CenterY="644.4413710583791" Width="80.0" Height="20.0" ZOrder="33265" FontSize="10" Valign="Middle" />
    <Xref Database="Ensembl" ID="ENSG00000111786" />
  </DataNode>
  <DataNode TextLabel="RARS" Type="GeneProduct" GroupRef="bef89">
    <Graphics CenterX="778.5530729526051" CenterY="446.44925678748103" Width="80.0" Height="20.0" ZOrder="33266" FontSize="10" Valign="Middle" />
    <Xref Database="Ensembl" ID="ENSG00000113643" />
  </DataNode>
  <DataNode TextLabel="DNAJB1" Type="GeneProduct" GroupRef="a9463">
    <Graphics CenterX="455.6221035074911" CenterY="540.5346362321135" Width="80.0" Height="20.0" ZOrder="33267" FontSize="10" Valign="Middle" />
    <Xref Database="Ensembl" ID="ENSG00000132002" />
  </DataNode>
  <DataNode TextLabel="FGF2" Type="GeneProduct" GroupRef="bef89">
    <Graphics CenterX="682.3505413070353" CenterY="405.68976311659475" Width="80.0" Height="20.0" ZOrder="33268" FontSize="10" Valign="Middle" />
    <Xref Database="Ensembl" ID="ENSG00000138685" />
  </DataNode>
  <DataNode TextLabel="CLOCK " GraphId="cd481" Type="GeneProduct">
    <Graphics CenterX="1498.6720879450831" CenterY="595.1817756668584" Width="80.0" Height="20.0" ZOrder="33269" FontSize="10" Valign="Middle" />
    <Xref Database="Ensembl" ID="ENSG00000134852" />
  </DataNode>
  <DataNode TextLabel="RAD23B" Type="GeneProduct" GroupRef="a9599">
    <Graphics CenterX="1225.4776271129545" CenterY="327.80487404184936" Width="80.0" Height="20.0" ZOrder="33270" FontSize="10" Valign="Middle" />
    <Xref Database="Ensembl" ID="ENSG00000119318" />
  </DataNode>
  <DataNode TextLabel="MYO10" Type="GeneProduct" GroupRef="a9599">
    <Graphics CenterX="1131.8067410370052" CenterY="805.7795575861538" Width="80.0" Height="20.0" ZOrder="33271" FontSize="10" Valign="Middle" />
    <Xref Database="Ensembl" ID="ENSG00000145555" />
  </DataNode>
  <DataNode TextLabel="BACE1" GraphId="cc738" Type="GeneProduct">
    <Graphics CenterX="1781.115153979875" CenterY="704.5109052638653" Width="80.0" Height="20.0" ZOrder="33272" FontSize="10" Valign="Middle" />
    <Xref Database="Ensembl" ID="ENSG00000186318" />
  </DataNode>
  <DataNode TextLabel="TBCA" Type="GeneProduct" GroupRef="a9463">
    <Graphics CenterX="552.7049554632594" CenterY="742.4367652963147" Width="80.0" Height="20.0" ZOrder="33273" FontSize="10" Valign="Middle" />
    <Xref Database="Ensembl" ID="ENSG00000171530" />
  </DataNode>
  <DataNode TextLabel="PTPRJ" Type="GeneProduct" GroupRef="a9463">
    <Graphics CenterX="552.7049554632594" CenterY="402.4367652963151" Width="80.0" Height="20.0" ZOrder="33274" FontSize="10" Valign="Middle" />
    <Xref Database="Ensembl" ID="ENSG00000149177" />
  </DataNode>
  <DataNode TextLabel="SAC3D1" Type="GeneProduct" GroupRef="beda4">
    <Graphics CenterX="999.8821224585168" CenterY="624.4413710583793" Width="80.0" Height="20.0" ZOrder="33275" FontSize="10" Valign="Middle" />
    <Xref Database="Ensembl" ID="ENSG00000168061" />
  </DataNode>
  <DataNode TextLabel="IGF2BP1 / IMP-1" GraphId="f587e" Type="GeneProduct">
    <Graphics CenterX="304.312671497035" CenterY="397.17661405625057" Width="80.0" Height="20.0" ZOrder="33276" FontSize="10" Valign="Middle" />
    <Xref Database="Ensembl" ID="ENSG00000159217" />
  </DataNode>
  <DataNode TextLabel="DNMT3A" GraphId="b6081" Type="GeneProduct" GroupRef="cb5d6">
    <Graphics CenterX="2230.174193219011" CenterY="770.628246840548" Width="80.0" Height="20.0" ZOrder="33277" FontSize="10" Valign="Middle" />
    <Xref Database="Ensembl" ID="ENSG00000119772" />
  </DataNode>
  <DataNode TextLabel="MYCN" Type="GeneProduct" GroupRef="a9af2">
    <Graphics CenterX="1358.656570484273" CenterY="197.13512565563923" Width="80.0" Height="20.0" ZOrder="33278" FontSize="10" Valign="Middle" />
    <Xref Database="Ensembl" ID="ENSG00000134323" />
  </DataNode>
  <DataNode TextLabel="AMIGO2" Type="GeneProduct" GroupRef="a9463">
    <Graphics CenterX="455.6221035074911" CenterY="160.53463623211306" Width="80.0" Height="20.0" ZOrder="33279" FontSize="10" Valign="Middle" />
    <Xref Database="Ensembl" ID="ENSG00000139211" />
  </DataNode>
  <DataNode TextLabel="TXN2" Type="GeneProduct" GroupRef="bef89">
    <Graphics CenterX="778.5530729526051" CenterY="766.4492567874795" Width="80.0" Height="20.0" ZOrder="33280" FontSize="10" Valign="Middle" />
    <Xref Database="Ensembl" ID="ENSG00000100348" />
  </DataNode>
  <DataNode TextLabel="CALCOCO2" Type="GeneProduct" GroupRef="e3963">
    <Graphics CenterX="76.2771392081737" CenterY="297.3627075351215" Width="80.0" Height="20.0" ZOrder="33281" FontSize="10" Valign="Middle" />
    <Xref Database="Ensembl" ID="ENSG00000136436" />
  </DataNode>
  <DataNode TextLabel="PPIF" Type="GeneProduct" GroupRef="bef89">
    <Graphics CenterX="778.5530729526051" CenterY="346.449256787482" Width="80.0" Height="20.0" ZOrder="33282" FontSize="10" Valign="Middle" />
    <Xref Database="Ensembl" ID="ENSG00000108179" />
  </DataNode>
  <DataNode TextLabel="ATP6V0A1" Type="GeneProduct" GroupRef="beda4">
    <Graphics CenterX="899.3234632406397" CenterY="465.67042133771" Width="80.0" Height="20.0" ZOrder="33283" FontSize="10" Valign="Middle" />
    <Xref Database="Ensembl" ID="ENSG00000033627" />
  </DataNode>
  <DataNode TextLabel="NOTCH2" Type="GeneProduct" GroupRef="bef89">
    <Graphics CenterX="778.5530729526051" CenterY="166.44925678748163" Width="80.0" Height="20.0" ZOrder="33284" FontSize="10" Valign="Middle" />
    <Xref Database="Ensembl" ID="ENSG00000134250" />
  </DataNode>
  <DataNode TextLabel="TH1L" Type="GeneProduct" GroupRef="beda4">
    <Graphics CenterX="999.8821224585168" CenterY="804.4413710583785" Width="80.0" Height="20.0" ZOrder="33285" FontSize="10" Valign="Middle" />
    <Xref Database="Ensembl" ID="ENSG00000101158" />
  </DataNode>
  <DataNode TextLabel="NT5E" Type="GeneProduct" GroupRef="a9463">
    <Graphics CenterX="552.7049554632594" CenterY="202.43676529631546" Width="80.0" Height="20.0" ZOrder="33286" FontSize="10" Valign="Middle" />
    <Xref Database="Ensembl" ID="ENSG00000135318" />
  </DataNode>
  <DataNode TextLabel="PTRH1" Type="GeneProduct" GroupRef="a9599">
    <Graphics CenterX="1225.4776271129545" CenterY="287.80487404184936" Width="80.0" Height="20.0" ZOrder="33287" FontSize="10" Valign="Middle" />
    <Xref Database="Ensembl" ID="ENSG00000187024" />
  </DataNode>
  <DataNode TextLabel="NP" Type="GeneProduct" GroupRef="beda4">
    <Graphics CenterX="899.3234632406397" CenterY="905.6704213377102" Width="80.0" Height="20.0" ZOrder="33288" FontSize="10" Valign="Middle" />
    <Xref Database="Ensembl" ID="ENSG00000198805" />
  </DataNode>
  <DataNode TextLabel="CDK6 " Type="GeneProduct" GroupRef="cb4cf">
    <Graphics CenterX="2381.7189924088048" CenterY="249.74861561192893" Width="80.0" Height="20.0" ZOrder="33289" FontSize="10" Valign="Middle" />
    <Xref Database="Ensembl" ID="ENSG00000105810" />
  </DataNode>
  <DataNode TextLabel="ATRX" Type="GeneProduct" GroupRef="a9599">
    <Graphics CenterX="1131.8067410370052" CenterY="285.77955758615326" Width="80.0" Height="20.0" ZOrder="33290" FontSize="10" Valign="Middle" />
    <Xref Database="Ensembl" ID="ENSG00000085224" />
  </DataNode>
  <DataNode TextLabel="AURKB" Type="GeneProduct" GroupRef="e3963">
    <Graphics CenterX="76.2771392081737" CenterY="277.3627075351213" Width="80.0" Height="20.0" ZOrder="33291" FontSize="10" Valign="Middle" />
    <Xref Database="Ensembl" ID="ENSG00000178999" />
  </DataNode>
  <DataNode TextLabel="GOLGA7" Type="GeneProduct" GroupRef="beda4">
    <Graphics CenterX="899.3234632406397" CenterY="925.6704213377102" Width="80.0" Height="20.0" ZOrder="33292" FontSize="10" Valign="Middle" />
    <Xref Database="Ensembl" ID="ENSG00000147533" />
  </DataNode>
  <DataNode TextLabel="MPZL1" Type="GeneProduct" GroupRef="a9463">
    <Graphics CenterX="455.6221035074911" CenterY="800.5346362321137" Width="80.0" Height="20.0" ZOrder="33293" FontSize="10" Valign="Middle" />
    <Xref Database="Ensembl" ID="ENSG00000197965" />
  </DataNode>
  <DataNode TextLabel="ARID4B / Rbp1-like" GraphId="ab1a3" Type="GeneProduct" GroupRef="df8e4">
    <Graphics CenterX="2072.4676511130274" CenterY="404.49570452322973" Width="97.83758015364108" Height="20.0" ZOrder="33294" FontSize="10" Valign="Middle" />
    <Xref Database="Ensembl" ID="ENSG00000054267" />
  </DataNode>
  <DataNode TextLabel="FBXW1B" GraphId="e2a55" Type="GeneProduct">
    <Graphics CenterX="1358.656570484273" CenterY="297.41172140031887" Width="80.0" Height="20.0" ZOrder="33295" FontSize="10" Valign="Middle" />
    <Xref Database="Ensembl" ID="ENSG00000072803" />
  </DataNode>
  <DataNode TextLabel="GFPT1" Type="GeneProduct" GroupRef="bef89">
    <Graphics CenterX="682.3505413070353" CenterY="485.6897631165945" Width="80.0" Height="20.0" ZOrder="33296" FontSize="10" Valign="Middle" />
    <Xref Database="Ensembl" ID="ENSG00000198380" />
  </DataNode>
  <DataNode TextLabel="SMAD1" Type="GeneProduct" GroupRef="a9463">
    <Graphics CenterX="552.7049554632594" CenterY="662.4367652963148" Width="80.0" Height="20.0" ZOrder="33297" FontSize="10" Valign="Middle" />
    <Xref Database="Ensembl" ID="ENSG00000170365" />
  </DataNode>
  <DataNode TextLabel="AKAP8" Type="GeneProduct">
    <Graphics CenterX="262.33273862622667" CenterY="-90.70324115373191" Width="80.0" Height="20.0" ZOrder="33298" FontSize="10" Valign="Middle" />
    <Xref Database="Ensembl" ID="ENSG00000105127" />
  </DataNode>
  <DataNode TextLabel="FXR2" Type="GeneProduct" GroupRef="a9599">
    <Graphics CenterX="1131.8067410370052" CenterY="485.7795575861533" Width="80.0" Height="20.0" ZOrder="33299" FontSize="10" Valign="Middle" />
    <Xref Database="Ensembl" ID="ENSG00000129245" />
  </DataNode>
  <DataNode TextLabel="SLC9A3R2" Type="GeneProduct" GroupRef="a9599">
    <Graphics CenterX="1225.4776271129545" CenterY="527.8048740418492" Width="80.0" Height="20.0" ZOrder="33300" FontSize="10" Valign="Middle" />
    <Xref Database="Ensembl" ID="ENSG00000065054" />
  </DataNode>
  <DataNode TextLabel="MYLIP " Type="GeneProduct" GroupRef="fb744">
    <Graphics CenterX="1920.1063065752112" CenterY="401.76573096902825" Width="80.0" Height="20.0" ZOrder="33301" FontSize="10" Valign="Middle" />
    <Xref Database="Ensembl" ID="ENSG00000007944" />
  </DataNode>
  <DataNode TextLabel="SYPL1" Type="GeneProduct" GroupRef="a9599">
    <Graphics CenterX="1225.4776271129545" CenterY="587.8048740418491" Width="80.0" Height="20.0" ZOrder="33302" FontSize="10" Valign="Middle" />
    <Xref Database="Ensembl" ID="ENSG00000008282" />
  </DataNode>
  <DataNode TextLabel="AARSD1" Type="GeneProduct" GroupRef="e3963">
    <Graphics CenterX="76.2771392081737" CenterY="157.3627075351213" Width="80.0" Height="20.0" ZOrder="33303" FontSize="10" Valign="Middle" />
    <Xref Database="Ensembl" ID="ENSG00000108825" />
  </DataNode>
  <DataNode TextLabel="ABHD11" Type="GeneProduct" GroupRef="beda4">
    <Graphics CenterX="899.3234632406397" CenterY="165.67042133770988" Width="80.0" Height="20.0" ZOrder="33304" FontSize="10" Valign="Middle" />
    <Xref Database="Ensembl" ID="ENSG00000106077" />
  </DataNode>
  <DataNode TextLabel="NARS" Type="GeneProduct" GroupRef="a9463">
    <Graphics CenterX="552.7049554632594" CenterY="182.43676529631549" Width="80.0" Height="20.0" ZOrder="33305" FontSize="10" Valign="Middle" />
    <Xref Database="Ensembl" ID="ENSG00000134440" />
  </DataNode>
  <DataNode TextLabel="ACAA2" Type="GeneProduct" GroupRef="a17d1">
    <Graphics CenterX="304.312671497035" CenterY="687.1773254153042" Width="80.0" Height="20.0" ZOrder="33306" FontSize="10" Valign="Middle" />
    <Xref Database="Ensembl" ID="ENSG00000167315" />
  </DataNode>
  <DataNode TextLabel="CDKN1C" Type="GeneProduct" GroupRef="f72d2">
    <Graphics CenterX="2534.0" CenterY="206.97161834554674" Width="80.0" Height="20.0" ZOrder="33307" FontSize="10" Valign="Middle" />
    <Xref Database="Ensembl" ID="ENSG00000129757" />
  </DataNode>
  <DataNode TextLabel="MAPK14" Type="GeneProduct" GroupRef="a17d1">
    <Graphics CenterX="304.312671497035" CenterY="587.1773254153039" Width="80.0" Height="20.0" ZOrder="33308" FontSize="10" Valign="Middle" />
    <Xref Database="Ensembl" ID="ENSG00000112062" />
  </DataNode>
  <DataNode TextLabel="ZEB2 / SIP1" Type="GeneProduct" GroupRef="df92c">
    <Graphics CenterX="1920.1063065752112" CenterY="921.476104790183" Width="80.0" Height="20.0" ZOrder="33309" FontSize="10" Valign="Middle" />
    <Xref Database="Ensembl" ID="ENSG00000092208" />
  </DataNode>
  <DataNode TextLabel="ZEB2 / SIP1" GraphId="a3eaa" Type="GeneProduct" GroupRef="d7215">
    <Graphics CenterX="1920.1063065752112" CenterY="672.1987938658137" Width="80.0" Height="20.0" ZOrder="33310" FontSize="10" Valign="Middle" />
    <Xref Database="Ensembl" ID="ENSG00000092208" />
  </DataNode>
  <DataNode TextLabel="TICAM2" Type="GeneProduct" GroupRef="a9599">
    <Graphics CenterX="1225.4776271129545" CenterY="727.8048740418495" Width="80.0" Height="20.0" ZOrder="33311" FontSize="10" Valign="Middle" />
    <Xref Database="Ensembl" ID="ENSG00000134970" />
  </DataNode>
  <DataNode TextLabel="TDG" Type="GeneProduct" GroupRef="beead">
    <Graphics CenterX="2230.174193219011" CenterY="990.9120661743524" Width="80.0" Height="20.0" ZOrder="33312" FontSize="10" Valign="Middle" />
    <Xref Database="Ensembl" ID="ENSG00000139372" />
  </DataNode>
  <DataNode TextLabel="PSAT1" Type="GeneProduct" GroupRef="bef89">
    <Graphics CenterX="778.5530729526051" CenterY="386.44925678748154" Width="80.0" Height="20.0" ZOrder="33313" FontSize="10" Valign="Middle" />
    <Xref Database="Ensembl" ID="ENSG00000135069" />
  </DataNode>
  <DataNode TextLabel="KPNA3" Type="GeneProduct" GroupRef="bef89">
    <Graphics CenterX="682.3505413070353" CenterY="745.689763116595" Width="80.0" Height="20.0" ZOrder="33314" FontSize="10" Valign="Middle" />
    <Xref Database="Ensembl" ID="ENSG00000102753" />
  </DataNode>
  <DataNode TextLabel="PKN2" Type="GeneProduct" GroupRef="a9463">
    <Graphics CenterX="552.7049554632594" CenterY="302.43676529631523" Width="80.0" Height="20.0" ZOrder="33315" FontSize="10" Valign="Middle" />
    <Xref Database="Ensembl" ID="ENSG00000065243" />
  </DataNode>
  <DataNode TextLabel="ARFIP1" Type="GeneProduct" GroupRef="a9463">
    <Graphics CenterX="455.6221035074911" CenterY="200.53463623211312" Width="80.0" Height="20.0" ZOrder="33316" FontSize="10" Valign="Middle" />
    <Xref Database="Ensembl" ID="ENSG00000164144" />
  </DataNode>
  <DataNode TextLabel="CYP1B1" GraphId="f57c6" Type="GeneProduct" GroupRef="b386b">
    <Graphics CenterX="2230.174193219011" CenterY="338.7476041095594" Width="80.0" Height="20.0" ZOrder="33317" FontSize="10" Valign="Middle" />
    <Xref Database="Ensembl" ID="ENSG00000138061" />
  </DataNode>
  <DataNode TextLabel="NP" Type="GeneProduct" GroupRef="a9599">
    <Graphics CenterX="1131.8067410370052" CenterY="205.77955758615323" Width="80.0" Height="20.0" ZOrder="33318" FontSize="10" Valign="Middle" />
    <Xref Database="Ensembl" ID="ENSG00000198805" />
  </DataNode>
  <DataNode TextLabel="PGM1" Type="GeneProduct" GroupRef="a9599">
    <Graphics CenterX="1225.4776271129545" CenterY="187.80487404185007" Width="80.0" Height="20.0" ZOrder="33319" FontSize="10" Valign="Middle" />
    <Xref Database="Ensembl" ID="ENSG00000079739" />
  </DataNode>
  <DataNode TextLabel="TRPV6 / CAT-1" GraphId="a6ee4" Type="GeneProduct">
    <Graphics CenterX="1358.656570484273" CenterY="782.5505258582723" Width="80.0" Height="20.0" ZOrder="33320" FontSize="10" Valign="Middle" />
    <Xref Database="Ensembl" ID="ENSG00000165125" />
  </DataNode>
  <DataNode TextLabel="BRPF3" Type="GeneProduct" GroupRef="a9463">
    <Graphics CenterX="455.6221035074911" CenterY="340.53463623211366" Width="80.0" Height="20.0" ZOrder="33321" FontSize="10" Valign="Middle" />
    <Xref Database="Ensembl" ID="ENSG00000096070" />
  </DataNode>
  <DataNode TextLabel="TMEM59" Type="GeneProduct" GroupRef="a9599">
    <Graphics CenterX="1225.4776271129545" CenterY="767.8048740418495" Width="80.0" Height="20.0" ZOrder="33322" FontSize="10" Valign="Middle" />
    <Xref Database="Ensembl" ID="ENSG00000116209" />
  </DataNode>
  <DataNode TextLabel="NPR3" Type="GeneProduct" GroupRef="a9599">
    <Graphics CenterX="1131.8067410370052" CenterY="865.7795575861538" Width="80.0" Height="20.0" ZOrder="33323" FontSize="10" Valign="Middle" />
    <Xref Database="Ensembl" ID="ENSG00000113389" />
  </DataNode>
  <DataNode TextLabel="SRPRB" Type="GeneProduct" GroupRef="bef89">
    <Graphics CenterX="778.5530729526051" CenterY="646.4492567874804" Width="80.0" Height="20.0" ZOrder="33324" FontSize="10" Valign="Middle" />
    <Xref Database="Ensembl" ID="ENSG00000144867" />
  </DataNode>
  <DataNode TextLabel="AP3D1" Type="GeneProduct" GroupRef="beda4">
    <Graphics CenterX="899.3234632406397" CenterY="345.6704213377099" Width="80.0" Height="20.0" ZOrder="33325" FontSize="10" Valign="Middle" />
    <Xref Database="Ensembl" ID="ENSG00000065000" />
  </DataNode>
  <DataNode TextLabel="KCNQ1" Type="GeneProduct" GroupRef="beda4">
    <Graphics CenterX="898.7389521003073" CenterY="984.9964153601891" Width="80.0" Height="20.0" ZOrder="33326" FontSize="10" Valign="Middle" />
    <Xref Database="Ensembl" ID="ENSG00000053918" />
  </DataNode>
  <DataNode TextLabel="IFRD1" Type="GeneProduct" GroupRef="bef89">
    <Graphics CenterX="682.3505413070353" CenterY="645.6897631165941" Width="80.0" Height="20.0" ZOrder="33327" FontSize="10" Valign="Middle" />
    <Xref Database="Ensembl" ID="ENSG00000006652" />
  </DataNode>
  <DataNode TextLabel="MAPK14" GraphId="f5950" Type="GeneProduct" GroupRef="c5ccf">
    <Graphics CenterX="2072.4676511130274" CenterY="997.6303719271776" Width="80.0" Height="20.0" ZOrder="33328" FontSize="10" Valign="Middle" />
    <Xref Database="Ensembl" ID="ENSG00000112062" />
  </DataNode>
  <DataNode TextLabel="TMEM41B" Type="GeneProduct" GroupRef="a9599">
    <Graphics CenterX="1225.4776271129545" CenterY="747.8048740418495" Width="80.0" Height="20.0" ZOrder="33329" FontSize="10" Valign="Middle" />
    <Xref Database="Ensembl" ID="ENSG00000166471" />
  </DataNode>
  <DataNode TextLabel="MLLT11" Type="GeneProduct" GroupRef="bef89">
    <Graphics CenterX="682.3505413070353" CenterY="825.6897631165948" Width="80.0" Height="20.0" ZOrder="33330" FontSize="10" Valign="Middle" />
    <Xref Database="Ensembl" ID="ENSG00000143443" />
  </DataNode>
  <DataNode TextLabel="POM121" Type="GeneProduct" GroupRef="e3963">
    <Graphics CenterX="171.0851045613133" CenterY="357.93692073888474" Width="80.0" Height="20.0" ZOrder="33331" FontSize="10" Valign="Middle" />
    <Xref Database="Ensembl" ID="ENSG00000135213" />
  </DataNode>
  <DataNode TextLabel="PTPRF" Type="GeneProduct" GroupRef="beda4">
    <Graphics CenterX="999.8821224585168" CenterY="564.4413710583793" Width="80.0" Height="20.0" ZOrder="33332" FontSize="10" Valign="Middle" />
    <Xref Database="Ensembl" ID="ENSG00000142949" />
  </DataNode>
  <DataNode TextLabel="MRPS33" Type="GeneProduct" GroupRef="e3963">
    <Graphics CenterX="171.0851045613133" CenterY="177.9369207388851" Width="80.0" Height="20.0" ZOrder="33333" FontSize="10" Valign="Middle" />
    <Xref Database="Ensembl" ID="ENSG00000090263" />
  </DataNode>
  <DataNode TextLabel="ZNF622" Type="GeneProduct" GroupRef="bef89">
    <Graphics CenterX="778.5530729526051" CenterY="906.4492567874789" Width="80.0" Height="20.0" ZOrder="33334" FontSize="10" Valign="Middle" />
    <Xref Database="Ensembl" ID="ENSG00000173545" />
  </DataNode>
  <DataNode TextLabel="CHD1" Type="GeneProduct" GroupRef="a9599">
    <Graphics CenterX="1131.8067410370052" CenterY="365.7795575861533" Width="80.0" Height="20.0" ZOrder="33335" FontSize="10" Valign="Middle" />
    <Xref Database="Ensembl" ID="ENSG00000153922" />
  </DataNode>
  <DataNode TextLabel="NFIA / NF1-A" GraphId="be8a6" Type="GeneProduct" GroupRef="fe66f">
    <Graphics CenterX="1358.656570484273" CenterY="676.2648115725581" Width="80.0" Height="20.0" ZOrder="33336" FontSize="10" Valign="Middle" />
    <Xref Database="Ensembl" ID="ENSG00000162599" />
  </DataNode>
  <DataNode TextLabel="DNMT3A" Type="GeneProduct" GroupRef="beead">
    <Graphics CenterX="2230.174193219011" CenterY="910.9120661743523" Width="80.0" Height="20.0" ZOrder="33337" FontSize="10" Valign="Middle" />
    <Xref Database="Ensembl" ID="ENSG00000119772" />
  </DataNode>
  <DataNode TextLabel="SSNA1" Type="GeneProduct" GroupRef="beda4">
    <Graphics CenterX="999.8821224585168" CenterY="764.4413710583785" Width="80.0" Height="20.0" ZOrder="33338" FontSize="10" Valign="Middle" />
    <Xref Database="Ensembl" ID="ENSG00000176101" />
  </DataNode>
  <DataNode TextLabel="MPDU1" Type="GeneProduct" GroupRef="a9599">
    <Graphics CenterX="1131.8067410370052" CenterY="785.7795575861538" Width="80.0" Height="20.0" ZOrder="33339" FontSize="10" Valign="Middle" />
    <Xref Database="Ensembl" ID="ENSG00000129255" />
  </DataNode>
  <DataNode TextLabel="ATAD3B" Type="GeneProduct">
    <Graphics CenterX="262.33273862622667" CenterY="-60.70324115373191" Width="80.0" Height="20.0" ZOrder="33340" FontSize="10" Valign="Middle" />
    <Xref Database="Ensembl" ID="ENSG00000160072" />
  </DataNode>
  <DataNode TextLabel="POLE4" Type="GeneProduct" GroupRef="a9463">
    <Graphics CenterX="552.7049554632594" CenterY="342.43676529631523" Width="80.0" Height="20.0" ZOrder="33341" FontSize="10" Valign="Middle" />
    <Xref Database="Ensembl" ID="ENSG00000115350" />
  </DataNode>
  <DataNode TextLabel="CHMP2A" Type="GeneProduct" GroupRef="e3963">
    <Graphics CenterX="76.2771392081737" CenterY="397.36270753512156" Width="80.0" Height="20.0" ZOrder="33342" FontSize="10" Valign="Middle" />
    <Xref Database="Ensembl" ID="ENSG00000130724" />
  </DataNode>
  <DataNode TextLabel="DNAJB1" Type="GeneProduct" GroupRef="beda4">
    <Graphics CenterX="899.3234632406397" CenterY="765.6704213377102" Width="80.0" Height="20.0" ZOrder="33343" FontSize="10" Valign="Middle" />
    <Xref Database="Ensembl" ID="ENSG00000132002" />
  </DataNode>
  <DataNode TextLabel="BACE1" Type="GeneProduct" GroupRef="bb633">
    <Graphics CenterX="2230.174193219011" CenterY="511.3143288245678" Width="80.0" Height="20.0" ZOrder="33344" FontSize="10" Valign="Middle" />
    <Xref Database="Ensembl" ID="ENSG00000186318" />
  </DataNode>
  <DataNode TextLabel="KCNN4" Type="GeneProduct" GroupRef="bef89">
    <Graphics CenterX="682.3505413070353" CenterY="725.6897631165949" Width="80.0" Height="20.0" ZOrder="33345" FontSize="10" Valign="Middle" />
    <Xref Database="Ensembl" ID="ENSG00000104783" />
  </DataNode>
  <DataNode TextLabel="ZNF294" Type="GeneProduct" GroupRef="a9599">
    <Graphics CenterX="1225.4776271129545" CenterY="867.8048740418498" Width="80.0" Height="20.0" ZOrder="33346" FontSize="10" Valign="Middle" />
    <Xref Database="Ensembl" ID="ENSG00000198862" />
  </DataNode>
  <DataNode TextLabel="PTMA" Type="GeneProduct" GroupRef="beda4">
    <Graphics CenterX="999.8821224585168" CenterY="524.4413710583792" Width="80.0" Height="20.0" ZOrder="33347" FontSize="10" Valign="Middle" />
    <Xref Database="Ensembl" ID="ENSG00000187514" />
  </DataNode>
  <DataNode TextLabel="AP2A1" Type="GeneProduct" GroupRef="a9599">
    <Graphics CenterX="1131.8067410370052" CenterY="245.77955758615323" Width="80.0" Height="20.0" ZOrder="33348" FontSize="10" Valign="Middle" />
    <Xref Database="Ensembl" ID="ENSG00000196961" />
  </DataNode>
  <DataNode TextLabel="HDAC4" GraphId="f3026" Type="GeneProduct">
    <Graphics CenterX="1498.6720879450831" CenterY="499.2899257254855" Width="80.0" Height="20.0" ZOrder="33349" FontSize="10" Valign="Middle" />
    <Xref Database="Ensembl" ID="ENSG00000068024" />
  </DataNode>
  <DataNode TextLabel="ATP6V0A1" Type="GeneProduct" GroupRef="e3963">
    <Graphics CenterX="76.2771392081737" CenterY="237.36270753512113" Width="80.0" Height="20.0" ZOrder="33350" FontSize="10" Valign="Middle" />
    <Xref Database="Ensembl" ID="ENSG00000033627" />
  </DataNode>
  <DataNode TextLabel="NUCB1" Type="GeneProduct" GroupRef="a9599">
    <Graphics CenterX="1225.4776271129547" CenterY="890.0833550545078" Width="80.0" Height="20.0" ZOrder="33351" FontSize="10" Valign="Middle" />
    <Xref Database="Ensembl" ID="ENSG00000104805" />
  </DataNode>
  <DataNode TextLabel="TMED10" Type="GeneProduct" GroupRef="a9599">
    <Graphics CenterX="1225.4776271129545" CenterY="647.8048740418491" Width="80.0" Height="20.0" ZOrder="33352" FontSize="10" Valign="Middle" />
    <Xref Database="Ensembl" ID="ENSG00000170348" />
  </DataNode>
  <DataNode TextLabel="CDKN1A / p21" GraphId="af730" Type="GeneProduct">
    <Graphics CenterX="2381.7189924088048" CenterY="657.7197370196968" Width="80.0" Height="20.0" ZOrder="33353" FontSize="10" Valign="Middle" />
    <Xref Database="Ensembl" ID="ENSG00000124762" />
  </DataNode>
  <DataNode TextLabel="SLC4A7" Type="GeneProduct" GroupRef="a9599">
    <Graphics CenterX="1225.4776271129545" CenterY="487.8048740418492" Width="80.0" Height="20.0" ZOrder="33354" FontSize="10" Valign="Middle" />
    <Xref Database="Ensembl" ID="ENSG00000033867" />
  </DataNode>
  <DataNode TextLabel="LPL" Type="GeneProduct" GroupRef="a9463">
    <Graphics CenterX="455.6221035074911" CenterY="680.5346362321133" Width="80.0" Height="20.0" ZOrder="33355" FontSize="10" Valign="Middle" />
    <Xref Database="Ensembl" ID="ENSG00000175445" />
  </DataNode>
  <DataNode TextLabel="TRIP13" Type="GeneProduct" GroupRef="a9463">
    <Graphics CenterX="552.7049554632594" CenterY="802.4367652963147" Width="80.0" Height="20.0" ZOrder="33356" FontSize="10" Valign="Middle" />
    <Xref Database="Ensembl" ID="ENSG00000071539" />
  </DataNode>
  <DataNode TextLabel="GNA13" Type="GeneProduct" GroupRef="a9463">
    <Graphics CenterX="455.6221035074911" CenterY="620.5346362321133" Width="80.0" Height="20.0" ZOrder="33357" FontSize="10" Valign="Middle" />
    <Xref Database="Ensembl" ID="ENSG00000120063" />
  </DataNode>
  <DataNode TextLabel="NT5E" Type="GeneProduct" GroupRef="a9599">
    <Graphics CenterX="1131.8067410370052" CenterY="925.7795575861537" Width="80.0" Height="20.0" ZOrder="33358" FontSize="10" Valign="Middle" />
    <Xref Database="Ensembl" ID="ENSG00000135318" />
  </DataNode>
  <DataNode TextLabel="KIT" Type="GeneProduct" GroupRef="f72d2">
    <Graphics CenterX="2534.0" CenterY="186.97161834554674" Width="80.0" Height="20.0" ZOrder="33359" FontSize="10" Valign="Middle" />
    <Xref Database="Ensembl" ID="ENSG00000157404" />
  </DataNode>
  <DataNode TextLabel="SLC1A4" Type="GeneProduct" GroupRef="e3963">
    <Graphics CenterX="171.0851045613133" CenterY="537.9369207388849" Width="80.0" Height="20.0" ZOrder="33360" FontSize="10" Valign="Middle" />
    <Xref Database="Ensembl" ID="ENSG00000115902" />
  </DataNode>
  <DataNode TextLabel="LAMC1" Type="GeneProduct" GroupRef="bef89">
    <Graphics CenterX="682.3505413070353" CenterY="765.689763116595" Width="80.0" Height="20.0" ZOrder="33361" FontSize="10" Valign="Middle" />
    <Xref Database="Ensembl" ID="ENSG00000135862" />
  </DataNode>
  <DataNode TextLabel="KIAA0409" Type="GeneProduct" GroupRef="e3963">
    <Graphics CenterX="76.2771392081737" CenterY="737.362707535122" Width="80.0" Height="20.0" ZOrder="33362" FontSize="10" Valign="Middle" />
    <Xref Database="Ensembl" ID="ENSG00000132275" />
  </DataNode>
  <DataNode TextLabel="HMGA1" Type="GeneProduct" GroupRef="e3963">
    <Graphics CenterX="76.2771392081737" CenterY="657.3627075351221" Width="80.0" Height="20.0" ZOrder="33363" FontSize="10" Valign="Middle" />
    <Xref Database="Ensembl" ID="ENSG00000137309" />
  </DataNode>
  <DataNode TextLabel="NM_018211" Type="GeneProduct" GroupRef="a17d1">
    <Graphics CenterX="304.312671497035" CenterY="807.1773254153042" Width="80.0" Height="20.0" ZOrder="33364" FontSize="10" Valign="Middle" />
    <Xref Database="Ensembl" ID="ENSG00000162437" />
  </DataNode>
  <DataNode TextLabel="ATAD3B" Type="GeneProduct" GroupRef="e3963">
    <Graphics CenterX="76.2771392081737" CenterY="217.36270753512113" Width="80.0" Height="20.0" ZOrder="33365" FontSize="10" Valign="Middle" />
    <Xref Database="Ensembl" ID="ENSG00000160072" />
  </DataNode>
  <DataNode TextLabel="PPP3R1" Type="GeneProduct" GroupRef="a9599">
    <Graphics CenterX="1225.4776271129545" CenterY="247.80487404185007" Width="80.0" Height="20.0" ZOrder="33366" FontSize="10" Valign="Middle" />
    <Xref Database="Ensembl" ID="ENSG00000115953" />
  </DataNode>
  <DataNode TextLabel="MTPN " Type="GeneProduct" GroupRef="a17d1">
    <Graphics CenterX="304.312671497035" CenterY="567.1773254153039" Width="80.0" Height="20.0" ZOrder="33367" FontSize="10" Valign="Middle" />
    <Xref Database="Ensembl" ID="ENSG00000105887" />
  </DataNode>
  <DataNode TextLabel="CDKN1A / p21" Type="GeneProduct" GroupRef="e7b0a">
    <Graphics CenterX="1358.656570484273" CenterY="480.74100204874856" Width="80.0" Height="20.0" ZOrder="33368" FontSize="10" Valign="Middle" />
    <Xref Database="Ensembl" ID="ENSG00000124762" />
  </DataNode>
  <DataNode TextLabel="NP" Type="GeneProduct" GroupRef="a9599">
    <Graphics CenterX="1131.8067410370052" CenterY="385.7795575861533" Width="80.0" Height="20.0" ZOrder="33369" FontSize="10" Valign="Middle" />
    <Xref Database="Ensembl" ID="ENSG00000198805" />
  </DataNode>
  <DataNode TextLabel="TGFBR2" GraphId="ca458" Type="GeneProduct">
    <Graphics CenterX="2072.4676511130274" CenterY="296.7094064679287" Width="80.0" Height="20.0" ZOrder="33370" FontSize="10" Valign="Middle" />
    <Xref Database="Ensembl" ID="ENSG00000163513" />
  </DataNode>
  <DataNode TextLabel="E2F1" GraphId="cc30c" Type="GeneProduct" GroupRef="ce021">
    <Graphics CenterX="1631.9102867949127" CenterY="856.8879943248484" Width="80.0" Height="20.0" ZOrder="33371" FontSize="10" Valign="Middle" />
    <Xref Database="Ensembl" ID="ENSG00000101412" />
  </DataNode>
  <DataNode TextLabel="ACP2" Type="GeneProduct" GroupRef="bef89">
    <Graphics CenterX="682.3505413070353" CenterY="205.68976311659384" Width="80.0" Height="20.0" ZOrder="33372" FontSize="10" Valign="Middle" />
    <Xref Database="Ensembl" ID="ENSG00000134575" />
  </DataNode>
  <DataNode TextLabel="ITGA2" Type="GeneProduct" GroupRef="a9599">
    <Graphics CenterX="1131.8067410370052" CenterY="645.7795575861538" Width="80.0" Height="20.0" ZOrder="33373" FontSize="10" Valign="Middle" />
    <Xref Database="Ensembl" ID="ENSG00000164171" />
  </DataNode>
  <DataNode TextLabel="NOTCH1 " Type="GeneProduct" GroupRef="c5ccf">
    <Graphics CenterX="2072.4676511130274" CenterY="1017.6303719271777" Width="80.0" Height="20.0" ZOrder="33374" FontSize="10" Valign="Middle" />
    <Xref Database="Ensembl" ID="ENSG00000148400" />
  </DataNode>
  <DataNode TextLabel="NP" Type="GeneProduct" GroupRef="beda4">
    <Graphics CenterX="899.3234632406397" CenterY="965.6704213377102" Width="80.0" Height="20.0" ZOrder="33375" FontSize="10" Valign="Middle" />
    <Xref Database="Ensembl" ID="ENSG00000198805" />
  </DataNode>
  <DataNode TextLabel="MTPN " Type="GeneProduct" GroupRef="e3963">
    <Graphics CenterX="76.43987184627025" CenterY="818.0292576760535" Width="80.0" Height="20.0" ZOrder="33376" FontSize="10" Valign="Middle" />
    <Xref Database="Ensembl" ID="ENSG00000105887" />
  </DataNode>
  <DataNode TextLabel="ANXA2" Type="GeneProduct" GroupRef="beda4">
    <Graphics CenterX="899.3234632406397" CenterY="305.6704213377099" Width="80.0" Height="20.0" ZOrder="33377" FontSize="10" Valign="Middle" />
    <Xref Database="Ensembl" ID="ENSG00000182718" />
  </DataNode>
  <DataNode TextLabel="TPM3" Type="GeneProduct" GroupRef="bef89">
    <Graphics CenterX="778.5530729526051" CenterY="746.44925678748" Width="80.0" Height="20.0" ZOrder="33378" FontSize="10" Valign="Middle" />
    <Xref Database="Ensembl" ID="ENSG00000143549" />
  </DataNode>
  <DataNode TextLabel="PPP2R5C" Type="GeneProduct" GroupRef="bef89">
    <Graphics CenterX="778.5530729526051" CenterY="366.4492567874822" Width="80.0" Height="20.0" ZOrder="33379" FontSize="10" Valign="Middle" />
    <Xref Database="Ensembl" ID="ENSG00000078304" />
  </DataNode>
  <DataNode TextLabel="TNFSF9" Type="GeneProduct" GroupRef="bef89">
    <Graphics CenterX="778.5530729526051" CenterY="706.4492567874804" Width="80.0" Height="20.0" ZOrder="33380" FontSize="10" Valign="Middle" />
    <Xref Database="Ensembl" ID="ENSG00000125657" />
  </DataNode>
  <DataNode TextLabel="EHMT1" Type="GeneProduct" GroupRef="beda4">
    <Graphics CenterX="899.3234632406397" CenterY="805.6704213377102" Width="80.0" Height="20.0" ZOrder="33381" FontSize="10" Valign="Middle" />
    <Xref Database="Ensembl" ID="ENSG00000181090" />
  </DataNode>
  <DataNode TextLabel="HOXA5" Type="GeneProduct" GroupRef="a5aa0">
    <Graphics CenterX="1631.9102867949127" CenterY="181.80247664517046" Width="80.0" Height="20.0" ZOrder="33382" FontSize="10" Valign="Middle" />
    <Xref Database="Ensembl" ID="ENSG00000106004" />
  </DataNode>
  <DataNode TextLabel="SLC25A32" Type="GeneProduct" GroupRef="e3963">
    <Graphics CenterX="171.0851045613133" CenterY="617.9369207388853" Width="80.0" Height="20.0" ZOrder="33383" FontSize="10" Valign="Middle" />
    <Xref Database="Ensembl" ID="ENSG00000164933" />
  </DataNode>
  <DataNode TextLabel="NP" Type="GeneProduct" GroupRef="bef89">
    <Graphics CenterX="778.5530729526051" CenterY="186.44925678748163" Width="80.0" Height="20.0" ZOrder="33384" FontSize="10" Valign="Middle" />
    <Xref Database="Ensembl" ID="ENSG00000198805" />
  </DataNode>
  <DataNode TextLabel="PLAG1" GraphId="a9bfa" Type="GeneProduct" GroupRef="d5a13">
    <Graphics CenterX="2230.174193219011" CenterY="191.8355288196261" Width="80.0" Height="20.0" ZOrder="33385" FontSize="10" Valign="Middle" />
    <Xref Database="Ensembl" ID="ENSG00000181690" />
  </DataNode>
  <DataNode TextLabel="RHOB" Type="GeneProduct" GroupRef="e3963">
    <Graphics CenterX="171.0851045613133" CenterY="477.93692073888496" Width="80.0" Height="20.0" ZOrder="33386" FontSize="10" Valign="Middle" />
    <Xref Database="Ensembl" ID="ENSG00000143878" />
  </DataNode>
  <DataNode TextLabel="RAB27B" Type="GeneProduct" GroupRef="a9599">
    <Graphics CenterX="1225.4776271129545" CenterY="307.80487404184936" Width="80.0" Height="20.0" ZOrder="33387" FontSize="10" Valign="Middle" />
    <Xref Database="Ensembl" ID="ENSG00000041353" />
  </DataNode>
  <DataNode TextLabel="RAB5C" Type="GeneProduct" GroupRef="a9463">
    <Graphics CenterX="552.7049554632594" CenterY="482.4367652963152" Width="80.0" Height="20.0" ZOrder="33388" FontSize="10" Valign="Middle" />
    <Xref Database="Ensembl" ID="ENSG00000108774" />
  </DataNode>
  <DataNode TextLabel="CDKN2A / INK4a , p16" Type="GeneProduct" GroupRef="c5ccf">
    <Graphics CenterX="2072.4676511130274" CenterY="1057.6303719271777" Width="121.31480579378875" Height="20.0" ZOrder="33389" FontSize="10" Valign="Middle" />
    <Xref Database="Ensembl" ID="ENSG00000147889" />
  </DataNode>
  <DataNode TextLabel="TPM1" Type="GeneProduct" GroupRef="de917">
    <Graphics CenterX="2072.4676511130274" CenterY="580.809049614352" Width="80.0" Height="20.0" ZOrder="33390" FontSize="10" Valign="Middle" />
    <Xref Database="Ensembl" ID="ENSG00000140416" />
  </DataNode>
  <DataNode TextLabel="TPM4" Type="GeneProduct" GroupRef="beda4">
    <Graphics CenterX="999.8821224585168" CenterY="884.4413710583781" Width="80.0" Height="20.0" ZOrder="33391" FontSize="10" Valign="Middle" />
    <Xref Database="Ensembl" ID="ENSG00000167460" />
  </DataNode>
  <DataNode TextLabel="C1QBP " Type="GeneProduct" GroupRef="d2199">
    <Graphics CenterX="2381.7189924088048" CenterY="783.7636198558343" Width="80.0" Height="20.0" ZOrder="33392" FontSize="10" Valign="Middle" />
    <Xref Database="Ensembl" ID="ENSG00000108561" />
  </DataNode>
  <DataNode TextLabel="LY6K" Type="GeneProduct" GroupRef="a9463">
    <Graphics CenterX="455.6221035074911" CenterY="700.5346362321133" Width="80.0" Height="20.0" ZOrder="33393" FontSize="10" Valign="Middle" />
    <Xref Database="Ensembl" ID="ENSG00000160886" />
  </DataNode>
  <DataNode TextLabel="CGI-38" GraphId="a583d" Type="GeneProduct" GroupRef="a0ff3">
    <Graphics CenterX="1631.9102867949127" CenterY="719.8070848185067" Width="80.0" Height="20.0" ZOrder="33394" FontSize="10" Valign="Middle" />
    <Xref Database="Ensembl" ID="ENSG00000159713" />
  </DataNode>
  <DataNode TextLabel="PURA" Type="GeneProduct" GroupRef="bef89">
    <Graphics CenterX="778.5530729526051" CenterY="406.4492567874816" Width="80.0" Height="20.0" ZOrder="33395" FontSize="10" Valign="Middle" />
    <Xref Database="Ensembl" ID="ENSG00000185129" />
  </DataNode>
  <DataNode TextLabel="GPD2" Type="GeneProduct" GroupRef="a9599">
    <Graphics CenterX="1131.8067410370052" CenterY="565.7795575861535" Width="80.0" Height="20.0" ZOrder="33396" FontSize="10" Valign="Middle" />
    <Xref Database="Ensembl" ID="ENSG00000115159" />
  </DataNode>
  <DataNode TextLabel="POM121" Type="GeneProduct" GroupRef="beda4">
    <Graphics CenterX="999.8821224585168" CenterY="444.4413710583795" Width="80.0" Height="20.0" ZOrder="33397" FontSize="10" Valign="Middle" />
    <Xref Database="Ensembl" ID="ENSG00000135213" />
  </DataNode>
  <DataNode TextLabel="SDCBP" Type="GeneProduct" GroupRef="a9463">
    <Graphics CenterX="552.7049554632594" CenterY="622.4367652963148" Width="80.0" Height="20.0" ZOrder="33398" FontSize="10" Valign="Middle" />
    <Xref Database="Ensembl" ID="ENSG00000137575" />
  </DataNode>
  <DataNode TextLabel="IPO4" Type="GeneProduct" GroupRef="bef89">
    <Graphics CenterX="682.3505413070353" CenterY="685.6897631165943" Width="80.0" Height="20.0" ZOrder="33399" FontSize="10" Valign="Middle" />
    <Xref Database="Ensembl" ID="ENSG00000196497" />
  </DataNode>
  <DataNode TextLabel="GYS1" Type="GeneProduct" GroupRef="e3963">
    <Graphics CenterX="76.2771392081737" CenterY="637.3627075351221" Width="80.0" Height="20.0" ZOrder="33400" FontSize="10" Valign="Middle" />
    <Xref Database="Ensembl" ID="ENSG00000104812" />
  </DataNode>
  <DataNode TextLabel="MAP2K1IP1" Type="GeneProduct" GroupRef="bef89">
    <Graphics CenterX="682.3505413070353" CenterY="805.6897631165953" Width="80.0" Height="20.0" ZOrder="33401" FontSize="10" Valign="Middle" />
    <Xref Database="Ensembl" ID="ENSG00000109270" />
  </DataNode>
  <DataNode TextLabel="ATG9A" Type="GeneProduct" GroupRef="bef89">
    <Graphics CenterX="682.3505413070353" CenterY="285.68976311659435" Width="80.0" Height="20.0" ZOrder="33402" FontSize="10" Valign="Middle" />
    <Xref Database="Ensembl" ID="ENSG00000198925" />
  </DataNode>
  <DataNode TextLabel="BRWD2" Type="GeneProduct" GroupRef="beda4">
    <Graphics CenterX="899.3234632406397" CenterY="545.67042133771" Width="80.0" Height="20.0" ZOrder="33403" FontSize="10" Valign="Middle" />
    <Xref Database="Ensembl" ID="ENSG00000120008" />
  </DataNode>
  <DataNode TextLabel="DNMT3B" GraphId="f83e9" Type="GeneProduct" GroupRef="bb633">
    <Graphics CenterX="2230.174193219011" CenterY="471.31432882456767" Width="80.0" Height="20.0" ZOrder="33404" FontSize="10" Valign="Middle" />
    <Xref Database="Ensembl" ID="ENSG00000088305" />
  </DataNode>
  <DataNode TextLabel="CD164" Type="GeneProduct" GroupRef="a17d1">
    <Graphics CenterX="304.312671497035" CenterY="707.1773254153042" Width="80.0" Height="20.0" ZOrder="33405" FontSize="10" Valign="Middle" />
    <Xref Database="Ensembl" ID="ENSG00000135535" />
  </DataNode>
  <DataNode TextLabel="RAB27B" Type="GeneProduct" GroupRef="a9463">
    <Graphics CenterX="552.7049554632594" CenterY="442.4367652963151" Width="80.0" Height="20.0" ZOrder="33406" FontSize="10" Valign="Middle" />
    <Xref Database="Ensembl" ID="ENSG00000041353" />
  </DataNode>
  <DataNode TextLabel="TM6SF1" Type="GeneProduct" GroupRef="c9f0b">
    <Graphics CenterX="1781.115153979875" CenterY="531.1105871274344" Width="80.0" Height="20.0" ZOrder="33407" FontSize="10" Valign="Middle" />
    <Xref Database="Ensembl" ID="ENSG00000136404" />
  </DataNode>
  <DataNode TextLabel="PLXND1" Type="GeneProduct" GroupRef="a9463">
    <Graphics CenterX="552.7049554632594" CenterY="322.4367652963151" Width="80.0" Height="20.0" ZOrder="33408" FontSize="10" Valign="Middle" />
    <Xref Database="Ensembl" ID="ENSG00000004399" />
  </DataNode>
  <DataNode TextLabel="AXL" Type="GeneProduct" GroupRef="beda4">
    <Graphics CenterX="899.3234632406397" CenterY="485.67042133771" Width="80.0" Height="20.0" ZOrder="33409" FontSize="10" Valign="Middle" />
    <Xref Database="Ensembl" ID="ENSG00000167601" />
  </DataNode>
  <DataNode TextLabel="MET" Type="GeneProduct" GroupRef="a9463">
    <Graphics CenterX="455.6221035074911" CenterY="740.5346362321135" Width="80.0" Height="20.0" ZOrder="33410" FontSize="10" Valign="Middle" />
    <Xref Database="Ensembl" ID="ENSG00000105976" />
  </DataNode>
  <DataNode TextLabel="PPP3CA" Type="GeneProduct" GroupRef="a9599">
    <Graphics CenterX="1225.4776271129545" CenterY="227.80487404184984" Width="80.0" Height="20.0" ZOrder="33411" FontSize="10" Valign="Middle" />
    <Xref Database="Ensembl" ID="ENSG00000138814" />
  </DataNode>
  <DataNode TextLabel="MSI2" Type="GeneProduct" GroupRef="a9463">
    <Graphics CenterX="455.6221035074911" CenterY="820.5346362321137" Width="80.0" Height="20.0" ZOrder="33412" FontSize="10" Valign="Middle" />
    <Xref Database="Ensembl" ID="ENSG00000153944" />
  </DataNode>
  <DataNode TextLabel="DHX15" Type="GeneProduct" GroupRef="beda4">
    <Graphics CenterX="899.3234632406397" CenterY="745.6704213377102" Width="80.0" Height="20.0" ZOrder="33413" FontSize="10" Valign="Middle" />
    <Xref Database="Ensembl" ID="ENSG00000109606" />
  </DataNode>
  <DataNode TextLabel="ATG3" Type="GeneProduct" GroupRef="a9463">
    <Graphics CenterX="455.6221035074911" CenterY="280.5346362321133" Width="80.0" Height="20.0" ZOrder="33414" FontSize="10" Valign="Middle" />
    <Xref Database="Ensembl" ID="ENSG00000144848" />
  </DataNode>
  <DataNode TextLabel="SLC9A3R2" Type="GeneProduct" GroupRef="a9599">
    <Graphics CenterX="1225.4776271129545" CenterY="507.8048740418492" Width="80.0" Height="20.0" ZOrder="33415" FontSize="10" Valign="Middle" />
    <Xref Database="Ensembl" ID="ENSG00000065054" />
  </DataNode>
  <DataNode TextLabel="NP" Type="GeneProduct" GroupRef="bef89">
    <Graphics CenterX="778.5530729526051" CenterY="226.44925678748186" Width="80.0" Height="20.0" ZOrder="33416" FontSize="10" Valign="Middle" />
    <Xref Database="Ensembl" ID="ENSG00000198805" />
  </DataNode>
  <DataNode TextLabel="SLC25A22" Type="GeneProduct" GroupRef="beda4">
    <Graphics CenterX="999.8821224585168" CenterY="724.4413710583786" Width="80.0" Height="20.0" ZOrder="33417" FontSize="10" Valign="Middle" />
    <Xref Database="Ensembl" ID="ENSG00000177542" />
  </DataNode>
  <DataNode TextLabel="LUZP1" Type="GeneProduct" GroupRef="bef89">
    <Graphics CenterX="682.3505413070353" CenterY="785.6897631165951" Width="80.0" Height="20.0" ZOrder="33418" FontSize="10" Valign="Middle" />
    <Xref Database="Ensembl" ID="ENSG00000169641" />
  </DataNode>
  <DataNode TextLabel="PDE3A" Type="GeneProduct" GroupRef="a9463">
    <Graphics CenterX="552.7049554632594" CenterY="222.43676529631534" Width="80.0" Height="20.0" ZOrder="33419" FontSize="10" Valign="Middle" />
    <Xref Database="Ensembl" ID="ENSG00000172572" />
  </DataNode>
  <DataNode TextLabel="SNAP29" Type="GeneProduct" GroupRef="a9463">
    <Graphics CenterX="552.7049554632594" CenterY="682.4367652963148" Width="80.0" Height="20.0" ZOrder="33420" FontSize="10" Valign="Middle" />
    <Xref Database="Ensembl" ID="ENSG00000099940" />
  </DataNode>
  <DataNode TextLabel="PICALM" Type="GeneProduct" GroupRef="a9463">
    <Graphics CenterX="552.7049554632594" CenterY="282.43676529631523" Width="80.0" Height="20.0" ZOrder="33421" FontSize="10" Valign="Middle" />
    <Xref Database="Ensembl" ID="ENSG00000073921" />
  </DataNode>
  <DataNode TextLabel="KIT" GraphId="ac596" Type="GeneProduct" GroupRef="ddfc4">
    <Graphics CenterX="2534.0" CenterY="355.60947842785083" Width="80.0" Height="20.0" ZOrder="33422" FontSize="10" Valign="Middle" />
    <Xref Database="Ensembl" ID="ENSG00000157404" />
  </DataNode>
  <DataNode TextLabel="SYNE1" Type="GeneProduct" GroupRef="beda4">
    <Graphics CenterX="999.8821224585168" CenterY="784.4413710583785" Width="80.0" Height="20.0" ZOrder="33423" FontSize="10" Valign="Middle" />
    <Xref Database="Ensembl" ID="ENSG00000131018" />
  </DataNode>
  <DataNode TextLabel="ABHD10" Type="GeneProduct" GroupRef="bef89">
    <Graphics CenterX="682.3505413070353" CenterY="185.68976311659432" Width="80.0" Height="20.0" ZOrder="33424" FontSize="10" Valign="Middle" />
    <Xref Database="Ensembl" ID="ENSG00000144827" />
  </DataNode>
  <DataNode TextLabel="GNPNAT1" Type="GeneProduct" GroupRef="beda4">
    <Graphics CenterX="899.3234632406397" CenterY="885.6704213377102" Width="80.0" Height="20.0" ZOrder="33425" FontSize="10" Valign="Middle" />
    <Xref Database="Ensembl" ID="ENSG00000100522" />
  </DataNode>
  <DataNode TextLabel="BCL2" Type="GeneProduct" GroupRef="eef58">
    <Graphics CenterX="1631.9102867949127" CenterY="483.1089238393433" Width="80.0" Height="20.0" ZOrder="33426" FontSize="10" Valign="Middle" />
    <Xref Database="Ensembl" ID="ENSG00000171791" />
  </DataNode>
  <DataNode TextLabel="GAS2L1" Type="GeneProduct" GroupRef="a17d1">
    <Graphics CenterX="304.312671497035" CenterY="647.1773254153039" Width="80.0" Height="20.0" ZOrder="33427" FontSize="10" Valign="Middle" />
    <Xref Database="Ensembl" ID="ENSG00000185340" />
  </DataNode>
  <DataNode TextLabel="VAMP3" Type="GeneProduct" GroupRef="a9463">
    <Graphics CenterX="552.7049554632594" CenterY="862.4367652963151" Width="80.0" Height="20.0" ZOrder="33428" FontSize="10" Valign="Middle" />
    <Xref Database="Ensembl" ID="ENSG00000049245" />
  </DataNode>
  <DataNode TextLabel="GRPEL2" Type="GeneProduct" GroupRef="e3963">
    <Graphics CenterX="76.2771392081737" CenterY="597.3627075351221" Width="80.0" Height="20.0" ZOrder="33429" FontSize="10" Valign="Middle" />
    <Xref Database="Ensembl" ID="ENSG00000164284" />
  </DataNode>
  <DataNode TextLabel="ANPEP" Type="GeneProduct" GroupRef="a9599">
    <Graphics CenterX="1131.8067410370052" CenterY="225.77955758615323" Width="80.0" Height="20.0" ZOrder="33430" FontSize="10" Valign="Middle" />
    <Xref Database="Ensembl" ID="ENSG00000166825" />
  </DataNode>
  <DataNode TextLabel="CPOX" Type="GeneProduct" GroupRef="beda4">
    <Graphics CenterX="899.3234632406397" CenterY="665.67042133771" Width="80.0" Height="20.0" ZOrder="33431" FontSize="10" Valign="Middle" />
    <Xref Database="Ensembl" ID="ENSG00000080819" />
  </DataNode>
  <DataNode TextLabel="CBFB" Type="GeneProduct" GroupRef="a9599">
    <Graphics CenterX="1131.8067410370052" CenterY="305.77955758615326" Width="80.0" Height="20.0" ZOrder="33432" FontSize="10" Valign="Middle" />
    <Xref Database="Ensembl" ID="ENSG00000067955" />
  </DataNode>
  <DataNode TextLabel="EIF4E" Type="GeneProduct" GroupRef="bef89">
    <Graphics CenterX="682.3505413070353" CenterY="385.6897631165942" Width="80.0" Height="20.0" ZOrder="33433" FontSize="10" Valign="Middle" />
    <Xref Database="Ensembl" ID="ENSG00000151247" />
  </DataNode>
  <DataNode TextLabel="TRMT1" Type="GeneProduct" GroupRef="e3963">
    <Graphics CenterX="171.0851045613133" CenterY="717.9369207388849" Width="80.0" Height="20.0" ZOrder="33434" FontSize="10" Valign="Middle" />
    <Xref Database="Ensembl" ID="ENSG00000104907" />
  </DataNode>
  <DataNode TextLabel="NPR3" Type="GeneProduct" GroupRef="bef89">
    <Graphics CenterX="778.5530729526051" CenterY="206.44925678748174" Width="80.0" Height="20.0" ZOrder="33435" FontSize="10" Valign="Middle" />
    <Xref Database="Ensembl" ID="ENSG00000113389" />
  </DataNode>
  <DataNode TextLabel="UBE4A" Type="GeneProduct" GroupRef="bef89">
    <Graphics CenterX="778.5530729526051" CenterY="826.44925678748" Width="80.0" Height="20.0" ZOrder="33436" FontSize="10" Valign="Middle" />
    <Xref Database="Ensembl" ID="ENSG00000110344" />
  </DataNode>
  <DataNode TextLabel="SNAP23" Type="GeneProduct" GroupRef="e3963">
    <Graphics CenterX="171.0851045613133" CenterY="637.9369207388855" Width="80.0" Height="20.0" ZOrder="33437" FontSize="10" Valign="Middle" />
    <Xref Database="Ensembl" ID="ENSG00000092531" />
  </DataNode>
  <DataNode TextLabel="HDAC4" Type="GeneProduct" GroupRef="beda4">
    <Graphics CenterX="999.8821224585168" CenterY="984.4413710583785" Width="80.0" Height="20.0" ZOrder="33438" FontSize="10" Valign="Middle" />
    <Xref Database="Ensembl" ID="ENSG00000068024" />
  </DataNode>
  <DataNode TextLabel="BCL2" GraphId="a3a66" Type="GeneProduct">
    <Graphics CenterX="1631.910286794913" CenterY="583.658900990528" Width="80.0" Height="20.0" ZOrder="33439" FontSize="10" Valign="Middle" />
    <Xref Database="Ensembl" ID="ENSG00000171791" />
  </DataNode>
  <DataNode TextLabel="NP" Type="GeneProduct" GroupRef="beda4">
    <Graphics CenterX="999.8821224585168" CenterY="324.44137105837973" Width="80.0" Height="20.0" ZOrder="33440" FontSize="10" Valign="Middle" />
    <Xref Database="Ensembl" ID="ENSG00000198805" />
  </DataNode>
  <DataNode TextLabel="cyr61" Type="GeneProduct" GroupRef="cb4cf">
    <Graphics CenterX="2381.7189924088048" CenterY="189.7486156119288" Width="80.0" Height="20.0" ZOrder="33441" FontSize="10" Valign="Middle" />
    <Xref Database="Ensembl" ID="ENSG00000142871" />
  </DataNode>
  <DataNode TextLabel="DNMT3B" GraphId="e3e16" Type="GeneProduct">
    <Graphics CenterX="1498.6720879450831" CenterY="927.9003224276992" Width="80.0" Height="20.0" ZOrder="33442" FontSize="10" Valign="Middle" />
    <Xref Database="Ensembl" ID="ENSG00000088305" />
  </DataNode>
  <DataNode TextLabel="RHEB" Type="GeneProduct" GroupRef="a9463">
    <Graphics CenterX="552.7049554632594" CenterY="582.4367652963148" Width="80.0" Height="20.0" ZOrder="33443" FontSize="10" Valign="Middle" />
    <Xref Database="Ensembl" ID="ENSG00000106615" />
  </DataNode>
  <DataNode TextLabel="SPTLC1" Type="GeneProduct" GroupRef="bef89">
    <Graphics CenterX="778.5530729526051" CenterY="626.4492567874804" Width="80.0" Height="20.0" ZOrder="33444" FontSize="10" Valign="Middle" />
    <Xref Database="Ensembl" ID="ENSG00000090054" />
  </DataNode>
  <DataNode TextLabel="PKM2" GraphId="e0259" Type="GeneProduct">
    <Graphics CenterX="1498.6720879450831" CenterY="279.5108225880986" Width="80.0" Height="20.0" ZOrder="33445" FontSize="10" Valign="Middle" />
    <Xref Database="Ensembl" ID="ENSG00000067225" />
  </DataNode>
  <DataNode TextLabel="ADAR" Type="GeneProduct" GroupRef="beda4">
    <Graphics CenterX="899.3234632406397" CenterY="185.67042133770988" Width="80.0" Height="20.0" ZOrder="33446" FontSize="10" Valign="Middle" />
    <Xref Database="Ensembl" ID="ENSG00000160710" />
  </DataNode>
  <DataNode TextLabel="FADS1" Type="GeneProduct" GroupRef="a9463">
    <Graphics CenterX="455.6221035074911" CenterY="560.5346362321134" Width="80.0" Height="20.0" ZOrder="33447" FontSize="10" Valign="Middle" />
    <Xref Database="Ensembl" ID="ENSG00000149485" />
  </DataNode>
  <DataNode TextLabel="CEP72" Type="GeneProduct" GroupRef="a9599">
    <Graphics CenterX="1131.8067410370052" CenterY="345.7795575861533" Width="80.0" Height="20.0" ZOrder="33448" FontSize="10" Valign="Middle" />
    <Xref Database="Ensembl" ID="ENSG00000112877" />
  </DataNode>
  <DataNode TextLabel="MOV10" Type="GeneProduct" GroupRef="beda4">
    <Graphics CenterX="999.8821224585168" CenterY="224.44137105838027" Width="80.0" Height="20.0" ZOrder="33449" FontSize="10" Valign="Middle" />
    <Xref Database="Ensembl" ID="ENSG00000155363" />
  </DataNode>
  <DataNode TextLabel="LMNB2" Type="GeneProduct" GroupRef="a9599">
    <Graphics CenterX="1131.8067410370052" CenterY="685.7795575861538" Width="80.0" Height="20.0" ZOrder="33450" FontSize="10" Valign="Middle" />
    <Xref Database="Ensembl" ID="ENSG00000176619" />
  </DataNode>
  <DataNode TextLabel="NEDD4" Type="GeneProduct" GroupRef="e3963">
    <Graphics CenterX="171.0851045613133" CenterY="237.9369207388847" Width="80.0" Height="20.0" ZOrder="33451" FontSize="10" Valign="Middle" />
    <Xref Database="Ensembl" ID="ENSG00000069869" />
  </DataNode>
  <DataNode TextLabel="PWP1" Type="GeneProduct" GroupRef="beda4">
    <Graphics CenterX="999.8821224585168" CenterY="584.4413710583796" Width="80.0" Height="20.0" ZOrder="33452" FontSize="10" Valign="Middle" />
    <Xref Database="Ensembl" ID="ENSG00000136045" />
  </DataNode>
  <DataNode TextLabel="MET" GraphId="ca4b0" Type="GeneProduct">
    <Graphics CenterX="1920.1063065752112" CenterY="178.77197349352173" Width="80.0" Height="20.0" ZOrder="33453" FontSize="10" Valign="Middle" />
    <Xref Database="Ensembl" ID="ENSG00000105976" />
  </DataNode>
  <DataNode TextLabel="TTC9C" Type="GeneProduct" GroupRef="e3963">
    <Graphics CenterX="171.0851045613133" CenterY="737.9369207388849" Width="80.0" Height="20.0" ZOrder="33454" FontSize="10" Valign="Middle" />
    <Xref Database="Ensembl" ID="ENSG00000162222" />
  </DataNode>
  <DataNode TextLabel="GALNT7" Type="GeneProduct" GroupRef="a9599">
    <Graphics CenterX="1131.8067410370052" CenterY="525.7795575861535" Width="80.0" Height="20.0" ZOrder="33455" FontSize="10" Valign="Middle" />
    <Xref Database="Ensembl" ID="ENSG00000109586" />
  </DataNode>
  <DataNode TextLabel="P4HA2" Type="GeneProduct" GroupRef="a9599">
    <Graphics CenterX="1225.4776271129547" CenterY="930.0833550545078" Width="80.0" Height="20.0" ZOrder="33456" FontSize="10" Valign="Middle" />
    <Xref Database="Ensembl" ID="ENSG00000072682" />
  </DataNode>
  <DataNode TextLabel="ATP6V1F" Type="GeneProduct" GroupRef="e3963">
    <Graphics CenterX="76.2771392081737" CenterY="257.3627075351211" Width="80.0" Height="20.0" ZOrder="33457" FontSize="10" Valign="Middle" />
    <Xref Database="Ensembl" ID="ENSG00000128524" />
  </DataNode>
  <DataNode TextLabel="CARHSP1" Type="GeneProduct" GroupRef="e3963">
    <Graphics CenterX="76.2771392081737" CenterY="337.36270753512156" Width="80.0" Height="20.0" ZOrder="33458" FontSize="10" Valign="Middle" />
    <Xref Database="Ensembl" ID="ENSG00000153048" />
  </DataNode>
  <DataNode TextLabel="ANAPC1" Type="GeneProduct" GroupRef="e3963">
    <Graphics CenterX="76.2771392081737" CenterY="197.36270753512116" Width="80.0" Height="20.0" ZOrder="33459" FontSize="10" Valign="Middle" />
    <Xref Database="Ensembl" ID="ENSG00000153107" />
  </DataNode>
  <DataNode TextLabel="NCL" Type="GeneProduct" GroupRef="a9599">
    <Graphics CenterX="1131.8067410370052" CenterY="845.7795575861538" Width="80.0" Height="20.0" ZOrder="33460" FontSize="10" Valign="Middle" />
    <Xref Database="Ensembl" ID="ENSG00000115053" />
  </DataNode>
  <DataNode TextLabel="COMMD9" Type="GeneProduct" GroupRef="e3963">
    <Graphics CenterX="76.2771392081737" CenterY="417.36270753512156" Width="80.0" Height="20.0" ZOrder="33461" FontSize="10" Valign="Middle" />
    <Xref Database="Ensembl" ID="ENSG00000110442" />
  </DataNode>
  <DataNode TextLabel="DHFR" Type="GeneProduct" GroupRef="c5ccf">
    <Graphics CenterX="2072.4676511130274" CenterY="1037.6303719271777" Width="80.0" Height="20.0" ZOrder="33462" FontSize="10" Valign="Middle" />
    <Xref Database="Ensembl" ID="ENSG00000188985" />
  </DataNode>
  <DataNode TextLabel="DHX57" Type="GeneProduct" GroupRef="e3963">
    <Graphics CenterX="76.2771392081737" CenterY="457.3627075351217" Width="80.0" Height="20.0" ZOrder="33463" FontSize="10" Valign="Middle" />
    <Xref Database="Ensembl" ID="ENSG00000163214" />
  </DataNode>
  <DataNode TextLabel="SEC23A" Type="GeneProduct" GroupRef="a9599">
    <Graphics CenterX="1225.4776271129545" CenterY="387.80487404184936" Width="80.0" Height="20.0" ZOrder="33464" FontSize="10" Valign="Middle" />
    <Xref Database="Ensembl" ID="ENSG00000100934" />
  </DataNode>
  <DataNode TextLabel="FAM96A" Type="GeneProduct" GroupRef="e3963">
    <Graphics CenterX="76.2771392081737" CenterY="537.3627075351218" Width="80.0" Height="20.0" ZOrder="33465" FontSize="10" Valign="Middle" />
    <Xref Database="Ensembl" ID="ENSG00000166797" />
  </DataNode>
  <DataNode TextLabel="PANX1" Type="GeneProduct" GroupRef="bef89">
    <Graphics CenterX="778.5530729526051" CenterY="266.44925678748154" Width="80.0" Height="20.0" ZOrder="33466" FontSize="10" Valign="Middle" />
    <Xref Database="Ensembl" ID="ENSG00000110218" />
  </DataNode>
  <DataNode TextLabel="CDKN1A / p21" Type="GeneProduct" GroupRef="df8e4">
    <Graphics CenterX="2072.4676511130274" CenterY="464.49570452322973" Width="80.0" Height="20.0" ZOrder="33467" FontSize="10" Valign="Middle" />
    <Xref Database="Ensembl" ID="ENSG00000124762" />
  </DataNode>
  <DataNode TextLabel="PGRMC1" Type="GeneProduct" GroupRef="e3963">
    <Graphics CenterX="171.0851045613133" CenterY="297.9369207388849" Width="80.0" Height="20.0" ZOrder="33468" FontSize="10" Valign="Middle" />
    <Xref Database="Ensembl" ID="ENSG00000101856" />
  </DataNode>
  <DataNode TextLabel="STX7" Type="GeneProduct" GroupRef="a9599">
    <Graphics CenterX="1225.4776271129545" CenterY="567.8048740418491" Width="80.0" Height="20.0" ZOrder="33469" FontSize="10" Valign="Middle" />
    <Xref Database="Ensembl" ID="ENSG00000079950" />
  </DataNode>
  <DataNode TextLabel="MET" Type="GeneProduct" GroupRef="beda4">
    <Graphics CenterX="999.8821224585168" CenterY="204.4413710583806" Width="80.0" Height="20.0" ZOrder="33470" FontSize="10" Valign="Middle" />
    <Xref Database="Ensembl" ID="ENSG00000105976" />
  </DataNode>
  <DataNode TextLabel="MYO1E" Type="GeneProduct" GroupRef="a9463">
    <Graphics CenterX="552.7049554632594" CenterY="162.4367652963156" Width="80.0" Height="20.0" ZOrder="33471" FontSize="10" Valign="Middle" />
    <Xref Database="Ensembl" ID="ENSG00000157483" />
  </DataNode>
  <DataNode TextLabel="TMED7" Type="GeneProduct" GroupRef="a9599">
    <Graphics CenterX="1225.4776271129545" CenterY="707.8048740418495" Width="80.0" Height="20.0" ZOrder="33472" FontSize="10" Valign="Middle" />
    <Xref Database="Ensembl" ID="ENSG00000134970" />
  </DataNode>
  <DataNode TextLabel="SNX15" Type="GeneProduct" GroupRef="bef89">
    <Graphics CenterX="682.3505413070353" CenterY="265.68976311659435" Width="80.0" Height="20.0" ZOrder="33473" FontSize="10" Valign="Middle" />
    <Xref Database="Ensembl" ID="ENSG00000110025" />
  </DataNode>
  <DataNode TextLabel="NT5C3" Type="GeneProduct" GroupRef="a9599">
    <Graphics CenterX="1131.8067410370052" CenterY="905.7795575861538" Width="80.0" Height="20.0" ZOrder="33474" FontSize="10" Valign="Middle" />
    <Xref Database="Ensembl" ID="ENSG00000122643" />
  </DataNode>
  <DataNode TextLabel="CEBPB" Type="GeneProduct" GroupRef="a9463">
    <Graphics CenterX="455.6221035074911" CenterY="400.5346362321136" Width="80.0" Height="20.0" ZOrder="33475" FontSize="10" Valign="Middle" />
    <Xref Database="Ensembl" ID="ENSG00000172216" />
  </DataNode>
  <DataNode TextLabel="ARF4" Type="GeneProduct" GroupRef="beda4">
    <Graphics CenterX="899.3234632406397" CenterY="385.6704213377099" Width="80.0" Height="20.0" ZOrder="33476" FontSize="10" Valign="Middle" />
    <Xref Database="Ensembl" ID="ENSG00000168374" />
  </DataNode>
  <DataNode TextLabel="EGFR" Type="GeneProduct" GroupRef="bef89">
    <Graphics CenterX="682.3505413070353" CenterY="365.68976311659407" Width="80.0" Height="20.0" ZOrder="33477" FontSize="10" Valign="Middle" />
    <Xref Database="Ensembl" ID="ENSG00000146648" />
  </DataNode>
  <DataNode TextLabel="UTP15" Type="GeneProduct" GroupRef="bef89">
    <Graphics CenterX="778.5530729526051" CenterY="846.44925678748" Width="80.0" Height="20.0" ZOrder="33478" FontSize="10" Valign="Middle" />
    <Xref Database="Ensembl" ID="ENSG00000164338" />
  </DataNode>
  <DataNode TextLabel="METTL7A" Type="GeneProduct" GroupRef="a9463">
    <Graphics CenterX="455.6221035074911" CenterY="760.5346362321136" Width="80.0" Height="20.0" ZOrder="33479" FontSize="10" Valign="Middle" />
    <Xref Database="Ensembl" ID="ENSG00000185432" />
  </DataNode>
  <DataNode TextLabel="OPRS1" Type="GeneProduct" GroupRef="e3963">
    <Graphics CenterX="171.0851045613133" CenterY="277.9369207388849" Width="80.0" Height="20.0" ZOrder="33480" FontSize="10" Valign="Middle" />
    <Xref Database="Ensembl" ID="ENSG00000147955" />
  </DataNode>
  <DataNode TextLabel="WDFY1" Type="GeneProduct" GroupRef="beda4">
    <Graphics CenterX="999.8821224585168" CenterY="944.4413710583781" Width="80.0" Height="20.0" ZOrder="33481" FontSize="10" Valign="Middle" />
    <Xref Database="Ensembl" ID="ENSG00000085449" />
  </DataNode>
  <DataNode TextLabel="ABCF2" Type="GeneProduct" GroupRef="bef89">
    <Graphics CenterX="682.3505413070353" CenterY="165.68976311659432" Width="80.0" Height="20.0" ZOrder="33482" FontSize="10" Valign="Middle" />
    <Xref Database="Ensembl" ID="ENSG00000033050" />
  </DataNode>
  <DataNode TextLabel="COIL" Type="GeneProduct" GroupRef="beda4">
    <Graphics CenterX="899.3234632406397" CenterY="625.67042133771" Width="80.0" Height="20.0" ZOrder="33483" FontSize="10" Valign="Middle" />
    <Xref Database="Ensembl" ID="ENSG00000121058" />
  </DataNode>
  <DataNode TextLabel="ARCN1" Type="GeneProduct" GroupRef="beda4">
    <Graphics CenterX="899.3234632406397" CenterY="365.6704213377099" Width="80.0" Height="20.0" ZOrder="33484" FontSize="10" Valign="Middle" />
    <Xref Database="Ensembl" ID="ENSG00000095139" />
  </DataNode>
  <DataNode TextLabel="TPM3" Type="GeneProduct" GroupRef="bef89">
    <Graphics CenterX="778.5530729526051" CenterY="726.4492567874804" Width="80.0" Height="20.0" ZOrder="33485" FontSize="10" Valign="Middle" />
    <Xref Database="Ensembl" ID="ENSG00000143549" />
  </DataNode>
  <DataNode TextLabel="GTPBP3" Type="GeneProduct" GroupRef="e3963">
    <Graphics CenterX="76.2771392081737" CenterY="617.3627075351221" Width="80.0" Height="20.0" ZOrder="33486" FontSize="10" Valign="Middle" />
    <Xref Database="Ensembl" ID="ENSG00000130299" />
  </DataNode>
  <DataNode TextLabel="SLC25A1" Type="GeneProduct" GroupRef="beda4">
    <Graphics CenterX="999.8821224585168" CenterY="704.4413710583789" Width="80.0" Height="20.0" ZOrder="33487" FontSize="10" Valign="Middle" />
    <Xref Database="Ensembl" ID="ENSG00000100075" />
  </DataNode>
  <DataNode TextLabel="NP" Type="GeneProduct" GroupRef="bef89">
    <Graphics CenterX="778.5530729526051" CenterY="326.449256787482" Width="80.0" Height="20.0" ZOrder="33488" FontSize="10" Valign="Middle" />
    <Xref Database="Ensembl" ID="ENSG00000198805" />
  </DataNode>
  <DataNode TextLabel="CSNK1D" Type="GeneProduct" GroupRef="e3963">
    <Graphics CenterX="76.2771392081737" CenterY="437.3627075351216" Width="80.0" Height="20.0" ZOrder="33489" FontSize="10" Valign="Middle" />
    <Xref Database="Ensembl" ID="ENSG00000141551" />
  </DataNode>
  <DataNode TextLabel="GSTM4" Type="GeneProduct" GroupRef="bef89">
    <Graphics CenterX="682.3505413070353" CenterY="545.6897631165939" Width="80.0" Height="20.0" ZOrder="33490" FontSize="10" Valign="Middle" />
    <Xref Database="Ensembl" ID="ENSG00000168765" />
  </DataNode>
  <DataNode TextLabel="IQGAP3" Type="GeneProduct" GroupRef="beda4">
    <Graphics CenterX="999.8821224585168" CenterY="164.441371058381" Width="80.0" Height="20.0" ZOrder="33491" FontSize="10" Valign="Middle" />
    <Xref Database="Ensembl" ID="ENSG00000183856" />
  </DataNode>
  <DataNode TextLabel="TAF9B" Type="GeneProduct" GroupRef="e3963">
    <Graphics CenterX="171.0851045613133" CenterY="697.9369207388851" Width="80.0" Height="20.0" ZOrder="33492" FontSize="10" Valign="Middle" />
    <Xref Database="Ensembl" ID="ENSG00000187325" />
  </DataNode>
  <DataNode TextLabel="CAP1" Type="GeneProduct" GroupRef="beda4">
    <Graphics CenterX="899.3234632406397" CenterY="585.67042133771" Width="80.0" Height="20.0" ZOrder="33493" FontSize="10" Valign="Middle" />
    <Xref Database="Ensembl" ID="ENSG00000131236" />
  </DataNode>
  <DataNode TextLabel="CPNE8" Type="GeneProduct" GroupRef="a9599">
    <Graphics CenterX="1131.8067410370052" CenterY="405.7795575861533" Width="80.0" Height="20.0" ZOrder="33494" FontSize="10" Valign="Middle" />
    <Xref Database="Ensembl" ID="ENSG00000139117" />
  </DataNode>
  <DataNode TextLabel="RAB30" Type="GeneProduct" GroupRef="bef89">
    <Graphics CenterX="778.5530729526051" CenterY="426.4492567874815" Width="80.0" Height="20.0" ZOrder="33495" FontSize="10" Valign="Middle" />
    <Xref Database="Ensembl" ID="ENSG00000137502" />
  </DataNode>
  <DataNode TextLabel="SPRYD4" Type="GeneProduct" GroupRef="e3963">
    <Graphics CenterX="171.0851045613133" CenterY="677.9369207388851" Width="80.0" Height="20.0" ZOrder="33496" FontSize="10" Valign="Middle" />
    <Xref Database="Ensembl" ID="ENSG00000176422" />
  </DataNode>
  <DataNode TextLabel="IDH1" Type="GeneProduct" GroupRef="a9599">
    <Graphics CenterX="1131.8067410370052" CenterY="605.7795575861538" Width="80.0" Height="20.0" ZOrder="33497" FontSize="10" Valign="Middle" />
    <Xref Database="Ensembl" ID="ENSG00000138413" />
  </DataNode>
  <DataNode TextLabel="DOCK7" Type="GeneProduct" GroupRef="a9599">
    <Graphics CenterX="1131.8067410370052" CenterY="425.77955758615326" Width="80.0" Height="20.0" ZOrder="33498" FontSize="10" Valign="Middle" />
    <Xref Database="Ensembl" ID="ENSG00000116641" />
  </DataNode>
  <DataNode TextLabel="RDH10" Type="GeneProduct" GroupRef="e3963">
    <Graphics CenterX="171.0851045613133" CenterY="457.93692073888485" Width="80.0" Height="20.0" ZOrder="33499" FontSize="10" Valign="Middle" />
    <Xref Database="Ensembl" ID="ENSG00000121039" />
  </DataNode>
  <DataNode TextLabel="SCAMP1" Type="GeneProduct" GroupRef="a9463">
    <Graphics CenterX="552.7049554632594" CenterY="602.4367652963148" Width="80.0" Height="20.0" ZOrder="33500" FontSize="10" Valign="Middle" />
    <Xref Database="Ensembl" ID="ENSG00000085365" />
  </DataNode>
  <DataNode TextLabel="CTNNB1" Type="GeneProduct" GroupRef="a9463">
    <Graphics CenterX="455.6221035074911" CenterY="460.5346362321137" Width="80.0" Height="20.0" ZOrder="33501" FontSize="10" Valign="Middle" />
    <Xref Database="Ensembl" ID="ENSG00000168036" />
  </DataNode>
  <DataNode TextLabel="MAPK12 / ERK5" GraphId="a701d" Type="GeneProduct" GroupRef="fec7e">
    <Graphics CenterX="1498.6720879450831" CenterY="697.0482335245869" Width="80.0" Height="20.0" ZOrder="33502" FontSize="10" Valign="Middle" />
    <Xref Database="Ensembl" ID="ENSG00000188130" />
  </DataNode>
  <DataNode TextLabel="MAT2A" Type="GeneProduct" GroupRef="a9599">
    <Graphics CenterX="1131.8067410370052" CenterY="705.7795575861538" Width="80.0" Height="20.0" ZOrder="33503" FontSize="10" Valign="Middle" />
    <Xref Database="Ensembl" ID="ENSG00000168906" />
  </DataNode>
  <DataNode TextLabel="CDKN1B / KIP1, p2" Type="GeneProduct" GroupRef="ddfc4">
    <Graphics CenterX="2534.0" CenterY="395.60947842785083" Width="107.82144442688228" Height="20.0" ZOrder="33504" FontSize="10" Valign="Middle" />
    <Xref Database="Ensembl" ID="ENSG00000111276" />
  </DataNode>
  <DataNode TextLabel="VEZT / vezatin" Type="GeneProduct" GroupRef="cb4cf">
    <Graphics CenterX="2381.7189924088048" CenterY="269.7486156119289" Width="80.0" Height="20.0" ZOrder="33505" FontSize="10" Valign="Middle" />
    <Xref Database="Ensembl" ID="ENSG00000028203" />
  </DataNode>
  <DataNode TextLabel="G6PD" Type="GeneProduct" GroupRef="ddf00">
    <Graphics CenterX="1920.1063065752114" CenterY="545.0530278671077" Width="80.0" Height="20.0" ZOrder="33506" FontSize="10" Valign="Middle" />
    <Xref Database="Ensembl" ID="ENSG00000160211" />
  </DataNode>
  <DataNode TextLabel="MYLIP " Type="GeneProduct" GroupRef="b6c68">
    <Graphics CenterX="2534.0" CenterY="670.9998403282748" Width="80.0" Height="20.0" ZOrder="33507" FontSize="10" Valign="Middle" />
    <Xref Database="Ensembl" ID="ENSG00000007944" />
  </DataNode>
  <DataNode TextLabel="HIPK3 " Type="GeneProduct" GroupRef="df8e4">
    <Graphics CenterX="2072.4676511130274" CenterY="444.49570452322973" Width="80.0" Height="20.0" ZOrder="33508" FontSize="10" Valign="Middle" />
    <Xref Database="Ensembl" ID="ENSG00000110422" />
  </DataNode>
  <DataNode TextLabel="SLC25A1" Type="GeneProduct" GroupRef="e3963">
    <Graphics CenterX="171.0851045613133" CenterY="577.9369207388853" Width="80.0" Height="20.0" ZOrder="33509" FontSize="10" Valign="Middle" />
    <Xref Database="Ensembl" ID="ENSG00000100075" />
  </DataNode>
  <DataNode TextLabel="SNX6" Type="GeneProduct" GroupRef="beda4">
    <Graphics CenterX="999.8821224585168" CenterY="744.4413710583785" Width="80.0" Height="20.0" ZOrder="33510" FontSize="10" Valign="Middle" />
    <Xref Database="Ensembl" ID="ENSG00000129515" />
  </DataNode>
  <DataNode TextLabel="TPM3" Type="GeneProduct" GroupRef="beda4">
    <Graphics CenterX="999.8821224585168" CenterY="864.4413710583783" Width="80.0" Height="20.0" ZOrder="33511" FontSize="10" Valign="Middle" />
    <Xref Database="Ensembl" ID="ENSG00000143549" />
  </DataNode>
  <DataNode TextLabel="PTBP2" Type="GeneProduct" GroupRef="beda4">
    <Graphics CenterX="999.8821224585168" CenterY="504.4413710583793" Width="80.0" Height="20.0" ZOrder="33512" FontSize="10" Valign="Middle" />
    <Xref Database="Ensembl" ID="ENSG00000117569" />
  </DataNode>
  <DataNode TextLabel="YIF1B" Type="GeneProduct" GroupRef="bef89">
    <Graphics CenterX="778.5530729526051" CenterY="886.4492567874795" Width="80.0" Height="20.0" ZOrder="33513" FontSize="10" Valign="Middle" />
    <Xref Database="Ensembl" ID="ENSG00000167645" />
  </DataNode>
  <DataNode TextLabel="BDNF" Type="GeneProduct" GroupRef="ddf00">
    <Graphics CenterX="1920.1063065752114" CenterY="525.0530278671077" Width="80.0" Height="20.0" ZOrder="33514" FontSize="10" Valign="Middle" />
    <Xref Database="Ensembl" ID="ENSG00000176697" />
  </DataNode>
  <DataNode TextLabel="BCL2" Type="GeneProduct" GroupRef="a0ff3">
    <Graphics CenterX="1631.9102867949127" CenterY="739.8070848185068" Width="80.0" Height="20.0" ZOrder="33515" FontSize="10" Valign="Middle" />
    <Xref Database="Ensembl" ID="ENSG00000171791" />
  </DataNode>
  <DataNode TextLabel="HARS" Type="GeneProduct" GroupRef="bef89">
    <Graphics CenterX="682.3505413070353" CenterY="565.6897631165941" Width="80.0" Height="20.0" ZOrder="33516" FontSize="10" Valign="Middle" />
    <Xref Database="Ensembl" ID="ENSG00000170445" />
  </DataNode>
  <DataNode TextLabel="COL4A2 " Type="GeneProduct" GroupRef="beead">
    <Graphics CenterX="2230.174193219011" CenterY="930.9120661743523" Width="80.0" Height="20.0" ZOrder="33517" FontSize="10" Valign="Middle" />
    <Xref Database="Ensembl" ID="ENSG00000134871" />
  </DataNode>
  <DataNode TextLabel="SLC4A10" Type="GeneProduct" GroupRef="a9599">
    <Graphics CenterX="1225.4776271129545" CenterY="467.80487404184925" Width="80.0" Height="20.0" ZOrder="33518" FontSize="10" Valign="Middle" />
    <Xref Database="Ensembl" ID="ENSG00000144290" />
  </DataNode>
  <DataNode TextLabel="NAPG" Type="GeneProduct" GroupRef="bef89">
    <Graphics CenterX="682.3505413070353" CenterY="865.689763116595" Width="80.0" Height="20.0" ZOrder="33519" FontSize="10" Valign="Middle" />
    <Xref Database="Ensembl" ID="ENSG00000134265" />
  </DataNode>
  <DataNode TextLabel="SPCS3" Type="GeneProduct" GroupRef="e3963">
    <Graphics CenterX="171.0851045613133" CenterY="657.9369207388853" Width="80.0" Height="20.0" ZOrder="33520" FontSize="10" Valign="Middle" />
    <Xref Database="Ensembl" ID="ENSG00000129128" />
  </DataNode>
  <DataNode TextLabel="RAB23" Type="GeneProduct" GroupRef="a9463">
    <Graphics CenterX="552.7049554632594" CenterY="422.43676529631534" Width="80.0" Height="20.0" ZOrder="33521" FontSize="10" Valign="Middle" />
    <Xref Database="Ensembl" ID="ENSG00000112210" />
  </DataNode>
  <DataNode TextLabel="MYB " GraphId="bb51a" Type="GeneProduct">
    <Graphics CenterX="1781.115153979875" CenterY="370.1658419990738" Width="80.0" Height="20.0" ZOrder="33522" FontSize="10" Valign="Middle" />
    <Xref Database="Ensembl" ID="ENSG00000118513" />
  </DataNode>
  <DataNode TextLabel="AKAP8" Type="GeneProduct" GroupRef="e3963">
    <Graphics CenterX="76.2771392081737" CenterY="177.3627075351213" Width="80.0" Height="20.0" ZOrder="33523" FontSize="10" Valign="Middle" />
    <Xref Database="Ensembl" ID="ENSG00000105127" />
  </DataNode>
  <DataNode TextLabel="BRI3BP" Type="GeneProduct" GroupRef="beda4">
    <Graphics CenterX="899.3234632406397" CenterY="525.67042133771" Width="80.0" Height="20.0" ZOrder="33524" FontSize="10" Valign="Middle" />
    <Xref Database="Ensembl" ID="ENSG00000184992" />
  </DataNode>
  <DataNode TextLabel="ANKFY1" Type="GeneProduct" GroupRef="a9463">
    <Graphics CenterX="455.6221035074911" CenterY="180.53463623211314" Width="80.0" Height="20.0" ZOrder="33525" FontSize="10" Valign="Middle" />
    <Xref Database="Ensembl" ID="ENSG00000185722" />
  </DataNode>
  <DataNode TextLabel="MRPS24" Type="GeneProduct" GroupRef="e3963">
    <Graphics CenterX="171.0851045613133" CenterY="157.9369207388851" Width="80.0" Height="20.0" ZOrder="33526" FontSize="10" Valign="Middle" />
    <Xref Database="Ensembl" ID="ENSG00000062582" />
  </DataNode>
  <DataNode TextLabel="SYNE2" Type="GeneProduct" GroupRef="a9463">
    <Graphics CenterX="552.7049554632594" CenterY="702.4367652963148" Width="80.0" Height="20.0" ZOrder="33527" FontSize="10" Valign="Middle" />
    <Xref Database="Ensembl" ID="ENSG00000054654" />
  </DataNode>
  <DataNode TextLabel="HSD17B12" Type="GeneProduct" GroupRef="a9463">
    <Graphics CenterX="455.6221035074911" CenterY="640.5346362321133" Width="80.0" Height="20.0" ZOrder="33528" FontSize="10" Valign="Middle" />
    <Xref Database="Ensembl" ID="ENSG00000149084" />
  </DataNode>
  <DataNode TextLabel="GALNT1" Type="GeneProduct" GroupRef="a9599">
    <Graphics CenterX="1131.8067410370052" CenterY="505.7795575861533" Width="80.0" Height="20.0" ZOrder="33529" FontSize="10" Valign="Middle" />
    <Xref Database="Ensembl" ID="ENSG00000141429" />
  </DataNode>
  <DataNode TextLabel="TCL1A " GraphId="f8aca" Type="GeneProduct">
    <Graphics CenterX="1781.115153979875" CenterY="265.11054230498667" Width="80.0" Height="20.0" ZOrder="33530" FontSize="10" Valign="Middle" />
    <Xref Database="Ensembl" ID="ENSG00000100721" />
  </DataNode>
  <DataNode TextLabel="NUFIP2" Type="GeneProduct" GroupRef="a9599">
    <Graphics CenterX="1225.4776271129547" CenterY="910.0833550545078" Width="80.0" Height="20.0" ZOrder="33531" FontSize="10" Valign="Middle" />
    <Xref Database="Ensembl" ID="ENSG00000108256" />
  </DataNode>
  <DataNode TextLabel="NM_014445" Type="GeneProduct" GroupRef="a17d1">
    <Graphics CenterX="304.312671497035" CenterY="627.1773254153039" Width="80.0" Height="20.0" ZOrder="33532" FontSize="10" Valign="Middle" />
    <Xref Database="Ensembl" ID="ENSG00000120742" />
  </DataNode>
  <DataNode TextLabel="LYCAT" Type="GeneProduct" GroupRef="a9463">
    <Graphics CenterX="455.6221035074911" CenterY="720.5346362321133" Width="80.0" Height="20.0" ZOrder="33533" FontSize="10" Valign="Middle" />
    <Xref Database="Ensembl" ID="ENSG00000172954" />
  </DataNode>
  <DataNode TextLabel="PRPF40A" Type="GeneProduct" GroupRef="a9599">
    <Graphics CenterX="1225.4776271129545" CenterY="267.8048740418494" Width="80.0" Height="20.0" ZOrder="33534" FontSize="10" Valign="Middle" />
    <Xref Database="Ensembl" ID="ENSG00000196504" />
  </DataNode>
  <DataNode TextLabel="CHAF1A" Type="GeneProduct" GroupRef="a9463">
    <Graphics CenterX="455.6221035074911" CenterY="420.53463623211366" Width="80.0" Height="20.0" ZOrder="33535" FontSize="10" Valign="Middle" />
    <Xref Database="Ensembl" ID="ENSG00000167670" />
  </DataNode>
  <DataNode TextLabel="CDKN1A / p21" Type="GeneProduct" GroupRef="ce021">
    <Graphics CenterX="1631.9102867949127" CenterY="896.8879943248484" Width="80.0" Height="20.0" ZOrder="33536" FontSize="10" Valign="Middle" />
    <Xref Database="Ensembl" ID="ENSG00000124762" />
  </DataNode>
  <DataNode TextLabel="TNFAIP2" Type="GeneProduct" GroupRef="a9599">
    <Graphics CenterX="1225.4776271129545" CenterY="787.8048740418495" Width="80.0" Height="20.0" ZOrder="33537" FontSize="10" Valign="Middle" />
    <Xref Database="Ensembl" ID="ENSG00000185215" />
  </DataNode>
  <DataNode TextLabel="FUSIP1" Type="GeneProduct" GroupRef="beead">
    <Graphics CenterX="2230.174193219011" CenterY="970.9120661743524" Width="80.0" Height="20.0" ZOrder="33538" FontSize="10" Valign="Middle" />
    <Xref Database="Ensembl" ID="ENSG00000188529" />
  </DataNode>
  <DataNode TextLabel="CLDN1" Type="GeneProduct" GroupRef="a9463">
    <Graphics CenterX="455.6221035074911" CenterY="440.53463623211366" Width="80.0" Height="20.0" ZOrder="33539" FontSize="10" Valign="Middle" />
    <Xref Database="Ensembl" ID="ENSG00000163347" />
  </DataNode>
  <DataNode TextLabel="ARFIP2" Type="GeneProduct" GroupRef="a9463">
    <Graphics CenterX="455.6221035074911" CenterY="220.53463623211317" Width="80.0" Height="20.0" ZOrder="33540" FontSize="10" Valign="Middle" />
    <Xref Database="Ensembl" ID="ENSG00000132254" />
  </DataNode>
  <DataNode TextLabel="SFXN1" Type="GeneProduct" GroupRef="beda4">
    <Graphics CenterX="999.8821224585168" CenterY="664.4413710583791" Width="80.0" Height="20.0" ZOrder="33541" FontSize="10" Valign="Middle" />
    <Xref Database="Ensembl" ID="ENSG00000164466" />
  </DataNode>
  <DataNode TextLabel="MAPK7" Type="GeneProduct" GroupRef="fec7e">
    <Graphics CenterX="1498.6720879450831" CenterY="717.0482335245869" Width="80.0" Height="20.0" ZOrder="33542" FontSize="10" Valign="Middle" />
    <Xref Database="Ensembl" ID="ENSG00000166484" />
  </DataNode>
  <DataNode TextLabel="ADIPOR2 " Type="GeneProduct" GroupRef="d2199">
    <Graphics CenterX="2381.7189924088048" CenterY="803.7636198558343" Width="80.0" Height="20.0" ZOrder="33543" FontSize="10" Valign="Middle" />
    <Xref Database="Ensembl" ID="ENSG00000006831" />
  </DataNode>
  <DataNode TextLabel="CAND1" Type="GeneProduct" GroupRef="beda4">
    <Graphics CenterX="899.3234632406397" CenterY="565.6704213377097" Width="80.0" Height="20.0" ZOrder="33544" FontSize="10" Valign="Middle" />
    <Xref Database="Ensembl" ID="ENSG00000111530" />
  </DataNode>
  <DataNode TextLabel="NF2" GraphId="dd88d" Type="GeneProduct">
    <Graphics CenterX="304.312671497035" CenterY="197.20746771633196" Width="80.0" Height="20.0" ZOrder="33545" FontSize="10" Valign="Middle" />
    <Xref Database="Ensembl" ID="ENSG00000186575" />
  </DataNode>
  <DataNode TextLabel="ARID2" Type="GeneProduct" GroupRef="a9463">
    <Graphics CenterX="455.6221035074911" CenterY="240.53463623211323" Width="80.0" Height="20.0" ZOrder="33546" FontSize="10" Valign="Middle" />
    <Xref Database="Ensembl" ID="ENSG00000189079" />
  </DataNode>
  <DataNode TextLabel="LRRC8A" Type="GeneProduct" GroupRef="beda4">
    <Graphics CenterX="999.8821224585168" CenterY="184.44137105838078" Width="80.0" Height="20.0" ZOrder="33547" FontSize="10" Valign="Middle" />
    <Xref Database="Ensembl" ID="ENSG00000136802" />
  </DataNode>
  <DataNode TextLabel="TMEM109" Type="GeneProduct" GroupRef="bef89">
    <Graphics CenterX="778.5530729526051" CenterY="666.44925678748" Width="80.0" Height="20.0" ZOrder="33548" FontSize="10" Valign="Middle" />
    <Xref Database="Ensembl" ID="ENSG00000110108" />
  </DataNode>
  <DataNode TextLabel="UNC93B1" Type="GeneProduct" GroupRef="beda4">
    <Graphics CenterX="999.8821224585168" CenterY="924.4413710583781" Width="80.0" Height="20.0" ZOrder="33549" FontSize="10" Valign="Middle" />
    <Xref Database="Ensembl" ID="ENSG00000110057" />
  </DataNode>
  <DataNode TextLabel="PTBP1" Type="GeneProduct" GroupRef="beda4">
    <Graphics CenterX="999.8821224585168" CenterY="484.4413710583794" Width="80.0" Height="20.0" ZOrder="33550" FontSize="10" Valign="Middle" />
    <Xref Database="Ensembl" ID="ENSG00000011304" />
  </DataNode>
  <DataNode TextLabel="USP1 " Type="GeneProduct" GroupRef="d2199">
    <Graphics CenterX="2381.7189924088048" CenterY="823.7636198558343" Width="80.0" Height="20.0" ZOrder="33551" FontSize="10" Valign="Middle" />
    <Xref Database="Ensembl" ID="ENSG00000162607" />
  </DataNode>
  <DataNode TextLabel="UHRF1" Type="GeneProduct" GroupRef="beda4">
    <Graphics CenterX="999.8821224585168" CenterY="904.4413710583781" Width="80.0" Height="20.0" ZOrder="33552" FontSize="10" Valign="Middle" />
    <Xref Database="Ensembl" ID="ENSG00000034063" />
  </DataNode>
  <DataNode TextLabel="HBXIP" Type="GeneProduct" GroupRef="bef89">
    <Graphics CenterX="682.3505413070353" CenterY="605.6897631165945" Width="80.0" Height="20.0" ZOrder="33553" FontSize="10" Valign="Middle" />
    <Xref Database="Ensembl" ID="ENSG00000134248" />
  </DataNode>
  <DataNode TextLabel="PICALM" Type="GeneProduct" GroupRef="beda4">
    <Graphics CenterX="999.8821224585168" CenterY="384.4413710583795" Width="80.0" Height="20.0" ZOrder="33554" FontSize="10" Valign="Middle" />
    <Xref Database="Ensembl" ID="ENSG00000073921" />
  </DataNode>
  <DataNode TextLabel="CDCP1" Type="GeneProduct" GroupRef="beda4">
    <Graphics CenterX="899.3234632406397" CenterY="605.67042133771" Width="80.0" Height="20.0" ZOrder="33555" FontSize="10" Valign="Middle" />
    <Xref Database="Ensembl" ID="ENSG00000163814" />
  </DataNode>
  <DataNode TextLabel="AP3B1" Type="GeneProduct" GroupRef="beda4">
    <Graphics CenterX="899.3234632406397" CenterY="325.6704213377099" Width="80.0" Height="20.0" ZOrder="33556" FontSize="10" Valign="Middle" />
    <Xref Database="Ensembl" ID="ENSG00000132842" />
  </DataNode>
  <DataNode TextLabel="YWHAQ" Type="GeneProduct" GroupRef="beda4">
    <Graphics CenterX="999.8821224585168" CenterY="964.4413710583782" Width="80.0" Height="20.0" ZOrder="33557" FontSize="10" Valign="Middle" />
    <Xref Database="Ensembl" ID="ENSG00000134308" />
  </DataNode>
  <DataNode TextLabel="MYLIP" Type="GeneProduct" GroupRef="e7b0a">
    <Graphics CenterX="1358.656570484273" CenterY="440.74100204874856" Width="80.0" Height="20.0" ZOrder="33558" FontSize="10" Valign="Middle" />
    <Xref Database="Ensembl" ID="ENSG00000007944" />
  </DataNode>
  <DataNode TextLabel="TP53INP1" Type="GeneProduct" GroupRef="c9f0b">
    <Graphics CenterX="1781.115153979875" CenterY="551.1105871274347" Width="80.0" Height="20.0" ZOrder="33559" FontSize="10" Valign="Middle" />
    <Xref Database="Ensembl" ID="ENSG00000164938" />
  </DataNode>
  <DataNode TextLabel="MATR3" Type="GeneProduct" GroupRef="c9f0b">
    <Graphics CenterX="1781.115153979875" CenterY="491.11058712743437" Width="80.0" Height="20.0" ZOrder="33560" FontSize="10" Valign="Middle" />
    <Xref Database="Ensembl" ID="ENSG00000015479" />
  </DataNode>
  <DataNode TextLabel="MTPN " GraphId="ffe9f" Type="GeneProduct" GroupRef="d2199">
    <Graphics CenterX="2381.7189924088048" CenterY="763.7636198558341" Width="80.0" Height="20.0" ZOrder="33561" FontSize="10" Valign="Middle" />
    <Xref Database="Ensembl" ID="ENSG00000105887" />
  </DataNode>
  <DataNode TextLabel="PPP1R7" Type="GeneProduct" GroupRef="e3963">
    <Graphics CenterX="171.0851045613133" CenterY="377.93692073888474" Width="80.0" Height="20.0" ZOrder="33562" FontSize="10" Valign="Middle" />
    <Xref Database="Ensembl" ID="ENSG00000115685" />
  </DataNode>
  <DataNode TextLabel="CDKAL1" Type="GeneProduct" GroupRef="e3963">
    <Graphics CenterX="76.2771392081737" CenterY="377.36270753512156" Width="80.0" Height="20.0" ZOrder="33563" FontSize="10" Valign="Middle" />
    <Xref Database="Ensembl" ID="ENSG00000145996" />
  </DataNode>
  <DataNode TextLabel="TNFRSF10B" Type="GeneProduct" GroupRef="a9599">
    <Graphics CenterX="1225.4776271129545" CenterY="807.8048740418495" Width="80.0" Height="20.0" ZOrder="33564" FontSize="10" Valign="Middle" />
    <Xref Database="Ensembl" ID="ENSG00000120889" />
  </DataNode>
  <DataNode TextLabel="PRKCI" Type="GeneProduct" GroupRef="a9463">
    <Graphics CenterX="552.7049554632594" CenterY="382.4367652963151" Width="80.0" Height="20.0" ZOrder="33565" FontSize="10" Valign="Middle" />
    <Xref Database="Ensembl" ID="ENSG00000163558" />
  </DataNode>
  <DataNode TextLabel="PTPLAD1" Type="GeneProduct" GroupRef="beda4">
    <Graphics CenterX="999.8821224585168" CenterY="544.4413710583792" Width="80.0" Height="20.0" ZOrder="33566" FontSize="10" Valign="Middle" />
    <Xref Database="Ensembl" ID="ENSG00000074696" />
  </DataNode>
  <DataNode TextLabel="PPIB" Type="GeneProduct" GroupRef="beda4">
    <Graphics CenterX="999.8821224585168" CenterY="464.4413710583795" Width="80.0" Height="20.0" ZOrder="33567" FontSize="10" Valign="Middle" />
    <Xref Database="Ensembl" ID="ENSG00000166794" />
  </DataNode>
  <DataNode TextLabel="VTI1B" Type="GeneProduct" GroupRef="bef89">
    <Graphics CenterX="778.5530729526051" CenterY="866.44925678748" Width="80.0" Height="20.0" ZOrder="33568" FontSize="10" Valign="Middle" />
    <Xref Database="Ensembl" ID="ENSG00000100568" />
  </DataNode>
  <DataNode TextLabel="IFRD1" Type="GeneProduct" GroupRef="e3963">
    <Graphics CenterX="76.2771392081737" CenterY="677.3627075351221" Width="80.0" Height="20.0" ZOrder="33569" FontSize="10" Valign="Middle" />
    <Xref Database="Ensembl" ID="ENSG00000006652" />
  </DataNode>
  <DataNode TextLabel="BCL6" GraphId="ef2d3" Type="GeneProduct">
    <Graphics CenterX="1358.6565704842733" CenterY="977.0078031316527" Width="80.0" Height="20.0" ZOrder="33570" FontSize="10" Valign="Middle" />
    <Xref Database="Ensembl" ID="ENSG00000113916" />
  </DataNode>
  <DataNode TextLabel="GAK" Type="GeneProduct" GroupRef="beda4">
    <Graphics CenterX="899.3234632406397" CenterY="865.6704213377102" Width="80.0" Height="20.0" ZOrder="33571" FontSize="10" Valign="Middle" />
    <Xref Database="Ensembl" ID="ENSG00000178950" />
  </DataNode>
  <DataNode TextLabel="LAMC2" GraphId="a9104" Type="GeneProduct">
    <Graphics CenterX="1920.1063065752112" CenterY="287.21733611035677" Width="80.0" Height="20.0" ZOrder="33572" FontSize="10" Valign="Middle" />
    <Xref Database="Ensembl" ID="ENSG00000058085" />
  </DataNode>
  <DataNode TextLabel="ATP6V0E" Type="GeneProduct" GroupRef="a17d1">
    <Graphics CenterX="304.312671497035" CenterY="767.1773254153042" Width="80.0" Height="20.0" ZOrder="33573" FontSize="10" Valign="Middle" />
    <Xref Database="Ensembl" ID="ENSG00000113732" />
  </DataNode>
  <DataNode TextLabel="RBMS1" Type="GeneProduct" GroupRef="a9599">
    <Graphics CenterX="1225.4776271129545" CenterY="347.80487404184936" Width="80.0" Height="20.0" ZOrder="33574" FontSize="10" Valign="Middle" />
    <Xref Database="Ensembl" ID="ENSG00000153250" />
  </DataNode>
  <DataNode TextLabel="ARID2" Type="GeneProduct" GroupRef="beda4">
    <Graphics CenterX="899.3234632406397" CenterY="425.67042133771" Width="80.0" Height="20.0" ZOrder="33575" FontSize="10" Valign="Middle" />
    <Xref Database="Ensembl" ID="ENSG00000189079" />
  </DataNode>
  <DataNode TextLabel="CDKN1C / p57" Type="GeneProduct" GroupRef="ddfc4">
    <Graphics CenterX="2534.0" CenterY="375.60947842785083" Width="80.0" Height="20.0" ZOrder="33576" FontSize="10" Valign="Middle" />
    <Xref Database="Ensembl" ID="ENSG00000129757" />
  </DataNode>
  <DataNode TextLabel="DOCK5" Type="GeneProduct" GroupRef="e3963">
    <Graphics CenterX="76.2771392081737" CenterY="477.36270753512173" Width="80.0" Height="20.0" ZOrder="33577" FontSize="10" Valign="Middle" />
    <Xref Database="Ensembl" ID="ENSG00000147459" />
  </DataNode>
  <DataNode TextLabel="ITGA2" Type="GeneProduct" GroupRef="bef89">
    <Graphics CenterX="682.3505413070353" CenterY="705.6897631165943" Width="80.0" Height="20.0" ZOrder="33578" FontSize="10" Valign="Middle" />
    <Xref Database="Ensembl" ID="ENSG00000164171" />
  </DataNode>
  <DataNode TextLabel="NFIA" GraphId="c774b" Type="GeneProduct">
    <Graphics CenterX="2534.0" CenterY="512.1321121727066" Width="80.0" Height="20.0" ZOrder="33579" FontSize="10" Valign="Middle" />
    <Xref Database="Ensembl" ID="ENSG00000162599" />
  </DataNode>
  <DataNode TextLabel="CDCP1" Type="GeneProduct" GroupRef="a9599">
    <Graphics CenterX="1131.8067410370052" CenterY="325.7795575861533" Width="80.0" Height="20.0" ZOrder="33580" FontSize="10" Valign="Middle" />
    <Xref Database="Ensembl" ID="ENSG00000163814" />
  </DataNode>
  <DataNode TextLabel="PLEKHC1" Type="GeneProduct" GroupRef="beda4">
    <Graphics CenterX="999.8821224585168" CenterY="404.4413710583795" Width="80.0" Height="20.0" ZOrder="33581" FontSize="10" Valign="Middle" />
    <Xref Database="Ensembl" ID="ENSG00000073712" />
  </DataNode>
  <DataNode TextLabel="IGF2R" Type="GeneProduct" GroupRef="bef89">
    <Graphics CenterX="682.3505413070353" CenterY="665.6897631165942" Width="80.0" Height="20.0" ZOrder="33582" FontSize="10" Valign="Middle" />
    <Xref Database="Ensembl" ID="ENSG00000197081" />
  </DataNode>
  <DataNode TextLabel="TRAM1" Type="GeneProduct" GroupRef="a9463">
    <Graphics CenterX="552.7049554632594" CenterY="782.4367652963147" Width="80.0" Height="20.0" ZOrder="33583" FontSize="10" Valign="Middle" />
    <Xref Database="Ensembl" ID="ENSG00000067167" />
  </DataNode>
  <DataNode TextLabel="FAM105A" Type="GeneProduct" GroupRef="e3963">
    <Graphics CenterX="76.2771392081737" CenterY="517.3627075351218" Width="80.0" Height="20.0" ZOrder="33584" FontSize="10" Valign="Middle" />
    <Xref Database="Ensembl" ID="ENSG00000145569" />
  </DataNode>
  <DataNode TextLabel="GEMIN7" Type="GeneProduct" GroupRef="e3963">
    <Graphics CenterX="76.2771392081737" CenterY="577.3627075351222" Width="80.0" Height="20.0" ZOrder="33585" FontSize="10" Valign="Middle" />
    <Xref Database="Ensembl" ID="ENSG00000142252" />
  </DataNode>
  <DataNode TextLabel="CCND1 / Cyclin D1" Type="GeneProduct" GroupRef="e3963">
    <Graphics CenterX="76.43987184627025" CenterY="838.0292576760537" Width="80.0" Height="20.0" ZOrder="33586" FontSize="10" Valign="Middle" />
    <Xref Database="Ensembl" ID="ENSG00000110092" />
  </DataNode>
  <DataNode TextLabel="FNDC3A" Type="GeneProduct" GroupRef="e3963">
    <Graphics CenterX="76.2771392081737" CenterY="557.3627075351221" Width="80.0" Height="20.0" ZOrder="33587" FontSize="10" Valign="Middle" />
    <Xref Database="Ensembl" ID="ENSG00000102531" />
  </DataNode>
  <DataNode TextLabel="RBM19" Type="GeneProduct" GroupRef="e3963">
    <Graphics CenterX="171.0851045613133" CenterY="437.93692073888485" Width="80.0" Height="20.0" ZOrder="33588" FontSize="10" Valign="Middle" />
    <Xref Database="Ensembl" ID="ENSG00000122965" />
  </DataNode>
  <DataNode TextLabel="SERPINE2" Type="GeneProduct" GroupRef="bef89">
    <Graphics CenterX="778.5530729526051" CenterY="526.4492567874811" Width="80.0" Height="20.0" ZOrder="33589" FontSize="10" Valign="Middle" />
    <Xref Database="Ensembl" ID="ENSG00000135919" />
  </DataNode>
  <DataNode TextLabel="SYPL1" Type="GeneProduct" GroupRef="a9463">
    <Graphics CenterX="552.7049554632594" CenterY="722.4367652963147" Width="80.0" Height="20.0" ZOrder="33590" FontSize="10" Valign="Middle" />
    <Xref Database="Ensembl" ID="ENSG00000008282" />
  </DataNode>
  <DataNode TextLabel="FLJ13158" Type="GeneProduct" GroupRef="bdf07">
    <Graphics CenterX="2072.4676511130274" CenterY="757.5824978048432" Width="80.0" Height="20.0" ZOrder="33591" FontSize="10" Valign="Middle" />
    <Xref Database="Ensembl" ID="ENSG00000137343" />
  </DataNode>
  <DataNode TextLabel="Ezh2" Type="GeneProduct" GroupRef="d5a13">
    <Graphics CenterX="2230.174193219011" CenterY="231.83552881962635" Width="80.0" Height="20.0" ZOrder="33592" FontSize="10" Valign="Middle" />
    <Xref Database="Ensembl" ID="ENSG00000106462" />
  </DataNode>
  <DataNode TextLabel="NP" Type="GeneProduct" GroupRef="beda4">
    <Graphics CenterX="899.3234632406397" CenterY="225.67042133770988" Width="80.0" Height="20.0" ZOrder="33593" FontSize="10" Valign="Middle" />
    <Xref Database="Ensembl" ID="ENSG00000198805" />
  </DataNode>
  <DataNode TextLabel="ZEB1 / TCF8" Type="GeneProduct" GroupRef="d7215">
    <Graphics CenterX="1920.1063065752112" CenterY="692.1987938658137" Width="80.0" Height="20.0" ZOrder="33594" FontSize="10" Valign="Middle" />
    <Xref Database="Ensembl" ID="ENSG00000148516" />
  </DataNode>
  <DataNode TextLabel="UBE2J1" Type="GeneProduct" GroupRef="a9463">
    <Graphics CenterX="552.7049554632594" CenterY="842.4367652963151" Width="80.0" Height="20.0" ZOrder="33595" FontSize="10" Valign="Middle" />
    <Xref Database="Ensembl" ID="ENSG00000198833" />
  </DataNode>
  <DataNode TextLabel="ZEB2 / SIP1" GraphId="da112" Type="GeneProduct">
    <Graphics CenterX="1781.1151539798748" CenterY="861.8399882115635" Width="80.0" Height="20.0" ZOrder="33596" FontSize="10" Valign="Middle" />
    <Xref Database="Ensembl" ID="ENSG00000092208" />
  </DataNode>
  <DataNode TextLabel="MIRLET7B" GraphId="eb830" Type="Rna">
    <Graphics CenterX="123.91866772884195" CenterY="85.54632474741729" Width="80.0" Height="20.0" ZOrder="33597" FontSize="10" Valign="Middle" Color="990099" />
    <Xref Database="Ensembl" ID="ENSG00000207875" />
  </DataNode>
  <DataNode TextLabel="MIRLET7A1" GraphId="cd449" Type="Rna" GroupRef="adecf">
    <Graphics CenterX="304.312671497035" CenterY="89.22012316174127" Width="80.0" Height="23.574257425742573" ZOrder="33598" FontSize="10" Valign="Middle" Color="990099" />
    <Xref Database="Ensembl" ID="ENSG00000199165" />
  </DataNode>
  <DataNode TextLabel="MIRLET7A2" GraphId="ed099" Type="Rna" GroupRef="adecf">
    <Graphics CenterX="304.312671497035" CenterY="111.00725187461254" Width="80.0" Height="23.574257425742573" ZOrder="33599" FontSize="10" Valign="Middle" Color="990099" />
    <Xref Database="Ensembl" ID="ENSG00000198975" />
  </DataNode>
  <DataNode TextLabel="MIRLET7A3" GraphId="dcca6" Type="Rna" GroupRef="adecf">
    <Graphics CenterX="304.312671497035" CenterY="132.79438058748383" Width="80.0" Height="23.574257425742573" ZOrder="33600" FontSize="10" Valign="Middle" Color="990099" />
    <Xref Database="Ensembl" ID="ENSG00000198986" />
  </DataNode>
  <DataNode TextLabel="MIRLET7E" GraphId="c2f56" Type="Rna">
    <Graphics CenterX="304.312671497035" CenterY="244.9859514687101" Width="80.0" Height="20.0" ZOrder="33601" FontSize="10" Valign="Middle" Color="990099" />
    <Xref Database="Ensembl" ID="ENSG00000198972" />
  </DataNode>
  <DataNode TextLabel="MIR155" GraphId="ebef2" Type="Rna">
    <Graphics CenterX="503.8495833691062" CenterY="87.88287800671053" Width="80.0" Height="20.0" ZOrder="33602" FontSize="10" Valign="Middle" Color="990099" />
    <Xref Database="Ensembl" ID="ENSG00000207795" />
  </DataNode>
  <DataNode TextLabel="MIR16-1" GraphId="f130d" Type="Rna" GroupRef="ca3d0">
    <Graphics CenterX="730.8338826270839" CenterY="74.3268974258166" Width="80.0" Height="20.0" ZOrder="33603" FontSize="10" Valign="Middle" Color="990099" />
    <Xref Database="Ensembl" ID="ENSG00000208006" />
  </DataNode>
  <DataNode TextLabel="MIR16-2" GraphId="a8425" Type="Rna" GroupRef="ca3d0">
    <Graphics CenterX="730.8338826270839" CenterY="94.3268974258166" Width="80.0" Height="20.0" ZOrder="33604" FontSize="10" Valign="Middle" Color="990099" />
    <Xref Database="Ensembl" ID="ENSG00000198987" />
  </DataNode>
  <DataNode TextLabel="MIR1-1" GraphId="f906e" Type="Rna" GroupRef="d59ab">
    <Graphics CenterX="949.1281664091251" CenterY="76.75202462998713" Width="80.0" Height="20.0" ZOrder="33605" FontSize="10" Valign="Middle" Color="990099" />
    <Xref Database="Entrez Gene" ID="406904" />
  </DataNode>
  <DataNode TextLabel="MIR1-2" GraphId="e41b9" Type="Rna" GroupRef="d59ab">
    <Graphics CenterX="949.1281664091251" CenterY="96.75202462998702" Width="80.0" Height="20.0" ZOrder="33606" FontSize="10" Valign="Middle" Color="990099" />
    <Xref Database="Entrez Gene" ID="406905" />
  </DataNode>
  <DataNode TextLabel="MIR30A" GraphId="aab62" Type="Rna">
    <Graphics CenterX="1179.7390778032916" CenterY="96.80979636160339" Width="80.0" Height="20.0" ZOrder="33607" FontSize="10" Valign="Middle" Color="990099" />
    <Xref Database="Ensembl" ID="ENSG00000207827" />
  </DataNode>
  <DataNode TextLabel="MIR101-1" GraphId="be489" Type="Rna" GroupRef="fa56a">
    <Graphics CenterX="1358.656570484273" CenterY="95.37448559670807" Width="80.0" Height="20.0" ZOrder="33608" FontSize="10" Valign="Middle" Color="990099" />
    <Xref Database="Ensembl" ID="ENSG00000199135" />
  </DataNode>
  <DataNode TextLabel="MIR101-2" GraphId="bb393" Type="Rna" GroupRef="fa56a">
    <Graphics CenterX="1358.656570484273" CenterY="115.3744855967081" Width="80.0" Height="20.0" ZOrder="33609" FontSize="10" Valign="Middle" Color="990099" />
    <Xref Database="Ensembl" ID="ENSG00000199065" />
  </DataNode>
  <DataNode TextLabel="MIR103A1" GraphId="a1561" Type="Rna">
    <Graphics CenterX="1358.656570484273" CenterY="247.18518518518522" Width="80.0" Height="20.0" ZOrder="33610" FontSize="10" Valign="Middle" Color="990099" />
    <Xref Database="Ensembl" ID="ENSG00000199035" />
  </DataNode>
  <DataNode TextLabel="MIR106A" GraphId="d20fb" Type="Rna">
    <Graphics CenterX="1358.656570484273" CenterY="340.18930041152265" Width="80.0" Height="20.0" ZOrder="33611" FontSize="10" Valign="Middle" Color="990099" />
    <Xref Database="Ensembl" ID="ENSG00000207602" />
  </DataNode>
  <DataNode TextLabel="MIR107" GraphId="a989a" Type="Rna">
    <Graphics CenterX="1358.656570484273" CenterY="623.477366255144" Width="80.0" Height="20.0" ZOrder="33612" FontSize="10" Valign="Middle" Color="990099" />
    <Xref Database="Ensembl" ID="ENSG00000198997" />
  </DataNode>
  <DataNode TextLabel="MIR122" GraphId="c30cc" Type="Rna">
    <Graphics CenterX="1358.656570484273" CenterY="737.4814814814818" Width="80.0" Height="20.0" ZOrder="33613" FontSize="10" Valign="Middle" Color="990099" />
    <Xref Database="Ensembl" ID="ENSG00000207778" />
  </DataNode>
  <DataNode TextLabel="MIR124-1" GraphId="a33ca" Type="Rna" GroupRef="f9eda">
    <Graphics CenterX="304.312671497035" CenterY="464.97361950930855" Width="80.0" Height="20.0" ZOrder="33614" FontSize="10" Valign="Middle" Color="990099" />
    <Xref Database="Ensembl" ID="ENSG00000208010" />
  </DataNode>
  <DataNode TextLabel="MIR124-2" GraphId="c3f19" Type="Rna" GroupRef="f9eda">
    <Graphics CenterX="304.312671497035" CenterY="484.9736195093086" Width="80.0" Height="20.0" ZOrder="33615" FontSize="10" Valign="Middle" Color="990099" />
    <Xref Database="Ensembl" ID="ENSG00000207816" />
  </DataNode>
  <DataNode TextLabel="MIR124-3" GraphId="e2300" Type="Rna" GroupRef="f9eda">
    <Graphics CenterX="304.312671497035" CenterY="504.97361950930883" Width="80.0" Height="20.0" ZOrder="33616" FontSize="10" Valign="Middle" Color="990099" />
    <Xref Database="Ensembl" ID="ENSG00000207598" />
  </DataNode>
  <DataNode TextLabel="MIR126" GraphId="cf41d" Type="Rna">
    <Graphics CenterX="1358.656570484273" CenterY="828.3638344226583" Width="80.0" Height="20.0" ZOrder="33617" FontSize="10" Valign="Middle" Color="990099" />
    <Xref Database="Ensembl" ID="ENSG00000199161" />
  </DataNode>
  <DataNode TextLabel="MIR127" GraphId="ecd7a" Type="Rna">
    <Graphics CenterX="1358.656570484273" CenterY="922.3974478680362" Width="80.0" Height="20.0" ZOrder="33618" FontSize="10" Valign="Middle" Color="990099" />
    <Xref Database="Ensembl" ID="ENSG00000207608" />
  </DataNode>
  <DataNode TextLabel="MIR148A" GraphId="d0c87" Type="Rna" GroupRef="f6ce6">
    <Graphics CenterX="1498.6720879450831" CenterY="856.8851776266762" Width="80.0" Height="20.0" ZOrder="33619" FontSize="10" Valign="Middle" Color="990099" />
    <Xref Database="Ensembl" ID="ENSG00000199085" />
  </DataNode>
  <DataNode TextLabel="MIR148B" GraphId="ca6ee" Type="Rna" GroupRef="f6ce6">
    <Graphics CenterX="1498.6720879450831" CenterY="876.8851776266763" Width="80.0" Height="20.0" ZOrder="33620" FontSize="10" Valign="Middle" Color="990099" />
    <Xref Database="Ensembl" ID="ENSG00000199122" />
  </DataNode>
  <DataNode TextLabel="MIR145" GraphId="a0ac9" Type="Rna">
    <Graphics CenterX="1498.6720879450831" CenterY="770.5502418599874" Width="80.0" Height="20.0" ZOrder="33621" FontSize="10" Valign="Middle" Color="990099" />
    <Xref Database="Ensembl" ID="ENSG00000207700" />
  </DataNode>
  <DataNode TextLabel="MIR143" GraphId="bb66d" Type="Rna">
    <Graphics CenterX="1498.6720879450831" CenterY="642.3564328323052" Width="80.0" Height="20.0" ZOrder="33622" FontSize="10" Valign="Middle" Color="990099" />
    <Xref Database="Ensembl" ID="ENSG00000208035" />
  </DataNode>
  <DataNode TextLabel="MIR141" GraphId="c1b92" Type="Rna">
    <Graphics CenterX="1498.6720879450831" CenterY="547.0539683065397" Width="80.0" Height="20.0" ZOrder="33623" FontSize="10" Valign="Middle" Color="990099" />
    <Xref Database="Ensembl" ID="ENSG00000207708" />
  </DataNode>
  <DataNode TextLabel="MIR140" GraphId="b9e03" Type="Rna">
    <Graphics CenterX="1498.6720879450831" CenterY="451.0194698631952" Width="80.0" Height="20.0" ZOrder="33624" FontSize="10" Valign="Middle" Color="990099" />
    <Xref Database="Ensembl" ID="ENSG00000208017" />
  </DataNode>
  <DataNode TextLabel="MIR138-1" GraphId="c87e8" Type="Rna" GroupRef="fa4f8">
    <Graphics CenterX="1498.6720879450831" CenterY="330.18314015848" Width="80.0" Height="20.0" ZOrder="33625" FontSize="10" Valign="Middle" Color="990099" />
    <Xref Database="Ensembl" ID="ENSG00000207954" />
  </DataNode>
  <DataNode TextLabel="MIR138-2" GraphId="b3933" Type="Rna" GroupRef="fa4f8">
    <Graphics CenterX="1498.6720879450831" CenterY="350.18314015848" Width="80.0" Height="20.0" ZOrder="33626" FontSize="10" Valign="Middle" Color="990099" />
    <Xref Database="Ensembl" ID="ENSG00000207649" />
  </DataNode>
  <DataNode TextLabel="MIR15A" GraphId="db3e7" Type="Rna" GroupRef="ec6ac">
    <Graphics CenterX="1631.9102867949127" CenterY="375.6554386610475" Width="80.0" Height="20.0" ZOrder="33627" FontSize="10" Valign="Middle" Color="990099" />
    <Xref Database="Ensembl" ID="ENSG00000207718" />
  </DataNode>
  <DataNode TextLabel="MIR15B" GraphId="edc03" Type="Rna" GroupRef="ec6ac">
    <Graphics CenterX="1631.9102867949127" CenterY="395.65543866104764" Width="80.0" Height="20.0" ZOrder="33628" FontSize="10" Valign="Middle" Color="990099" />
    <Xref Database="Ensembl" ID="ENSG00000207779" />
  </DataNode>
  <DataNode TextLabel="MIR133A1" GraphId="fedb1" Type="Rna" GroupRef="d72d9">
    <Graphics CenterX="1498.6720879450831" CenterY="100.67233670548185" Width="80.0" Height="20.0" ZOrder="33629" FontSize="10" Valign="Middle" Color="990099" />
    <Xref Database="Ensembl" ID="ENSG00000207786" />
  </DataNode>
  <DataNode TextLabel="MIR133A2" GraphId="a341c" Type="Rna" GroupRef="d72d9">
    <Graphics CenterX="1498.6720879450831" CenterY="120.6723367054823" Width="80.0" Height="20.0" ZOrder="33630" FontSize="10" Valign="Middle" Color="990099" />
    <Xref Database="Ensembl" ID="ENSG00000207764" />
  </DataNode>
  <DataNode TextLabel="MIR133B" GraphId="c071e" Type="Rna">
    <Graphics CenterX="1498.6720879450831" CenterY="228.8235972096834" Width="80.0" Height="20.0" ZOrder="33631" FontSize="10" Valign="Middle" Color="990099" />
    <Xref Database="Ensembl" ID="ENSG00000199080" />
  </DataNode>
  <DataNode TextLabel="MIR30A" GraphId="ba185" Type="Rna">
    <Graphics CenterX="2381.7189924088048" CenterY="108.79137271232958" Width="80.0" Height="20.0" ZOrder="33632" FontSize="10" Valign="Middle" Color="990099" />
    <Xref Database="Ensembl" ID="ENSG00000207827" />
  </DataNode>
  <DataNode TextLabel="MIR196A1" GraphId="d5bb5" Type="Rna" GroupRef="a535b">
    <Graphics CenterX="1781.1151539798748" CenterY="923.1379361256062" Width="80.0" Height="20.0" ZOrder="33633" FontSize="10" Valign="Middle" Color="990099" />
    <Xref Database="Entrez Gene" ID="406972" />
  </DataNode>
  <DataNode TextLabel="MIR196A2" GraphId="cf61c" Type="Rna" GroupRef="a535b">
    <Graphics CenterX="1781.1151539798748" CenterY="943.1379361256061" Width="80.0" Height="20.0" ZOrder="33634" FontSize="10" Valign="Middle" Color="990099" />
    <Xref Database="Entrez Gene" ID="406973" />
  </DataNode>
  <DataNode TextLabel="MIR196B" GraphId="b3b8e" Type="Rna" GroupRef="a535b">
    <Graphics CenterX="1781.1151539798748" CenterY="963.1379361256062" Width="80.0" Height="20.0" ZOrder="33635" FontSize="10" Valign="Middle" Color="990099" />
    <Xref Database="Entrez Gene" ID="442920" />
  </DataNode>
  <DataNode TextLabel="MIR129-1" GraphId="a5fdc" Type="Rna" GroupRef="b4a74">
    <Graphics CenterX="1631.9102867949127" CenterY="239.73166976651922" Width="80.0" Height="20.0" ZOrder="33636" FontSize="10" Valign="Middle" Color="990099" />
    <Xref Database="Ensembl" ID="ENSG00000207705" />
  </DataNode>
  <DataNode TextLabel="MIR129-2" GraphId="be608" Type="Rna" GroupRef="b4a74">
    <Graphics CenterX="1631.9102867949127" CenterY="259.7316697665192" Width="80.0" Height="20.0" ZOrder="33637" FontSize="10" Valign="Middle" Color="990099" />
    <Xref Database="Ensembl" ID="ENSG00000199077" />
  </DataNode>
  <DataNode TextLabel="MIR130A" GraphId="f6fad" Type="Rna">
    <Graphics CenterX="1631.9102867949127" CenterY="98.51754173119922" Width="80.0" Height="20.0" ZOrder="33638" FontSize="10" Valign="Middle" Color="990099" />
    <Xref Database="Ensembl" ID="ENSG00000208009" />
  </DataNode>
  <DataNode TextLabel="MIR192" GraphId="db0c3" Type="Rna">
    <Graphics CenterX="1781.1151539798748" CenterY="811.6184634026562" Width="80.0" Height="20.0" ZOrder="33639" FontSize="10" Valign="Middle" Color="990099" />
    <Xref Database="Ensembl" ID="ENSG00000207648" />
  </DataNode>
  <DataNode TextLabel="MIR199A1" GraphId="ccc53" Type="Rna" GroupRef="f49e6">
    <Graphics CenterX="1920.1063065752112" CenterY="99.86984906630673" Width="80.0" Height="20.0" ZOrder="33640" FontSize="10" Valign="Middle" Color="990099" />
    <Xref Database="Ensembl" ID="ENSG00000207752" />
  </DataNode>
  <DataNode TextLabel="MIR199A2" GraphId="b9607" Type="Rna" GroupRef="f49e6">
    <Graphics CenterX="1920.1063065752112" CenterY="119.86984906630657" Width="80.0" Height="20.0" ZOrder="33641" FontSize="10" Valign="Middle" Color="990099" />
    <Xref Database="Ensembl" ID="ENSG00000208024" />
  </DataNode>
  <DataNode TextLabel="MIR199B" GraphId="ea2d7" Type="Rna">
    <Graphics CenterX="1920.1063065752112" CenterY="231.77455413617741" Width="80.0" Height="20.0" ZOrder="33642" FontSize="10" Valign="Middle" Color="990099" />
    <Xref Database="Ensembl" ID="ENSG00000207581" />
  </DataNode>
  <DataNode TextLabel="MIR15B" GraphId="bae71" Type="Rna">
    <Graphics CenterX="1631.910286794913" CenterY="534.6092099505852" Width="80.0" Height="20.0" ZOrder="33643" FontSize="10" Valign="Middle" Color="990099" />
    <Xref Database="Ensembl" ID="ENSG00000207779" />
  </DataNode>
  <DataNode TextLabel="MIR16-1" GraphId="de8c1" Type="Rna" GroupRef="e6b57">
    <Graphics CenterX="1631.910286794913" CenterY="640.2573502692321" Width="80.0" Height="20.0" ZOrder="33644" FontSize="10" Valign="Middle" Color="990099" />
    <Xref Database="Ensembl" ID="ENSG00000208006" />
  </DataNode>
  <DataNode TextLabel="MIR16-2" GraphId="d0308" Type="Rna" GroupRef="e6b57">
    <Graphics CenterX="1631.9102867949127" CenterY="660.2573502692321" Width="80.0" Height="20.0" ZOrder="33645" FontSize="10" Valign="Middle" Color="990099" />
    <Xref Database="Ensembl" ID="ENSG00000198987" />
  </DataNode>
  <DataNode TextLabel="MIR17" GraphId="f618e" Type="Rna">
    <Graphics CenterX="1631.9102867949127" CenterY="797.6505724809987" Width="80.0" Height="20.0" ZOrder="33646" FontSize="10" Valign="Middle" Color="990099" />
    <Xref Database="Ensembl" ID="ENSG00000207745" />
  </DataNode>
  <DataNode TextLabel="MIR181A1" GraphId="ac129" Type="Rna" GroupRef="eff88">
    <Graphics CenterX="1781.115153979875" CenterY="98.27715336077485" Width="80.0" Height="20.0" ZOrder="33647" FontSize="10" Valign="Middle" Color="990099" />
    <Xref Database="Ensembl" ID="ENSG00000207759" />
  </DataNode>
  <DataNode TextLabel="MIR181B1" GraphId="f958b" Type="Rna" GroupRef="eff88">
    <Graphics CenterX="1781.115153979875" CenterY="138.27715336077483" Width="80.0" Height="20.0" ZOrder="33648" FontSize="10" Valign="Middle" Color="990099" />
    <Xref Database="Ensembl" ID="ENSG00000207975" />
  </DataNode>
  <DataNode TextLabel="MIR181B2" GraphId="e4ef7" Type="Rna" GroupRef="eff88">
    <Graphics CenterX="1781.115153979875" CenterY="158.2771533607748" Width="80.0" Height="20.0" ZOrder="33649" FontSize="10" Valign="Middle" Color="990099" />
    <Xref Database="Ensembl" ID="ENSG00000207737" />
  </DataNode>
  <DataNode TextLabel="MIR181C" GraphId="e40f4" Type="Rna" GroupRef="eff88">
    <Graphics CenterX="1781.115153979875" CenterY="178.27715336077486" Width="80.0" Height="20.0" ZOrder="33650" FontSize="10" Valign="Middle" Color="990099" />
    <Xref Database="Ensembl" ID="ENSG00000207613" />
  </DataNode>
  <DataNode TextLabel="MIR181D" GraphId="aac26" Type="Rna" GroupRef="eff88">
    <Graphics CenterX="1781.115153979875" CenterY="198.27715336077478" Width="80.0" Height="20.0" ZOrder="33651" FontSize="10" Valign="Middle" Color="990099" />
    <Xref Database="Ensembl" ID="ENSG00000207585" />
  </DataNode>
  <DataNode TextLabel="MIR181A2" GraphId="bfadc" Type="Rna" GroupRef="eff88">
    <Graphics CenterX="1781.115153979875" CenterY="118.27715336077488" Width="80.0" Height="20.0" ZOrder="33652" FontSize="10" Valign="Middle" Color="990099" />
    <Xref Database="Ensembl" ID="ENSG00000207595" />
  </DataNode>
  <DataNode TextLabel="MIR150" GraphId="b10f6" Type="Rna">
    <Graphics CenterX="1781.1151539798755" CenterY="316.38010902424963" Width="80.0" Height="20.0" ZOrder="33653" FontSize="10" Valign="Middle" Color="990099" />
    <Xref Database="Ensembl" ID="ENSG00000207782" />
  </DataNode>
  <DataNode TextLabel="MIR155" GraphId="bc36c" Type="Rna">
    <Graphics CenterX="1781.115153979875" CenterY="422.4065990904747" Width="80.0" Height="20.0" ZOrder="33655" FontSize="10" Valign="Middle" Color="990099" />
    <Xref Database="Ensembl" ID="ENSG00000207795" />
  </DataNode>
  <DataNode TextLabel="MIR9-1" GraphId="d2306" Type="Rna" GroupRef="d3203">
    <Graphics CenterX="1781.115153979875" CenterY="605.6594866882431" Width="80.0" Height="20.0" ZOrder="33657" FontSize="10" Valign="Middle" Color="990099" />
    <Xref Database="Ensembl" ID="ENSG00000207933" />
  </DataNode>
  <DataNode TextLabel="MIR9-2" GraphId="b879d" Type="Rna" GroupRef="d3203">
    <Graphics CenterX="1781.115153979875" CenterY="625.659486688243" Width="80.0" Height="20.0" ZOrder="33658" FontSize="10" Valign="Middle" Color="990099" />
    <Xref Database="Ensembl" ID="ENSG00000207570" />
  </DataNode>
  <DataNode TextLabel="MIR9-3" GraphId="e9dc8" Type="Rna" GroupRef="d3203">
    <Graphics CenterX="1781.115153979875" CenterY="645.659486688243" Width="80.0" Height="20.0" ZOrder="33659" FontSize="10" Valign="Middle" Color="990099" />
    <Xref Database="Ensembl" ID="ENSG00000207819" />
  </DataNode>
  <DataNode TextLabel="MIR155" GraphId="fccfb" Type="Rna">
    <Graphics CenterX="1781.1151539798755" CenterY="760.2211686268986" Width="80.0" Height="20.0" ZOrder="33660" FontSize="10" Valign="Middle" Color="990099" />
    <Xref Database="Ensembl" ID="ENSG00000207795" />
  </DataNode>
  <DataNode TextLabel="MIR375" GraphId="cd895" Type="Rna">
    <Graphics CenterX="2381.7189924088048" CenterY="707.572003635891" Width="80.0" Height="20.0" ZOrder="33661" FontSize="10" Valign="Middle" Color="990099" />
    <Xref Database="Ensembl" ID="ENSG00000198973" />
  </DataNode>
  <DataNode TextLabel="MIR29B1" GraphId="af8c3" Type="Rna">
    <Graphics CenterX="2230.174193219011" CenterY="712.8607073579575" Width="80.0" Height="20.0" ZOrder="33662" FontSize="10" Valign="Middle" Color="990099" />
    <Xref Database="Ensembl" ID="ENSG00000207748" />
  </DataNode>
  <DataNode TextLabel="MIR29B1" GraphId="e7cf5" Type="Rna" GroupRef="ac17d">
    <Graphics CenterX="2230.174193219011" CenterY="565.3526104855263" Width="80.0" Height="20.0" ZOrder="33663" FontSize="10" Valign="Middle" Color="990099" />
    <Xref Database="Ensembl" ID="ENSG00000207748" />
  </DataNode>
  <DataNode TextLabel="MIR29C" GraphId="cdec4" Type="Rna">
    <Graphics CenterX="2230.174193219011" CenterY="831.5172481239206" Width="80.0" Height="18.64304235090755" ZOrder="33664" FontSize="10" Valign="Middle" Color="990099" />
    <Xref Database="Ensembl" ID="ENSG00000207966" />
  </DataNode>
  <DataNode TextLabel="MIR29B2" GraphId="fea5e" Type="Rna" GroupRef="ac17d">
    <Graphics CenterX="2230.174193219011" CenterY="585.3526104855263" Width="80.0" Height="20.0" ZOrder="33665" FontSize="10" Valign="Middle" Color="990099" />
    <Xref Database="Ensembl" ID="ENSG00000207790" />
  </DataNode>
  <DataNode TextLabel="MIR29A" GraphId="b8a71" Type="Rna">
    <Graphics CenterX="2230.174193219011" CenterY="415.27284607162267" Width="80.0" Height="20.0" ZOrder="33666" FontSize="10" Valign="Middle" Color="990099" />
    <Xref Database="Ensembl" ID="ENSG00000198981" />
  </DataNode>
  <DataNode TextLabel="MIR26A1" GraphId="b3ef5" Type="Rna" GroupRef="c6aa8">
    <Graphics CenterX="2230.174193219011" CenterY="107.03681955760239" Width="80.0" Height="20.0" ZOrder="33667" FontSize="10" Valign="Middle" Color="990099" />
    <Xref Database="Ensembl" ID="ENSG00000199075" />
  </DataNode>
  <DataNode TextLabel="MIR26A2" GraphId="b25a1" Type="Rna" GroupRef="c6aa8">
    <Graphics CenterX="2230.174193219011" CenterY="127.03681955760243" Width="80.0" Height="20.0" ZOrder="33668" FontSize="10" Valign="Middle" Color="990099" />
    <Xref Database="Ensembl" ID="ENSG00000207789" />
  </DataNode>
  <DataNode TextLabel="MIR23A" GraphId="c853b" Type="Rna" GroupRef="b3805">
    <Graphics CenterX="2072.4676511130274" CenterY="658.4403639617572" Width="80.0" Height="20.0" ZOrder="33669" FontSize="10" Valign="Middle" Color="990099" />
    <Xref Database="Ensembl" ID="ENSG00000207980" />
  </DataNode>
  <DataNode TextLabel="MIR23B" GraphId="b599e" Type="Rna" GroupRef="b3805">
    <Graphics CenterX="2072.4676511130274" CenterY="677.5441167211391" Width="80.0" Height="20.0" ZOrder="33670" FontSize="10" Valign="Middle" Color="990099" />
    <Xref Database="Ensembl" ID="ENSG00000207563" />
  </DataNode>
  <DataNode TextLabel="MIR26B" GraphId="c4383" Type="Rna">
    <Graphics CenterX="2230.174193219011" CenterY="281.2184487295917" Width="80.0" Height="20.0" ZOrder="33671" FontSize="10" Valign="Middle" Color="990099" />
    <Xref Database="Ensembl" ID="ENSG00000199121" />
  </DataNode>
  <DataNode TextLabel="MIR19B2" GraphId="af4ce" Type="Rna">
    <Graphics CenterX="1920.1063065752112" CenterY="334.77455413617815" Width="80.0" Height="20.0" ZOrder="33672" FontSize="10" Valign="Middle" Color="990099" />
    <Xref Database="Ensembl" ID="ENSG00000207812" />
  </DataNode>
  <DataNode TextLabel="MIR1-1" GraphId="c1ab0" Type="Rna">
    <Graphics CenterX="1920.1063065752112" CenterY="462.77455413617815" Width="80.0" Height="20.0" ZOrder="33673" FontSize="10" Valign="Middle" Color="990099" />
    <Xref Database="Entrez Gene" ID="406904" />
  </DataNode>
  <DataNode TextLabel="MIR20A" GraphId="ea1fd" Type="Rna" GroupRef="e213c">
    <Graphics CenterX="2072.4676511130274" CenterY="102.97623480844712" Width="80.0" Height="20.0" ZOrder="33674" FontSize="10" Valign="Middle" Color="990099" />
    <Xref Database="Ensembl" ID="ENSG00000199149" />
  </DataNode>
  <DataNode TextLabel="MIR20B" GraphId="b2a81" Type="Rna" GroupRef="e213c">
    <Graphics CenterX="2072.4676511130274" CenterY="122.97623480844703" Width="80.0" Height="20.0" ZOrder="33675" FontSize="10" Valign="Middle" Color="990099" />
    <Xref Database="Ensembl" ID="ENSG00000207710" />
  </DataNode>
  <DataNode TextLabel="MIR200A" GraphId="d877f" Type="Rna">
    <Graphics CenterX="1920.1063065752116" CenterY="611.0421688743809" Width="80.0" Height="20.0" ZOrder="33676" FontSize="10" Valign="Middle" Color="990099" />
    <Xref Database="Ensembl" ID="ENSG00000207607" />
  </DataNode>
  <DataNode TextLabel="MIR200B" GraphId="c4b83" Type="Rna">
    <Graphics CenterX="1920.1063065752114" CenterY="741.7654581901076" Width="80.0" Height="20.0" ZOrder="33677" FontSize="10" Valign="Middle" Color="990099" />
    <Xref Database="Ensembl" ID="ENSG00000207730" />
  </DataNode>
  <DataNode TextLabel="MIR200C" GraphId="d4baf" Type="Rna">
    <Graphics CenterX="1920.1063065752116" CenterY="842.697631059255" Width="80.0" Height="20.0" ZOrder="33678" FontSize="10" Valign="Middle" Color="990099" />
    <Xref Database="Ensembl" ID="ENSG00000207713" />
  </DataNode>
  <DataNode TextLabel="MIR20A" GraphId="d264b" Type="Rna">
    <Graphics CenterX="2072.4676511130274" CenterY="241.12749531264885" Width="80.0" Height="20.0" ZOrder="33679" FontSize="10" Valign="Middle" Color="990099" />
    <Xref Database="Ensembl" ID="ENSG00000199149" />
  </DataNode>
  <DataNode TextLabel="MIR20B" GraphId="bf718" Type="Rna">
    <Graphics CenterX="2072.4676511130274" CenterY="335.4636297664303" Width="80.0" Height="20.0" ZOrder="33680" FontSize="10" Valign="Middle" Color="990099" />
    <Xref Database="Ensembl" ID="ENSG00000207710" />
  </DataNode>
  <DataNode TextLabel="MIR21" GraphId="ffac8" Type="Rna">
    <Graphics CenterX="2072.4676511130274" CenterY="511.9846381697913" Width="80.0" Height="20.0" ZOrder="33681" FontSize="10" Valign="Middle" Color="990099" />
    <Xref Database="Ensembl" ID="ENSG00000199004" />
  </DataNode>
  <DataNode TextLabel="MIR23B" GraphId="adf38" Type="Rna">
    <Graphics CenterX="2072.4676511130274" CenterY="808.5441167211391" Width="80.0" Height="20.0" ZOrder="33682" FontSize="10" Valign="Middle" Color="990099" />
    <Xref Database="Ensembl" ID="ENSG00000207563" />
  </DataNode>
  <DataNode TextLabel="MIR24-1" GraphId="c1584" Type="Rna" GroupRef="d408b">
    <Graphics CenterX="2072.4676511130274" CenterY="912.5441167211391" Width="80.0" Height="20.0" ZOrder="33683" FontSize="10" Valign="Middle" Color="990099" />
    <Xref Database="Ensembl" ID="ENSG00000207617" />
  </DataNode>
  <DataNode TextLabel="MIR24-2" GraphId="d6294" Type="Rna" GroupRef="d408b">
    <Graphics CenterX="2072.4676511130274" CenterY="932.5441167211391" Width="80.0" Height="20.0" ZOrder="33684" FontSize="10" Valign="Middle" Color="990099" />
    <Xref Database="Ensembl" ID="ENSG00000209707" />
  </DataNode>
  <DataNode TextLabel="MIR34A" GraphId="fb854" Type="GeneProduct">
    <Graphics CenterX="2381.7189924088048" CenterY="330.7913727123296" Width="80.0" Height="20.0" ZOrder="33685" FontSize="10" Valign="Middle" Color="990099" />
    <Xref Database="Ensembl" ID="ENSG00000207865" />
  </DataNode>
  <DataNode TextLabel="MIR370" GraphId="be316" Type="Rna">
    <Graphics CenterX="2381.7189924088048" CenterY="491.7913727123296" Width="80.0" Height="20.0" ZOrder="33686" FontSize="10" Valign="Middle" Color="990099" />
    <Xref Database="Ensembl" ID="ENSG00000199005" />
  </DataNode>
  <DataNode TextLabel="MIR372" GraphId="f7ae3" Type="Rna">
    <Graphics CenterX="2381.7189924088048" CenterY="600.7913727123296" Width="80.0" Height="20.0" ZOrder="33687" FontSize="10" Valign="Middle" Color="990099" />
    <Xref Database="Ensembl" ID="ENSG00000199095" />
  </DataNode>
  <DataNode TextLabel="MIR378A" GraphId="af2e7" Type="Rna">
    <Graphics CenterX="2381.7189924088048" CenterY="874.7913727123296" Width="80.0" Height="20.0" ZOrder="33688" FontSize="10" Valign="Middle" Color="990099" />
    <Xref Database="Ensembl" ID="ENSG00000199047" />
  </DataNode>
  <DataNode TextLabel="MIR520H" GraphId="b3319" Type="Rna">
    <Graphics CenterX="2381.7189924088048" CenterY="979.7913727123296" Width="80.0" Height="20.0" ZOrder="33689" FontSize="10" Valign="Middle" Color="990099" />
    <Xref Database="Ensembl" ID="ENSG00000207861" />
  </DataNode>
  <DataNode TextLabel="MIR222" GraphId="d03b0" Type="Rna">
    <Graphics CenterX="2534.0" CenterY="288.7913727123296" Width="80.0" Height="20.0" ZOrder="33690" FontSize="10" Valign="Middle" Color="990099" />
    <Xref Database="Ensembl" ID="ENSG00000207725" />
  </DataNode>
  <DataNode TextLabel="MIR223" GraphId="fe532" Type="Rna">
    <Graphics CenterX="2534.0" CenterY="456.7913727123296" Width="80.0" Height="20.0" ZOrder="33691" FontSize="10" Valign="Middle" Color="990099" />
    <Xref Database="Ensembl" ID="ENSG00000207939" />
  </DataNode>
  <DataNode TextLabel="MIR92A2" GraphId="bc919" Type="Rna">
    <Graphics CenterX="2534.0" CenterY="581.7913727123296" Width="80.0" Height="20.0" ZOrder="33692" FontSize="10" Valign="Middle" Color="990099" />
    <Xref Database="Ensembl" ID="ENSG00000208034" />
  </DataNode>
  <Interaction GraphId="baa65">
    <Graphics ZOrder="33017" LineThickness="1.0">
      <Point X="1631.9102867949127" Y="277.7316697665192" GraphRef="bf425" RelX="0.0" RelY="1.0" />
      <Point X="1631.910286794913" Y="304.488427975453" GraphRef="d81ae" RelX="0.0" RelY="-1.0" ArrowHead="Arrow" />
    </Graphics>
    <Xref Database="" ID="" />
  </Interaction>
  <Interaction GraphId="e80cd">
    <Graphics ZOrder="33018" LineThickness="1.0">
      <Point X="2072.4676511130274" Y="950.5441167211391" GraphRef="efb23" RelX="0.0" RelY="1.0" />
      <Point X="2072.4676511130274" Y="979.6303719271777" GraphRef="c9764" RelX="0.0" RelY="-1.0" ArrowHead="Arrow" />
    </Graphics>
    <Xref Database="" ID="" />
  </Interaction>
  <Interaction GraphId="f9210">
    <Graphics ZOrder="33019" LineThickness="1.0">
      <Point X="1631.9102867949127" Y="413.65543866104764" GraphRef="feb53" RelX="0.0" RelY="1.0" />
      <Point X="1631.9102867949127" Y="443.7801449791013" GraphRef="a88bf" RelX="0.0" RelY="-1.0" ArrowHead="Arrow" />
    </Graphics>
    <Xref Database="" ID="" />
  </Interaction>
  <Interaction GraphId="ccfbf">
    <Graphics ZOrder="33020" LineThickness="1.0">
      <Point X="1498.6720879450831" Y="461.0194698631952" GraphRef="b9e03" RelX="0.0" RelY="1.0" />
      <Point X="1498.6720879450831" Y="489.2899257254855" GraphRef="f3026" RelX="0.0" RelY="-1.0" ArrowHead="Arrow" />
    </Graphics>
    <Xref Database="" ID="" />
  </Interaction>
  <Interaction GraphId="b12db">
    <Graphics ZOrder="33021" LineThickness="1.0">
      <Point X="2534.0" Y="466.7913727123296" GraphRef="fe532" RelX="0.0" RelY="1.0" />
      <Point X="2534.0" Y="502.13211217270657" GraphRef="c774b" RelX="0.0" RelY="-1.0" ArrowHead="Arrow" />
    </Graphics>
    <Xref Database="" ID="" />
  </Interaction>
  <Interaction GraphId="d0bea">
    <Graphics ZOrder="33022" LineThickness="1.0">
      <Point X="2230.174193219011" Y="291.2184487295917" GraphRef="c4383" RelX="0.0" RelY="1.0" />
      <Point X="2230.174193219011" Y="320.7476041095594" GraphRef="a4047" RelX="0.0" RelY="-1.0" ArrowHead="Arrow" />
    </Graphics>
    <Xref Database="" ID="" />
  </Interaction>
  <Interaction GraphId="af81a">
    <Graphics ZOrder="33023" LineThickness="1.0">
      <Point X="304.312671497035" Y="254.9859514687101" GraphRef="c2f56" RelX="0.0" RelY="1.0" />
      <Point X="304.312671497035" Y="288.75388097834474" GraphRef="ebbd6" RelX="0.0" RelY="-1.0" ArrowHead="Arrow" />
    </Graphics>
    <Xref Database="" ID="" />
  </Interaction>
  <Interaction GraphId="c8c84">
    <Graphics ZOrder="33024" LineThickness="1.0">
      <Point X="2381.7189924088048" Y="989.7913727123296" GraphRef="b3319" RelX="0.0" RelY="1.0" />
      <Point X="2381.7189924088043" Y="1026.6323862600334" GraphRef="bcd07" RelX="0.0" RelY="-1.0" ArrowHead="Arrow" />
    </Graphics>
    <Xref Database="" ID="" />
  </Interaction>
  <Interaction GraphId="d7629">
    <Graphics ZOrder="33025" LineThickness="1.0">
      <Point X="503.8495833691062" Y="97.88287800671053" GraphRef="ebef2" RelX="0.0" RelY="1.0" />
      <Point X="503.9035856002455" Y="142.5346362321131" GraphRef="d23fe" RelX="0.0" RelY="-1.0" ArrowHead="Arrow" />
    </Graphics>
    <Xref Database="" ID="" />
  </Interaction>
  <Interaction GraphId="eeba6">
    <Graphics ZOrder="33026" LineThickness="1.0">
      <Point X="1358.656570484273" Y="257.1851851851852" GraphRef="a1561" RelX="0.0" RelY="1.0" />
      <Point X="1358.656570484273" Y="287.41172140031887" GraphRef="e2a55" RelX="0.0" RelY="-1.0" ArrowHead="Arrow" />
    </Graphics>
    <Xref Database="" ID="" />
  </Interaction>
  <Interaction GraphId="e49a3">
    <Graphics ZOrder="33027" LineThickness="1.0">
      <Point X="2381.7189924088048" Y="884.7913727123296" GraphRef="af2e7" RelX="0.0" RelY="1.0" />
      <Point X="2381.7189924088048" Y="918.7609951839179" GraphRef="c8a59" RelX="0.0" RelY="-1.0" ArrowHead="Arrow" />
    </Graphics>
    <Xref Database="" ID="" />
  </Interaction>
  <Interaction GraphId="cb538">
    <Graphics ZOrder="33028" LineThickness="1.0">
      <Point X="1358.656570484273" Y="838.3638344226583" GraphRef="cf41d" RelX="0.0" RelY="1.0" />
      <Point X="1358.656570484273" Y="865.6257775805816" GraphRef="d4a43" RelX="0.0" RelY="-1.0" ArrowHead="Arrow" />
    </Graphics>
    <Xref Database="" ID="" />
  </Interaction>
  <Interaction GraphId="c5764">
    <Graphics ZOrder="33029" LineThickness="1.0">
      <Point X="304.312671497035" Y="353.3333333333334" GraphRef="c3878" RelX="0.0" RelY="1.0" />
      <Point X="304.312671497035" Y="387.17661405625057" GraphRef="f587e" RelX="0.0" RelY="-1.0" ArrowHead="Arrow" />
    </Graphics>
    <Xref Database="" ID="" />
  </Interaction>
  <Interaction GraphId="f46cd">
    <Graphics ZOrder="33030" LineThickness="1.0">
      <Point X="2072.4676511130274" Y="521.9846381697913" GraphRef="ffac8" RelX="0.0" RelY="1.0" />
      <Point X="2072.4676511130274" Y="562.809049614352" GraphRef="c54b2" RelX="0.0" RelY="-1.0" ArrowHead="Arrow" />
    </Graphics>
    <Xref Database="" ID="" />
  </Interaction>
  <Interaction GraphId="bd050">
    <Graphics ZOrder="33031" LineThickness="1.0">
      <Point X="949.1281664091251" Y="114.75202462998702" GraphRef="cf412" RelX="0.0" RelY="1.0" />
      <Point X="949.3105372794121" Y="146.44137105838104" GraphRef="a1cb0" RelX="0.0" RelY="-1.0" ArrowHead="Arrow" />
    </Graphics>
    <Xref Database="" ID="" />
  </Interaction>
  <Interaction GraphId="fe5b9">
    <Graphics ZOrder="33032" LineThickness="1.0">
      <Point X="1358.656570484273" Y="350.18930041152265" GraphRef="d20fb" RelX="0.0" RelY="1.0" />
      <Point X="1358.656570484273" Y="382.74100204874856" GraphRef="e1571" RelX="0.0" RelY="-1.0" ArrowHead="Arrow" />
    </Graphics>
    <Xref Database="" ID="" />
  </Interaction>
  <Interaction GraphId="bdc20">
    <Graphics ZOrder="33033" LineThickness="1.0">
      <Point X="1781.115153979875" Y="216.2771533607748" GraphRef="a4e79" RelX="0.0" RelY="1.0" />
      <Point X="1781.115153979875" Y="255.11054230498667" GraphRef="f8aca" RelX="0.0" RelY="-1.0" ArrowHead="Arrow" />
    </Graphics>
    <Xref Database="" ID="" />
  </Interaction>
  <Interaction GraphId="a8876">
    <Graphics ZOrder="33034" LineThickness="1.0">
      <Point X="2072.4676511130274" Y="695.5441167211391" GraphRef="a05b7" RelX="0.0" RelY="1.0" />
      <Point X="2072.4676511130274" Y="719.5824978048432" GraphRef="b796e" RelX="0.0" RelY="-1.0" ArrowHead="Arrow" />
    </Graphics>
    <Xref Database="" ID="" />
  </Interaction>
  <Interaction GraphId="caaf4">
    <Graphics ZOrder="33035" LineThickness="1.0">
      <Point X="2381.7189924088048" Y="501.7913727123296" GraphRef="be316" RelX="0.0" RelY="1.0" />
      <Point X="2381.7189924088043" Y="533.18154874261" GraphRef="b51cc" RelX="0.0" RelY="-1.0" ArrowHead="Arrow" />
    </Graphics>
    <Xref Database="" ID="" />
  </Interaction>
  <Interaction GraphId="bff51">
    <Graphics ZOrder="33036" LineThickness="1.0">
      <Point X="2230.174193219011" Y="840.8387692993743" GraphRef="cdec4" RelX="0.0" RelY="1.0" />
      <Point X="2230.1741932190107" Y="872.9120661743523" GraphRef="d0586" RelX="0.0" RelY="-1.0" ArrowHead="Arrow" />
    </Graphics>
    <Xref Database="" ID="" />
  </Interaction>
  <Interaction GraphId="f98c2">
    <Graphics ZOrder="33037" LineThickness="1.0">
      <Point X="304.312671497035" Y="522.9736195093088" GraphRef="cabaa" RelX="0.0" RelY="1.0" />
      <Point X="304.31267149703507" Y="549.1773254153039" GraphRef="ac181" RelX="0.0" RelY="-1.0" ArrowHead="Arrow" />
    </Graphics>
    <Xref Database="" ID="" />
  </Interaction>
  <Interaction GraphId="eef8e">
    <Graphics ZOrder="33038" LineThickness="1.0">
      <Point X="1631.9102867949127" Y="108.51754173119922" GraphRef="f6fad" RelX="0.0" RelY="1.0" />
      <Point X="1631.9102867949127" Y="143.80247664517046" GraphRef="ce1ee" RelX="0.0" RelY="-1.0" ArrowHead="Arrow" />
    </Graphics>
    <Xref Database="" ID="" />
  </Interaction>
  <Interaction GraphId="a0054">
    <Graphics ZOrder="33039" LineThickness="1.0">
      <Point X="1498.6720879450831" Y="894.8851776266763" GraphRef="df4e2" RelX="0.0" RelY="1.0" />
      <Point X="1498.6720879450831" Y="917.9003224276992" GraphRef="e3e16" RelX="0.0" RelY="-1.0" ArrowHead="Arrow" />
    </Graphics>
    <Xref Database="" ID="" />
  </Interaction>
  <Interaction GraphId="b9b16">
    <Graphics ZOrder="33040" LineThickness="1.0">
      <Point X="1498.6720879450831" Y="368.18314015848" GraphRef="b8d57" RelX="0.0" RelY="1.0" />
      <Point X="1498.6720879450831" Y="396.8024812331396" GraphRef="fb016" RelX="0.0" RelY="-1.0" ArrowHead="Arrow" />
    </Graphics>
    <Xref Database="" ID="" />
  </Interaction>
  <Interaction GraphId="ea394">
    <Graphics ZOrder="33041" LineThickness="1.0">
      <Point X="1781.1151539798748" Y="821.6184634026562" GraphRef="db0c3" RelX="0.0" RelY="1.0" />
      <Point X="1781.1151539798748" Y="851.8399882115635" GraphRef="da112" RelX="0.0" RelY="-1.0" ArrowHead="Arrow" />
    </Graphics>
    <Xref Database="" ID="" />
  </Interaction>
  <Interaction GraphId="d2be5">
    <Graphics ZOrder="33042" LineThickness="1.0">
      <Point X="1920.1063065752116" Y="621.0421688743809" GraphRef="d877f" RelX="0.0" RelY="1.0" />
      <Point X="1920.1063065752112" Y="654.1987938658137" GraphRef="d0c7c" RelX="0.0" RelY="-1.0" ArrowHead="Arrow" />
    </Graphics>
    <Xref Database="" ID="" />
  </Interaction>
  <Interaction GraphId="abd01">
    <Graphics ZOrder="33043" LineThickness="1.0">
      <Point X="1498.6720879450831" Y="557.0539683065397" GraphRef="c1b92" RelX="0.0" RelY="1.0" />
      <Point X="1498.6720879450831" Y="585.1817756668584" GraphRef="cd481" RelX="0.0" RelY="-1.0" ArrowHead="Arrow" />
    </Graphics>
    <Xref Database="" ID="" />
  </Interaction>
  <Interaction GraphId="a596d">
    <Graphics ZOrder="33044" LineThickness="1.0">
      <Point X="2072.4676511130274" Y="140.97623480844703" GraphRef="f9859" RelX="0.0" RelY="1.0" />
      <Point X="2072.4676511130274" Y="172.754708539376" GraphRef="b5163" RelX="0.0" RelY="-1.0" ArrowHead="Arrow" />
    </Graphics>
    <Xref Database="" ID="" />
  </Interaction>
  <Interaction GraphId="ac078">
    <Graphics ZOrder="33045" LineThickness="1.0">
      <Point X="1358.656570484273" Y="133.3744855967081" GraphRef="a4f1b" RelX="0.0" RelY="1.0" />
      <Point X="1358.656570484273" Y="159.13512565563929" GraphRef="af4b1" RelX="0.0" RelY="-1.0" ArrowHead="Arrow" />
    </Graphics>
    <Xref Database="" ID="" />
  </Interaction>
  <Interaction GraphId="feb2b">
    <Graphics ZOrder="33046" LineThickness="1.0">
      <Point X="2230.174193219011" Y="145.03681955760243" GraphRef="a44c5" RelX="0.0" RelY="1.0" />
      <Point X="2230.174193219011" Y="173.83552881962612" GraphRef="b9a20" RelX="0.0" RelY="-1.0" ArrowHead="Arrow" />
    </Graphics>
    <Xref Database="" ID="" />
  </Interaction>
  <Interaction GraphId="d7c47">
    <Graphics ZOrder="33047" LineThickness="1.0">
      <Point X="2072.4676511130274" Y="818.5441167211391" GraphRef="adf38" RelX="0.0" RelY="1.0" />
      <Point X="2072.4676511130274" Y="853.1923723263797" GraphRef="d8808" RelX="0.0" RelY="-1.0" ArrowHead="Arrow" />
    </Graphics>
    <Xref Database="" ID="" />
  </Interaction>
  <Interaction GraphId="bfb69">
    <Graphics ZOrder="33048" LineThickness="1.0">
      <Point X="2230.174193219011" Y="722.8607073579575" GraphRef="af8c3" RelX="0.0" RelY="1.0" />
      <Point X="2230.174193219011" Y="752.628246840548" GraphRef="e2dda" RelX="0.0" RelY="-1.0" ArrowHead="Arrow" />
    </Graphics>
    <Xref Database="" ID="" />
  </Interaction>
  <Interaction GraphId="aeab2">
    <Graphics ZOrder="33049" LineThickness="1.0">
      <Point X="1358.6565704842733" Y="534.0" GraphRef="d0566" RelX="0.0" RelY="1.0" />
      <Point X="1358.656570484273" Y="562.4552877630337" GraphRef="c22e9" RelX="0.0" RelY="-1.0" ArrowHead="Arrow" />
    </Graphics>
    <Xref Database="" ID="" />
  </Interaction>
  <Interaction GraphId="a24e5">
    <Graphics ZOrder="33050" LineThickness="1.0">
      <Point X="1498.6720879450831" Y="652.3564328323052" GraphRef="bb66d" RelX="0.0" RelY="1.0" />
      <Point X="1499.3543445998587" Y="679.0482335245869" ArrowHead="Arrow" />
    </Graphics>
    <Xref Database="" ID="" />
  </Interaction>
  <Interaction GraphId="c4763">
    <Graphics ZOrder="33051" LineThickness="1.0">
      <Point X="1358.656570484273" Y="633.477366255144" GraphRef="a989a" RelX="0.0" RelY="1.0" />
      <Point X="1358.656570484273" Y="658.2648115725581" GraphRef="fb0c3" RelX="0.0" RelY="-1.0" ArrowHead="Arrow" />
    </Graphics>
    <Xref Database="" ID="" />
  </Interaction>
  <Interaction GraphId="dbf12">
    <Graphics ZOrder="33052" LineThickness="1.0">
      <Point X="2230.174193219011" Y="425.27284607162267" GraphRef="b8a71" RelX="0.0" RelY="1.0" />
      <Point X="2230.174193219011" Y="453.3143288245676" GraphRef="b177e" RelX="0.0" RelY="-1.0" ArrowHead="Arrow" />
    </Graphics>
    <Xref Database="" ID="" />
  </Interaction>
  <Interaction GraphId="f5781">
    <Graphics ZOrder="33053" LineThickness="1.0">
      <Point X="2381.7189924088048" Y="340.7913727123296" GraphRef="fb854" RelX="0.0" RelY="1.0" />
      <Point X="2381.7189924088048" Y="377.7701190434338" GraphRef="ba116" RelX="0.0" RelY="-1.0" ArrowHead="Arrow" />
    </Graphics>
    <Xref Database="" ID="" />
  </Interaction>
  <Interaction GraphId="af5b2">
    <Graphics ZOrder="33054" LineThickness="1.0">
      <Point X="2072.4676511130274" Y="345.4636297664303" GraphRef="bf718" RelX="0.0" RelY="1.0" />
      <Point X="2072.4676511130274" Y="386.49570452322973" GraphRef="c3e4c" RelX="0.0" RelY="-1.0" ArrowHead="Arrow" />
    </Graphics>
    <Xref Database="" ID="" />
  </Interaction>
  <Interaction GraphId="a216b">
    <Graphics ZOrder="33055" LineThickness="1.0">
      <Point X="1920.1063065752116" Y="852.697631059255" GraphRef="d4baf" RelX="0.0" RelY="1.0" />
      <Point X="1920.1063065752112" Y="883.476104790183" GraphRef="eb120" RelX="0.0" RelY="-1.0" ArrowHead="Arrow" />
    </Graphics>
    <Xref Database="" ID="" />
  </Interaction>
  <Interaction GraphId="e833a">
    <Graphics ZOrder="33056" LineThickness="1.0">
      <Point X="1920.1063065752112" Y="241.77455413617741" GraphRef="ea2d7" RelX="0.0" RelY="1.0" />
      <Point X="1920.1063065752112" Y="277.21733611035677" GraphRef="a9104" RelX="0.0" RelY="-1.0" ArrowHead="Arrow" />
    </Graphics>
    <Xref Database="" ID="" />
  </Interaction>
  <Interaction GraphId="afd80">
    <Graphics ZOrder="33057" LineThickness="1.0">
      <Point X="1358.656570484273" Y="747.4814814814818" GraphRef="c30cc" RelX="0.0" RelY="1.0" />
      <Point X="1358.656570484273" Y="772.5505258582723" GraphRef="a6ee4" RelX="0.0" RelY="-1.0" ArrowHead="Arrow" />
    </Graphics>
    <Xref Database="" ID="" />
  </Interaction>
  <Interaction GraphId="c56dd">
    <Graphics ZOrder="33058" LineThickness="1.0">
      <Point X="1631.910286794913" Y="544.6092099505852" GraphRef="bae71" RelX="0.0" RelY="1.0" />
      <Point X="1631.910286794913" Y="573.658900990528" GraphRef="a3a66" RelX="0.0" RelY="-1.0" ArrowHead="Arrow" />
    </Graphics>
    <Xref Database="" ID="" />
  </Interaction>
  <Interaction GraphId="c7858">
    <Graphics ZOrder="33059" LineThickness="1.0">
      <Point X="1498.6720879450831" Y="138.67233670548228" GraphRef="cc0da" RelX="0.0" RelY="1.0" />
      <Point X="1498.6720879450831" Y="172.46081534505842" GraphRef="a742e" RelX="0.0" RelY="-1.0" ArrowHead="Arrow" />
    </Graphics>
    <Xref Database="" ID="" />
  </Interaction>
  <Interaction GraphId="b29a3">
    <Graphics ZOrder="33060" LineThickness="1.0">
      <Point X="2534.0" Y="298.7913727123296" GraphRef="d03b0" RelX="0.0" RelY="1.0" />
      <Point X="2534.0" Y="337.60947842785083" GraphRef="fc3ab" RelX="0.0" RelY="-1.0" ArrowHead="Arrow" />
    </Graphics>
    <Xref Database="" ID="" />
  </Interaction>
  <Interaction GraphId="bfeac">
    <Graphics ZOrder="33061" LineThickness="1.0">
      <Point X="1358.656570484273" Y="932.3974478680362" GraphRef="ecd7a" RelX="0.0" RelY="1.0" />
      <Point X="1358.6565704842733" Y="967.0078031316527" GraphRef="ef2d3" RelX="0.0" RelY="-1.0" ArrowHead="Arrow" />
    </Graphics>
    <Xref Database="" ID="" />
  </Interaction>
  <Interaction GraphId="a607a">
    <Graphics ZOrder="33062" LineThickness="1.0">
      <Point X="304.312671497035" Y="152.5815093003551" GraphRef="e5781" RelX="0.0" RelY="1.0" />
      <Point X="304.312671497035" Y="187.20746771633196" GraphRef="dd88d" RelX="0.0" RelY="-1.0" ArrowHead="Arrow" />
    </Graphics>
    <Xref Database="" ID="" />
  </Interaction>
  <Interaction GraphId="a8765">
    <Graphics ZOrder="33063" LineThickness="1.0">
      <Point X="2534.0" Y="591.7913727123296" GraphRef="bc919" RelX="0.0" RelY="1.0" />
      <Point X="2534.0" Y="632.999840328275" GraphRef="fd152" RelX="0.0" RelY="-1.0" ArrowHead="Arrow" />
    </Graphics>
    <Xref Database="" ID="" />
  </Interaction>
  <Interaction GraphId="c2597">
    <Graphics ZOrder="33064" LineThickness="1.0">
      <Point X="1631.9102867949127" Y="678.2573502692321" GraphRef="f96f5" RelX="0.0" RelY="1.0" />
      <Point X="1631.9102867949127" Y="701.8070848185068" GraphRef="dd176" RelX="0.0" RelY="-1.0" ArrowHead="Arrow" />
    </Graphics>
    <Xref Database="" ID="" />
  </Interaction>
  <Interaction GraphId="b420e">
    <Graphics ZOrder="33065" LineThickness="1.0">
      <Point X="1920.1063065752112" Y="472.77455413617815" GraphRef="c1ab0" RelX="0.0" RelY="1.0" />
      <Point X="1920.1063065752114" Y="507.05302786710774" GraphRef="fc2e7" RelX="0.0" RelY="-1.0" ArrowHead="Arrow" />
    </Graphics>
    <Xref Database="" ID="" />
  </Interaction>
  <Interaction GraphId="c267f">
    <Graphics ZOrder="33066" LineThickness="1.0">
      <Point X="1920.1063065752112" Y="137.86984906630659" GraphRef="c6856" RelX="0.0" RelY="1.0" />
      <Point X="1920.1063065752112" Y="168.77197349352173" GraphRef="ca4b0" RelX="0.0" RelY="-1.0" ArrowHead="Arrow" />
    </Graphics>
    <Xref Database="" ID="" />
  </Interaction>
  <Interaction GraphId="b0f61">
    <Graphics ZOrder="33067" LineThickness="1.0">
      <Point X="1498.6720879450831" Y="780.5502418599874" GraphRef="a0ac9" RelX="0.0" RelY="1.0" />
      <Point X="1498.6720879450831" Y="809.4104470035419" GraphRef="dcfcf" RelX="0.0" RelY="-1.0" ArrowHead="Arrow" />
    </Graphics>
    <Xref Database="" ID="" />
  </Interaction>
  <Interaction GraphId="b5894">
    <Graphics ZOrder="33068" LineThickness="1.0">
      <Point X="123.91866772884197" Y="95.54632474741729" GraphRef="eb830" RelX="0.0" RelY="1.0" />
      <Point X="123.68112188474349" Y="139.36270753512127" GraphRef="eebb0" RelX="0.0" RelY="-1.0" ArrowHead="Arrow" />
    </Graphics>
    <Xref Database="" ID="" />
  </Interaction>
  <Interaction GraphId="ac723">
    <Graphics ZOrder="33069" LineThickness="1.0">
      <Point X="2534.0" Y="119.0" GraphRef="e53ee" RelX="0.0" RelY="1.0" />
      <Point X="2533.9999999999995" Y="168.97161834554674" GraphRef="ddae0" RelX="0.0" RelY="-1.0" ArrowHead="Arrow" />
    </Graphics>
    <Xref Database="" ID="" />
  </Interaction>
  <Interaction GraphId="dea28">
    <Graphics ZOrder="33070" LineThickness="1.0">
      <Point X="730.8338826270839" Y="112.3268974258166" GraphRef="a067b" RelX="0.0" RelY="1.0" />
      <Point X="730.4518071298203" Y="147.6897631165943" GraphRef="c9df3" RelX="0.0" RelY="-1.0" ArrowHead="Arrow" />
    </Graphics>
    <Xref Database="" ID="" />
  </Interaction>
  <Interaction GraphId="ce08f">
    <Graphics ZOrder="33071" LineThickness="1.0">
      <Point X="1920.1063065752114" Y="751.7654581901076" GraphRef="c4b83" RelX="0.0" RelY="1.0" />
      <Point X="1920.1063065752114" Y="781.3944721371222" GraphRef="ec560" RelX="0.0" RelY="-1.0" ArrowHead="Arrow" />
    </Graphics>
    <Xref Database="" ID="" />
  </Interaction>
  <Interaction GraphId="b425d">
    <Graphics ZOrder="33072" LineThickness="1.0">
      <Point X="1498.6720879450831" Y="238.8235972096834" GraphRef="c071e" RelX="0.0" RelY="1.0" />
      <Point X="1498.6720879450831" Y="269.5108225880986" GraphRef="e0259" RelX="0.0" RelY="-1.0" ArrowHead="Arrow" />
    </Graphics>
    <Xref Database="" ID="" />
  </Interaction>
  <Interaction GraphId="e0718">
    <Graphics ZOrder="33073" LineThickness="1.0">
      <Point X="2072.4676511130274" Y="251.12749531264885" GraphRef="d264b" RelX="0.0" RelY="1.0" />
      <Point X="2072.4676511130274" Y="286.7094064679287" GraphRef="ca458" RelX="0.0" RelY="-1.0" ArrowHead="Arrow" />
    </Graphics>
    <Xref Database="" ID="" />
  </Interaction>
  <Interaction GraphId="e5d7e">
    <Graphics ZOrder="33074" LineThickness="1.0">
      <Point X="1920.1063065752112" Y="344.77455413617815" GraphRef="af4ce" RelX="0.0" RelY="1.0" />
      <Point X="1920.1063065752112" Y="363.76573096902825" GraphRef="efabb" RelX="0.0" RelY="-1.0" ArrowHead="Arrow" />
    </Graphics>
    <Xref Database="" ID="" />
  </Interaction>
  <Interaction GraphId="d9315">
    <Graphics ZOrder="33075" LineThickness="1.0">
      <Point X="1781.115153979875" Y="663.6594866882431" GraphRef="ed54a" RelX="0.0" RelY="1.0" />
      <Point X="1781.115153979875" Y="694.5109052638653" GraphRef="cc738" RelX="0.0" RelY="-1.0" ArrowHead="Arrow" />
    </Graphics>
    <Xref Database="" ID="" />
  </Interaction>
  <Interaction GraphId="aee8a">
    <Graphics ZOrder="33076" LineThickness="1.0">
      <Point X="2381.7189924088048" Y="118.79137271232958" GraphRef="ba185" RelX="0.0" RelY="1.0" />
      <Point X="2381.7189924088043" Y="151.7486156119288" GraphRef="acbdc" RelX="0.0" RelY="-1.0" ArrowHead="Arrow" />
    </Graphics>
    <Xref Database="" ID="" />
  </Interaction>
  <Interaction GraphId="a2b5b">
    <Graphics ZOrder="33077" LineThickness="1.0">
      <Point X="1631.9102867949127" Y="807.6505724809987" GraphRef="f618e" RelX="0.0" RelY="1.0" />
      <Point X="1631.9102867949127" Y="838.8879943248484" GraphRef="b88ad" RelX="0.0" RelY="-1.0" ArrowHead="Arrow" />
    </Graphics>
    <Xref Database="" ID="" />
  </Interaction>
  <Interaction GraphId="b700f">
    <Graphics ZOrder="33078" LineThickness="1.0">
      <Point X="2230.174193219011" Y="603.3526104855263" GraphRef="dc1b2" RelX="0.0" RelY="1.0" />
      <Point X="2230.174193219011" Y="627.2559346639828" GraphRef="e2b90" RelX="0.0" RelY="-1.0" ArrowHead="Arrow" />
    </Graphics>
    <Xref Database="" ID="" />
  </Interaction>
  <Interaction GraphId="f4d91">
    <Graphics ZOrder="33079" LineThickness="1.0">
      <Point X="1179.7390778032916" Y="106.80979636160339" GraphRef="aab62" RelX="0.0" RelY="1.0" />
      <Point X="1178.64218407498" Y="147.77955758615326" GraphRef="e3f18" RelX="0.0" RelY="-1.0" ArrowHead="Arrow" />
    </Graphics>
    <Xref Database="" ID="" />
  </Interaction>
  <Interaction GraphId="a2a1e">
    <Graphics ZOrder="33080" LineThickness="1.0">
      <Point X="1781.1151539798748" Y="981.1379361256062" GraphRef="fc10b" RelX="0.0" RelY="1.0" />
      <Point X="1781.1151539798748" Y="1004.6841028634758" GraphRef="e52de" RelX="0.0" RelY="-1.0" ArrowHead="Arrow" />
    </Graphics>
    <Xref Database="" ID="" />
  </Interaction>
  <Interaction GraphId="a5e07">
    <Graphics ZOrder="33081" LineThickness="1.0">
      <Point X="2381.7189924088048" Y="717.572003635891" GraphRef="cd895" RelX="0.0" RelY="1.0" />
      <Point X="2381.7189924088048" Y="745.7636198558341" GraphRef="fac19" RelX="0.0" RelY="-1.0" ArrowHead="Arrow" />
    </Graphics>
    <Xref Database="" ID="" />
  </Interaction>
  <Interaction GraphId="c068f">
    <Graphics ZOrder="33082" LineThickness="1.0">
      <Point X="2381.7189924088048" Y="610.7913727123296" GraphRef="f7ae3" RelX="0.0" RelY="1.0" />
      <Point X="2381.7189924088048" Y="647.7197370196968" GraphRef="af730" RelX="0.0" RelY="-1.0" ArrowHead="Arrow" />
    </Graphics>
    <Xref Database="" ID="" />
  </Interaction>
  <Interaction GraphId="fd6f4">
    <Graphics ZOrder="33654" LineThickness="1.0">
      <Point X="1781.1151539798755" Y="326.38010902424963" GraphRef="b10f6" RelX="0.0" RelY="1.0" />
      <Point X="1781.115153979875" Y="360.1658419990738" GraphRef="bb51a" RelX="0.0" RelY="-1.0" ArrowHead="Arrow" />
    </Graphics>
    <Xref Database="" ID="" />
  </Interaction>
  <Interaction GraphId="fa0bc">
    <Graphics ZOrder="33656" LineThickness="1.0">
      <Point X="1781.115153979875" Y="432.4065990904747" GraphRef="bc36c" RelX="0.0" RelY="1.0" />
      <Point X="1781.115153979875" Y="473.1105871274344" GraphRef="a2ea6" RelX="0.0" RelY="-1.0" ArrowHead="Arrow" />
    </Graphics>
    <Xref Database="" ID="" />
  </Interaction>
  <Group GroupId="a9463" GraphId="d23fe" Style="Group" />
  <Group GroupId="c5ccf" GraphId="c9764" Style="Group" />
  <Group GroupId="ddf00" GraphId="fc2e7" Style="Group" />
  <Group GroupId="bb633" GraphId="b177e" Style="Group" />
  <Group GroupId="fa56a" GraphId="a4f1b" Style="Group" />
  <Group GroupId="a9599" GraphId="e3f18" Style="Group" />
  <Group GroupId="adecf" GraphId="e5781" Style="Group" />
  <Group GroupId="d2199" GraphId="fac19" Style="Group" />
  <Group GroupId="beda4" GraphId="a1cb0" Style="Group" />
  <Group GroupId="cb5d6" GraphId="e2dda" Style="Group" />
  <Group GroupId="e7b0a" GraphId="e1571" Style="Group" />
  <Group GroupId="d72d9" GraphId="cc0da" Style="Group" />
  <Group GroupId="c6aa8" GraphId="a44c5" Style="Group" />
  <Group GroupId="e213c" GraphId="f9859" Style="Group" />
  <Group GroupId="fe66f" GraphId="fb0c3" Style="Group" />
  <Group GroupId="a535b" GraphId="fc10b" Style="Group" />
  <Group GroupId="a5aa0" GraphId="ce1ee" Style="Group" />
  <Group GroupId="fa4f8" GraphId="b8d57" Style="Group" />
  <Group GroupId="ddfc4" GraphId="fc3ab" Style="Group" />
  <Group GroupId="cb4cf" GraphId="acbdc" Style="Group" />
  <Group GroupId="df92c" GraphId="eb120" Style="Group" />
  <Group GroupId="b3805" GraphId="a05b7" Style="Group" />
  <Group GroupId="f72d2" GraphId="ddae0" Style="Group" />
  <Group GroupId="fb49e" GraphId="ba116" Style="Group" />
  <Group GroupId="ce021" GraphId="b88ad" Style="Group" />
  <Group GroupId="beead" GraphId="d0586" Style="Group" />
  <Group GroupId="ec6ac" GraphId="feb53" Style="Group" />
  <Group GroupId="d7215" GraphId="d0c7c" Style="Group" />
  <Group GroupId="d59ab" GraphId="cf412" Style="Group" />
  <Group GroupId="d5a13" GraphId="b9a20" Style="Group" />
  <Group GroupId="eff88" GraphId="a4e79" Style="Group" />
  <Group GroupId="bdf07" GraphId="b796e" Style="Group" />
  <Group GroupId="e3963" GraphId="eebb0" Style="Group" />
  <Group GroupId="b386b" GraphId="a4047" Style="Group" />
  <Group GroupId="b6c68" GraphId="fd152" Style="Group" />
  <Group GroupId="a17d1" GraphId="ac181" Style="Group" />
  <Group GroupId="d3203" GraphId="ed54a" Style="Group" />
  <Group GroupId="ca3d0" GraphId="a067b" Style="Group" />
  <Group GroupId="f6ce6" GraphId="df4e2" Style="Group" />
  <Group GroupId="ac17d" GraphId="dc1b2" Style="Group" />
  <Group GroupId="fec7e" GraphId="b6482" Style="Group" />
  <Group GroupId="de917" GraphId="c54b2" Style="Group" />
  <Group GroupId="a9af2" GraphId="af4b1" Style="Group" />
  <Group GroupId="bef89" GraphId="c9df3" Style="Group" />
  <Group GroupId="d408b" GraphId="efb23" Style="Group" />
  <Group GroupId="fb744" GraphId="efabb" Style="Group" />
  <Group GroupId="f9eda" GraphId="cabaa" Style="Group" />
  <Group GroupId="eef58" GraphId="a88bf" Style="Group" />
  <Group GroupId="f07c2" GraphId="e2b90" Style="Group" />
  <Group GroupId="a0ff3" GraphId="dd176" Style="Group" />
  <Group GroupId="c9f0b" GraphId="a2ea6" Style="Group" />
  <Group GroupId="b4a74" GraphId="bf425" Style="Group" />
  <Group GroupId="e6b57" GraphId="f96f5" Style="Group" />
  <Group GroupId="f49e6" GraphId="c6856" Style="Group" />
  <Group GroupId="df8e4" GraphId="c3e4c" Style="Group" />
  <InfoBox CenterX="0.0" CenterY="0.0" />
  <Biopax>
    <bp:openControlledVocabulary xmlns:bp="http://www.biopax.org/release/biopax-level3.owl#">
      <bp:TERM xmlns:rdf="http://www.w3.org/1999/02/22-rdf-syntax-ns#" rdf:datatype="http://www.w3.org/2001/XMLSchema#string">miRNA pathway</bp:TERM>
      <bp:ID xmlns:rdf="http://www.w3.org/1999/02/22-rdf-syntax-ns#" rdf:datatype="http://www.w3.org/2001/XMLSchema#string">PW:0000808</bp:ID>
      <bp:Ontology xmlns:rdf="http://www.w3.org/1999/02/22-rdf-syntax-ns#" rdf:datatype="http://www.w3.org/2001/XMLSchema#string">Pathway Ontology</bp:Ontology>
    </bp:openControlledVocabulary>
    <bp:openControlledVocabulary xmlns:bp="http://www.biopax.org/release/biopax-level3.owl#">
      <bp:TERM xmlns:rdf="http://www.w3.org/1999/02/22-rdf-syntax-ns#" rdf:datatype="http://www.w3.org/2001/XMLSchema#string">lymphocyte</bp:TERM>
      <bp:ID xmlns:rdf="http://www.w3.org/1999/02/22-rdf-syntax-ns#" rdf:datatype="http://www.w3.org/2001/XMLSchema#string">CL:0000542</bp:ID>
      <bp:Ontology xmlns:rdf="http://www.w3.org/1999/02/22-rdf-syntax-ns#" rdf:datatype="http://www.w3.org/2001/XMLSchema#string">Cell Type</bp:Ontology>
    </bp:openControlledVocabulary>
  </Biopax>
</Pathway>
