# Supplementary material for: A network biology workflow to study transcriptomics data of the diabetic liver
Source: BMC Genomics. 2014 Nov 15;15(1):971. doi: 10.1186/1471-2164-15-971 (PMC4246458; doi:10.1186/1471-2164-15-971)
Supplement: Supplementary file 2 — Additional file 2: WikiPathways human pathway collection downloaded on 17 June 2014 ( http://wikipathways.org/index.php/Download_Pathways ). (ZIP 2 MB) [file 12864_2014_6667_MOESM2_ESM.zip › 2014-06-17-WikiPathways-HumanCollection/Hs_miR-targeted_genes_in_muscle_cell_-_TarBase_WP2005_75377.gpml]

<?xml version="1.0" encoding="UTF-8"?>
<Pathway xmlns="http://pathvisio.org/GPML/2013a" Name="miR-targeted genes in muscle cell - TarBase" Version="20110706" Last-Modified="2/22/2013" Organism="Homo sapiens">
  <Comment Source="WikiPathways-description">This cataloge pathway was created using the database from "http://diana.cslab.ece.ntua.gr/tarbase/" with exclusions based on evidance type. This pathway only incldes miR targeted genes expressed in Muscle cells. This pathway is meant for data mapping.</Comment>
  <Comment Source="WikiPathways-category">Molecular Function</Comment>
  <Graphics BoardWidth="2596.002002002002" BoardHeight="1541.1855337995296" />
  <DataNode TextLabel="AARSD1" Type="GeneProduct" GroupRef="f5cd3">
    <Graphics CenterX="76.10444177671073" CenterY="242.50900360144016" Width="80.0" Height="20.0" ZOrder="32768" FontSize="10" Valign="Middle" />
    <Xref Database="Ensembl" ID="ENSG00000108825" />
  </DataNode>
  <DataNode TextLabel="ANAPC1" Type="GeneProduct" GroupRef="f5cd3">
    <Graphics CenterX="76.10444177671073" CenterY="262.50900360144" Width="80.0" Height="20.0" ZOrder="32768" FontSize="10" Valign="Middle" />
    <Xref Database="Ensembl" ID="ENSG00000153107" />
  </DataNode>
  <DataNode TextLabel="ATAD3B" Type="GeneProduct" GroupRef="f5cd3">
    <Graphics CenterX="76.10444177671073" CenterY="282.50900360144004" Width="80.0" Height="20.0" ZOrder="32768" FontSize="10" Valign="Middle" />
    <Xref Database="Ensembl" ID="ENSG00000160072" />
  </DataNode>
  <DataNode TextLabel="ATP6V0A1" Type="GeneProduct" GroupRef="f5cd3">
    <Graphics CenterX="76.10444177671073" CenterY="302.50900360144004" Width="80.0" Height="20.0" ZOrder="32768" FontSize="10" Valign="Middle" />
    <Xref Database="Ensembl" ID="ENSG00000033627" />
  </DataNode>
  <DataNode TextLabel="CALCOCO2" Type="GeneProduct" GroupRef="f5cd3">
    <Graphics CenterX="76.10444177671073" CenterY="322.50900360144004" Width="80.0" Height="20.0" ZOrder="32768" FontSize="10" Valign="Middle" />
    <Xref Database="Ensembl" ID="ENSG00000136436" />
  </DataNode>
  <DataNode TextLabel="CAPG" Type="GeneProduct" GroupRef="f5cd3">
    <Graphics CenterX="76.10444177671073" CenterY="342.50900360143993" Width="80.0" Height="20.0" ZOrder="32768" FontSize="10" Valign="Middle" />
    <Xref Database="Ensembl" ID="ENSG00000042493" />
  </DataNode>
  <DataNode TextLabel="CARHSP1" Type="GeneProduct" GroupRef="f5cd3">
    <Graphics CenterX="76.10444177671073" CenterY="362.5090036014404" Width="80.0" Height="20.0" ZOrder="32768" FontSize="10" Valign="Middle" />
    <Xref Database="Ensembl" ID="ENSG00000153048" />
  </DataNode>
  <DataNode TextLabel="CDIPT" Type="GeneProduct" GroupRef="f5cd3">
    <Graphics CenterX="76.10444177671073" CenterY="382.5090036014404" Width="80.0" Height="20.0" ZOrder="32768" FontSize="10" Valign="Middle" />
    <Xref Database="Ensembl" ID="ENSG00000103502" />
  </DataNode>
  <DataNode TextLabel="CDKAL1" Type="GeneProduct" GroupRef="f5cd3">
    <Graphics CenterX="76.10444177671073" CenterY="402.5090036014404" Width="80.0" Height="20.0" ZOrder="32768" FontSize="10" Valign="Middle" />
    <Xref Database="Ensembl" ID="ENSG00000145996" />
  </DataNode>
  <DataNode TextLabel="CHMP2A" Type="GeneProduct" GroupRef="f5cd3">
    <Graphics CenterX="76.10444177671073" CenterY="422.50900360144004" Width="80.0" Height="20.0" ZOrder="32768" FontSize="10" Valign="Middle" />
    <Xref Database="Ensembl" ID="ENSG00000130724" />
  </DataNode>
  <DataNode TextLabel="COMMD9" Type="GeneProduct" GroupRef="f5cd3">
    <Graphics CenterX="76.10444177671073" CenterY="442.50900360144027" Width="80.0" Height="20.0" ZOrder="32768" FontSize="10" Valign="Middle" />
    <Xref Database="Ensembl" ID="ENSG00000110442" />
  </DataNode>
  <DataNode TextLabel="CSNK1D" Type="GeneProduct" GroupRef="f5cd3">
    <Graphics CenterX="76.10444177671073" CenterY="462.5090036014407" Width="80.0" Height="20.0" ZOrder="32768" FontSize="10" Valign="Middle" />
    <Xref Database="Ensembl" ID="ENSG00000141551" />
  </DataNode>
  <DataNode TextLabel="DOCK5" Type="GeneProduct" GroupRef="f5cd3">
    <Graphics CenterX="76.10444177671073" CenterY="482.5090036014412" Width="80.0" Height="20.0" ZOrder="32768" FontSize="10" Valign="Middle" />
    <Xref Database="Ensembl" ID="ENSG00000147459" />
  </DataNode>
  <DataNode TextLabel="FADS2" Type="GeneProduct" GroupRef="f5cd3">
    <Graphics CenterX="76.10444177671073" CenterY="502.5090036014408" Width="80.0" Height="20.0" ZOrder="32768" FontSize="10" Valign="Middle" />
    <Xref Database="Ensembl" ID="ENSG00000134824" />
  </DataNode>
  <DataNode TextLabel="FAM96A" Type="GeneProduct" GroupRef="f5cd3">
    <Graphics CenterX="76.10444177671073" CenterY="522.509003601441" Width="80.0" Height="20.0" ZOrder="32768" FontSize="10" Valign="Middle" />
    <Xref Database="Ensembl" ID="ENSG00000166797" />
  </DataNode>
  <DataNode TextLabel="FNDC3A" Type="GeneProduct" GroupRef="f5cd3">
    <Graphics CenterX="76.10444177671073" CenterY="542.5090036014409" Width="80.0" Height="20.0" ZOrder="32768" FontSize="10" Valign="Middle" />
    <Xref Database="Ensembl" ID="ENSG00000102531" />
  </DataNode>
  <DataNode TextLabel="GEMIN7" Type="GeneProduct" GroupRef="f5cd3">
    <Graphics CenterX="76.10444177671073" CenterY="562.5090036014411" Width="80.0" Height="20.0" ZOrder="32768" FontSize="10" Valign="Middle" />
    <Xref Database="Ensembl" ID="ENSG00000142252" />
  </DataNode>
  <DataNode TextLabel="GRPEL2" Type="GeneProduct" GroupRef="f5cd3">
    <Graphics CenterX="76.10444177671073" CenterY="582.5090036014411" Width="80.0" Height="20.0" ZOrder="32768" FontSize="10" Valign="Middle" />
    <Xref Database="Ensembl" ID="ENSG00000164284" />
  </DataNode>
  <DataNode TextLabel="HMGA1" Type="GeneProduct" GroupRef="f5cd3">
    <Graphics CenterX="76.10444177671073" CenterY="602.5090036014413" Width="80.0" Height="20.0" ZOrder="32768" FontSize="10" Valign="Middle" />
    <Xref Database="Ensembl" ID="ENSG00000137309" />
  </DataNode>
  <DataNode TextLabel="IFRD1" Type="GeneProduct" GroupRef="f5cd3">
    <Graphics CenterX="76.10444177671073" CenterY="622.5090036014402" Width="80.0" Height="20.0" ZOrder="32768" FontSize="10" Valign="Middle" />
    <Xref Database="Ensembl" ID="ENSG00000006652" />
  </DataNode>
  <DataNode TextLabel="IGF2BP1" Type="GeneProduct" GroupRef="f5cd3">
    <Graphics CenterX="76.10444177671073" CenterY="642.5090036014402" Width="80.0" Height="20.0" ZOrder="32768" FontSize="10" Valign="Middle" />
    <Xref Database="Ensembl" ID="ENSG00000159217" />
  </DataNode>
  <DataNode TextLabel="IPO4" Type="GeneProduct" GroupRef="f5cd3">
    <Graphics CenterX="76.10444177671073" CenterY="662.50900360144" Width="80.0" Height="20.0" ZOrder="32768" FontSize="10" Valign="Middle" />
    <Xref Database="Ensembl" ID="ENSG00000196497" />
  </DataNode>
  <DataNode TextLabel="MARS2" Type="GeneProduct" GroupRef="f5cd3">
    <Graphics CenterX="76.10444177671073" CenterY="682.5090036014404" Width="80.0" Height="20.0" ZOrder="32768" FontSize="10" Valign="Middle" />
    <Xref Database="Ensembl" ID="ENSG00000152428" />
  </DataNode>
  <DataNode TextLabel="MRPS24" Type="GeneProduct" GroupRef="f5cd3">
    <Graphics CenterX="76.10444177671073" CenterY="702.5090036014404" Width="80.0" Height="20.0" ZOrder="32768" FontSize="10" Valign="Middle" />
    <Xref Database="Ensembl" ID="ENSG00000062582" />
  </DataNode>
  <DataNode TextLabel="MTRR" Type="GeneProduct" GroupRef="f5cd3">
    <Graphics CenterX="76.10444177671073" CenterY="722.5090036014402" Width="80.0" Height="20.0" ZOrder="32768" FontSize="10" Valign="Middle" />
    <Xref Database="Ensembl" ID="ENSG00000124275" />
  </DataNode>
  <DataNode TextLabel="CAPG" Type="GeneProduct" GroupRef="f5cd3">
    <Graphics CenterX="76.10444177671073" CenterY="742.5090036014404" Width="80.0" Height="20.0" ZOrder="32768" FontSize="10" Valign="Middle" />
    <Xref Database="Ensembl" ID="ENSG00000042493" />
  </DataNode>
  <DataNode TextLabel="NEDD4" Type="GeneProduct" GroupRef="f5cd3">
    <Graphics CenterX="155.58343337334924" CenterY="241.75270108043156" Width="80.0" Height="20.0" ZOrder="32768" FontSize="10" Valign="Middle" />
    <Xref Database="Ensembl" ID="ENSG00000069869" />
  </DataNode>
  <DataNode TextLabel="NXN" Type="GeneProduct" GroupRef="f5cd3">
    <Graphics CenterX="155.58343337334924" CenterY="261.7527010804313" Width="80.0" Height="20.0" ZOrder="32768" FontSize="10" Valign="Middle" />
    <Xref Database="Ensembl" ID="ENSG00000167693" />
  </DataNode>
  <DataNode TextLabel="PGRMC1" Type="GeneProduct" GroupRef="f5cd3">
    <Graphics CenterX="155.58343337334924" CenterY="281.75270108043156" Width="80.0" Height="20.0" ZOrder="32768" FontSize="10" Valign="Middle" />
    <Xref Database="Ensembl" ID="ENSG00000101856" />
  </DataNode>
  <DataNode TextLabel="POLD2" Type="GeneProduct" GroupRef="f5cd3">
    <Graphics CenterX="155.58343337334924" CenterY="301.75270108043156" Width="80.0" Height="20.0" ZOrder="32768" FontSize="10" Valign="Middle" />
    <Xref Database="Ensembl" ID="ENSG00000106628" />
  </DataNode>
  <DataNode TextLabel="POLR2C" Type="GeneProduct" GroupRef="f5cd3">
    <Graphics CenterX="155.58343337334924" CenterY="321.75270108043156" Width="80.0" Height="20.0" ZOrder="32768" FontSize="10" Valign="Middle" />
    <Xref Database="Ensembl" ID="ENSG00000102978" />
  </DataNode>
  <DataNode TextLabel="PPP1R7" Type="GeneProduct" GroupRef="f5cd3">
    <Graphics CenterX="155.58343337334924" CenterY="341.75270108043145" Width="80.0" Height="20.0" ZOrder="32768" FontSize="10" Valign="Middle" />
    <Xref Database="Ensembl" ID="ENSG00000115685" />
  </DataNode>
  <DataNode TextLabel="PXDN" Type="GeneProduct" GroupRef="f5cd3">
    <Graphics CenterX="155.58343337334924" CenterY="361.7527010804319" Width="80.0" Height="20.0" ZOrder="32768" FontSize="10" Valign="Middle" />
    <Xref Database="Ensembl" ID="ENSG00000130508" />
  </DataNode>
  <DataNode TextLabel="RDH10" Type="GeneProduct" GroupRef="f5cd3">
    <Graphics CenterX="155.58343337334924" CenterY="381.75270108043213" Width="80.0" Height="20.0" ZOrder="32768" FontSize="10" Valign="Middle" />
    <Xref Database="Ensembl" ID="ENSG00000121039" />
  </DataNode>
  <DataNode TextLabel="RHOG" Type="GeneProduct" GroupRef="f5cd3">
    <Graphics CenterX="155.58343337334924" CenterY="401.7527010804319" Width="80.0" Height="20.0" ZOrder="32768" FontSize="10" Valign="Middle" />
    <Xref Database="Ensembl" ID="ENSG00000177105" />
  </DataNode>
  <DataNode TextLabel="SCYL1" Type="GeneProduct" GroupRef="f5cd3">
    <Graphics CenterX="155.58343337334924" CenterY="421.75270108043225" Width="80.0" Height="20.0" ZOrder="32768" FontSize="10" Valign="Middle" />
    <Xref Database="Ensembl" ID="ENSG00000142186" />
  </DataNode>
  <DataNode TextLabel="SLC1A4" Type="GeneProduct" GroupRef="f5cd3">
    <Graphics CenterX="155.58343337334924" CenterY="441.7527010804326" Width="80.0" Height="20.0" ZOrder="32768" FontSize="10" Valign="Middle" />
    <Xref Database="Ensembl" ID="ENSG00000115902" />
  </DataNode>
  <DataNode TextLabel="SLC25A13" Type="GeneProduct" GroupRef="f5cd3">
    <Graphics CenterX="155.58343337334924" CenterY="461.7527010804328" Width="80.0" Height="20.0" ZOrder="32768" FontSize="10" Valign="Middle" />
    <Xref Database="Ensembl" ID="ENSG00000004864" />
  </DataNode>
  <DataNode TextLabel="SLC25A24" Type="GeneProduct" GroupRef="f5cd3">
    <Graphics CenterX="155.58343337334924" CenterY="481.75270108043327" Width="80.0" Height="20.0" ZOrder="32768" FontSize="10" Valign="Middle" />
    <Xref Database="Ensembl" ID="ENSG00000085491" />
  </DataNode>
  <DataNode TextLabel="SLC25A32" Type="GeneProduct" GroupRef="f5cd3">
    <Graphics CenterX="155.58343337334924" CenterY="501.75270108043304" Width="80.0" Height="20.0" ZOrder="32768" FontSize="10" Valign="Middle" />
    <Xref Database="Ensembl" ID="ENSG00000164933" />
  </DataNode>
  <DataNode TextLabel="SNAP23" Type="GeneProduct" GroupRef="f5cd3">
    <Graphics CenterX="155.58343337334924" CenterY="521.7527010804333" Width="80.0" Height="20.0" ZOrder="32768" FontSize="10" Valign="Middle" />
    <Xref Database="Ensembl" ID="ENSG00000092531" />
  </DataNode>
  <DataNode TextLabel="SPCS3" Type="GeneProduct" GroupRef="f5cd3">
    <Graphics CenterX="155.58343337334924" CenterY="541.752701080433" Width="80.0" Height="20.0" ZOrder="32768" FontSize="10" Valign="Middle" />
    <Xref Database="Ensembl" ID="ENSG00000129128" />
  </DataNode>
  <DataNode TextLabel="SPRYD4" Type="GeneProduct" GroupRef="f5cd3">
    <Graphics CenterX="155.58343337334924" CenterY="561.7527010804328" Width="80.0" Height="20.0" ZOrder="32768" FontSize="10" Valign="Middle" />
    <Xref Database="Ensembl" ID="ENSG00000176422" />
  </DataNode>
  <DataNode TextLabel="THBS1" Type="GeneProduct" GroupRef="f5cd3">
    <Graphics CenterX="155.58343337334924" CenterY="581.7527010804325" Width="80.0" Height="20.0" ZOrder="32768" FontSize="10" Valign="Middle" />
    <Xref Database="Ensembl" ID="ENSG00000137801" />
  </DataNode>
  <DataNode TextLabel="TTC9C" Type="GeneProduct" GroupRef="f5cd3">
    <Graphics CenterX="155.58343337334924" CenterY="601.7527010804334" Width="80.0" Height="20.0" ZOrder="32768" FontSize="10" Valign="Middle" />
    <Xref Database="Ensembl" ID="ENSG00000162222" />
  </DataNode>
  <DataNode TextLabel="TYMS" Type="GeneProduct" GroupRef="f5cd3">
    <Graphics CenterX="155.58343337334924" CenterY="621.7527010804318" Width="80.0" Height="20.0" ZOrder="32768" FontSize="10" Valign="Middle" />
    <Xref Database="Ensembl" ID="ENSG00000176890" />
  </DataNode>
  <DataNode TextLabel="UHRF1" Type="GeneProduct" GroupRef="f5cd3">
    <Graphics CenterX="155.58343337334924" CenterY="641.7527010804316" Width="80.0" Height="20.0" ZOrder="32768" FontSize="10" Valign="Middle" />
    <Xref Database="Ensembl" ID="ENSG00000034063" />
  </DataNode>
  <DataNode TextLabel="VPS39" Type="GeneProduct" GroupRef="f5cd3">
    <Graphics CenterX="155.58343337334924" CenterY="661.7527010804312" Width="80.0" Height="20.0" ZOrder="32768" FontSize="10" Valign="Middle" />
    <Xref Database="Ensembl" ID="ENSG00000166887" />
  </DataNode>
  <DataNode TextLabel="ATAD3B" GraphId="dae71" Type="GeneProduct" GroupRef="b7d45">
    <Graphics CenterX="309.62645413455164" CenterY="155.70011947274085" Width="80.0" Height="20.0" ZOrder="32768" FontSize="10" Valign="Middle" />
    <Xref Database="Ensembl" ID="ENSG00000160072" />
  </DataNode>
  <DataNode TextLabel="COIL" Type="GeneProduct" GroupRef="b7d45">
    <Graphics CenterX="309.62645413455164" CenterY="175.7001194727409" Width="80.0" Height="20.0" ZOrder="32768" FontSize="10" Valign="Middle" />
    <Xref Database="Ensembl" ID="ENSG00000121058" />
  </DataNode>
  <DataNode TextLabel="FAM96A" Type="GeneProduct" GroupRef="b7d45">
    <Graphics CenterX="309.62645413455164" CenterY="195.70011947274102" Width="80.0" Height="20.0" ZOrder="32768" FontSize="10" Valign="Middle" />
    <Xref Database="Ensembl" ID="ENSG00000166797" />
  </DataNode>
  <DataNode TextLabel="GAK" Type="GeneProduct" GroupRef="b7d45">
    <Graphics CenterX="309.62645413455164" CenterY="215.70011947274108" Width="80.0" Height="20.0" ZOrder="32768" FontSize="10" Valign="Middle" />
    <Xref Database="Ensembl" ID="ENSG00000178950" />
  </DataNode>
  <DataNode TextLabel="IFRD1" Type="GeneProduct" GroupRef="b7d45">
    <Graphics CenterX="309.62645413455164" CenterY="235.70011947274108" Width="80.0" Height="20.0" ZOrder="32768" FontSize="10" Valign="Middle" />
    <Xref Database="Ensembl" ID="ENSG00000006652" />
  </DataNode>
  <DataNode TextLabel="IGF2BP1" Type="GeneProduct" GroupRef="b7d45">
    <Graphics CenterX="309.62645413455164" CenterY="255.70011947274085" Width="80.0" Height="20.0" ZOrder="32768" FontSize="10" Valign="Middle" />
    <Xref Database="Ensembl" ID="ENSG00000159217" />
  </DataNode>
  <DataNode TextLabel="RDH10" Type="GeneProduct" GroupRef="b7d45">
    <Graphics CenterX="309.62645413455164" CenterY="275.70011947274094" Width="80.0" Height="20.0" ZOrder="32768" FontSize="10" Valign="Middle" />
    <Xref Database="Ensembl" ID="ENSG00000121039" />
  </DataNode>
  <DataNode TextLabel="SCYL1" Type="GeneProduct" GroupRef="b7d45">
    <Graphics CenterX="309.62645413455164" CenterY="295.70011947274037" Width="80.0" Height="20.0" ZOrder="32768" FontSize="10" Valign="Middle" />
    <Xref Database="Ensembl" ID="ENSG00000142186" />
  </DataNode>
  <DataNode TextLabel="SLC25A24" Type="GeneProduct" GroupRef="b7d45">
    <Graphics CenterX="309.62645413455164" CenterY="315.70011947274077" Width="80.0" Height="20.0" ZOrder="32768" FontSize="10" Valign="Middle" />
    <Xref Database="Ensembl" ID="ENSG00000085491" />
  </DataNode>
  <DataNode TextLabel="SLC25A32" Type="GeneProduct" GroupRef="b7d45">
    <Graphics CenterX="309.62645413455164" CenterY="335.70011947274065" Width="80.0" Height="20.0" ZOrder="32768" FontSize="10" Valign="Middle" />
    <Xref Database="Ensembl" ID="ENSG00000164933" />
  </DataNode>
  <DataNode TextLabel="SLC38A1" Type="GeneProduct" GroupRef="b7d45">
    <Graphics CenterX="309.62645413455164" CenterY="355.70011947274054" Width="80.0" Height="20.0" ZOrder="32768" FontSize="10" Valign="Middle" />
    <Xref Database="Ensembl" ID="ENSG00000111371" />
  </DataNode>
  <DataNode TextLabel="SPRYD4" Type="GeneProduct" GroupRef="b7d45">
    <Graphics CenterX="309.62645413455164" CenterY="375.7001194727403" Width="80.0" Height="20.0" ZOrder="32768" FontSize="10" Valign="Middle" />
    <Xref Database="Ensembl" ID="ENSG00000176422" />
  </DataNode>
  <DataNode TextLabel="SYPL1" Type="GeneProduct" GroupRef="b7d45">
    <Graphics CenterX="309.62645413455164" CenterY="395.7001194727403" Width="80.0" Height="20.0" ZOrder="32768" FontSize="10" Valign="Middle" />
    <Xref Database="Ensembl" ID="ENSG00000008282" />
  </DataNode>
  <DataNode TextLabel="THBS1" Type="GeneProduct" GroupRef="b7d45">
    <Graphics CenterX="309.62645413455164" CenterY="415.70011947274054" Width="80.0" Height="20.0" ZOrder="32768" FontSize="10" Valign="Middle" />
    <Xref Database="Ensembl" ID="ENSG00000137801" />
  </DataNode>
  <DataNode TextLabel="TPM2" Type="GeneProduct" GroupRef="b7d45">
    <Graphics CenterX="309.62645413455164" CenterY="435.7001194727405" Width="80.0" Height="20.0" ZOrder="32768" FontSize="10" Valign="Middle" />
    <Xref Database="Ensembl" ID="ENSG00000198467" />
  </DataNode>
  <DataNode TextLabel="AMIGO2" Type="GeneProduct" GroupRef="ad593">
    <Graphics CenterX="466.7529810236752" CenterY="147.67138034272443" Width="80.0" Height="20.0" ZOrder="32768" FontSize="10" Valign="Middle" />
    <Xref Database="Ensembl" ID="ENSG00000139211" />
  </DataNode>
  <DataNode TextLabel="ANKFY1" Type="GeneProduct" GroupRef="ad593">
    <Graphics CenterX="466.7529810236752" CenterY="167.67138034272438" Width="80.0" Height="20.0" ZOrder="32768" FontSize="10" Valign="Middle" />
    <Xref Database="Ensembl" ID="ENSG00000185722" />
  </DataNode>
  <DataNode TextLabel="ATP6V1C1" Type="GeneProduct" GroupRef="ad593">
    <Graphics CenterX="466.7529810236752" CenterY="187.67138034272446" Width="80.0" Height="20.0" ZOrder="32768" FontSize="10" Valign="Middle" />
    <Xref Database="Ensembl" ID="ENSG00000155097" />
  </DataNode>
  <DataNode TextLabel="BET1" Type="GeneProduct" GroupRef="ad593">
    <Graphics CenterX="466.7529810236752" CenterY="207.67138034272446" Width="80.0" Height="20.0" ZOrder="32768" FontSize="10" Valign="Middle" />
    <Xref Database="Ensembl" ID="ENSG00000105829" />
  </DataNode>
  <DataNode TextLabel="BRPF3" Type="GeneProduct" GroupRef="ad593">
    <Graphics CenterX="466.7529810236752" CenterY="227.67138034272443" Width="80.0" Height="20.0" ZOrder="32768" FontSize="10" Valign="Middle" />
    <Xref Database="Ensembl" ID="ENSG00000096070" />
  </DataNode>
  <DataNode TextLabel="CBFB" Type="GeneProduct" GroupRef="ad593">
    <Graphics CenterX="466.7529810236752" CenterY="247.67138034272443" Width="80.0" Height="20.0" ZOrder="32768" FontSize="10" Valign="Middle" />
    <Xref Database="Ensembl" ID="ENSG00000067955" />
  </DataNode>
  <DataNode TextLabel="CDK5RAP3" Type="GeneProduct" GroupRef="ad593">
    <Graphics CenterX="466.7529810236752" CenterY="267.6713803427243" Width="80.0" Height="20.0" ZOrder="32768" FontSize="10" Valign="Middle" />
    <Xref Database="Ensembl" ID="ENSG00000108465" />
  </DataNode>
  <DataNode TextLabel="CEBPB" Type="GeneProduct" GroupRef="ad593">
    <Graphics CenterX="466.7529810236752" CenterY="287.6713803427241" Width="80.0" Height="20.0" ZOrder="32768" FontSize="10" Valign="Middle" />
    <Xref Database="Ensembl" ID="ENSG00000172216" />
  </DataNode>
  <DataNode TextLabel="CLDN1" Type="GeneProduct" GroupRef="ad593">
    <Graphics CenterX="466.7529810236752" CenterY="307.67138034272404" Width="80.0" Height="20.0" ZOrder="32768" FontSize="10" Valign="Middle" />
    <Xref Database="Ensembl" ID="ENSG00000163347" />
  </DataNode>
  <DataNode TextLabel="CTNNB1" Type="GeneProduct" GroupRef="ad593">
    <Graphics CenterX="466.7529810236752" CenterY="327.6713803427241" Width="80.0" Height="20.0" ZOrder="32768" FontSize="10" Valign="Middle" />
    <Xref Database="Ensembl" ID="ENSG00000168036" />
  </DataNode>
  <DataNode TextLabel="CUL4B" Type="GeneProduct" GroupRef="ad593">
    <Graphics CenterX="466.7529810236752" CenterY="347.6713803427241" Width="80.0" Height="20.0" ZOrder="32768" FontSize="10" Valign="Middle" />
    <Xref Database="Ensembl" ID="ENSG00000158290" />
  </DataNode>
  <DataNode TextLabel="CYP51A1" Type="GeneProduct" GroupRef="ad593">
    <Graphics CenterX="466.7529810236752" CenterY="367.6713803427241" Width="80.0" Height="20.0" ZOrder="32768" FontSize="10" Valign="Middle" />
    <Xref Database="Ensembl" ID="ENSG00000001630" />
  </DataNode>
  <DataNode TextLabel="DHX40" Type="GeneProduct" GroupRef="ad593">
    <Graphics CenterX="466.7529810236752" CenterY="387.6713803427241" Width="80.0" Height="20.0" ZOrder="32768" FontSize="10" Valign="Middle" />
    <Xref Database="Ensembl" ID="ENSG00000108406" />
  </DataNode>
  <DataNode TextLabel="DNAJB1" Type="GeneProduct" GroupRef="ad593">
    <Graphics CenterX="466.7529810236752" CenterY="407.67138034272415" Width="80.0" Height="20.0" ZOrder="32768" FontSize="10" Valign="Middle" />
    <Xref Database="Ensembl" ID="ENSG00000132002" />
  </DataNode>
  <DataNode TextLabel="DSG2" Type="GeneProduct" GroupRef="ad593">
    <Graphics CenterX="466.7529810236752" CenterY="427.67138034272415" Width="80.0" Height="20.0" ZOrder="32768" FontSize="10" Valign="Middle" />
    <Xref Database="Ensembl" ID="ENSG00000046604" />
  </DataNode>
  <DataNode TextLabel="FMNL2" Type="GeneProduct" GroupRef="ad593">
    <Graphics CenterX="466.7529810236752" CenterY="447.6713803427242" Width="80.0" Height="20.0" ZOrder="32768" FontSize="10" Valign="Middle" />
    <Xref Database="Ensembl" ID="ENSG00000157827" />
  </DataNode>
  <DataNode TextLabel="GNA13" Type="GeneProduct" GroupRef="ad593">
    <Graphics CenterX="466.7529810236752" CenterY="467.6713803427243" Width="80.0" Height="20.0" ZOrder="32768" FontSize="10" Valign="Middle" />
    <Xref Database="Ensembl" ID="ENSG00000120063" />
  </DataNode>
  <DataNode TextLabel="HSD17B12" Type="GeneProduct" GroupRef="ad593">
    <Graphics CenterX="466.7529810236752" CenterY="487.6713803427243" Width="80.0" Height="20.0" ZOrder="32768" FontSize="10" Valign="Middle" />
    <Xref Database="Ensembl" ID="ENSG00000149084" />
  </DataNode>
  <DataNode TextLabel="HSDL1" Type="GeneProduct" GroupRef="ad593">
    <Graphics CenterX="466.7529810236752" CenterY="507.67138034272443" Width="80.0" Height="20.0" ZOrder="32768" FontSize="10" Valign="Middle" />
    <Xref Database="Ensembl" ID="ENSG00000103160" />
  </DataNode>
  <DataNode TextLabel="LPL" Type="GeneProduct" GroupRef="ad593">
    <Graphics CenterX="466.7529810236752" CenterY="527.6713803427245" Width="80.0" Height="20.0" ZOrder="32768" FontSize="10" Valign="Middle" />
    <Xref Database="Ensembl" ID="ENSG00000175445" />
  </DataNode>
  <DataNode TextLabel="LYCAT" Type="GeneProduct" GroupRef="ad593">
    <Graphics CenterX="466.7529810236752" CenterY="547.6713803427244" Width="80.0" Height="20.0" ZOrder="32768" FontSize="10" Valign="Middle" />
    <Xref Database="Ensembl" ID="ENSG00000172954" />
  </DataNode>
  <DataNode TextLabel="MET" Type="GeneProduct" GroupRef="ad593">
    <Graphics CenterX="466.7529810236752" CenterY="567.6713803427244" Width="80.0" Height="20.0" ZOrder="32768" FontSize="10" Valign="Middle" />
    <Xref Database="Ensembl" ID="ENSG00000105976" />
  </DataNode>
  <DataNode TextLabel="METTL7A" Type="GeneProduct" GroupRef="ad593">
    <Graphics CenterX="466.7529810236752" CenterY="587.6713803427243" Width="80.0" Height="20.0" ZOrder="32768" FontSize="10" Valign="Middle" />
    <Xref Database="Ensembl" ID="ENSG00000185432" />
  </DataNode>
  <DataNode TextLabel="MLSTD2" Type="GeneProduct" GroupRef="ad593">
    <Graphics CenterX="466.7529810236752" CenterY="607.6713803427242" Width="80.0" Height="20.0" ZOrder="32768" FontSize="10" Valign="Middle" />
    <Xref Database="Ensembl" ID="ENSG00000197601" />
  </DataNode>
  <DataNode TextLabel="MPZL1" Type="GeneProduct" GroupRef="ad593">
    <Graphics CenterX="466.7529810236752" CenterY="627.6713803427242" Width="80.0" Height="20.0" ZOrder="32768" FontSize="10" Valign="Middle" />
    <Xref Database="Ensembl" ID="ENSG00000197965" />
  </DataNode>
  <DataNode TextLabel="MYO10" Type="GeneProduct" GroupRef="ad593">
    <Graphics CenterX="551.4435347696043" CenterY="147.67138034272483" Width="80.0" Height="20.0" ZOrder="32768" FontSize="10" Valign="Middle" />
    <Xref Database="Ensembl" ID="ENSG00000145555" />
  </DataNode>
  <DataNode TextLabel="MYO1E" Type="GeneProduct" GroupRef="ad593">
    <Graphics CenterX="551.4435347696043" CenterY="167.67138034272483" Width="80.0" Height="20.0" ZOrder="32768" FontSize="10" Valign="Middle" />
    <Xref Database="Ensembl" ID="ENSG00000157483" />
  </DataNode>
  <DataNode TextLabel="NT5E" Type="GeneProduct" GroupRef="ad593">
    <Graphics CenterX="551.4435347696043" CenterY="187.67138034272483" Width="80.0" Height="20.0" ZOrder="32768" FontSize="10" Valign="Middle" />
    <Xref Database="Ensembl" ID="ENSG00000135318" />
  </DataNode>
  <DataNode TextLabel="PDE3A" Type="GeneProduct" GroupRef="ad593">
    <Graphics CenterX="551.4435347696043" CenterY="207.67138034272483" Width="80.0" Height="20.0" ZOrder="32768" FontSize="10" Valign="Middle" />
    <Xref Database="Ensembl" ID="ENSG00000172572" />
  </DataNode>
  <DataNode TextLabel="PDLIM5" Type="GeneProduct" GroupRef="ad593">
    <Graphics CenterX="551.4435347696043" CenterY="227.67138034272483" Width="80.0" Height="20.0" ZOrder="32768" FontSize="10" Valign="Middle" />
    <Xref Database="Ensembl" ID="ENSG00000163110" />
  </DataNode>
  <DataNode TextLabel="PICALM" Type="GeneProduct" GroupRef="ad593">
    <Graphics CenterX="551.4435347696043" CenterY="247.67138034272483" Width="80.0" Height="20.0" ZOrder="32768" FontSize="10" Valign="Middle" />
    <Xref Database="Ensembl" ID="ENSG00000073921" />
  </DataNode>
  <DataNode TextLabel="PKN2" Type="GeneProduct" GroupRef="ad593">
    <Graphics CenterX="551.4435347696043" CenterY="267.6713803427248" Width="80.0" Height="20.0" ZOrder="32768" FontSize="10" Valign="Middle" />
    <Xref Database="Ensembl" ID="ENSG00000065243" />
  </DataNode>
  <DataNode TextLabel="PODXL" Type="GeneProduct" GroupRef="ad593">
    <Graphics CenterX="551.4435347696043" CenterY="287.6713803427248" Width="80.0" Height="20.0" ZOrder="32768" FontSize="10" Valign="Middle" />
    <Xref Database="Ensembl" ID="ENSG00000128567" />
  </DataNode>
  <DataNode TextLabel="POLE4" Type="GeneProduct" GroupRef="ad593">
    <Graphics CenterX="551.4435347696043" CenterY="307.6713803427248" Width="80.0" Height="20.0" ZOrder="32768" FontSize="10" Valign="Middle" />
    <Xref Database="Ensembl" ID="ENSG00000115350" />
  </DataNode>
  <DataNode TextLabel="PRKCI" Type="GeneProduct" GroupRef="ad593">
    <Graphics CenterX="551.4435347696043" CenterY="327.6713803427248" Width="80.0" Height="20.0" ZOrder="32768" FontSize="10" Valign="Middle" />
    <Xref Database="Ensembl" ID="ENSG00000163558" />
  </DataNode>
  <DataNode TextLabel="PTPRJ" Type="GeneProduct" GroupRef="ad593">
    <Graphics CenterX="551.4435347696043" CenterY="347.6713803427248" Width="80.0" Height="20.0" ZOrder="32768" FontSize="10" Valign="Middle" />
    <Xref Database="Ensembl" ID="ENSG00000149177" />
  </DataNode>
  <DataNode TextLabel="RAB27B" Type="GeneProduct" GroupRef="ad593">
    <Graphics CenterX="551.4435347696043" CenterY="367.6713803427248" Width="80.0" Height="20.0" ZOrder="32768" FontSize="10" Valign="Middle" />
    <Xref Database="Ensembl" ID="ENSG00000041353" />
  </DataNode>
  <DataNode TextLabel="RAB34" Type="GeneProduct" GroupRef="ad593">
    <Graphics CenterX="551.4435347696043" CenterY="387.6713803427248" Width="80.0" Height="20.0" ZOrder="32768" FontSize="10" Valign="Middle" />
    <Xref Database="Ensembl" ID="ENSG00000109113" />
  </DataNode>
  <DataNode TextLabel="RAB6A" Type="GeneProduct" GroupRef="ad593">
    <Graphics CenterX="551.4435347696043" CenterY="407.67138034272455" Width="80.0" Height="20.0" ZOrder="32768" FontSize="10" Valign="Middle" />
    <Xref Database="Ensembl" ID="ENSG00000175582" />
  </DataNode>
  <DataNode TextLabel="RAI14" Type="GeneProduct" GroupRef="ad593">
    <Graphics CenterX="551.4435347696043" CenterY="427.67138034272455" Width="80.0" Height="20.0" ZOrder="32768" FontSize="10" Valign="Middle" />
    <Xref Database="Ensembl" ID="ENSG00000039560" />
  </DataNode>
  <DataNode TextLabel="RCN2" Type="GeneProduct" GroupRef="ad593">
    <Graphics CenterX="551.4435347696043" CenterY="447.6713803427243" Width="80.0" Height="20.0" ZOrder="32768" FontSize="10" Valign="Middle" />
    <Xref Database="Ensembl" ID="ENSG00000117906" />
  </DataNode>
  <DataNode TextLabel="RHEB" Type="GeneProduct" GroupRef="ad593">
    <Graphics CenterX="551.4435347696043" CenterY="467.6713803427243" Width="80.0" Height="20.0" ZOrder="32768" FontSize="10" Valign="Middle" />
    <Xref Database="Ensembl" ID="ENSG00000106615" />
  </DataNode>
  <DataNode TextLabel="SCAMP1" Type="GeneProduct" GroupRef="ad593">
    <Graphics CenterX="551.4435347696043" CenterY="487.6713803427244" Width="80.0" Height="20.0" ZOrder="32768" FontSize="10" Valign="Middle" />
    <Xref Database="Ensembl" ID="ENSG00000085365" />
  </DataNode>
  <DataNode TextLabel="SDCBP" Type="GeneProduct" GroupRef="ad593">
    <Graphics CenterX="551.4435347696043" CenterY="507.6713803427244" Width="80.0" Height="20.0" ZOrder="32768" FontSize="10" Valign="Middle" />
    <Xref Database="Ensembl" ID="ENSG00000137575" />
  </DataNode>
  <DataNode TextLabel="SH3BP4" Type="GeneProduct" GroupRef="ad593">
    <Graphics CenterX="551.4435347696043" CenterY="527.6713803427242" Width="80.0" Height="20.0" ZOrder="32768" FontSize="10" Valign="Middle" />
    <Xref Database="Ensembl" ID="ENSG00000130147" />
  </DataNode>
  <DataNode TextLabel="SNAP29" Type="GeneProduct" GroupRef="ad593">
    <Graphics CenterX="551.4435347696043" CenterY="547.6713803427243" Width="80.0" Height="20.0" ZOrder="32768" FontSize="10" Valign="Middle" />
    <Xref Database="Ensembl" ID="ENSG00000099940" />
  </DataNode>
  <DataNode TextLabel="SYNE2" Type="GeneProduct" GroupRef="ad593">
    <Graphics CenterX="551.4435347696043" CenterY="567.6713803427243" Width="80.0" Height="20.0" ZOrder="32768" FontSize="10" Valign="Middle" />
    <Xref Database="Ensembl" ID="ENSG00000054654" />
  </DataNode>
  <DataNode TextLabel="SYPL1" Type="GeneProduct" GroupRef="ad593">
    <Graphics CenterX="551.4435347696043" CenterY="587.6713803427239" Width="80.0" Height="20.0" ZOrder="32768" FontSize="10" Valign="Middle" />
    <Xref Database="Ensembl" ID="ENSG00000008282" />
  </DataNode>
  <DataNode TextLabel="TBCA" Type="GeneProduct" GroupRef="ad593">
    <Graphics CenterX="551.4435347696043" CenterY="607.6713803427239" Width="80.0" Height="20.0" ZOrder="32768" FontSize="10" Valign="Middle" />
    <Xref Database="Ensembl" ID="ENSG00000171530" />
  </DataNode>
  <DataNode TextLabel="TRAM1" Type="GeneProduct" GroupRef="ad593">
    <Graphics CenterX="551.4435347696043" CenterY="627.6713803427239" Width="80.0" Height="20.0" ZOrder="32768" FontSize="10" Valign="Middle" />
    <Xref Database="Ensembl" ID="ENSG00000067167" />
  </DataNode>
  <DataNode TextLabel="TXNRD1" Type="GeneProduct" GroupRef="ad593">
    <Graphics CenterX="551.4435347696043" CenterY="647.6713803427239" Width="80.0" Height="20.0" ZOrder="32768" FontSize="10" Valign="Middle" />
    <Xref Database="Ensembl" ID="ENSG00000198431" />
  </DataNode>
  <DataNode TextLabel="UBE2J1" Type="GeneProduct" GroupRef="ad593">
    <Graphics CenterX="551.4435347696043" CenterY="667.6713803427236" Width="80.0" Height="20.0" ZOrder="32768" FontSize="10" Valign="Middle" />
    <Xref Database="Ensembl" ID="ENSG00000198833" />
  </DataNode>
  <DataNode TextLabel="WDFY1" Type="GeneProduct" GroupRef="ad593">
    <Graphics CenterX="466.75298102367657" CenterY="646.9547679648741" Width="80.0" Height="20.0" ZOrder="32768" FontSize="10" Valign="Middle" />
    <Xref Database="Ensembl" ID="ENSG00000085449" />
  </DataNode>
  <DataNode TextLabel="ABHD10" Type="GeneProduct" GroupRef="bced7">
    <Graphics CenterX="688.6583271016858" CenterY="181.6145075824547" Width="80.0" Height="20.0" ZOrder="32768" FontSize="10" Valign="Middle" />
    <Xref Database="Ensembl" ID="ENSG00000144827" />
  </DataNode>
  <DataNode TextLabel="ACP2" Type="GeneProduct" GroupRef="bced7">
    <Graphics CenterX="688.6583271016858" CenterY="201.6145075824547" Width="80.0" Height="20.0" ZOrder="32768" FontSize="10" Valign="Middle" />
    <Xref Database="Ensembl" ID="ENSG00000134575" />
  </DataNode>
  <DataNode TextLabel="ARHGDIA" Type="GeneProduct" GroupRef="bced7">
    <Graphics CenterX="688.6583271016858" CenterY="221.61450758245476" Width="80.0" Height="20.0" ZOrder="32768" FontSize="10" Valign="Middle" />
    <Xref Database="Ensembl" ID="ENSG00000141522" />
  </DataNode>
  <DataNode TextLabel="ARL2" Type="GeneProduct" GroupRef="bced7">
    <Graphics CenterX="688.6583271016858" CenterY="241.61450758245476" Width="80.0" Height="20.0" ZOrder="32768" FontSize="10" Valign="Middle" />
    <Xref Database="Ensembl" ID="ENSG00000110025" />
  </DataNode>
  <DataNode TextLabel="SNX15" Type="GeneProduct" GroupRef="bced7">
    <Graphics CenterX="688.6583271016858" CenterY="261.61450758245473" Width="80.0" Height="20.0" ZOrder="32768" FontSize="10" Valign="Middle" />
    <Xref Database="Ensembl" ID="ENSG00000110025" />
  </DataNode>
  <DataNode TextLabel="ATG9A" Type="GeneProduct" GroupRef="bced7">
    <Graphics CenterX="688.6583271016858" CenterY="281.6145075824549" Width="80.0" Height="20.0" ZOrder="32768" FontSize="10" Valign="Middle" />
    <Xref Database="Ensembl" ID="ENSG00000198925" />
  </DataNode>
  <DataNode TextLabel="CA12" Type="GeneProduct" GroupRef="bced7">
    <Graphics CenterX="688.6583271016858" CenterY="301.6145075824551" Width="80.0" Height="20.0" ZOrder="32768" FontSize="10" Valign="Middle" />
    <Xref Database="Ensembl" ID="ENSG00000074410" />
  </DataNode>
  <DataNode TextLabel="CACNA2D1" Type="GeneProduct" GroupRef="bced7">
    <Graphics CenterX="688.6583271016858" CenterY="321.614507582455" Width="80.0" Height="20.0" ZOrder="32768" FontSize="10" Valign="Middle" />
    <Xref Database="Ensembl" ID="ENSG00000153956" />
  </DataNode>
  <DataNode TextLabel="CDK5RAP1" Type="GeneProduct" GroupRef="bced7">
    <Graphics CenterX="688.6583271016858" CenterY="341.614507582455" Width="80.0" Height="20.0" ZOrder="32768" FontSize="10" Valign="Middle" />
    <Xref Database="Ensembl" ID="ENSG00000101391" />
  </DataNode>
  <DataNode TextLabel="CHORDC1" Type="GeneProduct" GroupRef="bced7">
    <Graphics CenterX="688.6583271016858" CenterY="361.6145075824551" Width="80.0" Height="20.0" ZOrder="32768" FontSize="10" Valign="Middle" />
    <Xref Database="Ensembl" ID="ENSG00000110172" />
  </DataNode>
  <DataNode TextLabel="EGFR" Type="GeneProduct" GroupRef="bced7">
    <Graphics CenterX="688.6583271016858" CenterY="381.6145075824551" Width="80.0" Height="20.0" ZOrder="32768" FontSize="10" Valign="Middle" />
    <Xref Database="Ensembl" ID="ENSG00000146648" />
  </DataNode>
  <DataNode TextLabel="EIF4E" Type="GeneProduct" GroupRef="bced7">
    <Graphics CenterX="688.6583271016858" CenterY="401.6145075824551" Width="80.0" Height="20.0" ZOrder="32768" FontSize="10" Valign="Middle" />
    <Xref Database="Ensembl" ID="ENSG00000151247" />
  </DataNode>
  <DataNode TextLabel="FGF2" Type="GeneProduct" GroupRef="bced7">
    <Graphics CenterX="688.6583271016858" CenterY="421.6145075824551" Width="80.0" Height="20.0" ZOrder="32768" FontSize="10" Valign="Middle" />
    <Xref Database="Ensembl" ID="ENSG00000138685" />
  </DataNode>
  <DataNode TextLabel="FNDC3B" Type="GeneProduct" GroupRef="bced7">
    <Graphics CenterX="688.6583271016858" CenterY="441.6145075824551" Width="80.0" Height="20.0" ZOrder="32768" FontSize="10" Valign="Middle" />
    <Xref Database="Ensembl" ID="ENSG00000075420" />
  </DataNode>
  <DataNode TextLabel="GALNT7" Type="GeneProduct" GroupRef="bced7">
    <Graphics CenterX="688.6583271016858" CenterY="461.6145075824551" Width="80.0" Height="20.0" ZOrder="32768" FontSize="10" Valign="Middle" />
    <Xref Database="Ensembl" ID="ENSG00000109586" />
  </DataNode>
  <DataNode TextLabel="GFM1" Type="GeneProduct" GroupRef="bced7">
    <Graphics CenterX="688.6583271016858" CenterY="481.6145075824551" Width="80.0" Height="20.0" ZOrder="32768" FontSize="10" Valign="Middle" />
    <Xref Database="Ensembl" ID="ENSG00000168827" />
  </DataNode>
  <DataNode TextLabel="GFPT1" Type="GeneProduct" GroupRef="bced7">
    <Graphics CenterX="688.6583271016858" CenterY="501.6145075824551" Width="80.0" Height="20.0" ZOrder="32768" FontSize="10" Valign="Middle" />
    <Xref Database="Ensembl" ID="ENSG00000198380" />
  </DataNode>
  <DataNode TextLabel="GNL3L" Type="GeneProduct" GroupRef="bced7">
    <Graphics CenterX="688.6583271016858" CenterY="521.6145075824547" Width="80.0" Height="20.0" ZOrder="32768" FontSize="10" Valign="Middle" />
    <Xref Database="Ensembl" ID="ENSG00000130119" />
  </DataNode>
  <DataNode TextLabel="GPAM" Type="GeneProduct" GroupRef="bced7">
    <Graphics CenterX="688.6583271016858" CenterY="541.6145075824545" Width="80.0" Height="20.0" ZOrder="32768" FontSize="10" Valign="Middle" />
    <Xref Database="Ensembl" ID="ENSG00000119927" />
  </DataNode>
  <DataNode TextLabel="GSTM4" Type="GeneProduct" GroupRef="bced7">
    <Graphics CenterX="688.6583271016858" CenterY="561.6145075824543" Width="80.0" Height="20.0" ZOrder="32768" FontSize="10" Valign="Middle" />
    <Xref Database="Ensembl" ID="ENSG00000168765" />
  </DataNode>
  <DataNode TextLabel="HBXIP" Type="GeneProduct" GroupRef="bced7">
    <Graphics CenterX="688.6583271016858" CenterY="581.6145075824544" Width="80.0" Height="20.0" ZOrder="32768" FontSize="10" Valign="Middle" />
    <Xref Database="Ensembl" ID="ENSG00000134248" />
  </DataNode>
  <DataNode TextLabel="HMOX1" Type="GeneProduct" GroupRef="bced7">
    <Graphics CenterX="688.6583271016858" CenterY="601.6145075824544" Width="80.0" Height="20.0" ZOrder="32768" FontSize="10" Valign="Middle" />
    <Xref Database="Ensembl" ID="ENSG00000100292" />
  </DataNode>
  <DataNode TextLabel="IFRD1" Type="GeneProduct" GroupRef="bced7">
    <Graphics CenterX="688.6583271016858" CenterY="621.6145075824544" Width="80.0" Height="20.0" ZOrder="32768" FontSize="10" Valign="Middle" />
    <Xref Database="Ensembl" ID="ENSG00000006652" />
  </DataNode>
  <DataNode TextLabel="NAT6" Type="GeneProduct" GroupRef="bced7">
    <Graphics CenterX="688.6583271016858" CenterY="641.6145075824544" Width="80.0" Height="20.0" ZOrder="32768" FontSize="10" Valign="Middle" />
    <Xref Database="Ensembl" ID="ENSG00000186792" />
  </DataNode>
  <DataNode TextLabel="IFRD2" Type="GeneProduct" GroupRef="bced7">
    <Graphics CenterX="688.6583271016858" CenterY="661.6145075824545" Width="80.0" Height="20.0" ZOrder="32768" FontSize="10" Valign="Middle" />
    <Xref Database="Ensembl" ID="ENSG00000186792" />
  </DataNode>
  <DataNode TextLabel="IGF2R" Type="GeneProduct" GroupRef="bced7">
    <Graphics CenterX="688.6583271016858" CenterY="681.6145075824545" Width="80.0" Height="20.0" ZOrder="32768" FontSize="10" Valign="Middle" />
    <Xref Database="Ensembl" ID="ENSG00000197081" />
  </DataNode>
  <DataNode TextLabel="IPO4" Type="GeneProduct" GroupRef="bced7">
    <Graphics CenterX="688.6583271016858" CenterY="701.6145075824545" Width="80.0" Height="20.0" ZOrder="32768" FontSize="10" Valign="Middle" />
    <Xref Database="Ensembl" ID="ENSG00000196497" />
  </DataNode>
  <DataNode TextLabel="ITGA2" Type="GeneProduct" GroupRef="bced7">
    <Graphics CenterX="688.6583271016858" CenterY="721.6145075824545" Width="80.0" Height="20.0" ZOrder="32768" FontSize="10" Valign="Middle" />
    <Xref Database="Ensembl" ID="ENSG00000164171" />
  </DataNode>
  <DataNode TextLabel="KPNA3" Type="GeneProduct" GroupRef="bced7">
    <Graphics CenterX="777.3375723847047" CenterY="181.2371490918887" Width="80.0" Height="20.0" ZOrder="32768" FontSize="10" Valign="Middle" />
    <Xref Database="Ensembl" ID="ENSG00000102753" />
  </DataNode>
  <DataNode TextLabel="LAMC1" Type="GeneProduct" GroupRef="bced7">
    <Graphics CenterX="777.3375723847047" CenterY="201.23714909188888" Width="80.0" Height="20.0" ZOrder="32768" FontSize="10" Valign="Middle" />
    <Xref Database="Ensembl" ID="ENSG00000135862" />
  </DataNode>
  <DataNode TextLabel="LUZP1" Type="GeneProduct" GroupRef="bced7">
    <Graphics CenterX="777.3375723847047" CenterY="221.23714909188877" Width="80.0" Height="20.0" ZOrder="32768" FontSize="10" Valign="Middle" />
    <Xref Database="Ensembl" ID="ENSG00000169641" />
  </DataNode>
  <DataNode TextLabel="MAP2K1IP1" Type="GeneProduct" GroupRef="bced7">
    <Graphics CenterX="777.3375723847047" CenterY="241.2371490918887" Width="80.0" Height="20.0" ZOrder="32768" FontSize="10" Valign="Middle" />
    <Xref Database="Ensembl" ID="ENSG00000109270" />
  </DataNode>
  <DataNode TextLabel="MRPL20" Type="GeneProduct" GroupRef="bced7">
    <Graphics CenterX="777.3375723847047" CenterY="261.2371490918887" Width="80.0" Height="20.0" ZOrder="32768" FontSize="10" Valign="Middle" />
    <Xref Database="Ensembl" ID="ENSG00000131586" />
  </DataNode>
  <DataNode TextLabel="NAPG" Type="GeneProduct" GroupRef="bced7">
    <Graphics CenterX="777.3375723847047" CenterY="281.23714909188885" Width="80.0" Height="20.0" ZOrder="32768" FontSize="10" Valign="Middle" />
    <Xref Database="Ensembl" ID="ENSG00000134265" />
  </DataNode>
  <DataNode TextLabel="NARG1" Type="GeneProduct" GroupRef="bced7">
    <Graphics CenterX="777.3375723847047" CenterY="301.23714909188914" Width="80.0" Height="20.0" ZOrder="32768" FontSize="10" Valign="Middle" />
    <Xref Database="Ensembl" ID="ENSG00000164134" />
  </DataNode>
  <DataNode TextLabel="NOTCH2" Type="GeneProduct" GroupRef="bced7">
    <Graphics CenterX="777.3375723847047" CenterY="321.23714909188897" Width="80.0" Height="20.0" ZOrder="32768" FontSize="10" Valign="Middle" />
    <Xref Database="Ensembl" ID="ENSG00000134250" />
  </DataNode>
  <DataNode TextLabel="PAFAH1B2" Type="GeneProduct" GroupRef="bced7">
    <Graphics CenterX="777.3375723847047" CenterY="341.23714909188874" Width="80.0" Height="20.0" ZOrder="32768" FontSize="10" Valign="Middle" />
    <Xref Database="Ensembl" ID="ENSG00000168092" />
  </DataNode>
  <DataNode TextLabel="PANX1" Type="GeneProduct" GroupRef="bced7">
    <Graphics CenterX="777.3375723847047" CenterY="361.2371490918885" Width="80.0" Height="20.0" ZOrder="32768" FontSize="10" Valign="Middle" />
    <Xref Database="Ensembl" ID="ENSG00000110218" />
  </DataNode>
  <DataNode TextLabel="PHLDB2" Type="GeneProduct" GroupRef="bced7">
    <Graphics CenterX="777.3375723847047" CenterY="381.2371490918885" Width="80.0" Height="20.0" ZOrder="32768" FontSize="10" Valign="Middle" />
    <Xref Database="Ensembl" ID="ENSG00000144824" />
  </DataNode>
  <DataNode TextLabel="PISD" Type="GeneProduct" GroupRef="bced7">
    <Graphics CenterX="777.3375723847047" CenterY="401.2371490918885" Width="80.0" Height="20.0" ZOrder="32768" FontSize="10" Valign="Middle" />
    <Xref Database="Ensembl" ID="ENSG00000100141" />
  </DataNode>
  <DataNode TextLabel="PLK1" Type="GeneProduct" GroupRef="bced7">
    <Graphics CenterX="777.3375723847047" CenterY="421.2371490918885" Width="80.0" Height="20.0" ZOrder="32768" FontSize="10" Valign="Middle" />
    <Xref Database="Ensembl" ID="ENSG00000166851" />
  </DataNode>
  <DataNode TextLabel="PPIF" Type="GeneProduct" GroupRef="bced7">
    <Graphics CenterX="777.3375723847047" CenterY="441.2371490918885" Width="80.0" Height="20.0" ZOrder="32768" FontSize="10" Valign="Middle" />
    <Xref Database="Ensembl" ID="ENSG00000108179" />
  </DataNode>
  <DataNode TextLabel="PSAT1" Type="GeneProduct" GroupRef="bced7">
    <Graphics CenterX="777.3375723847047" CenterY="461.2371490918884" Width="80.0" Height="20.0" ZOrder="32768" FontSize="10" Valign="Middle" />
    <Xref Database="Ensembl" ID="ENSG00000135069" />
  </DataNode>
  <DataNode TextLabel="RAB30" Type="GeneProduct" GroupRef="bced7">
    <Graphics CenterX="777.3375723847047" CenterY="481.2371490918886" Width="80.0" Height="20.0" ZOrder="32768" FontSize="10" Valign="Middle" />
    <Xref Database="Ensembl" ID="ENSG00000137502" />
  </DataNode>
  <DataNode TextLabel="RARS" Type="GeneProduct" GroupRef="bced7">
    <Graphics CenterX="777.3375723847047" CenterY="501.23714909188857" Width="80.0" Height="20.0" ZOrder="32768" FontSize="10" Valign="Middle" />
    <Xref Database="Ensembl" ID="ENSG00000113643" />
  </DataNode>
  <DataNode TextLabel="RFT1" Type="GeneProduct" GroupRef="bced7">
    <Graphics CenterX="777.3375723847047" CenterY="521.2371490918888" Width="80.0" Height="20.0" ZOrder="32768" FontSize="10" Valign="Middle" />
    <Xref Database="Ensembl" ID="ENSG00000163933" />
  </DataNode>
  <DataNode TextLabel="RTN4" Type="GeneProduct" GroupRef="bced7">
    <Graphics CenterX="777.3375723847047" CenterY="541.2371490918886" Width="80.0" Height="20.0" ZOrder="32768" FontSize="10" Valign="Middle" />
    <Xref Database="Ensembl" ID="ENSG00000115310" />
  </DataNode>
  <DataNode TextLabel="SEC24A" Type="GeneProduct" GroupRef="bced7">
    <Graphics CenterX="777.3375723847047" CenterY="561.2371490918886" Width="80.0" Height="20.0" ZOrder="32768" FontSize="10" Valign="Middle" />
    <Xref Database="Ensembl" ID="ENSG00000113615" />
  </DataNode>
  <DataNode TextLabel="SHOC2" Type="GeneProduct" GroupRef="bced7">
    <Graphics CenterX="777.3375723847047" CenterY="581.2371490918887" Width="80.0" Height="20.0" ZOrder="32768" FontSize="10" Valign="Middle" />
    <Xref Database="Ensembl" ID="ENSG00000108061" />
  </DataNode>
  <DataNode TextLabel="SLC12A2" Type="GeneProduct" GroupRef="bced7">
    <Graphics CenterX="777.3375723847047" CenterY="601.2371490918888" Width="80.0" Height="20.0" ZOrder="32768" FontSize="10" Valign="Middle" />
    <Xref Database="Ensembl" ID="ENSG00000064651" />
  </DataNode>
  <DataNode TextLabel="SLC38A1" Type="GeneProduct" GroupRef="bced7">
    <Graphics CenterX="777.3375723847047" CenterY="621.2371490918888" Width="80.0" Height="20.0" ZOrder="32768" FontSize="10" Valign="Middle" />
    <Xref Database="Ensembl" ID="ENSG00000111371" />
  </DataNode>
  <DataNode TextLabel="SLC38A5" Type="GeneProduct" GroupRef="bced7">
    <Graphics CenterX="777.3375723847047" CenterY="641.237149091889" Width="80.0" Height="20.0" ZOrder="32768" FontSize="10" Valign="Middle" />
    <Xref Database="Ensembl" ID="ENSG00000017483" />
  </DataNode>
  <DataNode TextLabel="SPTLC1" Type="GeneProduct" GroupRef="bced7">
    <Graphics CenterX="777.3375723847047" CenterY="661.2371490918889" Width="80.0" Height="20.0" ZOrder="32768" FontSize="10" Valign="Middle" />
    <Xref Database="Ensembl" ID="ENSG00000090054" />
  </DataNode>
  <DataNode TextLabel="SRPRB" Type="GeneProduct" GroupRef="bced7">
    <Graphics CenterX="777.3375723847047" CenterY="681.2371490918891" Width="80.0" Height="20.0" ZOrder="32768" FontSize="10" Valign="Middle" />
    <Xref Database="Ensembl" ID="ENSG00000144867" />
  </DataNode>
  <DataNode TextLabel="TMEM109" Type="GeneProduct" GroupRef="bced7">
    <Graphics CenterX="777.3375723847047" CenterY="701.2371490918891" Width="80.0" Height="20.0" ZOrder="32768" FontSize="10" Valign="Middle" />
    <Xref Database="Ensembl" ID="ENSG00000110108" />
  </DataNode>
  <DataNode TextLabel="TMEM43" Type="GeneProduct" GroupRef="bced7">
    <Graphics CenterX="777.3375723847047" CenterY="721.2371490918891" Width="80.0" Height="20.0" ZOrder="32768" FontSize="10" Valign="Middle" />
    <Xref Database="Ensembl" ID="ENSG00000170876" />
  </DataNode>
  <DataNode TextLabel="TPM3" Type="GeneProduct" GroupRef="bced7">
    <Graphics CenterX="777.3375723847047" CenterY="741.2371490918891" Width="80.0" Height="20.0" ZOrder="32768" FontSize="10" Valign="Middle" />
    <Xref Database="Ensembl" ID="ENSG00000143549" />
  </DataNode>
  <DataNode TextLabel="TPM3" Type="GeneProduct" GroupRef="bced7">
    <Graphics CenterX="777.3375723847047" CenterY="761.237149091889" Width="80.0" Height="20.0" ZOrder="32768" FontSize="10" Valign="Middle" />
    <Xref Database="Ensembl" ID="ENSG00000143549" />
  </DataNode>
  <DataNode TextLabel="TXN2" Type="GeneProduct" GroupRef="bced7">
    <Graphics CenterX="777.3375723847047" CenterY="781.237149091889" Width="80.0" Height="20.0" ZOrder="32768" FontSize="10" Valign="Middle" />
    <Xref Database="Ensembl" ID="ENSG00000100348" />
  </DataNode>
  <DataNode TextLabel="UBE4A" Type="GeneProduct" GroupRef="bced7">
    <Graphics CenterX="777.3375723847047" CenterY="801.237149091889" Width="80.0" Height="20.0" ZOrder="32768" FontSize="10" Valign="Middle" />
    <Xref Database="Ensembl" ID="ENSG00000110344" />
  </DataNode>
  <DataNode TextLabel="ZNF622" Type="GeneProduct" GroupRef="bced7">
    <Graphics CenterX="688.6583271016863" CenterY="741.9918660730217" Width="80.0" Height="20.0" ZOrder="32768" FontSize="10" Valign="Middle" />
    <Xref Database="Ensembl" ID="ENSG00000173545" />
  </DataNode>
  <DataNode TextLabel="ADAR" GraphId="f9491" Type="GeneProduct" GroupRef="b8200">
    <Graphics CenterX="926.073903039698" CenterY="180.17122717060388" Width="80.0" Height="20.0" ZOrder="32768" FontSize="10" Valign="Middle" />
    <Xref Database="Ensembl" ID="ENSG00000160710" />
  </DataNode>
  <DataNode TextLabel="ANP32B" Type="GeneProduct" GroupRef="b8200">
    <Graphics CenterX="926.073903039698" CenterY="200.1712271706038" Width="80.0" Height="20.0" ZOrder="32768" FontSize="10" Valign="Middle" />
    <Xref Database="Ensembl" ID="ENSG00000136938" />
  </DataNode>
  <DataNode TextLabel="ANPEP" Type="GeneProduct" GroupRef="b8200">
    <Graphics CenterX="926.073903039698" CenterY="220.1712271706039" Width="80.0" Height="20.0" ZOrder="32768" FontSize="10" Valign="Middle" />
    <Xref Database="Ensembl" ID="ENSG00000166825" />
  </DataNode>
  <DataNode TextLabel="AP3B1" Type="GeneProduct" GroupRef="b8200">
    <Graphics CenterX="926.073903039698" CenterY="240.17122717060386" Width="80.0" Height="20.0" ZOrder="32768" FontSize="10" Valign="Middle" />
    <Xref Database="Ensembl" ID="ENSG00000132842" />
  </DataNode>
  <DataNode TextLabel="AP3D1" Type="GeneProduct" GroupRef="b8200">
    <Graphics CenterX="926.073903039698" CenterY="260.17122717060386" Width="80.0" Height="20.0" ZOrder="32768" FontSize="10" Valign="Middle" />
    <Xref Database="Ensembl" ID="ENSG00000065000" />
  </DataNode>
  <DataNode TextLabel="ARCN1" Type="GeneProduct" GroupRef="b8200">
    <Graphics CenterX="926.073903039698" CenterY="280.17122717060397" Width="80.0" Height="20.0" ZOrder="32768" FontSize="10" Valign="Middle" />
    <Xref Database="Ensembl" ID="ENSG00000095139" />
  </DataNode>
  <DataNode TextLabel="ARF4" Type="GeneProduct" GroupRef="b8200">
    <Graphics CenterX="926.073903039698" CenterY="300.171227170604" Width="80.0" Height="20.0" ZOrder="32768" FontSize="10" Valign="Middle" />
    <Xref Database="Ensembl" ID="ENSG00000168374" />
  </DataNode>
  <DataNode TextLabel="ARID1A" Type="GeneProduct" GroupRef="b8200">
    <Graphics CenterX="926.073903039698" CenterY="320.171227170604" Width="80.0" Height="20.0" ZOrder="32768" FontSize="10" Valign="Middle" />
    <Xref Database="Ensembl" ID="ENSG00000117713" />
  </DataNode>
  <DataNode TextLabel="ASH2L" Type="GeneProduct" GroupRef="b8200">
    <Graphics CenterX="926.073903039698" CenterY="340.17122717060397" Width="80.0" Height="20.0" ZOrder="32768" FontSize="10" Valign="Middle" />
    <Xref Database="Ensembl" ID="ENSG00000129691" />
  </DataNode>
  <DataNode TextLabel="ATP6V0A1" Type="GeneProduct" GroupRef="b8200">
    <Graphics CenterX="926.073903039698" CenterY="360.171227170604" Width="80.0" Height="20.0" ZOrder="32768" FontSize="10" Valign="Middle" />
    <Xref Database="Ensembl" ID="ENSG00000033627" />
  </DataNode>
  <DataNode TextLabel="AXL" Type="GeneProduct" GroupRef="b8200">
    <Graphics CenterX="926.073903039698" CenterY="380.17122717060397" Width="80.0" Height="20.0" ZOrder="32768" FontSize="10" Valign="Middle" />
    <Xref Database="Ensembl" ID="ENSG00000167601" />
  </DataNode>
  <DataNode TextLabel="BRWD2" Type="GeneProduct" GroupRef="b8200">
    <Graphics CenterX="926.073903039698" CenterY="400.1712271706039" Width="80.0" Height="20.0" ZOrder="32768" FontSize="10" Valign="Middle" />
    <Xref Database="Ensembl" ID="ENSG00000120008" />
  </DataNode>
  <DataNode TextLabel="CAND1" Type="GeneProduct" GroupRef="b8200">
    <Graphics CenterX="926.073903039698" CenterY="420.17122717060386" Width="80.0" Height="20.0" ZOrder="32768" FontSize="10" Valign="Middle" />
    <Xref Database="Ensembl" ID="ENSG00000111530" />
  </DataNode>
  <DataNode TextLabel="CDCP1" Type="GeneProduct" GroupRef="b8200">
    <Graphics CenterX="926.073903039698" CenterY="440.17122717060386" Width="80.0" Height="20.0" ZOrder="32768" FontSize="10" Valign="Middle" />
    <Xref Database="Ensembl" ID="ENSG00000163814" />
  </DataNode>
  <DataNode TextLabel="COIL" Type="GeneProduct" GroupRef="b8200">
    <Graphics CenterX="926.073903039698" CenterY="460.17122717060374" Width="80.0" Height="20.0" ZOrder="32768" FontSize="10" Valign="Middle" />
    <Xref Database="Ensembl" ID="ENSG00000121058" />
  </DataNode>
  <DataNode TextLabel="CORO1C" Type="GeneProduct" GroupRef="b8200">
    <Graphics CenterX="926.073903039698" CenterY="480.1712271706037" Width="80.0" Height="20.0" ZOrder="32768" FontSize="10" Valign="Middle" />
    <Xref Database="Ensembl" ID="ENSG00000110880" />
  </DataNode>
  <DataNode TextLabel="CPOX" Type="GeneProduct" GroupRef="b8200">
    <Graphics CenterX="926.073903039698" CenterY="500.1712271706038" Width="80.0" Height="20.0" ZOrder="32768" FontSize="10" Valign="Middle" />
    <Xref Database="Ensembl" ID="ENSG00000080819" />
  </DataNode>
  <DataNode TextLabel="CSRP1" Type="GeneProduct" GroupRef="b8200">
    <Graphics CenterX="926.073903039698" CenterY="520.1712271706035" Width="80.0" Height="20.0" ZOrder="32768" FontSize="10" Valign="Middle" />
    <Xref Database="Ensembl" ID="ENSG00000159176" />
  </DataNode>
  <DataNode TextLabel="CTSC" Type="GeneProduct" GroupRef="b8200">
    <Graphics CenterX="926.073903039698" CenterY="540.1712271706033" Width="80.0" Height="20.0" ZOrder="32768" FontSize="10" Valign="Middle" />
    <Xref Database="Ensembl" ID="ENSG00000109861" />
  </DataNode>
  <DataNode TextLabel="DHX15" Type="GeneProduct" GroupRef="b8200">
    <Graphics CenterX="926.073903039698" CenterY="560.1712271706034" Width="80.0" Height="20.0" ZOrder="32768" FontSize="10" Valign="Middle" />
    <Xref Database="Ensembl" ID="ENSG00000109606" />
  </DataNode>
  <DataNode TextLabel="DNAJB1" Type="GeneProduct" GroupRef="b8200">
    <Graphics CenterX="926.073903039698" CenterY="580.1712271706034" Width="80.0" Height="20.0" ZOrder="32768" FontSize="10" Valign="Middle" />
    <Xref Database="Ensembl" ID="ENSG00000132002" />
  </DataNode>
  <DataNode TextLabel="EGFR" Type="GeneProduct" GroupRef="b8200">
    <Graphics CenterX="926.073903039698" CenterY="600.1712271706027" Width="80.0" Height="20.0" ZOrder="32768" FontSize="10" Valign="Middle" />
    <Xref Database="Ensembl" ID="ENSG00000146648" />
  </DataNode>
  <DataNode TextLabel="EHMT1" Type="GeneProduct" GroupRef="b8200">
    <Graphics CenterX="926.073903039698" CenterY="620.1712271706026" Width="80.0" Height="20.0" ZOrder="32768" FontSize="10" Valign="Middle" />
    <Xref Database="Ensembl" ID="ENSG00000181090" />
  </DataNode>
  <DataNode TextLabel="EHMT2" Type="GeneProduct" GroupRef="b8200">
    <Graphics CenterX="926.073903039698" CenterY="640.1712271706025" Width="80.0" Height="20.0" ZOrder="32768" FontSize="10" Valign="Middle" />
    <Xref Database="Ensembl" ID="ENSG00000137324" />
  </DataNode>
  <DataNode TextLabel="G6PD" Type="GeneProduct" GroupRef="b8200">
    <Graphics CenterX="926.073903039698" CenterY="660.1712271706025" Width="80.0" Height="20.0" ZOrder="32768" FontSize="10" Valign="Middle" />
    <Xref Database="Ensembl" ID="ENSG00000160211" />
  </DataNode>
  <DataNode TextLabel="GAK" Type="GeneProduct" GroupRef="b8200">
    <Graphics CenterX="926.073903039698" CenterY="680.1712271706024" Width="80.0" Height="20.0" ZOrder="32768" FontSize="10" Valign="Middle" />
    <Xref Database="Ensembl" ID="ENSG00000178950" />
  </DataNode>
  <DataNode TextLabel="GNPNAT1" Type="GeneProduct" GroupRef="b8200">
    <Graphics CenterX="926.073903039698" CenterY="700.1712271706024" Width="80.0" Height="20.0" ZOrder="32768" FontSize="10" Valign="Middle" />
    <Xref Database="Ensembl" ID="ENSG00000100522" />
  </DataNode>
  <DataNode TextLabel="GPD2" Type="GeneProduct" GroupRef="b8200">
    <Graphics CenterX="926.073903039698" CenterY="720.1712271706024" Width="80.0" Height="20.0" ZOrder="32768" FontSize="10" Valign="Middle" />
    <Xref Database="Ensembl" ID="ENSG00000115159" />
  </DataNode>
  <DataNode TextLabel="ITGB4" Type="GeneProduct" GroupRef="b8200">
    <Graphics CenterX="926.073903039698" CenterY="740.1712271706024" Width="80.0" Height="20.0" ZOrder="32768" FontSize="10" Valign="Middle" />
    <Xref Database="Ensembl" ID="ENSG00000132470" />
  </DataNode>
  <DataNode TextLabel="KIAA1618" Type="GeneProduct" GroupRef="b8200">
    <Graphics CenterX="926.073903039698" CenterY="760.1712271706024" Width="80.0" Height="20.0" ZOrder="32768" FontSize="10" Valign="Middle" />
    <Xref Database="Ensembl" ID="ENSG00000180843" />
  </DataNode>
  <DataNode TextLabel="LRP1" Type="GeneProduct" GroupRef="b8200">
    <Graphics CenterX="926.073903039698" CenterY="780.1712271706025" Width="80.0" Height="20.0" ZOrder="32768" FontSize="10" Valign="Middle" />
    <Xref Database="Ensembl" ID="ENSG00000123384" />
  </DataNode>
  <DataNode TextLabel="LRRC8A" GraphId="d9af5" Type="GeneProduct" GroupRef="b8200">
    <Graphics CenterX="1012.8663558698865" CenterY="181.30330264230088" Width="80.0" Height="20.0" ZOrder="32768" FontSize="10" Valign="Middle" />
    <Xref Database="Ensembl" ID="ENSG00000136802" />
  </DataNode>
  <DataNode TextLabel="MET" Type="GeneProduct" GroupRef="b8200">
    <Graphics CenterX="1012.8663558698865" CenterY="201.30330264230088" Width="80.0" Height="20.0" ZOrder="32768" FontSize="10" Valign="Middle" />
    <Xref Database="Ensembl" ID="ENSG00000105976" />
  </DataNode>
  <DataNode TextLabel="MOV10" Type="GeneProduct" GroupRef="b8200">
    <Graphics CenterX="1012.8663558698865" CenterY="221.30330264230088" Width="80.0" Height="20.0" ZOrder="32768" FontSize="10" Valign="Middle" />
    <Xref Database="Ensembl" ID="ENSG00000155363" />
  </DataNode>
  <DataNode TextLabel="MRC2" Type="GeneProduct" GroupRef="b8200">
    <Graphics CenterX="1012.8663558698865" CenterY="241.30330264230105" Width="80.0" Height="20.0" ZOrder="32768" FontSize="10" Valign="Middle" />
    <Xref Database="Ensembl" ID="ENSG00000011028" />
  </DataNode>
  <DataNode TextLabel="MTHFD2" Type="GeneProduct" GroupRef="b8200">
    <Graphics CenterX="1012.8663558698865" CenterY="261.3033026423011" Width="80.0" Height="20.0" ZOrder="32768" FontSize="10" Valign="Middle" />
    <Xref Database="Ensembl" ID="ENSG00000065911" />
  </DataNode>
  <DataNode TextLabel="NOTCH2" Type="GeneProduct" GroupRef="b8200">
    <Graphics CenterX="1012.8663558698865" CenterY="281.3033026423016" Width="80.0" Height="20.0" ZOrder="32768" FontSize="10" Valign="Middle" />
    <Xref Database="Ensembl" ID="ENSG00000134250" />
  </DataNode>
  <DataNode TextLabel="NRP1" Type="GeneProduct" GroupRef="b8200">
    <Graphics CenterX="1012.8663558698865" CenterY="301.30330264230184" Width="80.0" Height="20.0" ZOrder="32768" FontSize="10" Valign="Middle" />
    <Xref Database="Ensembl" ID="ENSG00000099250" />
  </DataNode>
  <DataNode TextLabel="PDLIM7" Type="GeneProduct" GroupRef="b8200">
    <Graphics CenterX="1012.8663558698865" CenterY="321.3033026423018" Width="80.0" Height="20.0" ZOrder="32768" FontSize="10" Valign="Middle" />
    <Xref Database="Ensembl" ID="ENSG00000196923" />
  </DataNode>
  <DataNode TextLabel="PICALM" Type="GeneProduct" GroupRef="b8200">
    <Graphics CenterX="1012.8663558698865" CenterY="341.30330264230184" Width="80.0" Height="20.0" ZOrder="32768" FontSize="10" Valign="Middle" />
    <Xref Database="Ensembl" ID="ENSG00000073921" />
  </DataNode>
  <DataNode TextLabel="POLA2" Type="GeneProduct" GroupRef="b8200">
    <Graphics CenterX="1012.8663558698865" CenterY="361.30330264230196" Width="80.0" Height="20.0" ZOrder="32768" FontSize="10" Valign="Middle" />
    <Xref Database="Ensembl" ID="ENSG00000014138" />
  </DataNode>
  <DataNode TextLabel="PPIB" Type="GeneProduct" GroupRef="b8200">
    <Graphics CenterX="1012.8663558698865" CenterY="381.3033026423017" Width="80.0" Height="20.0" ZOrder="32768" FontSize="10" Valign="Middle" />
    <Xref Database="Ensembl" ID="ENSG00000166794" />
  </DataNode>
  <DataNode TextLabel="PTBP2" Type="GeneProduct" GroupRef="b8200">
    <Graphics CenterX="1012.8663558698865" CenterY="401.30330264230156" Width="80.0" Height="20.0" ZOrder="32768" FontSize="10" Valign="Middle" />
    <Xref Database="Ensembl" ID="ENSG00000117569" />
  </DataNode>
  <DataNode TextLabel="PTMA" Type="GeneProduct" GroupRef="b8200">
    <Graphics CenterX="1012.8663558698865" CenterY="421.30330264230145" Width="80.0" Height="20.0" ZOrder="32768" FontSize="10" Valign="Middle" />
    <Xref Database="Ensembl" ID="ENSG00000187514" />
  </DataNode>
  <DataNode TextLabel="PTPLAD1" Type="GeneProduct" GroupRef="b8200">
    <Graphics CenterX="1012.8663558698865" CenterY="441.30330264230133" Width="80.0" Height="20.0" ZOrder="32768" FontSize="10" Valign="Middle" />
    <Xref Database="Ensembl" ID="ENSG00000074696" />
  </DataNode>
  <DataNode TextLabel="PTPRF" Type="GeneProduct" GroupRef="b8200">
    <Graphics CenterX="1012.8663558698865" CenterY="461.3033026423011" Width="80.0" Height="20.0" ZOrder="32768" FontSize="10" Valign="Middle" />
    <Xref Database="Ensembl" ID="ENSG00000142949" />
  </DataNode>
  <DataNode TextLabel="PWP1" Type="GeneProduct" GroupRef="b8200">
    <Graphics CenterX="1012.8663558698865" CenterY="481.3033026423017" Width="80.0" Height="20.0" ZOrder="32768" FontSize="10" Valign="Middle" />
    <Xref Database="Ensembl" ID="ENSG00000136045" />
  </DataNode>
  <DataNode TextLabel="RFT1" Type="GeneProduct" GroupRef="b8200">
    <Graphics CenterX="1012.8663558698865" CenterY="501.3033026423017" Width="80.0" Height="20.0" ZOrder="32768" FontSize="10" Valign="Middle" />
    <Xref Database="Ensembl" ID="ENSG00000163933" />
  </DataNode>
  <DataNode TextLabel="SFRS9" Type="GeneProduct" GroupRef="b8200">
    <Graphics CenterX="1012.8663558698865" CenterY="521.3033026423016" Width="80.0" Height="20.0" ZOrder="32768" FontSize="10" Valign="Middle" />
    <Xref Database="Ensembl" ID="ENSG00000111786" />
  </DataNode>
  <DataNode TextLabel="SFXN1" Type="GeneProduct" GroupRef="b8200">
    <Graphics CenterX="1012.8663558698865" CenterY="541.3033026423011" Width="80.0" Height="20.0" ZOrder="32768" FontSize="10" Valign="Middle" />
    <Xref Database="Ensembl" ID="ENSG00000164466" />
  </DataNode>
  <DataNode TextLabel="SH3BGRL3" Type="GeneProduct" GroupRef="b8200">
    <Graphics CenterX="1012.8663558698865" CenterY="561.303302642301" Width="80.0" Height="20.0" ZOrder="32768" FontSize="10" Valign="Middle" />
    <Xref Database="Ensembl" ID="ENSG00000142669" />
  </DataNode>
  <DataNode TextLabel="SLC25A1" Type="GeneProduct" GroupRef="b8200">
    <Graphics CenterX="1012.8663558698865" CenterY="581.303302642301" Width="80.0" Height="20.0" ZOrder="32768" FontSize="10" Valign="Middle" />
    <Xref Database="Ensembl" ID="ENSG00000100075" />
  </DataNode>
  <DataNode TextLabel="SNX6" Type="GeneProduct" GroupRef="b8200">
    <Graphics CenterX="1012.8663558698865" CenterY="601.303302642301" Width="80.0" Height="20.0" ZOrder="32768" FontSize="10" Valign="Middle" />
    <Xref Database="Ensembl" ID="ENSG00000129515" />
  </DataNode>
  <DataNode TextLabel="SSNA1" Type="GeneProduct" GroupRef="b8200">
    <Graphics CenterX="1012.8663558698865" CenterY="621.3033026423009" Width="80.0" Height="20.0" ZOrder="32768" FontSize="10" Valign="Middle" />
    <Xref Database="Ensembl" ID="ENSG00000176101" />
  </DataNode>
  <DataNode TextLabel="SYNE1" Type="GeneProduct" GroupRef="b8200">
    <Graphics CenterX="1012.8663558698865" CenterY="641.3033026423012" Width="80.0" Height="20.0" ZOrder="32768" FontSize="10" Valign="Middle" />
    <Xref Database="Ensembl" ID="ENSG00000131018" />
  </DataNode>
  <DataNode TextLabel="TH1L" Type="GeneProduct" GroupRef="b8200">
    <Graphics CenterX="1012.8663558698865" CenterY="661.3033026423013" Width="80.0" Height="20.0" ZOrder="32768" FontSize="10" Valign="Middle" />
    <Xref Database="Ensembl" ID="ENSG00000101158" />
  </DataNode>
  <DataNode TextLabel="THBS1" Type="GeneProduct" GroupRef="b8200">
    <Graphics CenterX="1012.8663558698865" CenterY="681.3033026423017" Width="80.0" Height="20.0" ZOrder="32768" FontSize="10" Valign="Middle" />
    <Xref Database="Ensembl" ID="ENSG00000137801" />
  </DataNode>
  <DataNode TextLabel="TPM1" Type="GeneProduct" GroupRef="b8200">
    <Graphics CenterX="1012.8663558698865" CenterY="701.3033026423013" Width="80.0" Height="20.0" ZOrder="32768" FontSize="10" Valign="Middle" />
    <Xref Database="Ensembl" ID="ENSG00000140416" />
  </DataNode>
  <DataNode TextLabel="TPM2" Type="GeneProduct" GroupRef="b8200">
    <Graphics CenterX="1012.8663558698865" CenterY="721.3033026423012" Width="80.0" Height="20.0" ZOrder="32768" FontSize="10" Valign="Middle" />
    <Xref Database="Ensembl" ID="ENSG00000198467" />
  </DataNode>
  <DataNode TextLabel="TPM3" Type="GeneProduct" GroupRef="b8200">
    <Graphics CenterX="1012.8663558698865" CenterY="741.3033026423013" Width="80.0" Height="20.0" ZOrder="32768" FontSize="10" Valign="Middle" />
    <Xref Database="Ensembl" ID="ENSG00000143549" />
  </DataNode>
  <DataNode TextLabel="TPM4" Type="GeneProduct" GroupRef="b8200">
    <Graphics CenterX="1012.8663558698865" CenterY="761.3033026423013" Width="80.0" Height="20.0" ZOrder="32768" FontSize="10" Valign="Middle" />
    <Xref Database="Ensembl" ID="ENSG00000167460" />
  </DataNode>
  <DataNode TextLabel="UHRF1" Type="GeneProduct" GroupRef="b8200">
    <Graphics CenterX="1012.8663558698865" CenterY="781.3033026423013" Width="80.0" Height="20.0" ZOrder="32768" FontSize="10" Valign="Middle" />
    <Xref Database="Ensembl" ID="ENSG00000034063" />
  </DataNode>
  <DataNode TextLabel="WDFY1" Type="GeneProduct" GroupRef="b8200">
    <Graphics CenterX="1012.8663558698865" CenterY="801.3033026423013" Width="80.0" Height="20.0" ZOrder="32768" FontSize="10" Valign="Middle" />
    <Xref Database="Ensembl" ID="ENSG00000085449" />
  </DataNode>
  <DataNode TextLabel="YWHAQ" Type="GeneProduct" GroupRef="b8200">
    <Graphics CenterX="1012.8663558698865" CenterY="821.3033026423013" Width="80.0" Height="20.0" ZOrder="32768" FontSize="10" Valign="Middle" />
    <Xref Database="Ensembl" ID="ENSG00000134308" />
  </DataNode>
  <DataNode TextLabel="AADACL1" Type="GeneProduct" GroupRef="fc408">
    <Graphics CenterX="1165.0946151165497" CenterY="184.85719884950103" Width="80.0" Height="20.0" ZOrder="32768" FontSize="10" Valign="Middle" />
    <Xref Database="Ensembl" ID="ENSG00000144959" />
  </DataNode>
  <DataNode TextLabel="ANPEP" Type="GeneProduct" GroupRef="fc408">
    <Graphics CenterX="1165.0946151165497" CenterY="204.85719884950097" Width="80.0" Height="20.0" ZOrder="32768" FontSize="10" Valign="Middle" />
    <Xref Database="Ensembl" ID="ENSG00000166825" />
  </DataNode>
  <DataNode TextLabel="ATP2A2" Type="GeneProduct" GroupRef="fc408">
    <Graphics CenterX="1165.0946151165497" CenterY="224.857198849501" Width="80.0" Height="20.0" ZOrder="32768" FontSize="10" Valign="Middle" />
    <Xref Database="Ensembl" ID="ENSG00000174437" />
  </DataNode>
  <DataNode TextLabel="ATRX" Type="GeneProduct" GroupRef="fc408">
    <Graphics CenterX="1165.0946151165497" CenterY="244.857198849501" Width="80.0" Height="20.0" ZOrder="32768" FontSize="10" Valign="Middle" />
    <Xref Database="Ensembl" ID="ENSG00000085224" />
  </DataNode>
  <DataNode TextLabel="CBFB" Type="GeneProduct" GroupRef="fc408">
    <Graphics CenterX="1165.0946151165497" CenterY="264.85719884950095" Width="80.0" Height="20.0" ZOrder="32768" FontSize="10" Valign="Middle" />
    <Xref Database="Ensembl" ID="ENSG00000067955" />
  </DataNode>
  <DataNode TextLabel="CDCP1" Type="GeneProduct" GroupRef="fc408">
    <Graphics CenterX="1165.0946151165497" CenterY="284.857198849501" Width="80.0" Height="20.0" ZOrder="32768" FontSize="10" Valign="Middle" />
    <Xref Database="Ensembl" ID="ENSG00000163814" />
  </DataNode>
  <DataNode TextLabel="CHD1" Type="GeneProduct" GroupRef="fc408">
    <Graphics CenterX="1165.0946151165497" CenterY="304.85719884950095" Width="80.0" Height="20.0" ZOrder="32768" FontSize="10" Valign="Middle" />
    <Xref Database="Ensembl" ID="ENSG00000153922" />
  </DataNode>
  <DataNode TextLabel="CPNE8" Type="GeneProduct" GroupRef="fc408">
    <Graphics CenterX="1165.0946151165497" CenterY="324.857198849501" Width="80.0" Height="20.0" ZOrder="32768" FontSize="10" Valign="Middle" />
    <Xref Database="Ensembl" ID="ENSG00000139117" />
  </DataNode>
  <DataNode TextLabel="DOCK7" Type="GeneProduct" GroupRef="fc408">
    <Graphics CenterX="1165.0946151165497" CenterY="344.8571988495009" Width="80.0" Height="20.0" ZOrder="32768" FontSize="10" Valign="Middle" />
    <Xref Database="Ensembl" ID="ENSG00000116641" />
  </DataNode>
  <DataNode TextLabel="ELMOD2" Type="GeneProduct" GroupRef="fc408">
    <Graphics CenterX="1165.0946151165497" CenterY="364.85719884950095" Width="80.0" Height="20.0" ZOrder="32768" FontSize="10" Valign="Middle" />
    <Xref Database="Ensembl" ID="ENSG00000179387" />
  </DataNode>
  <DataNode TextLabel="FRG1" Type="GeneProduct" GroupRef="fc408">
    <Graphics CenterX="1165.0946151165497" CenterY="384.85719884950095" Width="80.0" Height="20.0" ZOrder="32768" FontSize="10" Valign="Middle" />
    <Xref Database="Ensembl" ID="ENSG00000109536" />
  </DataNode>
  <DataNode TextLabel="GALNT1" Type="GeneProduct" GroupRef="fc408">
    <Graphics CenterX="1165.0946151165497" CenterY="404.8571988495009" Width="80.0" Height="20.0" ZOrder="32768" FontSize="10" Valign="Middle" />
    <Xref Database="Ensembl" ID="ENSG00000141429" />
  </DataNode>
  <DataNode TextLabel="GALNT7" Type="GeneProduct" GroupRef="fc408">
    <Graphics CenterX="1165.0946151165497" CenterY="424.85719884950083" Width="80.0" Height="20.0" ZOrder="32768" FontSize="10" Valign="Middle" />
    <Xref Database="Ensembl" ID="ENSG00000109586" />
  </DataNode>
  <DataNode TextLabel="GPD2" Type="GeneProduct" GroupRef="fc408">
    <Graphics CenterX="1165.0946151165497" CenterY="444.85719884950083" Width="80.0" Height="20.0" ZOrder="32768" FontSize="10" Valign="Middle" />
    <Xref Database="Ensembl" ID="ENSG00000115159" />
  </DataNode>
  <DataNode TextLabel="IFRD1" Type="GeneProduct" GroupRef="fc408">
    <Graphics CenterX="1165.0946151165497" CenterY="464.8571988495009" Width="80.0" Height="20.0" ZOrder="32768" FontSize="10" Valign="Middle" />
    <Xref Database="Ensembl" ID="ENSG00000006652" />
  </DataNode>
  <DataNode TextLabel="ITGA2" Type="GeneProduct" GroupRef="fc408">
    <Graphics CenterX="1165.0946151165497" CenterY="484.85719884950083" Width="80.0" Height="20.0" ZOrder="32768" FontSize="10" Valign="Middle" />
    <Xref Database="Ensembl" ID="ENSG00000164171" />
  </DataNode>
  <DataNode TextLabel="KDELC2" Type="GeneProduct" GroupRef="fc408">
    <Graphics CenterX="1165.0946151165497" CenterY="504.8571988495009" Width="80.0" Height="20.0" ZOrder="32768" FontSize="10" Valign="Middle" />
    <Xref Database="Ensembl" ID="ENSG00000178202" />
  </DataNode>
  <DataNode TextLabel="LMNB2" Type="GeneProduct" GroupRef="fc408">
    <Graphics CenterX="1165.0946151165497" CenterY="524.857198849501" Width="80.0" Height="20.0" ZOrder="32768" FontSize="10" Valign="Middle" />
    <Xref Database="Ensembl" ID="ENSG00000176619" />
  </DataNode>
  <DataNode TextLabel="MBNL1" Type="GeneProduct" GroupRef="fc408">
    <Graphics CenterX="1165.0946151165497" CenterY="544.857198849501" Width="80.0" Height="20.0" ZOrder="32768" FontSize="10" Valign="Middle" />
    <Xref Database="Ensembl" ID="ENSG00000152601" />
  </DataNode>
  <DataNode TextLabel="MET" Type="GeneProduct" GroupRef="fc408">
    <Graphics CenterX="1165.0946151165497" CenterY="564.8571988495008" Width="80.0" Height="20.0" ZOrder="32768" FontSize="10" Valign="Middle" />
    <Xref Database="Ensembl" ID="ENSG00000105976" />
  </DataNode>
  <DataNode TextLabel="MYO10" Type="GeneProduct" GroupRef="fc408">
    <Graphics CenterX="1165.0946151165497" CenterY="584.8571988495007" Width="80.0" Height="20.0" ZOrder="32768" FontSize="10" Valign="Middle" />
    <Xref Database="Ensembl" ID="ENSG00000145555" />
  </DataNode>
  <DataNode TextLabel="NAPG" Type="GeneProduct" GroupRef="fc408">
    <Graphics CenterX="1165.0946151165497" CenterY="604.857198849501" Width="80.0" Height="20.0" ZOrder="32768" FontSize="10" Valign="Middle" />
    <Xref Database="Ensembl" ID="ENSG00000134265" />
  </DataNode>
  <DataNode TextLabel="NCL" Type="GeneProduct" GroupRef="fc408">
    <Graphics CenterX="1165.0946151165497" CenterY="624.857198849501" Width="80.0" Height="20.0" ZOrder="32768" FontSize="10" Valign="Middle" />
    <Xref Database="Ensembl" ID="ENSG00000115053" />
  </DataNode>
  <DataNode TextLabel="NT5E" Type="GeneProduct" GroupRef="fc408">
    <Graphics CenterX="1165.0946151165497" CenterY="644.8571988495012" Width="80.0" Height="20.0" ZOrder="32768" FontSize="10" Valign="Middle" />
    <Xref Database="Ensembl" ID="ENSG00000135318" />
  </DataNode>
  <DataNode TextLabel="NUCB1" Type="GeneProduct" GroupRef="fc408">
    <Graphics CenterX="1165.0946151165497" CenterY="664.8571988495012" Width="80.0" Height="20.0" ZOrder="32768" FontSize="10" Valign="Middle" />
    <Xref Database="Ensembl" ID="ENSG00000104805" />
  </DataNode>
  <DataNode TextLabel="NUFIP2" Type="GeneProduct" GroupRef="fc408">
    <Graphics CenterX="1165.0946151165497" CenterY="684.8571988495012" Width="80.0" Height="20.0" ZOrder="32768" FontSize="10" Valign="Middle" />
    <Xref Database="Ensembl" ID="ENSG00000108256" />
  </DataNode>
  <DataNode TextLabel="P4HA2" Type="GeneProduct" GroupRef="fc408">
    <Graphics CenterX="1165.0946151165497" CenterY="704.8571988495011" Width="80.0" Height="20.0" ZOrder="32768" FontSize="10" Valign="Middle" />
    <Xref Database="Ensembl" ID="ENSG00000072682" />
  </DataNode>
  <DataNode TextLabel="PAFAH1B2" Type="GeneProduct" GroupRef="fc408">
    <Graphics CenterX="1165.0946151165497" CenterY="724.8571988495012" Width="80.0" Height="20.0" ZOrder="32768" FontSize="10" Valign="Middle" />
    <Xref Database="Ensembl" ID="ENSG00000168092" />
  </DataNode>
  <DataNode TextLabel="PGM1" Type="GeneProduct" GroupRef="fc408">
    <Graphics CenterX="1165.0946151165497" CenterY="744.8571988495012" Width="80.0" Height="20.0" ZOrder="32768" FontSize="10" Valign="Middle" />
    <Xref Database="Ensembl" ID="ENSG00000079739" />
  </DataNode>
  <DataNode TextLabel="PPP2R4" Type="GeneProduct" GroupRef="fc408">
    <Graphics CenterX="1252.4308596580345" CenterY="184.07117264862782" Width="80.0" Height="20.0" ZOrder="32768" FontSize="10" Valign="Middle" />
    <Xref Database="Ensembl" ID="ENSG00000119383" />
  </DataNode>
  <DataNode TextLabel="PPP3CA" Type="GeneProduct" GroupRef="fc408">
    <Graphics CenterX="1252.4308596580345" CenterY="204.07117264862768" Width="80.0" Height="20.0" ZOrder="32768" FontSize="10" Valign="Middle" />
    <Xref Database="Ensembl" ID="ENSG00000138814" />
  </DataNode>
  <DataNode TextLabel="RAB27B" Type="GeneProduct" GroupRef="fc408">
    <Graphics CenterX="1252.4308596580345" CenterY="224.07117264862757" Width="80.0" Height="20.0" ZOrder="32768" FontSize="10" Valign="Middle" />
    <Xref Database="Ensembl" ID="ENSG00000041353" />
  </DataNode>
  <DataNode TextLabel="RAD23B" Type="GeneProduct" GroupRef="fc408">
    <Graphics CenterX="1252.4308596580345" CenterY="244.07117264862748" Width="80.0" Height="20.0" ZOrder="32768" FontSize="10" Valign="Middle" />
    <Xref Database="Ensembl" ID="ENSG00000119318" />
  </DataNode>
  <DataNode TextLabel="RBMS1" Type="GeneProduct" GroupRef="fc408">
    <Graphics CenterX="1252.4308596580345" CenterY="264.07117264862745" Width="80.0" Height="20.0" ZOrder="32768" FontSize="10" Valign="Middle" />
    <Xref Database="Ensembl" ID="ENSG00000153250" />
  </DataNode>
  <DataNode TextLabel="RQCD1" Type="GeneProduct" GroupRef="fc408">
    <Graphics CenterX="1252.4308596580345" CenterY="284.0711726486275" Width="80.0" Height="20.0" ZOrder="32768" FontSize="10" Valign="Middle" />
    <Xref Database="Ensembl" ID="ENSG00000144580" />
  </DataNode>
  <DataNode TextLabel="SEC23A" Type="GeneProduct" GroupRef="fc408">
    <Graphics CenterX="1252.4308596580345" CenterY="304.07117264862745" Width="80.0" Height="20.0" ZOrder="32768" FontSize="10" Valign="Middle" />
    <Xref Database="Ensembl" ID="ENSG00000100934" />
  </DataNode>
  <DataNode TextLabel="SLC12A4" Type="GeneProduct" GroupRef="fc408">
    <Graphics CenterX="1252.4308596580345" CenterY="324.0711726486275" Width="80.0" Height="20.0" ZOrder="32768" FontSize="10" Valign="Middle" />
    <Xref Database="Ensembl" ID="ENSG00000124067" />
  </DataNode>
  <DataNode TextLabel="SLC38A1" Type="GeneProduct" GroupRef="fc408">
    <Graphics CenterX="1252.4308596580345" CenterY="344.07117264862785" Width="80.0" Height="20.0" ZOrder="32768" FontSize="10" Valign="Middle" />
    <Xref Database="Ensembl" ID="ENSG00000111371" />
  </DataNode>
  <DataNode TextLabel="SLC38A2" Type="GeneProduct" GroupRef="fc408">
    <Graphics CenterX="1252.4308596580345" CenterY="364.07117264862813" Width="80.0" Height="20.0" ZOrder="32768" FontSize="10" Valign="Middle" />
    <Xref Database="Ensembl" ID="ENSG00000134294" />
  </DataNode>
  <DataNode TextLabel="SLC4A10" Type="GeneProduct" GroupRef="fc408">
    <Graphics CenterX="1252.4308596580345" CenterY="384.0711726486282" Width="80.0" Height="20.0" ZOrder="32768" FontSize="10" Valign="Middle" />
    <Xref Database="Ensembl" ID="ENSG00000144290" />
  </DataNode>
  <DataNode TextLabel="SLC4A7" Type="GeneProduct" GroupRef="fc408">
    <Graphics CenterX="1252.4308596580345" CenterY="404.0711726486284" Width="80.0" Height="20.0" ZOrder="32768" FontSize="10" Valign="Middle" />
    <Xref Database="Ensembl" ID="ENSG00000033867" />
  </DataNode>
  <DataNode TextLabel="SLC7A11" Type="GeneProduct" GroupRef="fc408">
    <Graphics CenterX="1252.4308596580345" CenterY="424.0711726486283" Width="80.0" Height="20.0" ZOrder="32768" FontSize="10" Valign="Middle" />
    <Xref Database="Ensembl" ID="ENSG00000151012" />
  </DataNode>
  <DataNode TextLabel="SLC9A3R2" Type="GeneProduct" GroupRef="fc408">
    <Graphics CenterX="1252.4308596580345" CenterY="444.0711726486283" Width="80.0" Height="20.0" ZOrder="32768" FontSize="10" Valign="Middle" />
    <Xref Database="Ensembl" ID="ENSG00000065054" />
  </DataNode>
  <DataNode TextLabel="SLC9A3R2" Type="GeneProduct" GroupRef="fc408">
    <Graphics CenterX="1252.4308596580345" CenterY="464.0711726486283" Width="80.0" Height="20.0" ZOrder="32768" FontSize="10" Valign="Middle" />
    <Xref Database="Ensembl" ID="ENSG00000065054" />
  </DataNode>
  <DataNode TextLabel="STRN" Type="GeneProduct" GroupRef="fc408">
    <Graphics CenterX="1252.4308596580345" CenterY="484.0711726486283" Width="80.0" Height="20.0" ZOrder="32768" FontSize="10" Valign="Middle" />
    <Xref Database="Ensembl" ID="ENSG00000115808" />
  </DataNode>
  <DataNode TextLabel="STX7" Type="GeneProduct" GroupRef="fc408">
    <Graphics CenterX="1252.4308596580345" CenterY="504.0711726486283" Width="80.0" Height="20.0" ZOrder="32768" FontSize="10" Valign="Middle" />
    <Xref Database="Ensembl" ID="ENSG00000079950" />
  </DataNode>
  <DataNode TextLabel="SYPL1" Type="GeneProduct" GroupRef="fc408">
    <Graphics CenterX="1252.4308596580345" CenterY="524.0711726486286" Width="80.0" Height="20.0" ZOrder="32768" FontSize="10" Valign="Middle" />
    <Xref Database="Ensembl" ID="ENSG00000008282" />
  </DataNode>
  <DataNode TextLabel="TLOC1" Type="GeneProduct" GroupRef="fc408">
    <Graphics CenterX="1252.4308596580345" CenterY="544.0711726486281" Width="80.0" Height="20.0" ZOrder="32768" FontSize="10" Valign="Middle" />
    <Xref Database="Ensembl" ID="ENSG00000008952" />
  </DataNode>
  <DataNode TextLabel="TMED10" Type="GeneProduct" GroupRef="fc408">
    <Graphics CenterX="1252.4308596580345" CenterY="564.0711726486282" Width="80.0" Height="20.0" ZOrder="32768" FontSize="10" Valign="Middle" />
    <Xref Database="Ensembl" ID="ENSG00000170348" />
  </DataNode>
  <DataNode TextLabel="TMED2" Type="GeneProduct" GroupRef="fc408">
    <Graphics CenterX="1252.4308596580345" CenterY="584.071172648628" Width="80.0" Height="20.0" ZOrder="32768" FontSize="10" Valign="Middle" />
    <Xref Database="Ensembl" ID="ENSG00000086598" />
  </DataNode>
  <DataNode TextLabel="TMED3" Type="GeneProduct" GroupRef="fc408">
    <Graphics CenterX="1252.4308596580345" CenterY="604.071172648628" Width="80.0" Height="20.0" ZOrder="32768" FontSize="10" Valign="Middle" />
    <Xref Database="Ensembl" ID="ENSG00000166557" />
  </DataNode>
  <DataNode TextLabel="TMED7" Type="GeneProduct" GroupRef="fc408">
    <Graphics CenterX="1252.4308596580345" CenterY="624.071172648628" Width="80.0" Height="20.0" ZOrder="32768" FontSize="10" Valign="Middle" />
    <Xref Database="Ensembl" ID="ENSG00000134970" />
  </DataNode>
  <DataNode TextLabel="TICAM2" Type="GeneProduct" GroupRef="fc408">
    <Graphics CenterX="1252.4308596580345" CenterY="644.071172648628" Width="80.0" Height="20.0" ZOrder="32768" FontSize="10" Valign="Middle" />
    <Xref Database="Ensembl" ID="ENSG00000134970" />
  </DataNode>
  <DataNode TextLabel="TMEM41B" Type="GeneProduct" GroupRef="fc408">
    <Graphics CenterX="1252.4308596580345" CenterY="664.071172648628" Width="80.0" Height="20.0" ZOrder="32768" FontSize="10" Valign="Middle" />
    <Xref Database="Ensembl" ID="ENSG00000166471" />
  </DataNode>
  <DataNode TextLabel="TMEM87A" Type="GeneProduct" GroupRef="fc408">
    <Graphics CenterX="1252.4308596580345" CenterY="684.0711726486281" Width="80.0" Height="20.0" ZOrder="32768" FontSize="10" Valign="Middle" />
    <Xref Database="Ensembl" ID="ENSG00000103978" />
  </DataNode>
  <DataNode TextLabel="TNFAIP2" Type="GeneProduct" GroupRef="fc408">
    <Graphics CenterX="1252.4308596580345" CenterY="704.0711726486284" Width="80.0" Height="20.0" ZOrder="32768" FontSize="10" Valign="Middle" />
    <Xref Database="Ensembl" ID="ENSG00000185215" />
  </DataNode>
  <DataNode TextLabel="TNFRSF10B" Type="GeneProduct" GroupRef="fc408">
    <Graphics CenterX="1252.4308596580345" CenterY="724.0711726486284" Width="80.0" Height="20.0" ZOrder="32768" FontSize="10" Valign="Middle" />
    <Xref Database="Ensembl" ID="ENSG00000120889" />
  </DataNode>
  <DataNode TextLabel="UAP1" Type="GeneProduct" GroupRef="fc408">
    <Graphics CenterX="1252.4308596580345" CenterY="744.0711726486284" Width="80.0" Height="20.0" ZOrder="32768" FontSize="10" Valign="Middle" />
    <Xref Database="Ensembl" ID="ENSG00000117143" />
  </DataNode>
  <DataNode TextLabel="WNT5A" Type="GeneProduct" GroupRef="fc408">
    <Graphics CenterX="1252.4308596580345" CenterY="764.0711726486284" Width="80.0" Height="20.0" ZOrder="32768" FontSize="10" Valign="Middle" />
    <Xref Database="Ensembl" ID="ENSG00000114251" />
  </DataNode>
  <DataNode TextLabel="ZNF294" Type="GeneProduct" GroupRef="fc408">
    <Graphics CenterX="1165.0946151165504" CenterY="764.4205176267944" Width="80.0" Height="20.0" ZOrder="32768" FontSize="10" Valign="Middle" />
    <Xref Database="Ensembl" ID="ENSG00000198862" />
  </DataNode>
  <DataNode TextLabel="KRAS" Type="GeneProduct" GroupRef="f5cd3">
    <Graphics CenterX="155.58343337334924" CenterY="681.7527010804307" Width="80.0" Height="20.0" ZOrder="32768" FontSize="10" Valign="Middle" />
    <Xref Database="Ensembl" ID="ENSG00000133703" />
  </DataNode>
  <DataNode TextLabel="NRAS" Type="GeneProduct" GroupRef="f5cd3">
    <Graphics CenterX="155.58343337334918" CenterY="701.7527010804307" Width="80.0" Height="20.0" ZOrder="32768" FontSize="10" Valign="Middle" />
    <Xref Database="Ensembl" ID="ENSG00000009307" />
  </DataNode>
  <DataNode TextLabel="NF2" GraphId="b88f1" Type="GeneProduct" GroupRef="d3090">
    <Graphics CenterX="309.62645413455164" CenterY="602.0384166107025" Width="80.0" Height="20.0" ZOrder="32768" FontSize="10" Valign="Middle" />
    <Xref Database="Ensembl" ID="ENSG00000186575" />
  </DataNode>
  <DataNode TextLabel="MTPN " Type="GeneProduct" GroupRef="d3090">
    <Graphics CenterX="309.62645413455164" CenterY="622.0384166107023" Width="80.0" Height="20.0" ZOrder="32768" FontSize="10" Valign="Middle" />
    <Xref Database="Ensembl" ID="ENSG00000105887" />
  </DataNode>
  <DataNode TextLabel="CCND1 / Cyclin D1" Type="GeneProduct" GroupRef="d3090">
    <Graphics CenterX="309.62645413455164" CenterY="642.0384166107024" Width="104.78600533520932" Height="20.0" ZOrder="32768" FontSize="10" Valign="Middle" />
    <Xref Database="Ensembl" ID="ENSG00000110092" />
  </DataNode>
  <DataNode TextLabel="IGF2BP1 / IMP-1" GraphId="e38c5" Type="GeneProduct">
    <Graphics CenterX="309.62645413455164" CenterY="770.3231827731139" Width="109.0339460029902" Height="20.0" ZOrder="32768" FontSize="10" Valign="Middle" />
    <Xref Database="Ensembl" ID="ENSG00000159217" />
  </DataNode>
  <DataNode TextLabel="HDAC4" Type="GeneProduct" GroupRef="b8200">
    <Graphics CenterX="1012.8663558698865" CenterY="841.3033026423016" Width="80.0" Height="20.0" ZOrder="32768" FontSize="10" Valign="Middle" />
    <Xref Database="Ensembl" ID="ENSG00000068024" />
  </DataNode>
  <DataNode TextLabel="GJA1" Type="GeneProduct" GroupRef="b8200">
    <Graphics CenterX="926.0739030396987" CenterY="799.0391516989059" Width="80.0" Height="20.0" ZOrder="32768" FontSize="10" Valign="Middle" />
    <Xref Database="Ensembl" ID="ENSG00000152661" />
  </DataNode>
  <DataNode TextLabel="GJA1" Type="GeneProduct" GroupRef="b8200">
    <Graphics CenterX="926.0739030396987" CenterY="819.0391516989062" Width="80.0" Height="20.0" ZOrder="32768" FontSize="10" Valign="Middle" />
    <Xref Database="Ensembl" ID="ENSG00000152661" />
  </DataNode>
  <DataNode TextLabel="KCNQ1" Type="GeneProduct" GroupRef="b8200">
    <Graphics CenterX="926.0739030396987" CenterY="839.0391516989062" Width="80.0" Height="20.0" ZOrder="32768" FontSize="10" Valign="Middle" />
    <Xref Database="Ensembl" ID="ENSG00000053918" />
  </DataNode>
  <DataNode TextLabel="EZH2 / Enx-1" GraphId="d0152" Type="GeneProduct">
    <Graphics CenterX="1410.4375500092126" CenterY="159.53547765330032" Width="80.0" Height="20.0" ZOrder="32768" FontSize="10" Valign="Middle" />
    <Xref Database="Ensembl" ID="ENSG00000106462" />
  </DataNode>
  <DataNode TextLabel="RB1" GraphId="dec34" Type="GeneProduct" GroupRef="c3980">
    <Graphics CenterX="1410.4375500092126" CenterY="272.0666882469814" Width="80.0" Height="20.0" ZOrder="32768" FontSize="10" Valign="Middle" />
    <Xref Database="Ensembl" ID="ENSG00000139687" />
  </DataNode>
  <DataNode TextLabel="ARID4B / Rbp1-like" Type="GeneProduct" GroupRef="c3980">
    <Graphics CenterX="1410.4375500092126" CenterY="292.0666882469814" Width="101.0437991556077" Height="20.0" ZOrder="32768" FontSize="10" Valign="Middle" />
    <Xref Database="Ensembl" ID="ENSG00000054267" />
  </DataNode>
  <DataNode TextLabel="MYLIP " Type="GeneProduct" GroupRef="c3980">
    <Graphics CenterX="1410.4375500092126" CenterY="312.06668824698136" Width="80.0" Height="20.0" ZOrder="32768" FontSize="10" Valign="Middle" />
    <Xref Database="Ensembl" ID="ENSG00000007944" />
  </DataNode>
  <DataNode TextLabel="HIPK3 " Type="GeneProduct" GroupRef="c3980">
    <Graphics CenterX="1410.4375500092126" CenterY="332.06668824698136" Width="80.0" Height="20.0" ZOrder="32768" FontSize="10" Valign="Middle" />
    <Xref Database="Ensembl" ID="ENSG00000110422" />
  </DataNode>
  <DataNode TextLabel="CDKN1A / p21" Type="GeneProduct" GroupRef="c3980">
    <Graphics CenterX="1410.4375500092126" CenterY="352.0666882469813" Width="80.0" Height="20.0" ZOrder="32768" FontSize="10" Valign="Middle" />
    <Xref Database="Ensembl" ID="ENSG00000124762" />
  </DataNode>
  <DataNode TextLabel="CDKN1A / p21" GraphId="fbb7e" Type="GeneProduct">
    <Graphics CenterX="1410.4375500092126" CenterY="460.7349135281422" Width="80.0" Height="20.0" ZOrder="32768" FontSize="10" Valign="Middle" />
    <Xref Database="Ensembl" ID="ENSG00000124762" />
  </DataNode>
  <DataNode TextLabel="NFIA / NF1-A" GraphId="b9862" Type="GeneProduct" GroupRef="e0d00">
    <Graphics CenterX="1410.4375500092126" CenterY="565.7220860127075" Width="80.0" Height="20.0" ZOrder="32768" FontSize="10" Valign="Middle" />
    <Xref Database="Ensembl" ID="ENSG00000162599" />
  </DataNode>
  <DataNode TextLabel="BACE1 / Beta-Secretase 1" Type="GeneProduct" GroupRef="e0d00">
    <Graphics CenterX="1410.4375500092126" CenterY="585.7220860127075" Width="126.32486520417754" Height="20.0" ZOrder="32768" FontSize="10" Valign="Middle" />
    <Xref Database="Ensembl" ID="ENSG00000186318" />
  </DataNode>
  <DataNode TextLabel="CCNG1" GraphId="fae7e" Type="GeneProduct">
    <Graphics CenterX="1410.4375500092126" CenterY="695.2885987491891" Width="80.0" Height="20.0" ZOrder="32768" FontSize="10" Valign="Middle" />
    <Xref Database="Ensembl" ID="ENSG00000113328" />
  </DataNode>
  <DataNode TextLabel="MTPN " Type="GeneProduct" GroupRef="c2403">
    <Graphics CenterX="1410.4375500092126" CenterY="850.8205480271679" Width="80.0" Height="20.0" ZOrder="32768" FontSize="10" Valign="Middle" />
    <Xref Database="Ensembl" ID="ENSG00000105887" />
  </DataNode>
  <DataNode TextLabel="MAPK14" Type="GeneProduct" GroupRef="c2403">
    <Graphics CenterX="1410.4375500092126" CenterY="870.8205480271679" Width="80.0" Height="20.0" ZOrder="32768" FontSize="10" Valign="Middle" />
    <Xref Database="Ensembl" ID="ENSG00000112062" />
  </DataNode>
  <DataNode TextLabel="NM_014445" Type="GeneProduct" GroupRef="c2403">
    <Graphics CenterX="1410.4375500092126" CenterY="890.8205480271679" Width="80.0" Height="20.0" ZOrder="32768" FontSize="10" Valign="Middle" />
    <Xref Database="Ensembl" ID="ENSG00000120742" />
  </DataNode>
  <DataNode TextLabel="ACAA2" Type="GeneProduct" GroupRef="c2403">
    <Graphics CenterX="1410.4375500092126" CenterY="910.8205480271679" Width="80.0" Height="20.0" ZOrder="32768" FontSize="10" Valign="Middle" />
    <Xref Database="Ensembl" ID="ENSG00000167315" />
  </DataNode>
  <DataNode TextLabel="CD164" Type="GeneProduct" GroupRef="c2403">
    <Graphics CenterX="1410.4375500092126" CenterY="930.8205480271679" Width="80.0" Height="20.0" ZOrder="32768" FontSize="10" Valign="Middle" />
    <Xref Database="Ensembl" ID="ENSG00000135535" />
  </DataNode>
  <DataNode TextLabel="LAMC1 / laminin gamma " Type="GeneProduct" GroupRef="c2403">
    <Graphics CenterX="1410.4375500092126" CenterY="950.820548027168" Width="119.29197433808957" Height="20.0" ZOrder="32768" FontSize="10" Valign="Middle" />
    <Xref Database="Ensembl" ID="ENSG00000135862" />
  </DataNode>
  <DataNode TextLabel="NM_032121" Type="GeneProduct" GroupRef="c2403">
    <Graphics CenterX="1410.4375500092126" CenterY="970.8205480271681" Width="80.0" Height="20.0" ZOrder="32768" FontSize="10" Valign="Middle" />
    <Xref Database="Ensembl" ID="ENSG00000102158" />
  </DataNode>
  <DataNode TextLabel="ATP6V0E" Type="GeneProduct" GroupRef="c2403">
    <Graphics CenterX="1410.4375500092126" CenterY="990.8205480271678" Width="80.0" Height="20.0" ZOrder="32768" FontSize="10" Valign="Middle" />
    <Xref Database="Ensembl" ID="ENSG00000113732" />
  </DataNode>
  <DataNode TextLabel="NM_018211" Type="GeneProduct" GroupRef="c2403">
    <Graphics CenterX="1410.4375500092126" CenterY="1010.8205480271677" Width="80.0" Height="20.0" ZOrder="32768" FontSize="10" Valign="Middle" />
    <Xref Database="Ensembl" ID="ENSG00000162437" />
  </DataNode>
  <DataNode TextLabel="RDH10 " Type="GeneProduct" GroupRef="c2403">
    <Graphics CenterX="1410.4375500092126" CenterY="1030.820548027168" Width="80.0" Height="20.0" ZOrder="32768" FontSize="10" Valign="Middle" />
    <Xref Database="Ensembl" ID="ENSG00000121039" />
  </DataNode>
  <DataNode TextLabel="ERBB3" GraphId="d350c" Type="GeneProduct" GroupRef="e2fd9">
    <Graphics CenterX="1577.5468815007853" CenterY="142.32771728784635" Width="80.0" Height="20.0" ZOrder="32768" FontSize="10" Valign="Middle" />
    <Xref Database="Ensembl" ID="ENSG00000065361" />
  </DataNode>
  <DataNode TextLabel="ERBB2" Type="GeneProduct" GroupRef="e2fd9">
    <Graphics CenterX="1577.5468815007853" CenterY="162.32771728784635" Width="80.0" Height="20.0" ZOrder="32768" FontSize="10" Valign="Middle" />
    <Xref Database="Ensembl" ID="ENSG00000141736" />
  </DataNode>
  <DataNode TextLabel="CAMTA1" GraphId="cfbbc" Type="GeneProduct" GroupRef="d9342">
    <Graphics CenterX="1577.5468815007853" CenterY="305.6295372022633" Width="80.0" Height="20.0" ZOrder="32768" FontSize="10" Valign="Middle" />
    <Xref Database="Ensembl" ID="ENSG00000171735" />
  </DataNode>
  <DataNode TextLabel="EIF2C3" Type="GeneProduct" GroupRef="d9342">
    <Graphics CenterX="1577.5468815007853" CenterY="325.6295372022633" Width="80.0" Height="20.0" ZOrder="32768" FontSize="10" Valign="Middle" />
    <Xref Database="Ensembl" ID="ENSG00000126070" />
  </DataNode>
  <DataNode TextLabel="CSF1 / MCSF" GraphId="d89e0" Type="GeneProduct">
    <Graphics CenterX="1577.5468815007853" CenterY="459.3256147521127" Width="80.0" Height="20.0" ZOrder="32768" FontSize="10" Valign="Middle" />
    <Xref Database="Ensembl" ID="ENSG00000184371" />
  </DataNode>
  <DataNode TextLabel="SRF" GraphId="bb6fe" Type="GeneProduct" GroupRef="adb44">
    <Graphics CenterX="1577.5468815007853" CenterY="630.4028006585232" Width="80.0" Height="20.0" ZOrder="32768" FontSize="10" Valign="Middle" />
    <Xref Database="Ensembl" ID="ENSG00000112658" />
  </DataNode>
  <DataNode TextLabel="PTBP2" Type="GeneProduct" GroupRef="adb44">
    <Graphics CenterX="1577.5468815007853" CenterY="650.4028006585232" Width="80.0" Height="20.0" ZOrder="32768" FontSize="10" Valign="Middle" />
    <Xref Database="Ensembl" ID="ENSG00000117569" />
  </DataNode>
  <DataNode TextLabel="ERG" Type="GeneProduct" GroupRef="adb44">
    <Graphics CenterX="1577.5468815007853" CenterY="670.4028006585231" Width="80.0" Height="20.0" ZOrder="32768" FontSize="10" Valign="Middle" />
    <Xref Database="Ensembl" ID="ENSG00000157554" />
  </DataNode>
  <DataNode TextLabel="PKM2" GraphId="daf35" Type="GeneProduct">
    <Graphics CenterX="1577.5468815007853" CenterY="809.4875052009616" Width="80.0" Height="20.0" ZOrder="32768" FontSize="10" Valign="Middle" />
    <Xref Database="Ensembl" ID="ENSG00000067225" />
  </DataNode>
  <DataNode TextLabel="PKM2" GraphId="f59ed" Type="GeneProduct">
    <Graphics CenterX="1577.5468815007853" CenterY="929.3557578031541" Width="80.0" Height="20.0" ZOrder="32768" FontSize="10" Valign="Middle" />
    <Xref Database="Ensembl" ID="ENSG00000067225" />
  </DataNode>
  <DataNode TextLabel="HDAC4" GraphId="a75ff" Type="GeneProduct">
    <Graphics CenterX="1577.5468815007853" CenterY="1042.6987249241074" Width="80.0" Height="20.0" ZOrder="32768" FontSize="10" Valign="Middle" />
    <Xref Database="Ensembl" ID="ENSG00000068024" />
  </DataNode>
  <DataNode TextLabel="CLOCK " GraphId="bc4f7" Type="GeneProduct">
    <Graphics CenterX="1734.8064162553696" CenterY="135.03922484699095" Width="80.0" Height="20.0" ZOrder="32768" FontSize="10" Valign="Middle" />
    <Xref Database="Ensembl" ID="ENSG00000134852" />
  </DataNode>
  <DataNode TextLabel="MAPK12 / ERK5" GraphId="a186b" Type="GeneProduct" GroupRef="b08e4">
    <Graphics CenterX="1734.8064162553696" CenterY="256.42004362395426" Width="80.0" Height="20.0" ZOrder="32768" FontSize="10" Valign="Middle" />
    <Xref Database="Ensembl" ID="ENSG00000188130" />
  </DataNode>
  <DataNode TextLabel="MAPK7" Type="GeneProduct" GroupRef="b08e4">
    <Graphics CenterX="1734.8064162553696" CenterY="276.42004362395426" Width="80.0" Height="20.0" ZOrder="32768" FontSize="10" Valign="Middle" />
    <Xref Database="Ensembl" ID="ENSG00000166484" />
  </DataNode>
  <DataNode TextLabel="IRS1" GraphId="a9ab4" Type="GeneProduct">
    <Graphics CenterX="1734.8064162553696" CenterY="395.81385502971244" Width="80.0" Height="20.0" ZOrder="32768" FontSize="10" Valign="Middle" />
    <Xref Database="Ensembl" ID="ENSG00000169047" />
  </DataNode>
  <DataNode TextLabel="DMTF1" GraphId="be5e1" Type="GeneProduct" GroupRef="f008c">
    <Graphics CenterX="1734.8064162553696" CenterY="526.0642547642285" Width="80.0" Height="20.0" ZOrder="32768" FontSize="10" Valign="Middle" />
    <Xref Database="Ensembl" ID="ENSG00000135164" />
  </DataNode>
  <DataNode TextLabel="BCL2" Type="GeneProduct" GroupRef="f008c">
    <Graphics CenterX="1734.8064162553696" CenterY="546.0642547642282" Width="80.0" Height="20.0" ZOrder="32768" FontSize="10" Valign="Middle" />
    <Xref Database="Ensembl" ID="ENSG00000171791" />
  </DataNode>
  <DataNode TextLabel="MATR3" Type="GeneProduct" GroupRef="ad593">
    <Graphics CenterX="466.8599506308441" CenterY="667.1532265921404" Width="80.0" Height="20.0" ZOrder="32768" FontSize="10" Valign="Middle" />
    <Xref Database="Ensembl" ID="ENSG00000015479" />
  </DataNode>
  <DataNode TextLabel="BACH1" Type="GeneProduct" GroupRef="ad593">
    <Graphics CenterX="466.8599506308441" CenterY="687.1532265921403" Width="80.0" Height="20.0" ZOrder="32768" FontSize="10" Valign="Middle" />
    <Xref Database="Ensembl" ID="ENSG00000156273" />
  </DataNode>
  <DataNode TextLabel="TM6SF1" Type="GeneProduct" GroupRef="ad593">
    <Graphics CenterX="466.8599506308441" CenterY="707.1532265921404" Width="80.0" Height="20.0" ZOrder="32768" FontSize="10" Valign="Middle" />
    <Xref Database="Ensembl" ID="ENSG00000136404" />
  </DataNode>
  <DataNode TextLabel="TP53INP1" Type="GeneProduct" GroupRef="ad593">
    <Graphics CenterX="466.8599506308441" CenterY="727.1532265921405" Width="80.0" Height="20.0" ZOrder="32768" FontSize="10" Valign="Middle" />
    <Xref Database="Ensembl" ID="ENSG00000164938" />
  </DataNode>
  <DataNode TextLabel="BCL2" GraphId="bc864" Type="GeneProduct">
    <Graphics CenterX="1734.8064162553696" CenterY="663.622377472986" Width="80.0" Height="20.0" ZOrder="32768" FontSize="10" Valign="Middle" />
    <Xref Database="Ensembl" ID="ENSG00000171791" />
  </DataNode>
  <DataNode TextLabel="CGI-38" Type="GeneProduct" GroupRef="bced7">
    <Graphics CenterX="688.6583271016863" CenterY="761.9918660730217" Width="80.0" Height="20.0" ZOrder="32768" FontSize="10" Valign="Middle" />
    <Xref Database="Ensembl" ID="ENSG00000159713" />
  </DataNode>
  <DataNode TextLabel="BCL2" Type="GeneProduct" GroupRef="bced7">
    <Graphics CenterX="688.6583271016863" CenterY="781.9918660730219" Width="80.0" Height="20.0" ZOrder="32768" FontSize="10" Valign="Middle" />
    <Xref Database="Ensembl" ID="ENSG00000171791" />
  </DataNode>
  <DataNode TextLabel="E2F1" Type="GeneProduct" GroupRef="ed210">
    <Graphics CenterX="1734.8064162553696" CenterY="782.5244718956138" Width="80.0" Height="20.0" ZOrder="32768" FontSize="10" Valign="Middle" />
    <Xref Database="Ensembl" ID="ENSG00000101412" />
  </DataNode>
  <DataNode TextLabel="NCOA3 / AIB1" Type="GeneProduct" GroupRef="ed210">
    <Graphics CenterX="1734.8064162553696" CenterY="802.5244718956139" Width="80.0" Height="20.0" ZOrder="32768" FontSize="10" Valign="Middle" />
    <Xref Database="Ensembl" ID="ENSG00000124151" />
  </DataNode>
  <DataNode TextLabel="CDKN1A / p21" Type="GeneProduct" GroupRef="ed210">
    <Graphics CenterX="1734.8064162553696" CenterY="822.5244718956139" Width="80.0" Height="20.0" ZOrder="32768" FontSize="10" Valign="Middle" />
    <Xref Database="Ensembl" ID="ENSG00000124762" />
  </DataNode>
  <DataNode TextLabel="VSNL1" Type="GeneProduct" GroupRef="cd48c">
    <Graphics CenterX="1892.0618995420039" CenterY="160.65110448954914" Width="80.0" Height="20.0" ZOrder="32768" FontSize="10" Valign="Middle" />
    <Xref Database="Ensembl" ID="ENSG00000163032" />
  </DataNode>
  <DataNode TextLabel="GRIA2" Type="GeneProduct" GroupRef="cd48c">
    <Graphics CenterX="1892.0618995420039" CenterY="180.65110448954908" Width="80.0" Height="20.0" ZOrder="32768" FontSize="10" Valign="Middle" />
    <Xref Database="Ensembl" ID="ENSG00000120251" />
  </DataNode>
  <DataNode TextLabel="MET" GraphId="a47ae" Type="GeneProduct">
    <Graphics CenterX="1892.061899542004" CenterY="317.6164246529323" Width="80.0" Height="20.0" ZOrder="32768" FontSize="10" Valign="Middle" />
    <Xref Database="Ensembl" ID="ENSG00000105976" />
  </DataNode>
  <DataNode TextLabel="LAMC2" GraphId="befe8" Type="GeneProduct">
    <Graphics CenterX="1892.0618995420039" CenterY="418.43209192529275" Width="80.0" Height="20.0" ZOrder="32768" FontSize="10" Valign="Middle" />
    <Xref Database="Ensembl" ID="ENSG00000058085" />
  </DataNode>
  <DataNode TextLabel="HIPK3 " GraphId="b9854" Type="GeneProduct" GroupRef="bb811">
    <Graphics CenterX="1892.0618995420039" CenterY="537.1428965658368" Width="80.0" Height="20.0" ZOrder="32768" FontSize="10" Valign="Middle" />
    <Xref Database="Ensembl" ID="ENSG00000110422" />
  </DataNode>
  <DataNode TextLabel="MYLIP " Type="GeneProduct" GroupRef="bb811">
    <Graphics CenterX="1892.0618995420039" CenterY="557.142896565837" Width="80.0" Height="20.0" ZOrder="32768" FontSize="10" Valign="Middle" />
    <Xref Database="Ensembl" ID="ENSG00000007944" />
  </DataNode>
  <DataNode TextLabel="G6PD" GraphId="df812" Type="GeneProduct">
    <Graphics CenterX="1892.061899542004" CenterY="664.3730028005176" Width="80.0" Height="20.0" ZOrder="32768" FontSize="10" Valign="Middle" />
    <Xref Database="Ensembl" ID="ENSG00000160211" />
  </DataNode>
  <DataNode TextLabel="E2F1" GraphId="f522e" Type="GeneProduct">
    <Graphics CenterX="1892.0618995420039" CenterY="793.4344188380607" Width="80.0" Height="20.0" ZOrder="32768" FontSize="10" Valign="Middle" />
    <Xref Database="Ensembl" ID="ENSG00000101412" />
  </DataNode>
  <DataNode TextLabel="ZEB1 / TCF8" GraphId="d94b0" Type="GeneProduct">
    <Graphics CenterX="1892.061899542004" CenterY="894.083266012107" Width="80.0" Height="20.0" ZOrder="32768" FontSize="10" Valign="Middle" />
    <Xref Database="Ensembl" ID="ENSG00000148516" />
  </DataNode>
  <DataNode TextLabel="ZEB1 / TCF8" GraphId="cb787" Type="GeneProduct">
    <Graphics CenterX="1892.0618995420039" CenterY="1000.6492729494657" Width="80.0" Height="20.0" ZOrder="32768" FontSize="10" Valign="Middle" />
    <Xref Database="Ensembl" ID="ENSG00000148516" />
  </DataNode>
  <DataNode TextLabel="ZEB1 / TCF8" GraphId="d8a70" Type="GeneProduct">
    <Graphics CenterX="1892.061899542004" CenterY="1100.9920601357537" Width="80.0" Height="20.0" ZOrder="32768" FontSize="10" Valign="Middle" />
    <Xref Database="Ensembl" ID="ENSG00000148516" />
  </DataNode>
  <DataNode TextLabel="FSTL1 " Type="GeneProduct" GroupRef="a024c">
    <Graphics CenterX="2035.9131159487742" CenterY="141.36404091206876" Width="80.0" Height="20.0" ZOrder="32768" FontSize="10" Valign="Middle" />
    <Xref Database="Ensembl" ID="ENSG00000163430" />
  </DataNode>
  <DataNode TextLabel="GJA1" Type="GeneProduct" GroupRef="a024c">
    <Graphics CenterX="2035.9131159487742" CenterY="161.3640409120688" Width="80.0" Height="20.0" ZOrder="32768" FontSize="10" Valign="Middle" />
    <Xref Database="Ensembl" ID="ENSG00000152661" />
  </DataNode>
  <DataNode TextLabel="ESR1" Type="GeneProduct" GroupRef="a024c">
    <Graphics CenterX="2035.9131159487742" CenterY="181.3640409120689" Width="80.0" Height="20.0" ZOrder="32768" FontSize="10" Valign="Middle" />
    <Xref Database="Ensembl" ID="ENSG00000091831" />
  </DataNode>
  <DataNode TextLabel="TGFBR2" GraphId="f4ea7" Type="GeneProduct">
    <Graphics CenterX="2035.9131159487745" CenterY="290.5298029969415" Width="80.0" Height="20.0" ZOrder="32768" FontSize="10" Valign="Middle" />
    <Xref Database="Ensembl" ID="ENSG00000163513" />
  </DataNode>
  <DataNode TextLabel="ARID4B / Rbp1-like" GraphId="a7f41" Type="GeneProduct" GroupRef="d55be">
    <Graphics CenterX="2035.9131159487742" CenterY="408.745645580908" Width="94.85751832144395" Height="20.0" ZOrder="32768" FontSize="10" Valign="Middle" />
    <Xref Database="Ensembl" ID="ENSG00000054267" />
  </DataNode>
  <DataNode TextLabel="MYLIP " Type="GeneProduct" GroupRef="d55be">
    <Graphics CenterX="2035.9131159487745" CenterY="428.7456455809077" Width="80.0" Height="20.0" ZOrder="32768" FontSize="10" Valign="Middle" />
    <Xref Database="Ensembl" ID="ENSG00000007944" />
  </DataNode>
  <DataNode TextLabel="HIPK3 " Type="GeneProduct" GroupRef="d55be">
    <Graphics CenterX="2035.9131159487745" CenterY="448.74564558090736" Width="80.0" Height="20.0" ZOrder="32768" FontSize="10" Valign="Middle" />
    <Xref Database="Ensembl" ID="ENSG00000110422" />
  </DataNode>
  <DataNode TextLabel="CDKN1A / p21" Type="GeneProduct" GroupRef="d55be">
    <Graphics CenterX="2035.9131159487745" CenterY="468.74564558090765" Width="80.0" Height="20.0" ZOrder="32768" FontSize="10" Valign="Middle" />
    <Xref Database="Ensembl" ID="ENSG00000124762" />
  </DataNode>
  <DataNode TextLabel="TPM1" GraphId="e5472" Type="GeneProduct" GroupRef="ba228">
    <Graphics CenterX="2035.9131159487745" CenterY="588.2625956616213" Width="80.0" Height="20.0" ZOrder="32768" FontSize="10" Valign="Middle" />
    <Xref Database="Ensembl" ID="ENSG00000140416" />
  </DataNode>
  <DataNode TextLabel="PDCD4" Type="GeneProduct" GroupRef="ba228">
    <Graphics CenterX="2035.9131159487745" CenterY="608.2625956616213" Width="80.0" Height="20.0" ZOrder="32768" FontSize="10" Valign="Middle" />
    <Xref Database="Ensembl" ID="ENSG00000150593" />
  </DataNode>
  <DataNode TextLabel="KIT" GraphId="e271e" Type="GeneProduct" GroupRef="d551d">
    <Graphics CenterX="2035.9131159487745" CenterY="725.1623904225487" Width="80.0" Height="20.0" ZOrder="32768" FontSize="10" Valign="Middle" />
    <Xref Database="Ensembl" ID="ENSG00000157404" />
  </DataNode>
  <DataNode TextLabel="CDKN1B / KIP1, p2" Type="GeneProduct" GroupRef="d551d">
    <Graphics CenterX="2035.9131159487745" CenterY="745.1623904225485" Width="104.45287362017237" Height="20.0" ZOrder="32768" FontSize="10" Valign="Middle" />
    <Xref Database="Ensembl" ID="ENSG00000111276" />
  </DataNode>
  <DataNode TextLabel="KIT" Type="GeneProduct" GroupRef="f1414">
    <Graphics CenterX="2035.9131159487742" CenterY="864.4361488690147" Width="80.0" Height="20.0" ZOrder="32768" FontSize="10" Valign="Middle" />
    <Xref Database="Ensembl" ID="ENSG00000157404" />
  </DataNode>
  <DataNode TextLabel="CDKN1B / KIP1, p2" Type="GeneProduct" GroupRef="f1414">
    <Graphics CenterX="2035.9131159487742" CenterY="884.4361488690145" Width="100.01237628447073" Height="20.0" ZOrder="32768" FontSize="10" Valign="Middle" />
    <Xref Database="Ensembl" ID="ENSG00000111276" />
  </DataNode>
  <DataNode TextLabel="NFIA" GraphId="c8352" Type="GeneProduct">
    <Graphics CenterX="2035.9131159487742" CenterY="1001.0456089140614" Width="80.0" Height="20.0" ZOrder="32768" FontSize="10" Valign="Middle" />
    <Xref Database="Ensembl" ID="ENSG00000162599" />
  </DataNode>
  <DataNode TextLabel="HES1 " GraphId="d0b65" Type="GeneProduct">
    <Graphics CenterX="2035.9131159487747" CenterY="1150.5171778262932" Width="80.0" Height="20.0" ZOrder="32768" FontSize="10" Valign="Middle" />
    <Xref Database="Ensembl" ID="ENSG00000114315" />
  </DataNode>
  <DataNode TextLabel="CXCL12" GraphId="f4c13" Type="GeneProduct">
    <Graphics CenterX="2177.7325742733406" CenterY="133.32298975793708" Width="80.0" Height="20.0" ZOrder="32768" FontSize="10" Valign="Middle" />
    <Xref Database="Ensembl" ID="ENSG00000107562" />
  </DataNode>
  <DataNode TextLabel="NOTCH1 " GraphId="e530c" Type="GeneProduct">
    <Graphics CenterX="2177.73257427334" CenterY="220.65981841962972" Width="80.0" Height="20.0" ZOrder="32768" FontSize="10" Valign="Middle" />
    <Xref Database="Ensembl" ID="ENSG00000148400" />
  </DataNode>
  <DataNode TextLabel="MAPK14" GraphId="aee02" Type="GeneProduct" GroupRef="c55db">
    <Graphics CenterX="2177.7325742733406" CenterY="342.47940570201155" Width="80.0" Height="20.0" ZOrder="32768" FontSize="10" Valign="Middle" />
    <Xref Database="Ensembl" ID="ENSG00000112062" />
  </DataNode>
  <DataNode TextLabel="NOTCH1 " Type="GeneProduct" GroupRef="c55db">
    <Graphics CenterX="2177.7325742733406" CenterY="362.47940570201143" Width="80.0" Height="20.0" ZOrder="32768" FontSize="10" Valign="Middle" />
    <Xref Database="Ensembl" ID="ENSG00000148400" />
  </DataNode>
  <DataNode TextLabel="ALK4" Type="GeneProduct" GroupRef="c55db">
    <Graphics CenterX="2177.7325742733406" CenterY="382.4794057020114" Width="80.0" Height="20.0" ZOrder="32768" FontSize="10" Valign="Middle" />
    <Xref Database="Ensembl" ID="ENSG00000135503" />
  </DataNode>
  <DataNode TextLabel="Ezh2" GraphId="d1c75" Type="GeneProduct">
    <Graphics CenterX="2177.7325742733406" CenterY="508.8362300499996" Width="80.0" Height="20.0" ZOrder="32768" FontSize="10" Valign="Middle" />
    <Xref Database="Ensembl" ID="ENSG00000106462" />
  </DataNode>
  <DataNode TextLabel="CYP1B1" GraphId="f4955" Type="GeneProduct" GroupRef="cd9fa">
    <Graphics CenterX="2177.73257427334" CenterY="621.6277838765652" Width="80.0" Height="20.0" ZOrder="32768" FontSize="10" Valign="Middle" />
    <Xref Database="Ensembl" ID="ENSG00000138061" />
  </DataNode>
  <DataNode TextLabel="NOTCH1 " Type="GeneProduct" GroupRef="cd9fa">
    <Graphics CenterX="2177.73257427334" CenterY="641.6277838765653" Width="80.0" Height="20.0" ZOrder="32768" FontSize="10" Valign="Middle" />
    <Xref Database="Ensembl" ID="ENSG00000148400" />
  </DataNode>
  <DataNode TextLabel="DNMT3A" GraphId="b2d1a" Type="GeneProduct" GroupRef="c7373">
    <Graphics CenterX="2177.73257427334" CenterY="740.3997111217766" Width="80.0" Height="20.0" ZOrder="32768" FontSize="10" Valign="Middle" />
    <Xref Database="Ensembl" ID="ENSG00000119772" />
  </DataNode>
  <DataNode TextLabel="BACE1" Type="GeneProduct" GroupRef="c7373">
    <Graphics CenterX="2177.73257427334" CenterY="760.3997111217768" Width="80.0" Height="20.0" ZOrder="32768" FontSize="10" Valign="Middle" />
    <Xref Database="Ensembl" ID="ENSG00000186318" />
  </DataNode>
  <DataNode TextLabel="Mcl1" GraphId="a7cf8" Type="GeneProduct" GroupRef="f3a60">
    <Graphics CenterX="2177.73257427334" CenterY="887.7724995293133" Width="80.0" Height="20.0" ZOrder="32768" FontSize="10" Valign="Middle" />
    <Xref Database="Ensembl" ID="ENSG00000143384" />
  </DataNode>
  <DataNode TextLabel="DNMT3A" Type="GeneProduct" GroupRef="f3a60">
    <Graphics CenterX="2177.73257427334" CenterY="907.7724995293132" Width="80.0" Height="20.0" ZOrder="32768" FontSize="10" Valign="Middle" />
    <Xref Database="Ensembl" ID="ENSG00000119772" />
  </DataNode>
  <DataNode TextLabel="BACE1" GraphId="ead2b" Type="GeneProduct">
    <Graphics CenterX="2177.7325742733406" CenterY="1013.6799397718428" Width="80.0" Height="20.0" ZOrder="32768" FontSize="10" Valign="Middle" />
    <Xref Database="Ensembl" ID="ENSG00000186318" />
  </DataNode>
  <DataNode TextLabel="DNMT3A" GraphId="f4c43" Type="GeneProduct" GroupRef="b056e">
    <Graphics CenterX="2315.5284426295666" CenterY="140.7057670226987" Width="80.0" Height="20.0" ZOrder="32768" FontSize="10" Valign="Middle" />
    <Xref Database="Ensembl" ID="ENSG00000119772" />
  </DataNode>
  <DataNode TextLabel="LAMC1 / laminin gamma " Type="GeneProduct" GroupRef="b056e">
    <Graphics CenterX="2315.5284426295666" CenterY="160.70576702269864" Width="126.15776760671997" Height="20.0" ZOrder="32768" FontSize="10" Valign="Middle" />
    <Xref Database="Ensembl" ID="ENSG00000135862" />
  </DataNode>
  <DataNode TextLabel="FUSIP1" Type="GeneProduct" GroupRef="b056e">
    <Graphics CenterX="2315.5284426295666" CenterY="180.70576702269835" Width="80.0" Height="20.0" ZOrder="32768" FontSize="10" Valign="Middle" />
    <Xref Database="Ensembl" ID="ENSG00000188529" />
  </DataNode>
  <DataNode TextLabel="SPARC" Type="GeneProduct" GroupRef="b056e">
    <Graphics CenterX="2315.5284426295666" CenterY="200.70576702269835" Width="80.0" Height="20.0" ZOrder="32768" FontSize="10" Valign="Middle" />
    <Xref Database="Ensembl" ID="ENSG00000113140" />
  </DataNode>
  <DataNode TextLabel="COL1A2 " Type="GeneProduct" GroupRef="b056e">
    <Graphics CenterX="2315.5284426295666" CenterY="220.7057670226984" Width="80.0" Height="20.0" ZOrder="32768" FontSize="10" Valign="Middle" />
    <Xref Database="Ensembl" ID="ENSG00000164692" />
  </DataNode>
  <DataNode TextLabel="COL1A1 " Type="GeneProduct" GroupRef="b056e">
    <Graphics CenterX="2315.5284426295666" CenterY="240.7057670226984" Width="80.0" Height="20.0" ZOrder="32768" FontSize="10" Valign="Middle" />
    <Xref Database="Ensembl" ID="ENSG00000108821" />
  </DataNode>
  <DataNode TextLabel="TDG" Type="GeneProduct" GroupRef="b056e">
    <Graphics CenterX="2315.5284426295666" CenterY="260.70576702269835" Width="80.0" Height="20.0" ZOrder="32768" FontSize="10" Valign="Middle" />
    <Xref Database="Ensembl" ID="ENSG00000139372" />
  </DataNode>
  <DataNode TextLabel="COL3A1 " Type="GeneProduct" GroupRef="b056e">
    <Graphics CenterX="2315.5284426295666" CenterY="280.70576702269864" Width="80.0" Height="20.0" ZOrder="32768" FontSize="10" Valign="Middle" />
    <Xref Database="Ensembl" ID="ENSG00000168542" />
  </DataNode>
  <DataNode TextLabel="cyr61" GraphId="ae6f0" Type="GeneProduct" GroupRef="a6bee">
    <Graphics CenterX="2315.5284426295666" CenterY="373.4010090215619" Width="80.0" Height="20.0" ZOrder="32768" FontSize="10" Valign="Middle" />
    <Xref Database="Ensembl" ID="ENSG00000142871" />
  </DataNode>
  <DataNode TextLabel="THBS1 " Type="GeneProduct" GroupRef="a6bee">
    <Graphics CenterX="2315.5284426295666" CenterY="393.4010090215619" Width="80.0" Height="20.0" ZOrder="32768" FontSize="10" Valign="Middle" />
    <Xref Database="Ensembl" ID="ENSG00000137801" />
  </DataNode>
  <DataNode TextLabel="SLC7A6 " Type="GeneProduct" GroupRef="a6bee">
    <Graphics CenterX="2315.5284426295666" CenterY="413.4010090215619" Width="80.0" Height="20.0" ZOrder="32768" FontSize="10" Valign="Middle" />
    <Xref Database="Ensembl" ID="ENSG00000103064" />
  </DataNode>
  <DataNode TextLabel="TMEM113 p/ ro2730" Type="GeneProduct" GroupRef="a6bee">
    <Graphics CenterX="2315.5284426295666" CenterY="433.4010090215619" Width="101.1327425816944" Height="20.0" ZOrder="32768" FontSize="10" Valign="Middle" />
    <Xref Database="Ensembl" ID="ENSG00000164091" />
  </DataNode>
  <DataNode TextLabel="CDK6 " Type="GeneProduct" GroupRef="a6bee">
    <Graphics CenterX="2315.5284426295666" CenterY="453.4010090215619" Width="80.0" Height="20.0" ZOrder="32768" FontSize="10" Valign="Middle" />
    <Xref Database="Ensembl" ID="ENSG00000105810" />
  </DataNode>
  <DataNode TextLabel="VEZT / vezatin" Type="GeneProduct" GroupRef="a6bee">
    <Graphics CenterX="2315.5284426295666" CenterY="473.4010090215619" Width="80.0" Height="20.0" ZOrder="32768" FontSize="10" Valign="Middle" />
    <Xref Database="Ensembl" ID="ENSG00000028203" />
  </DataNode>
  <DataNode TextLabel="NOTCH1 " GraphId="c1b16" Type="GeneProduct">
    <Graphics CenterX="2315.5284426295666" CenterY="607.1302430220812" Width="80.0" Height="20.0" ZOrder="32768" FontSize="10" Valign="Middle" />
    <Xref Database="Ensembl" ID="ENSG00000148400" />
  </DataNode>
  <DataNode TextLabel="E2F3" GraphId="a660a" Type="GeneProduct" GroupRef="c3dcb">
    <Graphics CenterX="2315.5284426295666" CenterY="701.2495579286062" Width="80.0" Height="20.0" ZOrder="32768" FontSize="10" Valign="Middle" />
    <Xref Database="Ensembl" ID="ENSG00000112242" />
  </DataNode>
  <DataNode TextLabel="CDK6" Type="GeneProduct" GroupRef="c3dcb">
    <Graphics CenterX="2315.5284426295666" CenterY="721.2495579286062" Width="80.0" Height="20.0" ZOrder="32768" FontSize="10" Valign="Middle" />
    <Xref Database="Ensembl" ID="ENSG00000105810" />
  </DataNode>
  <DataNode TextLabel="CCND1 / Cyclin D1" Type="GeneProduct" GroupRef="c3dcb">
    <Graphics CenterX="2315.5284426295666" CenterY="741.2495579286062" Width="96.12773757668947" Height="20.0" ZOrder="32768" FontSize="10" Valign="Middle" />
    <Xref Database="Ensembl" ID="ENSG00000110092" />
  </DataNode>
  <DataNode TextLabel="CDKN1A / p21" GraphId="fe083" Type="GeneProduct">
    <Graphics CenterX="2315.5284426295666" CenterY="846.5033625994892" Width="80.0" Height="20.0" ZOrder="32768" FontSize="10" Valign="Middle" />
    <Xref Database="Ensembl" ID="ENSG00000124762" />
  </DataNode>
  <DataNode TextLabel="MTPN " Type="GeneProduct" GroupRef="a90b0">
    <Graphics CenterX="2315.5284426295666" CenterY="945.6406659229482" Width="80.0" Height="20.0" ZOrder="32768" FontSize="10" Valign="Middle" />
    <Xref Database="Ensembl" ID="ENSG00000105887" />
  </DataNode>
  <DataNode TextLabel="C1QBP " Type="GeneProduct" GroupRef="a90b0">
    <Graphics CenterX="2315.5284426295666" CenterY="965.640665922948" Width="80.0" Height="20.0" ZOrder="32768" FontSize="10" Valign="Middle" />
    <Xref Database="Ensembl" ID="ENSG00000108561" />
  </DataNode>
  <DataNode TextLabel="ADIPOR2 " Type="GeneProduct" GroupRef="a90b0">
    <Graphics CenterX="2315.5284426295666" CenterY="985.640665922948" Width="80.0" Height="20.0" ZOrder="32768" FontSize="10" Valign="Middle" />
    <Xref Database="Ensembl" ID="ENSG00000006831" />
  </DataNode>
  <DataNode TextLabel="USP1 " Type="GeneProduct" GroupRef="a90b0">
    <Graphics CenterX="2315.5284426295666" CenterY="1005.6406659229477" Width="80.0" Height="20.0" ZOrder="32768" FontSize="10" Valign="Middle" />
    <Xref Database="Ensembl" ID="ENSG00000162607" />
  </DataNode>
  <DataNode TextLabel="TUSC2 / Fus1 , Fusion" GraphId="a19f7" Type="GeneProduct">
    <Graphics CenterX="2315.5284426295666" CenterY="1107.6086845572347" Width="109.04816077882424" Height="20.79504081098412" ZOrder="32768" FontSize="10" Valign="Middle" />
    <Xref Database="Ensembl" ID="ENSG00000114383" />
  </DataNode>
  <DataNode TextLabel="ABCG2" GraphId="ee220" Type="GeneProduct">
    <Graphics CenterX="2177.7325742733406" CenterY="1128.1320523022644" Width="80.0" Height="20.0" ZOrder="32768" FontSize="10" Valign="Middle" />
    <Xref Database="Ensembl" ID="ENSG00000118777" />
  </DataNode>
  <DataNode TextLabel="BACE1" GraphId="d4cc3" Type="GeneProduct">
    <Graphics CenterX="1734.8064162553699" CenterY="1098.3407375666716" Width="80.0" Height="20.0" ZOrder="32768" FontSize="10" Valign="Middle" />
    <Xref Database="Ensembl" ID="ENSG00000186318" />
  </DataNode>
  <DataNode TextLabel="HIPK3 " GraphId="d75e2" Type="GeneProduct" GroupRef="ec975">
    <Graphics CenterX="1734.8064162553696" CenterY="931.186905033777" Width="80.0" Height="20.0" ZOrder="32768" FontSize="10" Valign="Middle" />
    <Xref Database="Ensembl" ID="ENSG00000110422" />
  </DataNode>
  <DataNode TextLabel="MYLIP " Type="GeneProduct" GroupRef="ec975">
    <Graphics CenterX="1734.8064162553696" CenterY="951.1869050337766" Width="80.0" Height="20.0" ZOrder="32768" FontSize="10" Valign="Middle" />
    <Xref Database="Ensembl" ID="ENSG00000007944" />
  </DataNode>
  <DataNode TextLabel="MIRLET7A1" GraphId="dd2dd" Type="Rna" GroupRef="f2f60">
    <Graphics CenterX="309.62645413455164" CenterY="482.77010730608976" Width="80.0" Height="23.574257425742573" ZOrder="32899" FontSize="10" Valign="Middle" Color="990099" />
    <Xref Database="Ensembl" ID="ENSG00000199165" />
  </DataNode>
  <DataNode TextLabel="MIRLET7A2" GraphId="aad88" Type="Rna" GroupRef="f2f60">
    <Graphics CenterX="309.62645413455164" CenterY="504.55723601896113" Width="80.0" Height="23.574257425742573" ZOrder="32900" FontSize="10" Valign="Middle" Color="990099" />
    <Xref Database="Ensembl" ID="ENSG00000198975" />
  </DataNode>
  <DataNode TextLabel="MIRLET7A3" GraphId="e09d3" Type="Rna" GroupRef="f2f60">
    <Graphics CenterX="309.62645413455164" CenterY="526.344364731831" Width="80.0" Height="23.574257425742573" ZOrder="32901" FontSize="10" Valign="Middle" Color="990099" />
    <Xref Database="Ensembl" ID="ENSG00000198986" />
  </DataNode>
  <DataNode TextLabel="MIRLET7G" GraphId="de174" Type="Rna">
    <Graphics CenterX="309.62645413455164" CenterY="713.226066317575" Width="80.0" Height="23.574257425742573" ZOrder="32902" FontSize="10" Valign="Middle" Color="990099" />
    <Xref Database="Ensembl" ID="ENSG00000199150" />
  </DataNode>
  <DataNode TextLabel="MIRLET7B" GraphId="bde90" Type="Rna">
    <Graphics CenterX="309.62645413455164" CenterY="80.46949472103407" Width="80.0" Height="20.0" ZOrder="32903" FontSize="10" Valign="Middle" Color="990099" />
    <Xref Database="Ensembl" ID="ENSG00000207875" />
  </DataNode>
  <DataNode TextLabel="MIRLET7C" GraphId="ce55c" Type="GeneProduct" GroupRef="fe126">
    <Graphics CenterX="74.87855497488758" CenterY="173.2423655163046" Width="80.0" Height="20.0" ZOrder="32906" FontSize="10" Valign="Middle" Color="990099" />
    <Xref Database="Ensembl" ID="ENSG00000199030" />
  </DataNode>
  <DataNode TextLabel="MIRLET7A1" GraphId="a75bb" Type="Rna" GroupRef="fe126">
    <Graphics CenterX="74.87855497488752" CenterY="84.30672195194802" Width="80.0" Height="23.574257425742573" ZOrder="32908" FontSize="10" Valign="Middle" Color="990099" />
    <Xref Database="Ensembl" ID="ENSG00000199165" />
  </DataNode>
  <DataNode TextLabel="MIRLET7A2" GraphId="ecce2" Type="Rna" GroupRef="fe126">
    <Graphics CenterX="74.87855497488752" CenterY="107.88097937769058" Width="80.0" Height="23.574257425742573" ZOrder="32909" FontSize="10" Valign="Middle" Color="990099" />
    <Xref Database="Ensembl" ID="ENSG00000198975" />
  </DataNode>
  <DataNode TextLabel="MIRLET7A3" GraphId="eeb95" Type="Rna" GroupRef="fe126">
    <Graphics CenterX="74.87855497488752" CenterY="131.45523680343314" Width="80.0" Height="23.574257425742573" ZOrder="32910" FontSize="10" Valign="Middle" Color="990099" />
    <Xref Database="Ensembl" ID="ENSG00000198986" />
  </DataNode>
  <DataNode TextLabel="MIRLET7B" GraphId="eef08" Type="Rna" GroupRef="fe126">
    <Graphics CenterX="74.87855497488752" CenterY="153.2423655163046" Width="80.0" Height="20.0" ZOrder="32911" FontSize="10" Valign="Middle" Color="990099" />
    <Xref Database="Ensembl" ID="ENSG00000207875" />
  </DataNode>
  <DataNode TextLabel="MIRLET7D" GraphId="e4b0d" Type="GeneProduct" GroupRef="fe126">
    <Graphics CenterX="156.81132808413136" CenterY="81.8978277011785" Width="80.0" Height="20.0" ZOrder="32912" FontSize="10" Valign="Middle" Color="990099" />
    <Xref Database="Ensembl" ID="ENSG00000199133" />
  </DataNode>
  <DataNode TextLabel="MIRLET7E" GraphId="a89d6" Type="GeneProduct" GroupRef="fe126">
    <Graphics CenterX="156.81132808413136" CenterY="101.89782770117844" Width="80.0" Height="20.0" ZOrder="32913" FontSize="10" Valign="Middle" Color="990099" />
    <Xref Database="Ensembl" ID="ENSG00000198972" />
  </DataNode>
  <DataNode TextLabel="MIRLET7F1" GraphId="af798" Type="GeneProduct" GroupRef="fe126">
    <Graphics CenterX="156.81132808413136" CenterY="121.89782770117844" Width="80.0" Height="20.0" ZOrder="32914" FontSize="10" Valign="Middle" Color="990099" />
    <Xref Database="Ensembl" ID="ENSG00000199072" />
  </DataNode>
  <DataNode TextLabel="MIRLET7F2" GraphId="f4be2" Type="GeneProduct" GroupRef="fe126">
    <Graphics CenterX="156.81132808413142" CenterY="141.8978277011784" Width="80.0" Height="20.0" ZOrder="32915" FontSize="10" Valign="Middle" Color="990099" />
    <Xref Database="Ensembl" ID="ENSG00000208012" />
  </DataNode>
  <DataNode TextLabel="MIRLET7G" GraphId="f78cf" Type="GeneProduct" GroupRef="fe126">
    <Graphics CenterX="156.81132808413147" CenterY="161.89782770117833" Width="80.0" Height="20.0" ZOrder="32916" FontSize="10" Valign="Middle" Color="990099" />
    <Xref Database="Ensembl" ID="ENSG00000199150" />
  </DataNode>
  <DataNode TextLabel="MIR155" GraphId="d4ada" Type="Rna">
    <Graphics CenterX="509.5574520832114" CenterY="77.94314424049433" Width="80.0" Height="20.0" ZOrder="32917" FontSize="10" Valign="Middle" Color="990099" />
    <Xref Database="Ensembl" ID="ENSG00000207795" />
  </DataNode>
  <DataNode TextLabel="MIR16-1" GraphId="ad4e2" Type="Rna" GroupRef="ebea1">
    <Graphics CenterX="732.2482102010915" CenterY="69.89345991643265" Width="80.0" Height="20.0" ZOrder="32919" FontSize="10" Valign="Middle" Color="990099" />
    <Xref Database="Ensembl" ID="ENSG00000208006" />
  </DataNode>
  <DataNode TextLabel="MIR16-2" GraphId="d0c60" Type="Rna" GroupRef="ebea1">
    <Graphics CenterX="732.2482102010915" CenterY="89.89345991643272" Width="80.0" Height="20.0" ZOrder="32920" FontSize="10" Valign="Middle" Color="990099" />
    <Xref Database="Ensembl" ID="ENSG00000198987" />
  </DataNode>
  <DataNode TextLabel="MIR1-1" GraphId="ff93c" Type="Rna" GroupRef="b8ce6">
    <Graphics CenterX="968.639998205615" CenterY="73.5618525056615" Width="80.0" Height="20.0" ZOrder="32922" FontSize="10" Valign="Middle" Color="990099" />
    <Xref Database="Entrez Gene" ID="406904" />
  </DataNode>
  <DataNode TextLabel="MIR1-2" GraphId="ba550" Type="Rna" GroupRef="b8ce6">
    <Graphics CenterX="968.639998205615" CenterY="93.56185250566153" Width="80.0" Height="20.0" ZOrder="32923" FontSize="10" Valign="Middle" Color="990099" />
    <Xref Database="Entrez Gene" ID="406905" />
  </DataNode>
  <DataNode TextLabel="MIR30A" GraphId="f23b3" Type="Rna">
    <Graphics CenterX="1208.087122918815" CenterY="78.90177890825937" Width="80.0" Height="20.0" ZOrder="32925" FontSize="10" Valign="Middle" Color="990099" />
    <Xref Database="Ensembl" ID="ENSG00000207827" />
  </DataNode>
  <DataNode TextLabel="MIR101-1" GraphId="c39d6" Type="Rna" GroupRef="f2ecd">
    <Graphics CenterX="1410.4375500092126" CenterY="74.77966843254782" Width="80.0" Height="20.0" ZOrder="32927" FontSize="10" Valign="Middle" Color="990099" />
    <Xref Database="Ensembl" ID="ENSG00000199135" />
  </DataNode>
  <DataNode TextLabel="MIR101-2" GraphId="a0439" Type="Rna" GroupRef="f2ecd">
    <Graphics CenterX="1410.4375500092126" CenterY="94.77966843254785" Width="80.0" Height="20.0" ZOrder="32928" FontSize="10" Valign="Middle" Color="990099" />
    <Xref Database="Ensembl" ID="ENSG00000199065" />
  </DataNode>
  <DataNode TextLabel="MIR106A" GraphId="ebfbc" Type="Rna">
    <Graphics CenterX="1410.4375500092124" CenterY="211.32197716463733" Width="80.0" Height="20.0" ZOrder="32929" FontSize="10" Valign="Middle" Color="990099" />
    <Xref Database="Ensembl" ID="ENSG00000207602" />
  </DataNode>
  <DataNode TextLabel="MIR106B" GraphId="c44e5" Type="Rna">
    <Graphics CenterX="1410.4375500092126" CenterY="406.08158186260374" Width="80.0" Height="20.0" ZOrder="32930" FontSize="10" Valign="Middle" Color="990099" />
    <Xref Database="Ensembl" ID="ENSG00000208036" />
  </DataNode>
  <DataNode TextLabel="MIR107" GraphId="b52cc" Type="Rna">
    <Graphics CenterX="1410.4375500092124" CenterY="512.8582181907411" Width="80.0" Height="20.0" ZOrder="32931" FontSize="10" Valign="Middle" Color="990099" />
    <Xref Database="Ensembl" ID="ENSG00000198997" />
  </DataNode>
  <DataNode TextLabel="MIR122" GraphId="ce918" Type="Rna">
    <Graphics CenterX="1410.4375500092126" CenterY="637.8112385265679" Width="80.0" Height="20.0" ZOrder="32932" FontSize="10" Valign="Middle" Color="990099" />
    <Xref Database="Ensembl" ID="ENSG00000207778" />
  </DataNode>
  <DataNode TextLabel="MIR124-1" GraphId="e680f" Type="Rna" GroupRef="d3477">
    <Graphics CenterX="1410.4375500092124" CenterY="747.5679295241354" Width="80.0" Height="20.0" ZOrder="32933" FontSize="10" Valign="Middle" Color="990099" />
    <Xref Database="Ensembl" ID="ENSG00000208010" />
  </DataNode>
  <DataNode TextLabel="MIR124-2" GraphId="b3ce2" Type="Rna" GroupRef="d3477">
    <Graphics CenterX="1410.4375500092126" CenterY="767.5679295241354" Width="80.0" Height="20.0" ZOrder="32934" FontSize="10" Valign="Middle" Color="990099" />
    <Xref Database="Ensembl" ID="ENSG00000207816" />
  </DataNode>
  <DataNode TextLabel="MIR124-3" GraphId="bb5e2" Type="Rna" GroupRef="d3477">
    <Graphics CenterX="1410.4375500092124" CenterY="787.5679295241355" Width="80.0" Height="20.0" ZOrder="32935" FontSize="10" Valign="Middle" Color="990099" />
    <Xref Database="Ensembl" ID="ENSG00000207598" />
  </DataNode>
  <DataNode TextLabel="MIR15B" GraphId="a7bfb" Type="Rna">
    <Graphics CenterX="1734.8064162553696" CenterY="602.6754138743065" Width="80.0" Height="20.0" ZOrder="32936" FontSize="10" Valign="Middle" Color="990099" />
    <Xref Database="Ensembl" ID="ENSG00000207779" />
  </DataNode>
  <DataNode TextLabel="MIR17" GraphId="e8ec4" Type="Rna">
    <Graphics CenterX="1734.8064162553696" CenterY="714.784245635892" Width="80.0" Height="20.0" ZOrder="32938" FontSize="10" Valign="Middle" Color="990099" />
    <Xref Database="Ensembl" ID="ENSG00000207745" />
  </DataNode>
  <DataNode TextLabel="MIR133A1" GraphId="dba88" Type="Rna" GroupRef="b73f4">
    <Graphics CenterX="1577.5468815007853" CenterY="520.9642170754668" Width="80.0" Height="20.0" ZOrder="32940" FontSize="10" Valign="Middle" Color="990099" />
    <Xref Database="Ensembl" ID="ENSG00000207786" />
  </DataNode>
  <DataNode TextLabel="MIR133A2" GraphId="c8964" Type="Rna" GroupRef="b73f4">
    <Graphics CenterX="1577.5468815007853" CenterY="540.9642170754668" Width="80.0" Height="20.0" ZOrder="32941" FontSize="10" Valign="Middle" Color="990099" />
    <Xref Database="Ensembl" ID="ENSG00000207764" />
  </DataNode>
  <DataNode TextLabel="MIR133B" GraphId="a62e7" Type="Rna" GroupRef="b73f4">
    <Graphics CenterX="1577.5468815007853" CenterY="560.9642170754668" Width="80.0" Height="20.0" ZOrder="32942" FontSize="10" Valign="Middle" Color="990099" />
    <Xref Database="Ensembl" ID="ENSG00000199080" />
  </DataNode>
  <DataNode TextLabel="MIR125A" GraphId="d1bcd" Type="Rna">
    <Graphics CenterX="1577.5468815007853" CenterY="77.46298780696439" Width="80.0" Height="20.0" ZOrder="32943" FontSize="10" Valign="Middle" Color="990099" />
    <Xref Database="Ensembl" ID="ENSG00000208008" />
  </DataNode>
  <DataNode TextLabel="MIR129-1" GraphId="a2aa7" Type="Rna" GroupRef="c9bcc">
    <Graphics CenterX="1577.5468815007853" CenterY="220.8951920536363" Width="80.0" Height="20.0" ZOrder="32944" FontSize="10" Valign="Middle" Color="990099" />
    <Xref Database="Ensembl" ID="ENSG00000207705" />
  </DataNode>
  <DataNode TextLabel="MIR129-2" GraphId="a6888" Type="Rna" GroupRef="c9bcc">
    <Graphics CenterX="1577.5468815007853" CenterY="240.8951920536363" Width="80.0" Height="20.0" ZOrder="32945" FontSize="10" Valign="Middle" Color="990099" />
    <Xref Database="Ensembl" ID="ENSG00000199077" />
  </DataNode>
  <DataNode TextLabel="MIR130A" GraphId="fd3b0" Type="Rna" GroupRef="c271b">
    <Graphics CenterX="1577.5468815007853" CenterY="377.92618715967245" Width="80.0" Height="20.0" ZOrder="32946" FontSize="10" Valign="Middle" Color="990099" />
    <Xref Database="Ensembl" ID="ENSG00000208009" />
  </DataNode>
  <DataNode TextLabel="MIR130B" GraphId="fc1cf" Type="Rna" GroupRef="c271b">
    <Graphics CenterX="1577.5468815007853" CenterY="397.92618715967245" Width="80.0" Height="20.0" ZOrder="32947" FontSize="10" Valign="Middle" Color="990099" />
    <Xref Database="Ensembl" ID="ENSG00000207751" />
  </DataNode>
  <DataNode TextLabel="MIR133A1" GraphId="c99e0" Type="Rna" GroupRef="ae6dd">
    <Graphics CenterX="1577.5468815007853" CenterY="726.7227815126613" Width="80.0" Height="20.0" ZOrder="32948" FontSize="10" Valign="Middle" Color="990099" />
    <Xref Database="Ensembl" ID="ENSG00000207786" />
  </DataNode>
  <DataNode TextLabel="MIR133A2" GraphId="b39d7" Type="Rna" GroupRef="ae6dd">
    <Graphics CenterX="1577.5468815007853" CenterY="746.7227815126613" Width="80.0" Height="20.0" ZOrder="32949" FontSize="10" Valign="Middle" Color="990099" />
    <Xref Database="Ensembl" ID="ENSG00000207764" />
  </DataNode>
  <DataNode TextLabel="MIR133B" GraphId="d52ad" Type="Rna">
    <Graphics CenterX="1577.5468815007853" CenterY="869.4960278421881" Width="80.0" Height="20.0" ZOrder="32950" FontSize="10" Valign="Middle" Color="990099" />
    <Xref Database="Ensembl" ID="ENSG00000199080" />
  </DataNode>
  <DataNode TextLabel="MIR140" GraphId="ff1aa" Type="Rna">
    <Graphics CenterX="1577.5468815007853" CenterY="983.9005955420249" Width="80.0" Height="20.0" ZOrder="32951" FontSize="10" Valign="Middle" Color="990099" />
    <Xref Database="Ensembl" ID="ENSG00000208017" />
  </DataNode>
  <DataNode TextLabel="MIR141" GraphId="f9709" Type="Rna">
    <Graphics CenterX="1734.8064162553696" CenterY="78.72516408240325" Width="80.0" Height="20.0" ZOrder="32952" FontSize="10" Valign="Middle" Color="990099" />
    <Xref Database="Ensembl" ID="ENSG00000207708" />
  </DataNode>
  <DataNode TextLabel="MIR143" GraphId="ab095" Type="Rna">
    <Graphics CenterX="1734.8064162553696" CenterY="190.89630073629849" Width="80.0" Height="20.0" ZOrder="32953" FontSize="10" Valign="Middle" Color="990099" />
    <Xref Database="Ensembl" ID="ENSG00000208035" />
  </DataNode>
  <DataNode TextLabel="MIR145" GraphId="c041e" Type="Rna">
    <Graphics CenterX="1734.8064162553696" CenterY="337.55019601088355" Width="80.0" Height="20.0" ZOrder="32954" FontSize="10" Valign="Middle" Color="990099" />
    <Xref Database="Ensembl" ID="ENSG00000207700" />
  </DataNode>
  <DataNode TextLabel="MIR15A" GraphId="d73e8" Type="Rna" GroupRef="b48cb">
    <Graphics CenterX="1734.8064162553696" CenterY="448.4673364596829" Width="80.0" Height="20.0" ZOrder="32956" FontSize="10" Valign="Middle" Color="990099" />
    <Xref Database="Ensembl" ID="ENSG00000207718" />
  </DataNode>
  <DataNode TextLabel="MIR15B" GraphId="b3061" Type="Rna" GroupRef="b48cb">
    <Graphics CenterX="1734.8064162553696" CenterY="468.467336459683" Width="80.0" Height="20.0" ZOrder="32957" FontSize="10" Valign="Middle" Color="990099" />
    <Xref Database="Ensembl" ID="ENSG00000207779" />
  </DataNode>
  <DataNode TextLabel="MIR181B1" GraphId="bfc81" Type="Rna" GroupRef="d99d4">
    <Graphics CenterX="1892.061899542004" CenterY="79.10555572763863" Width="80.0" Height="20.0" ZOrder="32965" FontSize="10" Valign="Middle" Color="990099" />
    <Xref Database="Ensembl" ID="ENSG00000207975" />
  </DataNode>
  <DataNode TextLabel="MIR181B2" GraphId="ecd08" Type="Rna" GroupRef="d99d4">
    <Graphics CenterX="1892.061899542004" CenterY="99.10555572763859" Width="80.0" Height="20.0" ZOrder="32966" FontSize="10" Valign="Middle" Color="990099" />
    <Xref Database="Ensembl" ID="ENSG00000207737" />
  </DataNode>
  <DataNode TextLabel="MIR199A1" GraphId="c55ab" Type="Rna" GroupRef="a69e8">
    <Graphics CenterX="1892.061899542004" CenterY="240.75742303080395" Width="80.0" Height="20.0" ZOrder="32968" FontSize="10" Valign="Middle" Color="990099" />
    <Xref Database="Ensembl" ID="ENSG00000207752" />
  </DataNode>
  <DataNode TextLabel="MIR199A2" GraphId="aeaaf" Type="Rna" GroupRef="a69e8">
    <Graphics CenterX="1892.061899542004" CenterY="260.75742303080403" Width="80.0" Height="20.0" ZOrder="32969" FontSize="10" Valign="Middle" Color="990099" />
    <Xref Database="Ensembl" ID="ENSG00000208024" />
  </DataNode>
  <DataNode TextLabel="MIR199B" GraphId="e52aa" Type="Rna">
    <Graphics CenterX="1892.061899542004" CenterY="363.7863884557041" Width="80.0" Height="20.0" ZOrder="32970" FontSize="10" Valign="Middle" Color="990099" />
    <Xref Database="Ensembl" ID="ENSG00000207581" />
  </DataNode>
  <DataNode TextLabel="MIR19B2" GraphId="d1c21" Type="Rna">
    <Graphics CenterX="1892.0618995420039" CenterY="472.7035482190185" Width="80.0" Height="20.0" ZOrder="32971" FontSize="10" Valign="Middle" Color="990099" />
    <Xref Database="Ensembl" ID="ENSG00000207812" />
  </DataNode>
  <DataNode TextLabel="MIR1-1" GraphId="a4e6e" Type="Rna">
    <Graphics CenterX="1892.0618995420039" CenterY="608.0999979231601" Width="80.0" Height="20.0" ZOrder="32972" FontSize="10" Valign="Middle" Color="990099" />
    <Xref Database="Entrez Gene" ID="406904" />
  </DataNode>
  <DataNode TextLabel="MIR20A" GraphId="b8fe7" Type="Rna" GroupRef="f7b87">
    <Graphics CenterX="1892.0618995420039" CenterY="717.2365898380331" Width="80.0" Height="20.0" ZOrder="32974" FontSize="10" Valign="Middle" Color="990099" />
    <Xref Database="Ensembl" ID="ENSG00000199149" />
  </DataNode>
  <DataNode TextLabel="MIR20B" GraphId="f1113" Type="Rna" GroupRef="f7b87">
    <Graphics CenterX="1892.0618995420039" CenterY="737.2365898380328" Width="80.0" Height="20.0" ZOrder="32975" FontSize="10" Valign="Middle" Color="990099" />
    <Xref Database="Ensembl" ID="ENSG00000207710" />
  </DataNode>
  <DataNode TextLabel="MIR200A" GraphId="df295" Type="Rna">
    <Graphics CenterX="1892.0618995420039" CenterY="843.6457191702392" Width="80.0" Height="20.0" ZOrder="32976" FontSize="10" Valign="Middle" Color="990099" />
    <Xref Database="Ensembl" ID="ENSG00000207607" />
  </DataNode>
  <DataNode TextLabel="MIR200B" GraphId="f1bdf" Type="Rna">
    <Graphics CenterX="1892.061899542004" CenterY="946.2624996102264" Width="80.0" Height="20.0" ZOrder="32977" FontSize="10" Valign="Middle" Color="990099" />
    <Xref Database="Ensembl" ID="ENSG00000207730" />
  </DataNode>
  <DataNode TextLabel="MIR200C" GraphId="c3646" Type="Rna">
    <Graphics CenterX="1892.0618995420039" CenterY="1047.1946724793718" Width="80.0" Height="20.0" ZOrder="32978" FontSize="10" Valign="Middle" Color="990099" />
    <Xref Database="Ensembl" ID="ENSG00000207713" />
  </DataNode>
  <DataNode TextLabel="MIR20A" GraphId="c404f" Type="Rna">
    <Graphics CenterX="2035.9131159487745" CenterY="235.0637226743473" Width="80.0" Height="20.0" ZOrder="32979" FontSize="10" Valign="Middle" Color="990099" />
    <Xref Database="Ensembl" ID="ENSG00000199149" />
  </DataNode>
  <DataNode TextLabel="MIR20B" GraphId="da451" Type="Rna">
    <Graphics CenterX="2035.9131159487742" CenterY="351.5784679826578" Width="80.0" Height="20.0" ZOrder="32980" FontSize="10" Valign="Middle" Color="990099" />
    <Xref Database="Ensembl" ID="ENSG00000207710" />
  </DataNode>
  <DataNode TextLabel="MIR21" GraphId="d2c58" Type="Rna">
    <Graphics CenterX="2035.9131159487745" CenterY="525.8975618908238" Width="80.0" Height="20.0" ZOrder="32981" FontSize="10" Valign="Middle" Color="990099" />
    <Xref Database="Ensembl" ID="ENSG00000199004" />
  </DataNode>
  <DataNode TextLabel="MIR221" GraphId="d5a42" Type="Rna">
    <Graphics CenterX="2035.913115948774" CenterY="659.1059532116496" Width="80.0" Height="20.0" ZOrder="32982" FontSize="10" Valign="Middle" Color="990099" />
    <Xref Database="Ensembl" ID="ENSG00000207870" />
  </DataNode>
  <DataNode TextLabel="MIR222" GraphId="ae587" Type="Rna">
    <Graphics CenterX="2035.9131159487742" CenterY="802.7042964333624" Width="80.0" Height="20.0" ZOrder="32983" FontSize="10" Valign="Middle" Color="990099" />
    <Xref Database="Ensembl" ID="ENSG00000207725" />
  </DataNode>
  <DataNode TextLabel="MIR223" GraphId="b6d7d" Type="Rna">
    <Graphics CenterX="2035.9131159487745" CenterY="943.8946449588315" Width="80.0" Height="20.0" ZOrder="32984" FontSize="10" Valign="Middle" Color="990099" />
    <Xref Database="Ensembl" ID="ENSG00000207939" />
  </DataNode>
  <DataNode TextLabel="MIR23A" GraphId="d2345" Type="Rna" GroupRef="e1ba1">
    <Graphics CenterX="2035.9131159487742" CenterY="1061.0932340634856" Width="80.0" Height="20.0" ZOrder="32986" FontSize="10" Valign="Middle" Color="990099" />
    <Xref Database="Ensembl" ID="ENSG00000207980" />
  </DataNode>
  <DataNode TextLabel="MIR23B" GraphId="b33e2" Type="Rna" GroupRef="e1ba1">
    <Graphics CenterX="2035.9131159487742" CenterY="1080.1969868228675" Width="80.0" Height="20.0" ZOrder="32987" FontSize="10" Valign="Middle" Color="990099" />
    <Xref Database="Ensembl" ID="ENSG00000207563" />
  </DataNode>
  <DataNode TextLabel="MIR206" GraphId="c7166" Type="Rna">
    <Graphics CenterX="2035.9131159487745" CenterY="80.31042244664727" Width="80.0" Height="20.0" ZOrder="32988" FontSize="10" Valign="Middle" Color="990099" />
    <Xref Database="Ensembl" ID="ENSG00000207604" />
  </DataNode>
  <DataNode TextLabel="MIR29B1" GraphId="cd4ef" Type="Rna">
    <Graphics CenterX="2177.73257427334" CenterY="955.7313784835677" Width="80.0" Height="20.0" ZOrder="32989" FontSize="10" Valign="Middle" Color="990099" />
    <Xref Database="Ensembl" ID="ENSG00000207748" />
  </DataNode>
  <DataNode TextLabel="MIR29B1" GraphId="c5168" Type="Rna" GroupRef="c1af0">
    <Graphics CenterX="2177.73257427334" CenterY="806.3060911272452" Width="80.0" Height="20.0" ZOrder="32991" FontSize="10" Valign="Middle" Color="990099" />
    <Xref Database="Ensembl" ID="ENSG00000207748" />
  </DataNode>
  <DataNode TextLabel="MIR29B2" GraphId="df825" Type="Rna" GroupRef="c1af0">
    <Graphics CenterX="2177.73257427334" CenterY="826.3060911272453" Width="80.0" Height="20.0" ZOrder="32992" FontSize="10" Valign="Middle" Color="990099" />
    <Xref Database="Ensembl" ID="ENSG00000207790" />
  </DataNode>
  <DataNode TextLabel="MIR29A" GraphId="abffd" Type="Rna">
    <Graphics CenterX="2177.73257427334" CenterY="680.4919716686417" Width="80.0" Height="20.0" ZOrder="32993" FontSize="10" Valign="Middle" Color="990099" />
    <Xref Database="Ensembl" ID="ENSG00000198981" />
  </DataNode>
  <DataNode TextLabel="MIR26A1" GraphId="c17b7" Type="Rna" GroupRef="bc288">
    <Graphics CenterX="2177.73257427334" CenterY="436.1129055633055" Width="80.0" Height="20.0" ZOrder="32995" FontSize="10" Valign="Middle" Color="990099" />
    <Xref Database="Ensembl" ID="ENSG00000199075" />
  </DataNode>
  <DataNode TextLabel="MIR26A2" GraphId="bc220" Type="Rna" GroupRef="bc288">
    <Graphics CenterX="2177.73257427334" CenterY="456.11290556330556" Width="80.0" Height="20.0" ZOrder="32996" FontSize="10" Valign="Middle" Color="990099" />
    <Xref Database="Ensembl" ID="ENSG00000207789" />
  </DataNode>
  <DataNode TextLabel="MIR24-1" GraphId="aad27" Type="Rna" GroupRef="ec76d">
    <Graphics CenterX="2177.73257427334" CenterY="265.8858476821423" Width="80.0" Height="20.0" ZOrder="32998" FontSize="10" Valign="Middle" Color="990099" />
    <Xref Database="Ensembl" ID="ENSG00000207617" />
  </DataNode>
  <DataNode TextLabel="MIR24-2" GraphId="fb79c" Type="Rna" GroupRef="ec76d">
    <Graphics CenterX="2177.73257427334" CenterY="285.8858476821422" Width="80.0" Height="20.0" ZOrder="32999" FontSize="10" Valign="Middle" Color="990099" />
    <Xref Database="Ensembl" ID="ENSG00000209707" />
  </DataNode>
  <DataNode TextLabel="MIR23A" GraphId="e030e" Type="Rna">
    <Graphics CenterX="2177.73257427334" CenterY="83.30189058048722" Width="80.0" Height="20.0" ZOrder="33001" FontSize="10" Valign="Middle" Color="990099" />
    <Xref Database="Ensembl" ID="ENSG00000207980" />
  </DataNode>
  <DataNode TextLabel="MIR23B" GraphId="c467e" Type="Rna">
    <Graphics CenterX="2177.73257427334" CenterY="166.26260374855366" Width="80.0" Height="20.0" ZOrder="33002" FontSize="10" Valign="Middle" Color="990099" />
    <Xref Database="Ensembl" ID="ENSG00000207563" />
  </DataNode>
  <DataNode TextLabel="MIR27B" GraphId="f576e" Type="Rna">
    <Graphics CenterX="2177.73257427334" CenterY="570.4408861003151" Width="80.0" Height="20.0" ZOrder="33003" FontSize="10" Valign="Middle" Color="990099" />
    <Xref Database="Ensembl" ID="ENSG00000207864" />
  </DataNode>
  <DataNode TextLabel="MIR29C" GraphId="fc762" Type="Rna">
    <Graphics CenterX="2315.5284426295666" CenterY="83.45776006443273" Width="80.0" Height="18.64304235090755" ZOrder="33004" FontSize="10" Valign="Middle" Color="990099" />
    <Xref Database="Ensembl" ID="ENSG00000207966" />
  </DataNode>
  <DataNode TextLabel="MIR30A" GraphId="afc55" Type="Rna">
    <Graphics CenterX="2315.5284426295666" CenterY="315.8391658470788" Width="80.0" Height="20.0" ZOrder="33005" FontSize="10" Valign="Middle" Color="990099" />
    <Xref Database="Ensembl" ID="ENSG00000207827" />
  </DataNode>
  <DataNode TextLabel="MIR34A" GraphId="f35cc" Type="GeneProduct" GroupRef="a628e">
    <Graphics CenterX="2315.5284426295666" CenterY="516.4824053598836" Width="80.0" Height="20.0" ZOrder="33006" FontSize="10" Valign="Middle" Color="990099" />
    <Xref Database="Ensembl" ID="ENSG00000207865" />
  </DataNode>
  <DataNode TextLabel="MIR34B" GraphId="b055a" Type="GeneProduct" GroupRef="a628e">
    <Graphics CenterX="2315.5284426295666" CenterY="536.4824053598836" Width="80.0" Height="20.0" ZOrder="33007" FontSize="10" Valign="Middle" Color="990099" />
    <Xref Database="Ensembl" ID="ENSG00000207811" />
  </DataNode>
  <DataNode TextLabel="MIR34C" GraphId="d3e8f" Type="GeneProduct" GroupRef="a628e">
    <Graphics CenterX="2315.5284426295666" CenterY="555.4814043588826" Width="80.0" Height="20.0" ZOrder="33008" FontSize="10" Valign="Middle" Color="990099" />
    <Xref Database="Ensembl" ID="ENSG00000207562" />
  </DataNode>
  <DataNode TextLabel="MIR34A" GraphId="c7d0e" Type="GeneProduct">
    <Graphics CenterX="2315.5284426295666" CenterY="649.1811911021467" Width="80.0" Height="20.0" ZOrder="33009" FontSize="10" Valign="Middle" Color="990099" />
    <Xref Database="Ensembl" ID="ENSG00000207865" />
  </DataNode>
  <DataNode TextLabel="MIR372" GraphId="b8fd0" Type="Rna">
    <Graphics CenterX="2315.5284426295666" CenterY="795.3219902864247" Width="80.0" Height="20.0" ZOrder="33010" FontSize="10" Valign="Middle" Color="990099" />
    <Xref Database="Ensembl" ID="ENSG00000199095" />
  </DataNode>
  <DataNode TextLabel="MIR375" GraphId="fe641" Type="Rna">
    <Graphics CenterX="2315.5284426295666" CenterY="894.1194827920652" Width="80.0" Height="20.0" ZOrder="33011" FontSize="10" Valign="Middle" Color="990099" />
    <Xref Database="Ensembl" ID="ENSG00000198973" />
  </DataNode>
  <DataNode TextLabel="MIR520H" GraphId="ac2e6" Type="Rna">
    <Graphics CenterX="2177.7325742733406" CenterY="1075.6720981582716" Width="80.0" Height="20.0" ZOrder="33012" FontSize="10" Valign="Middle" Color="990099" />
    <Xref Database="Ensembl" ID="ENSG00000207861" />
  </DataNode>
  <DataNode TextLabel="MIR92A2" GraphId="e3054" Type="Rna">
    <Graphics CenterX="1734.8064162553696" CenterY="874.0936750146313" Width="80.0" Height="20.0" ZOrder="33013" FontSize="10" Valign="Middle" Color="990099" />
    <Xref Database="Ensembl" ID="ENSG00000208034" />
  </DataNode>
  <DataNode TextLabel="MIR378A" GraphId="c4f5f" Type="Rna">
    <Graphics CenterX="2315.5284426295666" CenterY="1057.757537635016" Width="80.0" Height="20.0" ZOrder="33014" FontSize="10" Valign="Middle" Color="990099" />
    <Xref Database="Ensembl" ID="ENSG00000199047" />
  </DataNode>
  <DataNode TextLabel="MIR9-1" GraphId="c9eca" Type="Rna" GroupRef="f7c5a">
    <Graphics CenterX="1734.8064162553696" CenterY="1003.8053867263433" Width="80.0" Height="20.0" ZOrder="33015" FontSize="10" Valign="Middle" Color="990099" />
    <Xref Database="Ensembl" ID="ENSG00000207933" />
  </DataNode>
  <DataNode TextLabel="MIR9-2" GraphId="ed113" Type="Rna" GroupRef="f7c5a">
    <Graphics CenterX="1734.8064162553699" CenterY="1023.8053867263434" Width="80.0" Height="20.0" ZOrder="33016" FontSize="10" Valign="Middle" Color="990099" />
    <Xref Database="Ensembl" ID="ENSG00000207570" />
  </DataNode>
  <DataNode TextLabel="MIR9-3" GraphId="b8ed6" Type="Rna" GroupRef="f7c5a">
    <Graphics CenterX="1734.8064162553699" CenterY="1043.8053867263434" Width="80.0" Height="20.0" ZOrder="33017" FontSize="10" Valign="Middle" Color="990099" />
    <Xref Database="Ensembl" ID="ENSG00000207819" />
  </DataNode>
  <Interaction>
    <Graphics ZOrder="12288" LineThickness="1.0">
      <Point X="309.62645413455164" Y="546.1314934447022" GraphRef="bb84b" RelX="0.0" RelY="1.0" />
      <Point X="309.62645413455164" Y="584.0384166107024" GraphRef="abbbe" RelX="0.0" RelY="-1.0" ArrowHead="Arrow" />
    </Graphics>
    <Xref Database="" ID="" />
  </Interaction>
  <Interaction>
    <Graphics ZOrder="12288" LineThickness="1.0">
      <Point X="309.62645413455164" Y="725.0131950304462" GraphRef="de174" RelX="0.0" RelY="1.0" />
      <Point X="309.62645413455164" Y="760.3231827731139" GraphRef="e38c5" RelX="0.0" RelY="-1.0" ArrowHead="Arrow" />
    </Graphics>
    <Xref Database="" ID="" />
  </Interaction>
  <Interaction>
    <Graphics ZOrder="12288" LineThickness="1.0">
      <Point X="309.62645413455164" Y="90.46949472103407" GraphRef="bde90" RelX="0.0" RelY="1.0" />
      <Point X="309.62645413455164" Y="137.70011947274082" GraphRef="b1e85" RelX="0.0" RelY="-1.0" ArrowHead="Arrow" />
    </Graphics>
    <Xref Database="" ID="" />
  </Interaction>
  <Interaction>
    <Graphics ZOrder="12288" LineThickness="1.0">
      <Point X="115.8449415295095" Y="191.2423655163046" GraphRef="f7b66" RelX="0.0" RelY="1.0" />
      <Point X="115.84393757502998" Y="223.75270108043156" GraphRef="b9800" RelX="0.0" RelY="-1.0" ArrowHead="Arrow" />
    </Graphics>
    <Xref Database="" ID="" />
  </Interaction>
  <Interaction>
    <Graphics ZOrder="12288" LineThickness="1.0">
      <Point X="509.5574520832114" Y="87.94314424049433" GraphRef="d4ada" RelX="0.0" RelY="1.0" />
      <Point X="509.0982578966398" Y="129.67138034272443" ArrowHead="Arrow" />
    </Graphics>
    <Xref Database="" ID="" />
  </Interaction>
  <Interaction>
    <Graphics ZOrder="12288" LineThickness="1.0">
      <Point X="732.2482102010915" Y="107.8934599164327" GraphRef="d8c52" RelX="0.0" RelY="1.0" />
      <Point X="732.9979497431952" Y="163.23714909188874" GraphRef="dbded" RelX="0.0" RelY="-1.0" ArrowHead="Arrow" />
    </Graphics>
    <Xref Database="" ID="" />
  </Interaction>
  <Interaction>
    <Graphics ZOrder="12288" LineThickness="1.0">
      <Point X="968.639998205615" Y="111.56185250566153" GraphRef="a569b" RelX="0.0" RelY="1.0" />
      <Point X="969.4701294547923" Y="162.1712271706039" GraphRef="d85da" RelX="0.0" RelY="-1.0" ArrowHead="Arrow" />
    </Graphics>
    <Xref Database="" ID="" />
  </Interaction>
  <Interaction>
    <Graphics ZOrder="12288" LineThickness="1.0">
      <Point X="1208.087122918815" Y="88.90177890825937" GraphRef="f23b3" RelX="0.0" RelY="1.0" />
      <Point X="1208.762737387292" Y="166.07117264862785" GraphRef="f1bd5" RelX="0.0" RelY="-1.0" ArrowHead="Arrow" />
    </Graphics>
    <Xref Database="" ID="" />
  </Interaction>
  <Interaction>
    <Graphics ZOrder="12288" LineThickness="1.0">
      <Point X="1410.4375500092126" Y="112.77966843254785" GraphRef="ca613" RelX="0.0" RelY="1.0" />
      <Point X="1410.4375500092126" Y="149.53547765330032" GraphRef="d0152" RelX="0.0" RelY="-1.0" ArrowHead="Arrow" />
    </Graphics>
    <Xref Database="" ID="" />
  </Interaction>
  <Interaction>
    <Graphics ZOrder="12288" LineThickness="1.0">
      <Point X="1410.4375500092124" Y="221.32197716463733" GraphRef="ebfbc" RelX="0.0" RelY="1.0" />
      <Point X="1410.4375500092126" Y="254.0666882469814" GraphRef="e3cf6" RelX="0.0" RelY="-1.0" ArrowHead="Arrow" />
    </Graphics>
    <Xref Database="" ID="" />
  </Interaction>
  <Interaction>
    <Graphics ZOrder="12288" LineThickness="1.0">
      <Point X="1410.4375500092126" Y="416.08158186260374" GraphRef="c44e5" RelX="0.0" RelY="1.0" />
      <Point X="1410.4375500092126" Y="450.7349135281422" GraphRef="fbb7e" RelX="0.0" RelY="-1.0" ArrowHead="Arrow" />
    </Graphics>
    <Xref Database="" ID="" />
  </Interaction>
  <Interaction>
    <Graphics ZOrder="12288" LineThickness="1.0">
      <Point X="1410.4375500092124" Y="522.8582181907411" GraphRef="b52cc" RelX="0.0" RelY="1.0" />
      <Point X="1410.4375500092126" Y="547.7220860127075" GraphRef="f901c" RelX="0.0" RelY="-1.0" ArrowHead="Arrow" />
    </Graphics>
    <Xref Database="" ID="" />
  </Interaction>
  <Interaction>
    <Graphics ZOrder="12288" LineThickness="1.0">
      <Point X="1410.4375500092126" Y="647.8112385265679" GraphRef="ce918" RelX="0.0" RelY="1.0" />
      <Point X="1410.4375500092126" Y="685.2885987491891" GraphRef="fae7e" RelX="0.0" RelY="-1.0" ArrowHead="Arrow" />
    </Graphics>
    <Xref Database="" ID="" />
  </Interaction>
  <Interaction>
    <Graphics ZOrder="12288" LineThickness="1.0">
      <Point X="1410.4375500092124" Y="805.5679295241355" GraphRef="e61af" RelX="0.0" RelY="1.0" />
      <Point X="1410.4375500092128" Y="832.8205480271679" GraphRef="e66f5" RelX="0.0" RelY="-1.0" ArrowHead="Arrow" />
    </Graphics>
    <Xref Database="" ID="" />
  </Interaction>
  <Interaction>
    <Graphics ZOrder="12288" LineThickness="1.0">
      <Point X="1734.8064162553696" Y="612.6754138743065" GraphRef="a7bfb" RelX="0.0" RelY="1.0" />
      <Point X="1734.8064162553696" Y="653.622377472986" GraphRef="bc864" RelX="0.0" RelY="-1.0" ArrowHead="Arrow" />
    </Graphics>
    <Xref Database="" ID="" />
  </Interaction>
  <Interaction>
    <Graphics ZOrder="12288" LineThickness="1.0">
      <Point X="1734.8064162553696" Y="724.784245635892" GraphRef="e8ec4" RelX="0.0" RelY="1.0" />
      <Point X="1734.8064162553696" Y="764.5244718956139" GraphRef="ad1e5" RelX="0.0" RelY="-1.0" ArrowHead="Arrow" />
    </Graphics>
    <Xref Database="" ID="" />
  </Interaction>
  <Interaction>
    <Graphics ZOrder="12288" LineThickness="1.0">
      <Point X="1577.5468815007853" Y="87.46298780696439" GraphRef="d1bcd" RelX="0.0" RelY="1.0" />
      <Point X="1577.5468815007853" Y="124.32771728784635" GraphRef="fb3cd" RelX="0.0" RelY="-1.0" ArrowHead="Arrow" />
    </Graphics>
    <Xref Database="" ID="" />
  </Interaction>
  <Interaction>
    <Graphics ZOrder="12288" LineThickness="1.0">
      <Point X="1577.5468815007853" Y="258.89519205363626" GraphRef="b3d1d" RelX="0.0" RelY="1.0" />
      <Point X="1577.5468815007853" Y="287.6295372022633" GraphRef="c33f7" RelX="0.0" RelY="-1.0" ArrowHead="Arrow" />
    </Graphics>
    <Xref Database="" ID="" />
  </Interaction>
  <Interaction>
    <Graphics ZOrder="12288" LineThickness="1.0">
      <Point X="1577.5468815007853" Y="415.92618715967245" GraphRef="d4fa0" RelX="0.0" RelY="1.0" />
      <Point X="1577.5468815007853" Y="449.3256147521127" GraphRef="d89e0" RelX="0.0" RelY="-1.0" ArrowHead="Arrow" />
    </Graphics>
    <Xref Database="" ID="" />
  </Interaction>
  <Interaction>
    <Graphics ZOrder="12288" LineThickness="1.0">
      <Point X="1577.5468815007853" Y="578.9642170754668" GraphRef="b02b4" RelX="0.0" RelY="1.0" />
      <Point X="1577.5468815007853" Y="612.4028006585231" GraphRef="bbbcb" RelX="0.0" RelY="-1.0" ArrowHead="Arrow" />
    </Graphics>
    <Xref Database="" ID="" />
  </Interaction>
  <Interaction>
    <Graphics ZOrder="12288" LineThickness="1.0">
      <Point X="1577.5468815007853" Y="764.7227815126613" GraphRef="f41c1" RelX="0.0" RelY="1.0" />
      <Point X="1577.5468815007853" Y="799.4875052009616" GraphRef="daf35" RelX="0.0" RelY="-1.0" ArrowHead="Arrow" />
    </Graphics>
    <Xref Database="" ID="" />
  </Interaction>
  <Interaction>
    <Graphics ZOrder="12288" LineThickness="1.0">
      <Point X="1577.5468815007853" Y="879.4960278421881" GraphRef="d52ad" RelX="0.0" RelY="1.0" />
      <Point X="1577.5468815007853" Y="919.3557578031541" GraphRef="f59ed" RelX="0.0" RelY="-1.0" ArrowHead="Arrow" />
    </Graphics>
    <Xref Database="" ID="" />
  </Interaction>
  <Interaction>
    <Graphics ZOrder="12288" LineThickness="1.0">
      <Point X="1577.5468815007853" Y="993.9005955420249" GraphRef="ff1aa" RelX="0.0" RelY="1.0" />
      <Point X="1577.5468815007853" Y="1032.6987249241074" GraphRef="a75ff" RelX="0.0" RelY="-1.0" ArrowHead="Arrow" />
    </Graphics>
    <Xref Database="" ID="" />
  </Interaction>
  <Interaction>
    <Graphics ZOrder="12288" LineThickness="1.0">
      <Point X="1734.8064162553696" Y="88.72516408240325" GraphRef="f9709" RelX="0.0" RelY="1.0" />
      <Point X="1734.8064162553696" Y="125.03922484699095" GraphRef="bc4f7" RelX="0.0" RelY="-1.0" ArrowHead="Arrow" />
    </Graphics>
    <Xref Database="" ID="" />
  </Interaction>
  <Interaction>
    <Graphics ZOrder="12288" LineThickness="1.0">
      <Point X="1734.8064162553696" Y="200.89630073629849" GraphRef="ab095" RelX="0.0" RelY="1.0" />
      <Point X="1734.8064162553696" Y="238.42004362395426" GraphRef="b93f0" RelX="0.0" RelY="-1.0" ArrowHead="Arrow" />
    </Graphics>
    <Xref Database="" ID="" />
  </Interaction>
  <Interaction>
    <Graphics ZOrder="12288" LineThickness="1.0">
      <Point X="1734.8064162553696" Y="347.55019601088355" GraphRef="c041e" RelX="0.0" RelY="1.0" />
      <Point X="1734.8064162553696" Y="385.81385502971244" GraphRef="a9ab4" RelX="0.0" RelY="-1.0" ArrowHead="Arrow" />
    </Graphics>
    <Xref Database="" ID="" />
  </Interaction>
  <Interaction>
    <Graphics ZOrder="12288" LineThickness="1.0">
      <Point X="1734.8064162553696" Y="486.467336459683" GraphRef="c5f94" RelX="0.0" RelY="1.0" />
      <Point X="1734.8064162553696" Y="508.06425476422845" GraphRef="baf78" RelX="0.0" RelY="-1.0" ArrowHead="Arrow" />
    </Graphics>
    <Xref Database="" ID="" />
  </Interaction>
  <Interaction>
    <Graphics ZOrder="12288" LineThickness="1.0">
      <Point X="1892.061899542004" Y="117.10555572763857" GraphRef="f4b60" RelX="0.0" RelY="1.0" />
      <Point X="1892.0618995420039" Y="142.65110448954914" GraphRef="b61ed" RelX="0.0" RelY="-1.0" ArrowHead="Arrow" />
    </Graphics>
    <Xref Database="" ID="" />
  </Interaction>
  <Interaction>
    <Graphics ZOrder="12288" LineThickness="1.0">
      <Point X="1892.061899542004" Y="278.75742303080403" GraphRef="cce96" RelX="0.0" RelY="1.0" />
      <Point X="1892.061899542004" Y="307.6164246529323" GraphRef="a47ae" RelX="0.0" RelY="-1.0" ArrowHead="Arrow" />
    </Graphics>
    <Xref Database="" ID="" />
  </Interaction>
  <Interaction>
    <Graphics ZOrder="12288" LineThickness="1.0">
      <Point X="1892.061899542004" Y="373.7863884557041" GraphRef="e52aa" RelX="0.0" RelY="1.0" />
      <Point X="1892.0618995420039" Y="408.43209192529275" GraphRef="befe8" RelX="0.0" RelY="-1.0" ArrowHead="Arrow" />
    </Graphics>
    <Xref Database="" ID="" />
  </Interaction>
  <Interaction>
    <Graphics ZOrder="12288" LineThickness="1.0">
      <Point X="1892.0618995420039" Y="482.7035482190185" GraphRef="d1c21" RelX="0.0" RelY="1.0" />
      <Point X="1892.0618995420039" Y="519.142896565837" GraphRef="c9bec" RelX="0.0" RelY="-1.0" ArrowHead="Arrow" />
    </Graphics>
    <Xref Database="" ID="" />
  </Interaction>
  <Interaction>
    <Graphics ZOrder="12288" LineThickness="1.0">
      <Point X="1892.0618995420039" Y="618.0999979231601" GraphRef="a4e6e" RelX="0.0" RelY="1.0" />
      <Point X="1892.061899542004" Y="654.3730028005176" GraphRef="df812" RelX="0.0" RelY="-1.0" ArrowHead="Arrow" />
    </Graphics>
    <Xref Database="" ID="" />
  </Interaction>
  <Interaction>
    <Graphics ZOrder="12288" LineThickness="1.0">
      <Point X="1892.0618995420039" Y="755.2365898380328" GraphRef="dc0f0" RelX="0.0" RelY="1.0" />
      <Point X="1892.0618995420039" Y="783.4344188380607" GraphRef="f522e" RelX="0.0" RelY="-1.0" ArrowHead="Arrow" />
    </Graphics>
    <Xref Database="" ID="" />
  </Interaction>
  <Interaction>
    <Graphics ZOrder="12288" LineThickness="1.0">
      <Point X="1892.0618995420039" Y="853.6457191702392" GraphRef="df295" RelX="0.0" RelY="1.0" />
      <Point X="1892.061899542004" Y="884.083266012107" GraphRef="d94b0" RelX="0.0" RelY="-1.0" ArrowHead="Arrow" />
    </Graphics>
    <Xref Database="" ID="" />
  </Interaction>
  <Interaction>
    <Graphics ZOrder="12288" LineThickness="1.0">
      <Point X="1892.061899542004" Y="956.2624996102264" GraphRef="f1bdf" RelX="0.0" RelY="1.0" />
      <Point X="1892.0618995420039" Y="990.6492729494657" GraphRef="cb787" RelX="0.0" RelY="-1.0" ArrowHead="Arrow" />
    </Graphics>
    <Xref Database="" ID="" />
  </Interaction>
  <Interaction>
    <Graphics ZOrder="12288" LineThickness="1.0">
      <Point X="1892.0618995420039" Y="1057.1946724793718" GraphRef="c3646" RelX="0.0" RelY="1.0" />
      <Point X="1892.061899542004" Y="1090.9920601357537" GraphRef="d8a70" RelX="0.0" RelY="-1.0" ArrowHead="Arrow" />
    </Graphics>
    <Xref Database="" ID="" />
  </Interaction>
  <Interaction>
    <Graphics ZOrder="12288" LineThickness="1.0">
      <Point X="2035.9131159487742" Y="245.0637226743473" GraphRef="c404f" RelX="0.0" RelY="1.0" />
      <Point X="2035.9131159487742" Y="280.5298029969415" GraphRef="f4ea7" RelX="0.0" RelY="-1.0" ArrowHead="Arrow" />
    </Graphics>
    <Xref Database="" ID="" />
  </Interaction>
  <Interaction>
    <Graphics ZOrder="12288" LineThickness="1.0">
      <Point X="2035.9131159487742" Y="361.5784679826578" GraphRef="da451" RelX="0.0" RelY="1.0" />
      <Point X="2035.9131159487742" Y="390.745645580908" GraphRef="ca4dd" RelX="0.0" RelY="-1.0" ArrowHead="Arrow" />
    </Graphics>
    <Xref Database="" ID="" />
  </Interaction>
  <Interaction>
    <Graphics ZOrder="12288" LineThickness="1.0">
      <Point X="2035.9131159487742" Y="535.8975618908238" GraphRef="d2c58" RelX="0.0" RelY="1.0" />
      <Point X="2035.9131159487742" Y="570.2625956616213" GraphRef="e9b46" RelX="0.0" RelY="-1.0" ArrowHead="Arrow" />
    </Graphics>
    <Xref Database="" ID="" />
  </Interaction>
  <Interaction>
    <Graphics ZOrder="12288" LineThickness="1.0">
      <Point X="2035.9131159487742" Y="669.1059532116496" GraphRef="d5a42" RelX="0.0" RelY="1.0" />
      <Point X="2035.9131159487745" Y="707.1623904225487" GraphRef="fbb10" RelX="0.0" RelY="-1.0" ArrowHead="Arrow" />
    </Graphics>
    <Xref Database="" ID="" />
  </Interaction>
  <Interaction>
    <Graphics ZOrder="12288" LineThickness="1.0">
      <Point X="2035.9131159487742" Y="812.7042964333624" GraphRef="ae587" RelX="0.0" RelY="1.0" />
      <Point X="2035.9131159487742" Y="846.4361488690147" GraphRef="bfcee" RelX="0.0" RelY="-1.0" ArrowHead="Arrow" />
    </Graphics>
    <Xref Database="" ID="" />
  </Interaction>
  <Interaction>
    <Graphics ZOrder="12288" LineThickness="1.0">
      <Point X="2035.9131159487742" Y="953.8946449588315" GraphRef="b6d7d" RelX="0.0" RelY="1.0" />
      <Point X="2035.9131159487742" Y="991.0456089140614" GraphRef="c8352" RelX="0.0" RelY="-1.0" ArrowHead="Arrow" />
    </Graphics>
    <Xref Database="" ID="" />
  </Interaction>
  <Interaction>
    <Graphics ZOrder="12288" LineThickness="1.0">
      <Point X="2035.9131159487742" Y="1098.1969868228675" GraphRef="e3f7c" RelX="0.0" RelY="1.0" />
      <Point X="2035.9131159487747" Y="1140.5171778262932" GraphRef="d0b65" RelX="0.0" RelY="-1.0" ArrowHead="Arrow" />
    </Graphics>
    <Xref Database="" ID="" />
  </Interaction>
  <Interaction>
    <Graphics ZOrder="12288" LineThickness="1.0">
      <Point X="2035.9131159487742" Y="90.31042244664727" GraphRef="c7166" RelX="0.0" RelY="1.0" />
      <Point X="2035.9131159487742" Y="123.36404091206877" GraphRef="c02a1" RelX="0.0" RelY="-1.0" ArrowHead="Arrow" />
    </Graphics>
    <Xref Database="" ID="" />
  </Interaction>
  <Interaction>
    <Graphics ZOrder="12288" LineThickness="1.0">
      <Point X="2177.73257427334" Y="965.7313784835677" GraphRef="cd4ef" RelX="0.0" RelY="1.0" />
      <Point X="2177.7325742733406" Y="1003.6799397718428" GraphRef="ead2b" RelX="0.0" RelY="-1.0" ArrowHead="Arrow" />
    </Graphics>
    <Xref Database="" ID="" />
  </Interaction>
  <Interaction>
    <Graphics ZOrder="12288" LineThickness="1.0">
      <Point X="2177.73257427334" Y="844.3060911272453" GraphRef="a70a9" RelX="0.0" RelY="1.0" />
      <Point X="2177.73257427334" Y="869.7724995293133" GraphRef="a3799" RelX="0.0" RelY="-1.0" ArrowHead="Arrow" />
    </Graphics>
    <Xref Database="" ID="" />
  </Interaction>
  <Interaction>
    <Graphics ZOrder="12288" LineThickness="1.0">
      <Point X="2177.73257427334" Y="690.4919716686417" GraphRef="abffd" RelX="0.0" RelY="1.0" />
      <Point X="2177.73257427334" Y="722.3997111217766" GraphRef="b4651" RelX="0.0" RelY="-1.0" ArrowHead="Arrow" />
    </Graphics>
    <Xref Database="" ID="" />
  </Interaction>
  <Interaction>
    <Graphics ZOrder="12288" LineThickness="1.0">
      <Point X="2177.73257427334" Y="580.4408861003151" GraphRef="f576e" RelX="0.0" RelY="1.0" />
      <Point X="2177.73257427334" Y="603.6277838765652" GraphRef="c7dc4" RelX="0.0" RelY="-1.0" ArrowHead="Arrow" />
    </Graphics>
    <Xref Database="" ID="" />
  </Interaction>
  <Interaction>
    <Graphics ZOrder="12288" LineThickness="1.0">
      <Point X="2177.73257427334" Y="474.1129055633055" GraphRef="dfffe" RelX="0.0" RelY="1.0" />
      <Point X="2177.7325742733406" Y="498.8362300499996" GraphRef="d1c75" RelX="0.0" RelY="-1.0" ArrowHead="Arrow" />
    </Graphics>
    <Xref Database="" ID="" />
  </Interaction>
  <Interaction>
    <Graphics ZOrder="12288" LineThickness="1.0">
      <Point X="2177.73257427334" Y="303.8858476821422" GraphRef="d951e" RelX="0.0" RelY="1.0" />
      <Point X="2177.7325742733406" Y="324.4794057020116" GraphRef="a16aa" RelX="0.0" RelY="-1.0" ArrowHead="Arrow" />
    </Graphics>
    <Xref Database="" ID="" />
  </Interaction>
  <Interaction>
    <Graphics ZOrder="12288" LineThickness="1.0">
      <Point X="2177.73257427334" Y="176.26260374855366" GraphRef="c467e" RelX="0.0" RelY="1.0" />
      <Point X="2177.73257427334" Y="210.65981841962972" GraphRef="e530c" RelX="0.0" RelY="-1.0" ArrowHead="Arrow" />
    </Graphics>
    <Xref Database="" ID="" />
  </Interaction>
  <Interaction>
    <Graphics ZOrder="12288" LineThickness="1.0">
      <Point X="2177.73257427334" Y="93.30189058048722" GraphRef="e030e" RelX="0.0" RelY="1.0" />
      <Point X="2177.7325742733406" Y="123.32298975793708" GraphRef="f4c13" RelX="0.0" RelY="-1.0" ArrowHead="Arrow" />
    </Graphics>
    <Xref Database="" ID="" />
  </Interaction>
  <Interaction>
    <Graphics ZOrder="12288" LineThickness="1.0">
      <Point X="2315.5284426295666" Y="92.7792812398865" GraphRef="fc762" RelX="0.0" RelY="1.0" />
      <Point X="2315.5284426295666" Y="122.7057670226987" GraphRef="b1cf6" RelX="0.0" RelY="-1.0" ArrowHead="Arrow" />
    </Graphics>
    <Xref Database="" ID="" />
  </Interaction>
  <Interaction>
    <Graphics ZOrder="12288" LineThickness="1.0">
      <Point X="2315.5284426295666" Y="325.8391658470788" GraphRef="afc55" RelX="0.0" RelY="1.0" />
      <Point X="2315.5284426295666" Y="355.4010090215619" GraphRef="d55ca" RelX="0.0" RelY="-1.0" ArrowHead="Arrow" />
    </Graphics>
    <Xref Database="" ID="" />
  </Interaction>
  <Interaction>
    <Graphics ZOrder="12288" LineThickness="1.0">
      <Point X="2315.5284426295666" Y="573.4814043588826" GraphRef="f364a" RelX="0.0" RelY="1.0" />
      <Point X="2315.5284426295666" Y="597.1302430220812" GraphRef="c1b16" RelX="0.0" RelY="-1.0" ArrowHead="Arrow" />
    </Graphics>
    <Xref Database="" ID="" />
  </Interaction>
  <Interaction>
    <Graphics ZOrder="12288" LineThickness="1.0">
      <Point X="2315.5284426295666" Y="659.1811911021467" GraphRef="c7d0e" RelX="0.0" RelY="1.0" />
      <Point X="2315.5284426295666" Y="683.2495579286062" GraphRef="e326a" RelX="0.0" RelY="-1.0" ArrowHead="Arrow" />
    </Graphics>
    <Xref Database="" ID="" />
  </Interaction>
  <Interaction>
    <Graphics ZOrder="12288" LineThickness="1.0">
      <Point X="2315.5284426295666" Y="805.3219902864247" GraphRef="b8fd0" RelX="0.0" RelY="1.0" />
      <Point X="2315.5284426295666" Y="836.5033625994892" GraphRef="fe083" RelX="0.0" RelY="-1.0" ArrowHead="Arrow" />
    </Graphics>
    <Xref Database="" ID="" />
  </Interaction>
  <Interaction>
    <Graphics ZOrder="12288" LineThickness="1.0">
      <Point X="2315.5284426295666" Y="904.1194827920652" GraphRef="fe641" RelX="0.0" RelY="1.0" />
      <Point X="2315.5284426295666" Y="927.6406659229482" GraphRef="e68de" RelX="0.0" RelY="-1.0" ArrowHead="Arrow" />
    </Graphics>
    <Xref Database="" ID="" />
  </Interaction>
  <Interaction>
    <Graphics ZOrder="12288" LineThickness="1.0">
      <Point X="2315.5284426295666" Y="1067.757537635016" GraphRef="c4f5f" RelX="0.0" RelY="1.0" />
      <Point X="2315.5284426295666" Y="1097.2111641517427" GraphRef="a19f7" RelX="0.0" RelY="-1.0" ArrowHead="Arrow" />
    </Graphics>
    <Xref Database="" ID="" />
  </Interaction>
  <Interaction>
    <Graphics ZOrder="12288" LineThickness="1.0">
      <Point X="2177.7325742733406" Y="1085.6720981582716" GraphRef="ac2e6" RelX="0.0" RelY="1.0" />
      <Point X="2177.7325742733406" Y="1118.1320523022644" GraphRef="ee220" RelX="0.0" RelY="-1.0" ArrowHead="Arrow" />
    </Graphics>
    <Xref Database="" ID="" />
  </Interaction>
  <Interaction>
    <Graphics ZOrder="12288" LineThickness="1.0">
      <Point X="1734.8064162553696" Y="884.0936750146313" GraphRef="e3054" RelX="0.0" RelY="1.0" />
      <Point X="1734.8064162553696" Y="913.1869050337771" GraphRef="d9733" RelX="0.0" RelY="-1.0" ArrowHead="Arrow" />
    </Graphics>
    <Xref Database="" ID="" />
  </Interaction>
  <Interaction>
    <Graphics ZOrder="12288" LineThickness="1.0">
      <Point X="1734.8064162553696" Y="1061.8053867263434" GraphRef="c91d9" RelX="0.0" RelY="1.0" />
      <Point X="1734.8064162553699" Y="1088.3407375666716" GraphRef="d4cc3" RelX="0.0" RelY="-1.0" ArrowHead="Arrow" />
    </Graphics>
    <Xref Database="" ID="" />
  </Interaction>
  <Group GroupId="d3090" GraphId="abbbe" Style="Group" />
  <Group GroupId="b7d45" GraphId="b1e85" Style="Group" />
  <Group GroupId="f5cd3" GraphId="b9800" Style="Group" />
  <Group GroupId="fe126" GraphId="f7b66" Style="Group" />
  <Group GroupId="bced7" GraphId="dbded" Style="Group" />
  <Group GroupId="b8200" GraphId="d85da" Style="Group" />
  <Group GroupId="fc408" GraphId="f1bd5" Style="Group" />
  <Group GroupId="c3980" GraphId="e3cf6" Style="Group" />
  <Group GroupId="e0d00" GraphId="f901c" Style="Group" />
  <Group GroupId="d3477" GraphId="e61af" Style="Group" />
  <Group GroupId="c2403" GraphId="e66f5" Style="Group" />
  <Group GroupId="ad593" Style="Group" />
  <Group GroupId="ed210" GraphId="ad1e5" Style="Group" />
  <Group GroupId="e2fd9" GraphId="fb3cd" Style="Group" />
  <Group GroupId="c9bcc" GraphId="b3d1d" Style="Group" />
  <Group GroupId="d9342" GraphId="c33f7" Style="Group" />
  <Group GroupId="c271b" GraphId="d4fa0" Style="Group" />
  <Group GroupId="b73f4" GraphId="b02b4" Style="Group" />
  <Group GroupId="adb44" GraphId="bbbcb" Style="Group" />
  <Group GroupId="ae6dd" GraphId="f41c1" Style="Group" />
  <Group GroupId="b08e4" GraphId="b93f0" Style="Group" />
  <Group GroupId="f008c" GraphId="baf78" Style="Group" />
  <Group GroupId="d99d4" GraphId="f4b60" Style="Group" />
  <Group GroupId="cd48c" GraphId="b61ed" Style="Group" />
  <Group GroupId="bb811" GraphId="c9bec" Style="Group" />
  <Group GroupId="d55be" GraphId="ca4dd" Style="Group" />
  <Group GroupId="ba228" GraphId="e9b46" Style="Group" />
  <Group GroupId="d551d" GraphId="fbb10" Style="Group" />
  <Group GroupId="f1414" GraphId="bfcee" Style="Group" />
  <Group GroupId="a024c" GraphId="c02a1" Style="Group" />
  <Group GroupId="f3a60" GraphId="a3799" Style="Group" />
  <Group GroupId="c7373" GraphId="b4651" Style="Group" />
  <Group GroupId="cd9fa" GraphId="c7dc4" Style="Group" />
  <Group GroupId="c55db" GraphId="a16aa" Style="Group" />
  <Group GroupId="a628e" GraphId="f364a" Style="Group" />
  <Group GroupId="f7c5a" GraphId="c91d9" Style="Group" />
  <Group GroupId="b056e" GraphId="b1cf6" Style="Group" />
  <Group GroupId="a6bee" GraphId="d55ca" Style="Group" />
  <Group GroupId="c3dcb" GraphId="e326a" Style="Group" />
  <Group GroupId="a90b0" GraphId="e68de" Style="Group" />
  <Group GroupId="ec975" GraphId="d9733" Style="Group" />
  <Group GroupId="f2f60" GraphId="bb84b" Style="Group" />
  <Group GroupId="d3736" GraphId="dbeb6" Style="Group" />
  <Group GroupId="ebea1" GraphId="d8c52" Style="Group" />
  <Group GroupId="b8ce6" GraphId="a569b" Style="Group" />
  <Group GroupId="f2ecd" GraphId="ca613" Style="Group" />
  <Group GroupId="b48cb" GraphId="c5f94" Style="Group" />
  <Group GroupId="a69e8" GraphId="cce96" Style="Group" />
  <Group GroupId="f7b87" GraphId="dc0f0" Style="Group" />
  <Group GroupId="e1ba1" GraphId="e3f7c" Style="Group" />
  <Group GroupId="c1af0" GraphId="a70a9" Style="Group" />
  <Group GroupId="bc288" GraphId="dfffe" Style="Group" />
  <Group GroupId="ec76d" GraphId="d951e" Style="Group" />
  <InfoBox CenterX="0.0" CenterY="0.0" />
  <Biopax>
    <bp:openControlledVocabulary xmlns:bp="http://www.biopax.org/release/biopax-level3.owl#">
      <bp:TERM xmlns:rdf="http://www.w3.org/1999/02/22-rdf-syntax-ns#" rdf:datatype="http://www.w3.org/2001/XMLSchema#string">miRNA pathway</bp:TERM>
      <bp:ID xmlns:rdf="http://www.w3.org/1999/02/22-rdf-syntax-ns#" rdf:datatype="http://www.w3.org/2001/XMLSchema#string">PW:0000808</bp:ID>
      <bp:Ontology xmlns:rdf="http://www.w3.org/1999/02/22-rdf-syntax-ns#" rdf:datatype="http://www.w3.org/2001/XMLSchema#string">Pathway Ontology</bp:Ontology>
    </bp:openControlledVocabulary>
    <bp:openControlledVocabulary xmlns:bp="http://www.biopax.org/release/biopax-level3.owl#">
      <bp:TERM xmlns:rdf="http://www.w3.org/1999/02/22-rdf-syntax-ns#" rdf:datatype="http://www.w3.org/2001/XMLSchema#string">muscle cell</bp:TERM>
      <bp:ID xmlns:rdf="http://www.w3.org/1999/02/22-rdf-syntax-ns#" rdf:datatype="http://www.w3.org/2001/XMLSchema#string">CL:0000187</bp:ID>
      <bp:Ontology xmlns:rdf="http://www.w3.org/1999/02/22-rdf-syntax-ns#" rdf:datatype="http://www.w3.org/2001/XMLSchema#string">Cell Type</bp:Ontology>
    </bp:openControlledVocabulary>
  </Biopax>
</Pathway>
