# Supplementary material for: A network biology workflow to study transcriptomics data of the diabetic liver
Source: BMC Genomics. 2014 Nov 15;15(1):971. doi: 10.1186/1471-2164-15-971 (PMC4246458; doi:10.1186/1471-2164-15-971)
Supplement: Supplementary file 2 — Additional file 2: WikiPathways human pathway collection downloaded on 17 June 2014 ( http://wikipathways.org/index.php/Download_Pathways ). (ZIP 2 MB) [file 12864_2014_6667_MOESM2_ESM.zip › 2014-06-17-WikiPathways-HumanCollection/Hs_miR-targeted_genes_in_squamous_cell_-_TarBase_WP2006_75320.gpml]

<?xml version="1.0" encoding="UTF-8"?>
<Pathway xmlns="http://pathvisio.org/GPML/2013a" Name="miR-targeted genes in squamous cell - TarBase" Version="20110706" Last-Modified="2/22/2013" Organism="Homo sapiens">
  <Comment Source="WikiPathways-description">This catalogue pathway was created using the database from "http://diana.cslab.ece.ntua.gr/tarbase/" with exclusions based on evidance type. This pathway only incldes miR targeted genes expressed in Muscle cells. This pathway is meant for data mapping.</Comment>
  <Comment Source="WikiPathways-category">Molecular Function</Comment>
  <Graphics BoardWidth="2341.7037539906805" BoardHeight="901.3764466274794" />
  <DataNode TextLabel="AKAP8" GraphId="f5cea" Type="GeneProduct" GroupRef="a0eff">
    <Graphics CenterX="66.21506682867556" CenterY="158.18347509112988" Width="80.0" Height="20.0" ZOrder="32768" FontSize="10" Valign="Middle" />
    <Xref Database="Ensembl" ID="ENSG00000105127" />
  </DataNode>
  <DataNode TextLabel="ATP6V1F" Type="GeneProduct" GroupRef="a0eff">
    <Graphics CenterX="66.21506682867556" CenterY="178.1834750911299" Width="80.0" Height="20.0" ZOrder="32768" FontSize="10" Valign="Middle" />
    <Xref Database="Ensembl" ID="ENSG00000128524" />
  </DataNode>
  <DataNode TextLabel="CHMP2A" Type="GeneProduct" GroupRef="a0eff">
    <Graphics CenterX="66.21506682867556" CenterY="198.18347509112988" Width="80.0" Height="20.0" ZOrder="32768" FontSize="10" Valign="Middle" />
    <Xref Database="Ensembl" ID="ENSG00000130724" />
  </DataNode>
  <DataNode TextLabel="COMMD9" Type="GeneProduct" GroupRef="a0eff">
    <Graphics CenterX="66.21506682867556" CenterY="218.18347509112994" Width="80.0" Height="20.0" ZOrder="32768" FontSize="10" Valign="Middle" />
    <Xref Database="Ensembl" ID="ENSG00000110442" />
  </DataNode>
  <DataNode TextLabel="DHX57" Type="GeneProduct" GroupRef="a0eff">
    <Graphics CenterX="66.21506682867556" CenterY="238.18347509112994" Width="80.0" Height="20.0" ZOrder="32768" FontSize="10" Valign="Middle" />
    <Xref Database="Ensembl" ID="ENSG00000163214" />
  </DataNode>
  <DataNode TextLabel="FAM96A" Type="GeneProduct" GroupRef="a0eff">
    <Graphics CenterX="66.21506682867556" CenterY="258.18347509112994" Width="80.0" Height="20.0" ZOrder="32768" FontSize="10" Valign="Middle" />
    <Xref Database="Ensembl" ID="ENSG00000166797" />
  </DataNode>
  <DataNode TextLabel="FNDC3A" Type="GeneProduct" GroupRef="a0eff">
    <Graphics CenterX="66.21506682867556" CenterY="278.18347509113033" Width="80.0" Height="20.0" ZOrder="32768" FontSize="10" Valign="Middle" />
    <Xref Database="Ensembl" ID="ENSG00000102531" />
  </DataNode>
  <DataNode TextLabel="GYS1" Type="GeneProduct" GroupRef="a0eff">
    <Graphics CenterX="66.21506682867556" CenterY="298.1834750911304" Width="80.0" Height="20.0" ZOrder="32768" FontSize="10" Valign="Middle" />
    <Xref Database="Ensembl" ID="ENSG00000104812" />
  </DataNode>
  <DataNode TextLabel="HMGA1" Type="GeneProduct" GroupRef="a0eff">
    <Graphics CenterX="66.21506682867556" CenterY="318.1834750911304" Width="80.0" Height="20.0" ZOrder="32768" FontSize="10" Valign="Middle" />
    <Xref Database="Ensembl" ID="ENSG00000137309" />
  </DataNode>
  <DataNode TextLabel="MRPS33" Type="GeneProduct" GroupRef="a0eff">
    <Graphics CenterX="66.21506682867556" CenterY="338.1834750911302" Width="80.0" Height="20.0" ZOrder="32768" FontSize="10" Valign="Middle" />
    <Xref Database="Ensembl" ID="ENSG00000090263" />
  </DataNode>
  <DataNode TextLabel="NEDD4" Type="GeneProduct" GroupRef="a0eff">
    <Graphics CenterX="66.21506682867556" CenterY="358.1834750911302" Width="80.0" Height="20.0" ZOrder="32768" FontSize="10" Valign="Middle" />
    <Xref Database="Ensembl" ID="ENSG00000069869" />
  </DataNode>
  <DataNode TextLabel="OPRS1" Type="GeneProduct" GroupRef="a0eff">
    <Graphics CenterX="66.21506682867556" CenterY="378.1834750911302" Width="80.0" Height="20.0" ZOrder="32768" FontSize="10" Valign="Middle" />
    <Xref Database="Ensembl" ID="ENSG00000147955" />
  </DataNode>
  <DataNode TextLabel="POLD2" Type="GeneProduct" GroupRef="a0eff">
    <Graphics CenterX="66.21506682867556" CenterY="398.1834750911302" Width="80.0" Height="20.0" ZOrder="32768" FontSize="10" Valign="Middle" />
    <Xref Database="Ensembl" ID="ENSG00000106628" />
  </DataNode>
  <DataNode TextLabel="POLR2C" Type="GeneProduct" GroupRef="a0eff">
    <Graphics CenterX="66.21506682867556" CenterY="418.18347509113016" Width="80.0" Height="20.0" ZOrder="32768" FontSize="10" Valign="Middle" />
    <Xref Database="Ensembl" ID="ENSG00000102978" />
  </DataNode>
  <DataNode TextLabel="POM121" Type="GeneProduct" GroupRef="a0eff">
    <Graphics CenterX="66.21506682867556" CenterY="438.18347509113016" Width="80.0" Height="20.0" ZOrder="32768" FontSize="10" Valign="Middle" />
    <Xref Database="Ensembl" ID="ENSG00000135213" />
  </DataNode>
  <DataNode TextLabel="PPP1R7" Type="GeneProduct" GroupRef="a0eff">
    <Graphics CenterX="66.21506682867556" CenterY="458.1834750911301" Width="80.0" Height="20.0" ZOrder="32768" FontSize="10" Valign="Middle" />
    <Xref Database="Ensembl" ID="ENSG00000115685" />
  </DataNode>
  <DataNode TextLabel="PXDN" Type="GeneProduct" GroupRef="a0eff">
    <Graphics CenterX="66.21506682867556" CenterY="478.1834750911301" Width="80.0" Height="20.0" ZOrder="32768" FontSize="10" Valign="Middle" />
    <Xref Database="Ensembl" ID="ENSG00000130508" />
  </DataNode>
  <DataNode TextLabel="SPCS3" Type="GeneProduct" GroupRef="a0eff">
    <Graphics CenterX="66.21506682867556" CenterY="498.18347509113005" Width="80.0" Height="20.0" ZOrder="32768" FontSize="10" Valign="Middle" />
    <Xref Database="Ensembl" ID="ENSG00000129128" />
  </DataNode>
  <DataNode TextLabel="THBS1" Type="GeneProduct" GroupRef="a0eff">
    <Graphics CenterX="66.21506682867556" CenterY="518.1834750911294" Width="80.0" Height="20.0" ZOrder="32768" FontSize="10" Valign="Middle" />
    <Xref Database="Ensembl" ID="ENSG00000137801" />
  </DataNode>
  <DataNode TextLabel="ARFIP1" Type="GeneProduct" GroupRef="e050b">
    <Graphics CenterX="191.08811575088893" CenterY="156.70040156228686" Width="80.0" Height="20.0" ZOrder="32768" FontSize="10" Valign="Middle" />
    <Xref Database="Ensembl" ID="ENSG00000164144" />
  </DataNode>
  <DataNode TextLabel="ATP6V1C1" Type="GeneProduct" GroupRef="e050b">
    <Graphics CenterX="191.08811575088893" CenterY="176.700401562287" Width="80.0" Height="20.0" ZOrder="32768" FontSize="10" Valign="Middle" />
    <Xref Database="Ensembl" ID="ENSG00000155097" />
  </DataNode>
  <DataNode TextLabel="BET1" Type="GeneProduct" GroupRef="e050b">
    <Graphics CenterX="191.08811575088893" CenterY="196.700401562287" Width="80.0" Height="20.0" ZOrder="32768" FontSize="10" Valign="Middle" />
    <Xref Database="Ensembl" ID="ENSG00000105829" />
  </DataNode>
  <DataNode TextLabel="CBFB" Type="GeneProduct" GroupRef="e050b">
    <Graphics CenterX="191.08811575088893" CenterY="216.70040156228703" Width="80.0" Height="20.0" ZOrder="32768" FontSize="10" Valign="Middle" />
    <Xref Database="Ensembl" ID="ENSG00000067955" />
  </DataNode>
  <DataNode TextLabel="CUL4B" Type="GeneProduct" GroupRef="e050b">
    <Graphics CenterX="191.08811575088893" CenterY="236.70040156228714" Width="80.0" Height="20.0" ZOrder="32768" FontSize="10" Valign="Middle" />
    <Xref Database="Ensembl" ID="ENSG00000158290" />
  </DataNode>
  <DataNode TextLabel="DHX40" Type="GeneProduct" GroupRef="e050b">
    <Graphics CenterX="191.08811575088893" CenterY="256.7004015622871" Width="80.0" Height="20.0" ZOrder="32768" FontSize="10" Valign="Middle" />
    <Xref Database="Ensembl" ID="ENSG00000108406" />
  </DataNode>
  <DataNode TextLabel="DNAJB1" Type="GeneProduct" GroupRef="e050b">
    <Graphics CenterX="191.08811575088893" CenterY="276.700401562287" Width="80.0" Height="20.0" ZOrder="32768" FontSize="10" Valign="Middle" />
    <Xref Database="Ensembl" ID="ENSG00000132002" />
  </DataNode>
  <DataNode TextLabel="FMNL2" Type="GeneProduct" GroupRef="e050b">
    <Graphics CenterX="191.08811575088893" CenterY="296.7004015622867" Width="80.0" Height="20.0" ZOrder="32768" FontSize="10" Valign="Middle" />
    <Xref Database="Ensembl" ID="ENSG00000157827" />
  </DataNode>
  <DataNode TextLabel="HSD17B12" Type="GeneProduct" GroupRef="e050b">
    <Graphics CenterX="191.08811575088893" CenterY="316.70040156228686" Width="80.0" Height="20.0" ZOrder="32768" FontSize="10" Valign="Middle" />
    <Xref Database="Ensembl" ID="ENSG00000149084" />
  </DataNode>
  <DataNode TextLabel="MET" Type="GeneProduct" GroupRef="e050b">
    <Graphics CenterX="191.08811575088893" CenterY="336.7004015622867" Width="80.0" Height="20.0" ZOrder="32768" FontSize="10" Valign="Middle" />
    <Xref Database="Ensembl" ID="ENSG00000105976" />
  </DataNode>
  <DataNode TextLabel="MPZL1" Type="GeneProduct" GroupRef="e050b">
    <Graphics CenterX="191.08811575088893" CenterY="356.7004015622866" Width="80.0" Height="20.0" ZOrder="32768" FontSize="10" Valign="Middle" />
    <Xref Database="Ensembl" ID="ENSG00000197965" />
  </DataNode>
  <DataNode TextLabel="PICALM" Type="GeneProduct" GroupRef="e050b">
    <Graphics CenterX="191.08811575088893" CenterY="376.7004015622868" Width="80.0" Height="20.0" ZOrder="32768" FontSize="10" Valign="Middle" />
    <Xref Database="Ensembl" ID="ENSG00000073921" />
  </DataNode>
  <DataNode TextLabel="PODXL" Type="GeneProduct" GroupRef="e050b">
    <Graphics CenterX="191.08811575088893" CenterY="396.7004015622868" Width="80.0" Height="20.0" ZOrder="32768" FontSize="10" Valign="Middle" />
    <Xref Database="Ensembl" ID="ENSG00000128567" />
  </DataNode>
  <DataNode TextLabel="RAB34" Type="GeneProduct" GroupRef="e050b">
    <Graphics CenterX="191.08811575088893" CenterY="416.7004015622869" Width="80.0" Height="20.0" ZOrder="32768" FontSize="10" Valign="Middle" />
    <Xref Database="Ensembl" ID="ENSG00000109113" />
  </DataNode>
  <DataNode TextLabel="RAI14" Type="GeneProduct" GroupRef="e050b">
    <Graphics CenterX="191.08811575088893" CenterY="436.700401562287" Width="80.0" Height="20.0" ZOrder="32768" FontSize="10" Valign="Middle" />
    <Xref Database="Ensembl" ID="ENSG00000039560" />
  </DataNode>
  <DataNode TextLabel="RHEB" Type="GeneProduct" GroupRef="e050b">
    <Graphics CenterX="191.08811575088893" CenterY="456.700401562287" Width="80.0" Height="20.0" ZOrder="32768" FontSize="10" Valign="Middle" />
    <Xref Database="Ensembl" ID="ENSG00000106615" />
  </DataNode>
  <DataNode TextLabel="SDCBP" Type="GeneProduct" GroupRef="e050b">
    <Graphics CenterX="191.08811575088893" CenterY="476.70040156228737" Width="80.0" Height="20.0" ZOrder="32768" FontSize="10" Valign="Middle" />
    <Xref Database="Ensembl" ID="ENSG00000137575" />
  </DataNode>
  <DataNode TextLabel="SH3BP4" Type="GeneProduct" GroupRef="e050b">
    <Graphics CenterX="191.08811575088893" CenterY="496.7004015622876" Width="80.0" Height="20.0" ZOrder="32768" FontSize="10" Valign="Middle" />
    <Xref Database="Ensembl" ID="ENSG00000130147" />
  </DataNode>
  <DataNode TextLabel="SMAD1" Type="GeneProduct" GroupRef="e050b">
    <Graphics CenterX="191.08811575088893" CenterY="516.7004015622879" Width="80.0" Height="20.0" ZOrder="32768" FontSize="10" Valign="Middle" />
    <Xref Database="Ensembl" ID="ENSG00000170365" />
  </DataNode>
  <DataNode TextLabel="SYNE2" Type="GeneProduct" GroupRef="e050b">
    <Graphics CenterX="191.08811575088893" CenterY="536.7004015622884" Width="80.0" Height="20.0" ZOrder="32768" FontSize="10" Valign="Middle" />
    <Xref Database="Ensembl" ID="ENSG00000054654" />
  </DataNode>
  <DataNode TextLabel="TBCA" Type="GeneProduct" GroupRef="e050b">
    <Graphics CenterX="191.08811575088893" CenterY="556.7004015622884" Width="80.0" Height="20.0" ZOrder="32768" FontSize="10" Valign="Middle" />
    <Xref Database="Ensembl" ID="ENSG00000171530" />
  </DataNode>
  <DataNode TextLabel="TRAM1" Type="GeneProduct" GroupRef="e050b">
    <Graphics CenterX="191.08811575088893" CenterY="576.7004015622889" Width="80.0" Height="20.0" ZOrder="32768" FontSize="10" Valign="Middle" />
    <Xref Database="Ensembl" ID="ENSG00000067167" />
  </DataNode>
  <DataNode TextLabel="TXNRD1" Type="GeneProduct" GroupRef="e050b">
    <Graphics CenterX="191.08811575088893" CenterY="596.7004015622891" Width="80.0" Height="20.0" ZOrder="32768" FontSize="10" Valign="Middle" />
    <Xref Database="Ensembl" ID="ENSG00000198431" />
  </DataNode>
  <DataNode TextLabel="UBE2J1" Type="GeneProduct" GroupRef="e050b">
    <Graphics CenterX="191.08811575088893" CenterY="616.7004015622894" Width="80.0" Height="20.0" ZOrder="32768" FontSize="10" Valign="Middle" />
    <Xref Database="Ensembl" ID="ENSG00000198833" />
  </DataNode>
  <DataNode TextLabel="FGF2" GraphId="ca0aa" Type="GeneProduct" GroupRef="c9aee">
    <Graphics CenterX="309.70588235294116" CenterY="159.3985419198055" Width="80.0" Height="20.0" ZOrder="32768" FontSize="10" Valign="Middle" />
    <Xref Database="Ensembl" ID="ENSG00000138685" />
  </DataNode>
  <DataNode TextLabel="FNDC3B" Type="GeneProduct" GroupRef="c9aee">
    <Graphics CenterX="309.70588235294116" CenterY="179.39854191980567" Width="80.0" Height="20.0" ZOrder="32768" FontSize="10" Valign="Middle" />
    <Xref Database="Ensembl" ID="ENSG00000075420" />
  </DataNode>
  <DataNode TextLabel="GALNT7" Type="GeneProduct" GroupRef="c9aee">
    <Graphics CenterX="309.70588235294116" CenterY="199.39854191980564" Width="80.0" Height="20.0" ZOrder="32768" FontSize="10" Valign="Middle" />
    <Xref Database="Ensembl" ID="ENSG00000109586" />
  </DataNode>
  <DataNode TextLabel="GFPT1" Type="GeneProduct" GroupRef="c9aee">
    <Graphics CenterX="309.70588235294116" CenterY="219.39854191980584" Width="80.0" Height="20.0" ZOrder="32768" FontSize="10" Valign="Middle" />
    <Xref Database="Ensembl" ID="ENSG00000198380" />
  </DataNode>
  <DataNode TextLabel="HBXIP" Type="GeneProduct" GroupRef="c9aee">
    <Graphics CenterX="309.70588235294116" CenterY="239.39854191980578" Width="80.0" Height="20.0" ZOrder="32768" FontSize="10" Valign="Middle" />
    <Xref Database="Ensembl" ID="ENSG00000134248" />
  </DataNode>
  <DataNode TextLabel="HMOX1" Type="GeneProduct" GroupRef="c9aee">
    <Graphics CenterX="309.70588235294116" CenterY="259.3985419198059" Width="80.0" Height="20.0" ZOrder="32768" FontSize="10" Valign="Middle" />
    <Xref Database="Ensembl" ID="ENSG00000100292" />
  </DataNode>
  <DataNode TextLabel="LAMC1" Type="GeneProduct" GroupRef="c9aee">
    <Graphics CenterX="309.70588235294116" CenterY="279.39854191980567" Width="80.0" Height="20.0" ZOrder="32768" FontSize="10" Valign="Middle" />
    <Xref Database="Ensembl" ID="ENSG00000135862" />
  </DataNode>
  <DataNode TextLabel="MRPL20" Type="GeneProduct" GroupRef="c9aee">
    <Graphics CenterX="309.70588235294116" CenterY="299.39854191980544" Width="80.0" Height="20.0" ZOrder="32768" FontSize="10" Valign="Middle" />
    <Xref Database="Ensembl" ID="ENSG00000131586" />
  </DataNode>
  <DataNode TextLabel="PISD" Type="GeneProduct" GroupRef="c9aee">
    <Graphics CenterX="309.70588235294116" CenterY="319.3985419198054" Width="80.0" Height="20.0" ZOrder="32768" FontSize="10" Valign="Middle" />
    <Xref Database="Ensembl" ID="ENSG00000100141" />
  </DataNode>
  <DataNode TextLabel="NP" Type="GeneProduct" GroupRef="c9aee">
    <Graphics CenterX="309.70588235294116" CenterY="339.3985419198054" Width="80.0" Height="20.0" ZOrder="32768" FontSize="10" Valign="Middle" />
    <Xref Database="Ensembl" ID="ENSG00000198805" />
  </DataNode>
  <DataNode TextLabel="RARS" Type="GeneProduct" GroupRef="c9aee">
    <Graphics CenterX="309.70588235294116" CenterY="359.39854191980555" Width="80.0" Height="20.0" ZOrder="32768" FontSize="10" Valign="Middle" />
    <Xref Database="Ensembl" ID="ENSG00000113643" />
  </DataNode>
  <DataNode TextLabel="RTN4" Type="GeneProduct" GroupRef="c9aee">
    <Graphics CenterX="309.70588235294116" CenterY="379.3985419198054" Width="80.0" Height="20.0" ZOrder="32768" FontSize="10" Valign="Middle" />
    <Xref Database="Ensembl" ID="ENSG00000115310" />
  </DataNode>
  <DataNode TextLabel="SLC12A2" Type="GeneProduct" GroupRef="c9aee">
    <Graphics CenterX="309.70588235294116" CenterY="399.3985419198053" Width="80.0" Height="20.0" ZOrder="32768" FontSize="10" Valign="Middle" />
    <Xref Database="Ensembl" ID="ENSG00000064651" />
  </DataNode>
  <DataNode TextLabel="SLC38A1" Type="GeneProduct" GroupRef="c9aee">
    <Graphics CenterX="309.70588235294116" CenterY="419.39854191980515" Width="80.0" Height="20.0" ZOrder="32768" FontSize="10" Valign="Middle" />
    <Xref Database="Ensembl" ID="ENSG00000111371" />
  </DataNode>
  <DataNode TextLabel="SPTLC1" Type="GeneProduct" GroupRef="c9aee">
    <Graphics CenterX="309.70588235294116" CenterY="439.39854191980527" Width="80.0" Height="20.0" ZOrder="32768" FontSize="10" Valign="Middle" />
    <Xref Database="Ensembl" ID="ENSG00000090054" />
  </DataNode>
  <DataNode TextLabel="SRPRB" Type="GeneProduct" GroupRef="c9aee">
    <Graphics CenterX="309.70588235294116" CenterY="459.3985419198051" Width="80.0" Height="20.0" ZOrder="32768" FontSize="10" Valign="Middle" />
    <Xref Database="Ensembl" ID="ENSG00000144867" />
  </DataNode>
  <DataNode TextLabel="TMEM43" Type="GeneProduct" GroupRef="c9aee">
    <Graphics CenterX="309.70588235294116" CenterY="479.3985419198054" Width="80.0" Height="20.0" ZOrder="32768" FontSize="10" Valign="Middle" />
    <Xref Database="Ensembl" ID="ENSG00000170876" />
  </DataNode>
  <DataNode TextLabel="TPM3" Type="GeneProduct" GroupRef="c9aee">
    <Graphics CenterX="309.70588235294116" CenterY="499.3985419198055" Width="80.0" Height="20.0" ZOrder="32768" FontSize="10" Valign="Middle" />
    <Xref Database="Ensembl" ID="ENSG00000143549" />
  </DataNode>
  <DataNode TextLabel="UBE2V1" Type="GeneProduct" GroupRef="c9aee">
    <Graphics CenterX="309.70588235294116" CenterY="519.3985419198057" Width="80.0" Height="20.0" ZOrder="32768" FontSize="10" Valign="Middle" />
    <Xref Database="Ensembl" ID="ENSG00000124208" />
  </DataNode>
  <DataNode TextLabel="ADAR" GraphId="d7211" Type="GeneProduct" GroupRef="cc45e">
    <Graphics CenterX="436.15308692135795" CenterY="160.96391987633584" Width="80.0" Height="20.0" ZOrder="32768" FontSize="10" Valign="Middle" />
    <Xref Database="Ensembl" ID="ENSG00000160710" />
  </DataNode>
  <DataNode TextLabel="ANP32B" Type="GeneProduct" GroupRef="cc45e">
    <Graphics CenterX="436.15308692135795" CenterY="180.96391987633584" Width="80.0" Height="20.0" ZOrder="32768" FontSize="10" Valign="Middle" />
    <Xref Database="Ensembl" ID="ENSG00000136938" />
  </DataNode>
  <DataNode TextLabel="ANPEP" Type="GeneProduct" GroupRef="cc45e">
    <Graphics CenterX="436.15308692135795" CenterY="200.96391987633578" Width="80.0" Height="20.0" ZOrder="32768" FontSize="10" Valign="Middle" />
    <Xref Database="Ensembl" ID="ENSG00000166825" />
  </DataNode>
  <DataNode TextLabel="ANXA2" Type="GeneProduct" GroupRef="cc45e">
    <Graphics CenterX="436.15308692135795" CenterY="220.9639198763359" Width="80.0" Height="20.0" ZOrder="32768" FontSize="10" Valign="Middle" />
    <Xref Database="Ensembl" ID="ENSG00000182718" />
  </DataNode>
  <DataNode TextLabel="AP3D1" Type="GeneProduct" GroupRef="cc45e">
    <Graphics CenterX="436.15308692135795" CenterY="240.96391987633575" Width="80.0" Height="20.0" ZOrder="32768" FontSize="10" Valign="Middle" />
    <Xref Database="Ensembl" ID="ENSG00000065000" />
  </DataNode>
  <DataNode TextLabel="ARCN1" Type="GeneProduct" GroupRef="cc45e">
    <Graphics CenterX="436.15308692135795" CenterY="260.9639198763357" Width="80.0" Height="20.0" ZOrder="32768" FontSize="10" Valign="Middle" />
    <Xref Database="Ensembl" ID="ENSG00000095139" />
  </DataNode>
  <DataNode TextLabel="ARF4" Type="GeneProduct" GroupRef="cc45e">
    <Graphics CenterX="436.15308692135795" CenterY="280.9639198763353" Width="80.0" Height="20.0" ZOrder="32768" FontSize="10" Valign="Middle" />
    <Xref Database="Ensembl" ID="ENSG00000168374" />
  </DataNode>
  <DataNode TextLabel="AXL" Type="GeneProduct" GroupRef="cc45e">
    <Graphics CenterX="436.15308692135795" CenterY="300.9639198763354" Width="80.0" Height="20.0" ZOrder="32768" FontSize="10" Valign="Middle" />
    <Xref Database="Ensembl" ID="ENSG00000167601" />
  </DataNode>
  <DataNode TextLabel="DNAJB1" Type="GeneProduct" GroupRef="cc45e">
    <Graphics CenterX="436.15308692135795" CenterY="320.9639198763353" Width="80.0" Height="20.0" ZOrder="32768" FontSize="10" Valign="Middle" />
    <Xref Database="Ensembl" ID="ENSG00000132002" />
  </DataNode>
  <DataNode TextLabel="GOLGA7" Type="GeneProduct" GroupRef="cc45e">
    <Graphics CenterX="436.15308692135795" CenterY="340.9639198763351" Width="80.0" Height="20.0" ZOrder="32768" FontSize="10" Valign="Middle" />
    <Xref Database="Ensembl" ID="ENSG00000147533" />
  </DataNode>
  <DataNode TextLabel="MET" Type="GeneProduct" GroupRef="cc45e">
    <Graphics CenterX="436.15308692135795" CenterY="360.9639198763351" Width="80.0" Height="20.0" ZOrder="32768" FontSize="10" Valign="Middle" />
    <Xref Database="Ensembl" ID="ENSG00000105976" />
  </DataNode>
  <DataNode TextLabel="MOV10" Type="GeneProduct" GroupRef="cc45e">
    <Graphics CenterX="436.15308692135795" CenterY="380.9639198763351" Width="80.0" Height="20.0" ZOrder="32768" FontSize="10" Valign="Middle" />
    <Xref Database="Ensembl" ID="ENSG00000155363" />
  </DataNode>
  <DataNode TextLabel="MRC2" Type="GeneProduct" GroupRef="cc45e">
    <Graphics CenterX="436.15308692135795" CenterY="400.963919876335" Width="80.0" Height="20.0" ZOrder="32768" FontSize="10" Valign="Middle" />
    <Xref Database="Ensembl" ID="ENSG00000011028" />
  </DataNode>
  <DataNode TextLabel="NP" Type="GeneProduct" GroupRef="cc45e">
    <Graphics CenterX="436.15308692135795" CenterY="420.96391987633496" Width="80.0" Height="20.0" ZOrder="32768" FontSize="10" Valign="Middle" />
    <Xref Database="Ensembl" ID="ENSG00000198805" />
  </DataNode>
  <DataNode TextLabel="NRP1" Type="GeneProduct" GroupRef="cc45e">
    <Graphics CenterX="436.15308692135795" CenterY="440.96391987633496" Width="80.0" Height="20.0" ZOrder="32768" FontSize="10" Valign="Middle" />
    <Xref Database="Ensembl" ID="ENSG00000099250" />
  </DataNode>
  <DataNode TextLabel="PDLIM7" Type="GeneProduct" GroupRef="cc45e">
    <Graphics CenterX="436.15308692135795" CenterY="460.96391987633507" Width="80.0" Height="20.0" ZOrder="32768" FontSize="10" Valign="Middle" />
    <Xref Database="Ensembl" ID="ENSG00000196923" />
  </DataNode>
  <DataNode TextLabel="PICALM" Type="GeneProduct" GroupRef="cc45e">
    <Graphics CenterX="436.15308692135795" CenterY="480.96391987633507" Width="80.0" Height="20.0" ZOrder="32768" FontSize="10" Valign="Middle" />
    <Xref Database="Ensembl" ID="ENSG00000073921" />
  </DataNode>
  <DataNode TextLabel="POM121" Type="GeneProduct" GroupRef="cc45e">
    <Graphics CenterX="436.15308692135795" CenterY="500.963919876335" Width="80.0" Height="20.0" ZOrder="32768" FontSize="10" Valign="Middle" />
    <Xref Database="Ensembl" ID="ENSG00000135213" />
  </DataNode>
  <DataNode TextLabel="PTMA" Type="GeneProduct" GroupRef="cc45e">
    <Graphics CenterX="436.15308692135795" CenterY="520.9639198763355" Width="80.0" Height="20.0" ZOrder="32768" FontSize="10" Valign="Middle" />
    <Xref Database="Ensembl" ID="ENSG00000187514" />
  </DataNode>
  <DataNode TextLabel="PWP1" Type="GeneProduct" GroupRef="cc45e">
    <Graphics CenterX="436.15308692135795" CenterY="540.9639198763357" Width="80.0" Height="20.0" ZOrder="32768" FontSize="10" Valign="Middle" />
    <Xref Database="Ensembl" ID="ENSG00000136045" />
  </DataNode>
  <DataNode TextLabel="SFRS9" Type="GeneProduct" GroupRef="cc45e">
    <Graphics CenterX="436.15308692135795" CenterY="560.9639198763355" Width="80.0" Height="20.0" ZOrder="32768" FontSize="10" Valign="Middle" />
    <Xref Database="Ensembl" ID="ENSG00000111786" />
  </DataNode>
  <DataNode TextLabel="SH3BGRL3" Type="GeneProduct" GroupRef="cc45e">
    <Graphics CenterX="436.15308692135795" CenterY="580.9639198763357" Width="80.0" Height="20.0" ZOrder="32768" FontSize="10" Valign="Middle" />
    <Xref Database="Ensembl" ID="ENSG00000142669" />
  </DataNode>
  <DataNode TextLabel="THBS1" Type="GeneProduct" GroupRef="cc45e">
    <Graphics CenterX="436.15308692135795" CenterY="600.9639198763357" Width="80.0" Height="20.0" ZOrder="32768" FontSize="10" Valign="Middle" />
    <Xref Database="Ensembl" ID="ENSG00000137801" />
  </DataNode>
  <DataNode TextLabel="TPM1" Type="GeneProduct" GroupRef="cc45e">
    <Graphics CenterX="436.15308692135795" CenterY="620.9639198763357" Width="80.0" Height="20.0" ZOrder="32768" FontSize="10" Valign="Middle" />
    <Xref Database="Ensembl" ID="ENSG00000140416" />
  </DataNode>
  <DataNode TextLabel="TPM3" Type="GeneProduct" GroupRef="cc45e">
    <Graphics CenterX="436.15308692135795" CenterY="640.9639198763357" Width="80.0" Height="20.0" ZOrder="32768" FontSize="10" Valign="Middle" />
    <Xref Database="Ensembl" ID="ENSG00000143549" />
  </DataNode>
  <DataNode TextLabel="YWHAQ" Type="GeneProduct" GroupRef="cc45e">
    <Graphics CenterX="436.15308692135795" CenterY="660.9639198763357" Width="80.0" Height="20.0" ZOrder="32768" FontSize="10" Valign="Middle" />
    <Xref Database="Ensembl" ID="ENSG00000134308" />
  </DataNode>
  <DataNode TextLabel="ANPEP" GraphId="caeed" Type="GeneProduct" GroupRef="d3b86">
    <Graphics CenterX="555.655427752562" CenterY="276.0432945008908" Width="80.0" Height="20.0" ZOrder="32768" FontSize="10" Valign="Middle" />
    <Xref Database="Ensembl" ID="ENSG00000166825" />
  </DataNode>
  <DataNode TextLabel="AP2A1" Type="GeneProduct" GroupRef="d3b86">
    <Graphics CenterX="555.655427752562" CenterY="296.04329450089045" Width="80.0" Height="20.0" ZOrder="32768" FontSize="10" Valign="Middle" />
    <Xref Database="Ensembl" ID="ENSG00000196961" />
  </DataNode>
  <DataNode TextLabel="ATP2A2" Type="GeneProduct" GroupRef="d3b86">
    <Graphics CenterX="555.655427752562" CenterY="316.04329450089045" Width="80.0" Height="20.0" ZOrder="32768" FontSize="10" Valign="Middle" />
    <Xref Database="Ensembl" ID="ENSG00000174437" />
  </DataNode>
  <DataNode TextLabel="ATRX" Type="GeneProduct" GroupRef="d3b86">
    <Graphics CenterX="555.655427752562" CenterY="336.04329450089085" Width="80.0" Height="20.0" ZOrder="32768" FontSize="10" Valign="Middle" />
    <Xref Database="Ensembl" ID="ENSG00000085224" />
  </DataNode>
  <DataNode TextLabel="CBFB" Type="GeneProduct" GroupRef="d3b86">
    <Graphics CenterX="555.655427752562" CenterY="356.04329450089085" Width="80.0" Height="20.0" ZOrder="32768" FontSize="10" Valign="Middle" />
    <Xref Database="Ensembl" ID="ENSG00000067955" />
  </DataNode>
  <DataNode TextLabel="NP" Type="GeneProduct" GroupRef="d3b86">
    <Graphics CenterX="555.655427752562" CenterY="376.04329450089114" Width="80.0" Height="20.0" ZOrder="32768" FontSize="10" Valign="Middle" />
    <Xref Database="Ensembl" ID="ENSG00000198805" />
  </DataNode>
  <DataNode TextLabel="CPNE8" Type="GeneProduct" GroupRef="d3b86">
    <Graphics CenterX="555.655427752562" CenterY="396.04329450089097" Width="80.0" Height="20.0" ZOrder="32768" FontSize="10" Valign="Middle" />
    <Xref Database="Ensembl" ID="ENSG00000139117" />
  </DataNode>
  <DataNode TextLabel="GALNT1" Type="GeneProduct" GroupRef="d3b86">
    <Graphics CenterX="555.655427752562" CenterY="416.043294500891" Width="80.0" Height="20.0" ZOrder="32768" FontSize="10" Valign="Middle" />
    <Xref Database="Ensembl" ID="ENSG00000141429" />
  </DataNode>
  <DataNode TextLabel="GALNT7" Type="GeneProduct" GroupRef="d3b86">
    <Graphics CenterX="555.655427752562" CenterY="436.04329450089114" Width="80.0" Height="20.0" ZOrder="32768" FontSize="10" Valign="Middle" />
    <Xref Database="Ensembl" ID="ENSG00000109586" />
  </DataNode>
  <DataNode TextLabel="GNAI2" Type="GeneProduct" GroupRef="d3b86">
    <Graphics CenterX="555.655427752562" CenterY="456.04329450089097" Width="80.0" Height="20.0" ZOrder="32768" FontSize="10" Valign="Middle" />
    <Xref Database="Ensembl" ID="ENSG00000114353" />
  </DataNode>
  <DataNode TextLabel="HNRPM" Type="GeneProduct" GroupRef="d3b86">
    <Graphics CenterX="555.655427752562" CenterY="476.0432945008912" Width="80.0" Height="20.0" ZOrder="32768" FontSize="10" Valign="Middle" />
    <Xref Database="Ensembl" ID="ENSG00000099783" />
  </DataNode>
  <DataNode TextLabel="IDH1" Type="GeneProduct" GroupRef="d3b86">
    <Graphics CenterX="555.655427752562" CenterY="496.0432945008914" Width="80.0" Height="20.0" ZOrder="32768" FontSize="10" Valign="Middle" />
    <Xref Database="Ensembl" ID="ENSG00000138413" />
  </DataNode>
  <DataNode TextLabel="KDELC2" Type="GeneProduct" GroupRef="d3b86">
    <Graphics CenterX="555.655427752562" CenterY="516.0432945008916" Width="80.0" Height="20.0" ZOrder="32768" FontSize="10" Valign="Middle" />
    <Xref Database="Ensembl" ID="ENSG00000178202" />
  </DataNode>
  <DataNode TextLabel="MET" Type="GeneProduct" GroupRef="d3b86">
    <Graphics CenterX="555.655427752562" CenterY="536.0432945008916" Width="80.0" Height="20.0" ZOrder="32768" FontSize="10" Valign="Middle" />
    <Xref Database="Ensembl" ID="ENSG00000105976" />
  </DataNode>
  <DataNode TextLabel="NCL" Type="GeneProduct" GroupRef="d3b86">
    <Graphics CenterX="555.655427752562" CenterY="556.0432945008923" Width="80.0" Height="20.0" ZOrder="32768" FontSize="10" Valign="Middle" />
    <Xref Database="Ensembl" ID="ENSG00000115053" />
  </DataNode>
  <DataNode TextLabel="P4HA2" Type="GeneProduct" GroupRef="d3b86">
    <Graphics CenterX="555.655427752562" CenterY="576.0432945008923" Width="80.0" Height="20.0" ZOrder="32768" FontSize="10" Valign="Middle" />
    <Xref Database="Ensembl" ID="ENSG00000072682" />
  </DataNode>
  <DataNode TextLabel="PRPF40A" Type="GeneProduct" GroupRef="d3b86">
    <Graphics CenterX="555.655427752562" CenterY="596.0432945008923" Width="80.0" Height="20.0" ZOrder="32768" FontSize="10" Valign="Middle" />
    <Xref Database="Ensembl" ID="ENSG00000196504" />
  </DataNode>
  <DataNode TextLabel="SEC23A" Type="GeneProduct" GroupRef="d3b86">
    <Graphics CenterX="555.655427752562" CenterY="616.0432945008928" Width="80.0" Height="20.0" ZOrder="32768" FontSize="10" Valign="Middle" />
    <Xref Database="Ensembl" ID="ENSG00000100934" />
  </DataNode>
  <DataNode TextLabel="SLC38A1" Type="GeneProduct" GroupRef="d3b86">
    <Graphics CenterX="555.655427752562" CenterY="636.0432945008924" Width="80.0" Height="20.0" ZOrder="32768" FontSize="10" Valign="Middle" />
    <Xref Database="Ensembl" ID="ENSG00000111371" />
  </DataNode>
  <DataNode TextLabel="SLC38A2" Type="GeneProduct" GroupRef="d3b86">
    <Graphics CenterX="555.655427752562" CenterY="656.0432945008926" Width="80.0" Height="20.0" ZOrder="32768" FontSize="10" Valign="Middle" />
    <Xref Database="Ensembl" ID="ENSG00000134294" />
  </DataNode>
  <DataNode TextLabel="SLC4A10" Type="GeneProduct" GroupRef="d3b86">
    <Graphics CenterX="555.655427752562" CenterY="676.0432945008923" Width="80.0" Height="20.0" ZOrder="32768" FontSize="10" Valign="Middle" />
    <Xref Database="Ensembl" ID="ENSG00000144290" />
  </DataNode>
  <DataNode TextLabel="TMED10" Type="GeneProduct" GroupRef="d3b86">
    <Graphics CenterX="555.655427752562" CenterY="696.0432945008923" Width="80.0" Height="20.0" ZOrder="32768" FontSize="10" Valign="Middle" />
    <Xref Database="Ensembl" ID="ENSG00000170348" />
  </DataNode>
  <DataNode TextLabel="TMED2" Type="GeneProduct" GroupRef="d3b86">
    <Graphics CenterX="555.655427752562" CenterY="716.0432945008927" Width="80.0" Height="20.0" ZOrder="32768" FontSize="10" Valign="Middle" />
    <Xref Database="Ensembl" ID="ENSG00000086598" />
  </DataNode>
  <DataNode TextLabel="TMED7" Type="GeneProduct" GroupRef="d3b86">
    <Graphics CenterX="555.655427752562" CenterY="736.0432945008927" Width="80.0" Height="20.0" ZOrder="32768" FontSize="10" Valign="Middle" />
    <Xref Database="Ensembl" ID="ENSG00000134970" />
  </DataNode>
  <DataNode TextLabel="TICAM2" Type="GeneProduct" GroupRef="d3b86">
    <Graphics CenterX="555.655427752562" CenterY="756.0432945008927" Width="80.0" Height="20.0" ZOrder="32768" FontSize="10" Valign="Middle" />
    <Xref Database="Ensembl" ID="ENSG00000134970" />
  </DataNode>
  <DataNode TextLabel="TMEM59" Type="GeneProduct" GroupRef="d3b86">
    <Graphics CenterX="555.655427752562" CenterY="776.0432945008929" Width="80.0" Height="20.0" ZOrder="32768" FontSize="10" Valign="Middle" />
    <Xref Database="Ensembl" ID="ENSG00000116209" />
  </DataNode>
  <DataNode TextLabel="TNFRSF10B" Type="GeneProduct" GroupRef="d3b86">
    <Graphics CenterX="555.655427752562" CenterY="796.0432945008929" Width="80.0" Height="20.0" ZOrder="32768" FontSize="10" Valign="Middle" />
    <Xref Database="Ensembl" ID="ENSG00000120889" />
  </DataNode>
  <DataNode TextLabel="NRAS" Type="GeneProduct" GroupRef="a0eff">
    <Graphics CenterX="66.21506682867556" CenterY="538.1834750911293" Width="80.0" Height="20.0" ZOrder="32768" FontSize="10" Valign="Middle" />
    <Xref Database="Ensembl" ID="ENSG00000009307" />
  </DataNode>
  <DataNode TextLabel="NF2" GraphId="d7ce9" Type="GeneProduct">
    <Graphics CenterX="66.21506682867559" CenterY="714.1930190140034" Width="80.0" Height="20.0" ZOrder="32768" FontSize="10" Valign="Middle" />
    <Xref Database="Ensembl" ID="ENSG00000186575" />
  </DataNode>
  <DataNode TextLabel="MTPN " GraphId="f0284" Type="GeneProduct">
    <Graphics CenterX="62.56986634264882" CenterY="797.7245377772024" Width="80.0" Height="20.0" ZOrder="32768" FontSize="10" Valign="Middle" />
    <Xref Database="Ensembl" ID="ENSG00000105887" />
  </DataNode>
  <DataNode TextLabel="FBXW1B" GraphId="b4430" Type="GeneProduct">
    <Graphics CenterX="194.13407012911742" CenterY="731.926217284242" Width="80.0" Height="20.0" ZOrder="32768" FontSize="10" Valign="Middle" />
    <Xref Database="Ensembl" ID="ENSG00000072803" />
  </DataNode>
  <DataNode TextLabel="MTPN " GraphId="cbb01" Type="GeneProduct" GroupRef="c839d">
    <Graphics CenterX="309.77175095627985" CenterY="679.1552123301476" Width="80.0" Height="20.0" ZOrder="32768" FontSize="10" Valign="Middle" />
    <Xref Database="Ensembl" ID="ENSG00000105887" />
  </DataNode>
  <DataNode TextLabel="ELOVL5" Type="GeneProduct" GroupRef="c839d">
    <Graphics CenterX="309.77175095627985" CenterY="699.1552123301475" Width="80.0" Height="20.0" ZOrder="32768" FontSize="10" Valign="Middle" />
    <Xref Database="Ensembl" ID="ENSG00000012660" />
  </DataNode>
  <DataNode TextLabel="GAS2L1" Type="GeneProduct" GroupRef="c839d">
    <Graphics CenterX="309.77175095627985" CenterY="719.1552123301475" Width="80.0" Height="20.0" ZOrder="32768" FontSize="10" Valign="Middle" />
    <Xref Database="Ensembl" ID="ENSG00000185340" />
  </DataNode>
  <DataNode TextLabel="ACAA2" Type="GeneProduct" GroupRef="c839d">
    <Graphics CenterX="309.77175095627985" CenterY="739.1552123301472" Width="80.0" Height="20.0" ZOrder="32768" FontSize="10" Valign="Middle" />
    <Xref Database="Ensembl" ID="ENSG00000167315" />
  </DataNode>
  <DataNode TextLabel="LAMC1 / laminin gamma " Type="GeneProduct" GroupRef="c839d">
    <Graphics CenterX="309.77175095627985" CenterY="759.155212330147" Width="80.0" Height="20.0" ZOrder="32768" FontSize="10" Valign="Middle" />
    <Xref Database="Ensembl" ID="ENSG00000135862" />
  </DataNode>
  <DataNode TextLabel="NM_032121" Type="GeneProduct" GroupRef="c839d">
    <Graphics CenterX="309.77175095627985" CenterY="779.1552123301468" Width="80.0" Height="20.0" ZOrder="32768" FontSize="10" Valign="Middle" />
    <Xref Database="Ensembl" ID="ENSG00000102158" />
  </DataNode>
  <DataNode TextLabel="ATP6V0E" Type="GeneProduct" GroupRef="c839d">
    <Graphics CenterX="309.77175095627985" CenterY="799.155212330147" Width="80.0" Height="20.0" ZOrder="32768" FontSize="10" Valign="Middle" />
    <Xref Database="Ensembl" ID="ENSG00000113732" />
  </DataNode>
  <DataNode TextLabel="CTDSP1 " GraphId="bbcca" Type="GeneProduct">
    <Graphics CenterX="684.3870207485874" CenterY="186.77489128879364" Width="80.0" Height="20.0" ZOrder="32768" FontSize="10" Valign="Middle" />
    <Xref Database="Ensembl" ID="ENSG00000144579" />
  </DataNode>
  <DataNode TextLabel="VCAM1" GraphId="c43a0" Type="GeneProduct">
    <Graphics CenterX="437.5735792653895" CenterY="776.1153558258992" Width="80.0" Height="20.0" ZOrder="32768" FontSize="10" Valign="Middle" />
    <Xref Database="Ensembl" ID="ENSG00000162692" />
  </DataNode>
  <DataNode TextLabel="PKM2" GraphId="ce8c6" Type="GeneProduct">
    <Graphics CenterX="686.7045178517161" CenterY="302.87267583074254" Width="80.0" Height="20.0" ZOrder="32768" FontSize="10" Valign="Middle" />
    <Xref Database="Ensembl" ID="ENSG00000067225" />
  </DataNode>
  <DataNode TextLabel="PKM2" GraphId="de586" Type="GeneProduct">
    <Graphics CenterX="687.8632664032807" CenterY="397.4275088498868" Width="80.0" Height="20.0" ZOrder="32768" FontSize="10" Valign="Middle" />
    <Xref Database="Ensembl" ID="ENSG00000067225" />
  </DataNode>
  <DataNode TextLabel="HOXA7" GraphId="fe214" Type="GeneProduct">
    <Graphics CenterX="690.180763506409" CenterY="534.8560382769114" Width="80.0" Height="20.0" ZOrder="32768" FontSize="10" Valign="Middle" />
    <Xref Database="Ensembl" ID="ENSG00000122592" />
  </DataNode>
  <DataNode TextLabel="MET" GraphId="ed684" Type="GeneProduct">
    <Graphics CenterX="690.1807635064093" CenterY="645.6333510179577" Width="80.0" Height="20.0" ZOrder="32768" FontSize="10" Valign="Middle" />
    <Xref Database="Ensembl" ID="ENSG00000105976" />
  </DataNode>
  <DataNode TextLabel="TGFBR2" GraphId="dfa25" Type="GeneProduct">
    <Graphics CenterX="692.4982606095382" CenterY="734.3944412792802" Width="80.0" Height="20.0" ZOrder="32768" FontSize="10" Valign="Middle" />
    <Xref Database="Ensembl" ID="ENSG00000163513" />
  </DataNode>
  <DataNode TextLabel="TPM1" GraphId="ad0bd" Type="GeneProduct" GroupRef="e890d">
    <Graphics CenterX="819.6338101479295" CenterY="151.23418086431164" Width="80.0" Height="20.0" ZOrder="32768" FontSize="10" Valign="Middle" />
    <Xref Database="Ensembl" ID="ENSG00000140416" />
  </DataNode>
  <DataNode TextLabel="PDCD4" Type="GeneProduct" GroupRef="e890d">
    <Graphics CenterX="819.6338101479295" CenterY="171.23418086431172" Width="80.0" Height="20.0" ZOrder="32768" FontSize="10" Valign="Middle" />
    <Xref Database="Ensembl" ID="ENSG00000150593" />
  </DataNode>
  <DataNode TextLabel="HES1 " GraphId="a46c5" Type="GeneProduct">
    <Graphics CenterX="824.4940774626322" CenterY="303.0983031523102" Width="80.0" Height="20.0" ZOrder="32768" FontSize="10" Valign="Middle" />
    <Xref Database="Ensembl" ID="ENSG00000114315" />
  </DataNode>
  <DataNode TextLabel="SMAD1" GraphId="a50c0" Type="GeneProduct">
    <Graphics CenterX="825.7091442913077" CenterY="417.05884087578346" Width="80.0" Height="20.0" ZOrder="32768" FontSize="10" Valign="Middle" />
    <Xref Database="Ensembl" ID="ENSG00000170365" />
  </DataNode>
  <DataNode TextLabel="LAMC1 / laminin gamma " GraphId="ac9cc" Type="GeneProduct">
    <Graphics CenterX="825.7724643214959" CenterY="519.5341930678987" Width="131.15944686475152" Height="20.0" ZOrder="32768" FontSize="10" Valign="Middle" />
    <Xref Database="Ensembl" ID="ENSG00000135862" />
  </DataNode>
  <DataNode TextLabel="tuba3" Type="GeneProduct" GroupRef="ef602">
    <Graphics CenterX="829.3543447773345" CenterY="625.7659388643142" Width="80.0" Height="20.0" ZOrder="32768" FontSize="10" Valign="Middle" />
    <Xref Database="Ensembl" ID="ENSG00000167552" />
  </DataNode>
  <DataNode TextLabel="THBS1 " Type="GeneProduct" GroupRef="ef602">
    <Graphics CenterX="829.3543447773345" CenterY="645.7659388643144" Width="80.0" Height="20.0" ZOrder="32768" FontSize="10" Valign="Middle" />
    <Xref Database="Ensembl" ID="ENSG00000137801" />
  </DataNode>
  <DataNode TextLabel="VEZT / vezatin" Type="GeneProduct" GroupRef="ef602">
    <Graphics CenterX="829.3543447773345" CenterY="665.7659388643145" Width="80.0" Height="20.0" ZOrder="32768" FontSize="10" Valign="Middle" />
    <Xref Database="Ensembl" ID="ENSG00000028203" />
  </DataNode>
  <DataNode TextLabel="E2F3" GraphId="a9342" Type="GeneProduct">
    <Graphics CenterX="830.5694116060101" CenterY="769.5624586808634" Width="80.0" Height="20.0" ZOrder="32768" FontSize="10" Valign="Middle" />
    <Xref Database="Ensembl" ID="ENSG00000112242" />
  </DataNode>
  <DataNode TextLabel="MAP3K8" GraphId="b86ca" Type="GeneProduct">
    <Graphics CenterX="829.3543447773344" CenterY="857.6793951654206" Width="80.0" Height="20.0" ZOrder="32768" FontSize="10" Valign="Middle" />
    <Xref Database="Ensembl" ID="ENSG00000107968" />
  </DataNode>
  <DataNode TextLabel="MTPN " GraphId="dd1d5" Type="GeneProduct" GroupRef="bf8c6">
    <Graphics CenterX="692.5105134736336" CenterY="833.3764466274794" Width="80.0" Height="20.0" ZOrder="32768" FontSize="10" Valign="Middle" />
    <Xref Database="Ensembl" ID="ENSG00000105887" />
  </DataNode>
  <DataNode TextLabel="ADIPOR2 " Type="GeneProduct" GroupRef="bf8c6">
    <Graphics CenterX="692.5105134736336" CenterY="853.3764466274794" Width="80.0" Height="20.0" ZOrder="32768" FontSize="10" Valign="Middle" />
    <Xref Database="Ensembl" ID="ENSG00000006831" />
  </DataNode>
  <DataNode TextLabel="MIRLET7B" GraphId="b827b" Type="Rna">
    <Graphics CenterX="61.96840826245449" CenterY="752.1263669501824" Width="80.0" Height="20.0" ZOrder="32768" FontSize="10" Valign="Middle" Color="990099" />
    <Xref Database="Ensembl" ID="ENSG00000207875" />
  </DataNode>
  <DataNode TextLabel="MIR370" GraphId="f4211" Type="Rna">
    <Graphics CenterX="828.1687126627413" CenterY="812.8233901068497" Width="80.0" Height="20.0" ZOrder="32768" FontSize="10" Valign="Middle" Color="990099" />
    <Xref Database="Ensembl" ID="ENSG00000199005" />
  </DataNode>
  <DataNode TextLabel="MIR375" GraphId="b56ca" Type="Rna">
    <Graphics CenterX="692.1662578234257" CenterY="774.2760637466574" Width="80.0" Height="20.0" ZOrder="32768" FontSize="10" Valign="Middle" Color="990099" />
    <Xref Database="Ensembl" ID="ENSG00000198973" />
  </DataNode>
  <DataNode TextLabel="MIR20A" GraphId="aaddf" Type="Rna">
    <Graphics CenterX="691.7728852838935" CenterY="681.344148319813" Width="80.0" Height="20.0" ZOrder="32768" FontSize="10" Valign="Middle" Color="990099" />
    <Xref Database="Ensembl" ID="ENSG00000199149" />
  </DataNode>
  <DataNode TextLabel="MIR126" GraphId="cc5b8" Type="Rna">
    <Graphics CenterX="436.84820393974485" CenterY="723.0590961761296" Width="80.0" Height="20.0" ZOrder="32768" FontSize="10" Valign="Middle" Color="990099" />
    <Xref Database="Ensembl" ID="ENSG00000199161" />
  </DataNode>
  <DataNode TextLabel="MIRLET7B" GraphId="e1a79" Type="Rna">
    <Graphics CenterX="65.69746039002447" CenterY="83.53017816970033" Width="80.0" Height="20.0" ZOrder="32859" FontSize="10" Valign="Middle" Color="990099" />
    <Xref Database="Ensembl" ID="ENSG00000207875" />
  </DataNode>
  <DataNode TextLabel="MIRLET7A1" GraphId="f58a3" Type="Rna" GroupRef="aeb5f">
    <Graphics CenterX="66.60790635564162" CenterY="604.5278081878661" Width="80.0" Height="23.574257425742573" ZOrder="32861" FontSize="10" Valign="Middle" Color="990099" />
    <Xref Database="Ensembl" ID="ENSG00000199165" />
  </DataNode>
  <DataNode TextLabel="MIRLET7A2" GraphId="a9003" Type="Rna" GroupRef="aeb5f">
    <Graphics CenterX="66.60790635564162" CenterY="626.3149369007373" Width="80.0" Height="23.574257425742573" ZOrder="32862" FontSize="10" Valign="Middle" Color="990099" />
    <Xref Database="Ensembl" ID="ENSG00000198975" />
  </DataNode>
  <DataNode TextLabel="MIRLET7A3" GraphId="d279b" Type="Rna" GroupRef="aeb5f">
    <Graphics CenterX="66.60790635564162" CenterY="648.1020656136086" Width="80.0" Height="23.574257425742573" ZOrder="32863" FontSize="10" Valign="Middle" Color="990099" />
    <Xref Database="Ensembl" ID="ENSG00000198986" />
  </DataNode>
  <DataNode TextLabel="MIR155" GraphId="d71b8" Type="Rna">
    <Graphics CenterX="190.84162717809087" CenterY="82.35965025658155" Width="80.0" Height="20.0" ZOrder="32864" FontSize="10" Valign="Middle" Color="990099" />
    <Xref Database="Ensembl" ID="ENSG00000207795" />
  </DataNode>
  <DataNode TextLabel="MIR16-1" GraphId="e1ac4" Type="Rna" GroupRef="eddba">
    <Graphics CenterX="309.6688335691536" CenterY="83.18225136400626" Width="80.0" Height="20.0" ZOrder="32866" FontSize="10" Valign="Middle" Color="990099" />
    <Xref Database="Ensembl" ID="ENSG00000208006" />
  </DataNode>
  <DataNode TextLabel="MIR16-2" GraphId="dc6ea" Type="Rna" GroupRef="eddba">
    <Graphics CenterX="309.6688335691536" CenterY="103.18225136400626" Width="80.0" Height="20.0" ZOrder="32867" FontSize="10" Valign="Middle" Color="990099" />
    <Xref Database="Ensembl" ID="ENSG00000198987" />
  </DataNode>
  <DataNode TextLabel="MIR1-1" GraphId="e2ff5" Type="Rna" GroupRef="ece92">
    <Graphics CenterX="435.35419448069626" CenterY="82.99581476981248" Width="80.0" Height="20.0" ZOrder="32869" FontSize="10" Valign="Middle" Color="990099" />
    <Xref Database="Entrez Gene" ID="406904" />
  </DataNode>
  <DataNode TextLabel="MIR1-2" GraphId="b2bc1" Type="Rna" GroupRef="ece92">
    <Graphics CenterX="435.35419448069626" CenterY="102.99581476981245" Width="80.0" Height="20.0" ZOrder="32870" FontSize="10" Valign="Middle" Color="990099" />
    <Xref Database="Entrez Gene" ID="406905" />
  </DataNode>
  <DataNode TextLabel="MIR30A" GraphId="e0179" Type="Rna" GroupRef="a0758">
    <Graphics CenterX="555.677262249424" CenterY="85.62940961752899" Width="80.0" Height="20.0" ZOrder="32872" FontSize="10" Valign="Middle" Color="990099" />
    <Xref Database="Ensembl" ID="ENSG00000207827" />
  </DataNode>
  <DataNode TextLabel="MIR30B" GraphId="c522a" Type="Rna" GroupRef="a0758">
    <Graphics CenterX="555.677262249424" CenterY="105.62940961752899" Width="80.0" Height="20.0" ZOrder="32873" FontSize="10" Valign="Middle" Color="990099" />
    <Xref Database="Ensembl" ID="ENSG00000207582" />
  </DataNode>
  <DataNode TextLabel="MIR30C1" GraphId="e6023" Type="Rna" GroupRef="a0758">
    <Graphics CenterX="555.6772622494238" CenterY="125.62940961752903" Width="80.0" Height="20.0" ZOrder="32874" FontSize="10" Valign="Middle" Color="990099" />
    <Xref Database="Ensembl" ID="ENSG00000207962" />
  </DataNode>
  <DataNode TextLabel="MIR30A" GraphId="b61fb" Type="Rna" GroupRef="a0758">
    <Graphics CenterX="555.6772622494238" CenterY="145.62940961752903" Width="80.0" Height="20.0" ZOrder="32875" FontSize="10" Valign="Middle" Color="990099" />
    <Xref Database="Ensembl" ID="ENSG00000207827" />
  </DataNode>
  <DataNode TextLabel="MIR30C2" GraphId="f26f0" Type="Rna" GroupRef="a0758">
    <Graphics CenterX="555.6772622494237" CenterY="165.62940961752886" Width="80.0" Height="20.0" ZOrder="32876" FontSize="10" Valign="Middle" Color="990099" />
    <Xref Database="Ensembl" ID="ENSG00000199094" />
  </DataNode>
  <DataNode TextLabel="MIR30D" GraphId="b71c2" Type="Rna" GroupRef="a0758">
    <Graphics CenterX="555.6772622494236" CenterY="185.6294096175288" Width="80.0" Height="20.0" ZOrder="32877" FontSize="10" Valign="Middle" Color="990099" />
    <Xref Database="Ensembl" ID="ENSG00000199153" />
  </DataNode>
  <DataNode TextLabel="MIR30E" GraphId="c47d3" Type="Rna" GroupRef="a0758">
    <Graphics CenterX="555.6772622494236" CenterY="205.6294096175288" Width="80.0" Height="20.0" ZOrder="32878" FontSize="10" Valign="Middle" Color="990099" />
    <Xref Database="Ensembl" ID="ENSG00000198974" />
  </DataNode>
  <DataNode TextLabel="MIR103A1" GraphId="be531" Type="Rna">
    <Graphics CenterX="193.66581491263398" CenterY="678.0720005638044" Width="80.0" Height="20.0" ZOrder="32879" FontSize="10" Valign="Middle" Color="990099" />
    <Xref Database="Ensembl" ID="ENSG00000199035" />
  </DataNode>
  <DataNode TextLabel="MIR124-1" GraphId="a93a0" Type="Rna" GroupRef="d5c51">
    <Graphics CenterX="309.5079813286463" CenterY="578.8334482127872" Width="80.0" Height="20.0" ZOrder="32881" FontSize="10" Valign="Middle" Color="990099" />
    <Xref Database="Ensembl" ID="ENSG00000208010" />
  </DataNode>
  <DataNode TextLabel="MIR124-2" GraphId="ff038" Type="Rna" GroupRef="d5c51">
    <Graphics CenterX="309.5079813286463" CenterY="598.8334482127872" Width="80.0" Height="20.0" ZOrder="32882" FontSize="10" Valign="Middle" Color="990099" />
    <Xref Database="Ensembl" ID="ENSG00000207816" />
  </DataNode>
  <DataNode TextLabel="MIR124-3" GraphId="e5523" Type="Rna" GroupRef="d5c51">
    <Graphics CenterX="309.5079813286463" CenterY="618.8334482127873" Width="80.0" Height="20.0" ZOrder="32883" FontSize="10" Valign="Middle" Color="990099" />
    <Xref Database="Ensembl" ID="ENSG00000207598" />
  </DataNode>
  <DataNode TextLabel="MIR21" GraphId="ff417" Type="Rna">
    <Graphics CenterX="819.389650612648" CenterY="90.20532951687859" Width="80.0" Height="20.0" ZOrder="32884" FontSize="10" Valign="Middle" Color="990099" />
    <Xref Database="Ensembl" ID="ENSG00000199004" />
  </DataNode>
  <DataNode TextLabel="MIR23A" GraphId="a1595" Type="Rna" GroupRef="e28a6">
    <Graphics CenterX="824.2947918615755" CenterY="226.11646275566417" Width="80.0" Height="20.0" ZOrder="32886" FontSize="10" Valign="Middle" Color="990099" />
    <Xref Database="Ensembl" ID="ENSG00000207980" />
  </DataNode>
  <DataNode TextLabel="MIR23B" GraphId="d06d4" Type="Rna" GroupRef="e28a6">
    <Graphics CenterX="824.2947918615755" CenterY="246.11646275566386" Width="80.0" Height="20.0" ZOrder="32887" FontSize="10" Valign="Middle" Color="990099" />
    <Xref Database="Ensembl" ID="ENSG00000207563" />
  </DataNode>
  <DataNode TextLabel="MIR26A1" GraphId="afa62" Type="Rna" GroupRef="ea18a">
    <Graphics CenterX="825.2715816697156" CenterY="344.24060750929516" Width="80.0" Height="20.0" ZOrder="32889" FontSize="10" Valign="Middle" Color="990099" />
    <Xref Database="Ensembl" ID="ENSG00000199075" />
  </DataNode>
  <DataNode TextLabel="MIR26A2" GraphId="e14ef" Type="Rna" GroupRef="ea18a">
    <Graphics CenterX="825.2715816697151" CenterY="364.24060750929516" Width="80.0" Height="20.0" ZOrder="32890" FontSize="10" Valign="Middle" Color="990099" />
    <Xref Database="Ensembl" ID="ENSG00000207789" />
  </DataNode>
  <DataNode TextLabel="MIR29C" GraphId="f9c10" Type="Rna">
    <Graphics CenterX="825.6328378777067" CenterY="467.87807658624" Width="80.0" Height="18.64304235090755" ZOrder="32891" FontSize="10" Valign="Middle" Color="990099" />
    <Xref Database="Ensembl" ID="ENSG00000207966" />
  </DataNode>
  <DataNode TextLabel="MIR30A" GraphId="d2fe4" Type="Rna">
    <Graphics CenterX="828.9956932727259" CenterY="563.639527011186" Width="80.0" Height="20.0" ZOrder="32892" FontSize="10" Valign="Middle" Color="990099" />
    <Xref Database="Ensembl" ID="ENSG00000207827" />
  </DataNode>
  <DataNode TextLabel="MIR34A" GraphId="dfce4" Type="Rna">
    <Graphics CenterX="830.1488121144301" CenterY="714.402211185707" Width="80.0" Height="20.0" ZOrder="32893" FontSize="10" Valign="Middle" Color="990099" />
    <Xref Database="Ensembl" ID="ENSG00000207865" />
  </DataNode>
  <DataNode TextLabel="MIR199A1" GraphId="c2757" Type="Rna" GroupRef="b233a">
    <Graphics CenterX="689.641228613979" CenterY="569.0041873186645" Width="80.0" Height="20.0" ZOrder="32895" FontSize="10" Valign="Middle" Color="990099" />
    <Xref Database="Ensembl" ID="ENSG00000207752" />
  </DataNode>
  <DataNode TextLabel="MIR199A2" GraphId="ef52f" Type="Rna" GroupRef="b233a">
    <Graphics CenterX="689.641228613979" CenterY="589.0041873186645" Width="80.0" Height="20.0" ZOrder="32896" FontSize="10" Valign="Middle" Color="990099" />
    <Xref Database="Ensembl" ID="ENSG00000208024" />
  </DataNode>
  <DataNode TextLabel="MIR196A1" GraphId="f1666" Type="Rna" GroupRef="eb625">
    <Graphics CenterX="689.4688785377139" CenterY="445.0470459924027" Width="80.0" Height="20.0" ZOrder="32898" FontSize="10" Valign="Middle" Color="990099" />
    <Xref Database="Entrez Gene" ID="406972" />
  </DataNode>
  <DataNode TextLabel="MIR196A2" GraphId="d60f5" Type="Rna" GroupRef="eb625">
    <Graphics CenterX="689.4688785377139" CenterY="465.0470459924027" Width="80.0" Height="20.0" ZOrder="32899" FontSize="10" Valign="Middle" Color="990099" />
    <Xref Database="Entrez Gene" ID="406973" />
  </DataNode>
  <DataNode TextLabel="MIR196B" GraphId="dd15a" Type="Rna" GroupRef="eb625">
    <Graphics CenterX="689.4688785377139" CenterY="485.0470459924027" Width="80.0" Height="20.0" ZOrder="32900" FontSize="10" Valign="Middle" Color="990099" />
    <Xref Database="Entrez Gene" ID="442920" />
  </DataNode>
  <DataNode TextLabel="MIR133B" GraphId="aedf9" Type="Rna">
    <Graphics CenterX="687.7256825767151" CenterY="347.6401852517942" Width="80.0" Height="20.0" ZOrder="32901" FontSize="10" Valign="Middle" Color="990099" />
    <Xref Database="Ensembl" ID="ENSG00000199080" />
  </DataNode>
  <DataNode TextLabel="MIR133A1" GraphId="d40ea" Type="Rna" GroupRef="d3ea3">
    <Graphics CenterX="686.6469753116545" CenterY="229.48892474759276" Width="80.0" Height="20.0" ZOrder="32903" FontSize="10" Valign="Middle" Color="990099" />
    <Xref Database="Ensembl" ID="ENSG00000207786" />
  </DataNode>
  <DataNode TextLabel="MIR133A2" GraphId="a2fd5" Type="Rna" GroupRef="d3ea3">
    <Graphics CenterX="686.6469753116545" CenterY="249.48892474759379" Width="80.0" Height="20.0" ZOrder="32904" FontSize="10" Valign="Middle" Color="990099" />
    <Xref Database="Ensembl" ID="ENSG00000207764" />
  </DataNode>
  <DataNode TextLabel="MIR124-1" GraphId="a737d" Type="Rna" GroupRef="a8876">
    <Graphics CenterX="684.6961206357311" CenterY="91.60549677178714" Width="80.0" Height="20.0" ZOrder="32906" FontSize="10" Valign="Middle" Color="990099" />
    <Xref Database="Ensembl" ID="ENSG00000208010" />
  </DataNode>
  <DataNode TextLabel="MIR124-2" GraphId="adea8" Type="Rna" GroupRef="a8876">
    <Graphics CenterX="684.6961206357311" CenterY="111.60549677178713" Width="80.0" Height="20.0" ZOrder="32907" FontSize="10" Valign="Middle" Color="990099" />
    <Xref Database="Ensembl" ID="ENSG00000207816" />
  </DataNode>
  <DataNode TextLabel="MIR124-3" GraphId="f67c3" Type="Rna" GroupRef="a8876">
    <Graphics CenterX="684.6961206357311" CenterY="131.60549677178716" Width="80.0" Height="20.0" ZOrder="32908" FontSize="10" Valign="Middle" Color="990099" />
    <Xref Database="Ensembl" ID="ENSG00000207598" />
  </DataNode>
  <Interaction>
    <Graphics ZOrder="12288" LineThickness="1.0">
      <Point X="65.69746039002447" Y="93.53017816970033" GraphRef="e1a79" RelX="0.0" RelY="1.0" />
      <Point X="66.21506682867556" Y="140.1834750911299" GraphRef="c640f" RelX="0.0" RelY="-1.0" ArrowHead="Arrow" />
    </Graphics>
    <Xref Database="" ID="" />
  </Interaction>
  <Interaction>
    <Graphics ZOrder="12288" LineThickness="1.0">
      <Point X="66.60790635564162" Y="667.8891943264798" GraphRef="a21d8" RelX="0.0" RelY="1.0" />
      <Point X="66.21506682867559" Y="704.1930190140034" GraphRef="d7ce9" RelX="0.0" RelY="-1.0" ArrowHead="Arrow" />
    </Graphics>
    <Xref Database="" ID="" />
  </Interaction>
  <Interaction>
    <Graphics ZOrder="12288" LineThickness="1.0">
      <Point X="61.96840826245449" Y="762.1263669501824" GraphRef="b827b" RelX="0.0" RelY="1.0" />
      <Point X="62.56986634264882" Y="787.7245377772024" GraphRef="f0284" RelX="0.0" RelY="-1.0" ArrowHead="Arrow" />
    </Graphics>
    <Xref Database="" ID="" />
  </Interaction>
  <Interaction>
    <Graphics ZOrder="12288" LineThickness="1.0">
      <Point X="190.84162717809087" Y="92.35965025658155" GraphRef="d71b8" RelX="0.0" RelY="1.0" />
      <Point X="191.08811575088893" Y="138.70040156228686" GraphRef="f3a69" RelX="0.0" RelY="-1.0" ArrowHead="Arrow" />
    </Graphics>
    <Xref Database="" ID="" />
  </Interaction>
  <Interaction>
    <Graphics ZOrder="12288" LineThickness="1.0">
      <Point X="309.6688335691536" Y="121.18225136400626" GraphRef="c5494" RelX="0.0" RelY="1.0" />
      <Point X="309.70588235294116" Y="141.39854191980547" GraphRef="e2b6c" RelX="0.0" RelY="-1.0" ArrowHead="Arrow" />
    </Graphics>
    <Xref Database="" ID="" />
  </Interaction>
  <Interaction>
    <Graphics ZOrder="12288" LineThickness="1.0">
      <Point X="435.35419448069626" Y="120.99581476981245" GraphRef="cc9f3" RelX="0.0" RelY="1.0" />
      <Point X="436.15308692135795" Y="142.96391987633586" GraphRef="d6187" RelX="0.0" RelY="-1.0" ArrowHead="Arrow" />
    </Graphics>
    <Xref Database="" ID="" />
  </Interaction>
  <Interaction>
    <Graphics ZOrder="12288" LineThickness="1.0">
      <Point X="555.6772622494238" Y="223.6294096175288" GraphRef="a44d2" RelX="0.0" RelY="1.0" />
      <Point X="555.655427752562" Y="258.04329450089074" GraphRef="e0b8e" RelX="0.0" RelY="-1.0" ArrowHead="Arrow" />
    </Graphics>
    <Xref Database="" ID="" />
  </Interaction>
  <Interaction>
    <Graphics ZOrder="12288" LineThickness="1.0">
      <Point X="193.66581491263398" Y="688.0720005638044" GraphRef="be531" RelX="0.0" RelY="1.0" />
      <Point X="194.13407012911742" Y="721.926217284242" GraphRef="b4430" RelX="0.0" RelY="-1.0" ArrowHead="Arrow" />
    </Graphics>
    <Xref Database="" ID="" />
  </Interaction>
  <Interaction>
    <Graphics ZOrder="12288" LineThickness="1.0">
      <Point X="309.5079813286463" Y="636.8334482127873" GraphRef="ae129" RelX="0.0" RelY="1.0" />
      <Point X="309.77175095627985" Y="661.1552123301476" GraphRef="b20fe" RelX="0.0" RelY="-1.0" ArrowHead="Arrow" />
    </Graphics>
    <Xref Database="" ID="" />
  </Interaction>
  <Interaction>
    <Graphics ZOrder="12288" LineThickness="1.0">
      <Point X="819.389650612648" Y="100.20532951687859" GraphRef="ff417" RelX="0.0" RelY="1.0" />
      <Point X="819.6338101479295" Y="133.2341808643116" GraphRef="ff1c2" RelX="0.0" RelY="-1.0" ArrowHead="Arrow" />
    </Graphics>
    <Xref Database="" ID="" />
  </Interaction>
  <Interaction>
    <Graphics ZOrder="12288" LineThickness="1.0">
      <Point X="824.2947918615755" Y="264.11646275566386" GraphRef="e666e" RelX="0.0" RelY="1.0" />
      <Point X="824.4940774626322" Y="293.0983031523102" GraphRef="a46c5" RelX="0.0" RelY="-1.0" ArrowHead="Arrow" />
    </Graphics>
    <Xref Database="" ID="" />
  </Interaction>
  <Interaction>
    <Graphics ZOrder="12288" LineThickness="1.0">
      <Point X="825.2715816697154" Y="382.24060750929516" GraphRef="c189f" RelX="0.0" RelY="1.0" />
      <Point X="825.7091442913077" Y="407.05884087578346" GraphRef="a50c0" RelX="0.0" RelY="-1.0" ArrowHead="Arrow" />
    </Graphics>
    <Xref Database="" ID="" />
  </Interaction>
  <Interaction>
    <Graphics ZOrder="12288" LineThickness="1.0">
      <Point X="825.6328378777067" Y="477.1995977616938" GraphRef="f9c10" RelX="0.0" RelY="1.0" />
      <Point X="825.7724643214959" Y="509.53419306789874" GraphRef="ac9cc" RelX="0.0" RelY="-1.0" ArrowHead="Arrow" />
    </Graphics>
    <Xref Database="" ID="" />
  </Interaction>
  <Interaction>
    <Graphics ZOrder="12288" LineThickness="1.0">
      <Point X="828.9956932727259" Y="573.639527011186" GraphRef="d2fe4" RelX="0.0" RelY="1.0" />
      <Point X="829.3543447773345" Y="607.7659388643142" GraphRef="ad744" RelX="0.0" RelY="-1.0" ArrowHead="Arrow" />
    </Graphics>
    <Xref Database="" ID="" />
  </Interaction>
  <Interaction>
    <Graphics ZOrder="12288" LineThickness="1.0">
      <Point X="830.1488121144301" Y="724.402211185707" GraphRef="dfce4" RelX="0.0" RelY="1.0" />
      <Point X="830.5694116060101" Y="759.5624586808634" GraphRef="a9342" RelX="0.0" RelY="-1.0" ArrowHead="Arrow" />
    </Graphics>
    <Xref Database="" ID="" />
  </Interaction>
  <Interaction>
    <Graphics ZOrder="12288" LineThickness="1.0">
      <Point X="828.1687126627413" Y="822.8233901068497" GraphRef="f4211" RelX="0.0" RelY="1.0" />
      <Point X="829.3543447773344" Y="847.6793951654206" GraphRef="b86ca" RelX="0.0" RelY="-1.0" ArrowHead="Arrow" />
    </Graphics>
    <Xref Database="" ID="" />
  </Interaction>
  <Interaction>
    <Graphics ZOrder="12288" LineThickness="1.0">
      <Point X="692.1662578234257" Y="784.2760637466574" GraphRef="b56ca" RelX="0.0" RelY="1.0" />
      <Point X="692.5105134736336" Y="815.3764466274794" GraphRef="e2e64" RelX="0.0" RelY="-1.0" ArrowHead="Arrow" />
    </Graphics>
    <Xref Database="" ID="" />
  </Interaction>
  <Interaction>
    <Graphics ZOrder="12288" LineThickness="1.0">
      <Point X="691.7728852838935" Y="691.344148319813" GraphRef="aaddf" RelX="0.0" RelY="1.0" />
      <Point X="692.4982606095382" Y="724.3944412792802" GraphRef="dfa25" RelX="0.0" RelY="-1.0" ArrowHead="Arrow" />
    </Graphics>
    <Xref Database="" ID="" />
  </Interaction>
  <Interaction>
    <Graphics ZOrder="12288" LineThickness="1.0">
      <Point X="689.641228613979" Y="607.0041873186645" GraphRef="d222e" RelX="0.0" RelY="1.0" />
      <Point X="690.1807635064093" Y="635.6333510179577" GraphRef="ed684" RelX="0.0" RelY="-1.0" ArrowHead="Arrow" />
    </Graphics>
    <Xref Database="" ID="" />
  </Interaction>
  <Interaction>
    <Graphics ZOrder="12288" LineThickness="1.0">
      <Point X="689.4688785377139" Y="503.0470459924027" GraphRef="c7c2a" RelX="0.0" RelY="1.0" />
      <Point X="690.180763506409" Y="524.8560382769114" GraphRef="fe214" RelX="0.0" RelY="-1.0" ArrowHead="Arrow" />
    </Graphics>
    <Xref Database="" ID="" />
  </Interaction>
  <Interaction>
    <Graphics ZOrder="12288" LineThickness="1.0">
      <Point X="687.7256825767151" Y="357.6401852517942" GraphRef="aedf9" RelX="0.0" RelY="1.0" />
      <Point X="687.8632664032807" Y="387.4275088498868" GraphRef="de586" RelX="0.0" RelY="-1.0" ArrowHead="Arrow" />
    </Graphics>
    <Xref Database="" ID="" />
  </Interaction>
  <Interaction>
    <Graphics ZOrder="12288" LineThickness="1.0">
      <Point X="686.6469753116545" Y="267.4889247475938" GraphRef="d6f5f" RelX="0.0" RelY="1.0" />
      <Point X="686.7045178517161" Y="292.87267583074254" ArrowHead="Arrow" />
    </Graphics>
    <Xref Database="" ID="" />
  </Interaction>
  <Interaction>
    <Graphics ZOrder="12288" LineThickness="1.0">
      <Point X="684.6961206357311" Y="149.60549677178716" GraphRef="ac63e" RelX="0.0" RelY="1.0" />
      <Point X="684.3870207485874" Y="176.77489128879364" GraphRef="bbcca" RelX="0.0" RelY="-1.0" ArrowHead="Arrow" />
    </Graphics>
    <Xref Database="" ID="" />
  </Interaction>
  <Interaction>
    <Graphics ZOrder="12288" LineThickness="1.0">
      <Point X="436.84820393974485" Y="733.0590961761296" GraphRef="cc5b8" RelX="0.0" RelY="1.0" />
      <Point X="437.5735792653895" Y="766.1153558258992" GraphRef="c43a0" RelX="0.0" RelY="-1.0" ArrowHead="Arrow" />
    </Graphics>
    <Xref Database="" ID="" />
  </Interaction>
  <Group GroupId="a0eff" GraphId="c640f" Style="Group" />
  <Group GroupId="e050b" GraphId="f3a69" Style="Group" />
  <Group GroupId="c9aee" GraphId="e2b6c" Style="Group" />
  <Group GroupId="cc45e" GraphId="d6187" Style="Group" />
  <Group GroupId="d3b86" GraphId="e0b8e" Style="Group" />
  <Group GroupId="c839d" GraphId="b20fe" Style="Group" />
  <Group GroupId="e890d" GraphId="ff1c2" Style="Group" />
  <Group GroupId="ef602" GraphId="ad744" Style="Group" />
  <Group GroupId="bf8c6" GraphId="e2e64" Style="Group" />
  <Group GroupId="aeb5f" GraphId="a21d8" Style="Group" />
  <Group GroupId="eddba" GraphId="c5494" Style="Group" />
  <Group GroupId="ece92" GraphId="cc9f3" Style="Group" />
  <Group GroupId="a0758" GraphId="a44d2" Style="Group" />
  <Group GroupId="d5c51" GraphId="ae129" Style="Group" />
  <Group GroupId="e28a6" GraphId="e666e" Style="Group" />
  <Group GroupId="ea18a" GraphId="c189f" Style="Group" />
  <Group GroupId="b233a" GraphId="d222e" Style="Group" />
  <Group GroupId="eb625" GraphId="c7c2a" Style="Group" />
  <Group GroupId="d3ea3" GraphId="d6f5f" Style="Group" />
  <Group GroupId="a8876" GraphId="ac63e" Style="Group" />
  <InfoBox CenterX="0.0" CenterY="0.0" />
  <Biopax>
    <bp:openControlledVocabulary xmlns:bp="http://www.biopax.org/release/biopax-level3.owl#">
      <bp:TERM xmlns:rdf="http://www.w3.org/1999/02/22-rdf-syntax-ns#" rdf:datatype="http://www.w3.org/2001/XMLSchema#string">miRNA pathway</bp:TERM>
      <bp:ID xmlns:rdf="http://www.w3.org/1999/02/22-rdf-syntax-ns#" rdf:datatype="http://www.w3.org/2001/XMLSchema#string">PW:0000808</bp:ID>
      <bp:Ontology xmlns:rdf="http://www.w3.org/1999/02/22-rdf-syntax-ns#" rdf:datatype="http://www.w3.org/2001/XMLSchema#string">Pathway Ontology</bp:Ontology>
    </bp:openControlledVocabulary>
  </Biopax>
</Pathway>
