# Supplementary material for: A network biology workflow to study transcriptomics data of the diabetic liver
Source: BMC Genomics. 2014 Nov 15;15(1):971. doi: 10.1186/1471-2164-15-971 (PMC4246458; doi:10.1186/1471-2164-15-971)
Supplement: Supplementary file 2 — Additional file 2: WikiPathways human pathway collection downloaded on 17 June 2014 ( http://wikipathways.org/index.php/Download_Pathways ). (ZIP 2 MB) [file 12864_2014_6667_MOESM2_ESM.zip › 2014-06-17-WikiPathways-HumanCollection/Hs_Mitochondrial_LC-Fatty_Acid_Beta-Oxidation_WP368_71383.gpml]

<?xml version="1.0" encoding="UTF-8"?>
<Pathway xmlns="http://pathvisio.org/GPML/2013a" Name="Mitochondrial LC-Fatty Acid Beta-Oxidation" Organism="Homo sapiens" License="CC BY 2.0" Last-Modified="10/17/2013">
  <Comment Source="WikiPathways-category">Metabolic Process</Comment>
  <Comment Source="WikiPathways-description"/>
  <Graphics BoardWidth="817.0" BoardHeight="918.0"/>
  <DataNode TextLabel="ACADL" GraphId="d0f" Type="GeneProduct" GroupRef="a30d6">
    <Attribute Key="org.pathvisio.model.BackpageHead" Value="ACADL | acyl-Coenzyme A dehydrogenase long cha..."/>
    <Graphics CenterX="461.0" CenterY="439.3333333333333" Width="60.0" Height="20.0" ZOrder="32768" FontSize="10" Valign="Middle"/>
    <Xref Database="Entrez Gene" ID="33"/>
  </DataNode>
  <DataNode TextLabel="CPT2" GraphId="a42" Type="GeneProduct">
    <Attribute Key="org.pathvisio.model.BackpageHead" Value="CPT2 | carnitine palmitoyltransferase II"/>
    <Graphics CenterX="473.0" CenterY="338.0" Width="60.0" Height="20.0" ZOrder="32768" FontSize="10" Valign="Middle"/>
    <Xref Database="Entrez Gene" ID="1376"/>
  </DataNode>
  <DataNode TextLabel="ACADM" GraphId="d6a" Type="GeneProduct" GroupRef="a30d6">
    <Attribute Key="org.pathvisio.model.BackpageHead" Value="ACADM | acyl-Coenzyme A dehydrogenase C-4 to C..."/>
    <Graphics CenterX="461.0" CenterY="459.3333333333333" Width="60.0" Height="20.0" ZOrder="32768" FontSize="10" Valign="Middle"/>
    <Xref Database="Entrez Gene" ID="34"/>
  </DataNode>
  <DataNode TextLabel="ACSL2" GraphId="c72" Type="GeneProduct" GroupRef="cde96">
    <Attribute Key="org.pathvisio.model.BackpageHead" Value="Fatty Acid CoA Ligase 2"/>
    <Graphics CenterX="484.0" CenterY="90.0" Width="60.0" Height="20.0" ZOrder="32768" FontSize="10" Valign="Middle"/>
    <Xref Database="" ID=""/>
  </DataNode>
  <DataNode TextLabel="PECR" GraphId="fc8" Type="GeneProduct">
    <Attribute Key="org.pathvisio.model.BackpageHead" Value="PECR | peroxisomal trans-2-enoyl-CoA reductase"/>
    <Graphics CenterX="174.66666666666666" CenterY="593.6666666666666" Width="60.0" Height="20.0" ZOrder="32768" FontSize="10" Valign="Middle"/>
    <Xref Database="Entrez Gene" ID="55825"/>
  </DataNode>
  <DataNode TextLabel="DCI" GraphId="bb1" Type="GeneProduct">
    <Attribute Key="org.pathvisio.model.BackpageHead" Value="DCI | dodecenoyl-Coenzyme A delta isomerase (3..."/>
    <Graphics CenterX="350.0" CenterY="516.6666666666666" Width="60.0" Height="20.0" ZOrder="32768" FontSize="10" Valign="Middle"/>
    <Xref Database="Entrez Gene" ID="1632"/>
  </DataNode>
  <DataNode TextLabel="SCP2" GraphId="a3e" Type="GeneProduct">
    <Comment Source="GenMAPP remarks"/>
    <Attribute Key="org.pathvisio.model.BackpageHead" Value="SCP2 | sterol carrier protein 2"/>
    <Graphics CenterX="412.6666666666667" CenterY="685.0" Width="60.0" Height="20.0" ZOrder="32768" FontSize="10" Valign="Middle"/>
    <Xref Database="Entrez Gene" ID="6342"/>
  </DataNode>
  <DataNode TextLabel="EHHADH" GraphId="ba9" Type="GeneProduct">
    <Attribute Key="org.pathvisio.model.BackpageHead" Value="EHHADH | enoyl-Coenzyme A hydratase/3-hydroxya..."/>
    <Graphics CenterX="680.3333333333334" CenterY="573.6666666666666" Width="60.0" Height="20.0" ZOrder="32768" FontSize="10" Valign="Middle"/>
    <Xref Database="Entrez Gene" ID="1962"/>
  </DataNode>
  <DataNode TextLabel="ACADS" GraphId="bd1" Type="GeneProduct" GroupRef="a30d6">
    <Attribute Key="org.pathvisio.model.BackpageHead" Value="ACADS | acyl-Coenzyme A dehydrogenase C-2 to C..."/>
    <Graphics CenterX="461.0" CenterY="476.0" Width="60.0" Height="20.0" ZOrder="32768" FontSize="10" Valign="Middle"/>
    <Xref Database="Entrez Gene" ID="35"/>
  </DataNode>
  <DataNode TextLabel="ACADVL" GraphId="dd6" Type="GeneProduct" GroupRef="a30d6">
    <Attribute Key="org.pathvisio.model.BackpageHead" Value="ACADVL | acyl-Coenzyme A dehydrogenase very lo..."/>
    <Graphics CenterX="461.0" CenterY="419.3333333333333" Width="60.0" Height="20.0" ZOrder="32768" FontSize="10" Valign="Middle"/>
    <Xref Database="Entrez Gene" ID="37"/>
  </DataNode>
  <DataNode TextLabel="CPT1A" GraphId="c56" Type="GeneProduct">
    <Attribute Key="org.pathvisio.model.BackpageHead" Value="CPT1A | carnitine palmitoyltransferase 1A (live..."/>
    <Graphics CenterX="467.0" CenterY="195.66666666666666" Width="60.0" Height="20.0" ZOrder="32768" FontSize="10" Valign="Middle"/>
    <Xref Database="Entrez Gene" ID="1374"/>
  </DataNode>
  <DataNode TextLabel="HADHSC" GraphId="df2" Type="GeneProduct" GroupRef="c87b1">
    <Attribute Key="org.pathvisio.model.BackpageHead" Value="HADHSC | L-3-hydroxyacyl-Coenzyme A dehydrogena..."/>
    <Graphics CenterX="682.3333333333334" CenterY="634.6666666666666" Width="60.0" Height="20.0" ZOrder="32768" FontSize="10" Valign="Middle"/>
    <Xref Database="Entrez Gene" ID="3033"/>
  </DataNode>
  <DataNode TextLabel="HADHA" GraphId="bd8" Type="GeneProduct" GroupRef="c87b1">
    <Comment Source="GenMAPP remarks">similiar to: ECHA RAT</Comment>
    <Attribute Key="org.pathvisio.model.BackpageHead" Value="HADHA | hydroxyacyl-Coenzyme A dehydrogenase/3-..."/>
    <Graphics CenterX="682.3333333333334" CenterY="654.6666666666666" Width="60.0" Height="20.0" ZOrder="32768" FontSize="10" Valign="Middle"/>
    <Xref Database="Entrez Gene" ID="3030"/>
  </DataNode>
  <DataNode TextLabel="ACSL3" GraphId="c85" Type="GeneProduct" GroupRef="cde96">
    <Attribute Key="org.pathvisio.model.BackpageHead" Value="ACSL3 | acyl-CoA synthetase long-chain family m..."/>
    <Graphics CenterX="484.0" CenterY="110.0" Width="60.0" Height="20.0" ZOrder="32768" FontSize="10" Valign="Middle"/>
    <Xref Database="Entrez Gene" ID="2181"/>
  </DataNode>
  <DataNode TextLabel="ACSL4" GraphId="a3a" Type="GeneProduct" GroupRef="cde96">
    <Attribute Key="org.pathvisio.model.BackpageHead" Value="ACSL4 | acyl-CoA synthetase long-chain family m..."/>
    <Graphics CenterX="484.0" CenterY="130.0" Width="60.0" Height="20.0" ZOrder="32768" FontSize="10" Valign="Middle"/>
    <Xref Database="Entrez Gene" ID="2182"/>
  </DataNode>
  <DataNode TextLabel="SLC25A20" GraphId="e4f" Type="GeneProduct">
    <Attribute Key="org.pathvisio.model.BackpageHead" Value="SLC25A20 | solute carrier family 25 (carnitine/..."/>
    <Graphics CenterX="483.0" CenterY="266.3333333333333" Width="73.33333333333333" Height="20.0" ZOrder="32768" FontSize="10" Valign="Middle"/>
    <Xref Database="Entrez Gene" ID="788"/>
  </DataNode>
  <DataNode TextLabel="ACSL1" GraphId="bac" Type="GeneProduct" GroupRef="cde96">
    <Attribute Key="org.pathvisio.model.BackpageHead" Value="ACSL1 | acyl-CoA synthetase long-chain family m..."/>
    <Graphics CenterX="484.0" CenterY="70.0" Width="60.0" Height="20.0" ZOrder="32768" FontSize="10" Valign="Middle"/>
    <Xref Database="Entrez Gene" ID="2180"/>
  </DataNode>
  <DataNode TextLabel="Acyl-CoA (n-2)" GraphId="fad" Type="Metabolite">
    <Graphics CenterX="131.33333333333331" CenterY="651.0" Width="114.33333333333333" Height="19.0" ZOrder="32768" FontSize="10" Valign="Middle" Color="0000ff"/>
    <Xref Database="CAS" ID="9029-97-4"/>
  </DataNode>
  <DataNode TextLabel="Acetyl-CoA" GraphId="e27" Type="Metabolite">
    <Graphics CenterX="196.66666666666666" CenterY="677.0" Width="74.33333333333333" Height="16.0" ZOrder="32768" FontSize="10" Valign="Middle" Color="0000ff"/>
    <Xref Database="CAS" ID="72-89-9"/>
  </DataNode>
  <DataNode TextLabel="2,4 Dienoyl-CoA" GraphId="fd93b" Type="Metabolite">
    <Comment>Type your comment here</Comment>
    <Graphics CenterX="230.0" CenterY="546.0" Width="104.0" Height="20.0" ZOrder="32768" FontSize="10" Valign="Middle" Color="0000ff"/>
    <Xref Database="" ID=""/>
  </DataNode>
  <DataNode TextLabel="Long chain Acyl-CoA" GraphId="a4a4c" Type="Metabolite">
    <Graphics CenterX="406.5" CenterY="167.0" Width="115.0" Height="20.0" ZOrder="32768" FontSize="10" Valign="Middle" Color="0000ff"/>
    <Xref Database="" ID=""/>
  </DataNode>
  <DataNode TextLabel="Long Chain Fatty Acid" GraphId="f129e" Type="Metabolite">
    <Graphics CenterX="406.5" CenterY="35.0" Width="129.0" Height="20.0" ZOrder="32768" FontSize="10" Valign="Middle" Color="0000ff"/>
    <Xref Database="ChEBI" ID="CHEBI:15904"/>
  </DataNode>
  <DataNode TextLabel="trans-D2-Enoyl-CoA" GraphId="f6680" Type="Metabolite">
    <Graphics CenterX="620.0" CenterY="546.0" Width="124.0" Height="20.0" ZOrder="32768" FontSize="10" Valign="Middle" Color="0000ff"/>
    <Xref Database="ChEBI" ID="10723"/>
  </DataNode>
  <DataNode TextLabel="Long chain acyl-carnitine" GraphId="ceed1" Type="Metabolite">
    <Graphics CenterX="406.0" CenterY="234.0" Width="146.0" Height="20.0" ZOrder="32768" FontSize="10" Valign="Middle" Color="0000ff"/>
    <Xref Database="" ID=""/>
  </DataNode>
  <DataNode TextLabel="Long chain acyl-carnitine" GraphId="d19e3" Type="Metabolite">
    <Graphics CenterX="406.0" CenterY="310.0" Width="146.0" Height="20.0" ZOrder="32768" FontSize="10" Valign="Middle" Color="0000ff"/>
    <Xref Database="" ID=""/>
  </DataNode>
  <DataNode TextLabel="Long chain Acyl-CoA" GraphId="c239f" Type="Metabolite">
    <Graphics CenterX="406.5" CenterY="376.0" Width="115.0" Height="20.0" ZOrder="32768" FontSize="10" Valign="Middle" Color="0000ff"/>
    <Xref Database="" ID=""/>
  </DataNode>
  <DataNode TextLabel="cis-D3-Enoyl-CoA" GraphId="bbe3a" Type="Metabolite">
    <Graphics CenterX="322.5" CenterY="614.0" Width="113.0" Height="20.0" ZOrder="32768" FontSize="10" Valign="Middle" Color="0000ff"/>
    <Xref Database="" ID=""/>
  </DataNode>
  <DataNode TextLabel="3-Ketoacyl-CoA" GraphId="a8cba" Type="Metabolite">
    <Graphics CenterX="620.0" CenterY="690.0" Width="108.0" Height="20.0" ZOrder="32768" FontSize="10" Valign="Middle" Color="0000ff"/>
    <Xref Database="" ID=""/>
  </DataNode>
  <DataNode TextLabel="3-L-Hydroxyacyl-CoA" GraphId="eba97" Type="Metabolite">
    <Graphics CenterX="620.0" CenterY="610.0" Width="128.0" Height="20.0" ZOrder="32768" FontSize="10" Valign="Middle" Color="0000ff"/>
    <Xref Database="" ID=""/>
  </DataNode>
  <Interaction GraphId="ee8e7">
    <Graphics ConnectorType="Elbow" ZOrder="12288" LineThickness="1.0">
      <Point X="406.5" Y="386.0" GraphRef="c239f" RelX="0.0" RelY="1.0"/>
      <Point X="318.25" Y="445.0"/>
      <Point X="230.0" Y="536.0" GraphRef="fd93b" RelX="0.0" RelY="-1.0" ArrowHead="Arrow"/>
      <Anchor Position="0.10162234193658344" Shape="None" GraphId="f7cac"/>
    </Graphics>
    <Xref Database="" ID=""/>
  </Interaction>
  <Interaction GraphId="e9db6">
    <Graphics ConnectorType="Elbow" ZOrder="12288" LineThickness="1.0">
      <Point X="406.5" Y="386.0" GraphRef="c239f" RelX="0.0" RelY="1.0"/>
      <Point X="513.25" Y="445.0"/>
      <Point X="620.0" Y="536.0" GraphRef="f6680" RelX="0.0" RelY="-1.0" ArrowHead="Arrow"/>
      <Anchor Position="0.09130689782828416" Shape="None" GraphId="a6d76"/>
    </Graphics>
    <Xref Database="" ID=""/>
  </Interaction>
  <Interaction GraphId="b8b2a">
    <Graphics ZOrder="12288" LineThickness="1.0">
      <Point X="620.0" Y="556.0" GraphRef="f6680" RelX="0.0" RelY="1.0"/>
      <Point X="620.0" Y="600.0" GraphRef="eba97" RelX="0.0" RelY="-1.0" ArrowHead="Arrow"/>
      <Anchor Position="0.4" Shape="None" GraphId="c95ac"/>
    </Graphics>
    <Xref Database="" ID=""/>
  </Interaction>
  <Interaction GraphId="a2212">
    <Graphics ConnectorType="Elbow" ZOrder="12288" LineThickness="1.0">
      <Point X="620.0" Y="700.0" GraphRef="a8cba" RelX="0.0" RelY="1.0"/>
      <Point X="131.33333333333331" Y="660.5" GraphRef="fad" RelX="0.0" RelY="1.0" ArrowHead="Arrow"/>
      <Anchor Position="0.7081732650232716" Shape="None" GraphId="e1f1b"/>
      <Anchor Position="0.4" Shape="None" GraphId="f692e"/>
    </Graphics>
    <Xref Database="" ID=""/>
  </Interaction>
  <Interaction GraphId="ffb7e">
    <Graphics ZOrder="12288" LineThickness="1.0">
      <Point X="620.0" Y="620.0" GraphRef="eba97" RelX="0.0" RelY="1.0"/>
      <Point X="620.0" Y="680.0" GraphRef="a8cba" RelX="0.0" RelY="-1.0" ArrowHead="Arrow"/>
      <Anchor Position="0.4" Shape="None" GraphId="f649b"/>
    </Graphics>
    <Xref Database="" ID=""/>
  </Interaction>
  <Interaction GraphId="c9cc7">
    <Graphics ConnectorType="Elbow" ZOrder="12288" LineThickness="1.0">
      <Point X="379.0" Y="614.0" GraphRef="bbe3a" RelX="1.0" RelY="0.0"/>
      <Point X="558.0" Y="546.0" GraphRef="f6680" RelX="-1.0" RelY="0.0" ArrowHead="Arrow"/>
      <Anchor Position="0.4" Shape="None" GraphId="cbe97"/>
    </Graphics>
    <Xref Database="" ID=""/>
  </Interaction>
  <Interaction GraphId="df27a">
    <Graphics ConnectorType="Elbow" ZOrder="12288" LineThickness="1.0">
      <Point X="230.0" Y="556.0" GraphRef="fd93b" RelX="0.0" RelY="1.0"/>
      <Point X="266.0" Y="614.0" GraphRef="bbe3a" RelX="-1.0" RelY="0.0" ArrowHead="Arrow"/>
      <Anchor Position="0.4" Shape="None" GraphId="f91b4"/>
    </Graphics>
    <Xref Database="" ID=""/>
  </Interaction>
  <Interaction GraphId="f3039">
    <Graphics ConnectorType="Elbow" ZOrder="12288" LineThickness="1.0">
      <Point X="131.33333333333331" Y="641.5" GraphRef="fad" RelX="0.0" RelY="-1.0"/>
      <Point X="349.0" Y="376.0" GraphRef="c239f" RelX="-1.0" RelY="0.0" ArrowHead="Arrow"/>
    </Graphics>
    <Xref Database="" ID=""/>
  </Interaction>
  <Interaction GraphId="dbeeb">
    <Graphics ZOrder="12288" LineStyle="Broken" LineThickness="1.0">
      <Point X="406.0" Y="244.0" GraphRef="ceed1" RelX="0.0" RelY="1.0"/>
      <Point X="406.0" Y="300.0" GraphRef="d19e3" RelX="0.0" RelY="-1.0" ArrowHead="Arrow"/>
      <Anchor Position="0.4" Shape="None" GraphId="d0915"/>
    </Graphics>
    <Xref Database="" ID=""/>
  </Interaction>
  <Interaction GraphId="a13c7">
    <Graphics ZOrder="12288" LineThickness="1.0">
      <Point X="406.5" Y="177.0" GraphRef="a4a4c" RelX="0.0" RelY="1.0"/>
      <Point X="406.0" Y="224.0" GraphRef="ceed1" RelX="0.0" RelY="-1.0" ArrowHead="Arrow"/>
      <Anchor Position="0.38486767126757004" Shape="None" GraphId="eb009"/>
    </Graphics>
    <Xref Database="" ID=""/>
  </Interaction>
  <Interaction GraphId="df0f1">
    <Graphics ZOrder="12288" LineThickness="1.0">
      <Point X="406.5" Y="45.0" GraphRef="f129e" RelX="0.0" RelY="1.0"/>
      <Point X="406.5" Y="157.0" GraphRef="a4a4c" RelX="0.0" RelY="-1.0" ArrowHead="Arrow"/>
      <Anchor Position="0.49107142857142855" Shape="None" GraphId="a349b"/>
    </Graphics>
    <Xref Database="" ID=""/>
  </Interaction>
  <Interaction GraphId="f90b9">
    <Graphics ZOrder="12288" LineThickness="1.0">
      <Point X="406.0" Y="320.0" GraphRef="d19e3" RelX="0.0" RelY="1.0"/>
      <Point X="406.5" Y="366.0" GraphRef="c239f" RelX="0.0" RelY="-1.0" ArrowHead="Arrow"/>
      <Anchor Position="0.4" Shape="None" GraphId="b89fc"/>
    </Graphics>
    <Xref Database="" ID=""/>
  </Interaction>
  <Interaction GraphId="cad4a">
    <Graphics ZOrder="12288" LineThickness="1.0">
      <Point X="446.0" Y="100.0" GraphRef="e2d29" RelX="-1.0" RelY="0.0"/>
      <Point X="406.5" Y="100.0" GraphRef="a349b" RelX="0.0" RelY="0.0" ArrowHead="mim-catalysis"/>
    </Graphics>
    <Xref Database="" ID=""/>
  </Interaction>
  <Interaction GraphId="dd81f">
    <Graphics ZOrder="12288" LineThickness="1.0">
      <Point X="406.3075661643662" Y="195.0887805495758" GraphRef="eb009" RelX="0.0" RelY="0.0" ArrowHead="mim-catalysis"/>
      <Point X="437.0" Y="195.66666666666666" GraphRef="c56" RelX="-1.0" RelY="0.0"/>
    </Graphics>
    <Xref Database="" ID=""/>
  </Interaction>
  <Interaction GraphId="dc6c7">
    <Graphics ZOrder="12288" LineThickness="1.0">
      <Point X="406.0" Y="266.4" GraphRef="d0915" RelX="0.0" RelY="0.0" ArrowHead="mim-catalysis"/>
      <Point X="446.33333333333337" Y="266.3333333333333" GraphRef="e4f" RelX="-1.0" RelY="0.0"/>
    </Graphics>
    <Xref Database="" ID=""/>
  </Interaction>
  <Interaction GraphId="c04bc">
    <Graphics ZOrder="12288" LineThickness="1.0">
      <Point X="406.2" Y="338.4" GraphRef="b89fc" RelX="0.0" RelY="0.0" ArrowHead="mim-catalysis"/>
      <Point X="443.0" Y="338.0" GraphRef="a42" RelX="-1.0" RelY="0.0"/>
    </Graphics>
    <Xref Database="" ID=""/>
  </Interaction>
  <Interaction GraphId="ff4c7">
    <Graphics ZOrder="12288" LineThickness="1.0">
      <Point X="423.0" Y="424.49999999999994" GraphRef="a68f6" RelX="-1.0" RelY="-0.5"/>
      <Point X="406.5" Y="419.1900573605813" GraphRef="a6d76" RelX="0.0" RelY="0.0" ArrowHead="mim-catalysis"/>
    </Graphics>
    <Xref Database="" ID=""/>
  </Interaction>
  <Interaction GraphId="d1157">
    <Graphics ZOrder="12288" LineThickness="1.0">
      <Point X="423.0" Y="447.66666666666663" GraphRef="a68f6" RelX="-1.0" RelY="0.0"/>
      <Point X="406.5" Y="419.1796946422945" GraphRef="f7cac" RelX="0.0" RelY="0.0" ArrowHead="mim-catalysis"/>
    </Graphics>
    <Xref Database="" ID=""/>
  </Interaction>
  <Interaction GraphId="de5dc">
    <Graphics ZOrder="12288" LineThickness="1.0">
      <Point X="204.66666666666666" Y="593.6666666666666" GraphRef="fc8" RelX="1.0" RelY="0.0"/>
      <Point X="230.0" Y="593.6" GraphRef="f91b4" RelX="0.0" RelY="0.0" ArrowHead="mim-catalysis"/>
    </Graphics>
    <Xref Database="" ID=""/>
  </Interaction>
  <Interaction GraphId="bf7d4">
    <Graphics ZOrder="12288" LineThickness="1.0">
      <Point X="380.0" Y="516.6666666666666" GraphRef="bb1" RelX="1.0" RelY="0.0"/>
      <Point X="409.8" Y="546.0" GraphRef="cbe97" RelX="0.0" RelY="0.0" ArrowHead="mim-catalysis"/>
    </Graphics>
    <Xref Database="" ID=""/>
  </Interaction>
  <Interaction GraphId="d21c3">
    <Graphics ConnectorType="Curved" ZOrder="12288" LineThickness="1.0">
      <Point X="237.6395565892778" Y="720.0" GraphRef="e1f1b" RelX="0.0" RelY="0.0"/>
      <Point X="196.66666666666666" Y="685.0" GraphRef="e27" RelX="0.0" RelY="1.0" ArrowHead="Arrow"/>
    </Graphics>
    <Xref Database="" ID=""/>
  </Interaction>
  <Interaction GraphId="fe41f">
    <Graphics ZOrder="12288" LineThickness="1.0">
      <Point X="412.6666666666667" Y="695.0" GraphRef="a3e" RelX="0.0" RelY="1.0"/>
      <Point X="412.7333333333333" Y="720.0" GraphRef="f692e" RelX="0.0" RelY="0.0" ArrowHead="mim-catalysis"/>
    </Graphics>
    <Xref Database="" ID=""/>
  </Interaction>
  <Interaction GraphId="aef24">
    <Graphics ZOrder="12288" LineThickness="1.0">
      <Point X="650.3333333333334" Y="573.6666666666666" GraphRef="ba9" RelX="-1.0" RelY="0.0"/>
      <Point X="620.0" Y="573.6" GraphRef="c95ac" RelX="0.0" RelY="0.0" ArrowHead="mim-catalysis"/>
    </Graphics>
    <Xref Database="" ID=""/>
  </Interaction>
  <Interaction GraphId="c62d7">
    <Graphics ZOrder="12288" LineThickness="1.0">
      <Point X="620.0" Y="644.0" GraphRef="f649b" RelX="0.0" RelY="0.0" ArrowHead="mim-catalysis"/>
      <Point X="644.3333333333334" Y="644.6666666666666" GraphRef="b700b" RelX="-1.0" RelY="0.0"/>
    </Graphics>
    <Xref Database="" ID=""/>
  </Interaction>
  <Label TextLabel="saturated" GraphId="a66">
    <Graphics CenterX="546.0" CenterY="435.6666666666667" Width="71.33333333333333" Height="19.0" ZOrder="28672" FillColor="ffffff" FontStyle="Italic" FontSize="12" Valign="Middle" Color="0000ff"/>
  </Label>
  <Label TextLabel="unsaturated" GraphId="fc7">
    <Graphics CenterX="292.3333333333333" CenterY="433.6666666666667" Width="89.33333333333333" Height="19.0" ZOrder="28672" FillColor="ffffff" FontStyle="Italic" FontSize="12" Valign="Middle" Color="0000ff"/>
  </Label>
  <Label TextLabel="mitochondrial matrix" GraphId="c1d">
    <Graphics CenterX="230.66666666666669" CenterY="354.6666666666667" Width="170.33333333333334" Height="22.0" ZOrder="28672" FillColor="ffffff" FontStyle="Italic" FontSize="14" Valign="Middle" Color="800000"/>
  </Label>
  <Label TextLabel="cytosol" GraphId="a08">
    <Graphics CenterX="155.0" CenterY="209.33333333333334" Width="62.333333333333336" Height="22.0" ZOrder="28672" FillColor="ffffff" FontStyle="Italic" FontSize="14" Valign="Middle" Color="800000"/>
  </Label>
  <Label TextLabel="Acyl-CoA dehydrogenases:" GraphId="f49">
    <Graphics CenterX="411.0" CenterY="395.0" Width="215.33333333333334" Height="19.0" ZOrder="28672" FillColor="ffffff" FontWeight="Bold" FontSize="12" Valign="Middle"/>
  </Label>
  <Shape GraphId="ce41f">
    <Graphics CenterX="395.5" CenterY="571.5" Width="783.0" Height="633.0" ZOrder="16384" FontSize="10" Valign="Middle" ShapeType="Mitochondria" LineThickness="3.0" Color="c0c0c0" Rotation="0.0"/>
  </Shape>
  <Group GroupId="cde96" GraphId="e2d29"/>
  <Group GroupId="a30d6" GraphId="a68f6"/>
  <Group GroupId="c87b1" GraphId="b700b"/>
  <InfoBox CenterX="5.5" CenterY="4.933333333333334"/>
  <Biopax>
    <bp:openControlledVocabulary xmlns:bp="http://www.biopax.org/release/biopax-level3.owl#">
      <bp:TERM xmlns:rdf="http://www.w3.org/1999/02/22-rdf-syntax-ns#" rdf:datatype="http://www.w3.org/2001/XMLSchema#string">fatty acid beta degradation pathway</bp:TERM>
      <bp:ID xmlns:rdf="http://www.w3.org/1999/02/22-rdf-syntax-ns#" rdf:datatype="http://www.w3.org/2001/XMLSchema#string">PW:0000738</bp:ID>
      <bp:Ontology xmlns:rdf="http://www.w3.org/1999/02/22-rdf-syntax-ns#" rdf:datatype="http://www.w3.org/2001/XMLSchema#string">Pathway Ontology</bp:Ontology>
    </bp:openControlledVocabulary>
    <bp:openControlledVocabulary xmlns:bp="http://www.biopax.org/release/biopax-level3.owl#">
      <bp:TERM xmlns:rdf="http://www.w3.org/1999/02/22-rdf-syntax-ns#" rdf:datatype="http://www.w3.org/2001/XMLSchema#string">fatty acid beta oxidation pathway</bp:TERM>
      <bp:ID xmlns:rdf="http://www.w3.org/1999/02/22-rdf-syntax-ns#" rdf:datatype="http://www.w3.org/2001/XMLSchema#string">PW:0000738</bp:ID>
      <bp:Ontology xmlns:rdf="http://www.w3.org/1999/02/22-rdf-syntax-ns#" rdf:datatype="http://www.w3.org/2001/XMLSchema#string">Pathway Ontology</bp:Ontology>
    </bp:openControlledVocabulary>
  </Biopax>
</Pathway>
