# Supplementary material for: A network biology workflow to study transcriptomics data of the diabetic liver
Source: BMC Genomics. 2014 Nov 15;15(1):971. doi: 10.1186/1471-2164-15-971 (PMC4246458; doi:10.1186/1471-2164-15-971)
Supplement: Supplementary file 2 — Additional file 2: WikiPathways human pathway collection downloaded on 17 June 2014 ( http://wikipathways.org/index.php/Download_Pathways ). (ZIP 2 MB) [file 12864_2014_6667_MOESM2_ESM.zip › 2014-06-17-WikiPathways-HumanCollection/Hs_Monoamine_Transport_WP727_68928.gpml]

<?xml version="1.0" encoding="UTF-8"?>
<Pathway xmlns="http://pathvisio.org/GPML/2013a" Name="Monoamine Transport" Organism="Homo sapiens">
  <Comment Source="WikiPathways-category">Cellular Process</Comment>
  <Graphics BoardWidth="1730.0" BoardHeight="1694.4041405197493"/>
  <DataNode TextLabel="HEPES" GraphId="d30fb" Type="Metabolite">
    <Graphics CenterX="1414.9833333333333" CenterY="465.48333333333335" Width="68.03333333333333" Height="27.033333333333335" ZOrder="32768" FontSize="10" Valign="Middle" Color="00cc00"/>
    <Xref Database="CAS" ID="7365-45-9"/>
  </DataNode>
  <DataNode TextLabel="TSC2" GraphId="b0705" Type="GeneProduct">
    <Comment>tuberous sclerosis 2</Comment>
    <Graphics CenterX="1321.4833333333333" CenterY="1432.9833333333333" Width="75.03333333333333" Height="40.03333333333333" ZOrder="32768" FontSize="10" Valign="Middle" Color="cc0000"/>
    <Xref Database="Entrez Gene" ID="7249"/>
  </DataNode>
  <DataNode TextLabel="RBL2" GraphId="c3ea8" Type="GeneProduct">
    <Comment>retinoblastoma-like 2 (p130)</Comment>
    <Graphics CenterX="1466.4833333333333" CenterY="1432.9833333333333" Width="71.03333333333333" Height="42.03333333333333" ZOrder="32768" FontSize="10" Valign="Middle" Color="cc0000"/>
    <Xref Database="Entrez Gene" ID="5934"/>
  </DataNode>
  <DataNode TextLabel="AMPH" GraphId="c5ac0" Type="GeneProduct">
    <Comment>amphiphysin</Comment>
    <Graphics CenterX="465.98333333333335" CenterY="1440.9833333333333" Width="70.03333333333333" Height="38.03333333333333" ZOrder="32768" FontSize="10" Valign="Middle" Color="cc0000"/>
    <Xref Database="Entrez Gene" ID="273"/>
  </DataNode>
  <DataNode TextLabel="SYN1" GraphId="dffa1" Type="GeneProduct">
    <Comment>synapsin I</Comment>
    <Graphics CenterX="550.9833333333333" CenterY="1526.9833333333333" Width="70.03333333333333" Height="38.03333333333333" ZOrder="32768" FontSize="10" Valign="Middle" Color="cc0000"/>
    <Xref Database="Entrez Gene" ID="6853"/>
  </DataNode>
  <DataNode TextLabel="STX1A" GraphId="dcd2c" Type="GeneProduct">
    <Comment>syntaxin 1A (brain)</Comment>
    <Graphics CenterX="678.9833333333333" CenterY="1439.4833333333333" Width="70.03333333333333" Height="37.03333333333333" ZOrder="32768" FontSize="10" Valign="Middle" Color="cc0000"/>
    <Xref Database="Entrez Gene" ID="6804"/>
  </DataNode>
  <DataNode TextLabel="SCAMP2" GraphId="b270c" Type="GeneProduct">
    <Comment>secretory carrier membrane protein 2</Comment>
    <Graphics CenterX="781.9833333333333" CenterY="1513.4833333333333" Width="70.03333333333333" Height="37.03333333333333" ZOrder="32768" FontSize="10" Valign="Middle" Color="cc0000"/>
    <Xref Database="Entrez Gene" ID="10066"/>
  </DataNode>
  <DataNode TextLabel="reserpine" GraphId="efbe4" Type="Metabolite">
    <Graphics CenterX="398.98333333333335" CenterY="909.9833333333333" Width="70.03333333333333" Height="36.03333333333333" ZOrder="32770" FontSize="10" Valign="Middle" Color="00cc00"/>
    <Xref Database="CAS" ID="50-55-5"/>
  </DataNode>
  <DataNode TextLabel="noradrenaline" GraphId="ed41e" Type="Metabolite">
    <Graphics CenterX="586.9833333333333" CenterY="798.4833333333333" Width="70.03333333333333" Height="37.03333333333333" ZOrder="32772" FontSize="10" Valign="Middle" Color="00cc00"/>
    <Xref Database="CAS" ID="51-41-2"/>
  </DataNode>
  <DataNode TextLabel="anisomycin" GraphId="da718" Type="GeneProduct">
    <Graphics CenterX="1278.9833333333333" CenterY="841.4833333333333" Width="68.03333333333333" Height="33.03333333333333" ZOrder="32774" FontSize="10" Valign="Middle" Color="009900"/>
    <Xref Database="" ID=""/>
  </DataNode>
  <DataNode TextLabel="PVRL2" GraphId="d304b" Type="GeneProduct">
    <Comment>poliovirus receptor-related 2 (herpesvirus entry mediator B)</Comment>
    <Graphics CenterX="653.9833333333333" CenterY="172.48333333333332" Width="72.03333333333333" Height="25.033333333333335" ZOrder="32776" FontSize="10" Valign="Middle" Color="cc0000"/>
    <Xref Database="Entrez Gene" ID="5819"/>
  </DataNode>
  <DataNode TextLabel="TNF" GraphId="f45dd" Type="GeneProduct">
    <Comment>tumor necrosis factor</Comment>
    <Graphics CenterX="1348.4833333333333" CenterY="71.98333333333333" Width="69.03333333333333" Height="30.033333333333335" ZOrder="32778" FontSize="10" Valign="Middle" Color="cc0000"/>
    <Xref Database="Entrez Gene" ID="7124"/>
  </DataNode>
  <DataNode TextLabel="SLC5A7" GraphId="aa11d" Type="GeneProduct">
    <Comment>solute carrier family 5 (choline transporter), member 7</Comment>
    <Graphics CenterX="1494.9833333333333" CenterY="254.98333333333332" Width="72.03333333333333" Height="34.03333333333333" ZOrder="32780" FontSize="10" Valign="Middle" Color="cc0000"/>
    <Xref Database="Entrez Gene" ID="60482"/>
  </DataNode>
  <DataNode TextLabel="FBXO32" GraphId="fa226" Type="GeneProduct">
    <Comment>F-box protein 32</Comment>
    <Graphics CenterX="1653.9833333333333" CenterY="354.98333333333335" Width="70.03333333333333" Height="30.033333333333335" ZOrder="32782" FontSize="10" Valign="Middle" Color="cc0000"/>
    <Xref Database="Entrez Gene" ID="114907"/>
  </DataNode>
  <DataNode TextLabel="SLC6A2" GraphId="f0d58" Type="GeneProduct">
    <Comment>solute carrier family 6 (neurotransmitter transporter, noradrenalin), member 2</Comment>
    <Graphics CenterX="511.98333333333335" CenterY="250.48333333333332" Width="72.03333333333333" Height="31.033333333333335" ZOrder="32784" FontSize="10" Valign="Middle" Color="cc0000"/>
    <Xref Database="Entrez Gene" ID="6530"/>
  </DataNode>
  <DataNode TextLabel="ITGB3" GraphId="e0a24" Type="GeneProduct">
    <Comment>integrin, beta 3 (platelet glycoprotein IIIa, antigen CD61)</Comment>
    <Graphics CenterX="1321.4833333333333" CenterY="224.48333333333332" Width="69.03333333333333" Height="29.033333333333335" ZOrder="32786" FontSize="10" Valign="Middle" Color="cc0000"/>
    <Xref Database="Entrez Gene" ID="3690"/>
  </DataNode>
  <DataNode TextLabel="SB 203580" GraphId="fff2a" Type="Metabolite">
    <Graphics CenterX="1279.9833333333333" CenterY="978.4833333333333" Width="68.03333333333333" Height="31.033333333333335" ZOrder="32788" FontSize="10" Valign="Middle" Color="009900"/>
    <Xref Database="CAS" ID="152121-47-6"/>
  </DataNode>
  <DataNode TextLabel="CDC25C" GraphId="fbe48" Type="GeneProduct">
    <Comment>cell division cycle 25 homolog C (S. pombe)</Comment>
    <Graphics CenterX="1041.9833333333333" CenterY="908.9833333333333" Width="70.03333333333333" Height="30.033333333333335" ZOrder="32790" FontSize="10" Valign="Middle" Color="cc0000"/>
    <Xref Database="Entrez Gene" ID="995"/>
  </DataNode>
  <DataNode TextLabel="NOS1" GraphId="d4621" Type="GeneProduct">
    <Comment>nitric oxide synthase 1 (neuronal)</Comment>
    <Graphics CenterX="1271.9833333333333" CenterY="681.9833333333333" Width="70.03333333333333" Height="34.03333333333333" ZOrder="32792" FontSize="10" Valign="Middle" Color="cc0000"/>
    <Xref Database="Entrez Gene" ID="4842"/>
  </DataNode>
  <DataNode TextLabel="ACHE" GraphId="f3fbf" Type="GeneProduct">
    <Comment>acetylcholinesterase (Yt blood group)</Comment>
    <Graphics CenterX="1636.9833333333333" CenterY="897.4833333333333" Width="70.03333333333333" Height="33.03333333333333" ZOrder="32794" FontSize="10" Valign="Middle" Color="cc0000"/>
    <Xref Database="Entrez Gene" ID="43"/>
  </DataNode>
  <DataNode TextLabel="dopamine" GraphId="a1d4c" Type="Metabolite">
    <Graphics CenterX="677.9833333333333" CenterY="690.9833333333333" Width="68.03333333333333" Height="32.03333333333333" ZOrder="32796" FontSize="10" Valign="Middle" Color="00cc00"/>
    <Xref Database="CAS" ID="51-61-6"/>
  </DataNode>
  <DataNode TextLabel="epinephrine" GraphId="c7403" Type="Metabolite">
    <Graphics CenterX="590.4833333333333" CenterY="1194.4833333333333" Width="71.03333333333333" Height="37.03333333333333" ZOrder="32798" FontSize="10" Valign="Middle" Color="00cc00"/>
    <Xref Database="CAS" ID="51-43-4"/>
  </DataNode>
  <DataNode TextLabel="DBH" GraphId="af8e0" Type="GeneProduct">
    <Comment>dopamine beta-hydroxylase (dopamine beta-monooxygenase)</Comment>
    <Graphics CenterX="484.48333333333335" CenterY="987.4833333333333" Width="69.03333333333333" Height="35.03333333333333" ZOrder="32800" FontSize="10" Valign="Middle" Color="cc0000"/>
    <Xref Database="Entrez Gene" ID="1621"/>
  </DataNode>
  <DataNode TextLabel="TDO2" GraphId="e7ff2" Type="GeneProduct">
    <Comment>tryptophan 2,3-dioxygenase</Comment>
    <Graphics CenterX="975.9833333333333" CenterY="718.9833333333333" Width="70.03333333333333" Height="36.03333333333333" ZOrder="32802" FontSize="10" Valign="Middle" Color="cc0000"/>
    <Xref Database="Entrez Gene" ID="6999"/>
  </DataNode>
  <DataNode TextLabel="4-Aminobutanoic acid" GraphId="dd5b5" Type="Metabolite">
    <Graphics CenterX="791.0" CenterY="1125.9833333333333" Width="112.0" Height="36.03333333333333" ZOrder="32804" FontSize="10" Valign="Middle" Color="00cc00"/>
    <Xref Database="CAS" ID="56-12-2"/>
  </DataNode>
  <DataNode TextLabel="TNFRSF11B" GraphId="e4546" Type="GeneProduct">
    <Comment>tumor necrosis factor receptor superfamily, member 11b (osteoprotegerin)</Comment>
    <Graphics CenterX="1210.4833333333333" CenterY="231.98333333333332" Width="73.03333333333333" Height="32.03333333333333" ZOrder="32806" FontSize="10" Valign="Middle" Color="cc0000"/>
    <Xref Database="Entrez Gene" ID="4982"/>
  </DataNode>
  <DataNode TextLabel="catecholamines" GraphId="d8b07" Type="GeneProduct">
    <Graphics CenterX="344.98333333333335" CenterY="844.9833333333333" Width="68.03333333333333" Height="30.033333333333335" ZOrder="32808" FontSize="10" Valign="Middle" Color="00cc00"/>
    <Xref Database="" ID=""/>
  </DataNode>
  <DataNode TextLabel="AGT" GraphId="f01fc" Type="GeneProduct">
    <Comment>angiotensinogen (serpin peptidase inhibitor, clade A, member 8)</Comment>
    <Graphics CenterX="567.4833333333333" CenterY="78.98333333333333" Width="69.03333333333333" Height="26.033333333333335" ZOrder="32810" FontSize="10" Valign="Middle" Color="cc0000"/>
    <Xref Database="Entrez Gene" ID="183"/>
  </DataNode>
  <DataNode TextLabel="SLC6A3" GraphId="f6108" Type="GeneProduct">
    <Comment>solute carrier family 6 (neurotransmitter transporter, dopamine), member 3</Comment>
    <Graphics CenterX="758.4833333333333" CenterY="283.98333333333335" Width="73.03333333333333" Height="34.03333333333333" ZOrder="32812" FontSize="10" Valign="Middle" Color="cc0000"/>
    <Xref Database="Entrez Gene" ID="6531"/>
  </DataNode>
  <DataNode TextLabel="serotonin" GraphId="d95ce" Type="Metabolite">
    <Graphics CenterX="1317.9833333333333" CenterY="571.9833333333333" Width="70.03333333333333" Height="34.03333333333333" ZOrder="32814" FontSize="10" Valign="Middle" Color="00cc00"/>
    <Xref Database="CAS" ID="50-67-9"/>
  </DataNode>
  <DataNode TextLabel="TPH2" GraphId="a26a3" Type="GeneProduct">
    <Comment>tryptophan hydroxylase 2</Comment>
    <Graphics CenterX="1434.4833333333333" CenterY="758.4833333333333" Width="69.03333333333333" Height="35.03333333333333" ZOrder="32816" FontSize="10" Valign="Middle" Color="cc0000"/>
    <Xref Database="Entrez Gene" ID="121278"/>
  </DataNode>
  <DataNode TextLabel="Hemicholinium-3" GraphId="efefa" Type="Metabolite">
    <Graphics CenterX="1546.9833333333333" CenterY="832.4833333333333" Width="70.03333333333333" Height="37.03333333333333" ZOrder="32818" FontSize="10" Valign="Middle" Color="00cc00"/>
    <Xref Database="CAS" ID="312-45-8"/>
  </DataNode>
  <DataNode TextLabel="HRH3" GraphId="c42df" Type="GeneProduct">
    <Comment>histamine receptor H3</Comment>
    <Graphics CenterX="388.48333333333335" CenterY="249.48333333333332" Width="69.03333333333333" Height="25.033333333333335" ZOrder="32820" FontSize="10" Valign="Middle" Color="cc0000"/>
    <Xref Database="Entrez Gene" ID="11255"/>
  </DataNode>
  <DataNode TextLabel="MAPK14" GraphId="a34e2" Type="GeneProduct">
    <Comment>mitogen activated protein kinase 14</Comment>
    <Graphics CenterX="1071.9833333333333" CenterY="720.4833333333333" Width="70.03333333333333" Height="37.03333333333333" ZOrder="32822" FontSize="10" Valign="Middle" Color="cc0000"/>
    <Xref Database="Entrez Gene" ID="1432"/>
  </DataNode>
  <DataNode TextLabel="TGFB1I1" GraphId="b593d" Type="GeneProduct">
    <Comment>transforming growth factor beta 1 induced transcript 1</Comment>
    <Graphics CenterX="879.9833333333333" CenterY="356.98333333333335" Width="52.03333333333333" Height="32.03333333333333" ZOrder="32824" FontSize="10" Valign="Middle" Color="cc0000"/>
    <Xref Database="Entrez Gene" ID="7041"/>
  </DataNode>
  <DataNode TextLabel="Phorbol ester" GraphId="a5180" Type="Metabolite">
    <Graphics CenterX="1228.9833333333333" CenterY="364.0" Width="70.03333333333333" Height="30.0" ZOrder="32826" FontSize="10" Valign="Middle" Color="00cc00"/>
    <Xref Database="CAS" ID="16561-29-8"/>
  </DataNode>
  <DataNode TextLabel="SLC6A1" GraphId="f9dec" Type="GeneProduct">
    <Comment>solute carrier family 6 (neurotransmitter transporter, GABA), member 1</Comment>
    <Graphics CenterX="865.9833333333333" CenterY="283.48333333333335" Width="72.03333333333333" Height="31.033333333333335" ZOrder="32828" FontSize="10" Valign="Middle" Color="cc0000"/>
    <Xref Database="Entrez Gene" ID="6529"/>
  </DataNode>
  <DataNode TextLabel="IL1R1" GraphId="ac435" Type="GeneProduct">
    <Comment>interleukin 1 receptor, type I</Comment>
    <Graphics CenterX="1111.9833333333333" CenterY="178.48333333333332" Width="70.03333333333333" Height="29.033333333333335" ZOrder="32830" FontSize="10" Valign="Middle" Color="cc0000"/>
    <Xref Database="Entrez Gene" ID="3554"/>
  </DataNode>
  <DataNode TextLabel="citalopram" GraphId="d8f25" Type="Metabolite">
    <Graphics CenterX="923.4833333333333" CenterY="507.48333333333335" Width="59.03333333333333" Height="29.033333333333335" ZOrder="32834" FontSize="10" Valign="Middle" Color="00cc00"/>
    <Xref Database="CAS" ID="59729-33-8"/>
  </DataNode>
  <DataNode TextLabel="UNC13B" GraphId="d172d" Type="GeneProduct">
    <Comment>unc-13 homolog B (C. elegans)</Comment>
    <Graphics CenterX="479.98333333333335" CenterY="1081.9833333333333" Width="70.03333333333333" Height="38.03333333333333" ZOrder="32836" FontSize="10" Valign="Middle" Color="cc0000"/>
    <Xref Database="Entrez Gene" ID="10497"/>
  </DataNode>
  <DataNode TextLabel="L-tryptophan" GraphId="a47e1" Type="Metabolite">
    <Graphics CenterX="1100.9833333333333" CenterY="510.98333333333335" Width="68.03333333333333" Height="28.033333333333335" ZOrder="32838" FontSize="10" Valign="Middle" Color="00cc00"/>
    <Xref Database="CAS" ID="73-22-3"/>
  </DataNode>
  <DataNode TextLabel="ADORA2A" GraphId="a12ed" Type="GeneProduct">
    <Comment>adenosine A2a receptor</Comment>
    <Graphics CenterX="1405.9833333333333" CenterY="255.98333333333332" Width="72.03333333333333" Height="32.03333333333333" ZOrder="32840" FontSize="10" Valign="Middle" Color="cc0000"/>
    <Xref Database="Entrez Gene" ID="135"/>
  </DataNode>
  <DataNode TextLabel="TH" GraphId="d13b5" Type="GeneProduct">
    <Comment>tyrosine hydroxylase</Comment>
    <Graphics CenterX="457.98333333333335" CenterY="713.9833333333333" Width="72.03333333333333" Height="38.03333333333333" ZOrder="32842" FontSize="10" Valign="Middle" Color="cc0000"/>
    <Xref Database="Entrez Gene" ID="7054"/>
  </DataNode>
  <DataNode TextLabel="PPP2CB" GraphId="ab696" Type="GeneProduct">
    <Comment>protein phosphatase 2 (formerly 2A), catalytic subunit, beta isoform</Comment>
    <Graphics CenterX="949.9833333333333" CenterY="621.4833333333333" Width="54.03333333333333" Height="35.03333333333333" ZOrder="32844" FontSize="10" Valign="Middle" Color="cc0000"/>
    <Xref Database="Entrez Gene" ID="5516"/>
  </DataNode>
  <DataNode TextLabel="IL1B" GraphId="dfe0c" Type="GeneProduct">
    <Comment>interleukin 1 beta</Comment>
    <Graphics CenterX="1211.4833333333333" CenterY="82.98333333333333" Width="69.03333333333333" Height="30.033333333333335" ZOrder="32846" FontSize="10" Valign="Middle" Color="cc0000"/>
    <Xref Database="Entrez Gene" ID="3553"/>
  </DataNode>
  <DataNode TextLabel="SLC6A4" GraphId="a1030" Type="GeneProduct">
    <Comment>solute carrier family 6 (neurotransmitter transporter, serotonin), member 4</Comment>
    <Graphics CenterX="993.4833333333333" CenterY="302.98333333333335" Width="73.03333333333333" Height="32.03333333333333" ZOrder="32848" FontSize="10" Valign="Middle" Color="cc0000"/>
    <Xref Database="Entrez Gene" ID="6532"/>
  </DataNode>
  <Interaction GraphId="aae6f">
    <Comment>Expression AGT --+&gt; SLC6A2</Comment>
    <Comment>14697674
Angiotensin II increases surface NET expression on brainstem neurons in vitro.

15963952
Depolarization and angiotensin II rapidly increase surface NET expression in primary brainstemcultures [19,20] .</Comment>
    <BiopaxRef>cbf</BiopaxRef>
    <BiopaxRef>a0b</BiopaxRef>
    <Graphics ZOrder="12288" LineThickness="1.0" Color="0000ff">
      <Point X="567.4833333333333" Y="92.0" GraphRef="f01fc" RelX="0.0" RelY="1.0"/>
      <Point X="511.98333333333335" Y="234.96666666666664" GraphRef="f0d58" RelX="0.0" RelY="-1.0" ArrowHead="mim-necessary-stimulation"/>
    </Graphics>
    <Xref Database="" ID=""/>
  </Interaction>
  <Interaction GraphId="efbbf">
    <Comment>Mol Synthesis AGT ---&gt; noradrenaline</Comment>
    <Comment>14697674
Norepinephrine metabolism in neuronal cultures is increased by angiotensin II.Am.</Comment>
    <BiopaxRef>a0b</BiopaxRef>
    <Graphics ZOrder="12288" LineThickness="1.0" Color="009999">
      <Point X="567.4833333333333" Y="92.0" GraphRef="f01fc" RelX="0.0" RelY="1.0"/>
      <Point X="604.4916666666667" Y="779.9666666666667" GraphRef="ed41e" RelX="0.5" RelY="-1.0" ArrowHead="Arrow"/>
    </Graphics>
    <Xref Database="" ID=""/>
  </Interaction>
  <Interaction GraphId="c3827">
    <Comment>Mol Transport HRH3 ---&gt; noradrenaline</Comment>
    <Comment>12196911
Activation of histamine H3-receptors inhibits carrier-mediated norepinephrine release during protracted myocardial ischemia.

18674600
Hatta E, Yasuda K, Levi R (1997) Activation of histamine H 3 receptors inhibits carrier-mediated norepinephrine release in a human model of protracted myocardial ischemia.</Comment>
    <BiopaxRef>ca9</BiopaxRef>
    <BiopaxRef>d51</BiopaxRef>
    <Graphics ZOrder="12288" LineThickness="1.0">
      <Point X="388.48333333333335" Y="262.0" GraphRef="c42df" RelX="0.0" RelY="1.0"/>
      <Point X="569.475" Y="779.9666666666667" GraphRef="ed41e" RelX="-0.5" RelY="-1.0" ArrowHead="Arrow"/>
    </Graphics>
    <Xref Database="" ID=""/>
  </Interaction>
  <Interaction GraphId="d199d">
    <Comment>Expression SLC6A2 --+&gt; TH</Comment>
    <Comment>16452680 (Tissue: cortex, CellType: neural, CellLineName: NE) If NET and TH localization are linked to activity states, then chronic stress should increase plasmalemmal NET and TH expression, thus altering the dynamics of NE transmission and impacting cognition and affect. 

</Comment>
    <BiopaxRef>a35</BiopaxRef>
    <Graphics ZOrder="12288" LineThickness="1.0" Color="0000ff">
      <Point X="511.98333333333335" Y="266.0" GraphRef="f0d58" RelX="0.0" RelY="1.0"/>
      <Point X="457.98333333333335" Y="694.9666666666667" GraphRef="d13b5" RelX="0.0" RelY="-1.0" ArrowHead="mim-necessary-stimulation"/>
    </Graphics>
    <Xref Database="" ID=""/>
  </Interaction>
  <Interaction GraphId="bd521">
    <Comment>Expression TH --+&gt; SLC6A2,</Comment>
    <Comment>16452680 (Tissue: cortex, CellType: neural, CellLineName: NE) If NET and TH localization are linked to activity states, then chronic stress should increase plasmalemmal NET and TH expression, thus altering the dynamics of NE transmission and impacting cognition and affect. 

</Comment>
    <BiopaxRef>a35</BiopaxRef>
    <Graphics ZOrder="12288" LineThickness="1.0" Color="0000ff">
      <Point X="439.975" Y="694.9666666666667" GraphRef="d13b5" RelX="-0.5" RelY="-1.0"/>
      <Point X="493.975" Y="266.0" GraphRef="f0d58" RelX="-0.5" RelY="1.0" ArrowHead="mim-necessary-stimulation"/>
    </Graphics>
    <Xref Database="" ID=""/>
  </Interaction>
  <Interaction GraphId="a1577">
    <Comment>Mol Transport SLC6A2 ---&gt; noradrenaline</Comment>
    <Comment>12805287 
The norepinephrine transporter (NET) mediates reuptake of norepinephrine released from neurons, and, as such, it is an importantregulator of noradrenergic neurotransmission. 

14566944 
It will be important in future studies to determine the exactconditions under which cytoplasmic NET is mobilized tothe plasma membrane of PFC NE axons.</Comment>
    <BiopaxRef>a55</BiopaxRef>
    <BiopaxRef>b83</BiopaxRef>
    <Graphics ZOrder="12288" LineThickness="1.0">
      <Point X="586.9833333333333" Y="779.9666666666667" GraphRef="ed41e" RelX="0.0" RelY="-1.0" ArrowHead="Arrow"/>
      <Point X="511.98333333333335" Y="266.0" GraphRef="f0d58" RelX="0.0" RelY="1.0"/>
    </Graphics>
    <Xref Database="" ID=""/>
  </Interaction>
  <Interaction GraphId="d9eaa">
    <Comment>Mol Transport SLC6A2 ---&gt; dopamine</Comment>
    <Comment>16452680 
However, one would expect NE axons to express more plasmalemmal NET to facilitate DA uptake. 

15103690
Given the ability of NET to transport DA (Horn, 1973; Raiteri et al., 1977; Gu et al., 1996), one probable mechanism by which NET inhibitors might increase DA levels is by blocking an important clearance mechanism for DA 

14566944 
One potentialmechanism may rely on the ability of NET to transport DA(Horn, 1973; Raiteri et al., 1977; Gu et al., 1996). </Comment>
    <BiopaxRef>a35</BiopaxRef>
    <BiopaxRef>f52</BiopaxRef>
    <BiopaxRef>b83</BiopaxRef>
    <Graphics ZOrder="12288" LineThickness="1.0">
      <Point X="548.0" Y="258.2416666666667" GraphRef="f0d58" RelX="1.0" RelY="0.5"/>
      <Point X="660.975" Y="674.9666666666667" GraphRef="a1d4c" RelX="-0.5" RelY="-1.0" ArrowHead="Arrow"/>
    </Graphics>
    <Xref Database="" ID=""/>
  </Interaction>
  <Interaction GraphId="c5d52">
    <Comment>Mol Synthesis SLC6A2 ---&gt; dopamine</Comment>
    <Comment>15103690 
Given the ability of NET to transport DA (Horn, 1973; Raiteri et al., 1977; Gu et al., 1996), one probable mechanism by which NET inhibitors might increase DA levels is by blocking an important clearance mechanism for DA </Comment>
    <BiopaxRef>d5e</BiopaxRef>
    <Graphics ZOrder="12288" LineThickness="1.0" Color="009999">
      <Point X="529.9916666666667" Y="266.0" GraphRef="f0d58" RelX="0.5" RelY="1.0"/>
      <Point X="660.975" Y="674.9666666666667" GraphRef="a1d4c" RelX="-0.5" RelY="-1.0" ArrowHead="Arrow"/>
    </Graphics>
    <Xref Database="" ID=""/>
  </Interaction>
  <Interaction GraphId="dd157">
    <Comment>Mol Transport PVRL2 ---&gt; dopamine</Comment>
    <Comment>18614672 
C , D , Representative traces illustrating AMPH evoked DA release in hDAT cells (black) is blocked by 10 M MPH ( C )o r1 0 M cocaine ( D ), whereas 10 M AMPH blocks basal DA efflux in hDAT A559V cells (red) with no further reductions evident with addition of MPH or cocaine.</Comment>
    <BiopaxRef>ef9</BiopaxRef>
    <Graphics ZOrder="12288" LineThickness="1.0">
      <Point X="653.9833333333333" Y="184.99999999999994" GraphRef="d304b" RelX="0.0" RelY="1.0"/>
      <Point X="677.9833333333333" Y="674.9666666666667" GraphRef="a1d4c" RelX="0.0" RelY="-1.0" ArrowHead="Arrow"/>
    </Graphics>
    <Xref Database="" ID=""/>
  </Interaction>
  <Interaction GraphId="a38f6">
    <Comment>Mol Transport SLC6A3 ---&gt; dopamine</Comment>
    <Comment>18614672
Interestingly,a study examining engineered proline-to-alanine substitutions inTM12 of the rat DAT documented an increased V max for DA efflux (Itokawa et al., 2002). </Comment>
    <BiopaxRef>fc1</BiopaxRef>
    <Graphics ZOrder="12288" LineThickness="1.0">
      <Point X="758.4833333333333" Y="301.0" GraphRef="f6108" RelX="0.0" RelY="1.0"/>
      <Point X="694.9916666666667" Y="674.9666666666667" GraphRef="a1d4c" RelX="0.5" RelY="-1.0" ArrowHead="Arrow"/>
    </Graphics>
    <Xref Database="" ID=""/>
  </Interaction>
  <Interaction GraphId="a3f40">
    <Comment>Expression AMPH ---| SLC6A3</Comment>
    <Comment>17032905 
In heterologous expression systems and in ex vivo preparations, AMPH exposure diminishes plasma membrane expression of DAT proteins (Saunders et al., 2000; Gulley et al., 2002; Chi and Reith, 2003). </Comment>
    <BiopaxRef>b9f</BiopaxRef>
    <Graphics ZOrder="12288" LineThickness="1.0" Color="0000cc">
      <Point X="465.98333333333335" Y="1421.9666666666667" GraphRef="c5ac0" RelX="0.0" RelY="-1.0"/>
      <Point X="740.225" Y="301.0" GraphRef="f6108" RelX="-0.5" RelY="1.0" ArrowHead="mim-inhibition"/>
    </Graphics>
    <Xref Database="" ID=""/>
  </Interaction>
  <Interaction GraphId="f2823">
    <Comment>Regulation reserpine --+&gt; TH
</Comment>
    <Comment>Reserpine selectively increases tyrosine hydroxylase and dopaminebeta-hydroxylase enzyme protein in central noradrenergic neurons. </Comment>
    <BiopaxRef>b83</BiopaxRef>
    <Graphics ZOrder="12288" LineStyle="Broken" LineThickness="1.0">
      <Point X="398.98333333333335" Y="891.9666666666667" GraphRef="efbe4" RelX="0.0" RelY="-1.0"/>
      <Point X="457.98333333333335" Y="733.0" GraphRef="d13b5" RelX="0.0" RelY="1.0" ArrowHead="mim-necessary-stimulation"/>
    </Graphics>
    <Xref Database="" ID=""/>
  </Interaction>
  <Interaction GraphId="ac654">
    <Comment>Mol Synthesis TH ---&gt; catecholamines
</Comment>
    <Comment>These observations have always been difficult to understand, given that TH is readily detected in LC cell bodies (Pickel et al., 1975b) and that catecholamine synthesis requires TH.</Comment>
    <BiopaxRef>a35</BiopaxRef>
    <Graphics ZOrder="12288" LineThickness="1.0" Color="009999">
      <Point X="439.975" Y="733.0" GraphRef="d13b5" RelX="-0.5" RelY="1.0"/>
      <Point X="344.98333333333335" Y="829.9666666666667" GraphRef="d8b07" RelX="0.0" RelY="-1.0" ArrowHead="Arrow"/>
    </Graphics>
    <Xref Database="" ID=""/>
  </Interaction>
  <Interaction GraphId="b5962">
    <Comment>Regulation reserpine --+&gt; DBH
</Comment>
    <Comment>Reserpine selectively increases tyrosine hydroxylase and dopaminebeta-hydroxylase enzyme protein in central noradrenergic neurons. </Comment>
    <BiopaxRef>b83</BiopaxRef>
    <Graphics ZOrder="12288" LineStyle="Broken" LineThickness="1.0">
      <Point X="398.98333333333335" Y="928.0" GraphRef="efbe4" RelX="0.0" RelY="1.0"/>
      <Point X="484.48333333333335" Y="969.9666666666667" GraphRef="af8e0" RelX="0.0" RelY="-1.0" ArrowHead="mim-necessary-stimulation"/>
    </Graphics>
    <Xref Database="" ID=""/>
  </Interaction>
  <Interaction GraphId="ca817">
    <Comment>Binding SYN1 ---- UNC13B
</Comment>
    <Comment>In particular, Munc13 binds to SYN1A and is responsible for phorbol ester-mediated enhancements in neurotransmission ( Betz et al., 1998 ). </Comment>
    <BiopaxRef>f47</BiopaxRef>
    <Graphics ZOrder="12288" LineThickness="1.0" Color="990099">
      <Point X="475.0" Y="1094.0"/>
      <Point X="550.9833333333333" Y="1507.9666666666667" GraphRef="dffa1" RelX="0.0" RelY="-1.0"/>
    </Graphics>
    <Xref Database="" ID=""/>
  </Interaction>
  <Interaction GraphId="ea468">
    <Comment>Regulation AMPH ---&gt; SYN1</Comment>
    <Comment>Here, we demonstrate that AMPH stimulation of CAMKII stabilizes an hNET/SYN1A complex. </Comment>
    <BiopaxRef>b9f</BiopaxRef>
    <Graphics ZOrder="12288" LineStyle="Broken" LineThickness="1.0">
      <Point X="465.98333333333335" Y="1460.0" GraphRef="c5ac0" RelX="0.0" RelY="1.0"/>
      <Point X="533.475" Y="1507.9666666666667" GraphRef="dffa1" RelX="-0.5" RelY="-1.0" ArrowHead="Arrow"/>
    </Graphics>
    <Xref Database="" ID=""/>
  </Interaction>
  <Interaction GraphId="dc02e">
    <Comment>Mol Transport SYN1 ---&gt; epinephrine
</Comment>
    <Comment>SYN1A influenced NE transport only in the prese nce of Ca 2+ in brain cortical synaptosomes. </Comment>
    <BiopaxRef>f47</BiopaxRef>
    <Graphics ZOrder="12288" LineThickness="1.0">
      <Point X="550.9833333333333" Y="1507.9666666666667" GraphRef="dffa1" RelX="0.0" RelY="-1.0"/>
      <Point X="590.4833333333333" Y="1213.0" GraphRef="c7403" RelX="0.0" RelY="1.0" ArrowHead="Arrow"/>
    </Graphics>
    <Xref Database="" ID=""/>
  </Interaction>
  <Interaction GraphId="a3536">
    <Comment>Mol Transport STX1A ---&gt; 4-Aminobutanoic acid
</Comment>
    <Comment>Wang D, Deken SL, Whitworth TL, and Quick MW (2003) Syntaxin 1A inhibits GABA flux, efflux, and exchange mediated by the rat brain GABA transporter GAT1. </Comment>
    <BiopaxRef>b9f</BiopaxRef>
    <Graphics ZOrder="12288" LineThickness="1.0">
      <Point X="696.4916666666667" Y="1420.9666666666667" GraphRef="dcd2c" RelX="0.5" RelY="-1.0"/>
      <Point X="791.0" Y="1144.0" GraphRef="dd5b5" RelX="0.0" RelY="1.0" ArrowHead="Arrow"/>
    </Graphics>
    <Xref Database="" ID=""/>
  </Interaction>
  <Interaction GraphId="c2f60">
    <Comment>MolSynthesis AMPH ---&gt; dopamine
</Comment>
    <Comment>Notably, when examined in rodents, BOLD responses to AMPH are linearly correlated with AMPHinduced changes in extracellular DA levels within thestriatum [54,55]. </Comment>
    <BiopaxRef>e9b</BiopaxRef>
    <Graphics ZOrder="12288" LineThickness="1.0" Color="009999">
      <Point X="465.98333333333335" Y="1421.9666666666667" GraphRef="c5ac0" RelX="0.0" RelY="-1.0"/>
      <Point X="660.975" Y="707.0" GraphRef="a1d4c" RelX="-0.5" RelY="1.0" ArrowHead="Arrow"/>
    </Graphics>
    <Xref Database="" ID=""/>
  </Interaction>
  <Interaction GraphId="e51de">
    <Comment>Mol Transport AMPH ---&gt; noradrenaline
</Comment>
    <Comment>AMPH induces NE efflux and may also regulate transporter trafficking.</Comment>
    <BiopaxRef>b9f</BiopaxRef>
    <Graphics ZOrder="12288" LineThickness="1.0">
      <Point X="448.475" Y="1421.9666666666667" GraphRef="c5ac0" RelX="-0.5" RelY="-1.0"/>
      <Point X="569.475" Y="817.0" GraphRef="ed41e" RelX="-0.5" RelY="1.0" ArrowHead="Arrow"/>
    </Graphics>
    <Xref Database="" ID=""/>
  </Interaction>
  <Interaction GraphId="cfd26">
    <Comment>Type your comment here</Comment>
    <Comment>17941718 
Here we show that pharmacological manipulation of the PI3K signaling pathway caused by hypoinsulinemic conditions or selective pharmacological inhibition/activation of PI3K dramatically regulates the ability of AMPH to evokeDAT-mediated DA release in the striatum, as determined byHSCA. 

18614672 
C , D , Representative traces illustrating AMPH evoked DA release in hDAT cells (black) is blocked by 10 M MPH ( C )o r1 0 M cocaine ( D ), whereas 10 M AMPH blocks basal DA efflux in hDAT A559V cells (red) with no further reductions evident with addition of MPH or cocaine. </Comment>
    <BiopaxRef>e9b</BiopaxRef>
    <BiopaxRef>ef9</BiopaxRef>
    <Graphics ZOrder="12288" LineThickness="1.0">
      <Point X="483.4916666666667" Y="1421.9666666666667" GraphRef="c5ac0" RelX="0.5" RelY="-1.0"/>
      <Point X="677.9833333333333" Y="707.0" GraphRef="a1d4c" RelX="0.0" RelY="1.0" ArrowHead="Arrow"/>
    </Graphics>
    <Xref Database="" ID=""/>
  </Interaction>
  <Interaction GraphId="ed028">
    <Comment>MolTransport STX1A ---&gt; noradrenaline</Comment>
    <Comment>Results NET-mediated NE transport requires syntaxin 1A To evaluate the syntaxin 1A dependence of NET-mediated NEtransport, we established hNET stably transfected CAD cells(CADhNET) and examined whether antisense oligonucleotide-mediated suppression of syntaxin 1A synthesis would influenceNE transport.</Comment>
    <BiopaxRef>fa0</BiopaxRef>
    <Graphics ZOrder="12288" LineThickness="1.0">
      <Point X="661.475" Y="1420.9666666666667" GraphRef="dcd2c" RelX="-0.5" RelY="-1.0"/>
      <Point X="586.9833333333333" Y="817.0" GraphRef="ed41e" RelX="0.0" RelY="1.0" ArrowHead="Arrow"/>
    </Graphics>
    <Xref Database="" ID=""/>
  </Interaction>
  <Interaction GraphId="a6b91">
    <Comment>Binding SLC6A4 ---- SYN1</Comment>
    <Comment>18445122 
Possibly, asSung et al. have proposed for NET, Syn1A associations with SERT dictate whether the transporter contributes to membrane excitability and/or whether the transporterenters a higher capacity 5-HT transport mode (Figure 3). </Comment>
    <BiopaxRef>bde</BiopaxRef>
    <Graphics ZOrder="12288" LineThickness="1.0" Color="990099">
      <Point X="568.4916666666667" Y="1507.9666666666667" GraphRef="dffa1" RelX="0.5" RelY="-1.0"/>
      <Point X="956.9666666666667" Y="310.9916666666667" GraphRef="a1030" RelX="-1.0" RelY="0.5"/>
    </Graphics>
    <Xref Database="" ID=""/>
  </Interaction>
  <Interaction GraphId="e4914">
    <Comment>Regulation STX1A ---| SLC6A1</Comment>
    <Comment>12629174 
Because BoNT/C1 signifi-cantly diminishes GAT1 surface levels, a greater fraction of totalGAT1 proteins may be inhibited constitutively at the plasmamembrane by syntaxin 1A, whereas NET resides mainly intracel-lular, awaiting SNARE-dependent trafficking to the plasmamembrane. </Comment>
    <BiopaxRef>fa0</BiopaxRef>
    <Graphics ZOrder="12288" LineStyle="Broken" LineThickness="1.0">
      <Point X="678.9833333333333" Y="1420.9666666666667" GraphRef="dcd2c" RelX="0.0" RelY="-1.0"/>
      <Point X="847.975" Y="299.0" GraphRef="f9dec" RelX="-0.5" RelY="1.0" ArrowHead="TBar"/>
    </Graphics>
    <Xref Database="" ID=""/>
  </Interaction>
  <Interaction GraphId="e1b82">
    <Comment>Binding SLC6A1 ---- STX1A</Comment>
    <Comment>12629174 
Moreover, evidence has been gathered thatsyntaxin 1A forms physical complexes with the NET homologuesGAT1 and GLYT1 (Beckman et al., 1998; Geerlings et al., 2000).In particular, the GAT1 GABA transporters interact with syn-taxin 1A in a phorbol ester-sensitive manner, with evidence thatmultiple PKC-linked receptors can trigger GAT1 redistributionand syntaxin 1A/GAT1 complex disassembly.</Comment>
    <BiopaxRef>fa0</BiopaxRef>
    <Graphics ZOrder="12288" LineThickness="1.0" Color="990099">
      <Point X="678.9833333333333" Y="1420.9666666666667" GraphRef="dcd2c" RelX="0.0" RelY="-1.0"/>
      <Point X="865.9833333333333" Y="299.0" GraphRef="f9dec" RelX="0.0" RelY="1.0"/>
    </Graphics>
    <Xref Database="" ID=""/>
  </Interaction>
  <Interaction GraphId="f8459">
    <Comment>Binding SCAMP2 ---- SLC6A4
</Comment>
    <Comment>18445122 
After confirmation of a native SCAMP2/SERT complex in glutathione S-transferase pull-down assays, these inves-tigators documented a decreased V max of 5-HT transport wh en S CA MP 2 an d S E RT we re c oe x p re s se d in t ra n sf e c te d ce ll s . </Comment>
    <BiopaxRef>bde</BiopaxRef>
    <Graphics ZOrder="12288" LineThickness="1.0" Color="990099">
      <Point X="781.9833333333333" Y="1494.9666666666667" GraphRef="b270c" RelX="0.0" RelY="-1.0"/>
      <Point X="975.225" Y="319.0" GraphRef="a1030" RelX="-0.5" RelY="1.0"/>
    </Graphics>
    <Xref Database="" ID=""/>
  </Interaction>
  <Interaction GraphId="d2ca3">
    <Comment>Binding SLC6A4 ---- TGFB1I1</Comment>
    <Comment>16803896 
Associations of SERT with Hic-5 are evident in brain synaptosomes, suggesting the existence of parallel mechanisms operating to regulate SERT at serotonergic synapses.</Comment>
    <BiopaxRef>a8f</BiopaxRef>
    <Graphics ZOrder="12288" LineThickness="1.0" Color="990099">
      <Point X="892.9916666666667" Y="340.9666666666667" GraphRef="b593d" RelX="0.5" RelY="-1.0"/>
      <Point X="956.9666666666667" Y="294.975" GraphRef="a1030" RelX="-1.0" RelY="-0.5"/>
    </Graphics>
    <Xref Database="" ID=""/>
  </Interaction>
  <Interaction GraphId="dc118">
    <Comment>Regulation TGFB1I1 ---| SLC6A4</Comment>
    <Comment>16803896 
Hic-5 may compete with otherproteins like MacMARKS that stabilize SERT localization tothe MS leading to SERT inactivation and eventually transporterendocytosis.</Comment>
    <BiopaxRef>a8f</BiopaxRef>
    <Graphics ZOrder="12288" LineStyle="Broken" LineThickness="1.0">
      <Point X="906.0" Y="348.975" GraphRef="b593d" RelX="1.0" RelY="-0.5"/>
      <Point X="956.9666666666667" Y="302.98333333333335" GraphRef="a1030" RelX="-1.0" RelY="0.0" ArrowHead="TBar"/>
    </Graphics>
    <Xref Database="" ID=""/>
  </Interaction>
  <Interaction GraphId="db3b7">
    <Comment>Regulation citalopram ---| SLC6A4</Comment>
    <Comment>16803896 
The activation and MS localizationof SERT are inhibited by citalopram, leading to an accumulation of SERTs inthe cytoskeletal-associated fractions and concomitant increase in associa-tions with Hic-5 (CS).</Comment>
    <BiopaxRef>a8f</BiopaxRef>
    <Graphics ZOrder="12288" LineStyle="Broken" LineThickness="1.0">
      <Point X="923.4833333333333" Y="492.9666666666667" GraphRef="d8f25" RelX="0.0" RelY="-1.0"/>
      <Point X="975.225" Y="319.0" GraphRef="a1030" RelX="-0.5" RelY="1.0" ArrowHead="TBar"/>
    </Graphics>
    <Xref Database="" ID=""/>
  </Interaction>
  <Interaction GraphId="fbd63">
    <Comment>Binding PPP2CB ---- SLC6A4
</Comment>
    <Comment>18445122 
The simplest scenario (Figure 3) consistent with the existing data thus involves SERT/PP2Ac associa-tions that are enriched in plasma membrane domains containing active SERT, whereas less active SERT pools and inactivated (and possibly recycling) SERTs beingrelatively deficient in SERT/PP2Ac complexes.

15728187 
We speculate that p38 MAPKmay either augment or stabilize SERT/PP2Ac associations, or,alternatively, p38 MAPK may enhance PP2A activity withinmembrane-resident, transporter-phosphatase complexes.</Comment>
    <BiopaxRef>bde</BiopaxRef>
    <BiopaxRef>ead</BiopaxRef>
    <Graphics ZOrder="12288" LineThickness="1.0" Color="990099">
      <Point X="949.9833333333333" Y="603.9666666666667" GraphRef="ab696" RelX="0.0" RelY="-1.0"/>
      <Point X="975.225" Y="319.0" GraphRef="a1030" RelX="-0.5" RelY="1.0"/>
    </Graphics>
    <Xref Database="" ID=""/>
  </Interaction>
  <Interaction GraphId="ecaed">
    <Comment>Binding SLC6A4 ---- TDO2
</Comment>
    <Comment>19179283 
Traitsinfluenced by interactions of Slc6a4 and Tph2 variants are prov ided in Table S2 (independent Tph2 -associated traits are pre sented in Table S3 ). CONTEXT{11012153} </Comment>
    <BiopaxRef>b65</BiopaxRef>
    <Graphics ZOrder="12288" LineThickness="1.0" Color="660066">
      <Point X="975.9833333333333" Y="700.9666666666667" GraphRef="e7ff2" RelX="0.0" RelY="-1.0"/>
      <Point X="975.225" Y="319.0" GraphRef="a1030" RelX="-0.5" RelY="1.0"/>
    </Graphics>
    <Xref Database="" ID=""/>
  </Interaction>
  <Interaction GraphId="c5c09">
    <Comment>Regulation MAPK14 ---&gt; SLC6A4
</Comment>
    <Comment>18317590 
Tonic activation p38 MAPK signal ing pathways, without direct phosphorylation of the transporter, controls basal surface SERT expression levels, whereas acute p38 MAPK activation induces trafficking-independent stimulation of SERT transport activity (12, 16). </Comment>
    <BiopaxRef>d45</BiopaxRef>
    <Graphics ZOrder="12288" LineStyle="Broken" LineThickness="1.0">
      <Point X="1054.475" Y="701.9666666666667" GraphRef="a34e2" RelX="-0.5" RelY="-1.0"/>
      <Point X="993.4833333333333" Y="319.0" GraphRef="a1030" RelX="0.0" RelY="1.0" ArrowHead="Arrow"/>
    </Graphics>
    <Xref Database="" ID=""/>
  </Interaction>
  <Interaction GraphId="df773">
    <Comment>Regulation MAPK14 --+&gt; SLC6A4
</Comment>
    <Comment>16452991 
We have demonstrated that activation of p38 mitogen-activated protein kinase (MAPK) induces a catalytic activation of the serotonin transporter (SERT) arising from a reduction in the SERT K m for 5-hydroxytryptamine (5-HT). </Comment>
    <BiopaxRef>d77</BiopaxRef>
    <Graphics ZOrder="12288" LineStyle="Broken" LineThickness="1.0">
      <Point X="1036.9666666666667" Y="711.225" GraphRef="a34e2" RelX="-1.0" RelY="-0.5"/>
      <Point X="993.4833333333333" Y="319.0" GraphRef="a1030" RelX="0.0" RelY="1.0" ArrowHead="mim-necessary-stimulation"/>
    </Graphics>
    <Xref Database="" ID=""/>
  </Interaction>
  <Interaction GraphId="aff0c">
    <Comment>Regulation SLC6A4 ---| MAPK14
</Comment>
    <Comment>16803896 
Recent reportsalso show that cell surface levels of SERT can be modified byprotein kinase G (PKG) activation and p38 MAPK inactivation(36). </Comment>
    <BiopaxRef>a8f</BiopaxRef>
    <Graphics ZOrder="12288" LineStyle="Broken" LineThickness="1.0">
      <Point X="993.4833333333333" Y="319.0" GraphRef="a1030" RelX="0.0" RelY="1.0"/>
      <Point X="1071.9833333333333" Y="701.9666666666667" GraphRef="a34e2" RelX="0.0" RelY="-1.0" ArrowHead="TBar"/>
    </Graphics>
    <Xref Database="" ID=""/>
  </Interaction>
  <Interaction GraphId="e4fa9">
    <Comment>Expression MAPK14 --+&gt; SLC6A4
</Comment>
    <Comment>15774771 
Theseresults suggest that whereas PKC is involved in regulatedexpression of SERT, p38 MAPK may be involved in main-taining normal/basal expression of SERT</Comment>
    <BiopaxRef>dab</BiopaxRef>
    <Graphics ZOrder="12288" LineThickness="1.0" Color="0000ff">
      <Point X="1089.4916666666668" Y="701.9666666666667" GraphRef="a34e2" RelX="0.5" RelY="-1.0"/>
      <Point X="1011.7416666666667" Y="319.0" GraphRef="a1030" RelX="0.5" RelY="1.0" ArrowHead="mim-necessary-stimulation"/>
    </Graphics>
    <Xref Database="" ID=""/>
  </Interaction>
  <Interaction GraphId="e993a">
    <Graphics ZOrder="12288" LineThickness="1.0">
      <Point X="1107.0" Y="711.225" GraphRef="a34e2" RelX="1.0" RelY="-0.5"/>
      <Point X="1011.7416666666667" Y="319.0" GraphRef="a1030" RelX="0.5" RelY="1.0" ArrowHead="Arrow"/>
    </Graphics>
    <Xref Database="" ID=""/>
  </Interaction>
  <Interaction GraphId="c189d">
    <Comment>MolTransport SLC6A4 ---&gt; L-tryptophan
</Comment>
    <Comment>Serotonin transporter polymorphism mediates vulnerability to loss of incentivemotivation following acute tryptophan depletion. </Comment>
    <BiopaxRef>c84</BiopaxRef>
    <Graphics ZOrder="12288" LineThickness="1.0">
      <Point X="1030.0" Y="310.9916666666667" GraphRef="a1030" RelX="1.0" RelY="0.5"/>
      <Point X="1100.9833333333333" Y="496.9666666666667" GraphRef="a47e1" RelX="0.0" RelY="-1.0" ArrowHead="Arrow"/>
    </Graphics>
    <Xref Database="" ID=""/>
  </Interaction>
  <Interaction GraphId="d3282">
    <Comment>Binding NOS1 ---- SLC6A4
</Comment>
    <Comment>Evidence of a functional nNOS/SERT association is evident in brain, and synaptosomal 5-HT transport assays using nNOS / mice display increased SERT activity and plasma membrane expression. </Comment>
    <BiopaxRef>bde</BiopaxRef>
    <Graphics ZOrder="12288" LineThickness="1.0" Color="990099">
      <Point X="1271.9833333333333" Y="664.9666666666667" GraphRef="d4621" RelX="0.0" RelY="-1.0"/>
      <Point X="1030.0" Y="310.9916666666667" GraphRef="a1030" RelX="1.0" RelY="0.5"/>
    </Graphics>
    <Xref Database="" ID=""/>
  </Interaction>
  <Interaction GraphId="b55ce">
    <Comment>Regulation Phorbol ester --+&gt; SLC6A4
</Comment>
    <Comment>External 5HT can suppress phorbol ester-induced SERT phosphorylation and internalization, providinga mechanism to tune SERT capacity to the demands of 5HTrelease (34).</Comment>
    <BiopaxRef>a8f</BiopaxRef>
    <Graphics ZOrder="12288" LineStyle="Broken" LineThickness="1.0">
      <Point X="1211.475" Y="349.0" GraphRef="a5180" RelX="-0.5" RelY="-1.0"/>
      <Point X="1030.0" Y="294.975" GraphRef="a1030" RelX="1.0" RelY="-0.5" ArrowHead="mim-necessary-stimulation"/>
    </Graphics>
    <Xref Database="" ID=""/>
  </Interaction>
  <Interaction GraphId="d5d84">
    <Comment>MolSynthesis SLC6A4 ---&gt; serotonin
</Comment>
    <Comment>The active transport of 5-HT byplatelet SERT is thought to be important in maintaining thecirculating concentration of 5-HT below the levels required toactivate vascular smooth cells and platelet 5-HT receptors(Stoltz, 1985; Nemeroff et al., 1998; Musselman et al., 2002).Therefore, the above-mentioned findings suggest that SERTfunction in platelets may be regulated by kinases and phos-phatases linked to endogenous receptors and that this regu-lation may play a role in maintaining blood 5-HT levels.</Comment>
    <BiopaxRef>dab</BiopaxRef>
    <Graphics ZOrder="12288" LineThickness="1.0" Color="009999">
      <Point X="1030.0" Y="302.98333333333335" GraphRef="a1030" RelX="1.0" RelY="0.0"/>
      <Point X="1282.9666666666667" Y="563.475" GraphRef="d95ce" RelX="-1.0" RelY="-0.5" ArrowHead="Arrow"/>
    </Graphics>
    <Xref Database="" ID=""/>
  </Interaction>
  <Interaction GraphId="e213c">
    <Comment>Mol Transport SLC6A4 ---&gt; serotonin
</Comment>
    <Comment>15774771 
Early studies using heterologously expressed hSERTin HEK-293 cells showed that -PMA increased SERT phosphorylation with parallel decreases in the V max for uptake of 5-HT and surface SERT density (Qian et al., 1997; Ramamoorthy et al., 1998a). 

18445122 
In the absence of nNOS, SERT may remain at the cell surface or target the plasma membrane through a constitutive pathway and thus exhibit theobserved elevations in basal 5-HT transport activity.</Comment>
    <BiopaxRef>dab</BiopaxRef>
    <BiopaxRef>bde</BiopaxRef>
    <Graphics ZOrder="12288" LineThickness="1.0">
      <Point X="1030.0" Y="310.9916666666667" GraphRef="a1030" RelX="1.0" RelY="0.5"/>
      <Point X="1282.9666666666667" Y="580.4916666666667" GraphRef="d95ce" RelX="-1.0" RelY="0.5" ArrowHead="Arrow"/>
    </Graphics>
    <Xref Database="" ID=""/>
  </Interaction>
  <Interaction GraphId="a4655">
    <Comment>Regulation HEPES ---| SLC6A4
</Comment>
    <Comment>Ming L, Farley RA, Lester HA (2002) Voltage-dependent transient currents of human and rat 5-HT transporters (SERT) are blocked by HEPES and ion channel ligands. </Comment>
    <BiopaxRef>a69</BiopaxRef>
    <Graphics ZOrder="12288" LineThickness="1.0">
      <Point X="1397.975" Y="451.9666666666667" GraphRef="d30fb" RelX="-0.5" RelY="-1.0"/>
      <Point X="1011.7416666666667" Y="319.0" GraphRef="a1030" RelX="0.5" RelY="1.0" ArrowHead="TBar"/>
    </Graphics>
    <Xref Database="" ID=""/>
  </Interaction>
  <Interaction GraphId="eaaeb">
    <Comment>Expression MAPK14 --+&gt; TNFRSF11B
</Comment>
    <Comment>Inflammatory cytokines activate p38 MAPK to induce osteoprotegerin synthesis by MG-63 cells.</Comment>
    <BiopaxRef>d77</BiopaxRef>
    <Graphics ZOrder="12288" LineThickness="1.0" Color="0000ff">
      <Point X="1107.0" Y="711.225" GraphRef="a34e2" RelX="1.0" RelY="-0.5"/>
      <Point X="1210.4833333333333" Y="247.99999999999994" GraphRef="e4546" RelX="0.0" RelY="1.0" ArrowHead="Arrow"/>
    </Graphics>
    <Xref Database="" ID=""/>
  </Interaction>
  <Interaction GraphId="a1137">
    <Comment>Regulation IL1B --+&gt; MAPK14
</Comment>
    <Comment>Western blots showed that IL-1 b and TNFa activated p38 MAPK, in an SB203580-sensitive manner.</Comment>
    <BiopaxRef>d77</BiopaxRef>
    <Graphics ZOrder="12288" LineStyle="Broken" LineThickness="1.0">
      <Point X="1211.4833333333333" Y="98.0" GraphRef="dfe0c" RelX="0.0" RelY="1.0"/>
      <Point X="1089.4916666666668" Y="701.9666666666667" GraphRef="a34e2" RelX="0.5" RelY="-1.0" ArrowHead="mim-necessary-stimulation"/>
    </Graphics>
    <Xref Database="" ID=""/>
  </Interaction>
  <Interaction GraphId="b8a33">
    <Comment>Regulation TNF --+&gt; MAPK14
</Comment>
    <Comment>Western blots showed that IL-1 b and TNFa activated p38 MAPK, in an SB203580-sensitive manner. </Comment>
    <BiopaxRef>d77</BiopaxRef>
    <Graphics ZOrder="12288" LineStyle="Broken" LineThickness="1.0">
      <Point X="1331.225" Y="87.0" GraphRef="f45dd" RelX="-0.5" RelY="1.0"/>
      <Point X="1107.0" Y="720.4833333333333" GraphRef="a34e2" RelX="1.0" RelY="0.0" ArrowHead="mim-necessary-stimulation"/>
    </Graphics>
    <Xref Database="" ID=""/>
  </Interaction>
  <Interaction GraphId="c549c">
    <Comment>MolTransport MAPK14 ---&gt; serotonin
</Comment>
    <Comment>15155839 
NECA treatments also lead to activation of p38 MAPK, and p38MAPK inhibitors block NECA stimulation of 5-HT uptake.

16055563 
Altered PKG p38 MAPK sensitivity of 56Ala is evident in native lymphocytes and may involve altered transporter phosphorylation. ( A ) Lymphocytes were genotyped and cultured as described in Materials and Methods and assessed for 5-HT uptake regulation as described for transfected HeLacells.</Comment>
    <BiopaxRef>cb5</BiopaxRef>
    <BiopaxRef>d69</BiopaxRef>
    <Graphics ZOrder="12288" LineThickness="1.0">
      <Point X="1107.0" Y="729.7416666666667" GraphRef="a34e2" RelX="1.0" RelY="0.5"/>
      <Point X="1300.475" Y="589.0" GraphRef="d95ce" RelX="-0.5" RelY="1.0" ArrowHead="Arrow"/>
    </Graphics>
    <Xref Database="" ID=""/>
  </Interaction>
  <Interaction GraphId="df006">
    <Comment>MolTransport IL1B ---&gt; serotonin
</Comment>
    <Comment>16452991 
Stimulation of 5-HT Uptake in Mouse Synaptosomes by IL-1 b and TNFa To assess the relevanc e o f o u r findings with cultured raphe cells for native bra in system s, synapto somes were prepared from midbra in and striatu m o f C57B L/6 mice and treat ed with IL-1 b or TNFa 

</Comment>
    <BiopaxRef>d77</BiopaxRef>
    <Graphics ZOrder="12288" LineThickness="1.0">
      <Point X="1211.4833333333333" Y="98.0" GraphRef="dfe0c" RelX="0.0" RelY="1.0"/>
      <Point X="1300.475" Y="554.9666666666667" GraphRef="d95ce" RelX="-0.5" RelY="-1.0" ArrowHead="Arrow"/>
    </Graphics>
    <Xref Database="" ID=""/>
  </Interaction>
  <Interaction GraphId="af884">
    <Comment>Mol Transport ITGB3 ---&gt; serotonin
</Comment>
    <Comment>Remark ably, homozygous disruption of Itgb3 led to an approximately 70% decrease in 5-HT uptake (2-tailed, unpaired Student&amp;apos;s t test, P &lt; 0.05, n = 5; Figure 2C). </Comment>
    <BiopaxRef>d45</BiopaxRef>
    <Graphics ZOrder="12288" LineThickness="1.0">
      <Point X="1321.4833333333333" Y="238.99999999999994" GraphRef="e0a24" RelX="0.0" RelY="1.0"/>
      <Point X="1317.9833333333333" Y="554.9666666666667" GraphRef="d95ce" RelX="0.0" RelY="-1.0" ArrowHead="Arrow"/>
    </Graphics>
    <Xref Database="" ID=""/>
  </Interaction>
  <Interaction GraphId="e7f2c">
    <Comment>Mol Transport TNF ---&gt; serotonin
</Comment>
    <Comment>RESULTS Stimulation of 5-HT Uptake in RN46A Cells by IL-1 b and TNFa IL-1 b ex erted a concen trationand tim e-dependen t sti mulation of 5-HT trans port activ ity in cultured RN46A cells (Figure 1a and b).</Comment>
    <BiopaxRef>d77</BiopaxRef>
    <Graphics ZOrder="12288" LineThickness="1.0">
      <Point X="1348.4833333333333" Y="87.0" GraphRef="f45dd" RelX="0.0" RelY="1.0"/>
      <Point X="1335.4916666666668" Y="554.9666666666667" GraphRef="d95ce" RelX="0.5" RelY="-1.0" ArrowHead="Arrow"/>
    </Graphics>
    <Xref Database="" ID=""/>
  </Interaction>
  <Interaction GraphId="aee10">
    <Comment>Mol Transport ADORA2A ---&gt; serotonin
</Comment>
    <Comment>Mirtazapine is a 2 -receptor antagonist that increases presynaptic release of both serotonin and norepinephrine (de Boer 1996) and is also a 5HT 2 and 5HT 3 antagonist. </Comment>
    <BiopaxRef>c58</BiopaxRef>
    <Graphics ZOrder="12288" LineThickness="1.0">
      <Point X="1405.9833333333333" Y="272.0" GraphRef="a12ed" RelX="0.0" RelY="1.0"/>
      <Point X="1335.4916666666668" Y="554.9666666666667" GraphRef="d95ce" RelX="0.5" RelY="-1.0" ArrowHead="Arrow"/>
    </Graphics>
    <Xref Database="" ID=""/>
  </Interaction>
  <Interaction GraphId="aad5a">
    <Comment>Regulation IL1R1 ---| IL1B</Comment>
    <Comment>IL-1ra (10 ng/ ml) completely blocked IL-1 b but not anisomycin-induced 5-HT uptake in both (a) midbrain and (b) striatum. </Comment>
    <BiopaxRef>d77</BiopaxRef>
    <Graphics ZOrder="12288" LineThickness="1.0">
      <Point X="1111.9833333333333" Y="163.96666666666664" GraphRef="ac435" RelX="0.0" RelY="-1.0"/>
      <Point X="1194.225" Y="98.0" GraphRef="dfe0c" RelX="-0.5" RelY="1.0" ArrowHead="TBar"/>
    </Graphics>
    <Xref Database="" ID=""/>
  </Interaction>
  <Interaction GraphId="e1bc6">
    <Comment>MolSynthesis TPH2 ---&gt; serotonin
</Comment>
    <Comment>Zhang X, Beaulieu JM, Sotnikova TD, Gainetdinov RR, Caron MG (2004) Tryptophan hydroxylase-2 controls brain serotonin synthesis. </Comment>
    <BiopaxRef>b65</BiopaxRef>
    <Graphics ZOrder="12288" LineThickness="1.0" Color="009999">
      <Point X="1434.4833333333333" Y="740.9666666666667" GraphRef="a26a3" RelX="0.0" RelY="-1.0"/>
      <Point X="1335.4916666666668" Y="589.0" GraphRef="d95ce" RelX="0.5" RelY="1.0" ArrowHead="Arrow"/>
    </Graphics>
    <Xref Database="" ID=""/>
  </Interaction>
  <Interaction GraphId="a39de">
    <Comment>Regulation anisomycin --+&gt; MAPK14
</Comment>
    <Comment>Anisomycin, a protein synthesis inhibitor derived from Streptomyces griseolus , has been shown to trigger p38 MAPK phosphorylation in a variety of cells, including neutro-phils (55), mast cells (37), and myocardial cells (56). </Comment>
    <BiopaxRef>ead</BiopaxRef>
    <Graphics ZOrder="12288" LineStyle="Broken" LineThickness="1.0">
      <Point X="1278.9833333333333" Y="824.9666666666667" GraphRef="da718" RelX="0.0" RelY="-1.0"/>
      <Point X="1089.4916666666668" Y="739.0" GraphRef="a34e2" RelX="0.5" RelY="1.0" ArrowHead="mim-necessary-stimulation"/>
    </Graphics>
    <Xref Database="" ID=""/>
  </Interaction>
  <Interaction GraphId="c46bf">
    <Comment>MolSynthesis anisomycin --+&gt; SB 203580
</Comment>
    <Comment>In the experiments shown, RBL-2H3 cellswere treated with vehicle, NECA, or anisomycin (0.5 and 1.0 M ) for 5 min in KRH assay buffer in the absence/presence of the p38 MAPK inhibitor, SB203580. </Comment>
    <BiopaxRef>ead</BiopaxRef>
    <Graphics ZOrder="12288" LineThickness="1.0" Color="009999">
      <Point X="1278.9833333333333" Y="858.0" GraphRef="da718" RelX="0.0" RelY="1.0"/>
      <Point X="1279.9833333333333" Y="962.9666666666667" GraphRef="fff2a" RelX="0.0" RelY="-1.0" ArrowHead="Arrow"/>
    </Graphics>
    <Xref Database="" ID=""/>
  </Interaction>
  <Interaction GraphId="e6675">
    <Comment>ProtModification MAPK14 ---&gt; CDC25C
</Comment>
    <Comment>Phosphorylation of Cdc25 and tuberin by p38 MAPK enhances interac-tion of these proteins with 14-3-3 [58,59] .</Comment>
    <BiopaxRef>ccb</BiopaxRef>
    <Graphics ZOrder="12288" LineThickness="1.0" Color="999900">
      <Point X="1054.475" Y="739.0" GraphRef="a34e2" RelX="-0.5" RelY="1.0"/>
      <Point X="1041.9833333333333" Y="893.9666666666667" GraphRef="fbe48" RelX="0.0" RelY="-1.0" ArrowHead="Arrow"/>
    </Graphics>
    <Xref Database="" ID=""/>
  </Interaction>
  <Interaction GraphId="c828e">
    <Comment>ProtModification MAPK14 ---&gt; TSC2
</Comment>
    <Comment>Phosphorylation of Cdc25 and tuberin by p38 MAPK enhances interac-tion of these proteins with 14-3-3 [58,59] .</Comment>
    <BiopaxRef>ccb</BiopaxRef>
    <Graphics ZOrder="12288" LineThickness="1.0" Color="999900">
      <Point X="1071.9833333333333" Y="739.0" GraphRef="a34e2" RelX="0.0" RelY="1.0"/>
      <Point X="1321.4833333333333" Y="1412.9666666666667" GraphRef="b0705" RelX="0.0" RelY="-1.0" ArrowHead="Arrow"/>
    </Graphics>
    <Xref Database="" ID=""/>
  </Interaction>
  <Interaction GraphId="d33b8">
    <Comment>MolTransport RBL2 ---&gt; serotonin
</Comment>
    <Comment>Results Activation of ARs in RBL-2 H3 Cells Induces an Increase in 5-HT Uptake that Is Enhanced by Sildenafil. </Comment>
    <BiopaxRef>cb5</BiopaxRef>
    <Graphics ZOrder="12288" LineThickness="1.0">
      <Point X="1466.4833333333333" Y="1411.9666666666667" GraphRef="c3ea8" RelX="0.0" RelY="-1.0"/>
      <Point X="1317.9833333333333" Y="589.0" GraphRef="d95ce" RelX="0.0" RelY="1.0" ArrowHead="Arrow"/>
    </Graphics>
    <Xref Database="" ID=""/>
  </Interaction>
  <Interaction GraphId="ed1ea">
    <Comment>Expression TNF --+&gt; FBXO32
</Comment>
    <Comment>TNFalpha acts via p38 MAPK to stimulate expression of the ubiquitin ligase atrogin1/MAFbx in skeletal muscle.</Comment>
    <BiopaxRef>d77</BiopaxRef>
    <Graphics ZOrder="12288" LineThickness="1.0" Color="0000ff">
      <Point X="1365.7416666666668" Y="87.0" GraphRef="f45dd" RelX="0.5" RelY="1.0"/>
      <Point X="1653.9833333333333" Y="339.9666666666667" GraphRef="fa226" RelX="0.0" RelY="-1.0" ArrowHead="mim-necessary-stimulation"/>
    </Graphics>
    <Xref Database="" ID=""/>
  </Interaction>
  <Interaction GraphId="cfe9a">
    <Comment>Mol Transport HEPES ---| SLC5A7
</Comment>
    <Comment>Thus, the possibility exists that HEPES could cause pH-dependent inhibition of hCHT current (Ming et al., 2002). </Comment>
    <BiopaxRef>a69</BiopaxRef>
    <Graphics ZOrder="12288" LineThickness="1.0">
      <Point X="1414.9833333333333" Y="451.9666666666667" GraphRef="d30fb" RelX="0.0" RelY="-1.0"/>
      <Point X="1476.975" Y="272.0" GraphRef="aa11d" RelX="-0.5" RelY="1.0" ArrowHead="TBar"/>
    </Graphics>
    <Xref Database="" ID=""/>
  </Interaction>
  <Interaction GraphId="f6739">
    <Comment>Mol Transport SLC5A7 ---&gt; Hemicholinium-3
</Comment>
    <Comment>Constitutive leak currents through hCHT depolarize oocytes The selective blocker HC-3 reveals a leak current through hCHT in the absence of choline.</Comment>
    <BiopaxRef>a69</BiopaxRef>
    <Graphics ZOrder="12288" LineThickness="1.0">
      <Point X="1494.9833333333333" Y="272.0" GraphRef="aa11d" RelX="0.0" RelY="1.0"/>
      <Point X="1546.9833333333333" Y="813.9666666666667" GraphRef="efefa" RelX="0.0" RelY="-1.0" ArrowHead="Arrow"/>
    </Graphics>
    <Xref Database="" ID=""/>
  </Interaction>
  <Interaction GraphId="dc907">
    <Comment>Expression ACHE --+&gt; SLC5A7
</Comment>
    <Comment>However, AChE / mice did show a dramatic increase in CHT expression.</Comment>
    <BiopaxRef>a0f</BiopaxRef>
    <Graphics ZOrder="12288" LineThickness="1.0" Color="0000ff">
      <Point X="1636.9833333333333" Y="880.9666666666667" GraphRef="f3fbf" RelX="0.0" RelY="-1.0"/>
      <Point X="1512.9916666666668" Y="272.0" GraphRef="aa11d" RelX="0.5" RelY="1.0" ArrowHead="mim-necessary-stimulation"/>
    </Graphics>
    <Xref Database="" ID=""/>
  </Interaction>
  <Interaction GraphId="fad5d">
    <Comment>MolTransport MAPK14 --+&gt; SLC6A4
</Comment>
    <Comment>18317590
Tonic activation p38 MAPK signal ing pathways, without direct phosphorylation of the transporter, controls basal surface SERT expression levels, whereas acute p38 MAPK activation induces trafficking-independent stimulation of SERT transport activity (12, 16). </Comment>
    <BiopaxRef>ad9</BiopaxRef>
    <Graphics ZOrder="12288" LineStyle="Broken" LineThickness="1.0">
      <Point X="1071.9833333333333" Y="701.9666666666667" GraphRef="a34e2" RelX="0.0" RelY="-1.0"/>
      <Point X="1011.7416666666667" Y="319.0" GraphRef="a1030" RelX="0.5" RelY="1.0" ArrowHead="mim-necessary-stimulation"/>
    </Graphics>
    <Xref Database="" ID=""/>
  </Interaction>
  <Interaction GraphId="c7906" GroupRef="fbdd8">
    <Graphics ZOrder="12288" LineThickness="1.0" Color="cc00cc">
      <Point X="33.0" Y="990.0"/>
      <Point X="110.0" Y="990.0"/>
    </Graphics>
    <Xref Database="" ID=""/>
  </Interaction>
  <Interaction GraphId="db6b6" GroupRef="fbdd8">
    <Graphics ZOrder="12288" LineThickness="1.0" Color="0000ff">
      <Point X="33.0" Y="1020.0"/>
      <Point X="110.0" Y="1021.0" ArrowHead="mim-necessary-stimulation"/>
    </Graphics>
    <Xref Database="" ID=""/>
  </Interaction>
  <Interaction GraphId="f573a" GroupRef="fbdd8">
    <Graphics ZOrder="12288" LineThickness="1.0" Color="009999">
      <Point X="31.0" Y="1051.0"/>
      <Point X="108.0" Y="1051.0" ArrowHead="Arrow"/>
    </Graphics>
    <Xref Database="" ID=""/>
  </Interaction>
  <Interaction GraphId="e3589" GroupRef="fbdd8">
    <Graphics ZOrder="12288" LineThickness="1.0">
      <Point X="32.0" Y="1089.0"/>
      <Point X="109.0" Y="1089.0" ArrowHead="Arrow"/>
    </Graphics>
    <Xref Database="" ID=""/>
  </Interaction>
  <Interaction GraphId="feb88" GroupRef="fbdd8">
    <Graphics ZOrder="12288" LineStyle="Broken" LineThickness="1.0">
      <Point X="32.0" Y="1132.0"/>
      <Point X="109.0" Y="1132.0" ArrowHead="mim-necessary-stimulation"/>
    </Graphics>
    <Xref Database="" ID=""/>
  </Interaction>
  <Interaction GraphId="a02b9" GroupRef="fbdd8">
    <Graphics ZOrder="12288" LineStyle="Broken" LineThickness="1.0">
      <Point X="33.0" Y="1281.0"/>
      <Point X="110.0" Y="1282.0" ArrowHead="TBar"/>
    </Graphics>
    <Xref Database="" ID=""/>
  </Interaction>
  <Interaction GraphId="ac113" GroupRef="fbdd8">
    <Graphics ZOrder="12288" LineThickness="1.0" Color="cccc00">
      <Point X="32.0" Y="1171.0"/>
      <Point X="109.0" Y="1171.0" ArrowHead="Arrow"/>
    </Graphics>
    <Xref Database="" ID=""/>
  </Interaction>
  <Interaction GraphId="cd73d" GroupRef="fbdd8">
    <Graphics ZOrder="12288" LineThickness="1.0" Color="0000ff">
      <Point X="34.0" Y="1248.0"/>
      <Point X="111.0" Y="1248.0" ArrowHead="TBar"/>
    </Graphics>
    <Xref Database="" ID=""/>
  </Interaction>
  <Interaction GraphId="e5f53" GroupRef="fbdd8">
    <Graphics ZOrder="12288" LineThickness="1.0">
      <Point X="33.0" Y="1210.0"/>
      <Point X="110.0" Y="1210.0" ArrowHead="TBar"/>
    </Graphics>
    <Xref Database="" ID=""/>
  </Interaction>
  <Label TextLabel="Cell Membrane" GraphId="b6f6f" GroupRef="c9362">
    <Graphics CenterX="909.0" CenterY="190.0" Width="106.0" Height="24.0" ZOrder="28672" FillColor="ffffff" FontWeight="Bold" FontSize="13" Valign="Middle"/>
  </Label>
  <Label TextLabel="Nucleus" GraphId="f3d6e" GroupRef="c4bf4">
    <Graphics CenterX="1394.0" CenterY="1548.0" Width="80.0" Height="20.0" ZOrder="28672" FillColor="ffffff" FontWeight="Bold" FontSize="13" Valign="Middle"/>
  </Label>
  <Label TextLabel="Golgi" GraphId="e578b" GroupRef="e6bf1">
    <Graphics CenterX="669.0" CenterY="1516.0" Width="80.0" Height="20.0" ZOrder="28672" FillColor="ffffff" FontWeight="Bold" FontSize="13" Valign="Middle"/>
  </Label>
  <Label TextLabel="LEGEND" GraphId="a15d9" GroupRef="fbdd8">
    <Graphics CenterX="79.0" CenterY="946.0" Width="80.0" Height="20.0" ZOrder="28672" FillColor="ffffff" FontWeight="Bold" FontSize="13" Valign="Middle"/>
  </Label>
  <Label TextLabel="Binding" GraphId="debf9" GroupRef="fbdd8">
    <Graphics CenterX="151.0" CenterY="989.0" Width="80.0" Height="20.0" ZOrder="28672" FillColor="ffffff" FontSize="10" Valign="Middle"/>
  </Label>
  <Label TextLabel="Expression" GraphId="bd146" GroupRef="fbdd8">
    <Graphics CenterX="159.0" CenterY="1018.0" Width="80.0" Height="20.0" ZOrder="28672" FillColor="ffffff" FontSize="10" Valign="Middle"/>
  </Label>
  <Label TextLabel="Synthesis " GraphId="f661d" GroupRef="fbdd8">
    <Graphics CenterX="157.0" CenterY="1050.0" Width="80.0" Height="20.0" ZOrder="28672" FillColor="ffffff" FontSize="10" Valign="Middle"/>
  </Label>
  <Label TextLabel="Transport" GraphId="ac174" GroupRef="fbdd8">
    <Graphics CenterX="156.0" CenterY="1088.0" Width="80.0" Height="20.0" ZOrder="28672" FillColor="ffffff" FontSize="10" Valign="Middle"/>
  </Label>
  <Label TextLabel="Regulation" GraphId="f792e" GroupRef="fbdd8">
    <Graphics CenterX="161.0" CenterY="1131.0" Width="80.0" Height="20.0" ZOrder="28672" FillColor="ffffff" FontSize="10" Valign="Middle"/>
  </Label>
  <Label TextLabel="Protein Modification" GraphId="d46e7" GroupRef="fbdd8">
    <Graphics CenterX="183.0" CenterY="1170.0" Width="108.0" Height="20.0" ZOrder="28672" FillColor="ffffff" FontSize="10" Valign="Middle"/>
  </Label>
  <Label TextLabel="Negative Transport" GraphId="e2bb1" GroupRef="fbdd8">
    <Graphics CenterX="180.0" CenterY="1209.0" Width="102.0" Height="20.0" ZOrder="28672" FillColor="ffffff" FontSize="10" Valign="Middle"/>
  </Label>
  <Label TextLabel="Negative Expression" GraphId="f0019" GroupRef="fbdd8">
    <Graphics CenterX="183.0" CenterY="1248.0" Width="106.0" Height="20.0" ZOrder="28672" FillColor="ffffff" FontSize="10" Valign="Middle"/>
  </Label>
  <Label TextLabel="Negative Regulation" GraphId="d07fc" GroupRef="fbdd8">
    <Graphics CenterX="184.5" CenterY="1279.0" Width="107.0" Height="20.0" ZOrder="28672" FillColor="ffffff" FontSize="10" Valign="Middle"/>
  </Label>
  <Label TextLabel="Protein" GraphId="e7bd1" GroupRef="fbdd8">
    <Graphics CenterX="153.0" CenterY="1356.0" Width="80.0" Height="20.0" ZOrder="28672" FillColor="ffffff" FontSize="10" Valign="Middle"/>
  </Label>
  <Label TextLabel="Small Molecule" GraphId="fba45" GroupRef="fbdd8">
    <Graphics CenterX="174.5" CenterY="1407.0" Width="89.0" Height="20.0" ZOrder="28672" FillColor="ffffff" FontSize="10" Valign="Middle"/>
  </Label>
  <Shape GraphId="e68b6" GroupRef="e6bf1">
    <Graphics CenterX="634.325361081438" CenterY="1439.4756224618652" Width="437.9388548653521" Height="46.85132734841424" ZOrder="-14" FillColor="f6e0ca" FontSize="10" Valign="Middle" ShapeType="Oval" LineStyle="Broken" Color="fbe3ca" Rotation="0.01120945499987308"/>
  </Shape>
  <Shape GraphId="d4fad" GroupRef="e6bf1">
    <Graphics CenterX="630.4833333333333" CenterY="1481.0" Width="373.03333333333336" Height="40.0" ZOrder="-13" FillColor="f6e0ca" FontSize="10" Valign="Middle" ShapeType="Oval" LineStyle="Broken" Color="fbe3ca" Rotation="0.0"/>
  </Shape>
  <Shape GraphId="aaccd" GroupRef="e6bf1">
    <Graphics CenterX="634.9833333333333" CenterY="1525.0" Width="456.03333333333336" Height="48.0" ZOrder="-12" FillColor="f6e0ca" FontSize="10" Valign="Middle" ShapeType="Oval" LineStyle="Broken" Color="fbe3ca" Rotation="0.0"/>
  </Shape>
  <Shape GraphId="b244b" GroupRef="c9362">
    <Comment>Cell Membrane</Comment>
    <Graphics CenterX="1009.9833333333333" CenterY="237.98333333333332" Width="1378.0333333333333" Height="178.03333333333333" ZOrder="-10" FillColor="ffffcc" FontSize="10" Valign="Middle" ShapeType="Rectangle" LineStyle="Broken" Color="ffffcc" Rotation="0.0"/>
  </Shape>
  <Shape GraphId="da8db" GroupRef="c9362">
    <Comment>Outer Membrane</Comment>
    <Graphics CenterX="1007.9833333333333" CenterY="161.98333333333332" Width="1372.0333333333333" Height="24.033333333333335" ZOrder="-9" FillColor="ffff99" FontSize="10" Valign="Middle" ShapeType="Rectangle" LineStyle="Broken" Color="ffff99" Rotation="0.0"/>
  </Shape>
  <Shape GraphId="b0105" GroupRef="c9362">
    <Comment>Inner Membrane</Comment>
    <Graphics CenterX="1010.4833333333333" CenterY="314.48333333333335" Width="1379.0333333333333" Height="25.033333333333335" ZOrder="-7" FillColor="ffff99" FontSize="10" Valign="Middle" ShapeType="Rectangle" LineStyle="Broken" Color="ffff99" Rotation="0.0"/>
  </Shape>
  <Shape GraphId="d9ab8" GroupRef="fbdd8">
    <Graphics CenterX="68.48333333333333" CenterY="1356.9833333333333" Width="69.03333333333333" Height="26.033333333333335" ZOrder="16384" FontSize="10" Valign="Middle" ShapeType="Rectangle" Color="cc0000" Rotation="0.0"/>
  </Shape>
  <Shape GraphId="ec0c4" GroupRef="fbdd8">
    <Graphics CenterX="69.48333333333333" CenterY="1407.9833333333333" Width="69.03333333333333" Height="26.033333333333335" ZOrder="16384" FontSize="10" Valign="Middle" ShapeType="Rectangle" Color="00cc00" Rotation="0.0"/>
  </Shape>
  <Shape GraphId="a8b80" GroupRef="c4bf4">
    <Comment>Nucleus</Comment>
    <Graphics CenterX="1395.3533237048355" CenterY="1527.1248954621924" Width="284.53483804716836" Height="274.55849011511395" ZOrder="16388" FillColor="e3f0fc" FontSize="10" Valign="Middle" ShapeType="Oval" LineStyle="Broken" Color="e9eff6" Rotation="0.040120660313065305"/>
  </Shape>
  <Group GroupId="c4bf4" GraphId="be2c1" Style="Group"/>
  <Group GroupId="e6bf1" GraphId="ace3b" Style="Group"/>
  <Group GroupId="c9362" GraphId="a03d3" Style="Group"/>
  <Group GroupId="fbdd8" GraphId="e9355" Style="Group"/>
  <InfoBox CenterX="0.0" CenterY="0.0"/>
  <Biopax>
    <bp:openControlledVocabulary xmlns:bp="http://www.biopax.org/release/biopax-level3.owl#">
      <bp:TERM xmlns:rdf="http://www.w3.org/1999/02/22-rdf-syntax-ns#" rdf:datatype="http://www.w3.org/2001/XMLSchema#string">monoamine transport pathway</bp:TERM>
      <bp:ID xmlns:rdf="http://www.w3.org/1999/02/22-rdf-syntax-ns#" rdf:datatype="http://www.w3.org/2001/XMLSchema#string">PW:0001250</bp:ID>
      <bp:Ontology xmlns:rdf="http://www.w3.org/1999/02/22-rdf-syntax-ns#" rdf:datatype="http://www.w3.org/2001/XMLSchema#string">Pathway Ontology</bp:Ontology>
    </bp:openControlledVocabulary>
    <bp:PublicationXref xmlns:rdf="http://www.w3.org/1999/02/22-rdf-syntax-ns#" xmlns:bp="http://www.biopax.org/release/biopax-level3.owl#" rdf:id="c84">
      <bp:ID rdf:datatype="http://www.w3.org/2001/XMLSchema#string">17067279</bp:ID>
      <bp:DB rdf:datatype="http://www.w3.org/2001/XMLSchema#string">PubMed</bp:DB>
      <bp:TITLE rdf:datatype="http://www.w3.org/2001/XMLSchema#string">The functional impact of SLC6 transporter genetic variation.</bp:TITLE>
      <bp:SOURCE rdf:datatype="http://www.w3.org/2001/XMLSchema#string">Annu Rev Pharmacol Toxicol</bp:SOURCE>
      <bp:YEAR rdf:datatype="http://www.w3.org/2001/XMLSchema#string">2007</bp:YEAR>
      <bp:AUTHORS rdf:datatype="http://www.w3.org/2001/XMLSchema#string">Hahn MK</bp:AUTHORS>
      <bp:AUTHORS rdf:datatype="http://www.w3.org/2001/XMLSchema#string">Blakely RD</bp:AUTHORS>
    </bp:PublicationXref>
    <bp:PublicationXref xmlns:rdf="http://www.w3.org/1999/02/22-rdf-syntax-ns#" xmlns:bp="http://www.biopax.org/release/biopax-level3.owl#" rdf:id="ef9">
      <bp:ID rdf:datatype="http://www.w3.org/2001/XMLSchema#string">18614672</bp:ID>
      <bp:DB rdf:datatype="http://www.w3.org/2001/XMLSchema#string">PubMed</bp:DB>
      <bp:TITLE rdf:datatype="http://www.w3.org/2001/XMLSchema#string">Anomalous dopamine release associated with a human dopamine transporter coding variant.</bp:TITLE>
      <bp:SOURCE rdf:datatype="http://www.w3.org/2001/XMLSchema#string">J Neurosci</bp:SOURCE>
      <bp:YEAR rdf:datatype="http://www.w3.org/2001/XMLSchema#string">2008</bp:YEAR>
      <bp:AUTHORS rdf:datatype="http://www.w3.org/2001/XMLSchema#string">Mazei-Robison MS</bp:AUTHORS>
      <bp:AUTHORS rdf:datatype="http://www.w3.org/2001/XMLSchema#string">Bowton E</bp:AUTHORS>
      <bp:AUTHORS rdf:datatype="http://www.w3.org/2001/XMLSchema#string">Holy M</bp:AUTHORS>
      <bp:AUTHORS rdf:datatype="http://www.w3.org/2001/XMLSchema#string">Schmudermaier M</bp:AUTHORS>
      <bp:AUTHORS rdf:datatype="http://www.w3.org/2001/XMLSchema#string">Freissmuth M</bp:AUTHORS>
      <bp:AUTHORS rdf:datatype="http://www.w3.org/2001/XMLSchema#string">Sitte HH</bp:AUTHORS>
      <bp:AUTHORS rdf:datatype="http://www.w3.org/2001/XMLSchema#string">Galli A</bp:AUTHORS>
      <bp:AUTHORS rdf:datatype="http://www.w3.org/2001/XMLSchema#string">Blakely RD</bp:AUTHORS>
    </bp:PublicationXref>
    <bp:PublicationXref xmlns:rdf="http://www.w3.org/1999/02/22-rdf-syntax-ns#" xmlns:bp="http://www.biopax.org/release/biopax-level3.owl#" rdf:id="bde">
      <bp:ID rdf:datatype="http://www.w3.org/2001/XMLSchema#string">18445122</bp:ID>
      <bp:DB rdf:datatype="http://www.w3.org/2001/XMLSchema#string">PubMed</bp:DB>
      <bp:TITLE rdf:datatype="http://www.w3.org/2001/XMLSchema#string">Going with the flow: trafficking-dependent and -independent regulation of serotonin transport.</bp:TITLE>
      <bp:SOURCE rdf:datatype="http://www.w3.org/2001/XMLSchema#string">Traffic</bp:SOURCE>
      <bp:YEAR rdf:datatype="http://www.w3.org/2001/XMLSchema#string">2008</bp:YEAR>
      <bp:AUTHORS rdf:datatype="http://www.w3.org/2001/XMLSchema#string">Steiner JA</bp:AUTHORS>
      <bp:AUTHORS rdf:datatype="http://www.w3.org/2001/XMLSchema#string">Carneiro AM</bp:AUTHORS>
      <bp:AUTHORS rdf:datatype="http://www.w3.org/2001/XMLSchema#string">Blakely RD</bp:AUTHORS>
    </bp:PublicationXref>
    <bp:PublicationXref xmlns:rdf="http://www.w3.org/1999/02/22-rdf-syntax-ns#" xmlns:bp="http://www.biopax.org/release/biopax-level3.owl#" rdf:id="cb5">
      <bp:ID rdf:datatype="http://www.w3.org/2001/XMLSchema#string">15155839</bp:ID>
      <bp:DB rdf:datatype="http://www.w3.org/2001/XMLSchema#string">PubMed</bp:DB>
      <bp:TITLE rdf:datatype="http://www.w3.org/2001/XMLSchema#string">Adenosine receptor, protein kinase G, and p38 mitogen-activated protein kinase-dependent up-regulation of serotonin transporters involves both transporter trafficking and activation.</bp:TITLE>
      <bp:SOURCE rdf:datatype="http://www.w3.org/2001/XMLSchema#string">Mol Pharmacol</bp:SOURCE>
      <bp:YEAR rdf:datatype="http://www.w3.org/2001/XMLSchema#string">2004</bp:YEAR>
      <bp:AUTHORS rdf:datatype="http://www.w3.org/2001/XMLSchema#string">Zhu CB</bp:AUTHORS>
      <bp:AUTHORS rdf:datatype="http://www.w3.org/2001/XMLSchema#string">Hewlett WA</bp:AUTHORS>
      <bp:AUTHORS rdf:datatype="http://www.w3.org/2001/XMLSchema#string">Feoktistov I</bp:AUTHORS>
      <bp:AUTHORS rdf:datatype="http://www.w3.org/2001/XMLSchema#string">Biaggioni I</bp:AUTHORS>
      <bp:AUTHORS rdf:datatype="http://www.w3.org/2001/XMLSchema#string">Blakely RD</bp:AUTHORS>
    </bp:PublicationXref>
    <bp:PublicationXref xmlns:rdf="http://www.w3.org/1999/02/22-rdf-syntax-ns#" xmlns:bp="http://www.biopax.org/release/biopax-level3.owl#" rdf:id="a35">
      <bp:ID rdf:datatype="http://www.w3.org/2001/XMLSchema#string">16452680</bp:ID>
      <bp:DB rdf:datatype="http://www.w3.org/2001/XMLSchema#string">PubMed</bp:DB>
      <bp:TITLE rdf:datatype="http://www.w3.org/2001/XMLSchema#string">Chronic stress increases the plasmalemmal distribution of the norepinephrine transporter and the coexpression of tyrosine hydroxylase in norepinephrine axons in the prefrontal cortex.</bp:TITLE>
      <bp:SOURCE rdf:datatype="http://www.w3.org/2001/XMLSchema#string">J Neurosci</bp:SOURCE>
      <bp:YEAR rdf:datatype="http://www.w3.org/2001/XMLSchema#string">2006</bp:YEAR>
      <bp:AUTHORS rdf:datatype="http://www.w3.org/2001/XMLSchema#string">Miner LH</bp:AUTHORS>
      <bp:AUTHORS rdf:datatype="http://www.w3.org/2001/XMLSchema#string">Jedema HP</bp:AUTHORS>
      <bp:AUTHORS rdf:datatype="http://www.w3.org/2001/XMLSchema#string">Moore FW</bp:AUTHORS>
      <bp:AUTHORS rdf:datatype="http://www.w3.org/2001/XMLSchema#string">Blakely RD</bp:AUTHORS>
      <bp:AUTHORS rdf:datatype="http://www.w3.org/2001/XMLSchema#string">Grace AA</bp:AUTHORS>
      <bp:AUTHORS rdf:datatype="http://www.w3.org/2001/XMLSchema#string">Sesack SR</bp:AUTHORS>
    </bp:PublicationXref>
    <bp:PublicationXref xmlns:rdf="http://www.w3.org/1999/02/22-rdf-syntax-ns#" xmlns:bp="http://www.biopax.org/release/biopax-level3.owl#" rdf:id="d69">
      <bp:ID rdf:datatype="http://www.w3.org/2001/XMLSchema#string">16055563</bp:ID>
      <bp:DB rdf:datatype="http://www.w3.org/2001/XMLSchema#string">PubMed</bp:DB>
      <bp:TITLE rdf:datatype="http://www.w3.org/2001/XMLSchema#string">Human serotonin transporter variants display altered sensitivity to protein kinase G and p38 mitogen-activated protein kinase.</bp:TITLE>
      <bp:SOURCE rdf:datatype="http://www.w3.org/2001/XMLSchema#string">Proc Natl Acad Sci U S A</bp:SOURCE>
      <bp:YEAR rdf:datatype="http://www.w3.org/2001/XMLSchema#string">2005</bp:YEAR>
      <bp:AUTHORS rdf:datatype="http://www.w3.org/2001/XMLSchema#string">Prasad HC</bp:AUTHORS>
      <bp:AUTHORS rdf:datatype="http://www.w3.org/2001/XMLSchema#string">Zhu CB</bp:AUTHORS>
      <bp:AUTHORS rdf:datatype="http://www.w3.org/2001/XMLSchema#string">McCauley JL</bp:AUTHORS>
      <bp:AUTHORS rdf:datatype="http://www.w3.org/2001/XMLSchema#string">Samuvel DJ</bp:AUTHORS>
      <bp:AUTHORS rdf:datatype="http://www.w3.org/2001/XMLSchema#string">Ramamoorthy S</bp:AUTHORS>
      <bp:AUTHORS rdf:datatype="http://www.w3.org/2001/XMLSchema#string">Shelton RC</bp:AUTHORS>
      <bp:AUTHORS rdf:datatype="http://www.w3.org/2001/XMLSchema#string">Hewlett WA</bp:AUTHORS>
      <bp:AUTHORS rdf:datatype="http://www.w3.org/2001/XMLSchema#string">Sutcliffe JS</bp:AUTHORS>
      <bp:AUTHORS rdf:datatype="http://www.w3.org/2001/XMLSchema#string">Blakely RD</bp:AUTHORS>
    </bp:PublicationXref>
    <bp:PublicationXref xmlns:rdf="http://www.w3.org/1999/02/22-rdf-syntax-ns#" xmlns:bp="http://www.biopax.org/release/biopax-level3.owl#" rdf:id="ad9">
      <bp:ID rdf:datatype="http://www.w3.org/2001/XMLSchema#string">18317590</bp:ID>
      <bp:DB rdf:datatype="http://www.w3.org/2001/XMLSchema#string">PubMed</bp:DB>
      <bp:TITLE rdf:datatype="http://www.w3.org/2001/XMLSchema#string">Interactions between integrin alphaIIbbeta3 and the serotonin transporter regulate serotonin transport and platelet aggregation in mice and humans.</bp:TITLE>
      <bp:SOURCE rdf:datatype="http://www.w3.org/2001/XMLSchema#string">J Clin Invest</bp:SOURCE>
      <bp:YEAR rdf:datatype="http://www.w3.org/2001/XMLSchema#string">2008</bp:YEAR>
      <bp:AUTHORS rdf:datatype="http://www.w3.org/2001/XMLSchema#string">Carneiro AM</bp:AUTHORS>
      <bp:AUTHORS rdf:datatype="http://www.w3.org/2001/XMLSchema#string">Cook EH</bp:AUTHORS>
      <bp:AUTHORS rdf:datatype="http://www.w3.org/2001/XMLSchema#string">Murphy DL</bp:AUTHORS>
      <bp:AUTHORS rdf:datatype="http://www.w3.org/2001/XMLSchema#string">Blakely RD</bp:AUTHORS>
    </bp:PublicationXref>
    <bp:PublicationXref xmlns:rdf="http://www.w3.org/1999/02/22-rdf-syntax-ns#" xmlns:bp="http://www.biopax.org/release/biopax-level3.owl#" rdf:id="b83">
      <bp:ID rdf:datatype="http://www.w3.org/2001/XMLSchema#string">14566944</bp:ID>
      <bp:DB rdf:datatype="http://www.w3.org/2001/XMLSchema#string">PubMed</bp:DB>
      <bp:TITLE rdf:datatype="http://www.w3.org/2001/XMLSchema#string">Ultrastructural localization of the norepinephrine transporter in superficial and deep layers of the rat prelimbic prefrontal cortex and its spatial relationship to probable dopamine terminals.</bp:TITLE>
      <bp:SOURCE rdf:datatype="http://www.w3.org/2001/XMLSchema#string">J Comp Neurol</bp:SOURCE>
      <bp:YEAR rdf:datatype="http://www.w3.org/2001/XMLSchema#string">2003</bp:YEAR>
      <bp:AUTHORS rdf:datatype="http://www.w3.org/2001/XMLSchema#string">Miner LH</bp:AUTHORS>
      <bp:AUTHORS rdf:datatype="http://www.w3.org/2001/XMLSchema#string">Schroeter S</bp:AUTHORS>
      <bp:AUTHORS rdf:datatype="http://www.w3.org/2001/XMLSchema#string">Blakely RD</bp:AUTHORS>
      <bp:AUTHORS rdf:datatype="http://www.w3.org/2001/XMLSchema#string">Sesack SR</bp:AUTHORS>
    </bp:PublicationXref>
    <bp:PublicationXref xmlns:rdf="http://www.w3.org/1999/02/22-rdf-syntax-ns#" xmlns:bp="http://www.biopax.org/release/biopax-level3.owl#" rdf:id="b65">
      <bp:ID rdf:datatype="http://www.w3.org/2001/XMLSchema#string">19179283</bp:ID>
      <bp:DB rdf:datatype="http://www.w3.org/2001/XMLSchema#string">PubMed</bp:DB>
      <bp:TITLE rdf:datatype="http://www.w3.org/2001/XMLSchema#string">Functional coding variation in recombinant inbred mouse lines reveals multiple serotonin transporter-associated phenotypes.</bp:TITLE>
      <bp:SOURCE rdf:datatype="http://www.w3.org/2001/XMLSchema#string">Proc Natl Acad Sci U S A</bp:SOURCE>
      <bp:YEAR rdf:datatype="http://www.w3.org/2001/XMLSchema#string">2009</bp:YEAR>
      <bp:AUTHORS rdf:datatype="http://www.w3.org/2001/XMLSchema#string">Carneiro AM</bp:AUTHORS>
      <bp:AUTHORS rdf:datatype="http://www.w3.org/2001/XMLSchema#string">Airey DC</bp:AUTHORS>
      <bp:AUTHORS rdf:datatype="http://www.w3.org/2001/XMLSchema#string">Thompson B</bp:AUTHORS>
      <bp:AUTHORS rdf:datatype="http://www.w3.org/2001/XMLSchema#string">Zhu CB</bp:AUTHORS>
      <bp:AUTHORS rdf:datatype="http://www.w3.org/2001/XMLSchema#string">Lu L</bp:AUTHORS>
      <bp:AUTHORS rdf:datatype="http://www.w3.org/2001/XMLSchema#string">Chesler EJ</bp:AUTHORS>
      <bp:AUTHORS rdf:datatype="http://www.w3.org/2001/XMLSchema#string">Erikson KM</bp:AUTHORS>
      <bp:AUTHORS rdf:datatype="http://www.w3.org/2001/XMLSchema#string">Blakely RD</bp:AUTHORS>
    </bp:PublicationXref>
    <bp:PublicationXref xmlns:rdf="http://www.w3.org/1999/02/22-rdf-syntax-ns#" xmlns:bp="http://www.biopax.org/release/biopax-level3.owl#" rdf:id="a0b">
      <bp:ID rdf:datatype="http://www.w3.org/2001/XMLSchema#string">14697674</bp:ID>
      <bp:DB rdf:datatype="http://www.w3.org/2001/XMLSchema#string">PubMed</bp:DB>
      <bp:TITLE rdf:datatype="http://www.w3.org/2001/XMLSchema#string">Cell surface trafficking of the antidepressant-sensitive norepinephrine transporter revealed with an ectodomain antibody.</bp:TITLE>
      <bp:SOURCE rdf:datatype="http://www.w3.org/2001/XMLSchema#string">Mol Cell Neurosci</bp:SOURCE>
      <bp:YEAR rdf:datatype="http://www.w3.org/2001/XMLSchema#string">2003</bp:YEAR>
      <bp:AUTHORS rdf:datatype="http://www.w3.org/2001/XMLSchema#string">Savchenko V</bp:AUTHORS>
      <bp:AUTHORS rdf:datatype="http://www.w3.org/2001/XMLSchema#string">Sung U</bp:AUTHORS>
      <bp:AUTHORS rdf:datatype="http://www.w3.org/2001/XMLSchema#string">Blakely RD</bp:AUTHORS>
    </bp:PublicationXref>
    <bp:PublicationXref xmlns:rdf="http://www.w3.org/1999/02/22-rdf-syntax-ns#" xmlns:bp="http://www.biopax.org/release/biopax-level3.owl#" rdf:id="ccb">
      <bp:ID rdf:datatype="http://www.w3.org/2001/XMLSchema#string">15963952</bp:ID>
      <bp:DB rdf:datatype="http://www.w3.org/2001/XMLSchema#string">PubMed</bp:DB>
      <bp:TITLE rdf:datatype="http://www.w3.org/2001/XMLSchema#string">Proteomic analysis of human norepinephrine transporter complexes reveals associations with protein phosphatase 2A anchoring subunit and 14-3-3 proteins.</bp:TITLE>
      <bp:SOURCE rdf:datatype="http://www.w3.org/2001/XMLSchema#string">Biochem Biophys Res Commun</bp:SOURCE>
      <bp:YEAR rdf:datatype="http://www.w3.org/2001/XMLSchema#string">2005</bp:YEAR>
      <bp:AUTHORS rdf:datatype="http://www.w3.org/2001/XMLSchema#string">Sung U</bp:AUTHORS>
      <bp:AUTHORS rdf:datatype="http://www.w3.org/2001/XMLSchema#string">Jennings JL</bp:AUTHORS>
      <bp:AUTHORS rdf:datatype="http://www.w3.org/2001/XMLSchema#string">Link AJ</bp:AUTHORS>
      <bp:AUTHORS rdf:datatype="http://www.w3.org/2001/XMLSchema#string">Blakely RD</bp:AUTHORS>
    </bp:PublicationXref>
    <bp:PublicationXref xmlns:rdf="http://www.w3.org/1999/02/22-rdf-syntax-ns#" xmlns:bp="http://www.biopax.org/release/biopax-level3.owl#" rdf:id="fc1">
      <bp:ID rdf:datatype="http://www.w3.org/2001/XMLSchema#string">18614672</bp:ID>
      <bp:DB rdf:datatype="http://www.w3.org/2001/XMLSchema#string">PubMed</bp:DB>
      <bp:TITLE rdf:datatype="http://www.w3.org/2001/XMLSchema#string">Anomalous dopamine release associated with a human dopamine transporter coding variant.</bp:TITLE>
      <bp:SOURCE rdf:datatype="http://www.w3.org/2001/XMLSchema#string">J Neurosci</bp:SOURCE>
      <bp:YEAR rdf:datatype="http://www.w3.org/2001/XMLSchema#string">2008</bp:YEAR>
      <bp:AUTHORS rdf:datatype="http://www.w3.org/2001/XMLSchema#string">Mazei-Robison MS</bp:AUTHORS>
      <bp:AUTHORS rdf:datatype="http://www.w3.org/2001/XMLSchema#string">Bowton E</bp:AUTHORS>
      <bp:AUTHORS rdf:datatype="http://www.w3.org/2001/XMLSchema#string">Holy M</bp:AUTHORS>
      <bp:AUTHORS rdf:datatype="http://www.w3.org/2001/XMLSchema#string">Schmudermaier M</bp:AUTHORS>
      <bp:AUTHORS rdf:datatype="http://www.w3.org/2001/XMLSchema#string">Freissmuth M</bp:AUTHORS>
      <bp:AUTHORS rdf:datatype="http://www.w3.org/2001/XMLSchema#string">Sitte HH</bp:AUTHORS>
      <bp:AUTHORS rdf:datatype="http://www.w3.org/2001/XMLSchema#string">Galli A</bp:AUTHORS>
      <bp:AUTHORS rdf:datatype="http://www.w3.org/2001/XMLSchema#string">Blakely RD</bp:AUTHORS>
    </bp:PublicationXref>
    <bp:PublicationXref xmlns:rdf="http://www.w3.org/1999/02/22-rdf-syntax-ns#" xmlns:bp="http://www.biopax.org/release/biopax-level3.owl#" rdf:id="f47">
      <bp:ID rdf:datatype="http://www.w3.org/2001/XMLSchema#string">17188889</bp:ID>
      <bp:DB rdf:datatype="http://www.w3.org/2001/XMLSchema#string">PubMed</bp:DB>
      <bp:TITLE rdf:datatype="http://www.w3.org/2001/XMLSchema#string">Calcium-dependent interactions of the human norepinephrine transporter with syntaxin 1A.</bp:TITLE>
      <bp:SOURCE rdf:datatype="http://www.w3.org/2001/XMLSchema#string">Mol Cell Neurosci</bp:SOURCE>
      <bp:YEAR rdf:datatype="http://www.w3.org/2001/XMLSchema#string">2007</bp:YEAR>
      <bp:AUTHORS rdf:datatype="http://www.w3.org/2001/XMLSchema#string">Sung U</bp:AUTHORS>
      <bp:AUTHORS rdf:datatype="http://www.w3.org/2001/XMLSchema#string">Blakely RD</bp:AUTHORS>
    </bp:PublicationXref>
    <bp:PublicationXref xmlns:rdf="http://www.w3.org/1999/02/22-rdf-syntax-ns#" xmlns:bp="http://www.biopax.org/release/biopax-level3.owl#" rdf:id="cbf">
      <bp:ID rdf:datatype="http://www.w3.org/2001/XMLSchema#string">15963952</bp:ID>
      <bp:DB rdf:datatype="http://www.w3.org/2001/XMLSchema#string">PubMed</bp:DB>
      <bp:TITLE rdf:datatype="http://www.w3.org/2001/XMLSchema#string">Proteomic analysis of human norepinephrine transporter complexes reveals associations with protein phosphatase 2A anchoring subunit and 14-3-3 proteins.</bp:TITLE>
      <bp:SOURCE rdf:datatype="http://www.w3.org/2001/XMLSchema#string">Biochem Biophys Res Commun</bp:SOURCE>
      <bp:YEAR rdf:datatype="http://www.w3.org/2001/XMLSchema#string">2005</bp:YEAR>
      <bp:ID rdf:datatype="http://www.w3.org/2001/XMLSchema#string">15963952</bp:ID>
      <bp:DB rdf:datatype="http://www.w3.org/2001/XMLSchema#string">PubMed</bp:DB>
      <bp:TITLE rdf:datatype="http://www.w3.org/2001/XMLSchema#string">Proteomic analysis of human norepinephrine transporter complexes reveals associations with protein phosphatase 2A anchoring subunit and 14-3-3 proteins.</bp:TITLE>
      <bp:SOURCE rdf:datatype="http://www.w3.org/2001/XMLSchema#string">Biochem Biophys Res Commun</bp:SOURCE>
      <bp:YEAR rdf:datatype="http://www.w3.org/2001/XMLSchema#string">2005</bp:YEAR>
      <bp:AUTHORS rdf:datatype="http://www.w3.org/2001/XMLSchema#string">Sung U</bp:AUTHORS>
      <bp:AUTHORS rdf:datatype="http://www.w3.org/2001/XMLSchema#string">Jennings JL</bp:AUTHORS>
      <bp:AUTHORS rdf:datatype="http://www.w3.org/2001/XMLSchema#string">Link AJ</bp:AUTHORS>
      <bp:AUTHORS rdf:datatype="http://www.w3.org/2001/XMLSchema#string">Blakely RD</bp:AUTHORS>
    </bp:PublicationXref>
    <bp:PublicationXref xmlns:rdf="http://www.w3.org/1999/02/22-rdf-syntax-ns#" xmlns:bp="http://www.biopax.org/release/biopax-level3.owl#" rdf:id="d45">
      <bp:ID rdf:datatype="http://www.w3.org/2001/XMLSchema#string">18317590</bp:ID>
      <bp:DB rdf:datatype="http://www.w3.org/2001/XMLSchema#string">PubMed</bp:DB>
      <bp:TITLE rdf:datatype="http://www.w3.org/2001/XMLSchema#string">Interactions between integrin alphaIIbbeta3 and the serotonin transporter regulate serotonin transport and platelet aggregation in mice and humans.</bp:TITLE>
      <bp:SOURCE rdf:datatype="http://www.w3.org/2001/XMLSchema#string">J Clin Invest</bp:SOURCE>
      <bp:YEAR rdf:datatype="http://www.w3.org/2001/XMLSchema#string">2008</bp:YEAR>
      <bp:AUTHORS rdf:datatype="http://www.w3.org/2001/XMLSchema#string">Carneiro AM</bp:AUTHORS>
      <bp:AUTHORS rdf:datatype="http://www.w3.org/2001/XMLSchema#string">Cook EH</bp:AUTHORS>
      <bp:AUTHORS rdf:datatype="http://www.w3.org/2001/XMLSchema#string">Murphy DL</bp:AUTHORS>
      <bp:AUTHORS rdf:datatype="http://www.w3.org/2001/XMLSchema#string">Blakely RD</bp:AUTHORS>
    </bp:PublicationXref>
    <bp:PublicationXref xmlns:rdf="http://www.w3.org/1999/02/22-rdf-syntax-ns#" xmlns:bp="http://www.biopax.org/release/biopax-level3.owl#" rdf:id="dab">
      <bp:ID rdf:datatype="http://www.w3.org/2001/XMLSchema#string">15774771</bp:ID>
      <bp:DB rdf:datatype="http://www.w3.org/2001/XMLSchema#string">PubMed</bp:DB>
      <bp:TITLE rdf:datatype="http://www.w3.org/2001/XMLSchema#string">Evidence for biphasic effects of protein kinase C on serotonin transporter function, endocytosis, and phosphorylation.</bp:TITLE>
      <bp:SOURCE rdf:datatype="http://www.w3.org/2001/XMLSchema#string">Mol Pharmacol</bp:SOURCE>
      <bp:YEAR rdf:datatype="http://www.w3.org/2001/XMLSchema#string">2005</bp:YEAR>
      <bp:AUTHORS rdf:datatype="http://www.w3.org/2001/XMLSchema#string">Jayanthi LD</bp:AUTHORS>
      <bp:AUTHORS rdf:datatype="http://www.w3.org/2001/XMLSchema#string">Samuvel DJ</bp:AUTHORS>
      <bp:AUTHORS rdf:datatype="http://www.w3.org/2001/XMLSchema#string">Blakely RD</bp:AUTHORS>
      <bp:AUTHORS rdf:datatype="http://www.w3.org/2001/XMLSchema#string">Ramamoorthy S</bp:AUTHORS>
    </bp:PublicationXref>
    <bp:PublicationXref xmlns:rdf="http://www.w3.org/1999/02/22-rdf-syntax-ns#" xmlns:bp="http://www.biopax.org/release/biopax-level3.owl#" rdf:id="fa0">
      <bp:ID rdf:datatype="http://www.w3.org/2001/XMLSchema#string">12629174</bp:ID>
      <bp:DB rdf:datatype="http://www.w3.org/2001/XMLSchema#string">PubMed</bp:DB>
      <bp:TITLE rdf:datatype="http://www.w3.org/2001/XMLSchema#string">A regulated interaction of syntaxin 1A with the antidepressant-sensitive norepinephrine transporter establishes catecholamine clearance capacity.</bp:TITLE>
      <bp:SOURCE rdf:datatype="http://www.w3.org/2001/XMLSchema#string">J Neurosci</bp:SOURCE>
      <bp:YEAR rdf:datatype="http://www.w3.org/2001/XMLSchema#string">2003</bp:YEAR>
      <bp:AUTHORS rdf:datatype="http://www.w3.org/2001/XMLSchema#string">Sung U</bp:AUTHORS>
      <bp:AUTHORS rdf:datatype="http://www.w3.org/2001/XMLSchema#string">Apparsundaram S</bp:AUTHORS>
      <bp:AUTHORS rdf:datatype="http://www.w3.org/2001/XMLSchema#string">Galli A</bp:AUTHORS>
      <bp:AUTHORS rdf:datatype="http://www.w3.org/2001/XMLSchema#string">Kahlig KM</bp:AUTHORS>
      <bp:AUTHORS rdf:datatype="http://www.w3.org/2001/XMLSchema#string">Savchenko V</bp:AUTHORS>
      <bp:AUTHORS rdf:datatype="http://www.w3.org/2001/XMLSchema#string">Schroeter S</bp:AUTHORS>
      <bp:AUTHORS rdf:datatype="http://www.w3.org/2001/XMLSchema#string">Quick MW</bp:AUTHORS>
      <bp:AUTHORS rdf:datatype="http://www.w3.org/2001/XMLSchema#string">Blakely RD</bp:AUTHORS>
    </bp:PublicationXref>
    <bp:PublicationXref xmlns:rdf="http://www.w3.org/1999/02/22-rdf-syntax-ns#" xmlns:bp="http://www.biopax.org/release/biopax-level3.owl#" rdf:id="ca9">
      <bp:ID rdf:datatype="http://www.w3.org/2001/XMLSchema#string">12196911</bp:ID>
      <bp:DB rdf:datatype="http://www.w3.org/2001/XMLSchema#string">PubMed</bp:DB>
      <bp:TITLE rdf:datatype="http://www.w3.org/2001/XMLSchema#string">Monoamine transporter gene structure and polymorphisms in relation to psychiatric and other complex disorders.</bp:TITLE>
      <bp:SOURCE rdf:datatype="http://www.w3.org/2001/XMLSchema#string">Pharmacogenomics J</bp:SOURCE>
      <bp:YEAR rdf:datatype="http://www.w3.org/2001/XMLSchema#string">2002</bp:YEAR>
      <bp:AUTHORS rdf:datatype="http://www.w3.org/2001/XMLSchema#string">Hahn MK</bp:AUTHORS>
      <bp:AUTHORS rdf:datatype="http://www.w3.org/2001/XMLSchema#string">Blakely RD</bp:AUTHORS>
    </bp:PublicationXref>
    <bp:PublicationXref xmlns:rdf="http://www.w3.org/1999/02/22-rdf-syntax-ns#" xmlns:bp="http://www.biopax.org/release/biopax-level3.owl#" rdf:id="a8f">
      <bp:ID rdf:datatype="http://www.w3.org/2001/XMLSchema#string">16803896</bp:ID>
      <bp:DB rdf:datatype="http://www.w3.org/2001/XMLSchema#string">PubMed</bp:DB>
      <bp:TITLE rdf:datatype="http://www.w3.org/2001/XMLSchema#string">Serotonin-, protein kinase C-, and Hic-5-associated redistribution of the platelet serotonin transporter.</bp:TITLE>
      <bp:SOURCE rdf:datatype="http://www.w3.org/2001/XMLSchema#string">J Biol Chem</bp:SOURCE>
      <bp:YEAR rdf:datatype="http://www.w3.org/2001/XMLSchema#string">2006</bp:YEAR>
      <bp:AUTHORS rdf:datatype="http://www.w3.org/2001/XMLSchema#string">Carneiro AM</bp:AUTHORS>
      <bp:AUTHORS rdf:datatype="http://www.w3.org/2001/XMLSchema#string">Blakely RD</bp:AUTHORS>
    </bp:PublicationXref>
    <bp:PublicationXref xmlns:rdf="http://www.w3.org/1999/02/22-rdf-syntax-ns#" xmlns:bp="http://www.biopax.org/release/biopax-level3.owl#" rdf:id="a69">
      <bp:ID rdf:datatype="http://www.w3.org/2001/XMLSchema#string">17005849</bp:ID>
      <bp:DB rdf:datatype="http://www.w3.org/2001/XMLSchema#string">PubMed</bp:DB>
      <bp:TITLE rdf:datatype="http://www.w3.org/2001/XMLSchema#string">Na+, Cl-, and pH dependence of the human choline transporter (hCHT) in Xenopus oocytes: the proton inactivation hypothesis of hCHT in synaptic vesicles.</bp:TITLE>
      <bp:SOURCE rdf:datatype="http://www.w3.org/2001/XMLSchema#string">J Neurosci</bp:SOURCE>
      <bp:YEAR rdf:datatype="http://www.w3.org/2001/XMLSchema#string">2006</bp:YEAR>
      <bp:AUTHORS rdf:datatype="http://www.w3.org/2001/XMLSchema#string">Iwamoto H</bp:AUTHORS>
      <bp:AUTHORS rdf:datatype="http://www.w3.org/2001/XMLSchema#string">Blakely RD</bp:AUTHORS>
      <bp:AUTHORS rdf:datatype="http://www.w3.org/2001/XMLSchema#string">De Felice LJ</bp:AUTHORS>
    </bp:PublicationXref>
    <bp:PublicationXref xmlns:rdf="http://www.w3.org/1999/02/22-rdf-syntax-ns#" xmlns:bp="http://www.biopax.org/release/biopax-level3.owl#" rdf:id="f52">
      <bp:ID rdf:datatype="http://www.w3.org/2001/XMLSchema#string">15103690</bp:ID>
      <bp:DB rdf:datatype="http://www.w3.org/2001/XMLSchema#string">PubMed</bp:DB>
      <bp:TITLE rdf:datatype="http://www.w3.org/2001/XMLSchema#string">Ultrastructural interactions between terminals expressing the norepinephrine transporter and dopamine neurons in the rat and monkey ventral tegmental area.</bp:TITLE>
      <bp:SOURCE rdf:datatype="http://www.w3.org/2001/XMLSchema#string">Synapse</bp:SOURCE>
      <bp:YEAR rdf:datatype="http://www.w3.org/2001/XMLSchema#string">2004</bp:YEAR>
      <bp:AUTHORS rdf:datatype="http://www.w3.org/2001/XMLSchema#string">Liprando LA</bp:AUTHORS>
      <bp:AUTHORS rdf:datatype="http://www.w3.org/2001/XMLSchema#string">Miner LH</bp:AUTHORS>
      <bp:AUTHORS rdf:datatype="http://www.w3.org/2001/XMLSchema#string">Blakely RD</bp:AUTHORS>
      <bp:AUTHORS rdf:datatype="http://www.w3.org/2001/XMLSchema#string">Lewis DA</bp:AUTHORS>
      <bp:AUTHORS rdf:datatype="http://www.w3.org/2001/XMLSchema#string">Sesack SR</bp:AUTHORS>
    </bp:PublicationXref>
    <bp:PublicationXref xmlns:rdf="http://www.w3.org/1999/02/22-rdf-syntax-ns#" xmlns:bp="http://www.biopax.org/release/biopax-level3.owl#" rdf:id="b9f">
      <bp:ID rdf:datatype="http://www.w3.org/2001/XMLSchema#string">17032905</bp:ID>
      <bp:DB rdf:datatype="http://www.w3.org/2001/XMLSchema#string">PubMed</bp:DB>
      <bp:TITLE rdf:datatype="http://www.w3.org/2001/XMLSchema#string">Amphetamine induces a calcium/calmodulin-dependent protein kinase II-dependent reduction in norepinephrine transporter surface expression linked to changes in syntaxin 1A/transporter complexes.</bp:TITLE>
      <bp:SOURCE rdf:datatype="http://www.w3.org/2001/XMLSchema#string">Mol Pharmacol</bp:SOURCE>
      <bp:YEAR rdf:datatype="http://www.w3.org/2001/XMLSchema#string">2007</bp:YEAR>
      <bp:AUTHORS rdf:datatype="http://www.w3.org/2001/XMLSchema#string">Dipace C</bp:AUTHORS>
      <bp:AUTHORS rdf:datatype="http://www.w3.org/2001/XMLSchema#string">Sung U</bp:AUTHORS>
      <bp:AUTHORS rdf:datatype="http://www.w3.org/2001/XMLSchema#string">Binda F</bp:AUTHORS>
      <bp:AUTHORS rdf:datatype="http://www.w3.org/2001/XMLSchema#string">Blakely RD</bp:AUTHORS>
      <bp:AUTHORS rdf:datatype="http://www.w3.org/2001/XMLSchema#string">Galli A</bp:AUTHORS>
    </bp:PublicationXref>
    <bp:PublicationXref xmlns:rdf="http://www.w3.org/1999/02/22-rdf-syntax-ns#" xmlns:bp="http://www.biopax.org/release/biopax-level3.owl#" rdf:id="a0f">
      <bp:ID rdf:datatype="http://www.w3.org/2001/XMLSchema#string">14645660</bp:ID>
      <bp:DB rdf:datatype="http://www.w3.org/2001/XMLSchema#string">PubMed</bp:DB>
      <bp:TITLE rdf:datatype="http://www.w3.org/2001/XMLSchema#string">Altered striatal function and muscarinic cholinergic receptors in acetylcholinesterase knockout mice.</bp:TITLE>
      <bp:SOURCE rdf:datatype="http://www.w3.org/2001/XMLSchema#string">Mol Pharmacol</bp:SOURCE>
      <bp:YEAR rdf:datatype="http://www.w3.org/2001/XMLSchema#string">2003</bp:YEAR>
      <bp:AUTHORS rdf:datatype="http://www.w3.org/2001/XMLSchema#string">Volpicelli-Daley LA</bp:AUTHORS>
      <bp:AUTHORS rdf:datatype="http://www.w3.org/2001/XMLSchema#string">Hrabovska A</bp:AUTHORS>
      <bp:AUTHORS rdf:datatype="http://www.w3.org/2001/XMLSchema#string">Duysen EG</bp:AUTHORS>
      <bp:AUTHORS rdf:datatype="http://www.w3.org/2001/XMLSchema#string">Ferguson SM</bp:AUTHORS>
      <bp:AUTHORS rdf:datatype="http://www.w3.org/2001/XMLSchema#string">Blakely RD</bp:AUTHORS>
      <bp:AUTHORS rdf:datatype="http://www.w3.org/2001/XMLSchema#string">Lockridge O</bp:AUTHORS>
      <bp:AUTHORS rdf:datatype="http://www.w3.org/2001/XMLSchema#string">Levey AI</bp:AUTHORS>
    </bp:PublicationXref>
    <bp:PublicationXref xmlns:rdf="http://www.w3.org/1999/02/22-rdf-syntax-ns#" xmlns:bp="http://www.biopax.org/release/biopax-level3.owl#" rdf:id="d5e">
      <bp:ID rdf:datatype="http://www.w3.org/2001/XMLSchema#string">15103690</bp:ID>
      <bp:DB rdf:datatype="http://www.w3.org/2001/XMLSchema#string">PubMed</bp:DB>
      <bp:TITLE rdf:datatype="http://www.w3.org/2001/XMLSchema#string">Ultrastructural interactions between terminals expressing the norepinephrine transporter and dopamine neurons in the rat and monkey ventral tegmental area.</bp:TITLE>
      <bp:SOURCE rdf:datatype="http://www.w3.org/2001/XMLSchema#string">Synapse</bp:SOURCE>
      <bp:YEAR rdf:datatype="http://www.w3.org/2001/XMLSchema#string">2004</bp:YEAR>
      <bp:ID rdf:datatype="http://www.w3.org/2001/XMLSchema#string">15103690</bp:ID>
      <bp:DB rdf:datatype="http://www.w3.org/2001/XMLSchema#string">PubMed</bp:DB>
      <bp:TITLE rdf:datatype="http://www.w3.org/2001/XMLSchema#string">Ultrastructural interactions between terminals expressing the norepinephrine transporter and dopamine neurons in the rat and monkey ventral tegmental area.</bp:TITLE>
      <bp:SOURCE rdf:datatype="http://www.w3.org/2001/XMLSchema#string">Synapse</bp:SOURCE>
      <bp:YEAR rdf:datatype="http://www.w3.org/2001/XMLSchema#string">2004</bp:YEAR>
      <bp:AUTHORS rdf:datatype="http://www.w3.org/2001/XMLSchema#string">Liprando LA</bp:AUTHORS>
      <bp:AUTHORS rdf:datatype="http://www.w3.org/2001/XMLSchema#string">Miner LH</bp:AUTHORS>
      <bp:AUTHORS rdf:datatype="http://www.w3.org/2001/XMLSchema#string">Blakely RD</bp:AUTHORS>
      <bp:AUTHORS rdf:datatype="http://www.w3.org/2001/XMLSchema#string">Lewis DA</bp:AUTHORS>
      <bp:AUTHORS rdf:datatype="http://www.w3.org/2001/XMLSchema#string">Sesack SR</bp:AUTHORS>
    </bp:PublicationXref>
    <bp:PublicationXref xmlns:rdf="http://www.w3.org/1999/02/22-rdf-syntax-ns#" xmlns:bp="http://www.biopax.org/release/biopax-level3.owl#" rdf:id="e9b">
      <bp:ID rdf:datatype="http://www.w3.org/2001/XMLSchema#string">17941718</bp:ID>
      <bp:DB rdf:datatype="http://www.w3.org/2001/XMLSchema#string">PubMed</bp:DB>
      <bp:TITLE rdf:datatype="http://www.w3.org/2001/XMLSchema#string">Hypoinsulinemia regulates amphetamine-induced reverse transport of dopamine.</bp:TITLE>
      <bp:SOURCE rdf:datatype="http://www.w3.org/2001/XMLSchema#string">PLoS Biol</bp:SOURCE>
      <bp:YEAR rdf:datatype="http://www.w3.org/2001/XMLSchema#string">2007</bp:YEAR>
      <bp:AUTHORS rdf:datatype="http://www.w3.org/2001/XMLSchema#string">Williams JM</bp:AUTHORS>
      <bp:AUTHORS rdf:datatype="http://www.w3.org/2001/XMLSchema#string">Owens WA</bp:AUTHORS>
      <bp:AUTHORS rdf:datatype="http://www.w3.org/2001/XMLSchema#string">Turner GH</bp:AUTHORS>
      <bp:AUTHORS rdf:datatype="http://www.w3.org/2001/XMLSchema#string">Saunders C</bp:AUTHORS>
      <bp:AUTHORS rdf:datatype="http://www.w3.org/2001/XMLSchema#string">Dipace C</bp:AUTHORS>
      <bp:AUTHORS rdf:datatype="http://www.w3.org/2001/XMLSchema#string">Blakely RD</bp:AUTHORS>
      <bp:AUTHORS rdf:datatype="http://www.w3.org/2001/XMLSchema#string">France CP</bp:AUTHORS>
      <bp:AUTHORS rdf:datatype="http://www.w3.org/2001/XMLSchema#string">Gore JC</bp:AUTHORS>
      <bp:AUTHORS rdf:datatype="http://www.w3.org/2001/XMLSchema#string">Daws LC</bp:AUTHORS>
      <bp:AUTHORS rdf:datatype="http://www.w3.org/2001/XMLSchema#string">Avison MJ</bp:AUTHORS>
      <bp:AUTHORS rdf:datatype="http://www.w3.org/2001/XMLSchema#string">Galli A</bp:AUTHORS>
    </bp:PublicationXref>
    <bp:PublicationXref xmlns:rdf="http://www.w3.org/1999/02/22-rdf-syntax-ns#" xmlns:bp="http://www.biopax.org/release/biopax-level3.owl#" rdf:id="d51">
      <bp:ID rdf:datatype="http://www.w3.org/2001/XMLSchema#string">18674600</bp:ID>
      <bp:DB rdf:datatype="http://www.w3.org/2001/XMLSchema#string">PubMed</bp:DB>
      <bp:TITLE rdf:datatype="http://www.w3.org/2001/XMLSchema#string">Cholinergic neurons of mouse intrinsic cardiac ganglia contain noradrenergic enzymes, norepinephrine transporters, and the neurotrophin receptors tropomyosin-related kinase A and p75.</bp:TITLE>
      <bp:SOURCE rdf:datatype="http://www.w3.org/2001/XMLSchema#string">Neuroscience</bp:SOURCE>
      <bp:YEAR rdf:datatype="http://www.w3.org/2001/XMLSchema#string">2008</bp:YEAR>
      <bp:AUTHORS rdf:datatype="http://www.w3.org/2001/XMLSchema#string">Hoard JL</bp:AUTHORS>
      <bp:AUTHORS rdf:datatype="http://www.w3.org/2001/XMLSchema#string">Hoover DB</bp:AUTHORS>
      <bp:AUTHORS rdf:datatype="http://www.w3.org/2001/XMLSchema#string">Mabe AM</bp:AUTHORS>
      <bp:AUTHORS rdf:datatype="http://www.w3.org/2001/XMLSchema#string">Blakely RD</bp:AUTHORS>
      <bp:AUTHORS rdf:datatype="http://www.w3.org/2001/XMLSchema#string">Feng N</bp:AUTHORS>
      <bp:AUTHORS rdf:datatype="http://www.w3.org/2001/XMLSchema#string">Paolocci N</bp:AUTHORS>
    </bp:PublicationXref>
    <bp:PublicationXref xmlns:rdf="http://www.w3.org/1999/02/22-rdf-syntax-ns#" xmlns:bp="http://www.biopax.org/release/biopax-level3.owl#" rdf:id="d77">
      <bp:ID rdf:datatype="http://www.w3.org/2001/XMLSchema#string">16452991</bp:ID>
      <bp:DB rdf:datatype="http://www.w3.org/2001/XMLSchema#string">PubMed</bp:DB>
      <bp:TITLE rdf:datatype="http://www.w3.org/2001/XMLSchema#string">The proinflammatory cytokines interleukin-1beta and tumor necrosis factor-alpha activate serotonin transporters.</bp:TITLE>
      <bp:SOURCE rdf:datatype="http://www.w3.org/2001/XMLSchema#string">Neuropsychopharmacology</bp:SOURCE>
      <bp:YEAR rdf:datatype="http://www.w3.org/2001/XMLSchema#string">2006</bp:YEAR>
      <bp:AUTHORS rdf:datatype="http://www.w3.org/2001/XMLSchema#string">Zhu CB</bp:AUTHORS>
      <bp:AUTHORS rdf:datatype="http://www.w3.org/2001/XMLSchema#string">Blakely RD</bp:AUTHORS>
      <bp:AUTHORS rdf:datatype="http://www.w3.org/2001/XMLSchema#string">Hewlett WA</bp:AUTHORS>
    </bp:PublicationXref>
    <bp:PublicationXref xmlns:rdf="http://www.w3.org/1999/02/22-rdf-syntax-ns#" xmlns:bp="http://www.biopax.org/release/biopax-level3.owl#" rdf:id="c58">
      <bp:ID rdf:datatype="http://www.w3.org/2001/XMLSchema#string">12361670</bp:ID>
      <bp:DB rdf:datatype="http://www.w3.org/2001/XMLSchema#string">PubMed</bp:DB>
      <bp:TITLE rdf:datatype="http://www.w3.org/2001/XMLSchema#string"/>
      <bp:SOURCE rdf:datatype="http://www.w3.org/2001/XMLSchema#string"/>
      <bp:YEAR rdf:datatype="http://www.w3.org/2001/XMLSchema#string"/>
      <bp:ID rdf:datatype="http://www.w3.org/2001/XMLSchema#string">12361670</bp:ID>
      <bp:DB rdf:datatype="http://www.w3.org/2001/XMLSchema#string">PubMed</bp:DB>
      <bp:TITLE rdf:datatype="http://www.w3.org/2001/XMLSchema#string">Developing novel treatments for mood disorders: accelerating discovery.</bp:TITLE>
      <bp:SOURCE rdf:datatype="http://www.w3.org/2001/XMLSchema#string">Biol Psychiatry</bp:SOURCE>
      <bp:YEAR rdf:datatype="http://www.w3.org/2001/XMLSchema#string">2002</bp:YEAR>
      <bp:AUTHORS rdf:datatype="http://www.w3.org/2001/XMLSchema#string">Tamminga CA</bp:AUTHORS>
      <bp:AUTHORS rdf:datatype="http://www.w3.org/2001/XMLSchema#string">Nemeroff CB</bp:AUTHORS>
      <bp:AUTHORS rdf:datatype="http://www.w3.org/2001/XMLSchema#string">Blakely RD</bp:AUTHORS>
      <bp:AUTHORS rdf:datatype="http://www.w3.org/2001/XMLSchema#string">Brady L</bp:AUTHORS>
      <bp:AUTHORS rdf:datatype="http://www.w3.org/2001/XMLSchema#string">Carter CS</bp:AUTHORS>
      <bp:AUTHORS rdf:datatype="http://www.w3.org/2001/XMLSchema#string">Davis KL</bp:AUTHORS>
      <bp:AUTHORS rdf:datatype="http://www.w3.org/2001/XMLSchema#string">Dingledine R</bp:AUTHORS>
      <bp:AUTHORS rdf:datatype="http://www.w3.org/2001/XMLSchema#string">Gorman JM</bp:AUTHORS>
      <bp:AUTHORS rdf:datatype="http://www.w3.org/2001/XMLSchema#string">Grigoriadis DE</bp:AUTHORS>
      <bp:AUTHORS rdf:datatype="http://www.w3.org/2001/XMLSchema#string">Henderson DC</bp:AUTHORS>
      <bp:AUTHORS rdf:datatype="http://www.w3.org/2001/XMLSchema#string">B Innis RB</bp:AUTHORS>
      <bp:AUTHORS rdf:datatype="http://www.w3.org/2001/XMLSchema#string">Killen J</bp:AUTHORS>
      <bp:AUTHORS rdf:datatype="http://www.w3.org/2001/XMLSchema#string">Laughren TP</bp:AUTHORS>
      <bp:AUTHORS rdf:datatype="http://www.w3.org/2001/XMLSchema#string">McDonald WM</bp:AUTHORS>
      <bp:AUTHORS rdf:datatype="http://www.w3.org/2001/XMLSchema#string">M Murphy GM Jr</bp:AUTHORS>
      <bp:AUTHORS rdf:datatype="http://www.w3.org/2001/XMLSchema#string">Paul SM</bp:AUTHORS>
      <bp:AUTHORS rdf:datatype="http://www.w3.org/2001/XMLSchema#string">Rudorfer MV</bp:AUTHORS>
      <bp:AUTHORS rdf:datatype="http://www.w3.org/2001/XMLSchema#string">Sausville E</bp:AUTHORS>
      <bp:AUTHORS rdf:datatype="http://www.w3.org/2001/XMLSchema#string">Schatzberg AF</bp:AUTHORS>
      <bp:AUTHORS rdf:datatype="http://www.w3.org/2001/XMLSchema#string">Scolnick EM</bp:AUTHORS>
      <bp:AUTHORS rdf:datatype="http://www.w3.org/2001/XMLSchema#string">Suppes T</bp:AUTHORS>
    </bp:PublicationXref>
    <bp:PublicationXref xmlns:rdf="http://www.w3.org/1999/02/22-rdf-syntax-ns#" xmlns:bp="http://www.biopax.org/release/biopax-level3.owl#" rdf:id="a55">
      <bp:ID rdf:datatype="http://www.w3.org/2001/XMLSchema#string">12805287</bp:ID>
      <bp:DB rdf:datatype="http://www.w3.org/2001/XMLSchema#string">PubMed</bp:DB>
      <bp:TITLE rdf:datatype="http://www.w3.org/2001/XMLSchema#string">A mutation in the human norepinephrine transporter gene (SLC6A2) associated with orthostatic intolerance disrupts surface expression of mutant and wild-type transporters.</bp:TITLE>
      <bp:SOURCE rdf:datatype="http://www.w3.org/2001/XMLSchema#string">J Neurosci</bp:SOURCE>
      <bp:YEAR rdf:datatype="http://www.w3.org/2001/XMLSchema#string">2003</bp:YEAR>
      <bp:AUTHORS rdf:datatype="http://www.w3.org/2001/XMLSchema#string">Hahn MK</bp:AUTHORS>
      <bp:AUTHORS rdf:datatype="http://www.w3.org/2001/XMLSchema#string">Robertson D</bp:AUTHORS>
      <bp:AUTHORS rdf:datatype="http://www.w3.org/2001/XMLSchema#string">Blakely RD</bp:AUTHORS>
    </bp:PublicationXref>
    <bp:PublicationXref xmlns:rdf="http://www.w3.org/1999/02/22-rdf-syntax-ns#" xmlns:bp="http://www.biopax.org/release/biopax-level3.owl#" rdf:id="ead">
      <bp:ID rdf:datatype="http://www.w3.org/2001/XMLSchema#string">15728187</bp:ID>
      <bp:DB rdf:datatype="http://www.w3.org/2001/XMLSchema#string">PubMed</bp:DB>
      <bp:TITLE rdf:datatype="http://www.w3.org/2001/XMLSchema#string">p38 MAPK activation elevates serotonin transport activity via a trafficking-independent, protein phosphatase 2A-dependent process.</bp:TITLE>
      <bp:SOURCE rdf:datatype="http://www.w3.org/2001/XMLSchema#string">J Biol Chem</bp:SOURCE>
      <bp:YEAR rdf:datatype="http://www.w3.org/2001/XMLSchema#string">2005</bp:YEAR>
      <bp:AUTHORS rdf:datatype="http://www.w3.org/2001/XMLSchema#string">Zhu CB</bp:AUTHORS>
      <bp:AUTHORS rdf:datatype="http://www.w3.org/2001/XMLSchema#string">Carneiro AM</bp:AUTHORS>
      <bp:AUTHORS rdf:datatype="http://www.w3.org/2001/XMLSchema#string">Dostmann WR</bp:AUTHORS>
      <bp:AUTHORS rdf:datatype="http://www.w3.org/2001/XMLSchema#string">Hewlett WA</bp:AUTHORS>
      <bp:AUTHORS rdf:datatype="http://www.w3.org/2001/XMLSchema#string">Blakely RD</bp:AUTHORS>
    </bp:PublicationXref>
  </Biopax>
</Pathway>
