# Supplementary material for: A network biology workflow to study transcriptomics data of the diabetic liver
Source: BMC Genomics. 2014 Nov 15;15(1):971. doi: 10.1186/1471-2164-15-971 (PMC4246458; doi:10.1186/1471-2164-15-971)
Supplement: Supplementary file 2 — Additional file 2: WikiPathways human pathway collection downloaded on 17 June 2014 ( http://wikipathways.org/index.php/Download_Pathways ). (ZIP 2 MB) [file 12864_2014_6667_MOESM2_ESM.zip › 2014-06-17-WikiPathways-HumanCollection/Hs_Myometrial_Relaxation_and_Contraction_Pathways_WP289_72107.gpml]

<?xml version="1.0" encoding="UTF-8"?>
<Pathway xmlns="http://pathvisio.org/GPML/2013a" Name="Myometrial Relaxation and Contraction Pathways" Organism="Homo sapiens" License="CC BY 2.0">
  <Comment Source="WikiPathways-category">Physiological Process</Comment>
  <Comment Source="WikiPathways-description">This pathway illustrates signaling networks implicated in uterine muscle contraction at labor and quiescence throughout gestation (pregnancy). The muscle of the uterus, responsible for contractile activity is the myometrium. Genes in this pathway are either transcribed in myometrial muscle cells or act upon the myometrium to regulate contraction. The left half of this pathway illustrates pathways of myometrial relaxation that are active throughout normal gestation. These signaling events act to suppress coordinated contractions to prevent the early onset of labor at term, largely via activation of the adenylyl-cyclase thrhough G-protein coupled receptors. On the right side of this pathway are signaling componets involved in the activation of uterine contractions at labor, in particular, activation of calcium mobilization via Oxytocin mediated binding to the Oxytocin G-protein coupled receptor. Additional genes implicated in this pathway, based on microarray expression profiling of gestation, term and postpartum of term mice are also included (e.g., Guca2b, Rdc1, Edg2) have also been included. For a detailed description of this pathway see: http://genomebiology.com/2005/6/2/R12. </Comment>
  <BiopaxRef>d18</BiopaxRef>
  <BiopaxRef>d04</BiopaxRef>
  <BiopaxRef>d43</BiopaxRef>
  <Graphics BoardWidth="1357.6666666666663" BoardHeight="1010.3333333333337" />
  <DataNode TextLabel="GUCY2E" GraphId="a6668" Type="GeneProduct">
    <Comment Source="GenMAPP remarks">PMID: 11854458</Comment>
    <Attribute Key="org.pathvisio.model.BackpageHead" Value="GUCY2E | guanylate cyclase 2E" />
    <Graphics CenterX="466.6666666666667" CenterY="160.0" Width="60.0" Height="20.0" ZOrder="32768" FontSize="10" Valign="Middle" />
    <Xref Database="Entrez Gene" ID="2985" />
  </DataNode>
  <DataNode TextLabel="CACNB3" GraphId="ed286" Type="GeneProduct">
    <Attribute Key="org.pathvisio.model.BackpageHead" Value="CACNB3 | calcium channel voltage-dependent be..." />
    <Graphics CenterX="981.6666666666666" CenterY="160.0" Width="60.0" Height="20.0" ZOrder="32768" FontSize="10" Valign="Middle" />
    <Xref Database="Entrez Gene" ID="784" />
  </DataNode>
  <DataNode TextLabel="RLN1" GraphId="e56e3" Type="GeneProduct">
    <Attribute Key="org.pathvisio.model.BackpageHead" Value="RLN1 | relaxin 1" />
    <Graphics CenterX="96.66666666666667" CenterY="102.0" Width="60.0" Height="20.0" ZOrder="32768" FontSize="10" Valign="Middle" />
    <Xref Database="Entrez Gene" ID="6013" />
  </DataNode>
  <DataNode TextLabel="GUCY1A3" GraphId="ff2d6" Type="GeneProduct">
    <Comment Source="GenMAPP remarks">PMID: 11854458</Comment>
    <Attribute Key="org.pathvisio.model.BackpageHead" Value="GUCY1A3 | guanylate cyclase 1 soluble alpha 3..." />
    <Graphics CenterX="379.9999999999999" CenterY="345.3333333333332" Width="66.66666666666667" Height="20.0" ZOrder="32768" FontSize="10" Valign="Middle" />
    <Xref Database="Entrez Gene" ID="2982" />
  </DataNode>
  <DataNode TextLabel="ATF3" GraphId="e780b" Type="GeneProduct" GroupRef="d37aa">
    <Attribute Key="org.pathvisio.model.BackpageHead" Value="ATF3 | activating transcription factor 3" />
    <Graphics CenterX="63.0" CenterY="612.0" Width="60.0" Height="20.0" ZOrder="32768" FontSize="10" Valign="Middle" />
    <Xref Database="Entrez Gene" ID="467" />
  </DataNode>
  <DataNode TextLabel="GNG3" GraphId="a90c2" Type="GeneProduct">
    <Attribute Key="org.pathvisio.model.BackpageHead" Value="GNG3 | guanine nucleotide binding protein (G pr..." />
    <Graphics CenterX="472.33333333333337" CenterY="727.3333333333334" Width="60.0" Height="20.0" ZOrder="32768" FontSize="10" Valign="Middle" />
    <Xref Database="Entrez Gene" ID="2785" />
  </DataNode>
  <DataNode TextLabel="ADMR" GraphId="b0eff" Type="GeneProduct" GroupRef="aa636">
    <Attribute Key="org.pathvisio.model.BackpageHead" Value="ADMR | adrenomedullin receptor" />
    <Graphics CenterX="173.33333333333334" CenterY="150.0" Width="65.23876666666666" Height="20.0" ZOrder="32768" FontSize="10" Valign="Middle" />
    <Xref Database="Entrez Gene" ID="11318" />
  </DataNode>
  <DataNode TextLabel="OXT" GraphId="cf1e9" Type="GeneProduct">
    <Comment Source="GenMAPP remarks">MGI:97453</Comment>
    <Attribute Key="org.pathvisio.model.BackpageHead" Value="OXT | oxytocin prepro- (neurophysin I)" />
    <Graphics CenterX="740.0" CenterY="110.0" Width="60.0" Height="20.0" ZOrder="32768" FontSize="10" Valign="Middle" />
    <Xref Database="Entrez Gene" ID="5020" />
  </DataNode>
  <DataNode TextLabel="LGR7" GraphId="b79ad" Type="GeneProduct" GroupRef="ca8b3">
    <Comment Source="GenMAPP remarks">PMID: 11809971</Comment>
    <Attribute Key="org.pathvisio.model.BackpageHead" Value="LGR7 | leucine-rich repeat-containing G protein..." />
    <Graphics CenterX="96.66666666666667" CenterY="150.0" Width="60.0" Height="20.0" ZOrder="32768" FontSize="10" Valign="Middle" />
    <Xref Database="Entrez Gene" ID="59350" />
  </DataNode>
  <DataNode TextLabel="PLCD1" GraphId="e84a9" Type="GeneProduct" GroupRef="f2693">
    <Attribute Key="org.pathvisio.model.BackpageHead" Value="PLCD1 | phospholipase C delta 1" />
    <Graphics CenterX="1271.9999999999998" CenterY="630.0" Width="60.0" Height="20.0" ZOrder="32768" FontSize="10" Valign="Middle" />
    <Xref Database="Entrez Gene" ID="5333" />
  </DataNode>
  <DataNode TextLabel="ADP" GraphId="def10" Type="Metabolite">
    <Graphics CenterX="938.0" CenterY="564.0" Width="33.333333333333336" Height="16.0" ZOrder="32768" FontSize="10" Valign="Middle" Color="0000ff" />
    <Xref Database="CAS" ID="58-64-0" />
  </DataNode>
  <DataNode TextLabel="RAMP3" GraphId="bc736" Type="GeneProduct" GroupRef="bcf55">
    <Attribute Key="org.pathvisio.model.BackpageHead" Value="RAMP3 | receptor (calcitonin) activity modifyin..." />
    <Graphics CenterX="250.33333333333331" CenterY="220.66666666666663" Width="60.0" Height="20.0" ZOrder="32768" FontSize="10" Valign="Middle" />
    <Xref Database="Entrez Gene" ID="10268" />
  </DataNode>
  <DataNode TextLabel="ATF2" GraphId="f86c8" Type="GeneProduct" GroupRef="d37aa">
    <Attribute Key="org.pathvisio.model.BackpageHead" Value="ATF2 | activating transcription factor 2" />
    <Graphics CenterX="63.0" CenterY="592.0" Width="60.0" Height="20.0" ZOrder="32768" FontSize="10" Valign="Middle" />
    <Xref Database="Entrez Gene" ID="1386" />
  </DataNode>
  <DataNode TextLabel="PRKCB1" GraphId="bb4cb" Type="GeneProduct" GroupRef="ff3b9">
    <Attribute Key="org.pathvisio.model.BackpageHead" Value="PRKCB1 | protein kinase C beta 1" />
    <Graphics CenterX="1191.9999999999998" CenterY="367.33333333333337" Width="60.0" Height="20.0" ZOrder="32768" FontSize="10" Valign="Middle" />
    <Xref Database="Entrez Gene" ID="5579" />
  </DataNode>
  <DataNode TextLabel="ADM" GraphId="d2491" Type="GeneProduct">
    <Attribute Key="org.pathvisio.model.BackpageHead" Value="ADM | adrenomedullin" />
    <Graphics CenterX="173.33333333333334" CenterY="101.0" Width="60.0" Height="20.0" ZOrder="32768" FontSize="10" Valign="Middle" />
    <Xref Database="Entrez Gene" ID="133" />
  </DataNode>
  <DataNode TextLabel="SP1" GraphId="e15f2" Type="GeneProduct" GroupRef="ab773">
    <Comment Source="GenMAPP remarks">Promoter activity of the rat connexin 43 gene in NRK cells.

Fernandez-Cobo M, Stewart D, Drujan D, De Maio A.

Division of Pediatric Surgery, Johns Hopkins University School of Medicine, Baltimore, Maryland 21205, USA.

PMID: 11255234</Comment>
    <Attribute Key="org.pathvisio.model.BackpageHead" Value="SP1 | Sp1 transcription factor" />
    <Graphics CenterX="786.0000000000005" CenterY="822.6666666666671" Width="60.0" Height="20.0" ZOrder="32768" FontSize="10" Valign="Middle" />
    <Xref Database="Entrez Gene" ID="6667" />
  </DataNode>
  <DataNode TextLabel="MYL2" GraphId="faa5d" Type="GeneProduct" GroupRef="e8d60">
    <Attribute Key="org.pathvisio.model.BackpageHead" Value="MYL2 | myosin light polypeptide 2 regulatory..." />
    <Graphics CenterX="926.6666666666666" CenterY="596.6666666666666" Width="60.0" Height="20.0" ZOrder="32768" FontSize="10" Valign="Middle" />
    <Xref Database="Entrez Gene" ID="4633" />
  </DataNode>
  <DataNode TextLabel="GNG8" GraphId="da7b0" Type="GeneProduct">
    <Attribute Key="org.pathvisio.model.BackpageHead" Value="GNG8 | guanine nucleotide binding protein (G pr..." />
    <Graphics CenterX="532.6666666666666" CenterY="707.3333333333334" Width="60.0" Height="20.0" ZOrder="32768" FontSize="10" Valign="Middle" />
    <Xref Database="Entrez Gene" ID="94235" />
  </DataNode>
  <DataNode TextLabel="PDE4B" GraphId="eefb4" Type="GeneProduct" GroupRef="edaa9">
    <Attribute Key="org.pathvisio.model.BackpageHead" Value="PDE4B | phosphodiesterase 4B cAMP-specific (ph..." />
    <Graphics CenterX="72.33333333333334" CenterY="360.0" Width="60.0" Height="20.0" ZOrder="32768" FontSize="10" Valign="Middle" />
    <Xref Database="Entrez Gene" ID="5142" />
  </DataNode>
  <DataNode TextLabel="YWHAE" GraphId="cf09c" Type="GeneProduct" GroupRef="a9e43">
    <Attribute Key="org.pathvisio.model.BackpageHead" Value="YWHAE | tyrosine 3-monooxygenase/tryptophan 5-m..." />
    <Graphics CenterX="1195.9999999999998" CenterY="506.6666666666667" Width="60.0" Height="20.0" ZOrder="32768" FontSize="10" Valign="Middle" />
    <Xref Database="Entrez Gene" ID="7531" />
  </DataNode>
  <DataNode TextLabel="PRKAR2A" GraphId="c415e" Type="GeneProduct" GroupRef="cb90f">
    <Attribute Key="org.pathvisio.model.BackpageHead" Value="PRKAR2A | protein kinase cAMP-dependent regul..." />
    <Graphics CenterX="227.33333333333331" CenterY="492.0" Width="71.16953333333332" Height="20.0" ZOrder="32768" FontSize="10" Valign="Middle" />
    <Xref Database="Entrez Gene" ID="5576" />
  </DataNode>
  <DataNode TextLabel="ADCY6" GraphId="e2cd8" Type="GeneProduct">
    <Attribute Key="org.pathvisio.model.BackpageHead" Value="ADCY6 | adenylate cyclase 6" />
    <Graphics CenterX="318.66666666666663" CenterY="692.0" Width="60.0" Height="20.0" ZOrder="32768" FontSize="10" Valign="Middle" />
    <Xref Database="Entrez Gene" ID="112" />
  </DataNode>
  <DataNode TextLabel="PRKACB" GraphId="ad751" Type="GeneProduct" GroupRef="cb90f">
    <Attribute Key="org.pathvisio.model.BackpageHead" Value="PRKACB | protein kinase cAMP-dependent cataly..." />
    <Graphics CenterX="227.33333333333331" CenterY="552.0" Width="71.16953333333332" Height="20.0" ZOrder="32768" FontSize="10" Valign="Middle" />
    <Xref Database="Entrez Gene" ID="5567" />
  </DataNode>
  <DataNode TextLabel="ACTA1" GraphId="fa3cd" Type="GeneProduct" GroupRef="b38f8">
    <Attribute Key="org.pathvisio.model.BackpageHead" Value="ACTA1 | actin alpha 1 skeletal muscle" />
    <Graphics CenterX="643.3333333333334" CenterY="591.3333333333334" Width="60.0" Height="20.0" ZOrder="32768" FontSize="10" Valign="Middle" />
    <Xref Database="Entrez Gene" ID="58" />
  </DataNode>
  <DataNode TextLabel="MYL4" GraphId="bab36" Type="GeneProduct" GroupRef="e8d60">
    <Attribute Key="org.pathvisio.model.BackpageHead" Value="MYL4 | myosin light polypeptide 4 alkali; atr..." />
    <Graphics CenterX="926.6666666666666" CenterY="616.6666666666666" Width="60.0" Height="20.0" ZOrder="32768" FontSize="10" Valign="Middle" />
    <Xref Database="Entrez Gene" ID="4635" />
  </DataNode>
  <DataNode TextLabel="CRH" GraphId="bf458" Type="GeneProduct">
    <Comment Source="GenMAPP remarks">CRF HUMAN  PMID: 11854458</Comment>
    <Attribute Key="org.pathvisio.model.BackpageHead" Value="CRH | corticotropin releasing hormone" />
    <Graphics CenterX="330.0" CenterY="102.0" Width="60.0" Height="20.0" ZOrder="32768" FontSize="10" Valign="Middle" />
    <Xref Database="Entrez Gene" ID="1392" />
  </DataNode>
  <DataNode TextLabel="PLCB3" GraphId="fb3ea" Type="GeneProduct" GroupRef="f2693">
    <Attribute Key="org.pathvisio.model.BackpageHead" Value="PLCB3 | phospholipase C beta 3 (phosphatidylin..." />
    <Graphics CenterX="1271.9999999999998" CenterY="609.9999999999999" Width="60.0" Height="20.0" ZOrder="32768" FontSize="10" Valign="Middle" />
    <Xref Database="Entrez Gene" ID="5331" />
  </DataNode>
  <DataNode TextLabel="CAMK2B" GraphId="e501a" Type="GeneProduct" GroupRef="da70b">
    <Attribute Key="org.pathvisio.model.BackpageHead" Value="CAMK2B | calcium/calmodulin-dependent protein k..." />
    <Graphics CenterX="1175.9999999999998" CenterY="630.0" Width="65.23876666666666" Height="20.0" ZOrder="32768" FontSize="10" Valign="Middle" />
    <Xref Database="Entrez Gene" ID="816" />
  </DataNode>
  <DataNode TextLabel="PRKAR2B" GraphId="a67e2" Type="GeneProduct" GroupRef="cb90f">
    <Attribute Key="org.pathvisio.model.BackpageHead" Value="PRKAR2B | protein kinase cAMP-dependent regul..." />
    <Graphics CenterX="227.33333333333331" CenterY="512.0" Width="71.16953333333332" Height="20.0" ZOrder="32768" FontSize="10" Valign="Middle" />
    <Xref Database="Entrez Gene" ID="5577" />
  </DataNode>
  <DataNode TextLabel="EDG2" GraphId="bb7d5" Type="GeneProduct">
    <Attribute Key="org.pathvisio.model.BackpageHead" Value="EDG2 | endothelial differentiation lysophospha..." />
    <Graphics CenterX="640.0" CenterY="160.0" Width="60.0" Height="20.0" ZOrder="32768" FontSize="10" Valign="Middle" />
    <Xref Database="Entrez Gene" ID="1902" />
  </DataNode>
  <DataNode TextLabel="GRK6" GraphId="b6ea2" Type="GeneProduct" GroupRef="e2890">
    <Attribute Key="org.pathvisio.model.BackpageHead" Value="GRK6 | G protein-coupled receptor kinase 6" />
    <Graphics CenterX="899.3333333333333" CenterY="178.66666666666663" Width="60.0" Height="20.0" ZOrder="32768" FontSize="10" Valign="Middle" />
    <Xref Database="Entrez Gene" ID="2870" />
  </DataNode>
  <DataNode TextLabel="IGFBP4" GraphId="c85c0" Type="GeneProduct">
    <Attribute Key="org.pathvisio.model.BackpageHead" Value="IGFBP4 | insulin-like growth factor binding pro..." />
    <Graphics CenterX="160.0" CenterY="752.0" Width="60.0" Height="20.0" ZOrder="32768" FontSize="10" Valign="Middle" />
    <Xref Database="Entrez Gene" ID="3487" />
  </DataNode>
  <DataNode TextLabel="PRKAR1B" GraphId="dd475" Type="GeneProduct" GroupRef="cb90f">
    <Attribute Key="org.pathvisio.model.BackpageHead" Value="PRKAR1B | protein kinase cAMP-dependent regul..." />
    <Graphics CenterX="227.33333333333331" CenterY="472.0" Width="71.16953333333332" Height="20.0" ZOrder="32768" FontSize="10" Valign="Middle" />
    <Xref Database="Entrez Gene" ID="5575" />
  </DataNode>
  <DataNode TextLabel="LGR8" GraphId="db337" Type="GeneProduct" GroupRef="ca8b3">
    <Comment Source="GenMAPP remarks">PMID: 11809971 LGR8 MOUSE</Comment>
    <Attribute Key="org.pathvisio.model.BackpageHead" Value="LGR8 | leucine-rich repeat-containing G protein..." />
    <Graphics CenterX="96.66666666666667" CenterY="170.0" Width="60.0" Height="20.0" ZOrder="32768" FontSize="10" Valign="Middle" />
    <Xref Database="Entrez Gene" ID="122042" />
  </DataNode>
  <DataNode TextLabel="PRKCA" GraphId="c17cd" Type="GeneProduct" GroupRef="ff3b9">
    <Attribute Key="org.pathvisio.model.BackpageHead" Value="PRKCA | protein kinase C alpha" />
    <Graphics CenterX="1191.9999999999998" CenterY="347.33333333333337" Width="60.0" Height="20.0" ZOrder="32768" FontSize="10" Valign="Middle" />
    <Xref Database="Entrez Gene" ID="5578" />
  </DataNode>
  <DataNode TextLabel="ITPR3" GraphId="d3ad5" Type="GeneProduct" GroupRef="a15ef">
    <Attribute Key="org.pathvisio.model.BackpageHead" Value="ITPR3 | inositol 145-triphosphate receptor t..." />
    <Graphics CenterX="646.3333333333333" CenterY="344.33333333333337" Width="60.0" Height="20.0" ZOrder="32768" FontSize="10" Valign="Middle" />
    <Xref Database="Entrez Gene" ID="3710" />
  </DataNode>
  <DataNode TextLabel="RGS7" GraphId="b9f6b" Type="GeneProduct">
    <Attribute Key="org.pathvisio.model.BackpageHead" Value="RGS7 | regulator of G-protein signalling 7" />
    <Graphics CenterX="1183.9999999999998" CenterY="273.0000000000001" Width="60.0" Height="20.0" ZOrder="32768" FontSize="10" Valign="Middle" />
    <Xref Database="Entrez Gene" ID="6000" />
  </DataNode>
  <DataNode TextLabel="RGS1" GraphId="bb0b7" Type="GeneProduct">
    <Attribute Key="org.pathvisio.model.BackpageHead" Value="RGS1 | regulator of G-protein signalling 1" />
    <Graphics CenterX="1183.9999999999998" CenterY="153.0" Width="60.0" Height="20.0" ZOrder="32768" FontSize="10" Valign="Middle" />
    <Xref Database="Entrez Gene" ID="5996" />
  </DataNode>
  <DataNode TextLabel="GNAQ" GraphId="cd799" Type="GeneProduct">
    <Attribute Key="org.pathvisio.model.BackpageHead" Value="GNAQ | guanine nucleotide binding protein (G pr..." />
    <Graphics CenterX="740.0" CenterY="220.0" Width="60.0" Height="20.0" ZOrder="32768" FontSize="10" Valign="Middle" />
    <Xref Database="Entrez Gene" ID="2776" />
  </DataNode>
  <DataNode TextLabel="IGFBP2" GraphId="cb61e" Type="GeneProduct">
    <Attribute Key="org.pathvisio.model.BackpageHead" Value="IGFBP2 | insulin-like growth factor binding pro..." />
    <Graphics CenterX="160.0" CenterY="712.0" Width="60.0" Height="20.0" ZOrder="32768" FontSize="10" Valign="Middle" />
    <Xref Database="Entrez Gene" ID="3485" />
  </DataNode>
  <DataNode TextLabel="RGS3" GraphId="fae78" Type="GeneProduct">
    <Attribute Key="org.pathvisio.model.BackpageHead" Value="RGS3 | regulator of G-protein signalling 3" />
    <Graphics CenterX="1183.9999999999998" CenterY="193.0" Width="60.0" Height="20.0" ZOrder="32768" FontSize="10" Valign="Middle" />
    <Xref Database="Entrez Gene" ID="5998" />
  </DataNode>
  <DataNode TextLabel="ARRB2" GraphId="c47dc" Type="GeneProduct" GroupRef="b01f5">
    <Attribute Key="org.pathvisio.model.BackpageHead" Value="ARRB2 | arrestin beta 2" />
    <Graphics CenterX="92.33333333333326" CenterY="286.0" Width="60.0" Height="20.0" ZOrder="32768" FontSize="10" Valign="Middle" />
    <Xref Database="Entrez Gene" ID="409" />
  </DataNode>
  <DataNode TextLabel="ADCY2" GraphId="a6920" Type="GeneProduct">
    <Comment Source="GenMAPP remarks">There is no SwissProt entry for a full-length sequence in mouse.  This EST is from the Affymetrix Murine6500 chip.</Comment>
    <Attribute Key="org.pathvisio.model.BackpageHead" Value="ADCY2 | adenylate cyclase 2 (brain)" />
    <Graphics CenterX="250.0" CenterY="712.0" Width="60.0" Height="20.0" ZOrder="32768" FontSize="10" Valign="Middle" />
    <Xref Database="Entrez Gene" ID="108" />
  </DataNode>
  <DataNode TextLabel="ACTG1" GraphId="d97c8" Type="GeneProduct" GroupRef="b38f8">
    <Attribute Key="org.pathvisio.model.BackpageHead" Value="ACTG1 | actin gamma 1" />
    <Graphics CenterX="643.3333333333334" CenterY="671.3333333333334" Width="60.0" Height="20.0" ZOrder="32768" FontSize="10" Valign="Middle" />
    <Xref Database="Entrez Gene" ID="71" />
  </DataNode>
  <DataNode TextLabel="ADCY8" GraphId="b1983" Type="GeneProduct">
    <Attribute Key="org.pathvisio.model.BackpageHead" Value="ADCY8 | adenylate cyclase 8 (brain)" />
    <Graphics CenterX="318.66666666666663" CenterY="732.0" Width="60.0" Height="20.0" ZOrder="32768" FontSize="10" Valign="Middle" />
    <Xref Database="Entrez Gene" ID="114" />
  </DataNode>
  <DataNode TextLabel="GUCA2A" GraphId="e38cf" Type="GeneProduct" GroupRef="f0a9f">
    <Attribute Key="org.pathvisio.model.BackpageHead" Value="GUCA2A | guanylate cyclase activator 2A (guanyl..." />
    <Graphics CenterX="523.3333333333334" CenterY="100.0" Width="60.85014666666667" Height="20.0" ZOrder="32768" FontSize="10" Valign="Middle" />
    <Xref Database="Entrez Gene" ID="2980" />
  </DataNode>
  <DataNode TextLabel="PRKCE" GraphId="a793d" Type="GeneProduct" GroupRef="ff3b9">
    <Comment Source="GenMAPP remarks">This EST is listed on the Affymetrix Murine6500 chip.  The SwissProt entry name is KPCE MOUSE.</Comment>
    <Attribute Key="org.pathvisio.model.BackpageHead" Value="PRKCE | protein kinase C epsilon" />
    <Graphics CenterX="1191.9999999999998" CenterY="406.92517006802734" Width="60.0" Height="20.0" ZOrder="32768" FontSize="10" Valign="Middle" />
    <Xref Database="Entrez Gene" ID="5581" />
  </DataNode>
  <DataNode TextLabel="OXTR" GraphId="c758d" Type="GeneProduct" GroupRef="e60e9">
    <Comment Source="GenMAPP remarks">Sladek SM, Westerhausen-Larson A, Roberts JM.
PMID: 10377025</Comment>
    <Attribute Key="org.pathvisio.model.BackpageHead" Value="OXTR | oxytocin receptor" />
    <Graphics CenterX="946.0000000000005" CenterY="864.0000000000003" Width="60.0" Height="20.0" ZOrder="32768" FontSize="10" Valign="Middle" />
    <Xref Database="Entrez Gene" ID="5021" />
  </DataNode>
  <DataNode TextLabel="ARRB2" GraphId="b27a1" Type="GeneProduct" GroupRef="e2890">
    <Attribute Key="org.pathvisio.model.BackpageHead" Value="ARRB2 | arrestin beta 2" />
    <Graphics CenterX="899.3333333333333" CenterY="218.0" Width="60.0" Height="20.0" ZOrder="32768" FontSize="10" Valign="Middle" />
    <Xref Database="Entrez Gene" ID="409" />
  </DataNode>
  <DataNode TextLabel="CALD1" GraphId="beb0c" Type="GeneProduct">
    <Attribute Key="org.pathvisio.model.BackpageHead" Value="CALD1 | caldesmon 1" />
    <Graphics CenterX="1053.3333333333333" CenterY="563.3333333333334" Width="60.0" Height="20.0" ZOrder="32768" FontSize="10" Valign="Middle" />
    <Xref Database="Entrez Gene" ID="800" />
  </DataNode>
  <DataNode TextLabel="ITPR2" GraphId="fb14e" Type="GeneProduct" GroupRef="a15ef">
    <Attribute Key="org.pathvisio.model.BackpageHead" Value="ITPR2 | inositol 145-triphosphate receptor t..." />
    <Graphics CenterX="646.3333333333333" CenterY="324.33333333333337" Width="60.0" Height="20.0" ZOrder="32768" FontSize="10" Valign="Middle" />
    <Xref Database="Entrez Gene" ID="3709" />
  </DataNode>
  <DataNode TextLabel="CRHR1" GraphId="e52b6" Type="GeneProduct">
    <Attribute Key="org.pathvisio.model.BackpageHead" Value="CRHR1 | corticotropin releasing hormone recepto..." />
    <Graphics CenterX="330.0" CenterY="160.0" Width="60.0" Height="20.0" ZOrder="32768" FontSize="10" Valign="Middle" />
    <Xref Database="Entrez Gene" ID="1394" />
  </DataNode>
  <DataNode TextLabel="GNG13" GraphId="a18e0" Type="GeneProduct">
    <Attribute Key="org.pathvisio.model.BackpageHead" Value="GNG13 | guanine nucleotide binding protein (G p..." />
    <Graphics CenterX="532.6666666666666" CenterY="767.3333333333334" Width="60.0" Height="20.0" ZOrder="32768" FontSize="10" Valign="Middle" />
    <Xref Database="Entrez Gene" ID="51764" />
  </DataNode>
  <DataNode TextLabel="CAMK2D" GraphId="bd5c4" Type="GeneProduct" GroupRef="da70b">
    <Attribute Key="org.pathvisio.model.BackpageHead" Value="CAMK2D | calcium/calmodulin-dependent protein k..." />
    <Graphics CenterX="1175.9999999999998" CenterY="650.0" Width="65.23876666666666" Height="20.0" ZOrder="32768" FontSize="10" Valign="Middle" />
    <Xref Database="Entrez Gene" ID="817" />
  </DataNode>
  <DataNode TextLabel="GNB3" GraphId="a8c0b" Type="GeneProduct">
    <Attribute Key="org.pathvisio.model.BackpageHead" Value="GNB3 | guanine nucleotide binding protein (G pr..." />
    <Graphics CenterX="406.66666666666663" CenterY="727.3333333333334" Width="60.0" Height="20.0" ZOrder="32768" FontSize="10" Valign="Middle" />
    <Xref Database="Entrez Gene" ID="2784" />
  </DataNode>
  <DataNode TextLabel="CALM3" GraphId="f76a2" Type="GeneProduct" GroupRef="ac6cc">
    <Attribute Key="org.pathvisio.model.BackpageHead" Value="CALM3 | calmodulin 3 (phosphorylase kinase del..." />
    <Graphics CenterX="813.3333333333333" CenterY="475.33333333333337" Width="60.0" Height="20.0" ZOrder="32768" FontSize="10" Valign="Middle" />
    <Xref Database="Entrez Gene" ID="808" />
  </DataNode>
  <DataNode TextLabel="CALCA" GraphId="b14d3" Type="GeneProduct">
    <Comment Source="GenMAPP remarks">CRF HUMAN  PMID: 11854458</Comment>
    <Attribute Key="org.pathvisio.model.BackpageHead" Value="CALCA | calcitonin/calcitonin-related polypepti..." />
    <Graphics CenterX="250.0" CenterY="102.0" Width="60.0" Height="20.0" ZOrder="32768" FontSize="10" Valign="Middle" />
    <Xref Database="Entrez Gene" ID="796" />
  </DataNode>
  <DataNode TextLabel="Cyclic AMP" GraphId="fd566" Type="Metabolite">
    <Graphics CenterX="204.5" CenterY="370.0" Width="63.0" Height="20.0" ZOrder="32768" FontSize="10" Valign="Middle" Color="0000ff" />
    <Xref Database="HMDB" ID="HMDB00058" />
  </DataNode>
  <DataNode TextLabel="RGS14" GraphId="e962f" Type="GeneProduct">
    <Attribute Key="org.pathvisio.model.BackpageHead" Value="RGS14 | regulator of G-protein signalling 14" />
    <Graphics CenterX="1258.6666666666663" CenterY="193.0" Width="60.0" Height="20.0" ZOrder="32768" FontSize="10" Valign="Middle" />
    <Xref Database="Entrez Gene" ID="10636" />
  </DataNode>
  <DataNode TextLabel="PLCG1" GraphId="f6ab9" Type="GeneProduct" GroupRef="f2693">
    <Attribute Key="org.pathvisio.model.BackpageHead" Value="PLCG1 | phospholipase C gamma 1" />
    <Graphics CenterX="1271.9999999999998" CenterY="650.0" Width="60.0" Height="20.0" ZOrder="32768" FontSize="10" Valign="Middle" />
    <Xref Database="Entrez Gene" ID="5335" />
  </DataNode>
  <DataNode TextLabel="GNG2" GraphId="ab9bd" Type="GeneProduct">
    <Attribute Key="org.pathvisio.model.BackpageHead" Value="GNG2 | guanine nucleotide binding protein (G pr..." />
    <Graphics CenterX="472.33333333333337" CenterY="707.3333333333334" Width="60.0" Height="20.0" ZOrder="32768" FontSize="10" Valign="Middle" />
    <Xref Database="Entrez Gene" ID="54331" />
  </DataNode>
  <DataNode TextLabel="CALM1" GraphId="f9fd8" Type="GeneProduct" GroupRef="ac6cc">
    <Attribute Key="org.pathvisio.model.BackpageHead" Value="CALM1 | calmodulin 1 (phosphorylase kinase del..." />
    <Graphics CenterX="813.3333333333333" CenterY="435.33333333333337" Width="60.0" Height="20.0" ZOrder="32768" FontSize="10" Valign="Middle" />
    <Xref Database="Entrez Gene" ID="801" />
  </DataNode>
  <DataNode TextLabel="GNG4" GraphId="f9223" Type="GeneProduct">
    <Attribute Key="org.pathvisio.model.BackpageHead" Value="GNG4 | guanine nucleotide binding protein (G pr..." />
    <Graphics CenterX="472.33333333333337" CenterY="747.3333333333334" Width="60.0" Height="20.0" ZOrder="32768" FontSize="10" Valign="Middle" />
    <Xref Database="Entrez Gene" ID="2786" />
  </DataNode>
  <DataNode TextLabel="SFN" GraphId="d0418" Type="GeneProduct" GroupRef="a9e43">
    <Attribute Key="org.pathvisio.model.BackpageHead" Value="SFN | stratifin" />
    <Graphics CenterX="1254.6666666666663" CenterY="486.6666666666666" Width="60.0" Height="20.0" ZOrder="32768" FontSize="10" Valign="Middle" />
    <Xref Database="Entrez Gene" ID="2810" />
  </DataNode>
  <DataNode TextLabel="ADCY4" GraphId="e7e21" Type="GeneProduct">
    <Comment Source="GenMAPP remarks">There is no SwissProt entry for a full-length sequence in mouse.  This EST is from the Affymetrix Murine6500 chip.</Comment>
    <Attribute Key="org.pathvisio.model.BackpageHead" Value="ADCY4 | adenylate cyclase 4" />
    <Graphics CenterX="250.0" CenterY="752.0" Width="60.0" Height="20.0" ZOrder="32768" FontSize="10" Valign="Middle" />
    <Xref Database="Entrez Gene" ID="196883" />
  </DataNode>
  <DataNode TextLabel="MYLK2" GraphId="bb691" Type="GeneProduct">
    <Comment Source="GenMAPP remarks">KML2 MOUSE</Comment>
    <Attribute Key="org.pathvisio.model.BackpageHead" Value="MYLK2 | myosin light chain kinase 2 skeletal m..." />
    <Graphics CenterX="862.0" CenterY="536.3333333333334" Width="60.0" Height="20.0" ZOrder="32768" FontSize="10" Valign="Middle" />
    <Xref Database="Entrez Gene" ID="85366" />
  </DataNode>
  <DataNode TextLabel="CREB1" GraphId="fe4d9" Type="GeneProduct" GroupRef="d37aa">
    <Attribute Key="org.pathvisio.model.BackpageHead" Value="CREB1 | cAMP responsive element binding protein..." />
    <Graphics CenterX="132.33333333333331" CenterY="572.0" Width="60.0" Height="20.0" ZOrder="32768" FontSize="10" Valign="Middle" />
    <Xref Database="Entrez Gene" ID="1385" />
  </DataNode>
  <DataNode TextLabel="RGS19" GraphId="de5c1" Type="GeneProduct">
    <Attribute Key="org.pathvisio.model.BackpageHead" Value="RGS19 | regulator of G-protein signalling 19" />
    <Graphics CenterX="1258.6666666666663" CenterY="273.0000000000001" Width="60.0" Height="20.0" ZOrder="32768" FontSize="10" Valign="Middle" />
    <Xref Database="Entrez Gene" ID="10287" />
  </DataNode>
  <DataNode TextLabel="YWHAH" GraphId="b91ee" Type="GeneProduct" GroupRef="a9e43">
    <Attribute Key="org.pathvisio.model.BackpageHead" Value="YWHAH | tyrosine 3-monooxygenase/tryptophan 5-m..." />
    <Graphics CenterX="1195.9999999999998" CenterY="526.6666666666665" Width="60.0" Height="20.0" ZOrder="32768" FontSize="10" Valign="Middle" />
    <Xref Database="Entrez Gene" ID="7533" />
  </DataNode>
  <DataNode TextLabel="RGS4" GraphId="e86c9" Type="GeneProduct">
    <Attribute Key="org.pathvisio.model.BackpageHead" Value="RGS4 | regulator of G-protein signalling 4" />
    <Graphics CenterX="1183.9999999999998" CenterY="213.00000000000034" Width="60.0" Height="20.00000000000003" ZOrder="32768" FontSize="10" Valign="Middle" />
    <Xref Database="Entrez Gene" ID="5999" />
  </DataNode>
  <DataNode TextLabel="GABPA" GraphId="e2a34" Type="GeneProduct" GroupRef="e5925">
    <Comment Source="GenMAPP remarks">Identification of a GABP alpha/beta binding site involved in the induction of oxytocin receptor gene expression in human breast cells, potentiation by c-Fos/c-Jun.

Hoare S, Copland JA, Wood TG, Jeng YJ, Izban MG, Soloff MS.
PMID: 10218980</Comment>
    <Attribute Key="org.pathvisio.model.BackpageHead" Value="GABPA | GA binding protein transcription factor..." />
    <Graphics CenterX="683.6666666666671" CenterY="883.6666666666671" Width="60.85014666666667" Height="20.0" ZOrder="32768" FontSize="10" Valign="Middle" />
    <Xref Database="Entrez Gene" ID="2551" />
  </DataNode>
  <DataNode TextLabel="GNG11" GraphId="c6e12" Type="GeneProduct">
    <Attribute Key="org.pathvisio.model.BackpageHead" Value="GNG11 | guanine nucleotide binding protein (G p..." />
    <Graphics CenterX="532.6666666666666" CenterY="727.3333333333334" Width="60.0" Height="20.0" ZOrder="32768" FontSize="10" Valign="Middle" />
    <Xref Database="Entrez Gene" ID="2791" />
  </DataNode>
  <DataNode TextLabel="GABPB2" GraphId="e0c43" Type="GeneProduct" GroupRef="e5925">
    <Comment Source="GenMAPP remarks">Identification of a GABP alpha/beta binding site involved in the induction of oxytocin receptor gene expression in human breast cells, potentiation by c-Fos/c-Jun.

Hoare S, Copland JA, Wood TG, Jeng YJ, Izban MG, Soloff MS.
PMID: 10218980</Comment>
    <Attribute Key="org.pathvisio.model.BackpageHead" Value="GABPB2 | GA binding protein transcription facto..." />
    <Graphics CenterX="683.6666666666671" CenterY="903.6666666666671" Width="60.85014666666667" Height="20.0" ZOrder="32768" FontSize="10" Valign="Middle" />
    <Xref Database="Entrez Gene" ID="2553" />
  </DataNode>
  <DataNode TextLabel="IGFBP3" GraphId="f6872" Type="GeneProduct">
    <Comment Source="GenMAPP remarks">Relaxin is a member of the Insulin Growth Factor family of proteins.  IGFBP-3 binds IGFII preferentially. (SwissProt).</Comment>
    <Attribute Key="org.pathvisio.model.BackpageHead" Value="IGFBP3 | insulin-like growth factor binding pro..." />
    <Graphics CenterX="160.0" CenterY="732.0" Width="60.0" Height="20.0" ZOrder="32768" FontSize="10" Valign="Middle" />
    <Xref Database="Entrez Gene" ID="3486" />
  </DataNode>
  <DataNode TextLabel="RGS2" GraphId="ab727" Type="GeneProduct">
    <Attribute Key="org.pathvisio.model.BackpageHead" Value="RGS2 | regulator of G-protein signalling 2 24k..." />
    <Graphics CenterX="1183.9999999999998" CenterY="173.0" Width="60.0" Height="20.0" ZOrder="32768" FontSize="10" Valign="Middle" />
    <Xref Database="Entrez Gene" ID="5997" />
  </DataNode>
  <DataNode TextLabel="ARRB1" GraphId="eb47a" Type="GeneProduct" GroupRef="b01f5">
    <Attribute Key="org.pathvisio.model.BackpageHead" Value="ARRB1 | arrestin beta 1" />
    <Graphics CenterX="92.33333333333326" CenterY="266.0" Width="60.0" Height="20.0" ZOrder="32768" FontSize="10" Valign="Middle" />
    <Xref Database="Entrez Gene" ID="408" />
  </DataNode>
  <DataNode TextLabel="GNG5" GraphId="d1649" Type="GeneProduct">
    <Attribute Key="org.pathvisio.model.BackpageHead" Value="GNG5 | guanine nucleotide binding protein (G pr..." />
    <Graphics CenterX="472.33333333333337" CenterY="767.3333333333334" Width="60.0" Height="20.0" ZOrder="32768" FontSize="10" Valign="Middle" />
    <Xref Database="Entrez Gene" ID="2787" />
  </DataNode>
  <DataNode TextLabel="YWHAG" GraphId="eca01" Type="GeneProduct" GroupRef="a9e43">
    <Attribute Key="org.pathvisio.model.BackpageHead" Value="YWHAG | tyrosine 3-monooxygenase/tryptophan 5-m..." />
    <Graphics CenterX="1195.9999999999998" CenterY="546.6666666666665" Width="60.0" Height="20.0" ZOrder="32768" FontSize="10" Valign="Middle" />
    <Xref Database="Entrez Gene" ID="7532" />
  </DataNode>
  <DataNode TextLabel="GJA1" GraphId="ebcb9" Type="GeneProduct" GroupRef="e60e9">
    <Comment Source="GenMAPP remarks">Endogenous nitric oxide suppresses rat myometrial connexin 43 gap junction protein expression during pregnancy.

Sladek SM, Westerhausen-Larson A, Roberts JM.
PMID: 10377025</Comment>
    <Attribute Key="org.pathvisio.model.BackpageHead" Value="GJA1 | gap junction protein alpha 1 43kDa (co..." />
    <Graphics CenterX="946.0000000000005" CenterY="837.3333333333337" Width="60.0" Height="20.0" ZOrder="32768" FontSize="10" Valign="Middle" />
    <Xref Database="Entrez Gene" ID="2697" />
  </DataNode>
  <DataNode TextLabel="ACTB" GraphId="df201" Type="GeneProduct" GroupRef="b38f8">
    <Attribute Key="org.pathvisio.model.BackpageHead" Value="ACTB | actin beta" />
    <Graphics CenterX="643.3333333333334" CenterY="631.3333333333334" Width="60.0" Height="20.0" ZOrder="32768" FontSize="10" Valign="Middle" />
    <Xref Database="Entrez Gene" ID="60" />
  </DataNode>
  <DataNode TextLabel="GNB2" GraphId="c5d97" Type="GeneProduct">
    <Attribute Key="org.pathvisio.model.BackpageHead" Value="GNB2 | guanine nucleotide binding protein (G pr..." />
    <Graphics CenterX="406.66666666666663" CenterY="707.3333333333334" Width="60.0" Height="20.0" ZOrder="32768" FontSize="10" Valign="Middle" />
    <Xref Database="Entrez Gene" ID="2783" />
  </DataNode>
  <DataNode TextLabel="GNG7" GraphId="ad169" Type="GeneProduct">
    <Attribute Key="org.pathvisio.model.BackpageHead" Value="GNG7 | guanine nucleotide binding protein (G pr..." />
    <Graphics CenterX="532.6666666666666" CenterY="687.3333333333334" Width="60.0" Height="20.0" ZOrder="32768" FontSize="10" Valign="Middle" />
    <Xref Database="Entrez Gene" ID="2788" />
  </DataNode>
  <DataNode TextLabel="NOS1" GraphId="b343a" Type="GeneProduct" GroupRef="dc048">
    <Comment Source="GenMAPP remarks">PMID: 11854458</Comment>
    <Attribute Key="org.pathvisio.model.BackpageHead" Value="NOS1 | nitric oxide synthase 1 (neuronal)" />
    <Graphics CenterX="476.6666666666667" CenterY="466.6666666666667" Width="60.0" Height="20.0" ZOrder="32768" FontSize="10" Valign="Middle" />
    <Xref Database="Entrez Gene" ID="4842" />
  </DataNode>
  <DataNode TextLabel="PKIA" GraphId="f11bd" Type="GeneProduct" GroupRef="b262c">
    <Attribute Key="org.pathvisio.model.BackpageHead" Value="PKIA | protein kinase (cAMP-dependent catalyti..." />
    <Graphics CenterX="107.66666666666674" CenterY="475.66666666666674" Width="60.0" Height="20.0" ZOrder="32768" FontSize="10" Valign="Middle" />
    <Xref Database="Entrez Gene" ID="5569" />
  </DataNode>
  <DataNode TextLabel="CAMK2G" GraphId="b9259" Type="GeneProduct" GroupRef="da70b">
    <Attribute Key="org.pathvisio.model.BackpageHead" Value="CAMK2G | calcium/calmodulin-dependent protein k..." />
    <Graphics CenterX="1175.9999999999998" CenterY="670.0" Width="65.23876666666666" Height="20.0" ZOrder="32768" FontSize="10" Valign="Middle" />
    <Xref Database="Entrez Gene" ID="818" />
  </DataNode>
  <DataNode TextLabel="PDE4D" GraphId="e5714" Type="GeneProduct" GroupRef="edaa9">
    <Attribute Key="org.pathvisio.model.BackpageHead" Value="PDE4D | phosphodiesterase 4D cAMP-specific (ph..." />
    <Graphics CenterX="72.33333333333334" CenterY="380.0" Width="60.0" Height="20.0" ZOrder="32768" FontSize="10" Valign="Middle" />
    <Xref Database="Entrez Gene" ID="5144" />
  </DataNode>
  <DataNode TextLabel="ADCY1" GraphId="b209c" Type="GeneProduct">
    <Comment Source="GenMAPP remarks">CYA1 HUMAN</Comment>
    <Attribute Key="org.pathvisio.model.BackpageHead" Value="ADCY1 | adenylate cyclase 1 (brain)" />
    <Graphics CenterX="250.0" CenterY="692.0" Width="60.0" Height="20.0" ZOrder="32768" FontSize="10" Valign="Middle" />
    <Xref Database="Entrez Gene" ID="107" />
  </DataNode>
  <DataNode TextLabel="IGFBP6" GraphId="a107e" Type="GeneProduct">
    <Attribute Key="org.pathvisio.model.BackpageHead" Value="IGFBP6 | insulin-like growth factor binding pro..." />
    <Graphics CenterX="160.0" CenterY="792.0" Width="60.0" Height="20.0" ZOrder="32768" FontSize="10" Valign="Middle" />
    <Xref Database="Entrez Gene" ID="3489" />
  </DataNode>
  <DataNode TextLabel="ETS2" GraphId="e7514" Type="GeneProduct" GroupRef="ab773">
    <Attribute Key="org.pathvisio.model.BackpageHead" Value="ETS2 | v-ets erythroblastosis virus E26 oncogen..." />
    <Graphics CenterX="786.0000000000005" CenterY="782.6666666666671" Width="60.0" Height="20.0" ZOrder="32768" FontSize="10" Valign="Middle" />
    <Xref Database="Entrez Gene" ID="2114" />
  </DataNode>
  <DataNode TextLabel="ATP2A3" GraphId="a4807" Type="GeneProduct" GroupRef="b8909">
    <Attribute Key="org.pathvisio.model.BackpageHead" Value="ATP2A3 | ATPase Ca++ transporting ubiquitous" />
    <Graphics CenterX="644.3333333333334" CenterY="412.3333333333333" Width="60.0" Height="20.0" ZOrder="32768" FontSize="10" Valign="Middle" />
    <Xref Database="Entrez Gene" ID="489" />
  </DataNode>
  <DataNode TextLabel="GRK4" GraphId="c1c8f" Type="GeneProduct" GroupRef="b01f5">
    <Attribute Key="org.pathvisio.model.BackpageHead" Value="GRK4 | G protein-coupled receptor kinase 4" />
    <Graphics CenterX="32.33333333333326" CenterY="246.66666666666669" Width="60.0" Height="20.0" ZOrder="32768" FontSize="10" Valign="Middle" />
    <Xref Database="Entrez Gene" ID="2868" />
  </DataNode>
  <DataNode TextLabel="RGS5" GraphId="cadda" Type="GeneProduct">
    <Attribute Key="org.pathvisio.model.BackpageHead" Value="RGS5 | regulator of G-protein signalling 5" />
    <Graphics CenterX="1183.9999999999998" CenterY="233.00000000000003" Width="60.0" Height="20.0" ZOrder="32768" FontSize="10" Valign="Middle" />
    <Xref Database="Entrez Gene" ID="8490" />
  </DataNode>
  <DataNode TextLabel="OXTR" GraphId="aa684" Type="GeneProduct">
    <Attribute Key="org.pathvisio.model.BackpageHead" Value="OXTR | oxytocin receptor" />
    <Graphics CenterX="740.0" CenterY="160.0" Width="60.0" Height="20.0" ZOrder="32768" FontSize="10" Valign="Middle" />
    <Xref Database="Entrez Gene" ID="5021" />
  </DataNode>
  <DataNode TextLabel="GSTO1" GraphId="bf28c" Type="GeneProduct" GroupRef="b8909">
    <Attribute Key="org.pathvisio.model.BackpageHead" Value="GSTO1 | glutathione S-transferase omega 1" />
    <Graphics CenterX="644.3333333333334" CenterY="492.33333333333326" Width="60.0" Height="20.0" ZOrder="32768" FontSize="10" Valign="Middle" />
    <Xref Database="Entrez Gene" ID="9446" />
  </DataNode>
  <DataNode TextLabel="PRKACA" GraphId="f71ef" Type="GeneProduct" GroupRef="cb90f">
    <Attribute Key="org.pathvisio.model.BackpageHead" Value="PRKACA | protein kinase cAMP-dependent cataly..." />
    <Graphics CenterX="227.33333333333331" CenterY="532.0" Width="71.16953333333332" Height="20.0" ZOrder="32768" FontSize="10" Valign="Middle" />
    <Xref Database="Entrez Gene" ID="5566" />
  </DataNode>
  <DataNode TextLabel="RCP9" GraphId="b7107" Type="GeneProduct" GroupRef="bcf55">
    <Attribute Key="org.pathvisio.model.BackpageHead" Value="RCP9 | calcitonin gene-related peptide-receptor..." />
    <Graphics CenterX="250.0" CenterY="160.0" Width="60.0" Height="20.0" ZOrder="32768" FontSize="10" Valign="Middle" />
    <Xref Database="Entrez Gene" ID="27297" />
  </DataNode>
  <DataNode TextLabel="ATF5" GraphId="d0f38" Type="GeneProduct" GroupRef="d37aa">
    <Attribute Key="org.pathvisio.model.BackpageHead" Value="ATF5 | activating transcription factor 5" />
    <Graphics CenterX="63.0" CenterY="652.0" Width="60.0" Height="20.0" ZOrder="32768" FontSize="10" Valign="Middle" />
    <Xref Database="Entrez Gene" ID="22809" />
  </DataNode>
  <DataNode TextLabel="MAFF" GraphId="f6b0e" Type="GeneProduct" GroupRef="c509b">
    <Comment Source="GenMAPP remarks">OMIM: Inoue et al. (1994) demonstrated that the US-2 element in the promoter of the human oxytocin receptor gene (OXTR; 167055) binds specifically nuclear proteins from human myometrium at parturition. Using the US-2 element in a yeast 1-hybrid system to screen a human myometrium cDNA library, Kimura et al. (1999) isolated a full-length cDNA encoding the homolog of chicken MafF. Human MAFF encodes a deduced 164-amino acid protein with a predicted molecular mass of 17.8 kD. Like other small MAF proteins (e.g., MAFG, 602020), it contains an extended leucine zipper structure and lacks an N-terminal transactivating domain. Northern blot analysis showed a strong 2.6-kb signal in mRNA from term myometrium and from kidney, but not from nonpregnant myometrium. The MAFF protein is also preferentially expressed in term myometrium. The authors concluded that MAFF plays a role in OXTR gene upregulation at term.</Comment>
    <Attribute Key="org.pathvisio.model.BackpageHead" Value="MAFF | v-maf musculoaponeurotic fibrosarcoma on..." />
    <Graphics CenterX="788.0000000000005" CenterY="880.6666666666671" Width="60.0" Height="20.0" ZOrder="32768" FontSize="10" Valign="Middle" />
    <Xref Database="Entrez Gene" ID="23764" />
  </DataNode>
  <DataNode TextLabel="CAMK2A" GraphId="fcddf" Type="GeneProduct" GroupRef="da70b">
    <Attribute Key="org.pathvisio.model.BackpageHead" Value="CAMK2A | calcium/calmodulin-dependent protein k..." />
    <Graphics CenterX="1175.9999999999998" CenterY="609.9999999999999" Width="65.23876666666666" Height="20.0" ZOrder="32768" FontSize="10" Valign="Middle" />
    <Xref Database="Entrez Gene" ID="815" />
  </DataNode>
  <DataNode TextLabel="RGS11" GraphId="a2e1d" Type="GeneProduct">
    <Attribute Key="org.pathvisio.model.BackpageHead" Value="RGS11 | regulator of G-protein signalling 11" />
    <Graphics CenterX="1258.6666666666663" CenterY="173.0" Width="60.0" Height="20.0" ZOrder="32768" FontSize="10" Valign="Middle" />
    <Xref Database="Entrez Gene" ID="8786" />
  </DataNode>
  <DataNode TextLabel="RGS17" GraphId="b43ea" Type="GeneProduct">
    <Attribute Key="org.pathvisio.model.BackpageHead" Value="RGS17 | regulator of G-protein signalling 17" />
    <Graphics CenterX="1258.6666666666663" CenterY="233.00000000000003" Width="60.0" Height="20.0" ZOrder="32768" FontSize="10" Valign="Middle" />
    <Xref Database="Entrez Gene" ID="26575" />
  </DataNode>
  <DataNode TextLabel="IL6" GraphId="b64a3" Type="GeneProduct" GroupRef="c509b">
    <Comment Source="GenMAPP remarks">Structure, characterization, and expression of the rat oxytocin receptor gene.

Rozen F, Russo C, Banville D, Zingg HH PMID: 7816817                                              quote: The presence of APREs in the OTR gene promoter suggests that the acute induction of OTR expression at the onset of parturition may be a phenomenon mechanistically similar to the fast induction of acute phase response genes. This notion is strengthened by the observation that the uterus is populated by macrophages and other specific lymphocytes (19,20).  Specifically, at term, nearly half of the decidual cells are of bone marrow origin (20).  IL-1beta released from macrophages stimulates the production and release of IL-6 by uterine stromal cells (21,22).  Moreover, IL- is a central pathophysiological mediator of infection-induced premature delivery (23), and preterm delivery can be prevented by an IL-1 antagonist in mice (24).  We speculate that under physiological as well as phathophysiological conditions, inflammatory cytokines are important inducers of labor and that this mechanism involves the cytokine-induced transcriptional activation of the OTR gene. :end quote

19. Hunt, J.S. (1994) Biol. Reprod. 50, 461-466
20. Vince, G.S., et al. (1990) J. Immunol. Methods 132, 181-189.
21. Tabibzadeh, S. (1991) Endocr. Rev, 12, 272-290.
22. Dudley, D.Jl, et. Al. (1992) J. Clin. Endocrinol. Metab. 74, 884-889
23. Romero, R., et. Al, Am. J. Obstet. Gynecol. 167, 863-872.</Comment>
    <Attribute Key="org.pathvisio.model.BackpageHead" Value="IL6 | interleukin 6 (interferon beta 2)" />
    <Graphics CenterX="788.0000000000005" CenterY="920.6666666666671" Width="60.0" Height="20.0" ZOrder="32768" FontSize="10" Valign="Middle" />
    <Xref Database="Entrez Gene" ID="3569" />
  </DataNode>
  <DataNode TextLabel="ADP" GraphId="f545b" Type="Metabolite">
    <Graphics CenterX="947.0" CenterY="676.6666666666665" Width="33.333333333333336" Height="16.0" ZOrder="32768" FontSize="10" Valign="Middle" Color="0000ff" />
    <Xref Database="CAS" ID="58-64-0" />
  </DataNode>
  <DataNode TextLabel="NOS3" GraphId="be628" Type="GeneProduct" GroupRef="dc048">
    <Comment Source="GenMAPP remarks">PMID: 11854458</Comment>
    <Attribute Key="org.pathvisio.model.BackpageHead" Value="NOS3 | nitric oxide synthase 3 (endothelial cel..." />
    <Graphics CenterX="476.6666666666667" CenterY="486.6666666666667" Width="60.0" Height="20.0" ZOrder="32768" FontSize="10" Valign="Middle" />
    <Xref Database="Entrez Gene" ID="4846" />
  </DataNode>
  <DataNode TextLabel="RYR1" GraphId="a47f7" Type="GeneProduct" GroupRef="b8909">
    <Attribute Key="org.pathvisio.model.BackpageHead" Value="RYR1 | ryanodine receptor 1 (skeletal)" />
    <Graphics CenterX="644.3333333333334" CenterY="432.3333333333333" Width="60.0" Height="20.0" ZOrder="32768" FontSize="10" Valign="Middle" />
    <Xref Database="Entrez Gene" ID="6261" />
  </DataNode>
  <DataNode TextLabel="RYR3" GraphId="c881a" Type="GeneProduct" GroupRef="b8909">
    <Attribute Key="org.pathvisio.model.BackpageHead" Value="RYR3 | ryanodine receptor 3" />
    <Graphics CenterX="644.3333333333334" CenterY="472.3333333333333" Width="60.0" Height="20.0" ZOrder="32768" FontSize="10" Valign="Middle" />
    <Xref Database="Entrez Gene" ID="6263" />
  </DataNode>
  <DataNode TextLabel="PKIB" GraphId="a9375" Type="GeneProduct" GroupRef="b262c">
    <Attribute Key="org.pathvisio.model.BackpageHead" Value="PKIB | protein kinase (cAMP-dependent catalyti..." />
    <Graphics CenterX="107.66666666666674" CenterY="495.66666666666663" Width="60.0" Height="20.0" ZOrder="32768" FontSize="10" Valign="Middle" />
    <Xref Database="Entrez Gene" ID="5570" />
  </DataNode>
  <DataNode TextLabel="CNN2" GraphId="c3f03" Type="GeneProduct" GroupRef="af3f8">
    <Attribute Key="org.pathvisio.model.BackpageHead" Value="CNN2 | calponin 2" />
    <Graphics CenterX="976.6666666666666" CenterY="490.0" Width="60.0" Height="20.0" ZOrder="32768" FontSize="10" Valign="Middle" />
    <Xref Database="Entrez Gene" ID="1265" />
  </DataNode>
  <DataNode TextLabel="ATP" GraphId="c03e8" Type="Metabolite">
    <Graphics CenterX="915.6666666666666" CenterY="538.6666666666666" Width="31.333333333333332" Height="16.0" ZOrder="32768" FontSize="10" Valign="Middle" Color="0000ff" />
    <Xref Database="CAS" ID="1927-31-7" />
  </DataNode>
  <DataNode TextLabel="PRKCG" GraphId="a687f" Type="GeneProduct" GroupRef="ff3b9">
    <Attribute Key="org.pathvisio.model.BackpageHead" Value="PRKCG | protein kinase C gamma" />
    <Graphics CenterX="1251.9999999999998" CenterY="347.33333333333337" Width="60.0" Height="20.0" ZOrder="32768" FontSize="10" Valign="Middle" />
    <Xref Database="Entrez Gene" ID="5582" />
  </DataNode>
  <DataNode TextLabel="CALM2" GraphId="f9e16" Type="GeneProduct" GroupRef="ac6cc">
    <Attribute Key="org.pathvisio.model.BackpageHead" Value="CALM2 | calmodulin 2 (phosphorylase kinase del..." />
    <Graphics CenterX="813.3333333333333" CenterY="455.33333333333337" Width="60.0" Height="20.0" ZOrder="32768" FontSize="10" Valign="Middle" />
    <Xref Database="Entrez Gene" ID="805" />
  </DataNode>
  <DataNode TextLabel="IGFBP1" GraphId="ee38a" Type="GeneProduct">
    <Attribute Key="org.pathvisio.model.BackpageHead" Value="IGFBP1 | insulin-like growth factor binding pro..." />
    <Graphics CenterX="160.0" CenterY="692.0" Width="60.0" Height="20.0" ZOrder="32768" FontSize="10" Valign="Middle" />
    <Xref Database="Entrez Gene" ID="3484" />
  </DataNode>
  <DataNode TextLabel="GNB1" GraphId="fa742" Type="GeneProduct">
    <Attribute Key="org.pathvisio.model.BackpageHead" Value="GNB1 | guanine nucleotide binding protein (G pr..." />
    <Graphics CenterX="406.66666666666663" CenterY="687.3333333333334" Width="60.0" Height="20.0" ZOrder="32768" FontSize="10" Valign="Middle" />
    <Xref Database="Entrez Gene" ID="2782" />
  </DataNode>
  <DataNode TextLabel="RGS6" GraphId="abc52" Type="GeneProduct">
    <Attribute Key="org.pathvisio.model.BackpageHead" Value="RGS6 | regulator of G-protein signalling 6" />
    <Graphics CenterX="1183.9999999999998" CenterY="253.00000000000003" Width="60.0" Height="20.0" ZOrder="32768" FontSize="10" Valign="Middle" />
    <Xref Database="Entrez Gene" ID="9628" />
  </DataNode>
  <DataNode TextLabel="Cyclic AMP" GraphId="cded0" Type="Metabolite">
    <Graphics CenterX="625.5" CenterY="205.0" Width="63.0" Height="20.0" ZOrder="32768" FontSize="10" Valign="Middle" Color="0000ff" />
    <Xref Database="HMDB" ID="HMDB00058" />
  </DataNode>
  <DataNode TextLabel="PRKCZ" GraphId="a3acd" Type="GeneProduct" GroupRef="ff3b9">
    <Attribute Key="org.pathvisio.model.BackpageHead" Value="PRKCZ | protein kinase C zeta" />
    <Graphics CenterX="1251.9999999999998" CenterY="427.33333333333337" Width="60.0" Height="20.0" ZOrder="32768" FontSize="10" Valign="Middle" />
    <Xref Database="Entrez Gene" ID="5590" />
  </DataNode>
  <DataNode TextLabel="GRK6" GraphId="e67cb" Type="GeneProduct" GroupRef="b01f5">
    <Attribute Key="org.pathvisio.model.BackpageHead" Value="GRK6 | G protein-coupled receptor kinase 6" />
    <Graphics CenterX="92.33333333333326" CenterY="246.66666666666663" Width="60.0" Height="20.0" ZOrder="32768" FontSize="10" Valign="Middle" />
    <Xref Database="Entrez Gene" ID="2870" />
  </DataNode>
  <DataNode TextLabel="CORIN" GraphId="e04fa" Type="GeneProduct">
    <Comment Source="GenMAPP remarks">MGI:97367</Comment>
    <Attribute Key="org.pathvisio.model.BackpageHead" Value="CORIN | corin serine protease" />
    <Graphics CenterX="420.0" CenterY="102.0" Width="60.0" Height="20.0" ZOrder="32768" FontSize="10" Valign="Middle" />
    <Xref Database="Entrez Gene" ID="10699" />
  </DataNode>
  <DataNode TextLabel="PLCG2" GraphId="d1223" Type="GeneProduct" GroupRef="f2693">
    <Attribute Key="org.pathvisio.model.BackpageHead" Value="PLCG2 | phospholipase C gamma 2 (phosphatidyli..." />
    <Graphics CenterX="1271.9999999999998" CenterY="670.0" Width="60.0" Height="20.0" ZOrder="32768" FontSize="10" Valign="Middle" />
    <Xref Database="Entrez Gene" ID="5336" />
  </DataNode>
  <DataNode TextLabel="GNB5" GraphId="ce263" Type="GeneProduct">
    <Attribute Key="org.pathvisio.model.BackpageHead" Value="GNB5 | guanine nucleotide binding protein (G pr..." />
    <Graphics CenterX="406.66666666666663" CenterY="767.3333333333334" Width="60.0" Height="20.0" ZOrder="32768" FontSize="10" Valign="Middle" />
    <Xref Database="Entrez Gene" ID="10681" />
  </DataNode>
  <DataNode TextLabel="GNGT1" GraphId="ef0ed" Type="GeneProduct">
    <Attribute Key="org.pathvisio.model.BackpageHead" Value="GNGT1 | guanine nucleotide binding protein (G p..." />
    <Graphics CenterX="472.33333333333337" CenterY="687.3333333333334" Width="60.0" Height="20.0" ZOrder="32768" FontSize="10" Valign="Middle" />
    <Xref Database="Entrez Gene" ID="2792" />
  </DataNode>
  <DataNode TextLabel="GUCA2B" GraphId="ea7ba" Type="GeneProduct" GroupRef="f0a9f">
    <Attribute Key="org.pathvisio.model.BackpageHead" Value="GUCA2B | guanylate cyclase activator 2B (urogua..." />
    <Graphics CenterX="523.3333333333334" CenterY="120.0" Width="60.85014666666667" Height="20.0" ZOrder="32768" FontSize="10" Valign="Middle" />
    <Xref Database="Entrez Gene" ID="2981" />
  </DataNode>
  <DataNode TextLabel="PRKCH" GraphId="b5442" Type="GeneProduct" GroupRef="ff3b9">
    <Attribute Key="org.pathvisio.model.BackpageHead" Value="PRKCH | protein kinase C eta" />
    <Graphics CenterX="1251.9999999999998" CenterY="367.33333333333337" Width="60.0" Height="20.0" ZOrder="32768" FontSize="10" Valign="Middle" />
    <Xref Database="Entrez Gene" ID="5583" />
  </DataNode>
  <DataNode TextLabel="RAMP2" GraphId="b0d8d" Type="GeneProduct" GroupRef="bcf55">
    <Attribute Key="org.pathvisio.model.BackpageHead" Value="RAMP2 | receptor (calcitonin) activity modifyin..." />
    <Graphics CenterX="250.33333333333331" CenterY="200.66666666666663" Width="60.0" Height="20.0" ZOrder="32768" FontSize="10" Valign="Middle" />
    <Xref Database="Entrez Gene" ID="10266" />
  </DataNode>
  <DataNode TextLabel="ATF1" GraphId="b2e46" Type="GeneProduct" GroupRef="d37aa">
    <Attribute Key="org.pathvisio.model.BackpageHead" Value="ATF1 | activating transcription factor 1" />
    <Graphics CenterX="63.0" CenterY="572.0" Width="60.0" Height="20.0" ZOrder="32768" FontSize="10" Valign="Middle" />
    <Xref Database="Entrez Gene" ID="466" />
  </DataNode>
  <DataNode TextLabel="Cyclic GMP" GraphId="f43ae" Type="Metabolite">
    <Graphics CenterX="532.5" CenterY="333.0" Width="63.0" Height="20.0" ZOrder="32768" FontSize="10" Valign="Middle" Color="0000ff" />
    <Xref Database="HMDB" ID="HMDB01314" />
  </DataNode>
  <DataNode TextLabel="GNAS" GraphId="f6b05" Type="GeneProduct">
    <Comment Source="GenMAPP remarks"></Comment>
    <Attribute Key="org.pathvisio.model.BackpageHead" Value="GNAS | GNAS complex locus" />
    <Graphics CenterX="203.33333333333334" CenterY="286.0" Width="60.0" Height="20.0" ZOrder="32768" FontSize="10" Valign="Middle" />
    <Xref Database="Entrez Gene" ID="2778" />
  </DataNode>
  <DataNode TextLabel="GNB4" GraphId="dccd3" Type="GeneProduct">
    <Attribute Key="org.pathvisio.model.BackpageHead" Value="GNB4 | guanine nucleotide binding protein (G pr..." />
    <Graphics CenterX="406.66666666666663" CenterY="747.3333333333334" Width="60.0" Height="20.0" ZOrder="32768" FontSize="10" Valign="Middle" />
    <Xref Database="Entrez Gene" ID="59345" />
  </DataNode>
  <DataNode TextLabel="ATP" GraphId="fc33b" Type="Metabolite">
    <Graphics CenterX="927.6666666666666" CenterY="646.3333333333334" Width="31.333333333333332" Height="16.0" ZOrder="32768" FontSize="10" Valign="Middle" Color="0000ff" />
    <Xref Database="CAS" ID="1927-31-7" />
  </DataNode>
  <DataNode TextLabel="RGS10" GraphId="ca15b" Type="GeneProduct">
    <Attribute Key="org.pathvisio.model.BackpageHead" Value="RGS10 | regulator of G-protein signalling 10" />
    <Graphics CenterX="1258.6666666666663" CenterY="153.0" Width="60.0" Height="20.0" ZOrder="32768" FontSize="10" Valign="Middle" />
    <Xref Database="Entrez Gene" ID="6001" />
  </DataNode>
  <DataNode TextLabel="GRK5" GraphId="aa50b" Type="GeneProduct" GroupRef="b01f5">
    <Attribute Key="org.pathvisio.model.BackpageHead" Value="GRK5 | G protein-coupled receptor kinase 5" />
    <Graphics CenterX="32.33333333333326" CenterY="266.66666666666663" Width="60.0" Height="20.0" ZOrder="32768" FontSize="10" Valign="Middle" />
    <Xref Database="Entrez Gene" ID="2869" />
  </DataNode>
  <DataNode TextLabel="ADCY5" GraphId="a423a" Type="GeneProduct">
    <Comment Source="GenMAPP remarks">There is no SwissProt entry for a full-length sequence in mouse.  This EST is from the Affymetrix Murine6500 chip.</Comment>
    <Attribute Key="org.pathvisio.model.BackpageHead" Value="ADCY5 | adenylate cyclase 5" />
    <Graphics CenterX="250.0" CenterY="772.0" Width="60.0" Height="20.0" ZOrder="32768" FontSize="10" Valign="Middle" />
    <Xref Database="Entrez Gene" ID="111" />
  </DataNode>
  <DataNode TextLabel="RGS18" GraphId="b5c1f" Type="GeneProduct">
    <Attribute Key="org.pathvisio.model.BackpageHead" Value="RGS18 | regulator of G-protein signalling 18" />
    <Graphics CenterX="1258.6666666666663" CenterY="253.00000000000003" Width="60.0" Height="20.0" ZOrder="32768" FontSize="10" Valign="Middle" />
    <Xref Database="Entrez Gene" ID="64407" />
  </DataNode>
  <DataNode TextLabel="ACTC" GraphId="f4f84" Type="GeneProduct" GroupRef="b38f8">
    <Attribute Key="org.pathvisio.model.BackpageHead" Value="ACTC | actin alpha cardiac muscle" />
    <Graphics CenterX="643.3333333333334" CenterY="651.3333333333334" Width="60.0" Height="20.0" ZOrder="32768" FontSize="10" Valign="Middle" />
    <Xref Database="Entrez Gene" ID="70" />
  </DataNode>
  <DataNode TextLabel="YWHAZ" GraphId="c1939" Type="GeneProduct" GroupRef="a9e43">
    <Comment Source="GenMAPP remarks">PMID: 9861170 PMID: 1317796</Comment>
    <Attribute Key="org.pathvisio.model.BackpageHead" Value="YWHAZ | tyrosine 3-monooxygenase/tryptophan 5-m..." />
    <Graphics CenterX="1254.6666666666663" CenterY="526.6666666666665" Width="60.0" Height="20.0" ZOrder="32768" FontSize="10" Valign="Middle" />
    <Xref Database="Entrez Gene" ID="7534" />
  </DataNode>
  <DataNode TextLabel="GRK5" GraphId="b36cd" Type="GeneProduct" GroupRef="e2890">
    <Attribute Key="org.pathvisio.model.BackpageHead" Value="GRK5 | G protein-coupled receptor kinase 5" />
    <Graphics CenterX="839.3333333333333" CenterY="198.66666666666663" Width="60.0" Height="20.0" ZOrder="32768" FontSize="10" Valign="Middle" />
    <Xref Database="Entrez Gene" ID="2869" />
  </DataNode>
  <DataNode TextLabel="ITPR1" GraphId="e3f4b" Type="GeneProduct" GroupRef="a15ef">
    <Attribute Key="org.pathvisio.model.BackpageHead" Value="ITPR1 | inositol 145-triphosphate receptor t..." />
    <Graphics CenterX="646.3333333333333" CenterY="304.33333333333337" Width="60.0" Height="20.0" ZOrder="32768" FontSize="10" Valign="Middle" />
    <Xref Database="Entrez Gene" ID="3708" />
  </DataNode>
  <DataNode TextLabel="ACTA2" GraphId="af2af" Type="GeneProduct" GroupRef="b38f8">
    <Attribute Key="org.pathvisio.model.BackpageHead" Value="ACTA2 | actin alpha 2 smooth muscle aorta" />
    <Graphics CenterX="643.3333333333334" CenterY="611.3333333333334" Width="60.0" Height="20.0" ZOrder="32768" FontSize="10" Valign="Middle" />
    <Xref Database="Entrez Gene" ID="59" />
  </DataNode>
  <DataNode TextLabel="IL1B" GraphId="d152d" Type="GeneProduct" GroupRef="c509b">
    <Comment Source="GenMAPP remarks">Structure, characterization, and expression of the rat oxytocin receptor gene.

Rozen F, Russo C, Banville D, Zingg HH PMID: 7816817                                              quote: The presence of APREs in the OTR gene promoter suggests that the acute induction of OTR expression at the onset of parturition may be a phenomenon mechanistically similar to the fast induction of acute phase response genes. This notion is strengthened by the observation that the uterus is populated by macrophages and other specific lymphocytes (19,20).  Specifically, at term, nearly half of the decidual cells are of bone marrow origin (20).  IL-1beta released from macrophages stimulates the production and release of IL-6 by uterine stromal cells (21,22).  Moreover, IL- is a central pathophysiological mediator of infection-induced premature delivery (23), and preterm delivery can be prevented by an IL-1 antagonist in mice (24).  We speculate that under physiological as well as phathophysiological conditions, inflammatory cytokines are important inducers of labor and that this mechanism involves the cytokine-induced transcriptional activation of the OTR gene. :end quote

19. Hunt, J.S. (1994) Biol. Reprod. 50, 461-466
20. Vince, G.S., et al. (1990) J. Immunol. Methods 132, 181-189.
21. Tabibzadeh, S. (1991) Endocr. Rev, 12, 272-290.
22. Dudley, D.Jl, et. Al. (1992) J. Clin. Endocrinol. Metab. 74, 884-889
23. Romero, R., et. Al, Am. J. Obstet. Gynecol. 167, 863-872.</Comment>
    <Attribute Key="org.pathvisio.model.BackpageHead" Value="IL1B | interleukin 1 beta" />
    <Graphics CenterX="788.0000000000005" CenterY="900.6666666666671" Width="60.0" Height="20.0" ZOrder="32768" FontSize="10" Valign="Middle" />
    <Xref Database="Entrez Gene" ID="3553" />
  </DataNode>
  <DataNode TextLabel="ATP2A2" GraphId="cb5f1" Type="GeneProduct" GroupRef="b8909">
    <Attribute Key="org.pathvisio.model.BackpageHead" Value="ATP2A2 | ATPase Ca++ transporting cardiac mus..." />
    <Graphics CenterX="644.3333333333334" CenterY="392.3333333333333" Width="60.0" Height="20.0" ZOrder="32768" FontSize="10" Valign="Middle" />
    <Xref Database="Entrez Gene" ID="488" />
  </DataNode>
  <DataNode TextLabel="CREBL1" GraphId="ae2ef" Type="GeneProduct" GroupRef="d37aa">
    <Attribute Key="org.pathvisio.model.BackpageHead" Value="CREBL1 | cAMP responsive element binding protei..." />
    <Graphics CenterX="132.33333333333331" CenterY="612.0" Width="60.0" Height="20.0" ZOrder="32768" FontSize="10" Valign="Middle" />
    <Xref Database="Entrez Gene" ID="1388" />
  </DataNode>
  <DataNode TextLabel="IGFBP5" GraphId="a801e" Type="GeneProduct">
    <Attribute Key="org.pathvisio.model.BackpageHead" Value="IGFBP5 | insulin-like growth factor binding pro..." />
    <Graphics CenterX="160.0" CenterY="772.0" Width="60.0" Height="20.0" ZOrder="32768" FontSize="10" Valign="Middle" />
    <Xref Database="Entrez Gene" ID="3488" />
  </DataNode>
  <DataNode TextLabel="FOS" GraphId="a9700" Type="GeneProduct" GroupRef="de038">
    <Comment Source="GenMAPP remarks">PMID: 10218980 PMID: 7628395 [</Comment>
    <Attribute Key="org.pathvisio.model.BackpageHead" Value="FOS | v-fos FBJ murine osteosarcoma viral oncog..." />
    <Graphics CenterX="682.6666666666671" CenterY="796.6666666666671" Width="60.0" Height="20.0" ZOrder="32768" FontSize="10" Valign="Middle" />
    <Xref Database="Entrez Gene" ID="2353" />
  </DataNode>
  <DataNode TextLabel="ATF4" GraphId="a4dce" Type="GeneProduct" GroupRef="d37aa">
    <Attribute Key="org.pathvisio.model.BackpageHead" Value="ATF4 | activating transcription factor 4 (tax-r..." />
    <Graphics CenterX="63.0" CenterY="632.0" Width="60.0" Height="20.0" ZOrder="32768" FontSize="10" Valign="Middle" />
    <Xref Database="Entrez Gene" ID="468" />
  </DataNode>
  <DataNode TextLabel="PRKCQ" GraphId="bdee2" Type="GeneProduct" GroupRef="ff3b9">
    <Attribute Key="org.pathvisio.model.BackpageHead" Value="PRKCQ | protein kinase C theta" />
    <Graphics CenterX="1251.9999999999998" CenterY="407.33333333333337" Width="60.0" Height="20.0" ZOrder="32768" FontSize="10" Valign="Middle" />
    <Xref Database="Entrez Gene" ID="5588" />
  </DataNode>
  <DataNode TextLabel="ADCY9" GraphId="f9e74" Type="GeneProduct">
    <Attribute Key="org.pathvisio.model.BackpageHead" Value="ADCY9 | adenylate cyclase 9" />
    <Graphics CenterX="318.66666666666663" CenterY="752.0" Width="60.0" Height="20.0" ZOrder="32768" FontSize="10" Valign="Middle" />
    <Xref Database="Entrez Gene" ID="115" />
  </DataNode>
  <DataNode TextLabel="RYR2" GraphId="b54bb" Type="GeneProduct" GroupRef="b8909">
    <Attribute Key="org.pathvisio.model.BackpageHead" Value="RYR2 | ryanodine receptor 2 (cardiac)" />
    <Graphics CenterX="644.3333333333334" CenterY="452.3333333333333" Width="60.0" Height="20.0" ZOrder="32768" FontSize="10" Valign="Middle" />
    <Xref Database="Entrez Gene" ID="6262" />
  </DataNode>
  <DataNode TextLabel="RAMP1" GraphId="a0606" Type="GeneProduct" GroupRef="bcf55">
    <Attribute Key="org.pathvisio.model.BackpageHead" Value="RAMP1 | receptor (calcitonin) activity modifyin..." />
    <Graphics CenterX="250.33333333333331" CenterY="180.66666666666663" Width="60.0" Height="20.0" ZOrder="32768" FontSize="10" Valign="Middle" />
    <Xref Database="Entrez Gene" ID="10267" />
  </DataNode>
  <DataNode TextLabel="RGS16" GraphId="d2fab" Type="GeneProduct">
    <Attribute Key="org.pathvisio.model.BackpageHead" Value="RGS16 | regulator of G-protein signalling 16" />
    <Graphics CenterX="1258.6666666666663" CenterY="213.00000000000034" Width="60.0" Height="20.00000000000003" ZOrder="32768" FontSize="10" Valign="Middle" />
    <Xref Database="Entrez Gene" ID="6004" />
  </DataNode>
  <DataNode TextLabel="MYLK2" GraphId="aaf0e" Type="GeneProduct">
    <Comment Source="GenMAPP remarks">KML2 MOUSE</Comment>
    <Attribute Key="org.pathvisio.model.BackpageHead" Value="MYLK2 | myosin light chain kinase 2 skeletal m..." />
    <Graphics CenterX="797.0" CenterY="580.3333333333334" Width="60.0" Height="20.0" ZOrder="32768" FontSize="10" Valign="Middle" />
    <Xref Database="Entrez Gene" ID="85366" />
  </DataNode>
  <DataNode TextLabel="ADCY3" GraphId="ad089" Type="GeneProduct">
    <Attribute Key="org.pathvisio.model.BackpageHead" Value="ADCY3 | adenylate cyclase 3" />
    <Graphics CenterX="250.0" CenterY="732.0" Width="60.0" Height="20.0" ZOrder="32768" FontSize="10" Valign="Middle" />
    <Xref Database="Entrez Gene" ID="109" />
  </DataNode>
  <DataNode TextLabel="JUN" GraphId="acae1" Type="GeneProduct" GroupRef="de038">
    <Comment Source="GenMAPP remarks">PMID: 10218980</Comment>
    <Attribute Key="org.pathvisio.model.BackpageHead" Value="JUN | v-jun sarcoma virus 17 oncogene homolog (..." />
    <Graphics CenterX="682.6666666666671" CenterY="816.6666666666671" Width="60.0" Height="20.0" ZOrder="32768" FontSize="10" Valign="Middle" />
    <Xref Database="Entrez Gene" ID="3725" />
  </DataNode>
  <DataNode TextLabel="ARRB1" GraphId="ec135" Type="GeneProduct" GroupRef="e2890">
    <Attribute Key="org.pathvisio.model.BackpageHead" Value="ARRB1 | arrestin beta 1" />
    <Graphics CenterX="899.3333333333333" CenterY="198.0" Width="60.0" Height="20.0" ZOrder="32768" FontSize="10" Valign="Middle" />
    <Xref Database="Entrez Gene" ID="408" />
  </DataNode>
  <DataNode TextLabel="GNG12" GraphId="ab67b" Type="GeneProduct">
    <Attribute Key="org.pathvisio.model.BackpageHead" Value="GNG12 | guanine nucleotide binding protein (G p..." />
    <Graphics CenterX="532.6666666666666" CenterY="747.3333333333334" Width="60.0" Height="20.0" ZOrder="32768" FontSize="10" Valign="Middle" />
    <Xref Database="Entrez Gene" ID="55970" />
  </DataNode>
  <DataNode TextLabel="RGS9" GraphId="d01f9" Type="GeneProduct">
    <Attribute Key="org.pathvisio.model.BackpageHead" Value="RGS9 | regulator of G-protein signalling 9" />
    <Graphics CenterX="1183.9999999999998" CenterY="293.0000000000001" Width="60.0" Height="20.0" ZOrder="32768" FontSize="10" Valign="Middle" />
    <Xref Database="Entrez Gene" ID="8787" />
  </DataNode>
  <DataNode TextLabel="SLC8A1" GraphId="e9971" Type="GeneProduct">
    <Attribute Key="org.pathvisio.model.BackpageHead" Value="SLC8A1 | solute carrier family 8 (sodium/calciu..." />
    <Graphics CenterX="1061.0" CenterY="162.0" Width="60.0" Height="20.0" ZOrder="32768" FontSize="10" Valign="Middle" />
    <Xref Database="Entrez Gene" ID="6546" />
  </DataNode>
  <DataNode TextLabel="CREB3" GraphId="f4dd8" Type="GeneProduct" GroupRef="d37aa">
    <Attribute Key="org.pathvisio.model.BackpageHead" Value="CREB3 | cAMP responsive element binding protein..." />
    <Graphics CenterX="132.33333333333331" CenterY="592.0" Width="60.0" Height="20.0" ZOrder="32768" FontSize="10" Valign="Middle" />
    <Xref Database="Entrez Gene" ID="10488" />
  </DataNode>
  <DataNode TextLabel="PRKAR1A" GraphId="cf296" Type="GeneProduct" GroupRef="cb90f">
    <Comment Source="GenMAPP remarks">KAP0 HUMAN</Comment>
    <Attribute Key="org.pathvisio.model.BackpageHead" Value="PRKAR1A | protein kinase cAMP-dependent regul..." />
    <Graphics CenterX="227.33333333333331" CenterY="452.0" Width="71.16953333333332" Height="20.0" ZOrder="32768" FontSize="10" Valign="Middle" />
    <Xref Database="Entrez Gene" ID="5573" />
  </DataNode>
  <DataNode TextLabel="PKIG" GraphId="eeee6" Type="GeneProduct" GroupRef="b262c">
    <Attribute Key="org.pathvisio.model.BackpageHead" Value="PKIG | protein kinase (cAMP-dependent catalyti..." />
    <Graphics CenterX="107.66666666666674" CenterY="515.6666666666666" Width="60.0" Height="20.0" ZOrder="32768" FontSize="10" Valign="Middle" />
    <Xref Database="Entrez Gene" ID="11142" />
  </DataNode>
  <DataNode TextLabel="GRK4" GraphId="a88ca" Type="GeneProduct" GroupRef="e2890">
    <Attribute Key="org.pathvisio.model.BackpageHead" Value="GRK4 | G protein-coupled receptor kinase 4" />
    <Graphics CenterX="839.3333333333333" CenterY="178.66666666666669" Width="60.0" Height="20.0" ZOrder="32768" FontSize="10" Valign="Middle" />
    <Xref Database="Entrez Gene" ID="2868" />
  </DataNode>
  <DataNode TextLabel="CNN1" GraphId="b7f49" Type="GeneProduct" GroupRef="af3f8">
    <Attribute Key="org.pathvisio.model.BackpageHead" Value="CNN1 | calponin 1 basic smooth muscle" />
    <Graphics CenterX="976.6666666666666" CenterY="470.0" Width="60.0" Height="20.0" ZOrder="32768" FontSize="10" Valign="Middle" />
    <Xref Database="Entrez Gene" ID="1264" />
  </DataNode>
  <DataNode TextLabel="PRKCD" GraphId="e1522" Type="GeneProduct" GroupRef="ff3b9">
    <Attribute Key="org.pathvisio.model.BackpageHead" Value="PRKCD | protein kinase C delta" />
    <Graphics CenterX="1191.9999999999998" CenterY="386.92517006802734" Width="60.0" Height="20.0" ZOrder="32768" FontSize="10" Valign="Middle" />
    <Xref Database="Entrez Gene" ID="5580" />
  </DataNode>
  <DataNode TextLabel="CMKOR1" GraphId="ed3c1" Type="GeneProduct" GroupRef="aa636">
    <Comment Source="GenMAPP remarks">PMID: 10614663</Comment>
    <Attribute Key="org.pathvisio.model.BackpageHead" Value="CMKOR1 | chemokine orphan receptor 1" />
    <Graphics CenterX="173.33333333333334" CenterY="170.0" Width="65.23876666666666" Height="20.0" ZOrder="32768" FontSize="10" Valign="Middle" />
    <Xref Database="Entrez Gene" ID="57007" />
  </DataNode>
  <DataNode TextLabel="YWHAQ" GraphId="f12df" Type="GeneProduct" GroupRef="a9e43">
    <Attribute Key="org.pathvisio.model.BackpageHead" Value="YWHAQ | tyrosine 3-monooxygenase/tryptophan 5-m..." />
    <Graphics CenterX="1254.6666666666663" CenterY="506.6666666666667" Width="60.0" Height="20.0" ZOrder="32768" FontSize="10" Valign="Middle" />
    <Xref Database="Entrez Gene" ID="10971" />
  </DataNode>
  <DataNode TextLabel="ADCY7" GraphId="d0cd8" Type="GeneProduct">
    <Attribute Key="org.pathvisio.model.BackpageHead" Value="ADCY7 | adenylate cyclase 7" />
    <Graphics CenterX="318.66666666666663" CenterY="712.0" Width="60.0" Height="20.0" ZOrder="32768" FontSize="10" Valign="Middle" />
    <Xref Database="Entrez Gene" ID="113" />
  </DataNode>
  <DataNode TextLabel="YWHAB" GraphId="b5ebe" Type="GeneProduct" GroupRef="a9e43">
    <Attribute Key="org.pathvisio.model.BackpageHead" Value="YWHAB | tyrosine 3-monooxygenase/tryptophan 5-m..." />
    <Graphics CenterX="1195.9999999999998" CenterY="486.6666666666666" Width="60.0" Height="20.0" ZOrder="32768" FontSize="10" Valign="Middle" />
    <Xref Database="Entrez Gene" ID="7529" />
  </DataNode>
  <DataNode TextLabel="DGKZ" GraphId="ca546" Type="GeneProduct">
    <Attribute Key="org.pathvisio.model.BackpageHead" Value="DGKZ | diacylglycerol kinase zeta 104kDa" />
    <Graphics CenterX="826.0" CenterY="273.0" Width="60.0" Height="20.0" ZOrder="32768" FontSize="10" Valign="Middle" />
    <Xref Database="Entrez Gene" ID="8525" />
  </DataNode>
  <DataNode TextLabel="RGS20" GraphId="cd585" Type="GeneProduct">
    <Attribute Key="org.pathvisio.model.BackpageHead" Value="RGS20 | regulator of G-protein signalling 20" />
    <Graphics CenterX="1258.6666666666663" CenterY="293.0000000000001" Width="60.0" Height="20.0" ZOrder="32768" FontSize="10" Valign="Middle" />
    <Xref Database="Entrez Gene" ID="8601" />
  </DataNode>
  <DataNode TextLabel="NFKB1" GraphId="fd09c" Type="GeneProduct" GroupRef="ab773">
    <Comment Source="GenMAPP remarks">Localization of regulatory protein binding sites in the proximal region of human myometrial connexin 43 gene.

Echetebu CO, Ali M, Izban MG, MacKay L, Garfield RE. PMID: 10421804</Comment>
    <Attribute Key="org.pathvisio.model.BackpageHead" Value="NFKB1 | nuclear factor of kappa light polypepti..." />
    <Graphics CenterX="786.0000000000005" CenterY="802.6666666666671" Width="60.0" Height="20.0" ZOrder="32768" FontSize="10" Valign="Middle" />
    <Xref Database="Entrez Gene" ID="4790" />
  </DataNode>
  <DataNode TextLabel="PRKD1" GraphId="d902e" Type="GeneProduct" GroupRef="ff3b9">
    <Comment Source="GenMAPP remarks">KPCM HUMAN</Comment>
    <Attribute Key="org.pathvisio.model.BackpageHead" Value="PRKD1 | protein kinase D1" />
    <Graphics CenterX="1251.9999999999998" CenterY="387.33333333333337" Width="60.0" Height="20.0" ZOrder="32768" FontSize="10" Valign="Middle" />
    <Xref Database="Entrez Gene" ID="5587" />
  </DataNode>
  <Interaction GraphId="c8010">
    <Graphics ZOrder="12288" LineThickness="3.0" Color="999999">
      <Point X="32.66666666666667" Y="164.33333333333334" />
      <Point X="1046.0" Y="164.33333333333334" />
    </Graphics>
    <Xref Database="" ID="" />
  </Interaction>
  <Interaction GraphId="cce01">
    <Graphics ZOrder="12288" LineStyle="Broken" LineThickness="1.0" Color="ff0080">
      <Point X="946.0000000000005" Y="819.3333333333337" GraphRef="f4acf" RelX="0.0" RelY="-1.0" />
      <Point X="1001.3333333333334" Y="710.8333333333334" GraphRef="d5517" RelX="0.0" RelY="1.0" ArrowHead="Arrow" />
    </Graphics>
    <Xref Database="" ID="" />
  </Interaction>
  <Interaction GraphId="cb345">
    <Graphics ZOrder="12288" LineThickness="1.0" Color="8000ff">
      <Point X="775.3333333333333" Y="474.33333333333337" GraphRef="e3f7e" RelX="-1.0" RelY="0.5" />
      <Point X="743.6666666666667" Y="505.0" GraphRef="bc693" RelX="0.0" RelY="-1.0" ArrowHead="Arrow" />
    </Graphics>
    <Xref Database="" ID="" />
  </Interaction>
  <Interaction GraphId="a8331">
    <Graphics ZOrder="12288" LineThickness="1.0" Color="ff0080">
      <Point X="1043.25" Y="135.66666666666669" GraphRef="cff6d" RelX="0.0" RelY="1.0" />
      <Point X="1018.3333333333334" Y="239.66666666666666" GraphRef="d08b2" RelX="0.5" RelY="-1.0" ArrowHead="Arrow" />
      <Anchor Position="0.23440763951059396" Shape="None" GraphId="d13bb" />
    </Graphics>
    <Xref Database="" ID="" />
  </Interaction>
  <Interaction GraphId="d4f16">
    <Graphics ZOrder="12288" LineThickness="1.0" Color="8000ff">
      <Point X="330.0" Y="112.0" GraphRef="bf458" RelX="0.0" RelY="1.0" />
      <Point X="330.0" Y="150.0" GraphRef="e52b6" RelX="0.0" RelY="-1.0" ArrowHead="Arrow" />
    </Graphics>
    <Xref Database="" ID="" />
  </Interaction>
  <Interaction GraphId="c775f">
    <Graphics ZOrder="12288" LineThickness="1.0" Color="8000ff">
      <Point X="150.99999999999991" Y="893.3333333333338" />
      <Point X="204.33333333333326" Y="893.3333333333338" ArrowHead="Arrow" />
    </Graphics>
    <Xref Database="" ID="" />
  </Interaction>
  <Interaction GraphId="abf8f">
    <Graphics ZOrder="12288" LineThickness="1.0" Color="8000ff">
      <Point X="274.9181" Y="538.0" GraphRef="a99ad" RelX="1.0" RelY="0.5" />
      <Point X="832.0" Y="536.3333333333334" GraphRef="bb691" RelX="-1.0" RelY="0.0" ArrowHead="TBar" />
    </Graphics>
    <Xref Database="" ID="" />
  </Interaction>
  <Interaction GraphId="bd0d1">
    <Graphics ZOrder="12288" LineStyle="Broken" LineThickness="1.0" Color="ff0080">
      <Point X="625.0" Y="170.0" GraphRef="bb7d5" RelX="-0.5" RelY="1.0" />
      <Point X="625.5" Y="195.0" GraphRef="cded0" RelX="0.0" RelY="-1.0" ArrowHead="TBar" />
    </Graphics>
    <Xref Database="" ID="" />
  </Interaction>
  <Interaction GraphId="d4b9c">
    <Graphics ZOrder="12288" LineThickness="1.0" Color="8f8f8f">
      <Point X="968.8260545995063" Y="656.329573598902" GraphRef="e8430" RelX="0.0" RelY="0.0" />
      <Point X="943.3333333333335" Y="646.3333333333334" GraphRef="fc33b" RelX="1.0" RelY="0.0" />
    </Graphics>
    <Xref Database="" ID="" />
  </Interaction>
  <Interaction GraphId="aca88">
    <Graphics ZOrder="12288" LineThickness="1.0" Color="8000ff">
      <Point X="173.33333333333334" Y="111.0" GraphRef="d2491" RelX="0.0" RelY="1.0" />
      <Point X="173.33333333333334" Y="132.0" GraphRef="ef2b7" RelX="0.0" RelY="-1.0" ArrowHead="Arrow" />
    </Graphics>
    <Xref Database="" ID="" />
  </Interaction>
  <Interaction GraphId="c8259">
    <Graphics ZOrder="12288" LineThickness="1.0" Color="ff0080">
      <Point X="941.6666666666666" Y="626.6666666666666" GraphRef="bab36" RelX="0.5" RelY="1.0" />
      <Point X="1001.3333333333334" Y="691.8333333333334" GraphRef="d5517" RelX="0.0" RelY="-1.0" ArrowHead="Arrow" />
      <Anchor Position="0.45518527261742314" Shape="None" GraphId="e8430" />
      <Anchor Position="0.7268224175665883" Shape="None" GraphId="af380" />
      <Anchor Position="0.08207130825154421" Shape="None" GraphId="f730f" />
    </Graphics>
    <Xref Database="" ID="" />
  </Interaction>
  <Interaction GraphId="cce21">
    <Graphics ZOrder="12288" LineThickness="1.0" Color="808080">
      <Point X="203.33333333333334" Y="276.0" GraphRef="f6b05" RelX="0.0" RelY="-1.0" />
      <Point X="278.33333333333337" Y="262.0" GraphRef="e73d9" RelX="-1.0" RelY="0.0" ArrowHead="Arrow" />
    </Graphics>
    <Xref Database="" ID="" />
  </Interaction>
  <Interaction GraphId="bbe03">
    <Graphics ZOrder="12288" LineThickness="1.0" Color="ff0080">
      <Point X="772.0" Y="293.1666666666667" GraphRef="b3b7b" RelX="0.0" RelY="1.0" />
      <Point X="773.1666666666667" Y="316.3333333333333" GraphRef="c4b6e" RelX="-1.0" RelY="0.0" ArrowHead="Arrow" />
    </Graphics>
    <Xref Database="" ID="" />
  </Interaction>
  <Interaction GraphId="c4af9">
    <Graphics ZOrder="12288" LineThickness="1.0" Color="ff0080">
      <Point X="150.99999999999991" Y="912.6666666666671" />
      <Point X="204.33333333333326" Y="912.6666666666671" ArrowHead="Arrow" />
    </Graphics>
    <Xref Database="" ID="" />
  </Interaction>
  <Interaction GraphId="bee91">
    <Graphics ConnectorType="Curved" ZOrder="12288" LineThickness="1.0" Color="8000ff">
      <Point X="315.0" Y="170.0" GraphRef="e52b6" RelX="-0.5" RelY="1.0" />
      <Point X="249.16666666666669" Y="244.0" />
      <Point X="203.33333333333334" Y="276.0" GraphRef="f6b05" RelX="0.0" RelY="-1.0" ArrowHead="Arrow" />
    </Graphics>
    <Xref Database="" ID="" />
  </Interaction>
  <Interaction GraphId="da662">
    <Graphics ZOrder="12288" LineStyle="Broken" LineThickness="1.0" Color="8000ff">
      <Point X="236.0" Y="370.0" GraphRef="fd566" RelX="1.0" RelY="0.0" />
      <Point X="451.6666666666667" Y="170.0" GraphRef="a6668" RelX="-0.5" RelY="1.0" ArrowHead="Arrow" />
      <Anchor Position="0.7551734987471397" Shape="None" GraphId="d329c" />
    </Graphics>
    <Xref Database="" ID="" />
  </Interaction>
  <Interaction GraphId="e415c">
    <Graphics ZOrder="12288" LineThickness="1.0" Color="8000ff">
      <Point X="466.6666666666667" Y="170.0" GraphRef="a6668" RelX="0.0" RelY="1.0" />
      <Point X="532.5" Y="323.0" GraphRef="f43ae" RelX="0.0" RelY="-1.0" ArrowHead="Arrow" />
    </Graphics>
    <Xref Database="" ID="" />
  </Interaction>
  <Interaction GraphId="a1c0e">
    <Graphics ZOrder="12288" LineThickness="3.0" Color="999999">
      <Point X="32.66666666666667" Y="157.66666666666666" />
      <Point X="1046.0" Y="157.66666666666666" />
    </Graphics>
    <Xref Database="" ID="" />
  </Interaction>
  <Interaction GraphId="b83b3">
    <Graphics ZOrder="12288" LineThickness="1.0" Color="8f8f8f">
      <Point X="968.8260545995063" Y="656.329573598902" GraphRef="e8430" RelX="0.0" RelY="0.0" />
      <Point X="947.0" Y="668.6666666666665" GraphRef="f545b" RelX="0.0" RelY="-1.0" ArrowHead="Arrow" />
    </Graphics>
    <Xref Database="" ID="" />
  </Interaction>
  <Interaction GraphId="c8355">
    <Graphics ZOrder="12288" LineThickness="1.0" Color="ff0080">
      <Point X="740.0" Y="120.0" GraphRef="cf1e9" RelX="0.0" RelY="1.0" />
      <Point X="740.0" Y="150.0" GraphRef="aa684" RelX="0.0" RelY="-1.0" ArrowHead="Arrow" />
    </Graphics>
    <Xref Database="" ID="" />
  </Interaction>
  <Interaction GraphId="d104b">
    <Graphics ZOrder="12288" LineThickness="1.0" Color="8000ff">
      <Point X="955.0" Y="377.3333333333333" GraphRef="ac8bd" RelX="-1.0" RelY="0.0" />
      <Point X="907.1666666666667" Y="403.16666666666674" GraphRef="a9089" RelX="1.0" RelY="0.0" ArrowHead="TBar" />
    </Graphics>
    <Xref Database="" ID="" />
  </Interaction>
  <Interaction GraphId="ad42e">
    <Graphics ZOrder="12288" LineThickness="1.0" Color="ff0099">
      <Point X="149.66666666666674" Y="495.6666666666667" GraphRef="a753e" RelX="1.0" RelY="0.0" />
      <Point X="179.74856666666665" Y="502.0" GraphRef="a99ad" RelX="-1.0" RelY="0.0" ArrowHead="TBar" />
    </Graphics>
    <Xref Database="" ID="" />
  </Interaction>
  <Interaction GraphId="b8c11">
    <Graphics ZOrder="12288" LineThickness="1.0" Color="8000ff">
      <Point X="504.1207966666667" Y="138.0" GraphRef="ccf62" RelX="-0.5" RelY="1.0" />
      <Point X="481.6666666666667" Y="150.0" GraphRef="a6668" RelX="0.5" RelY="-1.0" ArrowHead="Arrow" />
    </Graphics>
    <Xref Database="" ID="" />
  </Interaction>
  <Interaction GraphId="cbf95">
    <Graphics ZOrder="12288" LineThickness="1.0" Color="8000ff">
      <Point X="203.33333333333334" Y="296.0" GraphRef="f6b05" RelX="0.0" RelY="1.0" />
      <Point X="203.33333333333334" Y="322.0" GraphRef="dddb9" RelX="0.0" RelY="-1.0" ArrowHead="Arrow" />
    </Graphics>
    <Xref Database="" ID="" />
  </Interaction>
  <Interaction GraphId="eba47">
    <Graphics ZOrder="12288" LineThickness="1.0" Color="8f8f8f">
      <Point X="907.8333333333334" Y="546.6666666666666" GraphRef="c03e8" RelX="-0.5" RelY="1.0" />
      <Point X="891.1633678919259" Y="561.8397737983034" GraphRef="f4a87" RelX="0.0" RelY="0.0" />
    </Graphics>
    <Xref Database="" ID="" />
  </Interaction>
  <Interaction GraphId="c81c0">
    <Graphics ConnectorType="Segmented" ZOrder="12288" LineThickness="1.0">
      <Point X="703.6666666666671" Y="838.6666666666671" GraphRef="bf5a0" RelX="0.5" RelY="1.0" />
      <Point X="723.0" Y="850.0" />
      <Point X="908.0000000000005" Y="850.666666666667" GraphRef="f4acf" RelX="-1.0" RelY="0.0" ArrowHead="mim-transcription-translation" />
      <Anchor Position="0.6050783383767009" Shape="None" GraphId="ac9ef" />
      <Anchor Position="0.12482326540671458" Shape="None" GraphId="fff87" />
    </Graphics>
    <Xref Database="" ID="" />
  </Interaction>
  <Interaction GraphId="b9be3">
    <Graphics ZOrder="12288" LineThickness="1.0" Color="8000ff">
      <Point X="96.66666666666667" Y="112.0" GraphRef="e56e3" RelX="0.0" RelY="1.0" />
      <Point X="96.66666666666667" Y="132.0" GraphRef="c8ce4" RelX="0.0" RelY="-1.0" ArrowHead="Arrow" />
    </Graphics>
    <Xref Database="" ID="" />
  </Interaction>
  <Interaction GraphId="b933a">
    <Graphics ZOrder="12288" LineStyle="Broken" LineThickness="1.0" Color="8000ff">
      <Point X="532.5" Y="343.0" GraphRef="f43ae" RelX="0.0" RelY="1.0" />
      <Point X="404.3333333333333" Y="420.5" GraphRef="e771d" RelX="0.5" RelY="-1.0" ArrowHead="Arrow" />
    </Graphics>
    <Xref Database="" ID="" />
  </Interaction>
  <Interaction GraphId="acb7e">
    <Graphics ZOrder="12288" LineThickness="1.0">
      <Point X="1061.0" Y="152.0" GraphRef="e9971" RelX="0.0" RelY="-1.0" />
      <Point X="1037.4093429821944" Y="160.04506117576844" GraphRef="d13bb" RelX="0.0" RelY="0.0" ArrowHead="Arrow" />
    </Graphics>
    <Xref Database="" ID="" />
  </Interaction>
  <Interaction GraphId="df910">
    <Graphics ZOrder="12288" LineThickness="1.0" Color="ff0080">
      <Point X="640.0" Y="122.83333333333333" GraphRef="faea6" RelX="0.0" RelY="1.0" />
      <Point X="640.0" Y="150.0" GraphRef="bb7d5" RelX="0.0" RelY="-1.0" ArrowHead="Arrow" />
    </Graphics>
    <Xref Database="" ID="" />
  </Interaction>
  <Interaction GraphId="c413f">
    <Graphics ConnectorType="Curved" ZOrder="12288" LineStyle="Broken" LineThickness="1.0" Color="8000ff">
      <Point X="96.66666666666667" Y="188.0" GraphRef="c8ce4" RelX="0.0" RelY="1.0" />
      <Point X="35.66666666666667" Y="141.33333333333331" GraphRef="fbff2" RelX="0.0" RelY="1.0" ArrowHead="Arrow" />
    </Graphics>
    <Xref Database="" ID="" />
  </Interaction>
  <Interaction GraphId="c964f">
    <Graphics ZOrder="12288" LineThickness="1.0" Color="8000ff">
      <Point X="231.08333333333331" Y="238.66666666666663" GraphRef="faf9e" RelX="-0.5" RelY="1.0" />
      <Point X="203.33333333333334" Y="276.0" GraphRef="f6b05" RelX="0.0" RelY="-1.0" ArrowHead="Arrow" />
    </Graphics>
    <Xref Database="" ID="" />
  </Interaction>
  <Interaction GraphId="ade7e">
    <Graphics ZOrder="12288" LineThickness="1.0" Color="ff0080">
      <Point X="832.3333333333333" Y="493.33333333333337" GraphRef="e3f7e" RelX="0.5" RelY="1.0" />
      <Point X="847.0" Y="526.3333333333334" GraphRef="bb691" RelX="-0.5" RelY="-1.0" ArrowHead="Arrow" />
      <Anchor Position="0.6214285714285713" Shape="None" GraphId="b49da" />
    </Graphics>
    <Xref Database="" ID="" />
  </Interaction>
  <Interaction GraphId="faba9">
    <Graphics ZOrder="12288" LineThickness="1.0" Color="8000ff">
      <Point X="823.6666666666666" Y="228.66666666666669" GraphRef="da00f" RelX="-0.5" RelY="-1.0" />
      <Point X="770.0" Y="220.0" GraphRef="cd799" RelX="1.0" RelY="0.0" ArrowHead="TBar" />
    </Graphics>
    <Xref Database="" ID="" />
  </Interaction>
  <Interaction GraphId="c64a0">
    <Graphics ZOrder="12288" LineThickness="1.0" Color="8000ff">
      <Point X="413.33333333333326" Y="345.3333333333332" GraphRef="ff2d6" RelX="1.0" RelY="0.0" />
      <Point X="501.0" Y="333.0" GraphRef="f43ae" RelX="-1.0" RelY="0.0" ArrowHead="Arrow" />
    </Graphics>
    <Xref Database="" ID="" />
  </Interaction>
  <Interaction GraphId="a4805">
    <Graphics ZOrder="12288" LineThickness="1.0" Color="ff0080">
      <Point X="740.0" Y="170.0" GraphRef="aa684" RelX="0.0" RelY="1.0" />
      <Point X="740.0" Y="210.0" GraphRef="cd799" RelX="0.0" RelY="-1.0" ArrowHead="Arrow" />
      <Anchor Position="0.675" Shape="None" GraphId="b7b89" />
      <Anchor Position="0.5" Shape="None" GraphId="fdd58" />
    </Graphics>
    <Xref Database="" ID="" />
  </Interaction>
  <Interaction GraphId="ebfde">
    <Comment Source="GenMAPP remarks">http://www.ncbi.nlm.nih.gov/LocusLink/LocRpt.cgi?l=8525</Comment>
    <Graphics ZOrder="12288" LineThickness="1.0" Color="8000ff">
      <Point X="826.0" Y="283.0" GraphRef="ca546" RelX="0.0" RelY="1.0" />
      <Point X="793.3333333333335" Y="306.8333333333333" GraphRef="c4b6e" RelX="0.0" RelY="-1.0" ArrowHead="TBar" />
    </Graphics>
    <Xref Database="" ID="" />
  </Interaction>
  <Interaction GraphId="ceee0">
    <Graphics ZOrder="12288" LineStyle="Broken" LineThickness="1.0" Color="8000ff">
      <Point X="360.33333333333326" Y="467.1666666666667" GraphRef="e57e1" RelX="0.0" RelY="-1.0" />
      <Point X="361.0" Y="439.5" GraphRef="e771d" RelX="0.0" RelY="1.0" ArrowHead="Arrow" />
    </Graphics>
    <Xref Database="" ID="" />
  </Interaction>
  <Interaction GraphId="f3979">
    <Graphics ZOrder="12288" LineThickness="1.0">
      <Point X="704.8792033333337" Y="861.6666666666671" GraphRef="fe4bd" RelX="0.5" RelY="-1.0" />
      <Point X="726.4794450681648" Y="850.0125385407862" GraphRef="fff87" RelX="0.0" RelY="0.0" />
    </Graphics>
    <Xref Database="" ID="" />
  </Interaction>
  <Interaction GraphId="d0eb7">
    <Graphics ZOrder="12288" LineThickness="1.0" Color="8000ff">
      <Point X="203.33333333333334" Y="338.0" GraphRef="dddb9" RelX="0.0" RelY="1.0" />
      <Point X="204.5" Y="360.0" GraphRef="fd566" RelX="0.0" RelY="-1.0" ArrowHead="Arrow" />
    </Graphics>
    <Xref Database="" ID="" />
  </Interaction>
  <Interaction GraphId="d63c6">
    <Graphics ZOrder="12288" LineThickness="1.0" Color="8f8f8f">
      <Point X="1077.0833333333335" Y="185.33333333333334" GraphRef="d3dec" RelX="0.0" RelY="-1.0" />
      <Point X="1077.0833333333335" Y="130.33333333333334" GraphRef="f00ae" RelX="0.0" RelY="1.0" ArrowHead="Arrow" />
      <Anchor Position="0.4" Shape="None" GraphId="babf6" />
    </Graphics>
    <Xref Database="" ID="" />
  </Interaction>
  <Interaction GraphId="f6b28">
    <Graphics ZOrder="12288" LineThickness="1.0" Color="ff0099">
      <Point X="130.33333333333326" Y="285.16666666666663" GraphRef="a1528" RelX="1.0" RelY="0.5" />
      <Point X="173.33333333333334" Y="286.0" GraphRef="f6b05" RelX="-1.0" RelY="0.0" ArrowHead="TBar" />
    </Graphics>
    <Xref Database="" ID="" />
  </Interaction>
  <Interaction GraphId="ede32">
    <Graphics ZOrder="12288" LineThickness="1.0" Color="ff0080">
      <Point X="725.3333333333333" Y="323.3333333333333" GraphRef="f5571" RelX="-1.0" RelY="0.0" />
      <Point X="684.3333333333333" Y="324.33333333333337" GraphRef="e7262" RelX="1.0" RelY="0.0" ArrowHead="Arrow" />
    </Graphics>
    <Xref Database="" ID="" />
  </Interaction>
  <Interaction GraphId="acde8">
    <Graphics ZOrder="12288" LineThickness="1.0" Color="8000ff">
      <Point X="1053.6666666666665" Y="515.1666666666667" GraphRef="cd392" RelX="0.0" RelY="1.0" />
      <Point X="1053.3333333333333" Y="553.3333333333334" GraphRef="beb0c" RelX="0.0" RelY="-1.0" ArrowHead="Arrow" />
    </Graphics>
    <Xref Database="" ID="" />
  </Interaction>
  <Interaction GraphId="a8572">
    <Graphics ZOrder="12288" LineThickness="1.0" Color="8000ff">
      <Point X="420.0" Y="112.0" GraphRef="e04fa" RelX="0.0" RelY="1.0" />
      <Point X="451.6666666666667" Y="150.0" GraphRef="a6668" RelX="-0.5" RelY="-1.0" ArrowHead="Arrow" />
    </Graphics>
    <Xref Database="" ID="" />
  </Interaction>
  <Interaction GraphId="f51ee">
    <Graphics ZOrder="12288" LineStyle="Broken" LineThickness="1.0" Color="8000ff">
      <Point X="236.0" Y="370.0" GraphRef="fd566" RelX="1.0" RelY="0.0" />
      <Point X="317.6666666666667" Y="420.5" GraphRef="e771d" RelX="-0.5" RelY="-1.0" ArrowHead="Arrow" />
    </Graphics>
    <Xref Database="" ID="" />
  </Interaction>
  <Interaction GraphId="ce7cf">
    <Graphics ZOrder="12288" LineThickness="1.0" Color="ff0080">
      <Point X="790.9999999999998" Y="403.3333333333333" GraphRef="e3c03" RelX="1.0" RelY="0.0" />
      <Point X="874.8333333333333" Y="403.16666666666674" GraphRef="a9089" RelX="-1.0" RelY="0.0" ArrowHead="Arrow" />
    </Graphics>
    <Xref Database="" ID="" />
  </Interaction>
  <Interaction GraphId="d0f3a">
    <Graphics ConnectorType="Elbow" ZOrder="12288" LineStyle="Broken" LineThickness="1.0" Color="8000ff">
      <Point X="345.0" Y="170.0" GraphRef="e52b6" RelX="0.5" RelY="1.0" />
      <Point X="398.8657512297998" Y="218.96530025057206" GraphRef="d329c" RelX="0.0" RelY="0.0" />
    </Graphics>
    <Xref Database="" ID="" />
  </Interaction>
  <Interaction GraphId="f9d6b">
    <Graphics ZOrder="12288" LineThickness="1.0" Color="ff0080">
      <Point X="681.3333333333334" Y="631.3333333333334" GraphRef="b28d7" RelX="1.0" RelY="0.0" />
      <Point X="946.5635880590088" Y="632.0149802543923" GraphRef="f730f" RelX="0.0" RelY="0.0" />
    </Graphics>
    <Xref Database="" ID="" />
  </Interaction>
  <Interaction GraphId="d2f11">
    <Graphics ZOrder="12288" LineThickness="1.0" Color="ff0080">
      <Point X="740.0" Y="197.0" GraphRef="b7b89" RelX="0.0" RelY="0.0" />
      <Point X="640.0" Y="170.0" GraphRef="bb7d5" RelX="0.0" RelY="1.0" />
    </Graphics>
    <Xref Database="" ID="" />
  </Interaction>
  <Interaction GraphId="b292c">
    <Graphics ZOrder="12288" LineThickness="1.0" Color="ff0080">
      <Point X="994.0" Y="255.66666666666666" GraphRef="d08b2" RelX="0.0" RelY="1.0" />
      <Point X="891.0" Y="396.33333333333337" GraphRef="a9089" RelX="0.0" RelY="-1.0" ArrowHead="Arrow" />
    </Graphics>
    <Xref Database="" ID="" />
  </Interaction>
  <Interaction GraphId="b837f">
    <Graphics ConnectorType="Elbow" ZOrder="12288" LineStyle="Broken" LineThickness="1.0" Color="8000ff">
      <Point X="907.1666666666667" Y="403.16666666666674" GraphRef="a9089" RelX="1.0" RelY="0.0" />
      <Point X="1053.6666666666665" Y="496.16666666666674" GraphRef="cd392" RelX="0.0" RelY="-1.0" ArrowHead="Arrow" />
    </Graphics>
    <Xref Database="" ID="" />
  </Interaction>
  <Interaction GraphId="fcbaf">
    <Graphics ZOrder="12288" LineThickness="1.0" Color="8000ff">
      <Point X="204.5" Y="380.0" GraphRef="fd566" RelX="0.0" RelY="1.0" />
      <Point X="227.33333333333331" Y="430.0" GraphRef="a99ad" RelX="0.0" RelY="-1.0" ArrowHead="Arrow" />
    </Graphics>
    <Xref Database="" ID="" />
  </Interaction>
  <Interaction GraphId="f230f">
    <Graphics ZOrder="12288" LineThickness="1.0">
      <Point X="1061.0" Y="152.0" GraphRef="e9971" RelX="0.0" RelY="-1.0" />
      <Point X="1077.0833333333335" Y="163.33333333333334" GraphRef="babf6" RelX="0.0" RelY="0.0" ArrowHead="Arrow" />
    </Graphics>
    <Xref Database="" ID="" />
  </Interaction>
  <Interaction GraphId="a8e79">
    <Graphics ZOrder="12288" LineStyle="Broken" LineThickness="1.0">
      <Point X="35.66666666666667" Y="125.33333333333331" GraphRef="fbff2" RelX="0.0" RelY="-1.0" />
      <Point X="36.333333333333336" Y="84.33333333333333" GraphRef="db7e8" RelX="0.0" RelY="1.0" ArrowHead="Arrow" />
    </Graphics>
    <Xref Database="" ID="" />
  </Interaction>
  <Interaction GraphId="d2d7b">
    <Graphics ZOrder="12288" LineThickness="1.0" Color="ff0080">
      <Point X="764.0833333333331" Y="411.3333333333333" GraphRef="e3c03" RelX="0.5" RelY="1.0" />
      <Point X="775.3333333333333" Y="436.33333333333337" GraphRef="e3f7e" RelX="-1.0" RelY="-0.5" ArrowHead="Arrow" />
    </Graphics>
    <Xref Database="" ID="" />
  </Interaction>
  <Interaction GraphId="b75ab">
    <Graphics ZOrder="12288" LineThickness="1.0" Color="8000ff">
      <Point X="111.66666666666667" Y="180.0" GraphRef="db337" RelX="0.5" RelY="1.0" />
      <Point X="203.33333333333334" Y="276.0" GraphRef="f6b05" RelX="0.0" RelY="-1.0" ArrowHead="Arrow" />
    </Graphics>
    <Xref Database="" ID="" />
  </Interaction>
  <Interaction GraphId="cd354">
    <Graphics ZOrder="12288" LineStyle="Broken" LineThickness="1.0" Color="ff0080">
      <Point X="684.3333333333333" Y="343.33333333333337" GraphRef="e7262" RelX="1.0" RelY="0.5" />
      <Point X="737.1666666666665" Y="395.3333333333333" GraphRef="e3c03" RelX="0.0" RelY="-1.0" ArrowHead="Arrow" />
    </Graphics>
    <Xref Database="" ID="" />
  </Interaction>
  <Interaction GraphId="d4ea9">
    <Graphics ConnectorType="Curved" ZOrder="12288" LineThickness="1.0" Color="8000ff">
      <Point X="847.0" Y="546.3333333333334" GraphRef="bb691" RelX="-0.5" RelY="1.0" />
      <Point X="827.0" Y="580.3333333333334" GraphRef="aaf0e" RelX="1.0" RelY="0.0" ArrowHead="Arrow" />
    </Graphics>
    <Xref Database="" ID="" />
  </Interaction>
  <Interaction GraphId="fe249">
    <Graphics ZOrder="12288" LineThickness="1.0" Color="ff0080">
      <Point X="891.0" Y="410.0000000000001" GraphRef="a9089" RelX="0.0" RelY="1.0" />
      <Point X="938.6666666666666" Y="466.0" GraphRef="ed17a" RelX="-1.0" RelY="-0.5" ArrowHead="TBar" />
    </Graphics>
    <Xref Database="" ID="" />
  </Interaction>
  <Interaction GraphId="b9a19">
    <Graphics ZOrder="12288" LineThickness="1.0" Color="8000ff">
      <Point X="438.6666666666667" Y="476.6666666666667" GraphRef="ea44e" RelX="-1.0" RelY="0.0" />
      <Point X="374.9999999999999" Y="476.6666666666667" GraphRef="e57e1" RelX="1.0" RelY="0.0" ArrowHead="Arrow" />
    </Graphics>
    <Xref Database="" ID="" />
  </Interaction>
  <Interaction GraphId="dc390">
    <Graphics ZOrder="12288" LineThickness="1.0">
      <Point X="740.2" Y="286.93333333333334" />
      <Point X="752.3333333333333" Y="283.6666666666667" GraphRef="b3b7b" RelX="-1.0" RelY="0.0" />
    </Graphics>
    <Xref Database="" ID="" />
  </Interaction>
  <Interaction GraphId="c0bbf">
    <Graphics ZOrder="12288" LineThickness="1.0" Color="ff0080">
      <Point X="793.3333333333335" Y="325.8333333333333" GraphRef="c4b6e" RelX="0.0" RelY="1.0" />
      <Point X="882.9166666666666" Y="396.33333333333337" GraphRef="a9089" RelX="-0.5" RelY="-1.0" ArrowHead="Arrow" />
    </Graphics>
    <Xref Database="" ID="" />
  </Interaction>
  <Interaction GraphId="e384c">
    <Graphics ZOrder="12288" LineThickness="1.0">
      <Point X="981.6666666666666" Y="150.0" GraphRef="ed286" RelX="0.0" RelY="-1.0" />
      <Point X="977.1513440860215" Y="159.49462365591395" GraphRef="ac5e5" RelX="0.0" RelY="0.0" ArrowHead="Arrow" />
    </Graphics>
    <Xref Database="" ID="" />
  </Interaction>
  <Interaction GraphId="f2ab1">
    <Graphics ZOrder="12288" LineThickness="1.0" Color="808080">
      <Point X="740.0" Y="190.0" GraphRef="fdd58" RelX="0.0" RelY="0.0" />
      <Point X="683.3333333333331" Y="210.5" GraphRef="ad014" RelX="0.5" RelY="-1.0" ArrowHead="Arrow" />
    </Graphics>
    <Xref Database="" ID="" />
  </Interaction>
  <Interaction GraphId="fc40d">
    <Graphics ZOrder="12288" LineThickness="1.0" Color="ff0080">
      <Point X="856.6666666666666" Y="526.6666666666666" />
      <Point X="907.6666666666666" Y="578.6666666666666" GraphRef="b4f20" RelX="-0.5" RelY="-1.0" ArrowHead="Arrow" />
      <Anchor Position="0.6764059063776316" Shape="None" GraphId="f4a87" />
    </Graphics>
    <Xref Database="" ID="" />
  </Interaction>
  <Interaction GraphId="f7931">
    <Graphics ZOrder="12288" LineThickness="1.0" Color="8000ff">
      <Point X="801.3333333333333" Y="198.33333333333331" GraphRef="ebd8b" RelX="-1.0" RelY="0.0" />
      <Point X="740.0" Y="190.0" GraphRef="fdd58" RelX="0.0" RelY="0.0" ArrowHead="TBar" />
    </Graphics>
    <Xref Database="" ID="" />
  </Interaction>
  <Interaction GraphId="d1b65">
    <Graphics ZOrder="12288" LineThickness="1.0" Color="8000ff">
      <Point X="976.6666666666666" Y="508.0" GraphRef="ed17a" RelX="0.0" RelY="1.0" />
      <Point X="968.8260545995063" Y="656.329573598902" GraphRef="e8430" RelX="0.0" RelY="0.0" ArrowHead="TBar" />
    </Graphics>
    <Xref Database="" ID="" />
  </Interaction>
  <Interaction GraphId="f0cf4">
    <Graphics ZOrder="12288" LineThickness="1.0" Color="8000ff">
      <Point X="250.0" Y="112.0" GraphRef="b14d3" RelX="0.0" RelY="1.0" />
      <Point X="250.0" Y="150.0" GraphRef="b7107" RelX="0.0" RelY="-1.0" ArrowHead="Arrow" />
    </Graphics>
    <Xref Database="" ID="" />
  </Interaction>
  <Interaction GraphId="b6e62">
    <Graphics ZOrder="12288" LineThickness="1.0" Color="ff0080">
      <Point X="740.3333333333335" Y="269.0" GraphRef="a9f40" RelX="0.0" RelY="1.0" />
      <Point X="740.0" Y="313.8333333333333" GraphRef="f5571" RelX="0.0" RelY="-1.0" ArrowHead="Arrow" />
    </Graphics>
    <Xref Database="" ID="" />
  </Interaction>
  <Interaction GraphId="e88f5">
    <Graphics ZOrder="12288" LineThickness="1.0" Color="8000ff">
      <Point X="179.74856666666665" Y="538.0" GraphRef="a99ad" RelX="-1.0" RelY="0.5" />
      <Point X="134.0" Y="554.0" GraphRef="d0a70" RelX="0.5" RelY="-1.0" ArrowHead="Arrow" />
    </Graphics>
    <Xref Database="" ID="" />
  </Interaction>
  <Interaction GraphId="d0a94">
    <Graphics ZOrder="12288" LineThickness="1.0" Color="8f8f8f">
      <Point X="891.1633678919259" Y="561.8397737983034" GraphRef="f4a87" RelX="0.0" RelY="0.0" />
      <Point X="921.3333333333333" Y="564.0" GraphRef="def10" RelX="-1.0" RelY="0.0" ArrowHead="Arrow" />
    </Graphics>
    <Xref Database="" ID="" />
  </Interaction>
  <Interaction GraphId="be348">
    <Graphics ZOrder="12288" LineThickness="1.0" Color="8000ff">
      <Point X="767.8333333333335" Y="513.0" GraphRef="bc693" RelX="1.0" RelY="0.0" />
      <Point X="841.447619047619" Y="513.8404761904762" GraphRef="b49da" RelX="0.0" RelY="0.0" ArrowHead="TBar" />
    </Graphics>
    <Xref Database="" ID="" />
  </Interaction>
  <Interaction GraphId="a4ede">
    <Graphics ZOrder="12288" LineStyle="Broken" LineThickness="1.0" Color="8000ff">
      <Point X="1053.3333333333333" Y="573.3333333333334" GraphRef="beb0c" RelX="0.0" RelY="1.0" />
      <Point X="985.0337375814731" Y="674.0312608780894" GraphRef="af380" RelX="0.0" RelY="0.0" ArrowHead="TBar" />
    </Graphics>
    <Xref Database="" ID="" />
  </Interaction>
  <Interaction GraphId="c3524">
    <Graphics ZOrder="12288" LineThickness="1.0" Color="ff0080">
      <Point X="110.33333333333334" Y="370.0" GraphRef="cc0c0" RelX="1.0" RelY="0.0" />
      <Point X="173.0" Y="370.0" GraphRef="fd566" RelX="-1.0" RelY="0.0" ArrowHead="TBar" />
    </Graphics>
    <Xref Database="" ID="" />
  </Interaction>
  <Interaction GraphId="c6fe1">
    <Graphics ZOrder="12288" LineStyle="Broken" LineThickness="1.0" Color="ff0080">
      <Point X="682.3333333333334" Y="442.33333333333326" GraphRef="fa4f4" RelX="1.0" RelY="0.0" />
      <Point X="737.1666666666665" Y="411.3333333333333" GraphRef="e3c03" RelX="0.0" RelY="1.0" ArrowHead="Arrow" />
    </Graphics>
    <Xref Database="" ID="" />
  </Interaction>
  <Interaction GraphId="e71b9">
    <Graphics ZOrder="12288" LineThickness="1.0">
      <Point X="786.0000000000005" Y="844.6666666666671" GraphRef="f68be" RelX="0.0" RelY="1.0" />
      <Point X="826.0892311930826" Y="850.3714927250203" GraphRef="ac9ef" RelX="0.0" RelY="0.0" />
    </Graphics>
    <Xref Database="" ID="" />
  </Interaction>
  <Interaction GraphId="a2989">
    <Graphics ZOrder="12288" LineStyle="Broken" LineThickness="1.0" Color="0f0f0f">
      <Point X="590.0" Y="70.0" />
      <Point X="590.0" Y="975.0" />
    </Graphics>
    <Xref Database="" ID="" />
  </Interaction>
  <Interaction GraphId="e2b87">
    <Graphics ZOrder="12288" LineThickness="1.0" Color="ff0080">
      <Point X="971.5833333333333" Y="132.99999999999997" GraphRef="f4c24" RelX="0.0" RelY="1.0" />
      <Point X="994.0" Y="239.66666666666666" GraphRef="d08b2" RelX="0.0" RelY="-1.0" ArrowHead="Arrow" />
      <Anchor Position="0.24838709677419354" Shape="None" GraphId="ac5e5" />
    </Graphics>
    <Xref Database="" ID="" />
  </Interaction>
  <Interaction GraphId="ff587">
    <Graphics ZOrder="12288" LineThickness="1.0" Color="8000ff">
      <Point X="189.64302500000002" Y="180.0" GraphRef="ed3c1" RelX="0.5" RelY="1.0" />
      <Point X="203.33333333333334" Y="276.0" GraphRef="f6b05" RelX="0.0" RelY="-1.0" ArrowHead="Arrow" />
    </Graphics>
    <Xref Database="" ID="" />
  </Interaction>
  <Interaction GraphId="a827d">
    <Graphics ZOrder="12288" LineThickness="1.0">
      <Point X="826.0892311930826" Y="850.3714927250203" GraphRef="ac9ef" RelX="0.0" RelY="0.0" />
      <Point X="788.0000000000005" Y="858.6666666666671" GraphRef="e239d" RelX="0.0" RelY="-1.0" />
    </Graphics>
    <Xref Database="" ID="" />
  </Interaction>
  <Interaction GraphId="ca5d2">
    <Graphics ZOrder="12288" LineStyle="Broken" LineThickness="1.0" Color="8000ff">
      <Point X="236.0" Y="370.0" GraphRef="fd566" RelX="1.0" RelY="0.0" />
      <Point X="346.6666666666665" Y="345.3333333333332" GraphRef="ff2d6" RelX="-1.0" RelY="0.0" ArrowHead="Arrow" />
    </Graphics>
    <Xref Database="" ID="" />
  </Interaction>
  <Interaction GraphId="c18dc">
    <Graphics ZOrder="12288" LineThickness="1.0" Color="ff0080">
      <Point X="740.0" Y="230.0" GraphRef="cd799" RelX="0.0" RelY="1.0" />
      <Point X="740.3333333333335" Y="253.0" GraphRef="a9f40" RelX="0.0" RelY="-1.0" ArrowHead="Arrow" />
    </Graphics>
    <Xref Database="" ID="" />
  </Interaction>
  <Interaction GraphId="d4c60">
    <Graphics ZOrder="12288" LineStyle="Broken" LineThickness="1.0" Color="ff0080">
      <Point X="72.66666666666667" Y="427.8333333333333" GraphRef="d7ae8" RelX="0.0" RelY="-1.0" />
      <Point X="72.33333333333334" Y="398.0" GraphRef="cc0c0" RelX="0.0" RelY="1.0" ArrowHead="Arrow" />
    </Graphics>
    <Xref Database="" ID="" />
  </Interaction>
  <Label TextLabel="Regulators of G-protein&#xA;signaling (RGS)" GraphId="d1733">
    <Graphics CenterX="1215.9999999999998" CenterY="128.5" Width="152.33333333333334" Height="22.33333333333337" ZOrder="28672" FillColor="ffffff" FontWeight="Bold" FontSize="10" Valign="Middle" Color="0000ff" />
  </Label>
  <Label TextLabel="Adenylyl  Cyclases" GraphId="f6d46">
    <Graphics CenterX="282.0" CenterY="670.6666666666666" Width="123.33333333333333" Height="16.0" ZOrder="28672" FillColor="ffffff" FontWeight="Bold" FontSize="10" Valign="Middle" Color="0000ff" />
  </Label>
  <Label TextLabel="Phospholipase-C" GraphId="a9f40">
    <Graphics CenterX="740.3333333333334" CenterY="261.0" Width="111.33333333333333" Height="16.0" ZOrder="28672" FillColor="ffffff" FontWeight="Bold" FontSize="10" Valign="Middle" Color="0000ff" />
  </Label>
  <Label TextLabel="Ets complex" GraphId="cc1be">
    <Graphics CenterX="684.6666666666671" CenterY="927.6666666666671" Width="82.33333333333333" Height="16.0" ZOrder="28672" FillColor="ffffff" FontWeight="Bold" FontSize="10" Valign="Middle" />
  </Label>
  <Label TextLabel="Camk2" GraphId="bc693">
    <Graphics CenterX="743.6666666666666" CenterY="513.0" Width="48.333333333333336" Height="16.0" ZOrder="28672" FillColor="ffffff" FontWeight="Bold" FontSize="10" Valign="Middle" Color="0000ff" />
  </Label>
  <Label TextLabel="Gbg" GraphId="ad014">
    <Graphics CenterX="675.6666666666666" CenterY="220.0" Width="30.666666666666668" Height="19.0" ZOrder="28672" FillColor="ffffff" FontWeight="Bold" FontSize="10" Valign="Middle" Color="0000ff" />
  </Label>
  <Label TextLabel="Predicted Cxn43" GraphId="ee57c">
    <Graphics CenterX="784.6666666666671" CenterY="758.6666666666671" Width="109.33333333333333" Height="16.0" ZOrder="28672" FillColor="ffffff" FontWeight="Bold" FontSize="10" Valign="Middle" />
  </Label>
  <Label TextLabel="AP-1 complex" GraphId="ef32e">
    <Graphics CenterX="682.6666666666671" CenterY="772.6666666666671" Width="93.33333333333333" Height="16.0" ZOrder="28672" FillColor="ffffff" FontWeight="Bold" FontSize="10" Valign="Middle" />
  </Label>
  <Label TextLabel="Pip2" GraphId="b3b7b">
    <Graphics CenterX="772.0" CenterY="283.6666666666667" Width="39.333333333333336" Height="19.0" ZOrder="28672" FillColor="ffffff" FontWeight="Bold" FontSize="12" Valign="Middle" Color="008080" />
  </Label>
  <Label TextLabel="Cell Growth" GraphId="db7e8">
    <Graphics CenterX="36.333333333333336" CenterY="76.33333333333333" Width="87.33333333333333" Height="16.0" ZOrder="28672" FillColor="ffffff" FontWeight="Bold" FontSize="11" Valign="Middle" />
  </Label>
  <Label TextLabel="Myometrial Contraction" GraphId="d5517">
    <Graphics CenterX="1001.3333333333334" CenterY="701.3333333333334" Width="182.33333333333334" Height="19.0" ZOrder="28672" FillColor="ffffff" FontWeight="Bold" FontSize="12" Valign="Middle" Color="ff0000" />
  </Label>
  <Label TextLabel="Gbg" GraphId="b58c7">
    <Graphics CenterX="468.5" CenterY="667.5833333333334" Width="25.0" Height="25.166666666666668" ZOrder="28672" FillColor="ffffff" FontWeight="Bold" FontSize="12" Valign="Middle" Color="0033ff" />
  </Label>
  <Label TextLabel="MAPK" GraphId="cd392">
    <Graphics CenterX="1053.6666666666667" CenterY="505.6666666666667" Width="52.333333333333336" Height="19.0" ZOrder="28672" FillColor="ffffff" FontWeight="Bold" FontSize="12" Valign="Middle" Color="808080" />
  </Label>
  <Label TextLabel="Ca2+" GraphId="f4c24">
    <Graphics CenterX="971.5833333333334" CenterY="124.83333333333331" Width="31.166666666666668" Height="16.333333333333332" ZOrder="28672" FillColor="ffffff" FontWeight="Bold" FontSize="10" Valign="Middle" Color="008080" />
  </Label>
  <Label TextLabel="SR" GraphId="a9ad9">
    <Graphics CenterX="643.6666666666666" CenterY="371.0" Width="28.333333333333332" Height="19.0" ZOrder="28672" FillColor="ffffff" FontWeight="Bold" FontSize="12" Valign="Middle" Color="999999" />
  </Label>
  <Label TextLabel="TR" GraphId="d3dd0">
    <Graphics CenterX="857.5000000000005" CenterY="845.3333333333337" Width="31.0" Height="16.0" ZOrder="28672" FillColor="ffffff" FontWeight="Bold" FontSize="9" Valign="Middle" Color="ff0000" />
  </Label>
  <Label TextLabel="Pi + " GraphId="ed798">
    <Graphics CenterX="919.6666666666667" CenterY="677.9999999999999" Width="62.333333333333336" Height="16.0" ZOrder="28672" FillColor="ffffff" FontWeight="Bold" FontSize="11" Valign="Middle" Color="008080" />
  </Label>
  <Label TextLabel="Calcium Influx" GraphId="d08b2">
    <Graphics CenterX="994.0" CenterY="247.66666666666666" Width="97.33333333333333" Height="16.0" ZOrder="28672" FillColor="ffffff" FontWeight="Bold" FontSize="10" Valign="Middle" Color="008080" />
  </Label>
  <Label TextLabel="Transcriptional Regulation" GraphId="d5a20">
    <Graphics CenterX="303.9999999999999" CenterY="872.6666666666666" Width="204.00000000000028" Height="20.0" ZOrder="28672" FillColor="ffffff" FontWeight="Bold" FontSize="14" Valign="Middle" />
  </Label>
  <Label TextLabel="Nucleus" GraphId="ec85e">
    <Graphics CenterX="903.4166666666671" CenterY="760.3333333333337" Width="66.83333333333326" Height="16.0" ZOrder="28672" FillColor="ffffff" FontWeight="Bold" FontSize="12" Valign="Middle" Color="999999" />
  </Label>
  <Label TextLabel="IGFBP" GraphId="fbff2">
    <Graphics CenterX="35.66666666666667" CenterY="133.33333333333331" Width="45.333333333333336" Height="16.0" ZOrder="28672" FillColor="ffffff" FontWeight="Bold" FontSize="10" Valign="Middle" Color="0000ff" />
  </Label>
  <Label TextLabel="LPA" GraphId="faea6">
    <Graphics CenterX="640.0" CenterY="113.33333333333333" Width="37.333333333333336" Height="19.0" ZOrder="28672" FillColor="ffffff" FontWeight="Bold" FontSize="12" Valign="Middle" Color="008080" />
  </Label>
  <Label TextLabel="IGFBP" GraphId="cb5f0">
    <Graphics CenterX="160.99999999999997" CenterY="670.6666666666666" Width="45.333333333333336" Height="16.0" ZOrder="28672" FillColor="ffffff" FontWeight="Bold" FontSize="10" Valign="Middle" Color="0000ff" />
  </Label>
  <Label TextLabel="TR" GraphId="c04a5">
    <Graphics CenterX="60.0" CenterY="418.0" Width="20.333333333333332" Height="15.0" ZOrder="28672" FillColor="ffffff" FontWeight="Bold" FontSize="9" Valign="Middle" Color="ff0000" />
  </Label>
  <Label TextLabel="RGS" GraphId="da00f">
    <Graphics CenterX="832.0" CenterY="236.66666666666669" Width="33.333333333333336" Height="16.0" ZOrder="28672" FillColor="ffffff" FontWeight="Bold" FontSize="10" Valign="Middle" Color="0000ff" />
  </Label>
  <Label TextLabel="PKC inhibitor 1" GraphId="f7310">
    <Graphics CenterX="1223.333333333333" CenterY="461.33333333333337" Width="150.33333333333334" Height="16.0" ZOrder="28672" FillColor="ffffff" FontWeight="Bold" FontSize="10" Valign="Middle" Color="0000ff" />
  </Label>
  <Label TextLabel="Na+&#xA;" GraphId="d3dec">
    <Graphics CenterX="1077.0833333333333" CenterY="193.33333333333334" Width="28.166666666666668" Height="16.0" ZOrder="28672" FillColor="ffffff" FontWeight="Bold" FontSize="10" Valign="Middle" Color="008080" />
  </Label>
  <Label TextLabel="Transcription Factors" GraphId="d5f67">
    <Graphics CenterX="80.5" CenterY="555.0" Width="109.0" Height="16.0" ZOrder="28672" FillColor="ffffff" FontWeight="Bold" FontSize="10" Valign="Middle" />
  </Label>
  <Label TextLabel="Calcium Mobilization" GraphId="e3c03">
    <Graphics CenterX="737.1666666666666" CenterY="403.3333333333333" Width="107.66666666666667" Height="16.0" ZOrder="28672" FillColor="ffffff" FontWeight="Bold" FontSize="10" Valign="Middle" Color="008080" />
  </Label>
  <Label TextLabel="Myometrial Relaxation" GraphId="e771d">
    <Graphics CenterX="361.0" CenterY="430.0" Width="173.33333333333334" Height="19.0" ZOrder="28672" FillColor="ffffff" FontWeight="Bold" FontSize="12" Valign="Middle" Color="800080" />
  </Label>
  <Label TextLabel="Ca2+" GraphId="cff6d">
    <Graphics CenterX="1043.25" CenterY="127.66666666666669" Width="30.5" Height="16.0" ZOrder="28672" FillColor="ffffff" FontWeight="Bold" FontSize="10" Valign="Middle" Color="008080" />
  </Label>
  <Label TextLabel="PKC" GraphId="a9089">
    <Graphics CenterX="891.0" CenterY="403.1666666666667" Width="32.333333333333336" Height="13.666666666666666" ZOrder="28672" FillColor="ffffff" FontWeight="Bold" FontSize="10" Valign="Middle" Color="0000ff" />
  </Label>
  <Label TextLabel="TR " GraphId="cc3d4">
    <Graphics CenterX="182.24999999999906" CenterY="872.0000000000003" Width="52.83333333333528" Height="19.0" ZOrder="28672" FillColor="ffffff" FontWeight="Bold" FontSize="14" Valign="Middle" Color="ff0000" />
  </Label>
  <Label TextLabel="Adenylyl Cyclases" GraphId="dddb9">
    <Graphics CenterX="203.33333333333334" CenterY="330.0" Width="119.33333333333333" Height="16.0" ZOrder="28672" FillColor="ffffff" FontWeight="Bold" FontSize="10" Valign="Middle" Color="0000ff" />
  </Label>
  <Label TextLabel="Pge2" GraphId="d7ae8">
    <Graphics CenterX="72.66666666666667" CenterY="437.3333333333333" Width="44.333333333333336" Height="19.0" ZOrder="28672" FillColor="ffffff" FontWeight="Bold" FontSize="12" Valign="Middle" Color="008080" />
  </Label>
  <Label TextLabel="Pathways of Myometrial Contraction" GraphId="d4fcf">
    <Graphics CenterX="336.24999999999966" CenterY="912.6666666666671" Width="251.50000000000063" Height="16.0" ZOrder="28672" FillColor="ffffff" FontWeight="Bold" FontSize="14" Valign="Middle" />
  </Label>
  <Label TextLabel="Mg2+" GraphId="e6dd1">
    <Graphics CenterX="948.25" CenterY="535.6666666666666" Width="29.5" Height="16.0" ZOrder="28672" FillColor="ffffff" FontWeight="Bold" FontSize="10" Valign="Middle" Color="008080" />
  </Label>
  <Label TextLabel="IP3" GraphId="f5571">
    <Graphics CenterX="740.0" CenterY="323.3333333333333" Width="29.333333333333332" Height="19.0" ZOrder="28672" FillColor="ffffff" FontWeight="Bold" FontSize="12" Valign="Middle" Color="008080" />
  </Label>
  <Label TextLabel="Predicted OT-R" GraphId="db73f">
    <Graphics CenterX="790.3333333333338" CenterY="945.6666666666671" Width="101.33333333333333" Height="16.0" ZOrder="28672" FillColor="ffffff" FontWeight="Bold" FontSize="10" Valign="Middle" />
  </Label>
  <Label TextLabel="DAG" GraphId="c4b6e">
    <Graphics CenterX="793.3333333333334" CenterY="316.3333333333333" Width="40.333333333333336" Height="19.0" ZOrder="28672" FillColor="ffffff" FontWeight="Bold" FontSize="12" Valign="Middle" Color="008080" />
  </Label>
  <Label TextLabel="Phospholipase-C" GraphId="de99f">
    <Graphics CenterX="1271.9999999999998" CenterY="584.0" Width="111.33333333333333" Height="16.0" ZOrder="28672" FillColor="ffffff" FontWeight="Bold" FontSize="10" Valign="Middle" Color="0000ff" />
  </Label>
  <Label TextLabel="Activation via CRH and cAMP" GraphId="cb9b0">
    <Graphics CenterX="388.1666666666666" CenterY="318.99999999999994" Width="162.33333333333337" Height="12.0" ZOrder="28672" FillColor="ffffff" FontWeight="Bold" FontSize="10" Valign="Middle" />
  </Label>
  <Label TextLabel="NO" GraphId="e57e1">
    <Graphics CenterX="360.3333333333333" CenterY="476.6666666666667" Width="29.333333333333332" Height="19.0" ZOrder="28672" FillColor="ffffff" FontWeight="Bold" FontSize="12" Valign="Middle" />
  </Label>
  <Label TextLabel="Gbg" GraphId="e73d9">
    <Graphics CenterX="295.1666666666667" CenterY="262.0" Width="33.666666666666664" Height="19.0" ZOrder="28672" FillColor="ffffff" FontWeight="Bold" FontSize="10" Valign="Middle" Color="0000ff" />
  </Label>
  <Label TextLabel="PKC" GraphId="fc28e">
    <Graphics CenterX="1221.9166666666663" CenterY="321.0" Width="52.833333333333485" Height="16.0" ZOrder="28672" FillColor="ffffff" FontWeight="Bold" FontSize="10" Valign="Middle" Color="0000ff" />
  </Label>
  <Label TextLabel="PKC inhibitor 1" GraphId="ac8bd">
    <Comment Source="GenMAPP remarks">PMID: 9861170 PMID: 1317796</Comment>
    <Graphics CenterX="997.0833333333334" CenterY="377.3333333333333" Width="84.16666666666667" Height="16.0" ZOrder="28672" FillColor="ffffff" FontWeight="Bold" FontSize="10" Valign="Middle" Color="0000ff" />
  </Label>
  <Label TextLabel="Pathways of Myometrial Relaxation" GraphId="e884f">
    <Graphics CenterX="332.91666666666634" CenterY="893.3333333333338" Width="247.50000000000063" Height="16.0" ZOrder="28672" FillColor="ffffff" FontWeight="Bold" FontSize="14" Valign="Middle" />
  </Label>
  <Label TextLabel="P" GraphId="aaacd" GroupRef="bae60">
    <Graphics CenterX="762.3333333333334" CenterY="565.0" Width="12.333333333333334" Height="12.0" ZOrder="28672" FillColor="ffffff" FontWeight="Bold" FontSize="8" Valign="Middle" />
  </Label>
  <Label TextLabel="Camk2" GraphId="e2a30">
    <Graphics CenterX="1178.333333333333" CenterY="584.6666666666665" Width="58.0" Height="16.0" ZOrder="28672" FillColor="ffffff" FontWeight="Bold" FontSize="10" Valign="Middle" Color="0000ff" />
  </Label>
  <Label TextLabel="Na+&#xA;" GraphId="f00ae">
    <Graphics CenterX="1077.0833333333333" CenterY="122.33333333333334" Width="28.166666666666668" Height="16.0" ZOrder="28672" FillColor="ffffff" FontWeight="Bold" FontSize="10" Valign="Middle" Color="008080" />
  </Label>
  <Shape GraphId="d4312">
    <Attribute Key="org.pathvisio.DoubleLineProperty" Value="Double" />
    <Graphics CenterX="813.0000000000005" CenterY="853.3333333333337" Width="416.0" Height="254.0" ZOrder="16384" FontSize="10" Valign="Middle" ShapeType="RoundedRectangle" LineThickness="3.0" Color="c0c0c0" Rotation="0.0" />
  </Shape>
  <Shape GraphId="b453e">
    <Graphics CenterX="310.58333333333326" CenterY="892.4166666666665" Width="356.8333333333335" Height="83.16666666666674" ZOrder="16384" FontSize="10" Valign="Middle" ShapeType="Rectangle" Rotation="0.0" />
  </Shape>
  <Shape GraphId="ceece" GroupRef="bae60">
    <Graphics CenterX="762.3962033333333" CenterY="564.5" Width="11.207593333333307" Height="11.0" ZOrder="16384" FontSize="10" Valign="Middle" ShapeType="Oval" Rotation="0.0" />
  </Shape>
  <Shape GraphId="eac9b">
    <Graphics CenterX="1219.637283333333" CenterY="406.82699999999994" Width="207.39210000000003" Height="593.6793333333333" ZOrder="16384" FontSize="10" Valign="Middle" ShapeType="Rectangle" Rotation="0.0" />
  </Shape>
  <Shape GraphId="d4650">
    <Graphics CenterX="348.34338333333335" CenterY="731.8333333333334" Width="458.6867666666667" Height="170.33333333333326" ZOrder="16384" FontSize="10" Valign="Middle" ShapeType="Rectangle" Rotation="0.0" />
  </Shape>
  <Shape GraphId="b3fa6">
    <Attribute Key="org.pathvisio.DoubleLineProperty" Value="Double" />
    <Graphics CenterX="644.0" CenterY="397.5" Width="50.0" Height="229.0" ZOrder="16384" FontSize="10" Valign="Middle" ShapeType="Oval" LineThickness="3.0" Color="c0c0c0" Rotation="0.0" />
  </Shape>
  <Group GroupId="b262c" GraphId="a753e" Style="Complex" />
  <Group GroupId="ff3b9" Style="Complex" />
  <Group GroupId="ca8b3" GraphId="c8ce4" />
  <Group GroupId="aa636" GraphId="ef2b7" />
  <Group GroupId="af3f8" GraphId="ed17a" Style="Group" />
  <Group GroupId="b8909" GraphId="fa4f4" Style="Group" />
  <Group GroupId="b01f5" GraphId="a1528" Style="Group" />
  <Group GroupId="f0a9f" GraphId="ccf62" />
  <Group GroupId="bae60" Style="Group" />
  <Group GroupId="ab773" GraphId="f68be" Style="Complex" />
  <Group GroupId="b38f8" GraphId="b28d7" />
  <Group GroupId="de038" GraphId="bf5a0" Style="Complex" />
  <Group GroupId="ac6cc" GraphId="e3f7e" Style="Group" />
  <Group GroupId="dc048" GraphId="ea44e" />
  <Group GroupId="f2693" Style="Complex" />
  <Group GroupId="a9e43" Style="Complex" />
  <Group GroupId="edaa9" GraphId="cc0c0" />
  <Group GroupId="a15ef" GraphId="e7262" Style="Group" />
  <Group GroupId="da70b" Style="Complex" />
  <Group GroupId="e2890" GraphId="ebd8b" Style="Group" />
  <Group GroupId="e8d60" GraphId="b4f20" Style="Group" />
  <Group GroupId="c509b" GraphId="e239d" Style="Complex" />
  <Group GroupId="e60e9" GraphId="f4acf" Style="Group" />
  <Group GroupId="bcf55" GraphId="faf9e" Style="Group" />
  <Group GroupId="e5925" GraphId="fe4bd" Style="Complex" />
  <Group GroupId="d37aa" GraphId="d0a70" Style="Group" />
  <Group GroupId="cb90f" GraphId="a99ad" Style="Complex" />
  <InfoBox CenterX="0.0" CenterY="0.0" />
  <Biopax>
    <bp:openControlledVocabulary xmlns:bp="http://www.biopax.org/release/biopax-level3.owl#">
      <bp:TERM xmlns:rdf="http://www.w3.org/1999/02/22-rdf-syntax-ns#" rdf:datatype="http://www.w3.org/2001/XMLSchema#string">smooth muscle cell</bp:TERM>
      <bp:ID xmlns:rdf="http://www.w3.org/1999/02/22-rdf-syntax-ns#" rdf:datatype="http://www.w3.org/2001/XMLSchema#string">CL:0000192</bp:ID>
      <bp:Ontology xmlns:rdf="http://www.w3.org/1999/02/22-rdf-syntax-ns#" rdf:datatype="http://www.w3.org/2001/XMLSchema#string">Cell Type</bp:Ontology>
    </bp:openControlledVocabulary>
    <bp:PublicationXref xmlns:bp="http://www.biopax.org/release/biopax-level3.owl#" xmlns:rdf="http://www.w3.org/1999/02/22-rdf-syntax-ns#" rdf:id="d18">
      <bp:ID rdf:datatype="http://www.w3.org/2001/XMLSchema#string">11854458</bp:ID>
      <bp:DB rdf:datatype="http://www.w3.org/2001/XMLSchema#string">PubMed</bp:DB>
      <bp:TITLE rdf:datatype="http://www.w3.org/2001/XMLSchema#string">Up-regulation of nitric oxide synthase and modulation of the guanylate cyclase activity by corticotropin-releasing hormone but not urocortin II or urocortin III in cultured human pregnant myometrial cells.</bp:TITLE>
      <bp:SOURCE rdf:datatype="http://www.w3.org/2001/XMLSchema#string">Proc Natl Acad Sci U S A</bp:SOURCE>
      <bp:YEAR rdf:datatype="http://www.w3.org/2001/XMLSchema#string">2002</bp:YEAR>
      <bp:AUTHORS rdf:datatype="http://www.w3.org/2001/XMLSchema#string">Aggelidou E</bp:AUTHORS>
      <bp:AUTHORS rdf:datatype="http://www.w3.org/2001/XMLSchema#string">Hillhouse EW</bp:AUTHORS>
      <bp:AUTHORS rdf:datatype="http://www.w3.org/2001/XMLSchema#string">Grammatopoulos DK</bp:AUTHORS>
    </bp:PublicationXref>
    <bp:PublicationXref xmlns:bp="http://www.biopax.org/release/biopax-level3.owl#" xmlns:rdf="http://www.w3.org/1999/02/22-rdf-syntax-ns#" rdf:id="d43">
      <bp:ID rdf:datatype="http://www.w3.org/2001/XMLSchema#string">15693941</bp:ID>
      <bp:DB rdf:datatype="http://www.w3.org/2001/XMLSchema#string">PubMed</bp:DB>
      <bp:TITLE rdf:datatype="http://www.w3.org/2001/XMLSchema#string">Identifying genetic networks underlying myometrial transition to labor.</bp:TITLE>
      <bp:SOURCE rdf:datatype="http://www.w3.org/2001/XMLSchema#string">Genome Biol</bp:SOURCE>
      <bp:YEAR rdf:datatype="http://www.w3.org/2001/XMLSchema#string">2005</bp:YEAR>
      <bp:AUTHORS rdf:datatype="http://www.w3.org/2001/XMLSchema#string">Salomonis N</bp:AUTHORS>
      <bp:AUTHORS rdf:datatype="http://www.w3.org/2001/XMLSchema#string">Cotte N</bp:AUTHORS>
      <bp:AUTHORS rdf:datatype="http://www.w3.org/2001/XMLSchema#string">Zambon AC</bp:AUTHORS>
      <bp:AUTHORS rdf:datatype="http://www.w3.org/2001/XMLSchema#string">Pollard KS</bp:AUTHORS>
      <bp:AUTHORS rdf:datatype="http://www.w3.org/2001/XMLSchema#string">Vranizan K</bp:AUTHORS>
      <bp:AUTHORS rdf:datatype="http://www.w3.org/2001/XMLSchema#string">Doniger SW</bp:AUTHORS>
      <bp:AUTHORS rdf:datatype="http://www.w3.org/2001/XMLSchema#string">Dolganov G</bp:AUTHORS>
      <bp:AUTHORS rdf:datatype="http://www.w3.org/2001/XMLSchema#string">Conklin BR</bp:AUTHORS>
    </bp:PublicationXref>
    <bp:openControlledVocabulary xmlns:bp="http://www.biopax.org/release/biopax-level3.owl#">
      <bp:TERM xmlns:rdf="http://www.w3.org/1999/02/22-rdf-syntax-ns#" rdf:datatype="http://www.w3.org/2001/XMLSchema#string">signaling pathway</bp:TERM>
      <bp:ID xmlns:rdf="http://www.w3.org/1999/02/22-rdf-syntax-ns#" rdf:datatype="http://www.w3.org/2001/XMLSchema#string">PW:0000003</bp:ID>
      <bp:Ontology xmlns:rdf="http://www.w3.org/1999/02/22-rdf-syntax-ns#" rdf:datatype="http://www.w3.org/2001/XMLSchema#string">Pathway Ontology</bp:Ontology>
    </bp:openControlledVocabulary>
    <bp:PublicationXref xmlns:bp="http://www.biopax.org/release/biopax-level3.owl#" xmlns:rdf="http://www.w3.org/1999/02/22-rdf-syntax-ns#" rdf:id="d04">
      <bp:ID rdf:datatype="http://www.w3.org/2001/XMLSchema#string">11701706</bp:ID>
      <bp:DB rdf:datatype="http://www.w3.org/2001/XMLSchema#string">PubMed</bp:DB>
      <bp:TITLE rdf:datatype="http://www.w3.org/2001/XMLSchema#string">Is up-regulation of phosphodiesterase 4 activity by PGE2 involved in the desensitization of beta-mimetics in late pregnancy human myometrium?</bp:TITLE>
      <bp:SOURCE rdf:datatype="http://www.w3.org/2001/XMLSchema#string">J Clin Endocrinol Metab</bp:SOURCE>
      <bp:YEAR rdf:datatype="http://www.w3.org/2001/XMLSchema#string">2001</bp:YEAR>
      <bp:AUTHORS rdf:datatype="http://www.w3.org/2001/XMLSchema#string">M����hats C</bp:AUTHORS>
      <bp:AUTHORS rdf:datatype="http://www.w3.org/2001/XMLSchema#string">Tanguy G</bp:AUTHORS>
      <bp:AUTHORS rdf:datatype="http://www.w3.org/2001/XMLSchema#string">Dallot E</bp:AUTHORS>
      <bp:AUTHORS rdf:datatype="http://www.w3.org/2001/XMLSchema#string">Cabrol D</bp:AUTHORS>
      <bp:AUTHORS rdf:datatype="http://www.w3.org/2001/XMLSchema#string">Ferr���� F</bp:AUTHORS>
      <bp:AUTHORS rdf:datatype="http://www.w3.org/2001/XMLSchema#string">Leroy MJ</bp:AUTHORS>
    </bp:PublicationXref>
    <bp:openControlledVocabulary xmlns:bp="http://www.biopax.org/release/biopax-level3.owl#">
      <bp:TERM xmlns:rdf="http://www.w3.org/1999/02/22-rdf-syntax-ns#" rdf:datatype="http://www.w3.org/2001/XMLSchema#string">pregnancy complication</bp:TERM>
      <bp:ID xmlns:rdf="http://www.w3.org/1999/02/22-rdf-syntax-ns#" rdf:datatype="http://www.w3.org/2001/XMLSchema#string">DOID:9219</bp:ID>
      <bp:Ontology xmlns:rdf="http://www.w3.org/1999/02/22-rdf-syntax-ns#" rdf:datatype="http://www.w3.org/2001/XMLSchema#string">Disease</bp:Ontology>
    </bp:openControlledVocabulary>
  </Biopax>
</Pathway>
