# Supplementary material for: A network biology workflow to study transcriptomics data of the diabetic liver
Source: BMC Genomics. 2014 Nov 15;15(1):971. doi: 10.1186/1471-2164-15-971 (PMC4246458; doi:10.1186/1471-2164-15-971)
Supplement: Supplementary file 2 — Additional file 2: WikiPathways human pathway collection downloaded on 17 June 2014 ( http://wikipathways.org/index.php/Download_Pathways ). (ZIP 2 MB) [file 12864_2014_6667_MOESM2_ESM.zip › 2014-06-17-WikiPathways-HumanCollection/Hs_Nanoparticle-mediated_activation_of_receptor_signaling_WP2643_74251.gpml]

<?xml version="1.0" encoding="UTF-8"?>
<Pathway xmlns="http://pathvisio.org/GPML/2013a" Name="Nanoparticle-mediated activation of receptor signaling" Version="20140402" Organism="Homo sapiens">
  <Comment Source="WikiPathways-description">Nanoparticle-mediated activation of receptor signaling. Several NP formulations were shown to interact with cellular receptors such as the EGFR and integrins, inducing cellular phenotypes such as proliferation, apoptosis, differentiation, and migration. In lung epithelial cells, NPs interact with both EGFR and integrins, leading to cell proliferation via activation of PI3K and AKT. NPs were shown to activate the EGFR, leading in parallel to apoptosis and proliferation, and oncogenic Ras mutations might influence these effects. Interestingly, while integrin-mediated activation of ERK was instrumental for proliferation, apoptosis was mediated via activation of JNK. In addition, NPs (PM2.5) are able to bind the EGFR to activate the MAPK signaling cascade. Activation of ERK leads to the expression and secretion of the epidermal growth factor amphiregulin, thus forming an autocrine loop, which might be instrumental for sustained inflammatory responses. Nanoparticles are depicted as red circles.</Comment>
  <BiopaxRef>a61</BiopaxRef>
  <Graphics BoardWidth="801.8820861678005" BoardHeight="666.0" />
  <DataNode TextLabel="EGFR" GraphId="f54cc" Type="Protein">
    <Graphics CenterX="424.419776119403" CenterY="107.75" Width="44.5" Height="28.5" ZOrder="32768" FontSize="10" Valign="Bottom" />
    <Xref Database="Uniprot-TrEMBL" ID="P00533" />
  </DataNode>
  <DataNode TextLabel="HRAS" GraphId="d17f1" Type="Protein">
    <Graphics CenterX="424.429104477612" CenterY="225.03872086933745" Width="56.99122807017545" Height="26.90350877192984" ZOrder="32768" FontSize="10" Valign="Middle" />
    <Xref Database="Uniprot-TrEMBL" ID="P01112" />
  </DataNode>
  <DataNode TextLabel="α" GraphId="cddb4" Type="Protein" GroupRef="cc121">
    <Graphics CenterX="655.0792910447703" CenterY="107.12033582089555" Width="19.42350746268636" Height="52.333955223880594" ZOrder="32768" FontSize="10" Valign="Middle" />
    <Xref Database="Uniprot-TrEMBL" ID="P56199" />
  </DataNode>
  <DataNode TextLabel="Apoptosis" GraphId="eeb1c">
    <Graphics CenterX="208.31996268656724" CenterY="516.455223880597" Width="90.18097014925365" Height="28.473880597014954" ZOrder="32768" FontSize="10" Valign="Middle" />
    <Xref Database="Wikipedia" ID="Apoptosis" />
  </DataNode>
  <DataNode TextLabel="Fibronectin" GraphId="c7519" Type="Protein">
    <Graphics CenterX="591.4251700680271" CenterY="41.47335600907049" Width="68.85034013605423" Height="29.524943310657598" ZOrder="32768" FontSize="10" Valign="Middle" />
    <Xref Database="Uniprot-TrEMBL" ID="P02751" />
  </DataNode>
  <DataNode TextLabel="Collagen" GraphId="c9062" Type="Protein">
    <Graphics CenterX="742.6071428571429" CenterY="46.91553287981859" Width="58.54988662131518" Height="29.524943310657587" ZOrder="32768" FontSize="10" Valign="Middle" />
    <Xref Database="Uniprot-TrEMBL" ID="P02452" />
  </DataNode>
  <DataNode TextLabel="Amphiregulin" GraphId="c85c3" Type="Protein">
    <Graphics CenterX="310.80442176870775" CenterY="41.47335600907028" Width="78.39115646258449" Height="27.71088435374152" ZOrder="32768" FontSize="10" Valign="Middle" />
    <Xref Database="Uniprot-TrEMBL" ID="P15514" />
  </DataNode>
  <DataNode TextLabel="ROS" GraphId="ad2d7">
    <Graphics CenterX="71.02798507462688" CenterY="378.0466417910448" Width="50.5" Height="27.5" ZOrder="32792" FontSize="10" Valign="Middle" />
    <Xref Database="Wikipedia" ID="Reactive oxygen species" />
  </DataNode>
  <DataNode TextLabel="NRAS" GraphId="fca0f" Type="Protein">
    <Graphics CenterX="424.429104477612" CenterY="250.54431788426285" Width="56.99122807017545" Height="26.90350877192984" ZOrder="32806" FontSize="10" Valign="Middle" />
    <Xref Database="Uniprot-TrEMBL" ID="P01111" />
  </DataNode>
  <DataNode TextLabel="KRAS" GraphId="f1496" Type="Protein">
    <Graphics CenterX="424.429104477612" CenterY="199.53312385441205" Width="56.99122807017545" Height="26.90350877192984" ZOrder="32807" FontSize="10" Valign="Middle" />
    <Xref Database="Uniprot-TrEMBL" ID="P01116" />
  </DataNode>
  <DataNode TextLabel="RAF" GraphId="eec91" Type="Protein">
    <Graphics CenterX="424.61455878502295" CenterY="306.9051125949203" Width="56.99122807017545" Height="26.90350877192984" ZOrder="32809" FontSize="10" Valign="Middle" />
    <Xref Database="Uniprot-TrEMBL" ID="P04049" />
  </DataNode>
  <DataNode TextLabel="MAP2K1" GraphId="aca5a" Type="Protein">
    <Graphics CenterX="424.9958574626866" CenterY="363.9293663262636" Width="56.99122807017545" Height="26.90350877192984" ZOrder="32811" FontSize="10" Valign="Middle" />
    <Xref Database="Uniprot-TrEMBL" ID="Q02750" />
  </DataNode>
  <DataNode TextLabel="MAP2K2" GraphId="f1b27" Type="Protein">
    <Graphics CenterX="424.9958574626866" CenterY="389.5618290128308" Width="56.99122807017545" Height="26.90350877192984" ZOrder="32812" FontSize="10" Valign="Middle" />
    <Xref Database="Uniprot-TrEMBL" ID="P36507" />
  </DataNode>
  <DataNode TextLabel="MAPK1" GraphId="ce2a5" Type="Protein">
    <Graphics CenterX="425.1227231343284" CenterY="448.9275006546219" Width="56.99122807017545" Height="26.90350877192984" ZOrder="32813" FontSize="10" Valign="Middle" />
    <Xref Database="Uniprot-TrEMBL" ID="P28482" />
  </DataNode>
  <DataNode TextLabel="JNK1" GraphId="e1243" Type="Protein">
    <Graphics CenterX="335.8208955223881" CenterY="397.61220214715917" Width="56.99122807017545" Height="26.90350877192984" ZOrder="32816" FontSize="10" Valign="Middle" />
    <Xref Database="Uniprot-TrEMBL" ID="P45983" />
  </DataNode>
  <DataNode TextLabel="JNK2" GraphId="f7ed4" Type="Protein">
    <Graphics CenterX="335.8208955223881" CenterY="423.4219036396965" Width="56.99122807017545" Height="26.90350877192984" ZOrder="32817" FontSize="10" Valign="Middle" />
    <Xref Database="Uniprot-TrEMBL" ID="P45984" />
  </DataNode>
  <DataNode TextLabel="JNK3" GraphId="cc670" Type="Protein">
    <Graphics CenterX="335.8208955223881" CenterY="448.2316051322338" Width="56.99122807017545" Height="26.90350877192984" ZOrder="32818" FontSize="10" Valign="Middle" />
    <Xref Database="Uniprot-TrEMBL" ID="P53779" />
  </DataNode>
  <DataNode TextLabel="MAPK12" GraphId="abdf9" Type="Protein">
    <Graphics CenterX="243.79850746268653" CenterY="398.73906781880095" Width="56.99122807017545" Height="26.90350877192984" ZOrder="32819" FontSize="10" Valign="Middle" />
    <Xref Database="Uniprot-TrEMBL" ID="P53778" />
  </DataNode>
  <DataNode TextLabel="MAPK13" GraphId="e1ee0" Type="Protein">
    <Graphics CenterX="243.79850746268653" CenterY="423.5487693113383" Width="56.99122807017545" Height="26.90350877192984" ZOrder="32820" FontSize="10" Valign="Middle" />
    <Xref Database="Uniprot-TrEMBL" ID="O15264" />
  </DataNode>
  <DataNode TextLabel="MAPK14&#xA;" GraphId="a4a09" Type="Protein">
    <Graphics CenterX="243.79850746268653" CenterY="448.3584708038756" Width="56.99122807017545" Height="26.90350877192984" ZOrder="32821" FontSize="10" Valign="Middle" />
    <Xref Database="Uniprot-TrEMBL" ID="Q16539" />
  </DataNode>
  <DataNode TextLabel="MAPK11" GraphId="d8f04" Type="Protein">
    <Graphics CenterX="243.7148795496203" CenterY="372.5375752814875" Width="56.570240900759416" Height="26.90350877192984" ZOrder="32822" FontSize="10" Valign="Middle" />
    <Xref Database="Uniprot-TrEMBL" ID="Q15759" />
  </DataNode>
  <DataNode TextLabel="β" GraphId="a9984" Type="Protein" GroupRef="cc121">
    <Graphics CenterX="679.066231343277" CenterY="107.24720149253733" Width="19.42350746268636" Height="52.333955223880594" ZOrder="32828" FontSize="10" Valign="Middle" />
    <Xref Database="Uniprot-TrEMBL" ID="P05556" />
  </DataNode>
  <DataNode TextLabel="Talin" GraphId="e2ddf" Type="Protein">
    <Graphics CenterX="612.1455223880457" CenterY="133.01633280963586" Width="56.99122807017545" Height="26.90350877192984" ZOrder="32829" FontSize="10" Valign="Middle" />
    <Xref Database="Uniprot-TrEMBL" ID="Q9Y490" />
  </DataNode>
  <DataNode TextLabel="Paxillin" GraphId="c50d8" Type="Protein">
    <Graphics CenterX="594.389925373127" CenterY="160.29431788426274" Width="56.99122807017545" Height="26.90350877192984" ZOrder="32830" FontSize="10" Valign="Middle" />
    <Xref Database="Uniprot-TrEMBL" ID="P49023" />
  </DataNode>
  <DataNode TextLabel="Src" GraphId="c512a" Type="Protein">
    <Graphics CenterX="594.389925373127" CenterY="213.07789997381502" Width="56.99122807017545" Height="26.90350877192984" ZOrder="32831" FontSize="10" Valign="Middle" />
    <Xref Database="Uniprot-TrEMBL" ID="P12931" />
  </DataNode>
  <DataNode TextLabel="FAK" GraphId="a3893" Type="Protein">
    <Graphics CenterX="524.5820895522277" CenterY="297.9491686305315" Width="56.99122807017545" Height="26.90350877192984" ZOrder="32832" FontSize="10" Valign="Middle" />
    <Xref Database="Uniprot-TrEMBL" ID="Q05397" />
  </DataNode>
  <DataNode TextLabel="Sos" GraphId="e2909" Type="Protein">
    <Graphics CenterX="509.8992537313317" CenterY="176.30737758575526" Width="56.99122807017545" Height="26.90350877192984" ZOrder="32833" FontSize="10" Valign="Middle" />
    <Xref Database="Uniprot-TrEMBL" ID="Q07889" />
  </DataNode>
  <DataNode TextLabel="Grb" GraphId="fc322" Type="Protein">
    <Graphics CenterX="510.0261194029735" CenterY="149.28312385441194" Width="56.99122807017545" Height="26.90350877192984" ZOrder="32834" FontSize="10" Valign="Middle" />
    <Xref Database="Uniprot-TrEMBL" ID="P62993" />
  </DataNode>
  <DataNode TextLabel="PI3K" GraphId="a7ce6" Type="Protein">
    <Graphics CenterX="662.1100746268482" CenterY="297.25327310814345" Width="56.99122807017545" Height="26.90350877192984" ZOrder="32835" FontSize="10" Valign="Middle" />
    <Xref Database="Uniprot-TrEMBL" ID="O00329" />
  </DataNode>
  <DataNode TextLabel="AKT" GraphId="cf66a" Type="Protein">
    <Graphics CenterX="662.2369402984873" CenterY="354.97342236187484" Width="56.99122807017545" Height="26.90350877192984" ZOrder="32836" FontSize="10" Valign="Middle" />
    <Xref Database="Uniprot-TrEMBL" ID="Q9Y243" />
  </DataNode>
  <DataNode TextLabel="Proliferation" GraphId="df955">
    <Graphics CenterX="505.46361940298533" CenterY="516.455223880597" Width="90.18097014925365" Height="28.473880597014954" ZOrder="32837" FontSize="10" Valign="Middle" />
    <Xref Database="Wikipedia" ID="Cell proliferation" />
  </DataNode>
  <DataNode TextLabel="Inflammation" GraphId="b9f1d">
    <Graphics CenterX="357.49347014925394" CenterY="516.455223880597" Width="90.18097014925365" Height="28.473880597014954" ZOrder="32838" FontSize="10" Valign="Middle" />
    <Xref Database="Wikipedia" ID="Inflammation" />
  </DataNode>
  <DataNode TextLabel="Migration" GraphId="cf724" GroupRef="d1d28">
    <Graphics CenterX="650.0" CenterY="516.455223880597" Width="90.18097014925365" Height="28.473880597014954" ZOrder="32839" FontSize="10" Valign="Middle" />
    <Xref Database="Wikipedia" ID="Cell migration" />
  </DataNode>
  <DataNode TextLabel="Angiogenesis" GraphId="ee3c0" GroupRef="d1d28">
    <Graphics CenterX="650.0" CenterY="446.64738805970137" Width="90.18097014925365" Height="28.473880597014954" ZOrder="32840" FontSize="10" Valign="Middle" />
    <Xref Database="Wikipedia" ID="Angiogenesis" />
  </DataNode>
  <DataNode TextLabel="Differentiation" GraphId="dff4e" GroupRef="d1d28">
    <Graphics CenterX="650.0" CenterY="482.1529850746254" Width="90.18097014925365" Height="28.473880597014954" ZOrder="32841" FontSize="10" Valign="Middle" />
    <Xref Database="Wikipedia" ID="Cellular differentiation" />
  </DataNode>
  <DataNode TextLabel="ROS" GraphId="efc2e">
    <Graphics CenterX="293.52677825515946" CenterY="217.40903097295538" Width="61.61933752291161" Height="44.52539931919307" ZOrder="32877" FontSize="10" Valign="Middle" />
    <Xref Database="Wikipedia" ID="Reactive oxygen species" />
  </DataNode>
  <Interaction GraphId="id83144ed9">
    <Graphics ZOrder="12288" LineThickness="1.0">
      <Point X="178.25" Y="164.0" GraphRef="cdede" RelX="0.0" RelY="1.0" />
      <Point X="178.75" Y="212.5" GraphRef="dfc18" RelX="0.0" RelY="-1.0" ArrowHead="Arrow" />
    </Graphics>
    <Xref Database="" ID="" />
  </Interaction>
  <Interaction GraphId="ida363b9b1">
    <Graphics ZOrder="12288" LineThickness="1.0">
      <Point X="208.0" Y="241.25" GraphRef="dfc18" RelX="1.0" RelY="0.0" />
      <Point X="262.7171094937037" Y="217.40903097295538" GraphRef="efc2e" RelX="-1.0" RelY="0.0" ArrowHead="Arrow" />
    </Graphics>
    <Xref Database="" ID="" />
  </Interaction>
  <Interaction GraphId="id6fc0b098">
    <Graphics ZOrder="12288" LineThickness="1.0">
      <Point X="66.0093283582089" Y="324.61940298507466" GraphRef="a7d87" RelX="0.5" RelY="1.0" />
      <Point X="71.02798507462688" Y="364.2966417910448" GraphRef="ad2d7" RelX="0.0" RelY="-1.0" ArrowHead="Arrow" />
    </Graphics>
    <Xref Database="" ID="" />
  </Interaction>
  <Interaction GraphId="id850f8b1">
    <Graphics ZOrder="12288" LineThickness="1.0">
      <Point X="96.27798507462688" Y="371.1716417910448" GraphRef="ad2d7" RelX="1.0" RelY="-0.5" />
      <Point X="278.12194387443157" Y="239.6717306325519" GraphRef="efc2e" RelX="-0.5" RelY="1.0" ArrowHead="Arrow" />
    </Graphics>
    <Xref Database="" ID="" />
  </Interaction>
  <Interaction GraphId="idb3fd25e1">
    <Graphics ZOrder="12288" LineThickness="1.0">
      <Point X="424.3408287509794" Y="155.5018656716418" GraphRef="ec0e0" RelX="0.0" RelY="1.0" />
      <Point X="424.429104477612" Y="211.58696648337252" GraphRef="d17f1" RelX="0.0" RelY="-1.0" ArrowHead="Arrow" />
    </Graphics>
    <Xref Database="" ID="" />
  </Interaction>
  <Interaction GraphId="id99085b14">
    <Graphics ZOrder="12288" LineThickness="1.0">
      <Point X="424.429104477612" Y="238.49047525530239" GraphRef="d17f1" RelX="0.0" RelY="1.0" />
      <Point X="424.61455878502295" Y="293.45335820895536" GraphRef="eec91" RelX="0.0" RelY="-1.0" ArrowHead="Arrow" />
    </Graphics>
    <Xref Database="" ID="" />
  </Interaction>
  <Interaction GraphId="id92f8344e">
    <Graphics ZOrder="12288" LineThickness="1.0">
      <Point X="424.61455878502295" Y="320.35686698088523" GraphRef="eec91" RelX="0.0" RelY="1.0" />
      <Point X="424.9958574626866" Y="350.4776119402987" GraphRef="aca5a" RelX="0.0" RelY="-1.0" ArrowHead="Arrow" />
    </Graphics>
    <Xref Database="" ID="" />
  </Interaction>
  <Interaction GraphId="idbbd92d20">
    <Graphics ZOrder="12288" LineThickness="1.0">
      <Point X="424.9958574626866" Y="403.01358339879573" GraphRef="f1b27" RelX="0.0" RelY="1.0" />
      <Point X="425.1227231343284" Y="435.47574626865696" GraphRef="ce2a5" RelX="0.0" RelY="-1.0" ArrowHead="Arrow" />
    </Graphics>
    <Xref Database="" ID="" />
  </Interaction>
  <Interaction GraphId="id503bd11d">
    <Graphics ZOrder="12288" LineThickness="1.0">
      <Point X="415.8013550667689" Y="146.89613609583665" GraphRef="ec0e0" RelX="-1.0" RelY="0.5" />
      <Point X="243.7148795496203" Y="359.08582089552255" GraphRef="d8f04" RelX="0.0" RelY="-1.0" ArrowHead="Arrow" />
    </Graphics>
    <Xref Database="" ID="" />
  </Interaction>
  <Interaction GraphId="idb3ec69b9">
    <Graphics ZOrder="12288" LineThickness="1.0">
      <Point X="424.3408287509794" Y="155.5018656716418" GraphRef="ec0e0" RelX="0.0" RelY="1.0" />
      <Point X="335.8208955223881" Y="384.16044776119423" GraphRef="e1243" RelX="0.0" RelY="-1.0" ArrowHead="Arrow" />
    </Graphics>
    <Xref Database="" ID="" />
  </Interaction>
  <Interaction GraphId="idf6001ee4">
    <Graphics ZOrder="12288" LineThickness="1.0">
      <Point X="594.389925373127" Y="173.74607227022767" GraphRef="c50d8" RelX="0.0" RelY="1.0" />
      <Point X="594.389925373127" Y="199.6261455878501" GraphRef="c512a" RelX="0.0" RelY="-1.0" ArrowHead="Arrow" />
    </Graphics>
    <Xref Database="" ID="" />
  </Interaction>
  <Interaction GraphId="id36ad54b6">
    <Graphics ZOrder="12288" LineThickness="1.0">
      <Point X="594.389925373127" Y="226.52965435977995" GraphRef="c512a" RelX="0.0" RelY="1.0" />
      <Point X="524.5820895522277" Y="284.4974142445666" GraphRef="a3893" RelX="0.0" RelY="-1.0" ArrowHead="Arrow" />
    </Graphics>
    <Xref Database="" ID="" />
  </Interaction>
  <Interaction GraphId="idf53fa45f">
    <Graphics ZOrder="12288" LineThickness="1.0">
      <Point X="481.403639696244" Y="176.30737758575526" GraphRef="e2909" RelX="-1.0" RelY="0.0" />
      <Point X="438.6769114951559" Y="186.08136946844712" GraphRef="f1496" RelX="0.5" RelY="-1.0" ArrowHead="Arrow" />
    </Graphics>
    <Xref Database="" ID="" />
  </Interaction>
  <Interaction GraphId="id5d7283b7">
    <Graphics ZOrder="12288" LineThickness="1.0">
      <Point X="510.3342825346838" Y="284.4974142445666" GraphRef="a3893" RelX="-0.5" RelY="-1.0" />
      <Point X="509.8992537313317" Y="189.7591319717202" GraphRef="e2909" RelX="0.0" RelY="1.0" ArrowHead="Arrow" />
    </Graphics>
    <Xref Database="" ID="" />
  </Interaction>
  <Interaction GraphId="idddf7ef70">
    <Graphics ZOrder="12288" LineThickness="1.0">
      <Point X="524.5820895522277" Y="311.40092301649645" GraphRef="a3893" RelX="0.0" RelY="1.0" />
      <Point X="439.37053015187223" Y="435.47574626865696" GraphRef="ce2a5" RelX="0.5" RelY="-1.0" ArrowHead="Arrow" />
    </Graphics>
    <Xref Database="" ID="" />
  </Interaction>
  <Interaction GraphId="id8ea7f938">
    <Graphics ZOrder="12288" LineThickness="1.0">
      <Point X="667.0727611940237" Y="172.32094066251102" GraphRef="deffb" RelX="0.0" RelY="1.0" />
      <Point X="676.3578816443921" Y="283.8015187221785" GraphRef="a7ce6" RelX="0.5" RelY="-1.0" ArrowHead="Arrow" />
    </Graphics>
    <Xref Database="" ID="" />
  </Interaction>
  <Interaction GraphId="id41c0b1a4">
    <Graphics ZOrder="12288" LineThickness="1.0">
      <Point X="553.0777035873155" Y="297.9491686305315" GraphRef="a3893" RelX="1.0" RelY="0.0" />
      <Point X="633.6144605917605" Y="297.25327310814345" GraphRef="a7ce6" RelX="-1.0" RelY="0.0" ArrowHead="Arrow" />
    </Graphics>
    <Xref Database="" ID="" />
  </Interaction>
  <Interaction GraphId="id14603671">
    <Graphics ZOrder="12288" LineThickness="1.0">
      <Point X="662.1100746268482" Y="310.7050274941084" GraphRef="a7ce6" RelX="0.0" RelY="1.0" />
      <Point X="662.2369402984873" Y="341.5216679759099" GraphRef="cf66a" RelX="0.0" RelY="-1.0" ArrowHead="Arrow" />
    </Graphics>
    <Xref Database="" ID="" />
  </Interaction>
  <Interaction GraphId="id5fcdc3e2">
    <Graphics ZOrder="12288" LineThickness="1.0">
      <Point X="667.0727611940237" Y="172.32094066251102" GraphRef="deffb" RelX="0.0" RelY="1.0" />
      <Point X="650.0" Y="424.41044776119384" GraphRef="d3290" RelX="0.0" RelY="-1.0" ArrowHead="Arrow" />
    </Graphics>
    <Xref Database="" ID="" />
  </Interaction>
  <Interaction GraphId="idf00a7c3d">
    <Graphics ZOrder="12288" LineThickness="1.0">
      <Point X="633.7413262633995" Y="354.97342236187484" GraphRef="cf66a" RelX="-1.0" RelY="0.0" />
      <Point X="505.4636194029853" Y="502.2182835820895" GraphRef="df955" RelX="0.0" RelY="-1.0" ArrowHead="Arrow" />
    </Graphics>
    <Xref Database="" ID="" />
  </Interaction>
  <Interaction GraphId="idf76f30f">
    <Graphics ZOrder="12288" LineThickness="1.0">
      <Point X="425.1227231343284" Y="462.3792550405868" GraphRef="ce2a5" RelX="0.0" RelY="1.0" />
      <Point X="482.91837686567186" Y="502.2182835820895" GraphRef="df955" RelX="-0.5" RelY="-1.0" ArrowHead="Arrow" />
    </Graphics>
    <Xref Database="" ID="" />
  </Interaction>
  <Interaction GraphId="id68650180">
    <Graphics ZOrder="12288" LineThickness="1.0">
      <Point X="410.87491611678456" Y="462.3792550405868" GraphRef="ce2a5" RelX="-0.5" RelY="1.0" />
      <Point X="357.49347014925394" Y="502.2182835820895" GraphRef="b9f1d" RelX="0.0" RelY="-1.0" ArrowHead="Arrow" />
    </Graphics>
    <Xref Database="" ID="" />
  </Interaction>
  <Interaction GraphId="id1cce1fdf">
    <Graphics ZOrder="12288" LineThickness="1.0">
      <Point X="396.62710909924067" Y="448.9275006546219" GraphRef="ce2a5" RelX="-1.0" RelY="0.0" />
      <Point X="253.41044776119406" Y="516.455223880597" GraphRef="eeb1c" RelX="1.0" RelY="0.0" ArrowHead="Arrow" />
    </Graphics>
    <Xref Database="" ID="" />
  </Interaction>
  <Interaction GraphId="id708ea6ae">
    <Graphics ZOrder="12288" LineThickness="1.0">
      <Point X="335.8208955223881" Y="461.68335951819876" GraphRef="cc670" RelX="0.0" RelY="1.0" />
      <Point X="230.86520522388065" Y="502.2182835820895" GraphRef="eeb1c" RelX="0.5" RelY="-1.0" ArrowHead="Arrow" />
    </Graphics>
    <Xref Database="" ID="" />
  </Interaction>
  <Interaction GraphId="idc9a48474">
    <Graphics ZOrder="12288" LineThickness="1.0">
      <Point X="243.79850746268653" Y="461.81022518984054" GraphRef="a4a09" RelX="0.0" RelY="1.0" />
      <Point X="208.31996268656724" Y="502.2182835820895" GraphRef="eeb1c" RelX="0.0" RelY="-1.0" ArrowHead="Arrow" />
    </Graphics>
    <Xref Database="" ID="" />
  </Interaction>
  <Interaction GraphId="id847c66f4">
    <Graphics ZOrder="12288" LineThickness="1.0">
      <Point X="177.3684701492537" Y="422.2947761194031" GraphRef="f69b9" RelX="0.5" RelY="-1.0" />
      <Point X="293.52677825515946" Y="239.6717306325519" GraphRef="efc2e" RelX="0.0" RelY="1.0" ArrowHead="Arrow" />
    </Graphics>
    <Xref Database="" ID="" />
  </Interaction>
  <Interaction GraphId="id9abc7e4d">
    <Graphics ZOrder="12288" LineThickness="1.0">
      <Point X="308.93161263588735" Y="239.6717306325519" GraphRef="efc2e" RelX="0.5" RelY="1.0" />
      <Point X="185.77472014925382" Y="502.2182835820895" GraphRef="eeb1c" RelX="-0.5" RelY="-1.0" ArrowHead="Arrow" />
    </Graphics>
    <Xref Database="" ID="" />
  </Interaction>
  <Interaction GraphId="id87a8ea12">
    <Graphics ZOrder="12288" LineThickness="1.0">
      <Point X="324.33644701661524" Y="217.40903097295538" GraphRef="efc2e" RelX="1.0" RelY="0.0" />
      <Point X="396.5002434275989" Y="357.20348913328115" GraphRef="aca5a" RelX="-1.0" RelY="-0.5" ArrowHead="Arrow" />
    </Graphics>
    <Xref Database="" ID="" />
  </Interaction>
  <Interaction GraphId="idea62baad">
    <Graphics ZOrder="12288" LineThickness="1.0">
      <Point X="308.93161263588735" Y="239.6717306325519" GraphRef="efc2e" RelX="0.5" RelY="1.0" />
      <Point X="321.57308850484424" Y="384.16044776119423" GraphRef="e1243" RelX="-0.5" RelY="-1.0" ArrowHead="Arrow" />
    </Graphics>
    <Xref Database="" ID="" />
  </Interaction>
  <Interaction GraphId="id30035201">
    <Graphics ZOrder="12288" LineThickness="1.0">
      <Point X="262.7171094937037" Y="228.54038080275365" GraphRef="efc2e" RelX="-1.0" RelY="0.5" />
      <Point X="229.57231932443045" Y="359.08582089552255" GraphRef="d8f04" RelX="-0.5" RelY="-1.0" ArrowHead="Arrow" />
    </Graphics>
    <Xref Database="" ID="" />
  </Interaction>
  <Interaction GraphId="id19e007e8">
    <Graphics ZOrder="12288" LineThickness="1.0">
      <Point X="608.6377551020407" Y="56.235827664399295" GraphRef="c7519" RelX="0.5" RelY="1.0" />
      <Point X="637.3675373134272" Y="97.7952538223442" GraphRef="deffb" RelX="-1.0" RelY="-0.5" ArrowHead="Arrow" />
    </Graphics>
    <Xref Database="" ID="" />
  </Interaction>
  <Interaction GraphId="id726f5130">
    <Graphics ZOrder="12288" LineThickness="1.0">
      <Point X="713.3321995464853" Y="54.29676870748298" GraphRef="c9062" RelX="-1.0" RelY="0.5" />
      <Point X="696.7779850746201" Y="97.7952538223442" GraphRef="deffb" RelX="1.0" RelY="-0.5" ArrowHead="Arrow" />
    </Graphics>
    <Xref Database="" ID="" />
  </Interaction>
  <Interaction GraphId="idfbf2bb2b">
    <Graphics ZOrder="12288" LineThickness="1.0">
      <Point X="696.7779850746201" Y="122.63714943573314" GraphRef="deffb" RelX="1.0" RelY="0.0" />
      <Point X="727.9696712018141" Y="61.67800453514738" GraphRef="c9062" RelX="-0.5" RelY="1.0" ArrowHead="Arrow" />
    </Graphics>
    <Xref Database="" ID="" />
  </Interaction>
  <Interaction GraphId="ide3e8361">
    <Graphics ZOrder="12288" LineThickness="1.0">
      <Point X="350.0" Y="48.40107709750566" GraphRef="c85c3" RelX="1.0" RelY="0.5" />
      <Point X="402.169776119403" Y="100.625" GraphRef="f54cc" RelX="-1.0" RelY="-0.5" ArrowHead="Arrow" />
    </Graphics>
    <Xref Database="" ID="" />
  </Interaction>
  <Interaction GraphId="id6e27e155">
    <Graphics ConnectorType="Elbow" ZOrder="12288" LineThickness="1.0">
      <Point X="357.49347014925394" Y="530.6921641791046" GraphRef="b9f1d" RelX="0.0" RelY="1.0" />
      <Point X="182.60548507462696" Y="589.8374999999999" />
      <Point X="7.7174999999999985" Y="315.65542800453505" />
      <Point X="271.6088435374155" Y="41.47335600907028" GraphRef="c85c3" RelX="-1.0" RelY="0.0" />
    </Graphics>
    <Xref Database="" ID="" />
  </Interaction>
  <Interaction GraphId="id348c59af">
    <Graphics ZOrder="32895" LineThickness="1.0">
      <Point X="637.3675373134272" Y="122.63714943573314" GraphRef="deffb" RelX="-1.0" RelY="0.0" />
      <Point X="591.4251700680271" Y="56.235827664399295" GraphRef="c7519" RelX="0.0" RelY="1.0" ArrowHead="Arrow" />
    </Graphics>
    <Xref Database="" ID="" />
  </Interaction>
  <Label TextLabel="NP-induced &#xA;extracellular ROS &#xA;production" GraphId="a6ffa">
    <Graphics CenterX="61.5" CenterY="239.0" Width="97.0" Height="44.0" ZOrder="28672" FillColor="ffffff" FontSize="10" Valign="Middle" />
  </Label>
  <Label TextLabel="Receptor-mediated &#xA;NP uptake" GraphId="a94c0">
    <Graphics CenterX="63.5" CenterY="509.0" Width="117.0" Height="18.0" ZOrder="28672" FillColor="ffffff" FontSize="10" Valign="Middle" />
  </Label>
  <Label TextLabel="Integrin" GraphId="c6820">
    <Graphics CenterX="667.0" CenterY="67.0" Width="80.0" Height="20.0" ZOrder="28672" FillColor="ffffff" FontSize="10" Valign="Middle" />
  </Label>
  <Label TextLabel="Autocrine loop" GraphId="acfe2">
    <Graphics CenterX="165.5" CenterY="606.0" Width="127.0" Height="20.0" ZOrder="28672" FillColor="ffffff" FontSize="10" Valign="Middle" />
  </Label>
  <Label TextLabel="Endocytosis of NP" GraphId="d0208">
    <Graphics CenterX="228.5" CenterY="88.0" Width="131.0" Height="20.0" ZOrder="32897" FillColor="ffffff" FontSize="10" Valign="Middle" />
  </Label>
  <Shape GraphId="abe73">
    <Attribute Key="org.pathvisio.CellularComponentProperty" Value="Cell" />
    <Attribute Key="org.pathvisio.DoubleLineProperty" Value="Double" />
    <Graphics CenterX="422.95238095238074" CenterY="331.9047619047618" Width="607.8095238095239" Height="440.9523809523803" ZOrder="-2" FontSize="10" Valign="Middle" ShapeType="RoundedRectangle" LineThickness="3.0" Color="c0c0c0" Rotation="0.0" />
  </Shape>
  <Shape GraphId="f6dda">
    <Attribute Key="org.pathvisio.CellularComponentProperty" Value="Cell" />
    <Graphics CenterX="167.25" CenterY="123.75" Width="15.5" Height="14.5" ZOrder="16384" FillColor="cc0000" FontSize="10" Valign="Middle" ShapeType="Oval" Rotation="0.0" />
  </Shape>
  <Shape GraphId="ec0e0">
    <Graphics CenterX="424.3408287509794" CenterY="138.29040652003147" Width="17.078947368420984" Height="34.42291830322068" ZOrder="16384" FontSize="10" Valign="Middle" ShapeType="Rectangle" Rotation="0.0" />
  </Shape>
  <Shape GraphId="d38f8" GroupRef="cc121">
    <Graphics CenterX="655.0792910447702" CenterY="142.49906716417914" Width="9.55037313432831" Height="19.42350746268653" ZOrder="16384" FontSize="10" Valign="Middle" ShapeType="Rectangle" Rotation="0.0" />
  </Shape>
  <Shape GraphId="c7670" GroupRef="fa641">
    <Attribute Key="org.pathvisio.DoubleLineProperty" Value="Double" />
    <Graphics CenterX="179.0" CenterY="121.25" Width="44.0" Height="43.5" ZOrder="32771" FillColor="ffffff" FontSize="10" Valign="Middle" ShapeType="Oval" LineThickness="0.0" Rotation="0.0" />
  </Shape>
  <Shape GraphId="bf3ff" GroupRef="fa641">
    <Attribute Key="org.pathvisio.CellularComponentProperty" Value="Nucleus" />
    <Attribute Key="org.pathvisio.DoubleLineProperty" Value="Double" />
    <Graphics CenterX="178.75" CenterY="127.25" Width="58.5" Height="57.5" ZOrder="32772" FontSize="10" Valign="Middle" ShapeType="Oval" LineThickness="3.0" Color="c0c0c0" Rotation="0.0" />
  </Shape>
  <Shape GraphId="ad402" GroupRef="fa641">
    <Attribute Key="org.pathvisio.DoubleLineProperty" Value="Double" />
    <Graphics CenterX="178.25" CenterY="93.0" Width="61.5" Height="28.0" ZOrder="32773" FillColor="ffffff" FontSize="10" Valign="Middle" ShapeType="Rectangle" LineThickness="0.0" Rotation="0.0" />
  </Shape>
  <Shape GraphId="dfc18">
    <Attribute Key="org.pathvisio.CellularComponentProperty" Value="Nucleus" />
    <Attribute Key="org.pathvisio.DoubleLineProperty" Value="Double" />
    <Graphics CenterX="178.75" CenterY="241.25" Width="58.5" Height="57.5" ZOrder="32774" FontSize="10" Valign="Middle" ShapeType="Oval" LineThickness="3.0" Color="c0c0c0" Rotation="0.0" />
  </Shape>
  <Shape GraphId="acab1" GroupRef="ba93d">
    <Graphics CenterX="119.25" CenterY="462.75" Width="65.5" Height="12.5" ZOrder="32793" FillColor="ffffff" FontSize="10" Valign="Middle" ShapeType="Rectangle" Rotation="0.0" />
  </Shape>
  <Shape GraphId="b3068" GroupRef="ba93d">
    <Graphics CenterX="119.25" CenterY="446.75" Width="65.5" Height="12.5" ZOrder="32794" FillColor="ffffff" FontSize="10" Valign="Middle" ShapeType="Rectangle" Rotation="0.0" />
  </Shape>
  <Shape GraphId="f371a" GroupRef="ca504">
    <Attribute Key="org.pathvisio.CellularComponentProperty" Value="Cell" />
    <Graphics CenterX="55.522388059701484" CenterY="277.2555970149254" Width="10.5" Height="10.5" ZOrder="32803" FillColor="cc0000" FontSize="10" Valign="Middle" ShapeType="Oval" Rotation="0.0" />
  </Shape>
  <Shape GraphId="ac241">
    <Graphics CenterX="424.419776119403" CenterY="94.0" Width="30.5" Height="16.0" ZOrder="32804" FillColor="ffffff" FontSize="10" Valign="Middle" ShapeType="Oval" Rotation="0.0" />
  </Shape>
  <Shape GraphId="f929e">
    <Attribute Key="org.pathvisio.DoubleLineProperty" Value="Double" />
    <Graphics CenterX="425.919776119403" CenterY="81.7" Width="35.5" Height="23.5" ZOrder="32805" FillColor="ffffff" FontSize="10" Valign="Middle" ShapeType="Rectangle" LineThickness="0.0" Rotation="0.0" />
  </Shape>
  <Shape GraphId="e98e1" GroupRef="cc121">
    <Graphics CenterX="655.4906716417852" CenterY="156.4860074626866" Width="15.309701492537332" Height="14.48694029850742" ZOrder="32825" FillColor="ffffff" FontSize="10" Valign="Middle" ShapeType="Oval" Rotation="4.719764655083946" />
  </Shape>
  <Shape GraphId="e0a2e" GroupRef="cc121">
    <Graphics CenterX="678.2434701492479" CenterY="142.62593283582092" Width="9.55037313432831" Height="19.42350746268653" ZOrder="32826" FontSize="10" Valign="Middle" ShapeType="Rectangle" Rotation="0.0" />
  </Shape>
  <Shape GraphId="dcea7" GroupRef="cc121">
    <Graphics CenterX="678.6548507462628" CenterY="156.61287313432837" Width="15.309701492537332" Height="14.48694029850742" ZOrder="32827" FillColor="ffffff" FontSize="10" Valign="Middle" ShapeType="Oval" Rotation="4.719764655083946" />
  </Shape>
  <Shape GraphId="bfd88" GroupRef="ca504">
    <Attribute Key="org.pathvisio.CellularComponentProperty" Value="Cell" />
    <Graphics CenterX="57.29477611940297" CenterY="310.29291044776124" Width="10.5" Height="10.5" ZOrder="32842" FillColor="cc0000" FontSize="10" Valign="Middle" ShapeType="Oval" Rotation="0.0" />
  </Shape>
  <Shape GraphId="b493d" GroupRef="ca504">
    <Attribute Key="org.pathvisio.CellularComponentProperty" Value="Cell" />
    <Graphics CenterX="50.839552238805936" CenterY="294.78731343283584" Width="10.5" Height="10.5" ZOrder="32843" FillColor="cc0000" FontSize="10" Valign="Middle" ShapeType="Oval" Rotation="0.0" />
  </Shape>
  <Shape GraphId="f152b" GroupRef="ca504">
    <Attribute Key="org.pathvisio.CellularComponentProperty" Value="Cell" />
    <Graphics CenterX="39.447761194029795" CenterY="311.36940298507466" Width="10.5" Height="10.5" ZOrder="32844" FillColor="cc0000" FontSize="10" Valign="Middle" ShapeType="Oval" Rotation="0.0" />
  </Shape>
  <Shape GraphId="fb157" GroupRef="ca504">
    <Attribute Key="org.pathvisio.CellularComponentProperty" Value="Cell" />
    <Graphics CenterX="70.83955223880594" CenterY="296.6865671641791" Width="10.5" Height="10.5" ZOrder="32845" FillColor="cc0000" FontSize="10" Valign="Middle" ShapeType="Oval" Rotation="0.0" />
  </Shape>
  <Shape GraphId="e8d12" GroupRef="ca504">
    <Attribute Key="org.pathvisio.CellularComponentProperty" Value="Cell" />
    <Graphics CenterX="33.942164179104395" CenterY="284.4720149253731" Width="10.5" Height="10.5" ZOrder="32846" FillColor="cc0000" FontSize="10" Valign="Middle" ShapeType="Oval" Rotation="0.0" />
  </Shape>
  <Shape GraphId="d37ec" GroupRef="ca504">
    <Attribute Key="org.pathvisio.CellularComponentProperty" Value="Cell" />
    <Graphics CenterX="25.01865671641781" CenterY="297.7630597014925" Width="10.5" Height="10.5" ZOrder="32847" FillColor="cc0000" FontSize="10" Valign="Middle" ShapeType="Oval" Rotation="0.0" />
  </Shape>
  <Shape GraphId="cfe9b">
    <Attribute Key="org.pathvisio.CellularComponentProperty" Value="Cell" />
    <Graphics CenterX="165.0764925373135" CenterY="55.23694029850725" Width="10.5" Height="10.5" ZOrder="32848" FillColor="cc0000" FontSize="10" Valign="Middle" ShapeType="Oval" Rotation="0.0" />
  </Shape>
  <Shape GraphId="de4a4">
    <Attribute Key="org.pathvisio.CellularComponentProperty" Value="Cell" />
    <Graphics CenterX="157.79850746268662" CenterY="70.99626865671621" Width="10.5" Height="10.5" ZOrder="32849" FillColor="cc0000" FontSize="10" Valign="Middle" ShapeType="Oval" Rotation="0.0" />
  </Shape>
  <Shape GraphId="e5895">
    <Attribute Key="org.pathvisio.CellularComponentProperty" Value="Cell" />
    <Graphics CenterX="176.84888059701498" CenterY="70.30037313432814" Width="10.5" Height="10.5" ZOrder="32850" FillColor="cc0000" FontSize="10" Valign="Middle" ShapeType="Oval" Rotation="0.0" />
  </Shape>
  <Shape GraphId="f685c">
    <Attribute Key="org.pathvisio.CellularComponentProperty" Value="Cell" />
    <Graphics CenterX="171.2164179104478" CenterY="87.7052238805968" Width="10.5" Height="10.5" ZOrder="32851" FillColor="cc0000" FontSize="10" Valign="Middle" ShapeType="Oval" Rotation="0.0" />
  </Shape>
  <Shape GraphId="b50b9">
    <Attribute Key="org.pathvisio.CellularComponentProperty" Value="Cell" />
    <Graphics CenterX="172.16604477611943" CenterY="112.51492537313413" Width="10.5" Height="10.5" ZOrder="32852" FillColor="cc0000" FontSize="10" Valign="Middle" ShapeType="Oval" Rotation="0.0" />
  </Shape>
  <Shape GraphId="e6ba9">
    <Attribute Key="org.pathvisio.CellularComponentProperty" Value="Cell" />
    <Graphics CenterX="169.0018656716418" CenterY="132.38805970149235" Width="10.5" Height="10.5" ZOrder="32853" FillColor="cc0000" FontSize="10" Valign="Middle" ShapeType="Oval" Rotation="0.0" />
  </Shape>
  <Shape GraphId="a7dac">
    <Attribute Key="org.pathvisio.CellularComponentProperty" Value="Cell" />
    <Graphics CenterX="188.05223880597018" CenterY="120.17350746268636" Width="10.5" Height="10.5" ZOrder="32854" FillColor="cc0000" FontSize="10" Valign="Middle" ShapeType="Oval" Rotation="0.0" />
  </Shape>
  <Shape GraphId="d7f89">
    <Attribute Key="org.pathvisio.CellularComponentProperty" Value="Cell" />
    <Graphics CenterX="185.7108208955224" CenterY="135.93283582089532" Width="10.5" Height="10.5" ZOrder="32855" FillColor="cc0000" FontSize="10" Valign="Middle" ShapeType="Oval" Rotation="0.0" />
  </Shape>
  <Shape GraphId="d4a89">
    <Attribute Key="org.pathvisio.CellularComponentProperty" Value="Cell" />
    <Graphics CenterX="171.47014925373136" CenterY="229.47388059701484" Width="10.5" Height="10.5" ZOrder="32856" FillColor="cc0000" FontSize="10" Valign="Middle" ShapeType="Oval" Rotation="0.0" />
  </Shape>
  <Shape GraphId="c3aa2">
    <Attribute Key="org.pathvisio.CellularComponentProperty" Value="Cell" />
    <Graphics CenterX="187.3563432835821" CenterY="237.13246268656707" Width="10.5" Height="10.5" ZOrder="32857" FillColor="cc0000" FontSize="10" Valign="Middle" ShapeType="Oval" Rotation="0.0" />
  </Shape>
  <Shape GraphId="ba2f7">
    <Attribute Key="org.pathvisio.CellularComponentProperty" Value="Cell" />
    <Graphics CenterX="185.01492537313433" CenterY="252.89179104477603" Width="10.5" Height="10.5" ZOrder="32858" FillColor="cc0000" FontSize="10" Valign="Middle" ShapeType="Oval" Rotation="0.0" />
  </Shape>
  <Shape GraphId="c2b58">
    <Attribute Key="org.pathvisio.CellularComponentProperty" Value="Cell" />
    <Graphics CenterX="167.4832089552239" CenterY="246.8787313432835" Width="10.5" Height="10.5" ZOrder="32859" FillColor="cc0000" FontSize="10" Valign="Middle" ShapeType="Oval" Rotation="0.0" />
  </Shape>
  <Shape GraphId="e8aa7">
    <Attribute Key="org.pathvisio.CellularComponentProperty" Value="Cell" />
    <Graphics CenterX="29.701492537313356" CenterY="448.0746268656718" Width="10.5" Height="10.5" ZOrder="32860" FillColor="cc0000" FontSize="10" Valign="Middle" ShapeType="Oval" Rotation="0.0" />
  </Shape>
  <Shape GraphId="b4ba1">
    <Attribute Key="org.pathvisio.CellularComponentProperty" Value="Cell" />
    <Graphics CenterX="42.16977611940291" CenterY="469.5932835820897" Width="10.5" Height="10.5" ZOrder="32861" FillColor="cc0000" FontSize="10" Valign="Middle" ShapeType="Oval" Rotation="0.0" />
  </Shape>
  <Shape GraphId="e5d4b">
    <Attribute Key="org.pathvisio.CellularComponentProperty" Value="Cell" />
    <Graphics CenterX="76.85261194029842" CenterY="454.9104477611942" Width="10.5" Height="10.5" ZOrder="32862" FillColor="cc0000" FontSize="10" Valign="Middle" ShapeType="Oval" Rotation="0.0" />
  </Shape>
  <Shape GraphId="a4fc9">
    <Attribute Key="org.pathvisio.CellularComponentProperty" Value="Cell" />
    <Graphics CenterX="52.29664179104469" CenterY="445.9869402985076" Width="10.5" Height="10.5" ZOrder="32863" FillColor="cc0000" FontSize="10" Valign="Middle" ShapeType="Oval" Rotation="0.0" />
  </Shape>
  <Shape GraphId="a0ad6">
    <Attribute Key="org.pathvisio.CellularComponentProperty" Value="Cell" />
    <Graphics CenterX="63.119402985074544" CenterY="471.61940298507477" Width="10.5" Height="10.5" ZOrder="32864" FillColor="cc0000" FontSize="10" Valign="Middle" ShapeType="Oval" Rotation="0.0" />
  </Shape>
  <Shape GraphId="c1e5d">
    <Attribute Key="org.pathvisio.CellularComponentProperty" Value="Cell" />
    <Graphics CenterX="109.32089552238801" CenterY="454.46828358208967" Width="10.5" Height="10.5" ZOrder="32865" FillColor="cc0000" FontSize="10" Valign="Middle" ShapeType="Oval" Rotation="0.0" />
  </Shape>
  <Shape GraphId="e43ba" GroupRef="fc382">
    <Attribute Key="org.pathvisio.CellularComponentProperty" Value="Cell" />
    <Graphics CenterX="152.23134328358208" CenterY="452.94962686567175" Width="10.5" Height="10.5" ZOrder="32866" FillColor="cc0000" FontSize="10" Valign="Middle" ShapeType="Oval" Rotation="0.0" />
  </Shape>
  <Shape GraphId="fa9c3" GroupRef="fc382">
    <Attribute Key="org.pathvisio.CellularComponentProperty" Value="Cell" />
    <Graphics CenterX="167.73694029850742" CenterY="435.5447761194031" Width="10.5" Height="10.5" ZOrder="32867" FillColor="cc0000" FontSize="10" Valign="Middle" ShapeType="Oval" Rotation="0.0" />
  </Shape>
  <Shape GraphId="a3e60" GroupRef="fc382">
    <Attribute Key="org.pathvisio.CellularComponentProperty" Value="Cell" />
    <Graphics CenterX="176.91417910447757" CenterY="455.4179104477613" Width="10.5" Height="10.5" ZOrder="32868" FillColor="cc0000" FontSize="10" Valign="Middle" ShapeType="Oval" Rotation="0.0" />
  </Shape>
  <Shape GraphId="b0ff3">
    <Attribute Key="org.pathvisio.CellularComponentProperty" Value="Cell" />
    <Graphics CenterX="415.63576674450917" CenterY="24.217048262090586" Width="10.5" Height="10.5" ZOrder="32880" FillColor="cc0000" FontSize="10" Valign="Middle" ShapeType="Oval" Rotation="0.0" />
  </Shape>
  <Shape GraphId="bea27">
    <Attribute Key="org.pathvisio.CellularComponentProperty" Value="Cell" />
    <Graphics CenterX="417.40815480421065" CenterY="57.254361694926416" Width="10.5" Height="10.5" ZOrder="32881" FillColor="cc0000" FontSize="10" Valign="Middle" ShapeType="Oval" Rotation="0.0" />
  </Shape>
  <Shape GraphId="dd621">
    <Attribute Key="org.pathvisio.CellularComponentProperty" Value="Cell" />
    <Graphics CenterX="410.9529309236137" CenterY="41.748764680001" Width="10.5" Height="10.5" ZOrder="32882" FillColor="cc0000" FontSize="10" Valign="Middle" ShapeType="Oval" Rotation="0.0" />
  </Shape>
  <Shape GraphId="bb45b">
    <Attribute Key="org.pathvisio.CellularComponentProperty" Value="Cell" />
    <Graphics CenterX="399.56113987883754" CenterY="58.33085423223984" Width="10.5" Height="10.5" ZOrder="32883" FillColor="cc0000" FontSize="10" Valign="Middle" ShapeType="Oval" Rotation="0.0" />
  </Shape>
  <Shape GraphId="b9308">
    <Attribute Key="org.pathvisio.CellularComponentProperty" Value="Cell" />
    <Graphics CenterX="430.9529309236136" CenterY="43.64801841134427" Width="10.5" Height="10.5" ZOrder="32884" FillColor="cc0000" FontSize="10" Valign="Middle" ShapeType="Oval" Rotation="0.0" />
  </Shape>
  <Shape GraphId="d2bbe">
    <Attribute Key="org.pathvisio.CellularComponentProperty" Value="Cell" />
    <Graphics CenterX="394.0555428639122" CenterY="31.43346617253826" Width="10.5" Height="10.5" ZOrder="32885" FillColor="cc0000" FontSize="10" Valign="Middle" ShapeType="Oval" Rotation="0.0" />
  </Shape>
  <Shape GraphId="cd912">
    <Attribute Key="org.pathvisio.CellularComponentProperty" Value="Cell" />
    <Graphics CenterX="385.1320354012256" CenterY="44.72451094865768" Width="10.5" Height="10.5" ZOrder="32886" FillColor="cc0000" FontSize="10" Valign="Middle" ShapeType="Oval" Rotation="0.0" />
  </Shape>
  <Shape GraphId="a0d78">
    <Attribute Key="org.pathvisio.CellularComponentProperty" Value="Cell" />
    <Graphics CenterX="423.7800368903784" CenterY="96.27930500558419" Width="10.5" Height="10.5" ZOrder="32887" FillColor="cc0000" FontSize="10" Valign="Middle" ShapeType="Oval" Rotation="0.0" />
  </Shape>
  <Shape GraphId="e02a1">
    <Attribute Key="org.pathvisio.CellularComponentProperty" Value="Cell" />
    <Graphics CenterX="434.664390631875" CenterY="76.32465647950691" Width="10.5" Height="10.5" ZOrder="32888" FillColor="cc0000" FontSize="10" Valign="Middle" ShapeType="Oval" Rotation="0.0" />
  </Shape>
  <Shape GraphId="dc464">
    <Attribute Key="org.pathvisio.CellularComponentProperty" Value="Cell" />
    <Graphics CenterX="670.5337259281833" CenterY="55.07872626662573" Width="10.5" Height="10.5" ZOrder="32889" FillColor="cc0000" FontSize="10" Valign="Middle" ShapeType="Oval" Rotation="0.0" />
  </Shape>
  <Shape GraphId="db764">
    <Attribute Key="org.pathvisio.CellularComponentProperty" Value="Cell" />
    <Graphics CenterX="666.8639371171365" CenterY="81.76683335025528" Width="10.5" Height="10.5" ZOrder="32890" FillColor="cc0000" FontSize="10" Valign="Middle" ShapeType="Oval" Rotation="0.0" />
  </Shape>
  <Shape GraphId="abfa5">
    <Attribute Key="org.pathvisio.CellularComponentProperty" Value="Cell" />
    <Graphics CenterX="662.2227721934556" CenterY="35.42223406775611" Width="10.5" Height="10.5" ZOrder="32891" FillColor="cc0000" FontSize="10" Valign="Middle" ShapeType="Oval" Rotation="0.0" />
  </Shape>
  <Shape GraphId="f8307">
    <Attribute Key="org.pathvisio.CellularComponentProperty" Value="Cell" />
    <Graphics CenterX="650.8309811486795" CenterY="52.00432361999496" Width="10.5" Height="10.5" ZOrder="32892" FillColor="cc0000" FontSize="10" Valign="Middle" ShapeType="Oval" Rotation="0.0" />
  </Shape>
  <Shape GraphId="d2298">
    <Attribute Key="org.pathvisio.CellularComponentProperty" Value="Cell" />
    <Graphics CenterX="645.3253841337541" CenterY="25.106935560293365" Width="10.5" Height="10.5" ZOrder="32893" FillColor="cc0000" FontSize="10" Valign="Middle" ShapeType="Oval" Rotation="0.0" />
  </Shape>
  <Shape GraphId="d97f6">
    <Attribute Key="org.pathvisio.CellularComponentProperty" Value="Cell" />
    <Graphics CenterX="686.2884979862602" CenterY="38.397980336412786" Width="10.5" Height="10.5" ZOrder="32894" FillColor="cc0000" FontSize="10" Valign="Middle" ShapeType="Oval" Rotation="0.0" />
  </Shape>
  <Group GroupId="ba93d" GraphId="d16cb" Style="Group" />
  <Group GroupId="fa641" GraphId="cdede" Style="Group" />
  <Group GroupId="cc121" GraphId="deffb" Style="Group" />
  <Group GroupId="d1d28" GraphId="d3290" Style="Group" />
  <Group GroupId="fc382" GraphId="f69b9" Style="Group" />
  <Group GroupId="ca504" GraphId="a7d87" Style="Group" />
  <InfoBox CenterX="0.0" CenterY="0.0" />
  <Biopax>
    <bp:PublicationXref xmlns:bp="http://www.biopax.org/release/biopax-level3.owl#" xmlns:rdf="http://www.w3.org/1999/02/22-rdf-syntax-ns#" rdf:id="a61">
      <bp:ID rdf:datatype="http://www.w3.org/2001/XMLSchema#string">23428231</bp:ID>
      <bp:DB rdf:datatype="http://www.w3.org/2001/XMLSchema#string">PubMed</bp:DB>
      <bp:TITLE rdf:datatype="http://www.w3.org/2001/XMLSchema#string">Big signals from small particles: regulation of cell signaling pathways by nanoparticles.</bp:TITLE>
      <bp:SOURCE rdf:datatype="http://www.w3.org/2001/XMLSchema#string">Chem Rev</bp:SOURCE>
      <bp:YEAR rdf:datatype="http://www.w3.org/2001/XMLSchema#string">2013</bp:YEAR>
      <bp:AUTHORS rdf:datatype="http://www.w3.org/2001/XMLSchema#string">Rauch J</bp:AUTHORS>
      <bp:AUTHORS rdf:datatype="http://www.w3.org/2001/XMLSchema#string">Kolch W</bp:AUTHORS>
      <bp:AUTHORS rdf:datatype="http://www.w3.org/2001/XMLSchema#string">Laurent S</bp:AUTHORS>
      <bp:AUTHORS rdf:datatype="http://www.w3.org/2001/XMLSchema#string">Mahmoudi M</bp:AUTHORS>
    </bp:PublicationXref>
  </Biopax>
</Pathway>
