# Supplementary material for: A network biology workflow to study transcriptomics data of the diabetic liver
Source: BMC Genomics. 2014 Nov 15;15(1):971. doi: 10.1186/1471-2164-15-971 (PMC4246458; doi:10.1186/1471-2164-15-971)
Supplement: Supplementary file 2 — Additional file 2: WikiPathways human pathway collection downloaded on 17 June 2014 ( http://wikipathways.org/index.php/Download_Pathways ). (ZIP 2 MB) [file 12864_2014_6667_MOESM2_ESM.zip › 2014-06-17-WikiPathways-HumanCollection/Hs_Neural_Crest_Differentiation_WP2064_68974.gpml]

<?xml version="1.0" encoding="UTF-8"?>
<Pathway xmlns="http://pathvisio.org/GPML/2013a" Name="Neural Crest Differentiation" Author="Nathan Salomonis" Last-Modified="2/22/2013" Organism="Homo sapiens">
  <Comment Source="WikiPathways-category">Physiological Process</Comment>
  <Comment Source="WikiPathways-description">Gene regulatory network model of cranial neural crest cell (CNCC) development, adaped from PMID: 19575671. Most interactions in the model are proposed to regulate transcription of core factors involved involved in neural crest and downstream progenitor specification. Transcriptional regulation arrows are proposed to promote transcription, unless a graphical T-bar is present at the end of the arrow (commented to be inhibitors of transcriptional regulation). Additional gene information was obtained from http://www.ncbi.nlm.nih.gov/books/NBK53143

When citing thies pathway, please reference the source publication (PMID: 19575671).</Comment>
  <BiopaxRef>b40</BiopaxRef>
  <Graphics BoardWidth="1174.7619047619044" BoardHeight="1542.5"/>
  <DataNode TextLabel="Differentiation" GraphId="ce0a4" Type="Pathway">
    <Graphics CenterX="655.5" CenterY="1108.0" Width="97.0" Height="20.0" ZOrder="32768" FontWeight="Bold" FontSize="12" Valign="Middle" ShapeType="None" Color="14961e"/>
    <Xref Database="" ID=""/>
  </DataNode>
  <DataNode TextLabel="BMP7" GraphId="e0c75" Type="GeneProduct" GroupRef="d6802">
    <Graphics CenterX="925.0462184873936" CenterY="179.0" Width="55.0" Height="20.0" ZOrder="32770" FontSize="10" Valign="Middle"/>
    <Xref Database="Ensembl" ID="ENSG00000101144"/>
  </DataNode>
  <DataNode TextLabel="RHOB" GraphId="a65e3" Type="GeneProduct">
    <Graphics CenterX="205.0966386554622" CenterY="739.6386554621848" Width="55.0" Height="20.0" ZOrder="32772" FontSize="10" Valign="Middle"/>
    <Xref Database="Ensembl" ID="ENSG00000143878"/>
  </DataNode>
  <DataNode TextLabel="MYB" GraphId="de36d" Type="GeneProduct">
    <Graphics CenterX="265.0966386554622" CenterY="710.638655462185" Width="55.0" Height="20.0" ZOrder="32774" FontSize="10" Valign="Middle"/>
    <Xref Database="Ensembl" ID="ENSG00000118513"/>
  </DataNode>
  <DataNode TextLabel="ITGB1" GraphId="c06b7" Type="GeneProduct">
    <Graphics CenterX="483.09663865546213" CenterY="869.6386554621848" Width="55.0" Height="20.0" ZOrder="32776" FontSize="10" Valign="Middle"/>
    <Xref Database="Ensembl" ID="ENSG00000150093"/>
  </DataNode>
  <DataNode TextLabel="WNT1" GraphId="aebd4" Type="GeneProduct" GroupRef="b80de">
    <Graphics CenterX="936.5" CenterY="47.79831932773109" Width="55.0" Height="20.0" ZOrder="32778" FontSize="10" Valign="Middle"/>
    <Xref Database="Ensembl" ID="ENSG00000125084"/>
  </DataNode>
  <DataNode TextLabel="TFAP2A" GraphId="a53a5" Type="GeneProduct">
    <Graphics CenterX="681.2647058823529" CenterY="332.4789915966386" Width="55.0" Height="20.0" ZOrder="32780" FontSize="10" Valign="Middle"/>
    <Xref Database="Ensembl" ID="ENSG00000137203"/>
  </DataNode>
  <DataNode TextLabel="ZIC1" GraphId="c4b15" Type="GeneProduct">
    <Graphics CenterX="279.5" CenterY="238.0" Width="55.0" Height="20.0" ZOrder="32782" FontSize="10" Valign="Middle"/>
    <Xref Database="Ensembl" ID="ENSG00000152977"/>
  </DataNode>
  <DataNode TextLabel="PAX3" GraphId="e5c01" Type="GeneProduct" GroupRef="a298d">
    <Graphics CenterX="179.5" CenterY="244.0" Width="55.0" Height="20.0" ZOrder="32784" FontSize="10" Valign="Middle"/>
    <Xref Database="Ensembl" ID="ENSG00000135903"/>
  </DataNode>
  <DataNode TextLabel="PAX7" GraphId="fbe26" Type="GeneProduct" GroupRef="a298d">
    <Graphics CenterX="179.5" CenterY="263.0" Width="55.0" Height="20.0" ZOrder="32786" FontSize="10" Valign="Middle"/>
    <Xref Database="Ensembl" ID="ENSG00000009709"/>
  </DataNode>
  <DataNode TextLabel="DLX5" GraphId="ac2af" Type="GeneProduct">
    <Graphics CenterX="381.5" CenterY="238.0" Width="55.0" Height="20.0" ZOrder="32788" FontSize="10" Valign="Middle"/>
    <Xref Database="Ensembl" ID="ENSG00000105880"/>
  </DataNode>
  <DataNode TextLabel="MSX1" GraphId="eff3d" Type="GeneProduct">
    <Graphics CenterX="749.5" CenterY="250.0" Width="55.0" Height="20.0" ZOrder="32790" FontSize="10" Valign="Middle"/>
    <Xref Database="Ensembl" ID="ENSG00000163132"/>
  </DataNode>
  <DataNode TextLabel="MSX2" GraphId="b6125" Type="GeneProduct">
    <Graphics CenterX="664.5" CenterY="265.0" Width="55.0" Height="20.0" ZOrder="32792" FontSize="10" Valign="Middle"/>
    <Xref Database="Ensembl" ID="ENSG00000120149"/>
  </DataNode>
  <DataNode TextLabel="FOXD3" GraphId="f81b4" Type="GeneProduct">
    <Graphics CenterX="533.8949579831935" CenterY="460.268907563025" Width="55.0" Height="20.0" ZOrder="32794" FontSize="10" Valign="Middle"/>
    <Xref Database="Ensembl" ID="ENSG00000187140"/>
  </DataNode>
  <DataNode TextLabel="SNAI1" GraphId="d3d21" Type="GeneProduct" GroupRef="e797f">
    <Graphics CenterX="463.5" CenterY="556.0" Width="55.0" Height="20.0" ZOrder="32796" FontSize="10" Valign="Middle"/>
    <Xref Database="Ensembl" ID="ENSG00000124216"/>
  </DataNode>
  <DataNode TextLabel="SNAI2" GraphId="d86ed" Type="GeneProduct" GroupRef="e797f">
    <Graphics CenterX="463.5" CenterY="576.0" Width="55.0" Height="20.0" ZOrder="32798" FontSize="10" Valign="Middle"/>
    <Xref Database="Ensembl" ID="ENSG00000019549"/>
  </DataNode>
  <DataNode TextLabel="WNT3A" GraphId="f931f" Type="GeneProduct" GroupRef="b80de">
    <Graphics CenterX="936.5" CenterY="67.7983193277311" Width="55.0" Height="20.0" ZOrder="32802" FontSize="10" Valign="Middle"/>
    <Xref Database="Ensembl" ID="ENSG00000154342"/>
  </DataNode>
  <DataNode TextLabel="FZD3" GraphId="fe7b2" Type="GeneProduct">
    <Graphics CenterX="813.7731018066406" CenterY="67.7983193277311" Width="55.0" Height="20.0" ZOrder="32804" FontSize="10" Valign="Middle"/>
    <Xref Database="Ensembl" ID="ENSG00000104290"/>
  </DataNode>
  <DataNode TextLabel="GSK3B" GraphId="feba7" Type="GeneProduct">
    <Graphics CenterX="404.5" CenterY="67.7983193277311" Width="55.0" Height="20.0" ZOrder="32806" FontSize="10" Valign="Middle"/>
    <Xref Database="Ensembl" ID="ENSG00000082701"/>
  </DataNode>
  <DataNode TextLabel="CTNNB1" GraphId="f8569" Type="GeneProduct">
    <Graphics CenterX="323.5" CenterY="67.7983193277311" Width="55.0" Height="20.0" ZOrder="32808" FontSize="10" Valign="Middle"/>
    <Xref Database="Ensembl" ID="ENSG00000168036"/>
  </DataNode>
  <DataNode TextLabel="TCF7L1" GraphId="efbb3" Type="GeneProduct" GroupRef="c0c2c">
    <Graphics CenterX="236.5" CenterY="58.79831932773109" Width="55.0" Height="20.0" ZOrder="32810" FontSize="10" Valign="Middle"/>
    <Xref Database="Ensembl" ID="ENSG00000152284"/>
  </DataNode>
  <DataNode TextLabel="TCF4" GraphId="b398b" Type="GeneProduct" GroupRef="c0c2c">
    <Graphics CenterX="236.5" CenterY="77.7983193277311" Width="55.0" Height="20.0" ZOrder="32812" FontSize="10" Valign="Middle"/>
    <Xref Database="Ensembl" ID="ENSG00000196628"/>
  </DataNode>
  <DataNode TextLabel="GBX2" GraphId="f0142" Type="GeneProduct">
    <Graphics CenterX="130.5" CenterY="68.7983193277311" Width="55.0" Height="20.0" ZOrder="32814" FontSize="10" Valign="Middle"/>
    <Xref Database="Ensembl" ID="ENSG00000168505"/>
  </DataNode>
  <DataNode TextLabel="AXIN2" GraphId="df842" Type="GeneProduct" GroupRef="f602d">
    <Graphics CenterX="494.66666666666663" CenterY="77.13165266106441" Width="60.0" Height="20.0" ZOrder="32816" FontSize="10" Valign="Middle"/>
    <Xref Database="Entrez Gene" ID="8313"/>
  </DataNode>
  <DataNode TextLabel="AXIN1" GraphId="a36c1" Type="GeneProduct" GroupRef="f602d">
    <Graphics CenterX="494.66666666666663" CenterY="57.13165266106441" Width="60.0" Height="20.0" ZOrder="32818" FontSize="10" Valign="Middle"/>
    <Xref Database="Entrez Gene" ID="8312"/>
  </DataNode>
  <DataNode TextLabel="DVL3" GraphId="af9f6" Type="GeneProduct" GroupRef="a8bcc">
    <Graphics CenterX="594.6666666666666" CenterY="87.13165266106441" Width="60.0" Height="20.0" ZOrder="32820" FontSize="10" Valign="Middle"/>
    <Xref Database="Entrez Gene" ID="1857"/>
  </DataNode>
  <DataNode TextLabel="DVL2" GraphId="d1d3c" Type="GeneProduct" GroupRef="a8bcc">
    <Graphics CenterX="594.6666666666666" CenterY="67.13165266106444" Width="60.0" Height="20.0" ZOrder="32822" FontSize="10" Valign="Middle"/>
    <Xref Database="Entrez Gene" ID="1856"/>
  </DataNode>
  <DataNode TextLabel="DVL1" GraphId="f3716" Type="GeneProduct" GroupRef="a8bcc">
    <Graphics CenterX="594.6666666666666" CenterY="47.131652661064436" Width="60.0" Height="20.0" ZOrder="32824" FontSize="10" Valign="Middle"/>
    <Xref Database="Entrez Gene" ID="1855"/>
  </DataNode>
  <DataNode TextLabel="BMP4" GraphId="a4343" Type="GeneProduct">
    <Graphics CenterX="649.5" CenterY="169.0" Width="55.0" Height="20.0" ZOrder="32826" FontSize="10" Valign="Middle"/>
    <Xref Database="Ensembl" ID="ENSG00000125378"/>
  </DataNode>
  <DataNode TextLabel="SMAD1" GraphId="a193a" Type="GeneProduct">
    <Graphics CenterX="544.6666666666666" CenterY="169.33333333333334" Width="60.0" Height="20.0" ZOrder="32828" FontSize="10" Valign="Middle"/>
    <Xref Database="Ensembl" ID="ENSG00000170365"/>
  </DataNode>
  <DataNode TextLabel="ID1" GraphId="a7a4c" Type="GeneProduct">
    <Graphics CenterX="617.5" CenterY="592.0" Width="55.0" Height="20.0" ZOrder="32832" FontSize="10" Valign="Middle"/>
    <Xref Database="Ensembl" ID="ENSG00000125968"/>
  </DataNode>
  <DataNode TextLabel="NOTCH1" GraphId="a9bc3" Type="GeneProduct" GroupRef="c9c43">
    <Graphics CenterX="813.7731018066406" CenterY="323.0672268907564" Width="60.0" Height="20.0" ZOrder="32852" FontSize="10" Valign="Middle"/>
    <Xref Database="Ensembl" ID="ENSG00000148400"/>
  </DataNode>
  <DataNode TextLabel="DLL3" GraphId="c524b" Type="GeneProduct" GroupRef="cfe83">
    <Attribute Key="org.pathvisio.model.BackpageHead" Value="DLL3"/>
    <Graphics CenterX="919.8277310924374" CenterY="353.40056022408965" Width="60.0" Height="20.0" ZOrder="32854" FontSize="10" Valign="Middle"/>
    <Xref Database="Ensembl" ID="ENSG00000090932"/>
  </DataNode>
  <DataNode TextLabel="NOTCH4" GraphId="f09f3" Type="GeneProduct" GroupRef="c9c43">
    <Attribute Key="org.pathvisio.model.BackpageHead" Value="NOTCH4"/>
    <Graphics CenterX="813.7731018066406" CenterY="383.0672268907564" Width="60.0" Height="20.0" ZOrder="32856" FontSize="10" Valign="Middle"/>
    <Xref Database="Ensembl" ID="ENSG00000204301"/>
  </DataNode>
  <DataNode TextLabel="NOTCH2" GraphId="f9598" Type="GeneProduct" GroupRef="c9c43">
    <Attribute Key="org.pathvisio.model.BackpageHead" Value="NOTCH2"/>
    <Graphics CenterX="813.7731018066406" CenterY="343.0672268907564" Width="60.0" Height="20.0" ZOrder="32858" FontSize="10" Valign="Middle"/>
    <Xref Database="Ensembl" ID="ENSG00000134250"/>
  </DataNode>
  <DataNode TextLabel="DLL4" GraphId="b6975" Type="GeneProduct" GroupRef="cfe83">
    <Attribute Key="org.pathvisio.model.BackpageHead" Value="DLL4"/>
    <Graphics CenterX="919.8277310924374" CenterY="373.40056022408965" Width="60.0" Height="20.0" ZOrder="32860" FontSize="10" Valign="Middle"/>
    <Xref Database="Ensembl" ID="ENSG00000128917"/>
  </DataNode>
  <DataNode TextLabel="NOTCH3" GraphId="f4083" Type="GeneProduct" GroupRef="c9c43">
    <Attribute Key="org.pathvisio.model.BackpageHead" Value="NOTCH3"/>
    <Graphics CenterX="813.7731018066406" CenterY="363.0672268907564" Width="60.0" Height="20.0" ZOrder="32862" FontSize="10" Valign="Middle"/>
    <Xref Database="Ensembl" ID="ENSG00000074181"/>
  </DataNode>
  <DataNode TextLabel="DLL1" GraphId="fc68c" Type="GeneProduct" GroupRef="cfe83">
    <Graphics CenterX="919.8277310924374" CenterY="333.40056022408965" Width="60.0" Height="20.0" ZOrder="32864" FontSize="10" Valign="Middle"/>
    <Xref Database="Ensembl" ID="ENSG00000198719"/>
  </DataNode>
  <DataNode TextLabel="HEY2" GraphId="fe469" Type="GeneProduct">
    <Graphics CenterX="571.2647058823529" CenterY="395.0" Width="55.0" Height="20.0" ZOrder="32868" FontSize="10" Valign="Middle"/>
    <Xref Database="Ensembl" ID="ENSG00000135547"/>
  </DataNode>
  <DataNode TextLabel="TWIST1" GraphId="dc90f" Type="GeneProduct">
    <Graphics CenterX="784.2647058823529" CenterY="635.0" Width="55.0" Height="20.0" ZOrder="32870" FontSize="10" Valign="Middle"/>
    <Xref Database="Ensembl" ID="ENSG00000122691"/>
  </DataNode>
  <DataNode TextLabel="SOX10" GraphId="ba2c7" Type="GeneProduct">
    <Graphics CenterX="555.2647058823529" CenterY="1048.4789915966385" Width="55.0" Height="20.0" ZOrder="32872" FontSize="10" Valign="Middle"/>
    <Xref Database="Ensembl" ID="ENSG00000100146"/>
  </DataNode>
  <DataNode TextLabel="FGF2" GraphId="c22de" Type="GeneProduct" GroupRef="eff87">
    <Graphics CenterX="922.2647058823529" CenterY="718.4789915966386" Width="55.0" Height="20.0" ZOrder="32874" FontSize="10" Valign="Middle"/>
    <Xref Database="Ensembl" ID="ENSG00000138685"/>
  </DataNode>
  <DataNode TextLabel="HES5" GraphId="d150c" Type="GeneProduct" GroupRef="b6337">
    <Attribute Key="org.pathvisio.model.BackpageHead" Value="HES5"/>
    <Graphics CenterX="342.33333333333326" CenterY="1208.0" Width="60.0" Height="20.0" ZOrder="32876" FontSize="10" Valign="Middle"/>
    <Xref Database="Ensembl" ID="ENSG00000197921"/>
  </DataNode>
  <DataNode TextLabel="HES1" GraphId="e242e" Type="GeneProduct" GroupRef="b6337">
    <Graphics CenterX="342.33333333333326" CenterY="1188.0" Width="60.0" Height="20.0" ZOrder="32878" FontSize="10" Valign="Middle"/>
    <Xref Database="Ensembl" ID="ENSG00000114315"/>
  </DataNode>
  <DataNode TextLabel="RBPJ" GraphId="f6357" Type="GeneProduct">
    <Graphics CenterX="768.3333333333333" CenterY="1234.0" Width="60.0" Height="20.0" ZOrder="32880" FontSize="10" Valign="Middle"/>
    <Xref Database="Ensembl" ID="ENSG00000168214"/>
  </DataNode>
  <DataNode TextLabel="HES5" GraphId="a0846" Type="GeneProduct" GroupRef="eb7a9">
    <Attribute Key="org.pathvisio.model.BackpageHead" Value="HES5"/>
    <Graphics CenterX="767.3333333333333" CenterY="1304.0" Width="60.0" Height="20.0" ZOrder="32882" FontSize="10" Valign="Middle"/>
    <Xref Database="Ensembl" ID="ENSG00000197921"/>
  </DataNode>
  <DataNode TextLabel="HES1" GraphId="b355e" Type="GeneProduct" GroupRef="eb7a9">
    <Graphics CenterX="767.3333333333333" CenterY="1284.0" Width="60.0" Height="20.0" ZOrder="32884" FontSize="10" Valign="Middle"/>
    <Xref Database="Ensembl" ID="ENSG00000114315"/>
  </DataNode>
  <DataNode TextLabel="FGFR1" GraphId="a24a3" Type="GeneProduct" GroupRef="e10c4">
    <Graphics CenterX="813.7731018066406" CenterY="107.4789915966386" Width="55.0" Height="20.0" ZOrder="32900" FontSize="10" Valign="Middle"/>
    <Xref Database="Ensembl" ID="ENSG00000077782"/>
  </DataNode>
  <DataNode TextLabel="FGFR2" GraphId="dbcd4" Type="GeneProduct" GroupRef="e10c4">
    <Graphics CenterX="813.7731018066406" CenterY="127.4789915966386" Width="55.0" Height="20.0" ZOrder="32902" FontSize="10" Valign="Middle"/>
    <Xref Database="Ensembl" ID="ENSG00000066468"/>
  </DataNode>
  <DataNode TextLabel="FGFR3" GraphId="e4910" Type="GeneProduct" GroupRef="e10c4">
    <Graphics CenterX="813.7731018066406" CenterY="147.4789915966386" Width="55.0" Height="20.0" ZOrder="32904" FontSize="10" Valign="Middle"/>
    <Xref Database="Ensembl" ID="ENSG00000068078"/>
  </DataNode>
  <DataNode TextLabel="ZIC5" GraphId="eb509" Type="GeneProduct">
    <Graphics CenterX="278.5" CenterY="312.0" Width="55.0" Height="20.0" ZOrder="32912" FontSize="10" Valign="Middle"/>
    <Xref Database="Ensembl" ID="ENSG00000139800"/>
  </DataNode>
  <DataNode TextLabel="MYC" GraphId="adc7b" Type="GeneProduct">
    <Graphics CenterX="353.5" CenterY="618.0" Width="55.0" Height="20.0" ZOrder="32930" FontSize="10" Valign="Middle"/>
    <Xref Database="Ensembl" ID="ENSG00000136997"/>
  </DataNode>
  <DataNode TextLabel="SOX9" GraphId="f96cf" Type="GeneProduct">
    <Graphics CenterX="439.09663865546213" CenterY="673.6386554621848" Width="55.0" Height="20.0" ZOrder="32956" FontSize="10" Valign="Middle"/>
    <Xref Database="Ensembl" ID="ENSG00000125398"/>
  </DataNode>
  <DataNode TextLabel="SOX10" GraphId="f429e" Type="GeneProduct">
    <Graphics CenterX="561.0966386554621" CenterY="742.6386554621848" Width="55.0" Height="20.0" ZOrder="32960" FontSize="10" Valign="Middle"/>
    <Xref Database="Ensembl" ID="ENSG00000100146"/>
  </DataNode>
  <DataNode TextLabel="ISL1" GraphId="ed0a8" Type="GeneProduct">
    <Graphics CenterX="54.096638655462186" CenterY="1161.638655462185" Width="55.0" Height="20.0" ZOrder="32978" FontSize="10" Valign="Middle"/>
    <Xref Database="Ensembl" ID="ENSG00000016082"/>
  </DataNode>
  <DataNode TextLabel="CDH6" GraphId="bf85e" Type="GeneProduct">
    <Graphics CenterX="314.0966386554622" CenterY="814.6386554621848" Width="55.0" Height="20.0" ZOrder="32980" FontSize="10" Valign="Middle"/>
    <Xref Database="Ensembl" ID="ENSG00000113361"/>
  </DataNode>
  <DataNode TextLabel="CDH2" GraphId="ae32b" Type="GeneProduct">
    <Graphics CenterX="698.0966386554621" CenterY="686.6386554621848" Width="55.0" Height="20.0" ZOrder="32982" FontSize="10" Valign="Middle"/>
    <Xref Database="Ensembl" ID="ENSG00000170558"/>
  </DataNode>
  <DataNode TextLabel="CDH1" GraphId="cb815" Type="GeneProduct">
    <Graphics CenterX="379.0966386554622" CenterY="814.6386554621848" Width="55.0" Height="20.0" ZOrder="32984" FontSize="10" Valign="Middle"/>
    <Xref Database="Ensembl" ID="ENSG00000039068"/>
  </DataNode>
  <DataNode TextLabel="SOX5" GraphId="b2ae0" Type="GeneProduct">
    <Graphics CenterX="205.0966386554622" CenterY="616.638655462185" Width="55.0" Height="20.0" ZOrder="32986" FontSize="10" Valign="Middle"/>
    <Xref Database="Ensembl" ID="ENSG00000134532"/>
  </DataNode>
  <DataNode TextLabel="ETS1" GraphId="cd396" Type="GeneProduct">
    <Graphics CenterX="265.0966386554622" CenterY="767.6386554621848" Width="55.0" Height="20.0" ZOrder="32988" FontSize="10" Valign="Middle"/>
    <Xref Database="Ensembl" ID="ENSG00000134954"/>
  </DataNode>
  <DataNode TextLabel="PAX3" GraphId="c6307" Type="GeneProduct" GroupRef="e4405">
    <Graphics CenterX="481.5" CenterY="921.0" Width="55.0" Height="20.0" ZOrder="33028" FontSize="10" Valign="Middle"/>
    <Xref Database="Ensembl" ID="ENSG00000135903"/>
  </DataNode>
  <DataNode TextLabel="PAX7" GraphId="acccb" Type="GeneProduct" GroupRef="e4405">
    <Graphics CenterX="481.5" CenterY="940.0" Width="55.0" Height="20.0" ZOrder="33030" FontSize="10" Valign="Middle"/>
    <Xref Database="Ensembl" ID="ENSG00000009709"/>
  </DataNode>
  <DataNode TextLabel="NFKB1" GraphId="fd3c0" Type="GeneProduct" GroupRef="dd74f">
    <Graphics CenterX="276.0966386554622" CenterY="889.6386554621848" Width="55.0" Height="20.0" ZOrder="33032" FontSize="10" Valign="Middle"/>
    <Xref Database="Ensembl" ID="ENSG00000109320"/>
  </DataNode>
  <DataNode TextLabel="CDH7" GraphId="f7a1a" Type="GeneProduct">
    <Graphics CenterX="602.0966386554621" CenterY="898.6386554621848" Width="55.0" Height="20.0" ZOrder="33034" FontSize="10" Valign="Middle"/>
    <Xref Database="Ensembl" ID="ENSG00000081138"/>
  </DataNode>
  <DataNode TextLabel="TFAP2A" GraphId="fe7fc" Type="GeneProduct">
    <Graphics CenterX="602.2647058823529" CenterY="953.4789915966386" Width="55.0" Height="20.0" ZOrder="33036" FontSize="10" Valign="Middle"/>
    <Xref Database="Ensembl" ID="ENSG00000137203"/>
  </DataNode>
  <DataNode TextLabel="SNAI1" GraphId="ec4d9" Type="GeneProduct" GroupRef="bd817">
    <Graphics CenterX="307.5" CenterY="1010.0" Width="55.0" Height="20.0" ZOrder="33038" FontSize="10" Valign="Middle"/>
    <Xref Database="Ensembl" ID="ENSG00000124216"/>
  </DataNode>
  <DataNode TextLabel="SNAI2" GraphId="a2d71" Type="GeneProduct" GroupRef="bd817">
    <Graphics CenterX="307.5" CenterY="1030.0" Width="55.0" Height="20.0" ZOrder="33040" FontSize="10" Valign="Middle"/>
    <Xref Database="Ensembl" ID="ENSG00000019549"/>
  </DataNode>
  <DataNode TextLabel="FOXD3" GraphId="b5a88" Type="GeneProduct">
    <Graphics CenterX="382.89495798319354" CenterY="957.268907563025" Width="55.0" Height="20.0" ZOrder="33044" FontSize="10" Valign="Middle"/>
    <Xref Database="Ensembl" ID="ENSG00000187140"/>
  </DataNode>
  <DataNode TextLabel="ID1" GraphId="b9655" Type="GeneProduct">
    <Graphics CenterX="655.5" CenterY="1067.0" Width="55.0" Height="20.0" ZOrder="33046" FontSize="10" Valign="Middle"/>
    <Xref Database="Ensembl" ID="ENSG00000125968"/>
  </DataNode>
  <DataNode TextLabel="SOX9" GraphId="f79d4" Type="GeneProduct">
    <Graphics CenterX="365.09663865546213" CenterY="1077.638655462185" Width="55.0" Height="20.0" ZOrder="33048" FontSize="10" Valign="Middle"/>
    <Xref Database="Ensembl" ID="ENSG00000125398"/>
  </DataNode>
  <DataNode TextLabel="NFKB2" GraphId="dd95c" Type="GeneProduct" GroupRef="dd74f">
    <Graphics CenterX="276.0966386554622" CenterY="909.6386554621848" Width="55.0" Height="20.0" ZOrder="33050" FontSize="10" Valign="Middle"/>
    <Xref Database="Ensembl" ID="ENSG00000077150"/>
  </DataNode>
  <DataNode TextLabel="NEUROG1" GraphId="f5459" Type="GeneProduct">
    <Graphics CenterX="55.096638655462186" CenterY="1278.638655462185" Width="55.0" Height="20.0" ZOrder="33088" FontSize="10" Valign="Middle"/>
    <Xref Database="Ensembl" ID="ENSG00000181965"/>
  </DataNode>
  <DataNode TextLabel="SOX10" GraphId="cc05f" Type="GeneProduct">
    <Graphics CenterX="166.09663865546213" CenterY="1242.638655462185" Width="55.0" Height="20.0" ZOrder="33090" FontSize="10" Valign="Middle"/>
    <Xref Database="Ensembl" ID="ENSG00000100146"/>
  </DataNode>
  <DataNode TextLabel="PHOX2B" GraphId="aed06" Type="GeneProduct">
    <Graphics CenterX="200.0966386554622" CenterY="1356.638655462185" Width="55.0" Height="20.0" ZOrder="33092" FontSize="10" Valign="Middle"/>
    <Xref Database="Ensembl" ID="ENSG00000109132"/>
  </DataNode>
  <DataNode TextLabel="GFAP" GraphId="a63cb" Type="GeneProduct">
    <Graphics CenterX="390.09663865546213" CenterY="1254.638655462185" Width="55.0" Height="20.0" ZOrder="33094" FontSize="10" Valign="Middle"/>
    <Xref Database="Ensembl" ID="ENSG00000131095"/>
  </DataNode>
  <DataNode TextLabel="OLIG1" GraphId="fbd92" Type="GeneProduct" GroupRef="c4011">
    <Graphics CenterX="180.09663865546213" CenterY="1392.2100840336134" Width="55.0" Height="20.0" ZOrder="33096" FontSize="10" Valign="Middle"/>
    <Xref Database="Ensembl" ID="ENSG00000184221"/>
  </DataNode>
  <DataNode TextLabel="OLIG2" GraphId="d92dc" Type="GeneProduct" GroupRef="c4011">
    <Graphics CenterX="180.09663865546213" CenterY="1412.2100840336134" Width="55.0" Height="20.0" ZOrder="33098" FontSize="10" Valign="Middle"/>
    <Xref Database="Ensembl" ID="ENSG00000205927"/>
  </DataNode>
  <DataNode TextLabel="GJB1" GraphId="fa4f2" Type="GeneProduct">
    <Graphics CenterX="390.09663865546213" CenterY="1280.638655462185" Width="55.0" Height="20.0" ZOrder="33100" FontSize="10" Valign="Middle"/>
    <Xref Database="Ensembl" ID="ENSG00000169562"/>
  </DataNode>
  <DataNode TextLabel="ASCL1" GraphId="ba17d" Type="GeneProduct">
    <Graphics CenterX="166.09663865546213" CenterY="1308.638655462185" Width="55.0" Height="20.0" ZOrder="33102" FontSize="10" Valign="Middle"/>
    <Xref Database="Ensembl" ID="ENSG00000139352"/>
  </DataNode>
  <DataNode TextLabel="MITF" GraphId="e5f13" Type="GeneProduct">
    <Graphics CenterX="298.0966386554622" CenterY="1255.638655462185" Width="55.0" Height="20.0" ZOrder="33104" FontSize="10" Valign="Middle"/>
    <Xref Database="Ensembl" ID="ENSG00000187098"/>
  </DataNode>
  <DataNode TextLabel="PMP22" GraphId="ba933" Type="GeneProduct">
    <Graphics CenterX="311.0966386554622" CenterY="1374.638655462185" Width="55.0" Height="20.0" ZOrder="33106" FontSize="10" Valign="Middle"/>
    <Xref Database="Ensembl" ID="ENSG00000109099"/>
  </DataNode>
  <DataNode TextLabel="MPZ" GraphId="f3c5c" Type="GeneProduct">
    <Graphics CenterX="312.0966386554622" CenterY="1347.638655462185" Width="55.0" Height="20.0" ZOrder="33108" FontSize="10" Valign="Middle"/>
    <Xref Database="Ensembl" ID="ENSG00000158887"/>
  </DataNode>
  <DataNode TextLabel="MBP" GraphId="ade50" Type="GeneProduct">
    <Graphics CenterX="311.0966386554622" CenterY="1407.638655462185" Width="55.0" Height="20.0" ZOrder="33110" FontSize="10" Valign="Middle"/>
    <Xref Database="Ensembl" ID="ENSG00000197971"/>
  </DataNode>
  <DataNode TextLabel="FOXD3" GraphId="ea36b" Type="GeneProduct">
    <Graphics CenterX="166.09663865546213" CenterY="1192.638655462185" Width="55.0" Height="20.0" ZOrder="33112" FontSize="10" Valign="Middle"/>
    <Xref Database="Ensembl" ID="ENSG00000187140"/>
  </DataNode>
  <DataNode TextLabel="PAX3" GraphId="eb40e" Type="GeneProduct">
    <Graphics CenterX="250.5" CenterY="1194.0" Width="55.0" Height="20.0" ZOrder="33114" FontSize="10" Valign="Middle"/>
    <Xref Database="Ensembl" ID="ENSG00000135903"/>
  </DataNode>
  <DataNode TextLabel="LHX1" GraphId="f780a" Type="GeneProduct" GroupRef="cafde">
    <Graphics CenterX="52.09663865546213" CenterY="1382.638655462185" Width="55.0" Height="20.0" ZOrder="33116" FontSize="10" Valign="Middle"/>
    <Xref Database="Ensembl" ID="ENSG00000132130"/>
  </DataNode>
  <DataNode TextLabel="LHX2" GraphId="e9f6c" Type="GeneProduct" GroupRef="cafde">
    <Graphics CenterX="52.09663865546213" CenterY="1402.638655462185" Width="55.0" Height="20.0" ZOrder="33118" FontSize="10" Valign="Middle"/>
    <Xref Database="Ensembl" ID="ENSG00000106689"/>
  </DataNode>
  <DataNode TextLabel="BMP4" GraphId="e611a" Type="GeneProduct" GroupRef="d6802">
    <Graphics CenterX="925.0462184873936" CenterY="159.0" Width="55.0" Height="20.0" ZOrder="33124" FontSize="10" Valign="Middle"/>
    <Xref Database="Ensembl" ID="ENSG00000125378"/>
  </DataNode>
  <DataNode TextLabel="FGF8" GraphId="b6385" Type="GeneProduct" GroupRef="eff87">
    <Graphics CenterX="922.2647058823529" CenterY="738.4789915966386" Width="55.0" Height="20.0" ZOrder="33126" FontSize="10" Valign="Middle"/>
    <Xref Database="Ensembl" ID="ENSG00000107831"/>
  </DataNode>
  <DataNode TextLabel="FGF19" GraphId="c1f43" Type="GeneProduct" GroupRef="eff87">
    <Graphics CenterX="922.2647058823529" CenterY="758.4789915966386" Width="55.0" Height="20.0" ZOrder="33128" FontSize="10" Valign="Middle"/>
    <Xref Database="Ensembl" ID="ENSG00000162344"/>
  </DataNode>
  <DataNode TextLabel="SOX10" GraphId="f9f95" Type="GeneProduct">
    <Graphics CenterX="514.0966386554621" CenterY="1181.638655462185" Width="55.0" Height="20.0" ZOrder="33190" FontSize="10" Valign="Middle"/>
    <Xref Database="Ensembl" ID="ENSG00000100146"/>
  </DataNode>
  <DataNode TextLabel="PAX3" GraphId="cae36" Type="GeneProduct" GroupRef="dd865">
    <Graphics CenterX="515.5" CenterY="1227.0" Width="55.0" Height="20.0" ZOrder="33192" FontSize="10" Valign="Middle"/>
    <Xref Database="Ensembl" ID="ENSG00000135903"/>
  </DataNode>
  <DataNode TextLabel="PAX7" GraphId="f1b39" Type="GeneProduct" GroupRef="dd865">
    <Graphics CenterX="515.5" CenterY="1246.0" Width="55.0" Height="20.0" ZOrder="33194" FontSize="10" Valign="Middle"/>
    <Xref Database="Ensembl" ID="ENSG00000009709"/>
  </DataNode>
  <DataNode TextLabel="SOX5" GraphId="b4243" Type="GeneProduct">
    <Graphics CenterX="516.0966386554621" CenterY="1285.638655462185" Width="55.0" Height="20.0" ZOrder="33198" FontSize="10" Valign="Middle"/>
    <Xref Database="Ensembl" ID="ENSG00000134532"/>
  </DataNode>
  <DataNode TextLabel="MITF" GraphId="c3a60" Type="GeneProduct">
    <Graphics CenterX="637.0966386554621" CenterY="1236.638655462185" Width="55.0" Height="20.0" ZOrder="33200" FontSize="10" Valign="Middle"/>
    <Xref Database="Ensembl" ID="ENSG00000187098"/>
  </DataNode>
  <DataNode TextLabel="HDAC1" GraphId="d2f0d" Type="GeneProduct" GroupRef="f974e">
    <Graphics CenterX="494.09663865546213" CenterY="1338.638655462185" Width="55.0" Height="20.0" ZOrder="33204" FontSize="10" Valign="Middle"/>
    <Xref Database="Ensembl" ID="ENSG00000116478"/>
  </DataNode>
  <DataNode TextLabel="HDAC2" GraphId="d64ab" Type="GeneProduct" GroupRef="f974e">
    <Graphics CenterX="494.09663865546213" CenterY="1358.638655462185" Width="55.0" Height="20.0" ZOrder="33206" FontSize="10" Valign="Middle"/>
    <Xref Database="Ensembl" ID="ENSG00000196591"/>
  </DataNode>
  <DataNode TextLabel="HDAC3" GraphId="adb66" Type="GeneProduct" GroupRef="f974e">
    <Graphics CenterX="494.09663865546213" CenterY="1378.638655462185" Width="55.0" Height="20.0" ZOrder="33208" FontSize="10" Valign="Middle"/>
    <Xref Database="Ensembl" ID="ENSG00000171720"/>
  </DataNode>
  <DataNode TextLabel="HDAC4" GraphId="b6946" Type="GeneProduct" GroupRef="f974e">
    <Graphics CenterX="494.09663865546213" CenterY="1398.638655462185" Width="55.0" Height="20.0" ZOrder="33210" FontSize="10" Valign="Middle"/>
    <Xref Database="Ensembl" ID="ENSG00000068024"/>
  </DataNode>
  <DataNode TextLabel="HDAC5" GraphId="f85c8" Type="GeneProduct" GroupRef="f974e">
    <Graphics CenterX="494.09663865546213" CenterY="1418.638655462185" Width="55.0" Height="20.0" ZOrder="33212" FontSize="10" Valign="Middle"/>
    <Xref Database="Ensembl" ID="ENSG00000108840"/>
  </DataNode>
  <DataNode TextLabel="HDAC6" GraphId="cf02a" Type="GeneProduct" GroupRef="f974e">
    <Graphics CenterX="494.09663865546213" CenterY="1438.638655462185" Width="55.0" Height="20.0" ZOrder="33214" FontSize="10" Valign="Middle"/>
    <Xref Database="Ensembl" ID="ENSG00000094631"/>
  </DataNode>
  <DataNode TextLabel="HDAC7" GraphId="e46fe" Type="GeneProduct" GroupRef="f974e">
    <Graphics CenterX="565.0966386554621" CenterY="1337.638655462185" Width="55.0" Height="20.0" ZOrder="33216" FontSize="10" Valign="Middle"/>
    <Xref Database="Ensembl" ID="ENSG00000061273"/>
  </DataNode>
  <DataNode TextLabel="HDAC8" GraphId="b5d34" Type="GeneProduct" GroupRef="f974e">
    <Graphics CenterX="565.0966386554621" CenterY="1357.638655462185" Width="55.0" Height="20.0" ZOrder="33218" FontSize="10" Valign="Middle"/>
    <Xref Database="Ensembl" ID="ENSG00000147099"/>
  </DataNode>
  <DataNode TextLabel="HDAC9" GraphId="ab2ba" Type="GeneProduct" GroupRef="f974e">
    <Graphics CenterX="565.0966386554621" CenterY="1377.638655462185" Width="55.0" Height="20.0" ZOrder="33220" FontSize="10" Valign="Middle"/>
    <Xref Database="Ensembl" ID="ENSG00000048052"/>
  </DataNode>
  <DataNode TextLabel="HDAC10" GraphId="a7dfd" Type="GeneProduct" GroupRef="f974e">
    <Graphics CenterX="565.0966386554621" CenterY="1397.638655462185" Width="55.0" Height="20.0" ZOrder="33222" FontSize="10" Valign="Middle"/>
    <Xref Database="Ensembl" ID="ENSG00000100429"/>
  </DataNode>
  <DataNode TextLabel="HDAC11" GraphId="b659c" Type="GeneProduct" GroupRef="f974e">
    <Graphics CenterX="565.0966386554621" CenterY="1417.638655462185" Width="55.0" Height="20.0" ZOrder="33224" FontSize="10" Valign="Middle"/>
    <Xref Database="Ensembl" ID="ENSG00000163517"/>
  </DataNode>
  <DataNode TextLabel="CTBP2" GraphId="e003f" Type="GeneProduct">
    <Graphics CenterX="589.0966386554621" CenterY="1285.638655462185" Width="55.0" Height="20.0" ZOrder="33226" FontSize="10" Valign="Middle"/>
    <Xref Database="Ensembl" ID="ENSG00000175029"/>
  </DataNode>
  <DataNode TextLabel="DCT" GraphId="f0bf7" Type="GeneProduct">
    <Graphics CenterX="676.0966386554621" CenterY="1376.638655462185" Width="55.0" Height="20.0" ZOrder="33234" FontSize="10" Valign="Middle"/>
    <Xref Database="Ensembl" ID="ENSG00000080166"/>
  </DataNode>
  <DataNode TextLabel="SOX5" GraphId="f03b6" Type="GeneProduct">
    <Graphics CenterX="847.0966386554621" CenterY="1248.638655462185" Width="55.0" Height="20.0" ZOrder="33248" FontSize="10" Valign="Middle"/>
    <Xref Database="Ensembl" ID="ENSG00000134532"/>
  </DataNode>
  <DataNode TextLabel="SOX9" GraphId="c2556" Type="GeneProduct">
    <Graphics CenterX="847.0966386554621" CenterY="1188.638655462185" Width="55.0" Height="20.0" ZOrder="33250" FontSize="10" Valign="Middle"/>
    <Xref Database="Ensembl" ID="ENSG00000125398"/>
  </DataNode>
  <DataNode TextLabel="COL2A1" GraphId="afb94" Type="GeneProduct">
    <Graphics CenterX="946.5" CenterY="1302.0" Width="55.0" Height="20.0" ZOrder="33252" FontSize="10" Valign="Middle"/>
    <Xref Database="Ensembl" ID="ENSG00000139219"/>
  </DataNode>
  <DataNode TextLabel="COL11A2" GraphId="e22b9" Type="GeneProduct">
    <Graphics CenterX="946.5" CenterY="1216.0" Width="55.0" Height="20.0" ZOrder="33254" FontSize="10" Valign="Middle"/>
    <Xref Database="Ensembl" ID="ENSG00000204248"/>
  </DataNode>
  <DataNode TextLabel="MIA" GraphId="a87c6" Type="GeneProduct">
    <Graphics CenterX="946.5" CenterY="1385.0" Width="55.0" Height="20.0" ZOrder="33256" FontSize="10" Valign="Middle"/>
    <Xref Database="Entrez Gene" ID="8190"/>
  </DataNode>
  <DataNode TextLabel="WNT8A" GraphId="a13db" Type="GeneProduct" GroupRef="b80de">
    <BiopaxRef>e22</BiopaxRef>
    <Graphics CenterX="936.5" CenterY="87.0" Width="55.0" Height="20.0" ZOrder="33270" FontSize="10" Valign="Middle"/>
    <Xref Database="Ensembl" ID="ENSG00000061492"/>
  </DataNode>
  <DataNode TextLabel="HOXB1" GraphId="eff97" Type="GeneProduct">
    <BiopaxRef>b42</BiopaxRef>
    <Graphics CenterX="390.09663865546213" CenterY="1325.0" Width="55.0" Height="20.0" ZOrder="33271" FontSize="10" Valign="Middle"/>
    <Xref Database="Ensembl" ID="ENSG00000120094"/>
  </DataNode>
  <DataNode TextLabel="PRTG" GraphId="db89b" Type="GeneProduct">
    <BiopaxRef>e36</BiopaxRef>
    <Graphics CenterX="1076.8585434173658" CenterY="84.06722689075389" Width="55.0" Height="20.0" ZOrder="33272" FontSize="10" Valign="Middle"/>
    <Xref Database="Ensembl" ID="ENSG00000166450"/>
  </DataNode>
  <DataNode TextLabel="OLIG3" GraphId="b0adf" Type="GeneProduct">
    <BiopaxRef>ec7</BiopaxRef>
    <Graphics CenterX="180.09663865546213" CenterY="1436.0672268907551" Width="55.0" Height="20.0" ZOrder="33273" FontSize="10" Valign="Middle"/>
    <Xref Database="Ensembl" ID="ENSG00000177468"/>
  </DataNode>
  <DataNode TextLabel="TBX6" GraphId="c60af" Type="GeneProduct">
    <BiopaxRef>cac</BiopaxRef>
    <Graphics CenterX="1076.8585434173658" CenterY="108.06722689075389" Width="55.0" Height="20.0" ZOrder="33275" FontSize="10" Valign="Middle"/>
    <Xref Database="Ensembl" ID="ENSG00000149922"/>
  </DataNode>
  <DataNode TextLabel="HOXA1" GraphId="ac9c3" Type="GeneProduct">
    <BiopaxRef>e64</BiopaxRef>
    <Graphics CenterX="397.66666666666663" CenterY="404.33333333333337" Width="60.0" Height="20.0" ZOrder="33276" FontSize="10" Valign="Middle"/>
    <Xref Database="Ensembl" ID="ENSG00000105991"/>
  </DataNode>
  <DataNode TextLabel="LHX5" GraphId="d3dd9" Type="GeneProduct">
    <Graphics CenterX="274.66666666666663" CenterY="404.33333333333337" Width="60.0" Height="20.0" ZOrder="33279" FontSize="10" Valign="Middle"/>
    <Xref Database="Ensembl" ID="ENSG00000089116"/>
  </DataNode>
  <DataNode TextLabel="TLX2" GraphId="f7a62" Type="GeneProduct">
    <BiopaxRef>f97</BiopaxRef>
    <Graphics CenterX="1076.8585434173658" CenterY="132.0672268907539" Width="55.0" Height="20.0" ZOrder="33280" FontSize="10" Valign="Middle"/>
    <Xref Database="Ensembl" ID="ENSG00000115297"/>
  </DataNode>
  <DataNode TextLabel="TFAP2B" GraphId="a527c" Type="GeneProduct">
    <BiopaxRef>c16</BiopaxRef>
    <Graphics CenterX="1076.8585434173658" CenterY="156.0672268907539" Width="55.0" Height="20.0" ZOrder="33281" FontSize="10" Valign="Middle"/>
    <Xref Database="Ensembl" ID="ENSG00000008196"/>
  </DataNode>
  <DataNode TextLabel="DMBX1" GraphId="f7d25" Type="GeneProduct">
    <BiopaxRef>a91</BiopaxRef>
    <Graphics CenterX="1076.8585434173658" CenterY="180.0672268907539" Width="55.0" Height="20.0" ZOrder="33282" FontSize="10" Valign="Middle"/>
    <Xref Database="Ensembl" ID="ENSG00000197587"/>
  </DataNode>
  <DataNode TextLabel="HAND1" GraphId="ea98c" Type="GeneProduct">
    <BiopaxRef>a91</BiopaxRef>
    <Graphics CenterX="1076.8585434173658" CenterY="204.0672268907539" Width="55.0" Height="20.0" ZOrder="33283" FontSize="10" Valign="Middle"/>
    <Xref Database="Ensembl" ID="ENSG00000113196"/>
  </DataNode>
  <Interaction GraphId="b1d59">
    <Comment>inhitory transcriptional regulation</Comment>
    <Graphics ConnectorType="Elbow" ZOrder="-4" LineThickness="1.0" Color="00cc99">
      <Point X="547.3466386554621" Y="732.6386554621848" GraphRef="f429e" RelX="-0.5" RelY="-1.0"/>
      <Point X="670.5966386554621" Y="686.6386554621848" GraphRef="ae32b" RelX="-1.0" RelY="0.0" ArrowHead="mim-transcription-translation"/>
    </Graphics>
    <Xref Database="" ID=""/>
  </Interaction>
  <Interaction GraphId="idb4e3ff23">
    <Graphics ConnectorType="Elbow" ZOrder="12288" LineThickness="1.0" Color="ff99cc">
      <Point X="688.0" Y="137.0" GraphRef="ba422" RelX="0.0" RelY="1.0"/>
      <Point X="722.0" Y="250.0" GraphRef="eff3d" RelX="-1.0" RelY="0.0" ArrowHead="mim-transcription-translation"/>
    </Graphics>
    <Xref Database="" ID=""/>
  </Interaction>
  <Interaction GraphId="idca04e030">
    <Graphics ConnectorType="Elbow" ZOrder="12288" LineThickness="1.0">
      <Point X="390.09663865546213" Y="1335.0" GraphRef="eff97" RelX="0.0" RelY="1.0"/>
      <Point X="386.17331932773106" Y="1346.0"/>
      <Point X="382.25" Y="1428.5" GraphRef="c0c79" RelX="0.5" RelY="-1.0" ArrowHead="mim-transcription-translation"/>
    </Graphics>
    <Xref Database="" ID=""/>
  </Interaction>
  <Interaction GraphId="idb6078f83">
    <Graphics ConnectorType="Elbow" ZOrder="12288" LineThickness="1.0" Color="006666">
      <Point X="397.66666666666663" Y="394.33333333333337" GraphRef="ac9c3" RelX="0.0" RelY="-1.0"/>
      <Point X="345.4583333333333" Y="280.0"/>
      <Point X="293.25" Y="248.0" GraphRef="c4b15" RelX="0.5" RelY="1.0" ArrowHead="mim-transcription-translation"/>
    </Graphics>
    <Xref Database="" ID=""/>
  </Interaction>
  <Interaction GraphId="id26efb39e">
    <Graphics ConnectorType="Elbow" ZOrder="12290" LineThickness="1.0">
      <Point X="957.7647058823529" Y="738.4789915966386" GraphRef="f438d" RelX="1.0" RelY="0.0"/>
      <Point X="849.2731018066406" Y="127.4789915966386" GraphRef="ebd39" RelX="1.0" RelY="0.0" ArrowHead="mim-binding"/>
    </Graphics>
    <Xref Database="" ID=""/>
  </Interaction>
  <Interaction GraphId="id9890cc5d">
    <Graphics ZOrder="12292" LineThickness="1.0">
      <Point X="889.5462184873936" Y="169.0" GraphRef="d447c" RelX="-1.0" RelY="0.0"/>
      <Point X="677.0" Y="169.0" GraphRef="a4343" RelX="1.0" RelY="0.0"/>
    </Graphics>
    <Xref Database="" ID=""/>
  </Interaction>
  <Interaction GraphId="id97e2389e">
    <Graphics ZOrder="12294" LineThickness="1.0">
      <Point X="881.8277310924374" Y="353.40056022408965" GraphRef="dad84" RelX="-1.0" RelY="0.0"/>
      <Point X="851.7731018066406" Y="353.0672268907564" GraphRef="c079f" RelX="1.0" RelY="0.0" ArrowHead="mim-binding"/>
    </Graphics>
    <Xref Database="" ID=""/>
  </Interaction>
  <Interaction GraphId="id303c8158">
    <Graphics ConnectorType="Elbow" ZOrder="12296" LineThickness="1.0">
      <Point X="655.5" Y="1118.0" GraphRef="ce0a4" RelX="0.0" RelY="1.0"/>
      <Point X="584.7983193277311" Y="1151.0"/>
      <Point X="514.0966386554621" Y="1171.638655462185" GraphRef="f9f95" RelX="0.0" RelY="-1.0" ArrowHead="mim-transcription-translation"/>
    </Graphics>
    <Xref Database="" ID=""/>
  </Interaction>
  <Interaction GraphId="idb3a0d0a4">
    <Graphics ConnectorType="Elbow" ZOrder="12298" LineThickness="1.0" Color="33ff00">
      <Point X="236.5" Y="95.7983193277311" GraphRef="f3170" RelX="0.0" RelY="1.0"/>
      <Point X="208.0" Y="195.0"/>
      <Point X="179.5" Y="226.0" GraphRef="b10b3" RelX="0.0" RelY="-1.0" ArrowHead="mim-transcription-translation"/>
    </Graphics>
    <Xref Database="" ID=""/>
  </Interaction>
  <Interaction GraphId="idfe12f8c5">
    <Graphics ConnectorType="Elbow" ZOrder="12300" LineThickness="1.0">
      <Point X="250.5" Y="1204.0" GraphRef="eb40e" RelX="0.0" RelY="1.0"/>
      <Point X="298.0966386554622" Y="1245.638655462185" GraphRef="e5f13" RelX="0.0" RelY="-1.0" ArrowHead="mim-transcription-translation"/>
    </Graphics>
    <Xref Database="" ID=""/>
  </Interaction>
  <Interaction GraphId="idbac670e0">
    <Graphics ZOrder="12302" LineThickness="1.0" Color="33ff00">
      <Point X="556.6666666666666" Y="67.13165266106442" GraphRef="efe73" RelX="-1.0" RelY="0.0"/>
      <Point X="532.6666666666666" Y="67.13165266106441" GraphRef="bbf49" RelX="1.0" RelY="0.0" ArrowHead="mim-inhibition"/>
    </Graphics>
    <Xref Database="" ID=""/>
  </Interaction>
  <Interaction GraphId="idf1d6d879">
    <Comment>inhitory transcriptional regulation</Comment>
    <Graphics ConnectorType="Elbow" ZOrder="12304" LineThickness="1.0">
      <Point X="600.5966386554621" Y="1353.888655462185" GraphRef="bba98" RelX="1.0" RelY="-0.5"/>
      <Point X="650.8466386554621" Y="1246.638655462185" GraphRef="c3a60" RelX="0.5" RelY="1.0" ArrowHead="mim-transcription-translation"/>
    </Graphics>
    <Xref Database="" ID=""/>
  </Interaction>
  <Interaction GraphId="idb99b09d6">
    <Graphics ZOrder="12306" LineThickness="1.0">
      <Point X="778.2731018066406" Y="127.4789915966386" GraphRef="ebd39" RelX="-1.0" RelY="0.0"/>
      <Point X="732.0" Y="127.0" GraphRef="ba422" RelX="1.0" RelY="0.0" ArrowHead="Arrow"/>
    </Graphics>
    <Xref Database="" ID=""/>
  </Interaction>
  <Interaction GraphId="idf584af00">
    <Graphics ConnectorType="Elbow" ZOrder="12308" LineThickness="1.0" Color="3366ff">
      <Point X="763.25" Y="260.0" GraphRef="eff3d" RelX="0.5" RelY="1.0"/>
      <Point X="545.125" Y="287.0"/>
      <Point X="327.0" Y="262.5"/>
      <Point X="307.0" Y="238.0" GraphRef="c4b15" RelX="1.0" RelY="0.0" ArrowHead="mim-transcription-translation"/>
    </Graphics>
    <Xref Database="" ID=""/>
  </Interaction>
  <Interaction GraphId="id81cfb54b">
    <Graphics ZOrder="12310" LineThickness="1.0" Color="33ff00">
      <Point X="377.0" Y="67.7983193277311" GraphRef="feba7" RelX="-1.0" RelY="0.0"/>
      <Point X="351.0" Y="67.7983193277311" GraphRef="f8569" RelX="1.0" RelY="0.0" ArrowHead="mim-inhibition"/>
    </Graphics>
    <Xref Database="" ID=""/>
  </Interaction>
  <Interaction GraphId="id733752a2">
    <Graphics ZOrder="12312" LineThickness="1.0" Color="33ff00">
      <Point X="786.2731018066406" Y="67.7983193277311" GraphRef="fe7b2" RelX="-1.0" RelY="0.0"/>
      <Point X="632.6666666666666" Y="67.13165266106442" GraphRef="efe73" RelX="1.0" RelY="0.0" ArrowHead="mim-necessary-stimulation"/>
    </Graphics>
    <Xref Database="" ID=""/>
  </Interaction>
  <Interaction GraphId="idcd85cec2">
    <Graphics ConnectorType="Elbow" ZOrder="12314" LineThickness="1.0" Color="cc99ff">
      <Point X="130.5" Y="78.7983193277311" GraphRef="f0142" RelX="0.0" RelY="1.0"/>
      <Point X="161.75" Y="226.0" GraphRef="b10b3" RelX="-0.5" RelY="-1.0" ArrowHead="mim-transcription-translation"/>
    </Graphics>
    <Xref Database="" ID=""/>
  </Interaction>
  <Interaction GraphId="idc341acef">
    <Graphics ZOrder="12316" LineThickness="1.0" Color="33ff00">
      <Point X="456.66666666666663" Y="67.13165266106441" GraphRef="bbf49" RelX="-1.0" RelY="0.0"/>
      <Point X="432.0" Y="67.7983193277311" GraphRef="feba7" RelX="1.0" RelY="0.0" ArrowHead="mim-necessary-stimulation"/>
    </Graphics>
    <Xref Database="" ID=""/>
  </Interaction>
  <Interaction GraphId="id607a65c0">
    <Graphics ZOrder="12318" LineThickness="1.0" Color="666600">
      <Point X="529.8466386554621" Y="1295.638655462185" GraphRef="b4243" RelX="0.5" RelY="1.0"/>
      <Point X="529.5966386554621" Y="1319.638655462185" GraphRef="bba98" RelX="0.0" RelY="-1.0" ArrowHead="mim-binding"/>
    </Graphics>
    <Xref Database="" ID=""/>
  </Interaction>
  <Interaction GraphId="id5101dbbe">
    <Graphics ZOrder="12320" LineThickness="1.0">
      <Point X="901.0" Y="67.39915966386555" GraphRef="b74c4" RelX="-1.0" RelY="0.0"/>
      <Point X="841.2731018066406" Y="67.7983193277311" GraphRef="fe7b2" RelX="1.0" RelY="0.0" ArrowHead="mim-binding"/>
    </Graphics>
    <Xref Database="" ID=""/>
  </Interaction>
  <Interaction GraphId="id53777f0">
    <Graphics ZOrder="12322" LineStyle="Broken" LineThickness="1.0">
      <Point X="768.3333333333333" Y="1244.0" GraphRef="f6357" RelX="0.0" RelY="1.0"/>
      <Point X="767.3333333333333" Y="1266.0" GraphRef="bff8c" RelX="0.0" RelY="-1.0" ArrowHead="Arrow"/>
    </Graphics>
    <Xref Database="" ID=""/>
  </Interaction>
  <Interaction GraphId="id93112d98">
    <Graphics ZOrder="12324" LineThickness="1.0" Color="33ff00">
      <Point X="201.0" Y="68.2983193277311" GraphRef="f3170" RelX="-1.0" RelY="0.0"/>
      <Point X="158.0" Y="68.7983193277311" GraphRef="f0142" RelX="1.0" RelY="0.0" ArrowHead="mim-transcription-translation"/>
    </Graphics>
    <Xref Database="" ID=""/>
  </Interaction>
  <Interaction GraphId="id9ccdc5df">
    <Graphics ConnectorType="Elbow" ZOrder="12326" LineThickness="1.0" Color="ffcc00">
      <Point X="279.5" Y="248.0" GraphRef="c4b15" RelX="0.0" RelY="1.0"/>
      <Point X="215.0" Y="267.25" GraphRef="b10b3" RelX="1.0" RelY="0.5" ArrowHead="mim-transcription-translation"/>
    </Graphics>
    <Xref Database="" ID=""/>
  </Interaction>
  <Interaction GraphId="id450c471d">
    <Graphics ZOrder="12328" LineThickness="1.0" Color="33ff00">
      <Point X="296.0" Y="67.7983193277311" GraphRef="f8569" RelX="-1.0" RelY="0.0"/>
      <Point X="272.0" Y="68.2983193277311" GraphRef="f3170" RelX="1.0" RelY="0.0" ArrowHead="mim-binding"/>
    </Graphics>
    <Xref Database="" ID=""/>
  </Interaction>
  <Interaction GraphId="idffe825b9">
    <Graphics ZOrder="12330" LineThickness="1.0" Color="666600">
      <Point X="543.5966386554621" Y="1285.638655462185" GraphRef="b4243" RelX="1.0" RelY="0.0"/>
      <Point X="561.5966386554621" Y="1285.638655462185" GraphRef="e003f" RelX="-1.0" RelY="0.0" ArrowHead="mim-binding"/>
    </Graphics>
    <Xref Database="" ID=""/>
  </Interaction>
  <Interaction GraphId="id6bebde00">
    <Graphics ZOrder="12332" LineThickness="1.0">
      <Point X="327.0" Y="778.0"/>
      <Point X="327.0" Y="797.0" ArrowHead="mim-inhibition"/>
    </Graphics>
    <Xref Database="" ID=""/>
  </Interaction>
  <Interaction GraphId="id70895625">
    <Graphics ZOrder="12334" LineThickness="1.0" Color="990099">
      <Point X="622.0" Y="169.0" GraphRef="a4343" RelX="-1.0" RelY="0.0"/>
      <Point X="574.6666666666666" Y="169.33333333333334" GraphRef="a193a" RelX="1.0" RelY="0.0" ArrowHead="Arrow"/>
    </Graphics>
    <Xref Database="" ID=""/>
  </Interaction>
  <Interaction GraphId="ida9b7b81f">
    <Graphics ZOrder="12336" LineThickness="1.0" Color="99cc00">
      <Point X="655.5" Y="1077.0" GraphRef="b9655" RelX="0.0" RelY="1.0"/>
      <Point X="655.5" Y="1098.0" GraphRef="ce0a4" RelX="0.0" RelY="-1.0" ArrowHead="mim-inhibition"/>
    </Graphics>
    <Xref Database="" ID=""/>
  </Interaction>
  <Interaction GraphId="b99f2">
    <Graphics ConnectorType="Elbow" ZOrder="32830" LineThickness="1.0" Color="990099">
      <Point X="544.6666666666666" Y="179.33333333333334" GraphRef="a193a" RelX="0.0" RelY="1.0"/>
      <Point X="494.2083333333333" Y="205.0"/>
      <Point X="443.75" Y="521.0" GraphRef="ebd11" RelX="-0.5" RelY="-1.0" ArrowHead="mim-transcription-translation"/>
    </Graphics>
    <Xref Database="" ID=""/>
  </Interaction>
  <Interaction GraphId="b0525">
    <Graphics ConnectorType="Elbow" ZOrder="32834" LineThickness="1.0" Color="990099">
      <Point X="544.6666666666666" Y="179.33333333333334" GraphRef="a193a" RelX="0.0" RelY="1.0"/>
      <Point X="581.0833333333333" Y="205.0"/>
      <Point X="617.5" Y="582.0" GraphRef="a7a4c" RelX="0.0" RelY="-1.0" ArrowHead="mim-transcription-translation"/>
    </Graphics>
    <Xref Database="" ID=""/>
  </Interaction>
  <Interaction GraphId="e78fb">
    <Graphics ConnectorType="Elbow" ZOrder="32836" LineThickness="1.0" Color="990099">
      <Point X="544.6666666666666" Y="179.33333333333334" GraphRef="a193a" RelX="0.0" RelY="1.0"/>
      <Point X="604.5833333333333" Y="205.0"/>
      <Point X="664.5" Y="255.0" GraphRef="b6125" RelX="0.0" RelY="-1.0" ArrowHead="mim-transcription-translation"/>
    </Graphics>
    <Xref Database="" ID=""/>
  </Interaction>
  <Interaction GraphId="c551e">
    <Graphics ConnectorType="Elbow" ZOrder="32838" LineThickness="1.0" Color="990099">
      <Point X="544.6666666666666" Y="179.33333333333334" GraphRef="a193a" RelX="0.0" RelY="1.0"/>
      <Point X="463.0833333333333" Y="205.0"/>
      <Point X="381.5" Y="228.0" GraphRef="ac2af" RelX="0.0" RelY="-1.0" ArrowHead="mim-transcription-translation"/>
    </Graphics>
    <Xref Database="" ID=""/>
  </Interaction>
  <Interaction GraphId="d1b3b">
    <Graphics ConnectorType="Elbow" ZOrder="32840" LineThickness="1.0" Color="990099">
      <Point X="544.6666666666666" Y="179.33333333333334" GraphRef="a193a" RelX="0.0" RelY="1.0"/>
      <Point X="412.0833333333333" Y="205.0"/>
      <Point X="279.5" Y="228.0" GraphRef="c4b15" RelX="0.0" RelY="-1.0" ArrowHead="mim-transcription-translation"/>
    </Graphics>
    <Xref Database="" ID=""/>
  </Interaction>
  <Interaction GraphId="a1c59">
    <Graphics ConnectorType="Elbow" ZOrder="32842" LineThickness="1.0" Color="990099">
      <Point X="544.6666666666666" Y="179.33333333333334" GraphRef="a193a" RelX="0.0" RelY="1.0"/>
      <Point X="370.9583333333333" Y="205.0"/>
      <Point X="197.25" Y="226.0" GraphRef="b10b3" RelX="0.5" RelY="-1.0" ArrowHead="mim-transcription-translation"/>
    </Graphics>
    <Xref Database="" ID=""/>
  </Interaction>
  <Interaction GraphId="fea89">
    <Graphics ConnectorType="Elbow" ZOrder="32844" LineThickness="1.0" Color="990099">
      <Point X="544.6666666666666" Y="179.33333333333334" GraphRef="a193a" RelX="0.0" RelY="1.0"/>
      <Point X="647.0833333333333" Y="205.0"/>
      <Point X="749.5" Y="240.0" GraphRef="eff3d" RelX="0.0" RelY="-1.0" ArrowHead="mim-transcription-translation"/>
    </Graphics>
    <Xref Database="" ID=""/>
  </Interaction>
  <Interaction GraphId="a6d98">
    <Graphics ConnectorType="Elbow" ZOrder="32846" LineThickness="1.0" Color="33ff00">
      <Point X="236.5" Y="95.7983193277311" GraphRef="f3170" RelX="0.0" RelY="1.0"/>
      <Point X="264.875" Y="195.0"/>
      <Point X="293.25" Y="228.0" GraphRef="c4b15" RelX="0.5" RelY="-1.0" ArrowHead="mim-transcription-translation"/>
    </Graphics>
    <Xref Database="" ID=""/>
  </Interaction>
  <Interaction GraphId="cbd74">
    <Graphics ConnectorType="Elbow" ZOrder="32848" LineThickness="1.0" Color="33ff00">
      <Point X="236.5" Y="95.7983193277311" GraphRef="f3170" RelX="0.0" RelY="1.0"/>
      <Point X="486.125" Y="195.0"/>
      <Point X="735.75" Y="240.0" GraphRef="eff3d" RelX="-0.5" RelY="-1.0" ArrowHead="mim-transcription-translation"/>
    </Graphics>
    <Xref Database="" ID=""/>
  </Interaction>
  <Interaction GraphId="aa722">
    <Graphics ConnectorType="Elbow" ZOrder="32850" LineThickness="1.0" Color="cc99ff">
      <Point X="130.5" Y="78.7983193277311" GraphRef="f0142" RelX="0.0" RelY="1.0"/>
      <Point X="446.875" Y="106.0"/>
      <Point X="763.25" Y="240.0" GraphRef="eff3d" RelX="0.5" RelY="-1.0" ArrowHead="mim-transcription-translation"/>
    </Graphics>
    <Xref Database="" ID=""/>
  </Interaction>
  <Interaction GraphId="a7792">
    <Graphics ConnectorType="Elbow" ZOrder="32886" LineThickness="1.0" Color="00ccff">
      <Point X="813.7731018066406" Y="401.0672268907564" GraphRef="c079f" RelX="0.0" RelY="1.0"/>
      <Point X="798.0147058823529" Y="625.0" GraphRef="dc90f" RelX="0.5" RelY="-1.0" ArrowHead="mim-transcription-translation"/>
    </Graphics>
    <Xref Database="" ID=""/>
  </Interaction>
  <Interaction GraphId="dd02f">
    <Graphics ConnectorType="Elbow" ZOrder="32888" LineThickness="1.0" Color="00ccff">
      <Point X="813.7731018066406" Y="401.0672268907564" GraphRef="c079f" RelX="0.0" RelY="1.0"/>
      <Point X="582.7647058823529" Y="1048.4789915966385" GraphRef="ba2c7" RelX="1.0" RelY="0.0" ArrowHead="mim-transcription-translation"/>
    </Graphics>
    <Xref Database="" ID=""/>
  </Interaction>
  <Interaction GraphId="e9e87">
    <Graphics ConnectorType="Elbow" ZOrder="32890" LineThickness="1.0" Color="00ccff">
      <Point X="813.7731018066406" Y="401.0672268907564" GraphRef="c079f" RelX="0.0" RelY="1.0"/>
      <Point X="791.0532175699869" Y="1142.0"/>
      <Point X="768.3333333333333" Y="1224.0" GraphRef="f6357" RelX="0.0" RelY="-1.0" ArrowHead="mim-transcription-translation"/>
    </Graphics>
    <Xref Database="" ID=""/>
  </Interaction>
  <Interaction GraphId="bb66d">
    <Graphics ConnectorType="Elbow" ZOrder="32892" LineThickness="1.0" Color="00ccff">
      <Point X="813.7731018066406" Y="401.0672268907564" GraphRef="c079f" RelX="0.0" RelY="1.0"/>
      <Point X="578.0532175699869" Y="1142.0"/>
      <Point X="342.33333333333326" Y="1170.0" GraphRef="a867e" RelX="0.0" RelY="-1.0" ArrowHead="mim-transcription-translation"/>
      <Anchor Position="0.9792385999483958" Shape="None" GraphId="e519e"/>
    </Graphics>
    <Xref Database="" ID=""/>
  </Interaction>
  <Interaction GraphId="c52b6">
    <Graphics ConnectorType="Elbow" ZOrder="32894" LineThickness="1.0" Color="00ccff">
      <Point X="813.7731018066406" Y="401.0672268907564" GraphRef="c079f" RelX="0.0" RelY="1.0"/>
      <Point X="756.5835028255688" Y="421.0"/>
      <Point X="699.3939038444968" Y="393.0"/>
      <Point X="642.2043048634248" Y="365.0"/>
      <Point X="585.0147058823529" Y="385.0" GraphRef="fe469" RelX="0.5" RelY="-1.0" ArrowHead="mim-transcription-translation"/>
    </Graphics>
    <Xref Database="" ID=""/>
  </Interaction>
  <Interaction GraphId="a57f7">
    <Graphics ConnectorType="Elbow" ZOrder="32908" LineThickness="1.0" Color="ff99cc">
      <Point X="644.0" Y="127.0" GraphRef="ba422" RelX="-1.0" RelY="0.0"/>
      <Point X="245.0" Y="190.25"/>
      <Point X="215.0" Y="253.5" GraphRef="b10b3" RelX="1.0" RelY="0.0" ArrowHead="mim-transcription-translation"/>
    </Graphics>
    <Xref Database="" ID=""/>
  </Interaction>
  <Interaction GraphId="cf615">
    <Graphics ConnectorType="Elbow" ZOrder="32910" LineThickness="1.0" Color="ff99cc">
      <Point X="644.0" Y="127.0" GraphRef="ba422" RelX="-1.0" RelY="0.0"/>
      <Point X="265.75" Y="228.0" GraphRef="c4b15" RelX="-0.5" RelY="-1.0" ArrowHead="mim-transcription-translation"/>
    </Graphics>
    <Xref Database="" ID=""/>
  </Interaction>
  <Interaction GraphId="dca2e">
    <Graphics ConnectorType="Elbow" ZOrder="32914" LineThickness="1.0" Color="ff99cc">
      <Point X="644.0" Y="127.0" GraphRef="ba422" RelX="-1.0" RelY="0.0"/>
      <Point X="335.0" Y="219.5"/>
      <Point X="306.0" Y="312.0" GraphRef="eb509" RelX="1.0" RelY="0.0" ArrowHead="mim-transcription-translation"/>
    </Graphics>
    <Xref Database="" ID=""/>
  </Interaction>
  <Interaction GraphId="a35a3">
    <Graphics ConnectorType="Elbow" ZOrder="32916" LineThickness="1.0" Color="ff99cc">
      <Point X="644.0" Y="127.0" GraphRef="ba422" RelX="-1.0" RelY="0.0"/>
      <Point X="463.5" Y="521.0" GraphRef="ebd11" RelX="0.0" RelY="-1.0" ArrowHead="mim-transcription-translation"/>
    </Graphics>
    <Xref Database="" ID=""/>
  </Interaction>
  <Interaction GraphId="c56f8">
    <Graphics ConnectorType="Elbow" ZOrder="32918" LineThickness="1.0" Color="3366ff">
      <Point X="763.25" Y="260.0" GraphRef="eff3d" RelX="0.5" RelY="1.0"/>
      <Point X="722.2573529411765" Y="287.0"/>
      <Point X="681.2647058823529" Y="322.4789915966386" GraphRef="a53a5" RelX="0.0" RelY="-1.0" ArrowHead="mim-transcription-translation"/>
    </Graphics>
    <Xref Database="" ID=""/>
  </Interaction>
  <Interaction GraphId="ade58">
    <Graphics ConnectorType="Elbow" ZOrder="32920" LineThickness="1.0" Color="3366ff">
      <Point X="763.25" Y="260.0" GraphRef="eff3d" RelX="0.5" RelY="1.0"/>
      <Point X="623.25" Y="287.0"/>
      <Point X="483.25" Y="521.0" GraphRef="ebd11" RelX="0.5" RelY="-1.0" ArrowHead="mim-transcription-translation"/>
    </Graphics>
    <Xref Database="" ID=""/>
  </Interaction>
  <Interaction GraphId="fcb90">
    <Graphics ConnectorType="Elbow" ZOrder="32922" LineThickness="1.0" Color="3366ff">
      <Point X="763.25" Y="260.0" GraphRef="eff3d" RelX="0.5" RelY="1.0"/>
      <Point X="641.6974789915968" Y="287.0"/>
      <Point X="520.1449579831935" Y="450.268907563025" GraphRef="f81b4" RelX="-0.5" RelY="-1.0" ArrowHead="mim-transcription-translation"/>
    </Graphics>
    <Xref Database="" ID=""/>
  </Interaction>
  <Interaction GraphId="da41e">
    <Graphics ConnectorType="Elbow" ZOrder="32924" LineThickness="1.0" Color="00ccff">
      <Point X="794.7731018066406" Y="305.0672268907564" GraphRef="c079f" RelX="-0.5" RelY="-1.0"/>
      <Point X="777.0" Y="250.0" GraphRef="eff3d" RelX="1.0" RelY="0.0" ArrowHead="mim-transcription-translation"/>
    </Graphics>
    <Xref Database="" ID=""/>
  </Interaction>
  <Interaction GraphId="f49a1">
    <Graphics ConnectorType="Elbow" ZOrder="32926" LineThickness="1.0" Color="ffcc00">
      <Point X="279.5" Y="248.0" GraphRef="c4b15" RelX="0.0" RelY="1.0"/>
      <Point X="309.625" Y="267.0"/>
      <Point X="339.75" Y="608.0" GraphRef="adc7b" RelX="-0.5" RelY="-1.0" ArrowHead="mim-transcription-translation"/>
    </Graphics>
    <Xref Database="" ID=""/>
  </Interaction>
  <Interaction GraphId="a155c">
    <Graphics ConnectorType="Elbow" ZOrder="32928" LineThickness="1.0" Color="ffcc00">
      <Point X="279.5" Y="248.0" GraphRef="c4b15" RelX="0.0" RelY="1.0"/>
      <Point X="406.69747899159677" Y="267.0"/>
      <Point X="533.8949579831935" Y="450.268907563025" GraphRef="f81b4" RelX="0.0" RelY="-1.0" ArrowHead="mim-transcription-translation"/>
    </Graphics>
    <Xref Database="" ID=""/>
  </Interaction>
  <Interaction GraphId="aa6b1">
    <Graphics ConnectorType="Elbow" ZOrder="32932" LineThickness="1.0" Color="660066">
      <Point X="681.2647058823529" Y="342.4789915966386" GraphRef="a53a5" RelX="0.0" RelY="1.0"/>
      <Point X="749.5" Y="260.0" GraphRef="eff3d" RelX="0.0" RelY="1.0" ArrowHead="mim-transcription-translation"/>
    </Graphics>
    <Xref Database="" ID=""/>
  </Interaction>
  <Interaction GraphId="d1535">
    <Graphics ConnectorType="Elbow" ZOrder="32934" LineThickness="1.0" Color="660066">
      <Point X="681.2647058823529" Y="342.4789915966386" GraphRef="a53a5" RelX="0.0" RelY="1.0"/>
      <Point X="179.5" Y="281.0" GraphRef="b10b3" RelX="0.0" RelY="1.0" ArrowHead="mim-transcription-translation"/>
    </Graphics>
    <Xref Database="" ID=""/>
  </Interaction>
  <Interaction GraphId="de6d7">
    <Graphics ConnectorType="Elbow" ZOrder="32936" LineThickness="1.0" Color="660066">
      <Point X="681.2647058823529" Y="342.4789915966386" GraphRef="a53a5" RelX="0.0" RelY="1.0"/>
      <Point X="353.5" Y="608.0" GraphRef="adc7b" RelX="0.0" RelY="-1.0" ArrowHead="mim-transcription-translation"/>
    </Graphics>
    <Xref Database="" ID=""/>
  </Interaction>
  <Interaction GraphId="c3762">
    <Graphics ConnectorType="Elbow" ZOrder="32938" LineThickness="1.0" Color="000066">
      <Point X="409.0" Y="238.0" GraphRef="ac2af" RelX="1.0" RelY="0.0"/>
      <Point X="735.75" Y="260.0" GraphRef="eff3d" RelX="-0.5" RelY="1.0" ArrowHead="mim-transcription-translation"/>
    </Graphics>
    <Xref Database="" ID=""/>
  </Interaction>
  <Interaction GraphId="deaf3">
    <Graphics ConnectorType="Elbow" ZOrder="32940" LineThickness="1.0" Color="006633">
      <Point X="571.2647058823529" Y="405.0" GraphRef="fe469" RelX="0.0" RelY="1.0"/>
      <Point X="547.6449579831935" Y="450.268907563025" GraphRef="f81b4" RelX="0.5" RelY="-1.0" ArrowHead="mim-transcription-translation"/>
    </Graphics>
    <Xref Database="" ID=""/>
  </Interaction>
  <Interaction GraphId="e01c3">
    <Graphics ConnectorType="Elbow" ZOrder="32942" LineThickness="1.0" Color="006633">
      <Point X="571.2647058823529" Y="405.0" GraphRef="fe469" RelX="0.0" RelY="1.0"/>
      <Point X="503.0" Y="575.75" GraphRef="ebd11" RelX="1.0" RelY="0.5" ArrowHead="mim-transcription-translation"/>
    </Graphics>
    <Xref Database="" ID=""/>
  </Interaction>
  <Interaction GraphId="c6fea">
    <Graphics ConnectorType="Elbow" ZOrder="32944" LineThickness="1.0" Color="33ff00">
      <Point X="236.5" Y="95.7983193277311" GraphRef="f3170" RelX="0.0" RelY="1.0"/>
      <Point X="424.0" Y="575.75" GraphRef="ebd11" RelX="-1.0" RelY="0.5" ArrowHead="mim-transcription-translation"/>
    </Graphics>
    <Xref Database="" ID=""/>
  </Interaction>
  <Interaction GraphId="b8ab5">
    <Graphics ConnectorType="Elbow" ZOrder="32946" LineThickness="1.0" Color="33ff00">
      <Point X="236.5" Y="95.7983193277311" GraphRef="f3170" RelX="0.0" RelY="1.0"/>
      <Point X="506.39495798319354" Y="460.268907563025" GraphRef="f81b4" RelX="-1.0" RelY="0.0" ArrowHead="mim-transcription-translation"/>
    </Graphics>
    <Xref Database="" ID=""/>
  </Interaction>
  <Interaction GraphId="e06bf">
    <Graphics ConnectorType="Elbow" ZOrder="32948" LineThickness="1.0" Color="33ff00">
      <Point X="236.5" Y="95.7983193277311" GraphRef="f3170" RelX="0.0" RelY="1.0"/>
      <Point X="433.875" Y="195.0"/>
      <Point X="631.25" Y="582.0" GraphRef="a7a4c" RelX="0.5" RelY="-1.0" ArrowHead="mim-transcription-translation"/>
    </Graphics>
    <Xref Database="" ID=""/>
  </Interaction>
  <Interaction GraphId="ca62e">
    <Graphics ConnectorType="Elbow" ZOrder="32950" LineThickness="1.0" Color="ffcc00">
      <Point X="279.5" Y="248.0" GraphRef="c4b15" RelX="0.0" RelY="1.0"/>
      <Point X="441.625" Y="267.0"/>
      <Point X="603.75" Y="582.0" GraphRef="a7a4c" RelX="-0.5" RelY="-1.0" ArrowHead="mim-transcription-translation"/>
    </Graphics>
    <Xref Database="" ID=""/>
  </Interaction>
  <Interaction GraphId="d45e0">
    <Graphics ConnectorType="Elbow" ZOrder="32952" LineThickness="1.0" Color="660066">
      <Point X="681.2647058823529" Y="342.4789915966386" GraphRef="a53a5" RelX="0.0" RelY="1.0"/>
      <Point X="645.0" Y="592.0" GraphRef="a7a4c" RelX="1.0" RelY="0.0" ArrowHead="mim-transcription-translation"/>
    </Graphics>
    <Xref Database="" ID=""/>
  </Interaction>
  <Interaction GraphId="bfe7a">
    <Graphics ConnectorType="Elbow" ZOrder="32954" LineThickness="1.0" Color="660066">
      <Point X="681.2647058823529" Y="342.4789915966386" GraphRef="a53a5" RelX="0.0" RelY="1.0"/>
      <Point X="503.0" Y="539.25" GraphRef="ebd11" RelX="1.0" RelY="-0.5" ArrowHead="mim-transcription-translation"/>
    </Graphics>
    <Xref Database="" ID=""/>
  </Interaction>
  <Interaction GraphId="c292a">
    <Graphics ConnectorType="Elbow" ZOrder="32958" LineThickness="1.0" Color="006666">
      <Point X="411.59663865546213" Y="673.6386554621848" GraphRef="f96cf" RelX="-1.0" RelY="0.0"/>
      <Point X="391.59663865546213" Y="657.3193277310925"/>
      <Point X="427.54831932773106" Y="641.0"/>
      <Point X="463.5" Y="594.0" GraphRef="ebd11" RelX="0.0" RelY="1.0" ArrowHead="mim-transcription-translation"/>
    </Graphics>
    <Xref Database="" ID=""/>
  </Interaction>
  <Interaction GraphId="e4c49">
    <Graphics ConnectorType="Elbow" ZOrder="32962" LineThickness="1.0" Color="006666">
      <Point X="411.59663865546213" Y="673.6386554621848" GraphRef="f96cf" RelX="-1.0" RelY="0.0"/>
      <Point X="533.5966386554621" Y="742.6386554621848" GraphRef="f429e" RelX="-1.0" RelY="0.0" ArrowHead="mim-transcription-translation"/>
    </Graphics>
    <Xref Database="" ID=""/>
  </Interaction>
  <Interaction GraphId="d7720">
    <Graphics ConnectorType="Elbow" ZOrder="32964" LineThickness="1.0" Color="ff0000">
      <Point X="547.3466386554621" Y="732.6386554621848" GraphRef="f429e" RelX="-0.5" RelY="-1.0"/>
      <Point X="439.09663865546213" Y="683.6386554621848" GraphRef="f96cf" RelX="0.0" RelY="1.0" ArrowHead="mim-transcription-translation"/>
    </Graphics>
    <Xref Database="" ID=""/>
  </Interaction>
  <Interaction GraphId="bf251">
    <Graphics ConnectorType="Elbow" ZOrder="32966" LineThickness="1.0" Color="ff0000">
      <Point X="547.3466386554621" Y="732.6386554621848" GraphRef="f429e" RelX="-0.5" RelY="-1.0"/>
      <Point X="547.6449579831935" Y="470.268907563025" GraphRef="f81b4" RelX="0.5" RelY="1.0" ArrowHead="mim-transcription-translation"/>
    </Graphics>
    <Xref Database="" ID=""/>
  </Interaction>
  <Interaction GraphId="b5be9">
    <Graphics ConnectorType="Elbow" ZOrder="32968" LineThickness="1.0" Color="ff0000">
      <Point X="547.3466386554621" Y="732.6386554621848" GraphRef="f429e" RelX="-0.5" RelY="-1.0"/>
      <Point X="483.25" Y="594.0" GraphRef="ebd11" RelX="0.5" RelY="1.0" ArrowHead="mim-transcription-translation"/>
    </Graphics>
    <Xref Database="" ID=""/>
  </Interaction>
  <Interaction GraphId="faaa7">
    <Graphics ConnectorType="Elbow" ZOrder="32970" LineThickness="1.0" Color="ff0000">
      <Point X="547.3466386554621" Y="732.6386554621848" GraphRef="f429e" RelX="-0.5" RelY="-1.0"/>
      <Point X="483.09663865546213" Y="859.6386554621848" GraphRef="c06b7" RelX="0.0" RelY="-1.0" ArrowHead="mim-transcription-translation"/>
    </Graphics>
    <Xref Database="" ID=""/>
  </Interaction>
  <Interaction GraphId="c4e95">
    <Graphics ConnectorType="Elbow" ZOrder="32972" LineThickness="1.0" Color="ff6633">
      <Point X="353.5" Y="628.0" GraphRef="adc7b" RelX="0.0" RelY="1.0"/>
      <Point X="161.75" Y="281.0" GraphRef="b10b3" RelX="-0.5" RelY="1.0" ArrowHead="mim-transcription-translation"/>
    </Graphics>
    <Xref Database="" ID=""/>
  </Interaction>
  <Interaction GraphId="f1c47">
    <Graphics ConnectorType="Elbow" ZOrder="32974" LineThickness="1.0" Color="ff6633">
      <Point X="353.5" Y="628.0" GraphRef="adc7b" RelX="0.0" RelY="1.0"/>
      <Point X="735.75" Y="260.0" GraphRef="eff3d" RelX="-0.5" RelY="1.0" ArrowHead="mim-transcription-translation"/>
    </Graphics>
    <Xref Database="" ID=""/>
  </Interaction>
  <Interaction GraphId="d2fbc">
    <Graphics ConnectorType="Elbow" ZOrder="32976" LineThickness="1.0" Color="ff6633">
      <Point X="353.5" Y="628.0" GraphRef="adc7b" RelX="0.0" RelY="1.0"/>
      <Point X="617.5" Y="602.0" GraphRef="a7a4c" RelX="0.0" RelY="1.0" ArrowHead="mim-transcription-translation"/>
    </Graphics>
    <Xref Database="" ID=""/>
  </Interaction>
  <Interaction GraphId="fadca">
    <Comment>inhitory transcriptional regulation</Comment>
    <Graphics ConnectorType="Elbow" ZOrder="32990" LineThickness="1.0" Color="663300">
      <Point X="443.75" Y="594.0" GraphRef="ebd11" RelX="-0.5" RelY="1.0"/>
      <Point X="411.42331932773106" Y="635.0"/>
      <Point X="379.0966386554622" Y="804.6386554621848" GraphRef="cb815" RelX="0.0" RelY="-1.0" ArrowHead="mim-transcription-translation"/>
    </Graphics>
    <Xref Database="" ID=""/>
  </Interaction>
  <Interaction GraphId="a2041">
    <Comment>inhitory transcriptional regulation</Comment>
    <Graphics ConnectorType="Elbow" ZOrder="32992" LineThickness="1.0" Color="663300">
      <Point X="443.75" Y="594.0" GraphRef="ebd11" RelX="-0.5" RelY="1.0"/>
      <Point X="385.79831932773106" Y="635.0"/>
      <Point X="327.8466386554622" Y="804.6386554621848" GraphRef="bf85e" RelX="0.5" RelY="-1.0" ArrowHead="mim-transcription-translation"/>
    </Graphics>
    <Xref Database="" ID=""/>
  </Interaction>
  <Interaction GraphId="d5ba9">
    <Graphics ConnectorType="Elbow" ZOrder="32994" LineThickness="1.0" Color="666600">
      <Point X="292.5966386554622" Y="710.638655462185" GraphRef="de36d" RelX="1.0" RelY="0.0"/>
      <Point X="312.5966386554622" Y="742.8193277310925"/>
      <Point X="436.84663865546213" Y="775.0"/>
      <Point X="561.0966386554621" Y="752.6386554621848" GraphRef="f429e" RelX="0.0" RelY="1.0" ArrowHead="mim-transcription-translation"/>
    </Graphics>
    <Xref Database="" ID=""/>
  </Interaction>
  <Interaction GraphId="d5421">
    <Graphics ConnectorType="Elbow" ZOrder="32996" LineThickness="1.0" Color="666600">
      <Point X="265.0966386554622" Y="720.638655462185" GraphRef="de36d" RelX="0.0" RelY="1.0"/>
      <Point X="265.0966386554622" Y="757.6386554621848" GraphRef="cd396" RelX="0.0" RelY="-1.0" ArrowHead="mim-transcription-translation"/>
    </Graphics>
    <Xref Database="" ID=""/>
  </Interaction>
  <Interaction GraphId="d6245">
    <Graphics ConnectorType="Elbow" ZOrder="32998" LineThickness="1.0" Color="990000">
      <Point X="292.5966386554622" Y="767.6386554621848" GraphRef="cd396" RelX="1.0" RelY="0.0"/>
      <Point X="547.3466386554621" Y="752.6386554621848" GraphRef="f429e" RelX="-0.5" RelY="1.0" ArrowHead="mim-transcription-translation"/>
    </Graphics>
    <Xref Database="" ID=""/>
  </Interaction>
  <Interaction GraphId="d4042">
    <Graphics ConnectorType="Elbow" ZOrder="33000" LineThickness="1.0" Color="ff33cc">
      <Point X="443.75" Y="594.0" GraphRef="ebd11" RelX="-0.5" RelY="1.0"/>
      <Point X="509.29831932773106" Y="635.0"/>
      <Point X="574.8466386554621" Y="732.6386554621848" GraphRef="f429e" RelX="0.5" RelY="-1.0" ArrowHead="mim-transcription-translation"/>
    </Graphics>
    <Xref Database="" ID=""/>
  </Interaction>
  <Interaction GraphId="c569f">
    <Graphics ZOrder="33002" LineThickness="1.0">
      <Point X="379.0" Y="778.0"/>
      <Point X="379.0" Y="797.0" ArrowHead="mim-inhibition"/>
    </Graphics>
    <Xref Database="" ID=""/>
  </Interaction>
  <Interaction GraphId="f8657">
    <Graphics ConnectorType="Elbow" ZOrder="33004" LineThickness="1.0" Color="ff00cc">
      <Point X="443.75" Y="594.0" GraphRef="ebd11" RelX="-0.5" RelY="1.0"/>
      <Point X="488.82247899159677" Y="635.0"/>
      <Point X="533.8949579831935" Y="470.268907563025" GraphRef="f81b4" RelX="0.0" RelY="1.0" ArrowHead="mim-transcription-translation"/>
    </Graphics>
    <Xref Database="" ID=""/>
  </Interaction>
  <Interaction GraphId="b8ba0">
    <Graphics ConnectorType="Elbow" ZOrder="33006" LineThickness="1.0" Color="ff33cc">
      <Point X="443.75" Y="594.0" GraphRef="ebd11" RelX="-0.5" RelY="1.0"/>
      <Point X="756.7647058823529" Y="635.0" GraphRef="dc90f" RelX="-1.0" RelY="0.0" ArrowHead="mim-transcription-translation"/>
    </Graphics>
    <Xref Database="" ID=""/>
  </Interaction>
  <Interaction GraphId="b50cf">
    <Graphics ConnectorType="Elbow" ZOrder="33008" LineThickness="1.0" Color="ff9966">
      <Point X="561.3949579831935" Y="460.268907563025" GraphRef="f81b4" RelX="1.0" RelY="0.0"/>
      <Point X="784.2647058823529" Y="625.0" GraphRef="dc90f" RelX="0.0" RelY="-1.0" ArrowHead="mim-transcription-translation"/>
    </Graphics>
    <Xref Database="" ID=""/>
  </Interaction>
  <Interaction GraphId="ad864">
    <Comment>inhitory transcriptional regulation</Comment>
    <Graphics ConnectorType="Elbow" ZOrder="33010" LineThickness="1.0" Color="00cccc">
      <Point X="561.3949579831935" Y="460.268907563025" GraphRef="f81b4" RelX="1.0" RelY="0.0"/>
      <Point X="698.0966386554621" Y="676.6386554621848" GraphRef="ae32b" RelX="0.0" RelY="-1.0" ArrowHead="mim-transcription-translation"/>
    </Graphics>
    <Xref Database="" ID=""/>
  </Interaction>
  <Interaction GraphId="f7a60">
    <Graphics ZOrder="33012" LineThickness="1.0">
      <Point X="698.0" Y="651.0"/>
      <Point X="698.0" Y="670.0" ArrowHead="mim-inhibition"/>
    </Graphics>
    <Xref Database="" ID=""/>
  </Interaction>
  <Interaction GraphId="e7b84">
    <Graphics ZOrder="33014" LineThickness="1.0">
      <Point X="648.0" Y="686.0"/>
      <Point X="663.0" Y="686.0" ArrowHead="mim-inhibition"/>
    </Graphics>
    <Xref Database="" ID=""/>
  </Interaction>
  <Interaction GraphId="d91e6">
    <Graphics ConnectorType="Elbow" ZOrder="33016" LineThickness="1.0" Color="996600">
      <Point X="232.5966386554622" Y="616.638655462185" GraphRef="b2ae0" RelX="1.0" RelY="0.0"/>
      <Point X="424.0" Y="557.5" GraphRef="ebd11" RelX="-1.0" RelY="0.0" ArrowHead="mim-transcription-translation"/>
    </Graphics>
    <Xref Database="" ID=""/>
  </Interaction>
  <Interaction GraphId="b6538">
    <Graphics ConnectorType="Elbow" ZOrder="33018" LineThickness="1.0" Color="996600">
      <Point X="205.0966386554622" Y="626.638655462185" GraphRef="b2ae0" RelX="0.0" RelY="1.0"/>
      <Point X="205.0966386554622" Y="729.6386554621848" GraphRef="a65e3" RelX="0.0" RelY="-1.0" ArrowHead="mim-transcription-translation"/>
    </Graphics>
    <Xref Database="" ID=""/>
  </Interaction>
  <Interaction GraphId="c2856">
    <Graphics ConnectorType="Elbow" ZOrder="33052" LineThickness="1.0" Color="3399ff">
      <Point X="215.0" Y="267.25" GraphRef="b10b3" RelX="1.0" RelY="0.5"/>
      <Point X="223.0" Y="403.25"/>
      <Point X="424.0" Y="539.25" GraphRef="ebd11" RelX="-1.0" RelY="-0.5" ArrowHead="mim-transcription-translation"/>
    </Graphics>
    <Xref Database="" ID=""/>
  </Interaction>
  <Interaction GraphId="da6bc">
    <Graphics ConnectorType="Elbow" ZOrder="33054" LineThickness="1.0" Color="3399ff">
      <Point X="215.0" Y="267.25" GraphRef="b10b3" RelX="1.0" RelY="0.5"/>
      <Point X="223.0" Y="382.125"/>
      <Point X="371.57247899159677" Y="497.0"/>
      <Point X="520.1449579831935" Y="470.268907563025" GraphRef="f81b4" RelX="-0.5" RelY="1.0" ArrowHead="mim-transcription-translation"/>
    </Graphics>
    <Xref Database="" ID=""/>
  </Interaction>
  <Interaction GraphId="ac23d">
    <Graphics ConnectorType="Elbow" ZOrder="33056" LineThickness="1.0" Color="3399ff">
      <Point X="517.0" Y="930.5" GraphRef="a2d94" RelX="1.0" RelY="0.0"/>
      <Point X="541.5147058823529" Y="1038.4789915966385" GraphRef="ba2c7" RelX="-0.5" RelY="-1.0" ArrowHead="mim-transcription-translation"/>
    </Graphics>
    <Xref Database="" ID=""/>
  </Interaction>
  <Interaction GraphId="b96c6">
    <Graphics ConnectorType="Elbow" ZOrder="33058" LineThickness="1.0" Color="d94a02">
      <Point X="311.5966386554622" Y="899.6386554621848" GraphRef="d3665" RelX="1.0" RelY="0.0"/>
      <Point X="555.2647058823529" Y="1038.4789915966385" GraphRef="ba2c7" RelX="0.0" RelY="-1.0" ArrowHead="mim-transcription-translation"/>
    </Graphics>
    <Xref Database="" ID=""/>
  </Interaction>
  <Interaction GraphId="ba6cd">
    <Graphics ConnectorType="Elbow" ZOrder="33060" LineThickness="1.0" Color="ff9966">
      <Point X="561.3949579831935" Y="460.268907563025" GraphRef="f81b4" RelX="1.0" RelY="0.0"/>
      <Point X="735.0" Y="649.9537815126049"/>
      <Point X="615.9233193277311" Y="839.6386554621848"/>
      <Point X="496.84663865546213" Y="859.6386554621848" GraphRef="c06b7" RelX="0.5" RelY="-1.0" ArrowHead="mim-transcription-translation"/>
    </Graphics>
    <Xref Database="" ID=""/>
  </Interaction>
  <Interaction GraphId="a1b53">
    <Graphics ConnectorType="Elbow" ZOrder="33062" LineThickness="1.0" Color="33ff00">
      <Point X="236.5" Y="95.7983193277311" GraphRef="f3170" RelX="0.0" RelY="1.0"/>
      <Point X="527.7647058823529" Y="1048.4789915966385" GraphRef="ba2c7" RelX="-1.0" RelY="0.0" ArrowHead="mim-transcription-translation"/>
    </Graphics>
    <Xref Database="" ID=""/>
  </Interaction>
  <Interaction GraphId="e9000">
    <Graphics ConnectorType="Elbow" ZOrder="33064" LineThickness="1.0" Color="33ff00">
      <Point X="236.5" Y="95.7983193277311" GraphRef="f3170" RelX="0.0" RelY="1.0"/>
      <Point X="337.59663865546213" Y="1077.638655462185" GraphRef="f79d4" RelX="-1.0" RelY="0.0" ArrowHead="mim-transcription-translation"/>
    </Graphics>
    <Xref Database="" ID=""/>
  </Interaction>
  <Interaction GraphId="b4800">
    <Graphics ConnectorType="Elbow" ZOrder="33068" LineThickness="1.0" Color="006666">
      <Point X="392.59663865546213" Y="1077.638655462185" GraphRef="f79d4" RelX="1.0" RelY="0.0"/>
      <Point X="541.5147058823529" Y="1058.4789915966385" GraphRef="ba2c7" RelX="-0.5" RelY="1.0" ArrowHead="mim-transcription-translation"/>
    </Graphics>
    <Xref Database="" ID=""/>
  </Interaction>
  <Interaction GraphId="c46c4">
    <Graphics ConnectorType="Curved" ZOrder="33070" LineThickness="1.0" Color="ff0000">
      <Point X="555.2647058823529" Y="1058.4789915966385" GraphRef="ba2c7" RelX="0.0" RelY="1.0"/>
      <Point X="562.1397058823529" Y="1109.0"/>
      <Point X="569.0147058823529" Y="1058.4789915966385" GraphRef="ba2c7" RelX="0.5" RelY="1.0" ArrowHead="mim-transcription-translation"/>
    </Graphics>
    <Xref Database="" ID=""/>
  </Interaction>
  <Interaction GraphId="e0df6">
    <Graphics ConnectorType="Elbow" ZOrder="33072" LineThickness="1.0" Color="660066">
      <Point X="602.2647058823529" Y="963.4789915966386" GraphRef="fe7fc" RelX="0.0" RelY="1.0"/>
      <Point X="569.0147058823529" Y="1038.4789915966385" GraphRef="ba2c7" RelX="0.5" RelY="-1.0" ArrowHead="mim-transcription-translation"/>
    </Graphics>
    <Xref Database="" ID=""/>
  </Interaction>
  <Interaction GraphId="d1a07">
    <Graphics ConnectorType="Elbow" ZOrder="33074" LineThickness="1.0" Color="ff9966">
      <Point X="561.3949579831935" Y="460.268907563025" GraphRef="f81b4" RelX="1.0" RelY="0.0"/>
      <Point X="735.0" Y="679.4537815126049"/>
      <Point X="629.5966386554621" Y="898.6386554621848" GraphRef="f7a1a" RelX="1.0" RelY="0.0" ArrowHead="mim-transcription-translation"/>
    </Graphics>
    <Xref Database="" ID=""/>
  </Interaction>
  <Interaction GraphId="f11cf">
    <Comment>inhitory transcriptional regulation</Comment>
    <Graphics ConnectorType="Elbow" ZOrder="33076" LineThickness="1.0" Color="00cccc">
      <Point X="382.89495798319354" Y="967.268907563025" GraphRef="b5a88" RelX="0.0" RelY="1.0"/>
      <Point X="410.39495798319354" Y="957.268907563025" GraphRef="b5a88" RelX="1.0" RelY="0.0" ArrowHead="mim-transcription-translation"/>
    </Graphics>
    <Xref Database="" ID=""/>
  </Interaction>
  <Interaction GraphId="f662c">
    <Graphics ZOrder="33078" LineThickness="1.0">
      <Point X="428.0" Y="958.0"/>
      <Point X="417.0" Y="958.0" ArrowHead="mim-inhibition"/>
    </Graphics>
    <Xref Database="" ID=""/>
  </Interaction>
  <Interaction GraphId="b5fe0">
    <Comment>inhitory transcriptional regulation</Comment>
    <Graphics ConnectorType="Elbow" ZOrder="33080" LineThickness="1.0" Color="00cccc">
      <Point X="382.89495798319354" Y="967.268907563025" GraphRef="b5a88" RelX="0.0" RelY="1.0"/>
      <Point X="347.0" Y="1029.75" GraphRef="a7bbc" RelX="1.0" RelY="0.5" ArrowHead="mim-transcription-translation"/>
    </Graphics>
    <Xref Database="" ID=""/>
  </Interaction>
  <Interaction GraphId="c109c">
    <Graphics ZOrder="33082" LineThickness="1.0">
      <Point X="364.0" Y="1030.0"/>
      <Point X="353.0" Y="1030.0" ArrowHead="mim-inhibition"/>
    </Graphics>
    <Xref Database="" ID=""/>
  </Interaction>
  <Interaction GraphId="ab0b4">
    <Comment>inhitory transcriptional regulation</Comment>
    <Graphics ConnectorType="Elbow" ZOrder="33084" LineThickness="1.0" Color="663300">
      <Point X="177.5966386554622" Y="616.638655462185" GraphRef="b2ae0" RelX="-1.0" RelY="0.0"/>
      <Point X="157.5966386554622" Y="861.8193277310925"/>
      <Point X="356.43067226890753" Y="1107.0"/>
      <Point X="555.2647058823529" Y="1058.4789915966385" GraphRef="ba2c7" RelX="0.0" RelY="1.0" ArrowHead="mim-transcription-translation"/>
    </Graphics>
    <Xref Database="" ID=""/>
  </Interaction>
  <Interaction GraphId="aba60">
    <Comment>inhitory transcriptional regulation</Comment>
    <Graphics ConnectorType="Elbow" ZOrder="33086" LineThickness="1.0" Color="663300">
      <Point X="177.5966386554622" Y="616.638655462185" GraphRef="b2ae0" RelX="-1.0" RelY="0.0"/>
      <Point X="355.39495798319354" Y="957.268907563025" GraphRef="b5a88" RelX="-1.0" RelY="0.0" ArrowHead="mim-transcription-translation"/>
    </Graphics>
    <Xref Database="" ID=""/>
  </Interaction>
  <Interaction GraphId="c923c">
    <Comment>inhitory transcriptional regulation</Comment>
    <Graphics ConnectorType="Elbow" ZOrder="33120" LineThickness="1.0" Color="00cccc">
      <Point X="179.84663865546213" Y="1182.638655462185" GraphRef="ea36b" RelX="0.5" RelY="-1.0"/>
      <Point X="250.5" Y="1184.0" GraphRef="eb40e" RelX="0.0" RelY="-1.0" ArrowHead="mim-transcription-translation"/>
    </Graphics>
    <Xref Database="" ID=""/>
  </Interaction>
  <Interaction GraphId="f74ef">
    <Graphics ZOrder="33122" LineThickness="1.0">
      <Point X="250.0" Y="1163.0"/>
      <Point X="250.0" Y="1178.0" ArrowHead="mim-inhibition"/>
    </Graphics>
    <Xref Database="" ID=""/>
  </Interaction>
  <Interaction GraphId="ea6ff">
    <Graphics ConnectorType="Elbow" ZOrder="33130" LineThickness="1.0" Color="b8b898">
      <Point X="380.33333333333326" Y="1198.0" GraphRef="a867e" RelX="1.0" RelY="0.0"/>
      <Point X="390.09663865546213" Y="1244.638655462185" GraphRef="a63cb" RelX="0.0" RelY="-1.0" ArrowHead="mim-transcription-translation"/>
    </Graphics>
    <Xref Database="" ID=""/>
  </Interaction>
  <Interaction GraphId="b8785">
    <Graphics ConnectorType="Elbow" ZOrder="33132" LineThickness="1.0" Color="ff0000">
      <Point X="193.59663865546213" Y="1242.638655462185" GraphRef="cc05f" RelX="1.0" RelY="0.0"/>
      <Point X="261.0" Y="1295.138655462185"/>
      <Point X="284.5966386554622" Y="1347.638655462185" GraphRef="f3c5c" RelX="-1.0" RelY="0.0" ArrowHead="mim-transcription-translation"/>
    </Graphics>
    <Xref Database="" ID=""/>
  </Interaction>
  <Interaction GraphId="edb5c">
    <Graphics ConnectorType="Elbow" ZOrder="33134" LineThickness="1.0" Color="ff0000">
      <Point X="193.59663865546213" Y="1242.638655462185" GraphRef="cc05f" RelX="1.0" RelY="0.0"/>
      <Point X="82.59663865546219" Y="1278.638655462185" GraphRef="f5459" RelX="1.0" RelY="0.0" ArrowHead="mim-transcription-translation"/>
    </Graphics>
    <Xref Database="" ID=""/>
  </Interaction>
  <Interaction GraphId="fad46">
    <Graphics ConnectorType="Elbow" ZOrder="33136" LineThickness="1.0" Color="ff0000">
      <Point X="193.59663865546213" Y="1242.638655462185" GraphRef="cc05f" RelX="1.0" RelY="0.0"/>
      <Point X="213.0" Y="1260.638655462185"/>
      <Point X="189.54831932773106" Y="1278.638655462185"/>
      <Point X="166.09663865546213" Y="1298.638655462185" GraphRef="ba17d" RelX="0.0" RelY="-1.0" ArrowHead="mim-transcription-translation"/>
    </Graphics>
    <Xref Database="" ID=""/>
  </Interaction>
  <Interaction GraphId="e4da0">
    <Graphics ConnectorType="Elbow" ZOrder="33138" LineThickness="1.0" Color="ff0000">
      <Point X="193.59663865546213" Y="1242.638655462185" GraphRef="cc05f" RelX="1.0" RelY="0.0"/>
      <Point X="213.8466386554622" Y="1346.638655462185" GraphRef="aed06" RelX="0.5" RelY="-1.0" ArrowHead="mim-transcription-translation"/>
    </Graphics>
    <Xref Database="" ID=""/>
  </Interaction>
  <Interaction GraphId="a8078">
    <Graphics ConnectorType="Elbow" ZOrder="33140" LineThickness="1.0" Color="ff0000">
      <Point X="193.59663865546213" Y="1242.638655462185" GraphRef="cc05f" RelX="1.0" RelY="0.0"/>
      <Point X="261.0" Y="1308.638655462185"/>
      <Point X="283.5966386554622" Y="1374.638655462185" GraphRef="ba933" RelX="-1.0" RelY="0.0" ArrowHead="mim-transcription-translation"/>
    </Graphics>
    <Xref Database="" ID=""/>
  </Interaction>
  <Interaction GraphId="c924f">
    <Graphics ConnectorType="Elbow" ZOrder="33142" LineThickness="1.0" Color="ff0000">
      <Point X="193.59663865546213" Y="1242.638655462185" GraphRef="cc05f" RelX="1.0" RelY="0.0"/>
      <Point X="261.0" Y="1261.638655462185"/>
      <Point X="362.59663865546213" Y="1280.638655462185" GraphRef="fa4f2" RelX="-1.0" RelY="0.0" ArrowHead="mim-transcription-translation"/>
    </Graphics>
    <Xref Database="" ID=""/>
  </Interaction>
  <Interaction GraphId="f026b">
    <Graphics ConnectorType="Elbow" ZOrder="33144" LineThickness="1.0" Color="ff0000">
      <Point X="193.59663865546213" Y="1242.638655462185" GraphRef="cc05f" RelX="1.0" RelY="0.0"/>
      <Point X="261.0" Y="1325.138655462185"/>
      <Point X="283.5966386554622" Y="1407.638655462185" GraphRef="ade50" RelX="-1.0" RelY="0.0" ArrowHead="mim-transcription-translation"/>
    </Graphics>
    <Xref Database="" ID=""/>
  </Interaction>
  <Interaction GraphId="bc935">
    <Graphics ConnectorType="Elbow" ZOrder="33158" LineThickness="1.0" Color="ff9966">
      <Point X="417.59663865546213" Y="1254.638655462185" GraphRef="a63cb" RelX="1.0" RelY="0.0"/>
      <Point X="428.0" Y="1351.8193277310925"/>
      <Point X="395.0" Y="1449.0" GraphRef="c0c79" RelX="1.0" RelY="0.0" ArrowHead="mim-transcription-translation"/>
    </Graphics>
    <Xref Database="" ID=""/>
  </Interaction>
  <Interaction GraphId="bc735">
    <Graphics ConnectorType="Elbow" ZOrder="33160" LineThickness="1.0" Color="ff9999">
      <Point X="417.59663865546213" Y="1280.638655462185" GraphRef="fa4f2" RelX="1.0" RelY="0.0"/>
      <Point X="433.0" Y="1369.9443277310925"/>
      <Point X="395.0" Y="1459.25" GraphRef="c0c79" RelX="1.0" RelY="0.5" ArrowHead="mim-transcription-translation"/>
    </Graphics>
    <Xref Database="" ID=""/>
  </Interaction>
  <Interaction GraphId="ca50c">
    <Graphics ConnectorType="Elbow" ZOrder="33162" LineThickness="1.0" Color="33ccff">
      <Point X="324.8466386554622" Y="1417.638655462185" GraphRef="ade50" RelX="0.5" RelY="1.0"/>
      <Point X="344.0" Y="1438.75" GraphRef="c0c79" RelX="-1.0" RelY="-0.5" ArrowHead="mim-transcription-translation"/>
    </Graphics>
    <Xref Database="" ID=""/>
  </Interaction>
  <Interaction GraphId="f5f97">
    <Graphics ConnectorType="Elbow" ZOrder="33164" LineThickness="1.0" Color="9933ff">
      <Point X="338.5966386554622" Y="1374.638655462185" GraphRef="ba933" RelX="1.0" RelY="0.0"/>
      <Point X="356.75" Y="1428.5" GraphRef="c0c79" RelX="-0.5" RelY="-1.0" ArrowHead="mim-transcription-translation"/>
    </Graphics>
    <Xref Database="" ID=""/>
  </Interaction>
  <Interaction GraphId="cf8f9">
    <Graphics ConnectorType="Elbow" ZOrder="33166" LineThickness="1.0" Color="9933ff">
      <Point X="339.5966386554622" Y="1347.638655462185" GraphRef="f3c5c" RelX="1.0" RelY="0.0"/>
      <Point X="369.5" Y="1428.5" GraphRef="c0c79" RelX="0.0" RelY="-1.0" ArrowHead="mim-transcription-translation"/>
    </Graphics>
    <Xref Database="" ID=""/>
  </Interaction>
  <Interaction GraphId="a1098">
    <Graphics ConnectorType="Elbow" ZOrder="33168" LineThickness="1.0" Color="663300">
      <Point X="270.5966386554622" Y="1255.638655462185" GraphRef="e5f13" RelX="-1.0" RelY="0.0"/>
      <Point X="344.0" Y="1449.0" GraphRef="c0c79" RelX="-1.0" RelY="0.0" ArrowHead="mim-transcription-translation"/>
    </Graphics>
    <Xref Database="" ID=""/>
  </Interaction>
  <Interaction GraphId="ef40c">
    <Graphics ConnectorType="Elbow" ZOrder="33170" LineThickness="1.0" Color="cc9900">
      <Point X="144.59663865546213" Y="1402.2100840336134" GraphRef="eb2ce" RelX="-1.0" RelY="0.0"/>
      <Point X="135.75" Y="1452.5" GraphRef="f4aec" RelX="0.5" RelY="-1.0" ArrowHead="mim-transcription-translation"/>
    </Graphics>
    <Xref Database="" ID=""/>
  </Interaction>
  <Interaction GraphId="cd59d">
    <Graphics ConnectorType="Elbow" ZOrder="33172" LineThickness="1.0" Color="ff0099">
      <Point X="34.34663865546213" Y="1420.638655462185" GraphRef="f2fde" RelX="-0.5" RelY="1.0"/>
      <Point X="78.0" Y="1462.75" GraphRef="f4aec" RelX="-1.0" RelY="-0.5" ArrowHead="mim-transcription-translation"/>
    </Graphics>
    <Xref Database="" ID=""/>
  </Interaction>
  <Interaction GraphId="cc6c7">
    <Graphics ConnectorType="Elbow" ZOrder="33174" LineThickness="1.0" Color="00ccff">
      <Point X="342.33333333333326" Y="1144.24812945118" GraphRef="e519e" RelX="0.0" RelY="0.0"/>
      <Point X="116.0" Y="1288.37406472559"/>
      <Point X="116.25" Y="1432.5"/>
      <Point X="116.5" Y="1452.5" GraphRef="f4aec" RelX="0.0" RelY="-1.0" ArrowHead="mim-inhibition"/>
      <Anchor Position="0.9792385999483958" Shape="None"/>
    </Graphics>
    <Xref Database="" ID=""/>
  </Interaction>
  <Interaction GraphId="e499f">
    <Graphics ConnectorType="Elbow" ZOrder="33176" LineThickness="1.0" Color="ff6699">
      <Point X="193.59663865546213" Y="1308.638655462185" GraphRef="ba17d" RelX="1.0" RelY="0.0"/>
      <Point X="240.0" Y="1453.5" GraphRef="e94c3" RelX="0.0" RelY="-1.0" ArrowHead="mim-transcription-translation"/>
    </Graphics>
    <Xref Database="" ID=""/>
  </Interaction>
  <Interaction GraphId="e1ec4">
    <Comment>inhitory transcriptional regulation</Comment>
    <Graphics ConnectorType="Elbow" ZOrder="33178" LineThickness="1.0" Color="330099">
      <Point X="81.59663865546219" Y="1161.638655462185" GraphRef="ed0a8" RelX="1.0" RelY="0.0"/>
      <Point X="107.0" Y="1205.138655462185"/>
      <Point X="87.9233193277311" Y="1248.638655462185"/>
      <Point X="68.84663865546219" Y="1268.638655462185" GraphRef="f5459" RelX="0.5" RelY="-1.0" ArrowHead="mim-transcription-translation"/>
    </Graphics>
    <Xref Database="" ID=""/>
  </Interaction>
  <Interaction GraphId="e0f14">
    <Comment>inhitory transcriptional regulation</Comment>
    <Graphics ConnectorType="Elbow" ZOrder="33180" LineThickness="1.0" Color="330099">
      <Point X="81.59663865546219" Y="1161.638655462185" GraphRef="ed0a8" RelX="1.0" RelY="0.0"/>
      <Point X="107.0" Y="1277.138655462185"/>
      <Point X="87.59663865546213" Y="1392.638655462185" GraphRef="f2fde" RelX="1.0" RelY="0.0" ArrowHead="mim-transcription-translation"/>
    </Graphics>
    <Xref Database="" ID=""/>
  </Interaction>
  <Interaction GraphId="ccf9c">
    <Comment>inhitory transcriptional regulation</Comment>
    <Graphics ConnectorType="Elbow" ZOrder="33182" LineThickness="1.0" Color="330099">
      <Point X="81.59663865546219" Y="1161.638655462185" GraphRef="ed0a8" RelX="1.0" RelY="0.0"/>
      <Point X="107.0" Y="1274.9243697478992"/>
      <Point X="144.59663865546213" Y="1388.2100840336134" GraphRef="eb2ce" RelX="-1.0" RelY="-0.5" ArrowHead="mim-transcription-translation"/>
    </Graphics>
    <Xref Database="" ID=""/>
  </Interaction>
  <Interaction GraphId="fcefe">
    <Graphics ZOrder="33184" LineThickness="1.0">
      <Point X="104.0" Y="1392.0"/>
      <Point X="93.0" Y="1392.0" ArrowHead="mim-inhibition"/>
    </Graphics>
    <Xref Database="" ID=""/>
  </Interaction>
  <Interaction GraphId="cdd74">
    <Graphics ZOrder="33186" LineThickness="1.0">
      <Point X="124.0" Y="1396.1904761904761"/>
      <Point X="137.0" Y="1396.1904761904761" ArrowHead="mim-inhibition"/>
    </Graphics>
    <Xref Database="" ID=""/>
  </Interaction>
  <Interaction GraphId="d5ee6">
    <Graphics ZOrder="33188" LineThickness="1.0">
      <Point X="67.0" Y="1247.0"/>
      <Point X="67.0" Y="1262.0" ArrowHead="mim-inhibition"/>
    </Graphics>
    <Xref Database="" ID=""/>
  </Interaction>
  <Interaction GraphId="f852c">
    <Graphics ConnectorType="Elbow" ZOrder="33196" LineThickness="1.0" Color="3399ff">
      <Point X="551.0" Y="1236.5" GraphRef="d2ab7" RelX="1.0" RelY="0.0"/>
      <Point X="623.3466386554621" Y="1226.638655462185" GraphRef="c3a60" RelX="-0.5" RelY="-1.0" ArrowHead="mim-transcription-translation"/>
    </Graphics>
    <Xref Database="" ID=""/>
  </Interaction>
  <Interaction GraphId="d6e3a">
    <Graphics ConnectorType="Elbow" ZOrder="33202" LineThickness="1.0" Color="ff0000">
      <Point X="541.5966386554621" Y="1181.638655462185" GraphRef="f9f95" RelX="1.0" RelY="0.0"/>
      <Point X="637.0966386554621" Y="1226.638655462185" GraphRef="c3a60" RelX="0.0" RelY="-1.0" ArrowHead="mim-transcription-translation"/>
    </Graphics>
    <Xref Database="" ID=""/>
  </Interaction>
  <Interaction GraphId="c6dd2">
    <Comment>inhitory transcriptional regulation</Comment>
    <Graphics ConnectorType="Elbow" ZOrder="33228" LineThickness="1.0">
      <Point X="616.5966386554621" Y="1285.638655462185" GraphRef="e003f" RelX="1.0" RelY="0.0"/>
      <Point X="623.3466386554621" Y="1246.638655462185" GraphRef="c3a60" RelX="-0.5" RelY="1.0" ArrowHead="mim-transcription-translation"/>
    </Graphics>
    <Xref Database="" ID=""/>
  </Interaction>
  <Interaction GraphId="e97ca">
    <Graphics ZOrder="33230" LineThickness="1.0">
      <Point X="650.0" Y="1268.0"/>
      <Point X="650.0" Y="1252.0" ArrowHead="mim-inhibition"/>
    </Graphics>
    <Xref Database="" ID=""/>
  </Interaction>
  <Interaction GraphId="a4ec6">
    <Graphics ZOrder="33232" LineThickness="1.0">
      <Point X="624.0" Y="1268.0"/>
      <Point X="624.0" Y="1252.0" ArrowHead="mim-inhibition"/>
    </Graphics>
    <Xref Database="" ID=""/>
  </Interaction>
  <Interaction GraphId="e977f">
    <Graphics ConnectorType="Elbow" ZOrder="33236" LineThickness="1.0" Color="663300">
      <Point X="664.5966386554621" Y="1236.638655462185" GraphRef="c3a60" RelX="1.0" RelY="0.0"/>
      <Point X="676.0966386554621" Y="1366.638655462185" GraphRef="f0bf7" RelX="0.0" RelY="-1.0" ArrowHead="mim-transcription-translation"/>
    </Graphics>
    <Xref Database="" ID=""/>
  </Interaction>
  <Interaction GraphId="e2771">
    <Graphics ConnectorType="Elbow" ZOrder="33238" LineThickness="1.0" Color="ff0000">
      <Point X="541.5966386554621" Y="1181.638655462185" GraphRef="f9f95" RelX="1.0" RelY="0.0"/>
      <Point X="689.8466386554621" Y="1366.638655462185" GraphRef="f0bf7" RelX="0.5" RelY="-1.0" ArrowHead="mim-transcription-translation"/>
    </Graphics>
    <Xref Database="" ID=""/>
  </Interaction>
  <Interaction GraphId="c5293">
    <Comment>inhitory transcriptional regulation</Comment>
    <Graphics ConnectorType="Elbow" ZOrder="33240" LineThickness="1.0">
      <Point X="616.5966386554621" Y="1285.638655462185" GraphRef="e003f" RelX="1.0" RelY="0.0"/>
      <Point X="662.3466386554621" Y="1366.638655462185" GraphRef="f0bf7" RelX="-0.5" RelY="-1.0" ArrowHead="mim-transcription-translation"/>
    </Graphics>
    <Xref Database="" ID=""/>
  </Interaction>
  <Interaction GraphId="d5cc8">
    <Comment>inhitory transcriptional regulation</Comment>
    <Graphics ConnectorType="Elbow" ZOrder="33242" LineThickness="1.0">
      <Point X="600.5966386554621" Y="1353.888655462185" GraphRef="bba98" RelX="1.0" RelY="-0.5"/>
      <Point X="623.0" Y="1380.263655462185"/>
      <Point X="642.6733193277311" Y="1406.638655462185"/>
      <Point X="662.3466386554621" Y="1386.638655462185" GraphRef="f0bf7" RelX="-0.5" RelY="1.0" ArrowHead="mim-transcription-translation"/>
    </Graphics>
    <Xref Database="" ID=""/>
  </Interaction>
  <Interaction GraphId="ac74e">
    <Graphics ZOrder="33244" LineThickness="1.0">
      <Point X="662.0" Y="1406.0"/>
      <Point X="662.0" Y="1392.0" ArrowHead="mim-inhibition"/>
    </Graphics>
    <Xref Database="" ID=""/>
  </Interaction>
  <Interaction GraphId="b3b9a">
    <Graphics ZOrder="33246" LineThickness="1.0">
      <Point X="662.0" Y="1345.0"/>
      <Point X="662.0" Y="1360.0" ArrowHead="mim-inhibition"/>
    </Graphics>
    <Xref Database="" ID=""/>
  </Interaction>
  <Interaction GraphId="a12e3">
    <Graphics ConnectorType="Elbow" ZOrder="33258" LineThickness="1.0" Color="006666">
      <Point X="874.5966386554621" Y="1188.638655462185" GraphRef="c2556" RelX="1.0" RelY="0.0"/>
      <Point X="919.0" Y="1216.0" GraphRef="e22b9" RelX="-1.0" RelY="0.0" ArrowHead="mim-transcription-translation"/>
    </Graphics>
    <Xref Database="" ID=""/>
  </Interaction>
  <Interaction GraphId="d924a">
    <Graphics ConnectorType="Elbow" ZOrder="33260" LineThickness="1.0" Color="006666">
      <Point X="874.5966386554621" Y="1188.638655462185" GraphRef="c2556" RelX="1.0" RelY="0.0"/>
      <Point X="919.0" Y="1302.0" GraphRef="afb94" RelX="-1.0" RelY="0.0" ArrowHead="mim-transcription-translation"/>
    </Graphics>
    <Xref Database="" ID=""/>
  </Interaction>
  <Interaction GraphId="d8276">
    <Graphics ConnectorType="Elbow" ZOrder="33262" LineThickness="1.0" Color="006666">
      <Point X="874.5966386554621" Y="1188.638655462185" GraphRef="c2556" RelX="1.0" RelY="0.0"/>
      <Point X="919.0" Y="1385.0" GraphRef="a87c6" RelX="-1.0" RelY="0.0" ArrowHead="mim-transcription-translation"/>
    </Graphics>
    <Xref Database="" ID=""/>
  </Interaction>
  <Interaction GraphId="a6c15">
    <Graphics ConnectorType="Elbow" ZOrder="33264" LineThickness="1.0" Color="996600">
      <Point X="874.5966386554621" Y="1248.638655462185" GraphRef="f03b6" RelX="1.0" RelY="0.0"/>
      <Point X="946.5" Y="1292.0" GraphRef="afb94" RelX="0.0" RelY="-1.0" ArrowHead="mim-transcription-translation"/>
    </Graphics>
    <Xref Database="" ID=""/>
  </Interaction>
  <Interaction GraphId="dbcc8">
    <Graphics ConnectorType="Elbow" ZOrder="33266" LineThickness="1.0" Color="999999">
      <Point X="805.3333333333333" Y="1294.0" GraphRef="bff8c" RelX="1.0" RelY="0.0"/>
      <Point X="932.75" Y="1312.0" GraphRef="afb94" RelX="-0.5" RelY="1.0" ArrowHead="mim-transcription-translation"/>
    </Graphics>
    <Xref Database="" ID=""/>
  </Interaction>
  <Interaction GraphId="f4291">
    <Graphics ConnectorType="Elbow" ZOrder="33268" LineThickness="1.0">
      <Point X="655.5" Y="1118.0" GraphRef="ce0a4" RelX="0.0" RelY="1.0"/>
      <Point X="751.2983193277311" Y="1151.0"/>
      <Point X="847.0966386554621" Y="1178.638655462185" GraphRef="c2556" RelX="0.0" RelY="-1.0" ArrowHead="mim-transcription-translation"/>
    </Graphics>
    <Xref Database="" ID=""/>
  </Interaction>
  <Interaction GraphId="eefa3">
    <Graphics ConnectorType="Elbow" ZOrder="33277" LineThickness="1.0" Color="006666">
      <Point X="397.66666666666663" Y="414.33333333333337" GraphRef="ac9c3" RelX="0.0" RelY="1.0"/>
      <Point X="458.9058123249301" Y="433.0"/>
      <Point X="520.1449579831935" Y="450.268907563025" GraphRef="f81b4" RelX="-0.5" RelY="-1.0" ArrowHead="mim-transcription-translation"/>
    </Graphics>
    <Xref Database="" ID=""/>
  </Interaction>
  <Interaction GraphId="f8445">
    <Graphics ZOrder="33278" LineThickness="1.0" Color="006666">
      <Point X="367.66666666666663" Y="404.33333333333337" GraphRef="ac9c3" RelX="-1.0" RelY="0.0"/>
      <Point X="309.0" Y="404.0" ArrowHead="mim-transcription-translation"/>
    </Graphics>
    <Xref Database="" ID=""/>
  </Interaction>
  <Label TextLabel="Snail/Slug" GraphId="f2cd3" GroupRef="e797f">
    <Graphics CenterX="463.5" CenterY="539.0" Width="63.0" Height="20.0" ZOrder="32800" FillColor="ffffff" FontSize="10" Valign="Middle"/>
  </Label>
  <Label TextLabel="Delta" GraphId="c3740">
    <Graphics CenterX="919.8277310924374" CenterY="309.68067226890753" Width="63.0" Height="20.0" ZOrder="32866" FillColor="ffffff" FontSize="10" Valign="Middle"/>
  </Label>
  <Label TextLabel="(high)" GraphId="a1354">
    <Graphics CenterX="924.0" CenterY="198.0" Width="58.0" Height="20.0" ZOrder="32896" FillColor="ffffff" FontSize="10" Valign="Middle"/>
  </Label>
  <Label TextLabel="(intermed)" GraphId="a2339">
    <Graphics CenterX="649.0" CenterY="187.0" Width="58.0" Height="20.0" ZOrder="32898" FillColor="ffffff" FontSize="10" Valign="Middle"/>
  </Label>
  <Label TextLabel="Nuclear TFs" GraphId="ba422">
    <Graphics CenterX="688.0" CenterY="127.0" Width="88.0" Height="20.0" ZOrder="32906" FillColor="ffffff" FontWeight="Bold" FontSize="12" Valign="Middle"/>
  </Label>
  <Label TextLabel="Epidermis" GraphId="c597e">
    <Graphics CenterX="936.5" CenterY="653.0" Width="89.0" Height="20.0" ZOrder="33020" FillColor="ffffff" FontWeight="Bold" FontSize="16" Valign="Middle" Color="660066"/>
  </Label>
  <Label TextLabel="Mesoderm" GraphId="b28e6">
    <Graphics CenterX="936.5" CenterY="815.0" Width="89.0" Height="20.0" ZOrder="33022" FillColor="ffffff" FontWeight="Bold" FontSize="16" Valign="Middle" Color="006633"/>
  </Label>
  <Label TextLabel="Neural plate border" GraphId="e5bce">
    <Graphics CenterX="240.5" CenterY="32.0" Width="169.0" Height="20.0" ZOrder="33024" FillColor="ffffff" FontWeight="Bold" FontSize="16" Valign="Middle"/>
  </Label>
  <Label TextLabel="Neural&#10;plate" GraphId="a85b0">
    <Graphics CenterX="46.5" CenterY="802.5" Width="89.0" Height="37.0" ZOrder="33026" FillColor="ffffff" FontWeight="Bold" FontSize="16" Valign="Middle" Color="ff00cc"/>
  </Label>
  <Label TextLabel="Snail/Slug" GraphId="d6b16" GroupRef="bd817">
    <Graphics CenterX="307.5" CenterY="993.0" Width="63.0" Height="20.0" ZOrder="33042" FillColor="ffffff" FontSize="10" Valign="Middle"/>
  </Label>
  <Label TextLabel="Premigratory CNCC" GraphId="b2086">
    <Graphics CenterX="249.5" CenterY="478.0" Width="169.0" Height="20.0" ZOrder="33066" FillColor="ffffff" FontWeight="Bold" FontSize="16" Valign="Middle"/>
  </Label>
  <Label TextLabel="Neurons/glia" GraphId="a009c">
    <Graphics CenterX="367.0" CenterY="1479.0" Width="124.0" Height="20.0" ZOrder="33146" FillColor="ffffff" FontWeight="Bold" FontSize="16" Valign="Middle" Color="ff6633"/>
  </Label>
  <Label TextLabel="Melanocytes" GraphId="bdb64">
    <Graphics CenterX="591.0" CenterY="1479.0" Width="124.0" Height="20.0" ZOrder="33148" FillColor="ffffff" FontWeight="Bold" FontSize="16" Valign="Middle" Color="3366ff"/>
  </Label>
  <Label TextLabel="Chondrocytes" GraphId="c18b3">
    <Graphics CenterX="879.0" CenterY="1479.0" Width="124.0" Height="20.0" ZOrder="33150" FillColor="ffffff" FontWeight="Bold" FontSize="16" Valign="Middle" Color="cc6600"/>
  </Label>
  <Label TextLabel="Autonomic&#10;Nervous&#10;System" GraphId="e94c3">
    <Graphics CenterX="240.0" CenterY="1483.0" Width="76.0" Height="59.0" ZOrder="33152" FillColor="ffffff" FontWeight="Bold" FontSize="14" Valign="Middle" Color="666666"/>
  </Label>
  <Label TextLabel="Sensory&#10;Neurons" GraphId="f4aec">
    <Graphics CenterX="116.5" CenterY="1473.0" Width="77.0" Height="41.0" ZOrder="33154" FillColor="ffffff" FontWeight="Bold" FontSize="14" Valign="Middle" Color="666666"/>
  </Label>
  <Label TextLabel="Glia" GraphId="c0c79">
    <Graphics CenterX="369.5" CenterY="1449.0" Width="51.0" Height="41.0" ZOrder="33156" FillColor="ffffff" FontWeight="Bold" FontSize="14" Valign="Middle" Color="666666"/>
  </Label>
  <Label TextLabel="Migratory CNCC" GraphId="ab210">
    <Graphics CenterX="80.0" CenterY="854.0" Width="148.0" Height="20.0" ZOrder="33269" FillColor="ffffff" FontWeight="Bold" FontSize="16" Valign="Middle"/>
  </Label>
  <Label TextLabel="Other Implicated" GraphId="c59ef">
    <Graphics CenterX="1077.619047619047" CenterY="46.047619047618014" Width="134.2857142857144" Height="20.0" ZOrder="33274" FillColor="ffffff" FontWeight="Bold" FontSize="16" Valign="Middle" Color="330033"/>
  </Label>
  <Shape GraphId="f8e28">
    <Graphics CenterX="503.5" CenterY="983.5" Width="979.0" Height="285.0" ZOrder="-20" FillColor="eceaea" FontSize="10" Valign="Middle" ShapeType="Rectangle" Color="f5f2f2" Rotation="0.0"/>
  </Shape>
  <Shape GraphId="b9267">
    <Graphics CenterX="859.0" CenterY="1320.5" Width="270.0" Height="383.0" ZOrder="-18" FillColor="ffffcc" FontSize="10" Valign="Middle" ShapeType="Rectangle" Color="ffffff" Rotation="0.0"/>
  </Shape>
  <Shape GraphId="cacb7">
    <Graphics CenterX="228.0" CenterY="1321.0" Width="428.0" Height="380.0" ZOrder="-16" FillColor="fbe5ce" FontSize="10" Valign="Middle" ShapeType="Rectangle" Color="fce6cf" Rotation="0.0"/>
  </Shape>
  <Shape GraphId="ddf44">
    <Graphics CenterX="587.5" CenterY="1320.5" Width="259.0" Height="383.0" ZOrder="-14" FillColor="cefbf0" FontSize="10" Valign="Middle" ShapeType="Rectangle" Color="ffffff" Rotation="0.0"/>
  </Shape>
  <Shape GraphId="d9efc">
    <Graphics CenterX="48.0" CenterY="423.5" Width="90.0" Height="815.0" ZOrder="-12" FillColor="fcdaf2" FontSize="10" Valign="Middle" ShapeType="Rectangle" Color="f6d7fb" Rotation="0.0"/>
  </Shape>
  <Shape GraphId="fb62f">
    <Graphics CenterX="483.5" CenterY="634.0" Width="771.0" Height="396.0" ZOrder="-10" FillColor="eceaea" FontSize="10" Valign="Middle" ShapeType="Rectangle" Color="f5f2f2" Rotation="0.0"/>
  </Shape>
  <Shape GraphId="c4a09">
    <Graphics CenterX="483.0" CenterY="221.5" Width="772.0" Height="411.0" ZOrder="-8" FillColor="eceaea" FontSize="10" Valign="Middle" ShapeType="Rectangle" Color="f5f2f2" Rotation="0.0"/>
  </Shape>
  <Shape GraphId="e5c79">
    <Graphics CenterX="934.5" CenterY="751.6773761713521" Width="117.0" Height="159.35475234270416" ZOrder="-6" FillColor="ccffcc" FontSize="10" Valign="Middle" ShapeType="Rectangle" Color="ccffcc" Rotation="0.0"/>
  </Shape>
  <Shape GraphId="dfcc0">
    <Graphics CenterX="933.5" CenterY="340.5" Width="117.0" Height="647.0" ZOrder="-2" FillColor="ffdaff" FontSize="10" Valign="Middle" ShapeType="Rectangle" Color="f6d7fb" Rotation="0.0"/>
  </Shape>
  <Shape GraphId="e9af3">
    <Graphics CenterX="1077.8452380952374" CenterY="155.77380952380918" Width="118.59523809523836" Height="190.45238095238165" ZOrder="16384" FontSize="10" Valign="Middle" ShapeType="Rectangle" Rotation="0.0"/>
  </Shape>
  <Group GroupId="a298d" GraphId="b10b3" Style="Group"/>
  <Group GroupId="e797f" GraphId="ebd11" Style="Group"/>
  <Group GroupId="cfe83" GraphId="dad84"/>
  <Group GroupId="e4405" GraphId="a2d94" Style="Group"/>
  <Group GroupId="c0c2c" GraphId="f3170" Style="Group"/>
  <Group GroupId="dd74f" GraphId="d3665" Style="Group"/>
  <Group GroupId="bd817" GraphId="a7bbc" Style="Group"/>
  <Group GroupId="eff87" GraphId="f438d" Style="Group"/>
  <Group GroupId="b6337" GraphId="a867e"/>
  <Group GroupId="cafde" GraphId="f2fde" Style="Group"/>
  <Group GroupId="dd865" GraphId="d2ab7" Style="Group"/>
  <Group GroupId="d6802" GraphId="d447c" Style="Group"/>
  <Group GroupId="c4011" GraphId="eb2ce" Style="Group"/>
  <Group GroupId="a8bcc" GraphId="efe73" Style="Group"/>
  <Group GroupId="c9c43" GraphId="c079f"/>
  <Group GroupId="f974e" GraphId="bba98" Style="Group"/>
  <Group GroupId="e10c4" GraphId="ebd39" Style="Group"/>
  <Group GroupId="eb7a9" GraphId="bff8c"/>
  <Group GroupId="f602d" GraphId="bbf49" Style="Group"/>
  <Group GroupId="b80de" GraphId="b74c4" Style="Group"/>
  <InfoBox CenterX="0.0" CenterY="0.0"/>
  <Biopax>
    <bp:PublicationXref xmlns:rdf="http://www.w3.org/1999/02/22-rdf-syntax-ns#" xmlns:bp="http://www.biopax.org/release/biopax-level3.owl#" rdf:id="b40">
      <bp:ID rdf:datatype="http://www.w3.org/2001/XMLSchema#string">19575671</bp:ID>
      <bp:DB rdf:datatype="http://www.w3.org/2001/XMLSchema#string">PubMed</bp:DB>
      <bp:TITLE rdf:datatype="http://www.w3.org/2001/XMLSchema#string">Assembling neural crest regulatory circuits into a gene regulatory network.</bp:TITLE>
      <bp:SOURCE rdf:datatype="http://www.w3.org/2001/XMLSchema#string">Annu Rev Cell Dev Biol</bp:SOURCE>
      <bp:YEAR rdf:datatype="http://www.w3.org/2001/XMLSchema#string">2010</bp:YEAR>
      <bp:AUTHORS rdf:datatype="http://www.w3.org/2001/XMLSchema#string">Betancur P</bp:AUTHORS>
      <bp:AUTHORS rdf:datatype="http://www.w3.org/2001/XMLSchema#string">Bronner-Fraser M</bp:AUTHORS>
      <bp:AUTHORS rdf:datatype="http://www.w3.org/2001/XMLSchema#string">Sauka-Spengler T</bp:AUTHORS>
    </bp:PublicationXref>
    <bp:openControlledVocabulary xmlns:bp="http://www.biopax.org/release/biopax-level3.owl#">
      <bp:TERM xmlns:rdf="http://www.w3.org/1999/02/22-rdf-syntax-ns#" rdf:datatype="http://www.w3.org/2001/XMLSchema#string">cranial neural crest cell</bp:TERM>
      <bp:ID xmlns:rdf="http://www.w3.org/1999/02/22-rdf-syntax-ns#" rdf:datatype="http://www.w3.org/2001/XMLSchema#string">CL:0000008</bp:ID>
      <bp:Ontology xmlns:rdf="http://www.w3.org/1999/02/22-rdf-syntax-ns#" rdf:datatype="http://www.w3.org/2001/XMLSchema#string">Cell Type</bp:Ontology>
    </bp:openControlledVocabulary>
    <bp:PublicationXref xmlns:rdf="http://www.w3.org/1999/02/22-rdf-syntax-ns#" xmlns:bp="http://www.biopax.org/release/biopax-level3.owl#" rdf:id="e36">
      <bp:ID rdf:datatype="http://www.w3.org/2001/XMLSchema#string">21108791</bp:ID>
      <bp:DB rdf:datatype="http://www.w3.org/2001/XMLSchema#string">PubMed</bp:DB>
      <bp:TITLE rdf:datatype="http://www.w3.org/2001/XMLSchema#string">Protogenin, a new member of the immunoglobulin superfamily, is implicated in the development of the mouse lower first molar.</bp:TITLE>
      <bp:SOURCE rdf:datatype="http://www.w3.org/2001/XMLSchema#string">BMC Dev Biol</bp:SOURCE>
      <bp:YEAR rdf:datatype="http://www.w3.org/2001/XMLSchema#string">2010</bp:YEAR>
      <bp:AUTHORS rdf:datatype="http://www.w3.org/2001/XMLSchema#string">Takahashi KF</bp:AUTHORS>
      <bp:AUTHORS rdf:datatype="http://www.w3.org/2001/XMLSchema#string">Kiyoshima T</bp:AUTHORS>
      <bp:AUTHORS rdf:datatype="http://www.w3.org/2001/XMLSchema#string">Kobayashi I</bp:AUTHORS>
      <bp:AUTHORS rdf:datatype="http://www.w3.org/2001/XMLSchema#string">Xie M</bp:AUTHORS>
      <bp:AUTHORS rdf:datatype="http://www.w3.org/2001/XMLSchema#string">Yamaza H</bp:AUTHORS>
      <bp:AUTHORS rdf:datatype="http://www.w3.org/2001/XMLSchema#string">Fujiwara H</bp:AUTHORS>
      <bp:AUTHORS rdf:datatype="http://www.w3.org/2001/XMLSchema#string">Ookuma Y</bp:AUTHORS>
      <bp:AUTHORS rdf:datatype="http://www.w3.org/2001/XMLSchema#string">Nagata K</bp:AUTHORS>
      <bp:AUTHORS rdf:datatype="http://www.w3.org/2001/XMLSchema#string">Wada H</bp:AUTHORS>
      <bp:AUTHORS rdf:datatype="http://www.w3.org/2001/XMLSchema#string">Sakai T</bp:AUTHORS>
      <bp:AUTHORS rdf:datatype="http://www.w3.org/2001/XMLSchema#string">Terada Y</bp:AUTHORS>
      <bp:AUTHORS rdf:datatype="http://www.w3.org/2001/XMLSchema#string">Sakai H</bp:AUTHORS>
    </bp:PublicationXref>
    <bp:PublicationXref xmlns:rdf="http://www.w3.org/1999/02/22-rdf-syntax-ns#" xmlns:bp="http://www.biopax.org/release/biopax-level3.owl#" rdf:id="ec7">
      <bp:ID rdf:datatype="http://www.w3.org/2001/XMLSchema#string">15731351 </bp:ID>
      <bp:DB rdf:datatype="http://www.w3.org/2001/XMLSchema#string">PubMed</bp:DB>
      <bp:TITLE rdf:datatype="http://www.w3.org/2001/XMLSchema#string">The basic helix-loop-helix olig3 establishes the neural plate boundary of the trunk and is necessary for development of the dorsal spinal cord.</bp:TITLE>
      <bp:SOURCE rdf:datatype="http://www.w3.org/2001/XMLSchema#string">Proc Natl Acad Sci U S A</bp:SOURCE>
      <bp:YEAR rdf:datatype="http://www.w3.org/2001/XMLSchema#string">2005</bp:YEAR>
      <bp:AUTHORS rdf:datatype="http://www.w3.org/2001/XMLSchema#string">Filippi A</bp:AUTHORS>
      <bp:AUTHORS rdf:datatype="http://www.w3.org/2001/XMLSchema#string">Tiso N</bp:AUTHORS>
      <bp:AUTHORS rdf:datatype="http://www.w3.org/2001/XMLSchema#string">Deflorian G</bp:AUTHORS>
      <bp:AUTHORS rdf:datatype="http://www.w3.org/2001/XMLSchema#string">Zecchin E</bp:AUTHORS>
      <bp:AUTHORS rdf:datatype="http://www.w3.org/2001/XMLSchema#string">Bortolussi M</bp:AUTHORS>
      <bp:AUTHORS rdf:datatype="http://www.w3.org/2001/XMLSchema#string">Argenton F</bp:AUTHORS>
    </bp:PublicationXref>
    <bp:PublicationXref xmlns:rdf="http://www.w3.org/1999/02/22-rdf-syntax-ns#" xmlns:bp="http://www.biopax.org/release/biopax-level3.owl#" rdf:id="b42">
      <bp:ID rdf:datatype="http://www.w3.org/2001/XMLSchema#string">12815623 </bp:ID>
      <bp:DB rdf:datatype="http://www.w3.org/2001/XMLSchema#string">PubMed</bp:DB>
      <bp:TITLE rdf:datatype="http://www.w3.org/2001/XMLSchema#string">Hoxb1 neural crest preferentially form glia of the PNS.</bp:TITLE>
      <bp:SOURCE rdf:datatype="http://www.w3.org/2001/XMLSchema#string">Dev Dyn</bp:SOURCE>
      <bp:YEAR rdf:datatype="http://www.w3.org/2001/XMLSchema#string">2003</bp:YEAR>
      <bp:AUTHORS rdf:datatype="http://www.w3.org/2001/XMLSchema#string">Arenkiel BR</bp:AUTHORS>
      <bp:AUTHORS rdf:datatype="http://www.w3.org/2001/XMLSchema#string">Gaufo GO</bp:AUTHORS>
      <bp:AUTHORS rdf:datatype="http://www.w3.org/2001/XMLSchema#string">Capecchi MR</bp:AUTHORS>
    </bp:PublicationXref>
    <bp:openControlledVocabulary xmlns:bp="http://www.biopax.org/release/biopax-level3.owl#">
      <bp:TERM xmlns:rdf="http://www.w3.org/1999/02/22-rdf-syntax-ns#" rdf:datatype="http://www.w3.org/2001/XMLSchema#string">neuron neural crest derived</bp:TERM>
      <bp:ID xmlns:rdf="http://www.w3.org/1999/02/22-rdf-syntax-ns#" rdf:datatype="http://www.w3.org/2001/XMLSchema#string">CL:0000029</bp:ID>
      <bp:Ontology xmlns:rdf="http://www.w3.org/1999/02/22-rdf-syntax-ns#" rdf:datatype="http://www.w3.org/2001/XMLSchema#string">Cell Type</bp:Ontology>
    </bp:openControlledVocabulary>
    <bp:PublicationXref xmlns:rdf="http://www.w3.org/1999/02/22-rdf-syntax-ns#" xmlns:bp="http://www.biopax.org/release/biopax-level3.owl#" rdf:id="f97">
      <bp:ID rdf:datatype="http://www.w3.org/2001/XMLSchema#string">16402914</bp:ID>
      <bp:DB rdf:datatype="http://www.w3.org/2001/XMLSchema#string">PubMed</bp:DB>
      <bp:TITLE rdf:datatype="http://www.w3.org/2001/XMLSchema#string"/>
      <bp:SOURCE rdf:datatype="http://www.w3.org/2001/XMLSchema#string"/>
      <bp:YEAR rdf:datatype="http://www.w3.org/2001/XMLSchema#string"/>
      <bp:ID rdf:datatype="http://www.w3.org/2001/XMLSchema#string">16402914</bp:ID>
      <bp:DB rdf:datatype="http://www.w3.org/2001/XMLSchema#string">PubMed</bp:DB>
      <bp:TITLE rdf:datatype="http://www.w3.org/2001/XMLSchema#string">The TLX2 homeobox gene is a transcriptional target of PHOX2B in neural-crest-derived cells.</bp:TITLE>
      <bp:SOURCE rdf:datatype="http://www.w3.org/2001/XMLSchema#string">Biochem J</bp:SOURCE>
      <bp:YEAR rdf:datatype="http://www.w3.org/2001/XMLSchema#string">2006</bp:YEAR>
      <bp:AUTHORS rdf:datatype="http://www.w3.org/2001/XMLSchema#string">Borghini S</bp:AUTHORS>
      <bp:AUTHORS rdf:datatype="http://www.w3.org/2001/XMLSchema#string">Bachetti T</bp:AUTHORS>
      <bp:AUTHORS rdf:datatype="http://www.w3.org/2001/XMLSchema#string">Fava M</bp:AUTHORS>
      <bp:AUTHORS rdf:datatype="http://www.w3.org/2001/XMLSchema#string">Di Duca M</bp:AUTHORS>
      <bp:AUTHORS rdf:datatype="http://www.w3.org/2001/XMLSchema#string">Cargnin F</bp:AUTHORS>
      <bp:AUTHORS rdf:datatype="http://www.w3.org/2001/XMLSchema#string">Fornasari D</bp:AUTHORS>
      <bp:AUTHORS rdf:datatype="http://www.w3.org/2001/XMLSchema#string">Ravazzolo R</bp:AUTHORS>
      <bp:AUTHORS rdf:datatype="http://www.w3.org/2001/XMLSchema#string">Ceccherini I</bp:AUTHORS>
    </bp:PublicationXref>
    <bp:PublicationXref xmlns:rdf="http://www.w3.org/1999/02/22-rdf-syntax-ns#" xmlns:bp="http://www.biopax.org/release/biopax-level3.owl#" rdf:id="a91">
      <bp:ID rdf:datatype="http://www.w3.org/2001/XMLSchema#string">16845469</bp:ID>
      <bp:DB rdf:datatype="http://www.w3.org/2001/XMLSchema#string">PubMed</bp:DB>
      <bp:TITLE rdf:datatype="http://www.w3.org/2001/XMLSchema#string">Generation and maintenance of Dmbx1 gene-targeted mutant alleles.</bp:TITLE>
      <bp:SOURCE rdf:datatype="http://www.w3.org/2001/XMLSchema#string">Mamm Genome</bp:SOURCE>
      <bp:YEAR rdf:datatype="http://www.w3.org/2001/XMLSchema#string">2006</bp:YEAR>
      <bp:AUTHORS rdf:datatype="http://www.w3.org/2001/XMLSchema#string">Ohtoshi A</bp:AUTHORS>
      <bp:AUTHORS rdf:datatype="http://www.w3.org/2001/XMLSchema#string">Bradley A</bp:AUTHORS>
      <bp:AUTHORS rdf:datatype="http://www.w3.org/2001/XMLSchema#string">Behringer RR</bp:AUTHORS>
      <bp:AUTHORS rdf:datatype="http://www.w3.org/2001/XMLSchema#string">Nishijima I</bp:AUTHORS>
    </bp:PublicationXref>
    <bp:PublicationXref xmlns:rdf="http://www.w3.org/1999/02/22-rdf-syntax-ns#" xmlns:bp="http://www.biopax.org/release/biopax-level3.owl#" rdf:id="e64">
      <bp:ID rdf:datatype="http://www.w3.org/2001/XMLSchema#string">21784065</bp:ID>
      <bp:DB rdf:datatype="http://www.w3.org/2001/XMLSchema#string">PubMed</bp:DB>
      <bp:TITLE rdf:datatype="http://www.w3.org/2001/XMLSchema#string">Identification of novel Hoxa1 downstream targets regulating hindbrain, neural crest and inner ear development.</bp:TITLE>
      <bp:SOURCE rdf:datatype="http://www.w3.org/2001/XMLSchema#string">Dev Biol</bp:SOURCE>
      <bp:YEAR rdf:datatype="http://www.w3.org/2001/XMLSchema#string">2011</bp:YEAR>
      <bp:AUTHORS rdf:datatype="http://www.w3.org/2001/XMLSchema#string">Makki N</bp:AUTHORS>
      <bp:AUTHORS rdf:datatype="http://www.w3.org/2001/XMLSchema#string">Capecchi MR</bp:AUTHORS>
    </bp:PublicationXref>
    <bp:PublicationXref xmlns:rdf="http://www.w3.org/1999/02/22-rdf-syntax-ns#" xmlns:bp="http://www.biopax.org/release/biopax-level3.owl#" rdf:id="e22">
      <bp:ID rdf:datatype="http://www.w3.org/2001/XMLSchema#string">14973296</bp:ID>
      <bp:DB rdf:datatype="http://www.w3.org/2001/XMLSchema#string">PubMed</bp:DB>
      <bp:TITLE rdf:datatype="http://www.w3.org/2001/XMLSchema#string">Reiterated Wnt signaling during zebrafish neural crest development.</bp:TITLE>
      <bp:SOURCE rdf:datatype="http://www.w3.org/2001/XMLSchema#string">Development</bp:SOURCE>
      <bp:YEAR rdf:datatype="http://www.w3.org/2001/XMLSchema#string">2004</bp:YEAR>
      <bp:AUTHORS rdf:datatype="http://www.w3.org/2001/XMLSchema#string">Lewis JL</bp:AUTHORS>
      <bp:AUTHORS rdf:datatype="http://www.w3.org/2001/XMLSchema#string">Bonner J</bp:AUTHORS>
      <bp:AUTHORS rdf:datatype="http://www.w3.org/2001/XMLSchema#string">Modrell M</bp:AUTHORS>
      <bp:AUTHORS rdf:datatype="http://www.w3.org/2001/XMLSchema#string">Ragland JW</bp:AUTHORS>
      <bp:AUTHORS rdf:datatype="http://www.w3.org/2001/XMLSchema#string">Moon RT</bp:AUTHORS>
      <bp:AUTHORS rdf:datatype="http://www.w3.org/2001/XMLSchema#string">Dorsky RI</bp:AUTHORS>
      <bp:AUTHORS rdf:datatype="http://www.w3.org/2001/XMLSchema#string">Raible DW</bp:AUTHORS>
    </bp:PublicationXref>
    <bp:PublicationXref xmlns:rdf="http://www.w3.org/1999/02/22-rdf-syntax-ns#" xmlns:bp="http://www.biopax.org/release/biopax-level3.owl#" rdf:id="cac">
      <bp:ID rdf:datatype="http://www.w3.org/2001/XMLSchema#string">20083100</bp:ID>
      <bp:DB rdf:datatype="http://www.w3.org/2001/XMLSchema#string">PubMed</bp:DB>
      <bp:TITLE rdf:datatype="http://www.w3.org/2001/XMLSchema#string">A divergent Tbx6-related gene and Tbx6 are both required for neural crest and intermediate mesoderm development in Xenopus.</bp:TITLE>
      <bp:SOURCE rdf:datatype="http://www.w3.org/2001/XMLSchema#string">Dev Biol</bp:SOURCE>
      <bp:YEAR rdf:datatype="http://www.w3.org/2001/XMLSchema#string">2010</bp:YEAR>
      <bp:AUTHORS rdf:datatype="http://www.w3.org/2001/XMLSchema#string">Callery EM</bp:AUTHORS>
      <bp:AUTHORS rdf:datatype="http://www.w3.org/2001/XMLSchema#string">Thomsen GH</bp:AUTHORS>
      <bp:AUTHORS rdf:datatype="http://www.w3.org/2001/XMLSchema#string">Smith JC</bp:AUTHORS>
    </bp:PublicationXref>
    <bp:openControlledVocabulary xmlns:bp="http://www.biopax.org/release/biopax-level3.owl#">
      <bp:TERM xmlns:rdf="http://www.w3.org/1999/02/22-rdf-syntax-ns#" rdf:datatype="http://www.w3.org/2001/XMLSchema#string">regulatory pathway</bp:TERM>
      <bp:ID xmlns:rdf="http://www.w3.org/1999/02/22-rdf-syntax-ns#" rdf:datatype="http://www.w3.org/2001/XMLSchema#string">PW:0000004</bp:ID>
      <bp:Ontology xmlns:rdf="http://www.w3.org/1999/02/22-rdf-syntax-ns#" rdf:datatype="http://www.w3.org/2001/XMLSchema#string">Pathway Ontology</bp:Ontology>
    </bp:openControlledVocabulary>
    <bp:PublicationXref xmlns:rdf="http://www.w3.org/1999/02/22-rdf-syntax-ns#" xmlns:bp="http://www.biopax.org/release/biopax-level3.owl#" rdf:id="c16">
      <bp:ID rdf:datatype="http://www.w3.org/2001/XMLSchema#string">15944192</bp:ID>
      <bp:DB rdf:datatype="http://www.w3.org/2001/XMLSchema#string">PubMed</bp:DB>
      <bp:TITLE rdf:datatype="http://www.w3.org/2001/XMLSchema#string">AP2-dependent signals from the ectoderm regulate craniofacial development in the zebrafish embryo.</bp:TITLE>
      <bp:SOURCE rdf:datatype="http://www.w3.org/2001/XMLSchema#string">Development</bp:SOURCE>
      <bp:YEAR rdf:datatype="http://www.w3.org/2001/XMLSchema#string">2005</bp:YEAR>
      <bp:AUTHORS rdf:datatype="http://www.w3.org/2001/XMLSchema#string">Knight RD</bp:AUTHORS>
      <bp:AUTHORS rdf:datatype="http://www.w3.org/2001/XMLSchema#string">Javidan Y</bp:AUTHORS>
      <bp:AUTHORS rdf:datatype="http://www.w3.org/2001/XMLSchema#string">Zhang T</bp:AUTHORS>
      <bp:AUTHORS rdf:datatype="http://www.w3.org/2001/XMLSchema#string">Nelson S</bp:AUTHORS>
      <bp:AUTHORS rdf:datatype="http://www.w3.org/2001/XMLSchema#string">Schilling TF</bp:AUTHORS>
    </bp:PublicationXref>
  </Biopax>
</Pathway>
