# Supplementary material for: A network biology workflow to study transcriptomics data of the diabetic liver
Source: BMC Genomics. 2014 Nov 15;15(1):971. doi: 10.1186/1471-2164-15-971 (PMC4246458; doi:10.1186/1471-2164-15-971)
Supplement: Supplementary file 2 — Additional file 2: WikiPathways human pathway collection downloaded on 17 June 2014 ( http://wikipathways.org/index.php/Download_Pathways ). (ZIP 2 MB) [file 12864_2014_6667_MOESM2_ESM.zip › 2014-06-17-WikiPathways-HumanCollection/Hs_NLR_Proteins_WP288_70187.gpml]

<?xml version="1.0" encoding="UTF-8"?>
<Pathway xmlns="http://pathvisio.org/GPML/2013a" Name="NLR Proteins" Organism="Homo sapiens">
  <Comment Source="WikiPathways-description">Mammalian cells have evolved a set of specialized pattern recognition-molecules (PRMs) to detect conserved molecular motifs present on pathogens known as pathogen associated-molecular-patterns (PAMPs). NLR proteins (alternatively named NBD-LRR or CATERPILLER) represent one subclass of PRMs that have recently attracted much attention. Their cytoplasmic location differs from the classical PRMs which are mostly membrane spanning receptors (such as the Toll-like-receptors (TLRs) or lectins) and accordingly NLRs were proposed to be activated mainly by intracellular bacterial pathogens.</Comment>
  <Comment Source="WikiPathways-category">Cellular Process</Comment>
  <Comment Source="WikiPathways-category">Molecular Function</Comment>
  <BiopaxRef>d56</BiopaxRef>
  <BiopaxRef>b56</BiopaxRef>
  <BiopaxRef>f81</BiopaxRef>
  <BiopaxRef>f78</BiopaxRef>
  <BiopaxRef>b26</BiopaxRef>
  <BiopaxRef>c28</BiopaxRef>
  <Graphics BoardWidth="1616.0" BoardHeight="866.0"/>
  <DataNode TextLabel="TAK1" GraphId="ce469" Type="GeneProduct" GroupRef="f2631">
    <Graphics CenterX="514.0" CenterY="353.0" Width="50.0" Height="24.0" ZOrder="32768" FontSize="10" Valign="Middle"/>
    <Xref Database="Entrez Gene" ID="6885"/>
  </DataNode>
  <DataNode TextLabel="CARD" GraphId="dba17" Type="GeneProduct" GroupRef="fe1ee">
    <Graphics CenterX="366.5" CenterY="170.0" Width="55.0" Height="22.033333333333335" ZOrder="32768" FontSize="10" Valign="Middle"/>
    <Xref Database="" ID=""/>
  </DataNode>
  <DataNode TextLabel="ERBB2IP" GraphId="a8040" Type="GeneProduct">
    <Graphics CenterX="842.0" CenterY="248.0" Width="80.0" Height="20.0" ZOrder="32768" FontSize="10" Valign="Middle"/>
    <Xref Database="Entrez Gene" ID="55914"/>
  </DataNode>
  <DataNode TextLabel="TriDAP" GraphId="bf8e1" Type="Metabolite">
    <Graphics CenterX="374.2416666666667" CenterY="55.99166666666667" Width="49.516666666666666" Height="20.016666666666666" ZOrder="32768" FontSize="10" Valign="Middle" Color="ff0033"/>
    <Xref Database="" ID=""/>
  </DataNode>
  <DataNode TextLabel="MDP" GraphId="dd316" Type="Metabolite">
    <Graphics CenterX="706.9833333333333" CenterY="27.483333333333334" Width="40.0333333333333" Height="20.016666666666666" ZOrder="32768" FontSize="10" Valign="Middle" Color="ff0033"/>
    <Xref Database="" ID=""/>
  </DataNode>
  <DataNode TextLabel="DAMPS" GraphId="aff40" Type="Metabolite">
    <Graphics CenterX="1486.4833333333333" CenterY="196.48333333333332" Width="80.0" Height="20.0" ZOrder="32768" FontSize="10" Valign="Middle" Color="ff0000"/>
    <Xref Database="" ID=""/>
  </DataNode>
  <DataNode TextLabel="CARD" GraphId="b34c1" Type="GeneProduct" GroupRef="fc942">
    <Graphics CenterX="715.5" CenterY="166.0" Width="55.0" Height="22.033333333333335" ZOrder="32768" FontSize="10" Valign="Middle"/>
    <Xref Database="" ID=""/>
  </DataNode>
  <DataNode TextLabel="CARD" GraphId="b3290" Type="GeneProduct" GroupRef="fc942">
    <Graphics CenterX="651.5" CenterY="166.0" Width="55.0" Height="22.033333333333335" ZOrder="32768" FontSize="10" Valign="Middle"/>
    <Xref Database="" ID=""/>
  </DataNode>
  <DataNode TextLabel="CARD" GraphId="c116a" Type="GeneProduct" GroupRef="bf51a">
    <Graphics CenterX="474.5" CenterY="284.0" Width="55.0" Height="22.033333333333335" ZOrder="32768" FontSize="10" Valign="Middle"/>
    <Xref Database="" ID=""/>
  </DataNode>
  <DataNode TextLabel="ERK" GraphId="ca822" Type="GeneProduct">
    <Graphics CenterX="646.4833333333333" CenterY="423.48333333333335" Width="49.03333333333337" Height="21.03333333333336" ZOrder="32768" FontSize="10" Valign="Middle"/>
    <Xref Database="Entrez Gene" ID="2048"/>
  </DataNode>
  <DataNode TextLabel="MAPK" GraphId="c87f4" Type="GeneProduct">
    <Graphics CenterX="387.48333333333335" CenterY="413.48333333333335" Width="49.03333333333337" Height="21.03333333333336" ZOrder="32768" FontSize="10" Valign="Middle"/>
    <Xref Database="HGNC" ID="MAPK"/>
  </DataNode>
  <DataNode TextLabel="JNK" GraphId="ca07c" Type="GeneProduct">
    <Graphics CenterX="588.4833333333333" CenterY="464.48333333333335" Width="49.03333333333337" Height="21.03333333333336" ZOrder="32768" FontSize="10" Valign="Middle"/>
    <Xref Database="Entrez Gene" ID="5599"/>
  </DataNode>
  <DataNode TextLabel="NEMO" GraphId="baa78" Type="GeneProduct" GroupRef="c95c4">
    <Graphics CenterX="468.98333333333335" CenterY="530.9833333333333" Width="48.03333333333333" Height="16.033333333333335" ZOrder="32768" FontSize="10" Valign="Middle"/>
    <Xref Database="Entrez Gene" ID="8517"/>
  </DataNode>
  <DataNode TextLabel="IKKalpha" GraphId="b2366" Type="GeneProduct" GroupRef="c95c4">
    <Graphics CenterX="441.0" CenterY="548.9833333333333" Width="54.0" Height="16.033333333333335" ZOrder="32768" FontSize="10" Valign="Middle"/>
    <Xref Database="Entrez Gene" ID="1147"/>
  </DataNode>
  <DataNode TextLabel="IKKbeta" GraphId="ddac9" Type="GeneProduct" GroupRef="c95c4">
    <Graphics CenterX="495.98333333333335" CenterY="548.9833333333333" Width="52.03333333333333" Height="16.033333333333335" ZOrder="32768" FontSize="10" Valign="Middle"/>
    <Xref Database="Entrez Gene" ID="3551"/>
  </DataNode>
  <DataNode TextLabel="RelA" GraphId="c7084" Type="GeneProduct" GroupRef="e69a7">
    <Graphics CenterX="486.0504201680672" CenterY="649.9495798319327" Width="80.0" Height="20.0" ZOrder="32768" FontSize="10" Valign="Middle"/>
    <Xref Database="HGNC" ID="RelA"/>
  </DataNode>
  <DataNode TextLabel="p50" GraphId="e68ae" Type="GeneProduct" GroupRef="e69a7">
    <Graphics CenterX="485.0" CenterY="671.0" Width="80.0" Height="20.0" ZOrder="32768" FontSize="10" Valign="Middle"/>
    <Xref Database="Entrez Gene" ID="958"/>
  </DataNode>
  <Interaction GraphId="a584f">
    <Graphics ZOrder="12288" LineThickness="1.0">
      <Point X="802.0" Y="248.0" GraphRef="a8040" RelX="-1.0" RelY="0.0"/>
      <Point X="755.5" Y="185.01666666666665" GraphRef="ee356" RelX="0.0" RelY="1.0" ArrowHead="TBar"/>
    </Graphics>
    <Xref Database="" ID=""/>
  </Interaction>
  <Interaction GraphId="d723a">
    <Graphics ZOrder="12288" LineStyle="Broken" LineThickness="1.0">
      <Point X="706.9833333333333" Y="37.49166666666667" GraphRef="dd316" RelX="0.0" RelY="1.0"/>
      <Point X="714.0" Y="131.0" GraphRef="a6a99" RelX="0.0" RelY="-1.0" ArrowHead="Arrow"/>
    </Graphics>
    <Xref Database="" ID=""/>
  </Interaction>
  <Interaction GraphId="a9aaf">
    <Graphics ZOrder="12288" LineStyle="Broken" LineThickness="1.0">
      <Point X="1446.4833333333333" Y="196.48333333333332" GraphRef="aff40" RelX="-1.0" RelY="0.0"/>
      <Point X="1361.0" Y="320.9820885558939" GraphRef="afb65" RelX="1.0" RelY="0.0" ArrowHead="Arrow"/>
    </Graphics>
    <Xref Database="" ID=""/>
  </Interaction>
  <Interaction GraphId="c9d2a" GroupRef="fe1ee">
    <Graphics ZOrder="12288" LineThickness="1.0">
      <Point X="394.0" Y="170.0" GraphRef="dba17" RelX="1.0" RelY="0.0"/>
      <Point X="406.9666666666667" Y="169.4833333333333" GraphRef="d5df5" RelX="-1.0" RelY="0.0"/>
    </Graphics>
    <Xref Database="" ID=""/>
  </Interaction>
  <Interaction GraphId="e508b" GroupRef="fe1ee">
    <Graphics ZOrder="12288" LineThickness="1.0">
      <Point X="459.0" Y="169.4833333333333" GraphRef="d5df5" RelX="1.0" RelY="0.0"/>
      <Point X="468.9666666666667" Y="168.9833333333333" GraphRef="aab26" RelX="-1.0" RelY="0.0"/>
    </Graphics>
    <Xref Database="" ID=""/>
  </Interaction>
  <Interaction GraphId="efd57">
    <Graphics ZOrder="12288" LineStyle="Broken" LineThickness="1.0">
      <Point X="374.2416666666667" Y="66.0" GraphRef="bf8e1" RelX="0.0" RelY="1.0"/>
      <Point X="434.0" Y="132.0" GraphRef="e15d2" RelX="0.0" RelY="-1.0" ArrowHead="Arrow"/>
    </Graphics>
    <Xref Database="" ID=""/>
  </Interaction>
  <Interaction GraphId="e40a8" GroupRef="fc942">
    <Graphics ZOrder="12288" LineThickness="1.0">
      <Point X="743.0" Y="166.0" GraphRef="b34c1" RelX="1.0" RelY="0.0"/>
      <Point X="753.9666666666667" Y="165.4833333333333" GraphRef="efb4d" RelX="-1.0" RelY="0.0"/>
    </Graphics>
    <Xref Database="" ID=""/>
  </Interaction>
  <Interaction GraphId="f7b3e" GroupRef="fc942">
    <Graphics ZOrder="12288" LineThickness="1.0">
      <Point X="806.0" Y="165.4833333333333" GraphRef="efb4d" RelX="1.0" RelY="0.0"/>
      <Point X="815.9666666666667" Y="164.9833333333333" GraphRef="dac44" RelX="-1.0" RelY="0.0"/>
    </Graphics>
    <Xref Database="" ID=""/>
  </Interaction>
  <Interaction GraphId="ef9ad" GroupRef="fc942">
    <Graphics ZOrder="12288" LineThickness="1.0">
      <Point X="679.0" Y="166.0" GraphRef="b3290" RelX="1.0" RelY="0.0"/>
      <Point X="688.0" Y="166.0" GraphRef="b34c1" RelX="-1.0" RelY="0.0"/>
    </Graphics>
    <Xref Database="" ID=""/>
  </Interaction>
  <Interaction GraphId="e518e" GroupRef="bf51a">
    <Graphics ZOrder="12288" LineThickness="1.0">
      <Point X="502.0" Y="284.0" GraphRef="c116a" RelX="1.0" RelY="0.0"/>
      <Point X="528.9666666666667" Y="284.98333333333335" GraphRef="cbfc8" RelX="-1.0" RelY="0.0"/>
    </Graphics>
    <Xref Database="" ID=""/>
  </Interaction>
  <Interaction GraphId="f4de8">
    <Graphics ZOrder="12288" LineThickness="1.0">
      <Point X="439.5" Y="189.01666666666665" GraphRef="fe33c" RelX="0.0" RelY="1.0"/>
      <Point X="478.25" Y="260.98333333333335" GraphRef="faa76" RelX="-0.5" RelY="-1.0" ArrowHead="Arrow"/>
    </Graphics>
    <Xref Database="" ID=""/>
  </Interaction>
  <Interaction GraphId="fc609">
    <Graphics ZOrder="12288" LineThickness="1.0">
      <Point X="685.75" Y="185.01666666666665" GraphRef="ee356" RelX="-0.5" RelY="1.0"/>
      <Point X="564.75" Y="260.98333333333335" GraphRef="faa76" RelX="0.5" RelY="-1.0" ArrowHead="Arrow"/>
    </Graphics>
    <Xref Database="" ID=""/>
  </Interaction>
  <Interaction GraphId="fac29">
    <Graphics ZOrder="12288" LineThickness="1.0">
      <Point X="521.5" Y="308.0" GraphRef="faa76" RelX="0.0" RelY="1.0"/>
      <Point X="514.0" Y="333.0" GraphRef="a1cd1" RelX="0.0" RelY="-1.0" ArrowHead="Arrow"/>
    </Graphics>
    <Xref Database="" ID=""/>
  </Interaction>
  <Interaction GraphId="c418f">
    <Graphics ZOrder="12288" LineThickness="1.0">
      <Point X="476.0" Y="383.25" GraphRef="a1cd1" RelX="-1.0" RelY="0.5"/>
      <Point X="412.0" Y="413.48333333333335" GraphRef="c87f4" RelX="1.0" RelY="0.0" ArrowHead="Arrow"/>
    </Graphics>
    <Xref Database="" ID=""/>
  </Interaction>
  <Interaction GraphId="ee4e2">
    <Graphics ZOrder="12288" LineThickness="1.0">
      <Point X="552.0" Y="383.25" GraphRef="a1cd1" RelX="1.0" RelY="0.5"/>
      <Point X="621.9666666666667" Y="423.48333333333335" GraphRef="ca822" RelX="-1.0" RelY="0.0" ArrowHead="Arrow"/>
    </Graphics>
    <Xref Database="" ID=""/>
  </Interaction>
  <Interaction GraphId="c65d7">
    <Graphics ZOrder="12288" LineThickness="1.0">
      <Point X="533.0" Y="400.0" GraphRef="a1cd1" RelX="0.5" RelY="1.0"/>
      <Point X="588.4833333333333" Y="453.9666666666667" GraphRef="ca07c" RelX="0.0" RelY="-1.0" ArrowHead="Arrow"/>
    </Graphics>
    <Xref Database="" ID=""/>
  </Interaction>
  <Interaction GraphId="dcc1b">
    <Graphics ZOrder="12288" LineThickness="1.0">
      <Point X="514.0" Y="400.0" GraphRef="a1cd1" RelX="0.0" RelY="1.0"/>
      <Point X="485.0" Y="491.0" GraphRef="a2900" RelX="0.5" RelY="-1.0" ArrowHead="Arrow"/>
    </Graphics>
    <Xref Database="" ID=""/>
  </Interaction>
  <Interaction GraphId="bafdc">
    <Graphics ZOrder="12288" LineThickness="1.0">
      <Point X="485.0" Y="565.0" GraphRef="a2900" RelX="0.5" RelY="1.0"/>
      <Point X="485.5252100840336" Y="599.0" GraphRef="d2edd" RelX="0.0" RelY="-1.0" ArrowHead="Arrow"/>
    </Graphics>
    <Xref Database="" ID=""/>
  </Interaction>
  <Interaction GraphId="a5062">
    <Graphics ZOrder="12288" LineStyle="Broken" LineThickness="1.0">
      <Point X="538.0504201680671" Y="646.0" GraphRef="d2edd" RelX="1.0" RelY="0.0"/>
      <Point X="642.0" Y="686.0" GraphRef="ceaec" RelX="-0.5" RelY="-1.0" ArrowHead="Arrow"/>
    </Graphics>
    <Xref Database="" ID=""/>
  </Interaction>
  <Interaction GraphId="a7940">
    <Graphics ZOrder="12288" LineStyle="Broken" LineThickness="1.0">
      <Point X="433.0" Y="646.0" GraphRef="d2edd" RelX="-1.0" RelY="0.0"/>
      <Point X="330.0" Y="666.0" GraphRef="c62c6" RelX="0.0" RelY="-1.0" ArrowHead="Arrow"/>
    </Graphics>
    <Xref Database="" ID=""/>
  </Interaction>
  <Interaction GraphId="a2676" GroupRef="f9f72">
    <Graphics ZOrder="12288" LineThickness="1.0">
      <Point X="1266.0" Y="302.48333333333335" GraphRef="afa1b" RelX="1.0" RelY="0.0"/>
      <Point X="1278.9666666666667" Y="275.98333333333335" GraphRef="ac2b5" RelX="-1.0" RelY="0.0"/>
    </Graphics>
    <Xref Database="" ID=""/>
  </Interaction>
  <Interaction GraphId="d5e7f" GroupRef="f9f72">
    <Graphics ZOrder="12288" LineThickness="1.0">
      <Point X="1266.0" Y="324.48333333333335" GraphRef="d1487" RelX="1.0" RelY="0.0"/>
      <Point X="1297.9666666666667" Y="321.98333333333335" GraphRef="eb477" RelX="-1.0" RelY="0.0"/>
    </Graphics>
    <Xref Database="" ID=""/>
  </Interaction>
  <Interaction GraphId="de367" GroupRef="f9f72">
    <Graphics ZOrder="12288" LineThickness="1.0">
      <Point X="1266.0" Y="346.48333333333335" GraphRef="ef05f" RelX="1.0" RelY="0.0"/>
      <Point X="1292.9666666666667" Y="363.98333333333335" GraphRef="a8865" RelX="-1.0" RelY="0.0"/>
    </Graphics>
    <Xref Database="" ID=""/>
  </Interaction>
  <Interaction GraphId="a5a9b" GroupRef="f9f72">
    <Graphics ZOrder="12288" LineThickness="1.0">
      <Point X="1213.9666666666667" Y="302.48333333333335" GraphRef="afa1b" RelX="-1.0" RelY="0.0"/>
      <Point X="1204.0" Y="280.48333333333335" GraphRef="e19ef" RelX="1.0" RelY="0.0"/>
    </Graphics>
    <Xref Database="" ID=""/>
  </Interaction>
  <Interaction GraphId="c8ab8" GroupRef="f9f72">
    <Graphics ZOrder="12288" LineThickness="1.0">
      <Point X="1213.9666666666667" Y="324.48333333333335" GraphRef="d1487" RelX="-1.0" RelY="0.0"/>
      <Point X="1204.0" Y="324.48333333333335" GraphRef="f71fc" RelX="1.0" RelY="0.0"/>
    </Graphics>
    <Xref Database="" ID=""/>
  </Interaction>
  <Interaction GraphId="c90a6" GroupRef="f9f72">
    <Graphics ZOrder="12288" LineThickness="1.0">
      <Point X="1213.9666666666667" Y="346.48333333333335" GraphRef="ef05f" RelX="-1.0" RelY="0.0"/>
      <Point X="1204.0" Y="368.48333333333335" GraphRef="c3716" RelX="1.0" RelY="0.0"/>
    </Graphics>
    <Xref Database="" ID=""/>
  </Interaction>
  <Interaction GraphId="f03a6" GroupRef="f9f72">
    <Graphics ZOrder="12288" LineThickness="1.0">
      <Point X="1161.0" Y="302.48333333333335" GraphRef="ba45a" RelX="1.0" RelY="0.0"/>
      <Point X="1170.9666666666667" Y="302.48333333333335" GraphRef="f1122" RelX="-1.0" RelY="0.0"/>
    </Graphics>
    <Xref Database="" ID=""/>
  </Interaction>
  <Interaction GraphId="cd2de" GroupRef="f9f72">
    <Graphics ZOrder="12288" LineThickness="1.0">
      <Point X="1160.0" Y="345.48333333333335" GraphRef="c4ac3" RelX="1.0" RelY="0.0"/>
      <Point X="1170.9666666666667" Y="346.48333333333335" GraphRef="a039f" RelX="-1.0" RelY="0.0"/>
    </Graphics>
    <Xref Database="" ID=""/>
  </Interaction>
  <Interaction GraphId="d3ca2" GroupRef="f9f72">
    <Graphics ZOrder="12288" LineThickness="1.0">
      <Point X="1001.0" Y="324.48333333333335" GraphRef="afcd2" RelX="1.0" RelY="0.0"/>
      <Point X="1009.9666666666667" Y="323.98333333333335" GraphRef="c3a01" RelX="-1.0" RelY="0.0"/>
    </Graphics>
    <Xref Database="" ID=""/>
  </Interaction>
  <Interaction GraphId="f7913" GroupRef="f9f72">
    <Graphics ZOrder="12288" LineThickness="1.0">
      <Point X="1067.0" Y="323.98333333333335" GraphRef="c3a01" RelX="1.0" RelY="0.0"/>
      <Point X="1077.0" Y="324.48333333333335" GraphRef="d3781" RelX="-1.0" RelY="0.0"/>
    </Graphics>
    <Xref Database="" ID=""/>
  </Interaction>
  <Interaction GraphId="b7ccd" GroupRef="f9f72">
    <Graphics ZOrder="12288" LineThickness="1.0">
      <Point X="1001.0" Y="366.48333333333335" GraphRef="ff033" RelX="1.0" RelY="0.0"/>
      <Point X="1009.9666666666667" Y="365.98333333333335" GraphRef="f71ca" RelX="-1.0" RelY="0.0"/>
    </Graphics>
    <Xref Database="" ID=""/>
  </Interaction>
  <Interaction GraphId="c600c" GroupRef="f9f72">
    <Graphics ZOrder="12288" LineThickness="1.0">
      <Point X="1067.0" Y="365.98333333333335" GraphRef="f71ca" RelX="1.0" RelY="0.0"/>
      <Point X="1077.0" Y="366.48333333333335" GraphRef="f5acb" RelX="-1.0" RelY="0.0"/>
    </Graphics>
    <Xref Database="" ID=""/>
  </Interaction>
  <Interaction GraphId="cf88f">
    <Graphics ZOrder="12288" LineStyle="Broken" LineThickness="1.0">
      <Point X="1066.225" Y="385.00000000000006" GraphRef="afb65" RelX="-0.5" RelY="1.0"/>
      <Point X="1045.0" Y="485.0" GraphRef="a9ecd" RelX="0.0" RelY="-1.0" ArrowHead="Arrow"/>
    </Graphics>
    <Xref Database="" ID=""/>
  </Interaction>
  <Label TextLabel="NACHT" GraphId="eaba4" GroupRef="fe1ee">
    <Graphics CenterX="434.0" CenterY="168.0" Width="80.0" Height="22.033333333333335" ZOrder="28672" FillColor="ffffff" FontSize="10" Valign="Middle"/>
  </Label>
  <Label TextLabel="NACHT" GraphId="d2272" GroupRef="fc942">
    <Graphics CenterX="781.0" CenterY="164.0" Width="80.0" Height="22.033333333333335" ZOrder="28672" FillColor="ffffff" FontSize="10" Valign="Middle"/>
  </Label>
  <Label TextLabel="Nod2" GraphId="a6a99">
    <Graphics CenterX="714.0" CenterY="141.0" Width="80.0" Height="20.0" ZOrder="28672" FillColor="ffffff" FontWeight="Bold" FontSize="12" Valign="Middle"/>
  </Label>
  <Label TextLabel="Nod1" GraphId="e15d2">
    <Graphics CenterX="434.0" CenterY="142.0" Width="80.0" Height="20.0" ZOrder="28672" FillColor="ffffff" FontWeight="Bold" FontSize="12" Valign="Middle"/>
  </Label>
  <Label TextLabel="KD" GraphId="b5e06" GroupRef="bf51a">
    <Comment>Kinase domain of RIP2</Comment>
    <Graphics CenterX="562.0" CenterY="282.0" Width="28.0" Height="14.0" ZOrder="28672" FillColor="ffffff" FontSize="10" Valign="Middle"/>
  </Label>
  <Label TextLabel="RIP2" GraphId="a39ce">
    <Graphics CenterX="629.0" CenterY="284.0" Width="80.0" Height="20.0" ZOrder="28672" FillColor="ffffff" FontWeight="Bold" FontSize="12" Valign="Middle"/>
  </Label>
  <Label TextLabel="TAB1" GraphId="bd9bd" GroupRef="f2631">
    <Graphics CenterX="499.0" CenterY="378.0" Width="30.0" Height="18.0" ZOrder="28672" FillColor="ffffff" FontSize="10" Valign="Middle"/>
  </Label>
  <Label TextLabel="TAB2" GraphId="f202e" GroupRef="f2631">
    <Graphics CenterX="529.0" CenterY="378.0" Width="30.0" Height="18.0" ZOrder="28672" FillColor="ffffff" FontSize="10" Valign="Middle"/>
  </Label>
  <Label TextLabel="K63-linked Ub" GraphId="edd3c" GroupRef="c95c4">
    <Graphics CenterX="398.0" CenterY="509.0" Width="80.0" Height="20.0" ZOrder="28672" FillColor="ffffff" FontSize="10" Valign="Middle"/>
  </Label>
  <Label TextLabel="IÎºBÎ±" GraphId="df5a8" GroupRef="e69a7">
    <Graphics CenterX="484.5" CenterY="626.0" Width="31.0" Height="20.0" ZOrder="28672" FillColor="ffffff" FontSize="10" Valign="Middle"/>
  </Label>
  <Label TextLabel="transcription" GraphId="ceaec">
    <Graphics CenterX="662.0" CenterY="696.0" Width="80.0" Height="20.0" ZOrder="28672" FillColor="ffffff" FontSize="10" Valign="Middle"/>
  </Label>
  <Label TextLabel="degradation" GraphId="c62c6">
    <Graphics CenterX="330.0" CenterY="676.0" Width="80.0" Height="20.0" ZOrder="28672" FillColor="ffffff" FontSize="10" Valign="Middle"/>
  </Label>
  <Label TextLabel="NACHT" GraphId="b73d5" GroupRef="f9f72">
    <Graphics CenterX="1247.0" CenterY="323.0" Width="40.0" Height="22.033333333333335" ZOrder="28672" FillColor="ffffff" FontSize="10" Valign="Middle"/>
  </Label>
  <Label TextLabel="NACHT" GraphId="d0088" GroupRef="f9f72">
    <Graphics CenterX="1243.0" CenterY="345.0" Width="40.0" Height="22.033333333333335" ZOrder="28672" FillColor="ffffff" FontSize="10" Valign="Middle"/>
  </Label>
  <Label TextLabel="NACHT" GraphId="c49c0" GroupRef="f9f72">
    <Graphics CenterX="1243.5" CenterY="300.0" Width="43.0" Height="22.033333333333335" ZOrder="28672" FillColor="ffffff" FontSize="10" Valign="Middle"/>
  </Label>
  <Label TextLabel="PYD" GraphId="c4445" GroupRef="f9f72">
    <Graphics CenterX="1187.0" CenterY="279.0" Width="32.0" Height="20.0" ZOrder="28672" FillColor="ffffff" FontSize="10" Valign="Middle"/>
  </Label>
  <Label TextLabel="PYD" GraphId="e80ca" GroupRef="f9f72">
    <Graphics CenterX="1187.0" CenterY="323.0" Width="32.0" Height="20.0" ZOrder="28672" FillColor="ffffff" FontSize="10" Valign="Middle"/>
  </Label>
  <Label TextLabel="PYD" GraphId="bcfd1" GroupRef="f9f72">
    <Graphics CenterX="1187.0" CenterY="367.0" Width="32.0" Height="20.0" ZOrder="28672" FillColor="ffffff" FontSize="10" Valign="Middle"/>
  </Label>
  <Label TextLabel="PYD" GraphId="d972c" GroupRef="f9f72">
    <Graphics CenterX="1187.0" CenterY="301.0" Width="32.0" Height="20.0" ZOrder="28672" FillColor="ffffff" FontSize="10" Valign="Middle"/>
  </Label>
  <Label TextLabel="PYD" GraphId="c814a" GroupRef="f9f72">
    <Graphics CenterX="1187.0" CenterY="344.0" Width="32.0" Height="20.0" ZOrder="28672" FillColor="ffffff" FontSize="10" Valign="Middle"/>
  </Label>
  <Label TextLabel="CARD" GraphId="bd5df" GroupRef="f9f72">
    <Graphics CenterX="1133.5" CenterY="301.0" Width="50.0" Height="20.0" ZOrder="28672" FillColor="ffffff" FontSize="10" Valign="Middle"/>
  </Label>
  <Label TextLabel="CARD" GraphId="b8ae6" GroupRef="f9f72">
    <Graphics CenterX="1132.5" CenterY="344.0" Width="50.0" Height="20.0" ZOrder="28672" FillColor="ffffff" FontSize="10" Valign="Middle"/>
  </Label>
  <Label TextLabel="CARD" GraphId="adc4b" GroupRef="f9f72">
    <Graphics CenterX="1101.0" CenterY="365.0" Width="50.0" Height="20.0" ZOrder="28672" FillColor="ffffff" FontSize="10" Valign="Middle"/>
  </Label>
  <Label TextLabel="CARD" GraphId="cc4fd" GroupRef="f9f72">
    <Graphics CenterX="1103.5" CenterY="323.0" Width="50.0" Height="20.0" ZOrder="28672" FillColor="ffffff" FontSize="10" Valign="Middle"/>
  </Label>
  <Label TextLabel="p10" GraphId="bb2a7" GroupRef="f9f72">
    <Graphics CenterX="988.5" CenterY="323.0" Width="25.0" Height="20.0" ZOrder="28672" FillColor="ffffff" FontSize="10" Valign="Middle"/>
  </Label>
  <Label TextLabel="p20" GraphId="e6ddd" GroupRef="f9f72">
    <Graphics CenterX="1036.0" CenterY="323.0" Width="58.0" Height="20.0" ZOrder="28672" FillColor="ffffff" FontSize="10" Valign="Middle"/>
  </Label>
  <Label TextLabel="p10" GraphId="b464b" GroupRef="f9f72">
    <Graphics CenterX="988.5" CenterY="365.0" Width="25.0" Height="20.0" ZOrder="28672" FillColor="ffffff" FontSize="10" Valign="Middle"/>
  </Label>
  <Label TextLabel="p20" GraphId="a6b1d" GroupRef="f9f72">
    <Graphics CenterX="1036.0" CenterY="365.0" Width="58.0" Height="20.0" ZOrder="28672" FillColor="ffffff" FontSize="10" Valign="Middle"/>
  </Label>
  <Label TextLabel="IL-1ï¿½ and IL-18&#10;" GraphId="a9ecd">
    <Graphics CenterX="1045.0" CenterY="495.0" Width="98.0" Height="20.0" ZOrder="28672" FillColor="ffffff" FontSize="10" Valign="Middle"/>
  </Label>
  <Label TextLabel="NALP3" GraphId="d79e2">
    <Graphics CenterX="1255.0" CenterY="226.0" Width="80.0" Height="20.0" ZOrder="28672" FillColor="ffffff" FontWeight="Bold" FontSize="12" Valign="Middle"/>
  </Label>
  <Label TextLabel="ASC" GraphId="ac15e">
    <Graphics CenterX="1160.0" CenterY="415.0" Width="80.0" Height="20.0" ZOrder="28672" FillColor="ffffff" FontWeight="Bold" FontSize="12" Valign="Middle"/>
  </Label>
  <Label TextLabel="Caspase-1" GraphId="f8b50">
    <Graphics CenterX="1053.0" CenterY="221.0" Width="80.0" Height="20.0" ZOrder="28672" FillColor="ffffff" FontWeight="Bold" FontSize="12" Valign="Middle"/>
  </Label>
  <Label TextLabel="Inflammasome pathway" GraphId="ac763">
    <Graphics CenterX="1318.5" CenterY="530.0" Width="145.0" Height="20.0" ZOrder="28672" FillColor="ffffff" FontSize="10" Valign="Middle"/>
  </Label>
  <Shape GraphId="dfec9">
    <Graphics CenterX="801.0" CenterY="453.0" Width="1570.0" Height="766.0" ZOrder="16384" FontSize="10" Valign="Middle" ShapeType="Oval" Rotation="0.0"/>
  </Shape>
  <Shape GraphId="aab26" GroupRef="fe1ee">
    <Graphics CenterX="472.48333333333335" CenterY="168.98333333333332" Width="7.03333333333336" Height="22.033333333333335" ZOrder="16384" FontSize="10" Valign="Middle" ShapeType="Oval" Rotation="0.0"/>
  </Shape>
  <Shape GraphId="e626f" GroupRef="fe1ee">
    <Graphics CenterX="480.48333333333335" CenterY="168.98333333333332" Width="7.03333333333336" Height="22.033333333333335" ZOrder="16384" FontSize="10" Valign="Middle" ShapeType="Oval" Rotation="0.0"/>
  </Shape>
  <Shape GraphId="ee569" GroupRef="fe1ee">
    <Graphics CenterX="488.48333333333335" CenterY="168.98333333333332" Width="7.03333333333336" Height="22.033333333333335" ZOrder="16384" FontSize="10" Valign="Middle" ShapeType="Oval" Rotation="0.0"/>
  </Shape>
  <Shape GraphId="aa9a2" GroupRef="fe1ee">
    <Graphics CenterX="496.48333333333335" CenterY="168.98333333333332" Width="7.03333333333336" Height="22.033333333333335" ZOrder="16384" FontSize="10" Valign="Middle" ShapeType="Oval" Rotation="0.0"/>
  </Shape>
  <Shape GraphId="f60c3" GroupRef="fe1ee">
    <Graphics CenterX="504.48333333333335" CenterY="170.0" Width="7.03333333333336" Height="22.033333333333335" ZOrder="16384" FontSize="10" Valign="Middle" ShapeType="Oval" Rotation="0.0"/>
  </Shape>
  <Shape GraphId="cc724" GroupRef="fe1ee">
    <Graphics CenterX="512.4833333333333" CenterY="168.98333333333332" Width="7.03333333333336" Height="22.033333333333335" ZOrder="16384" FontSize="10" Valign="Middle" ShapeType="Oval" Rotation="0.0"/>
  </Shape>
  <Shape GraphId="cc88e" GroupRef="fe1ee">
    <Graphics CenterX="520.4833333333333" CenterY="168.98333333333332" Width="7.03333333333336" Height="22.033333333333335" ZOrder="16384" FontSize="10" Valign="Middle" ShapeType="Oval" Rotation="0.0"/>
  </Shape>
  <Shape GraphId="b76a6" GroupRef="fe1ee">
    <Graphics CenterX="528.4833333333333" CenterY="168.98333333333332" Width="7.03333333333336" Height="22.033333333333335" ZOrder="16384" FontSize="10" Valign="Middle" ShapeType="Oval" Rotation="0.0"/>
  </Shape>
  <Shape GraphId="f6757" GroupRef="fe1ee">
    <Graphics CenterX="536.4833333333333" CenterY="168.98333333333332" Width="7.03333333333336" Height="22.033333333333335" ZOrder="16384" FontSize="10" Valign="Middle" ShapeType="Oval" Rotation="0.0"/>
  </Shape>
  <Shape GraphId="d5df5" GroupRef="fe1ee">
    <Comment>Type your comment here</Comment>
    <Graphics CenterX="432.98333333333335" CenterY="169.48333333333332" Width="52.03333333333337" Height="22.033333333333335" ZOrder="16384" FontSize="10" Valign="Middle" ShapeType="Oval" Rotation="0.0"/>
  </Shape>
  <Shape GraphId="dee02" GroupRef="fc942">
    <Graphics CenterX="875.4833333333333" CenterY="164.98333333333332" Width="7.033333333333303" Height="22.033333333333335" ZOrder="16384" FontSize="10" Valign="Middle" ShapeType="Oval" Rotation="0.0"/>
  </Shape>
  <Shape GraphId="ce23c" GroupRef="fc942">
    <Graphics CenterX="827.4833333333333" CenterY="164.98333333333332" Width="7.033333333333303" Height="22.033333333333335" ZOrder="16384" FontSize="10" Valign="Middle" ShapeType="Oval" Rotation="0.0"/>
  </Shape>
  <Shape GraphId="efb4d" GroupRef="fc942">
    <Comment>Type your comment here</Comment>
    <Graphics CenterX="779.9833333333333" CenterY="165.48333333333332" Width="52.0333333333333" Height="22.033333333333335" ZOrder="16384" FontSize="10" Valign="Middle" ShapeType="Oval" Rotation="0.0"/>
  </Shape>
  <Shape GraphId="e90a2" GroupRef="fc942">
    <Graphics CenterX="843.4833333333333" CenterY="164.98333333333332" Width="7.033333333333303" Height="22.033333333333335" ZOrder="16384" FontSize="10" Valign="Middle" ShapeType="Oval" Rotation="0.0"/>
  </Shape>
  <Shape GraphId="dac44" GroupRef="fc942">
    <Graphics CenterX="819.4833333333333" CenterY="164.98333333333332" Width="7.033333333333303" Height="22.033333333333335" ZOrder="16384" FontSize="10" Valign="Middle" ShapeType="Oval" Rotation="0.0"/>
  </Shape>
  <Shape GraphId="f3060" GroupRef="fc942">
    <Graphics CenterX="867.4833333333333" CenterY="164.98333333333332" Width="7.033333333333303" Height="22.033333333333335" ZOrder="16384" FontSize="10" Valign="Middle" ShapeType="Oval" Rotation="0.0"/>
  </Shape>
  <Shape GraphId="fb123" GroupRef="fc942">
    <Graphics CenterX="835.4833333333333" CenterY="164.98333333333332" Width="7.03333333333336" Height="22.033333333333335" ZOrder="16384" FontSize="10" Valign="Middle" ShapeType="Oval" Rotation="0.0"/>
  </Shape>
  <Shape GraphId="a7688" GroupRef="fc942">
    <Graphics CenterX="883.4833333333333" CenterY="164.98333333333332" Width="7.033333333333303" Height="22.033333333333335" ZOrder="16384" FontSize="10" Valign="Middle" ShapeType="Oval" Rotation="0.0"/>
  </Shape>
  <Shape GraphId="ff892" GroupRef="fc942">
    <Graphics CenterX="851.4833333333333" CenterY="166.0" Width="7.033333333333303" Height="22.033333333333335" ZOrder="16384" FontSize="10" Valign="Middle" ShapeType="Oval" Rotation="0.0"/>
  </Shape>
  <Shape GraphId="e5a3e" GroupRef="fc942">
    <Graphics CenterX="859.4833333333333" CenterY="164.98333333333332" Width="7.033333333333303" Height="22.033333333333335" ZOrder="16384" FontSize="10" Valign="Middle" ShapeType="Oval" Rotation="0.0"/>
  </Shape>
  <Shape GraphId="cbfc8" GroupRef="bf51a">
    <Graphics CenterX="562.4833333333333" CenterY="284.98333333333335" Width="67.03333333333333" Height="22.033333333333335" ZOrder="16384" FontSize="10" Valign="Middle" ShapeType="Oval" Rotation="0.0"/>
  </Shape>
  <Shape GraphId="f6978" GroupRef="f2631">
    <Graphics CenterX="528.9833333333333" CenterY="379.48333333333335" Width="28.033333333333335" Height="25.033333333333335" ZOrder="16384" FontSize="10" Valign="Middle" ShapeType="Oval" Rotation="0.0"/>
  </Shape>
  <Shape GraphId="ab7a5" GroupRef="f2631">
    <Graphics CenterX="500.48333333333335" CenterY="379.48333333333335" Width="27.033333333333335" Height="25.033333333333335" ZOrder="16384" FontSize="10" Valign="Middle" ShapeType="Oval" Rotation="0.0"/>
  </Shape>
  <Shape GraphId="a819a" GroupRef="c95c4">
    <Graphics CenterX="441.48333333333335" CenterY="515.4833333333333" Width="13.033333333333333" Height="11.033333333333333" ZOrder="16384" FontSize="10" Valign="Middle" ShapeType="Oval" Rotation="0.0"/>
  </Shape>
  <Shape GraphId="a04b7" GroupRef="e69a7">
    <Graphics CenterX="484.98333333333335" CenterY="628.4833333333333" Width="50.03333333333333" Height="13.033333333333333" ZOrder="16384" FontSize="10" Valign="Middle" ShapeType="Oval" Rotation="0.0"/>
  </Shape>
  <Shape GraphId="be79d" GroupRef="e69a7">
    <Graphics CenterX="509.5" CenterY="617.5" Width="11.0" Height="13.0" ZOrder="16384" FontSize="10" Valign="Middle" ShapeType="mim-phosphorylated" Rotation="0.0"/>
  </Shape>
  <Shape GraphId="d7184">
    <Graphics CenterX="725.4833333333333" CenterY="699.0" Width="333.03333333333336" Height="174.0" ZOrder="16384" FontSize="10" Valign="Middle" ShapeType="Oval" LineStyle="Broken" Rotation="0.0"/>
  </Shape>
  <Shape GraphId="d1487" GroupRef="f9f72">
    <Comment>Type your comment here</Comment>
    <Graphics CenterX="1239.9833333333333" CenterY="324.48333333333335" Width="52.0333333333333" Height="22.033333333333335" ZOrder="16384" FontSize="10" Valign="Middle" ShapeType="Oval" Rotation="0.0"/>
  </Shape>
  <Shape GraphId="ef05f" GroupRef="f9f72">
    <Comment>Type your comment here</Comment>
    <Graphics CenterX="1239.9833333333333" CenterY="346.48333333333335" Width="52.0333333333333" Height="22.033333333333335" ZOrder="16384" FontSize="10" Valign="Middle" ShapeType="Oval" Rotation="0.0"/>
  </Shape>
  <Shape GraphId="afa1b" GroupRef="f9f72">
    <Comment>Type your comment here</Comment>
    <Graphics CenterX="1239.9833333333333" CenterY="302.48333333333335" Width="52.0333333333333" Height="22.033333333333335" ZOrder="16384" FontSize="10" Valign="Middle" ShapeType="Oval" Rotation="0.0"/>
  </Shape>
  <Shape GraphId="e49c6" GroupRef="f9f72">
    <Graphics CenterX="1298.4833333333333" CenterY="275.98333333333335" Width="7.03333333333336" Height="22.033333333333335" ZOrder="16384" FontSize="10" Valign="Middle" ShapeType="Oval" Rotation="0.0"/>
  </Shape>
  <Shape GraphId="d6b3d" GroupRef="f9f72">
    <Graphics CenterX="1306.4833333333333" CenterY="275.98333333333335" Width="7.033333333333303" Height="22.033333333333335" ZOrder="16384" FontSize="10" Valign="Middle" ShapeType="Oval" Rotation="0.0"/>
  </Shape>
  <Shape GraphId="d9aaf" GroupRef="f9f72">
    <Graphics CenterX="1314.4833333333333" CenterY="277.0" Width="7.033333333333303" Height="22.033333333333335" ZOrder="16384" FontSize="10" Valign="Middle" ShapeType="Oval" Rotation="0.0"/>
  </Shape>
  <Shape GraphId="ac2b5" GroupRef="f9f72">
    <Graphics CenterX="1282.4833333333333" CenterY="275.98333333333335" Width="7.033333333333303" Height="22.033333333333335" ZOrder="16384" FontSize="10" Valign="Middle" ShapeType="Oval" Rotation="0.0"/>
  </Shape>
  <Shape GraphId="cacea" GroupRef="f9f72">
    <Graphics CenterX="1322.4833333333333" CenterY="275.98333333333335" Width="7.033333333333303" Height="22.033333333333335" ZOrder="16384" FontSize="10" Valign="Middle" ShapeType="Oval" Rotation="0.0"/>
  </Shape>
  <Shape GraphId="c4d92" GroupRef="f9f72">
    <Graphics CenterX="1330.4833333333333" CenterY="275.98333333333335" Width="7.033333333333303" Height="22.033333333333335" ZOrder="16384" FontSize="10" Valign="Middle" ShapeType="Oval" Rotation="7.087171031703404E-4"/>
  </Shape>
  <Shape GraphId="f69a9" GroupRef="f9f72">
    <Graphics CenterX="1290.4833333333333" CenterY="275.98333333333335" Width="7.033333333333303" Height="22.033333333333335" ZOrder="16384" FontSize="10" Valign="Middle" ShapeType="Oval" Rotation="0.0"/>
  </Shape>
  <Shape GraphId="be6c2" GroupRef="f9f72">
    <Graphics CenterX="1325.4833333333333" CenterY="321.98333333333335" Width="7.033333333333303" Height="22.033333333333335" ZOrder="16384" FontSize="10" Valign="Middle" ShapeType="Oval" Rotation="0.0"/>
  </Shape>
  <Shape GraphId="a942e" GroupRef="f9f72">
    <Graphics CenterX="1341.4833333333333" CenterY="321.98333333333335" Width="7.033333333333303" Height="22.033333333333335" ZOrder="16384" FontSize="10" Valign="Middle" ShapeType="Oval" Rotation="0.0"/>
  </Shape>
  <Shape GraphId="bd0d0" GroupRef="f9f72">
    <Graphics CenterX="1309.4833333333333" CenterY="321.98333333333335" Width="7.033333333333303" Height="22.033333333333335" ZOrder="16384" FontSize="10" Valign="Middle" ShapeType="Oval" Rotation="0.0"/>
  </Shape>
  <Shape GraphId="fdcb4" GroupRef="f9f72">
    <Graphics CenterX="1333.4833333333333" CenterY="323.0" Width="7.033333333333303" Height="22.033333333333335" ZOrder="16384" FontSize="10" Valign="Middle" ShapeType="Oval" Rotation="0.0"/>
  </Shape>
  <Shape GraphId="bb797" GroupRef="f9f72">
    <Graphics CenterX="1317.4833333333333" CenterY="321.98333333333335" Width="7.03333333333336" Height="22.033333333333335" ZOrder="16384" FontSize="10" Valign="Middle" ShapeType="Oval" Rotation="0.0"/>
  </Shape>
  <Shape GraphId="fc6b1" GroupRef="f9f72">
    <Graphics CenterX="1349.4833333333333" CenterY="321.98333333333335" Width="7.033333333333303" Height="22.033333333333335" ZOrder="16384" FontSize="10" Valign="Middle" ShapeType="Oval" Rotation="0.0"/>
  </Shape>
  <Shape GraphId="eb477" GroupRef="f9f72">
    <Graphics CenterX="1301.4833333333333" CenterY="321.98333333333335" Width="7.033333333333303" Height="22.033333333333335" ZOrder="16384" FontSize="10" Valign="Middle" ShapeType="Oval" Rotation="0.0"/>
  </Shape>
  <Shape GraphId="f9b0a" GroupRef="f9f72">
    <Graphics CenterX="1320.4833333333333" CenterY="363.98333333333335" Width="7.033333333333303" Height="22.033333333333335" ZOrder="16384" FontSize="10" Valign="Middle" ShapeType="Oval" Rotation="0.0"/>
  </Shape>
  <Shape GraphId="ef747" GroupRef="f9f72">
    <Graphics CenterX="1336.4833333333333" CenterY="363.98333333333335" Width="7.033333333333303" Height="22.033333333333335" ZOrder="16384" FontSize="10" Valign="Middle" ShapeType="Oval" Rotation="0.0"/>
  </Shape>
  <Shape GraphId="f3a63" GroupRef="f9f72">
    <Graphics CenterX="1304.4833333333333" CenterY="363.98333333333335" Width="7.033333333333303" Height="22.033333333333335" ZOrder="16384" FontSize="10" Valign="Middle" ShapeType="Oval" Rotation="0.0"/>
  </Shape>
  <Shape GraphId="eaa86" GroupRef="f9f72">
    <Graphics CenterX="1328.4833333333333" CenterY="365.0" Width="7.033333333333303" Height="22.033333333333335" ZOrder="16384" FontSize="10" Valign="Middle" ShapeType="Oval" Rotation="0.0"/>
  </Shape>
  <Shape GraphId="e6429" GroupRef="f9f72">
    <Graphics CenterX="1312.4833333333333" CenterY="363.98333333333335" Width="7.03333333333336" Height="22.033333333333335" ZOrder="16384" FontSize="10" Valign="Middle" ShapeType="Oval" Rotation="0.0"/>
  </Shape>
  <Shape GraphId="ccc00" GroupRef="f9f72">
    <Graphics CenterX="1344.4833333333333" CenterY="363.98333333333335" Width="7.033333333333303" Height="22.033333333333335" ZOrder="16384" FontSize="10" Valign="Middle" ShapeType="Oval" Rotation="0.0"/>
  </Shape>
  <Shape GraphId="a8865" GroupRef="f9f72">
    <Graphics CenterX="1296.4833333333333" CenterY="363.98333333333335" Width="7.033333333333303" Height="22.033333333333335" ZOrder="16384" FontSize="10" Valign="Middle" ShapeType="Oval" Rotation="0.0"/>
  </Shape>
  <Shape GraphId="e19ef" GroupRef="f9f72">
    <Graphics CenterX="1187.4833333333333" CenterY="280.48333333333335" Width="33.03333333333333" Height="17.033333333333335" ZOrder="16384" FontSize="10" Valign="Middle" ShapeType="Rectangle" Rotation="0.0"/>
  </Shape>
  <Shape GraphId="f71fc" GroupRef="f9f72">
    <Graphics CenterX="1187.4833333333333" CenterY="324.48333333333335" Width="33.03333333333333" Height="17.033333333333335" ZOrder="16384" FontSize="10" Valign="Middle" ShapeType="Rectangle" Rotation="0.0"/>
  </Shape>
  <Shape GraphId="c3716" GroupRef="f9f72">
    <Graphics CenterX="1187.4833333333333" CenterY="368.48333333333335" Width="33.03333333333333" Height="17.033333333333335" ZOrder="16384" FontSize="10" Valign="Middle" ShapeType="Rectangle" Rotation="0.0"/>
  </Shape>
  <Shape GraphId="f1122" GroupRef="f9f72">
    <Graphics CenterX="1187.4833333333333" CenterY="302.48333333333335" Width="33.03333333333333" Height="17.033333333333335" ZOrder="16384" FontSize="10" Valign="Middle" ShapeType="Rectangle" Rotation="0.0"/>
  </Shape>
  <Shape GraphId="a039f" GroupRef="f9f72">
    <Graphics CenterX="1187.4833333333333" CenterY="346.48333333333335" Width="33.03333333333333" Height="17.033333333333335" ZOrder="16384" FontSize="10" Valign="Middle" ShapeType="Rectangle" Rotation="0.0"/>
  </Shape>
  <Shape GraphId="ba45a" GroupRef="f9f72">
    <Graphics CenterX="1136.0" CenterY="302.48333333333335" Width="50.0" Height="17.03333333333333" ZOrder="16384" FontSize="10" Valign="Middle" ShapeType="Rectangle" Rotation="0.0"/>
  </Shape>
  <Shape GraphId="c4ac3" GroupRef="f9f72">
    <Graphics CenterX="1135.0" CenterY="345.48333333333335" Width="50.0" Height="17.03333333333336" ZOrder="16384" FontSize="10" Valign="Middle" ShapeType="Rectangle" Rotation="0.0"/>
  </Shape>
  <Shape GraphId="f5acb" GroupRef="f9f72">
    <Graphics CenterX="1102.0" CenterY="366.48333333333335" Width="50.0" Height="17.03333333333336" ZOrder="16384" FontSize="10" Valign="Middle" ShapeType="Rectangle" Rotation="0.0"/>
  </Shape>
  <Shape GraphId="d3781" GroupRef="f9f72">
    <Graphics CenterX="1102.0" CenterY="324.48333333333335" Width="50.0" Height="17.03333333333336" ZOrder="16384" FontSize="10" Valign="Middle" ShapeType="Rectangle" Rotation="0.0"/>
  </Shape>
  <Shape GraphId="afcd2" GroupRef="f9f72">
    <Graphics CenterX="988.4833333333333" CenterY="324.48333333333335" Width="25.033333333333335" Height="17.033333333333335" ZOrder="16384" FontSize="10" Valign="Middle" ShapeType="Rectangle" Rotation="0.0"/>
  </Shape>
  <Shape GraphId="c3a01" GroupRef="f9f72">
    <Graphics CenterX="1038.4833333333333" CenterY="323.98333333333335" Width="57.03333333333333" Height="16.033333333333335" ZOrder="16384" FontSize="10" Valign="Middle" ShapeType="Rectangle" Rotation="0.0"/>
  </Shape>
  <Shape GraphId="f71ca" GroupRef="f9f72">
    <Graphics CenterX="1038.4833333333333" CenterY="365.98333333333335" Width="57.03333333333333" Height="16.033333333333335" ZOrder="16384" FontSize="10" Valign="Middle" ShapeType="Rectangle" Rotation="0.0"/>
  </Shape>
  <Shape GraphId="ff033" GroupRef="f9f72">
    <Graphics CenterX="988.4833333333333" CenterY="366.48333333333335" Width="25.033333333333335" Height="17.033333333333335" ZOrder="16384" FontSize="10" Valign="Middle" ShapeType="Rectangle" Rotation="0.0"/>
  </Shape>
  <Shape GraphId="cceeb">
    <Graphics CenterX="1252.5" CenterY="250.48333333333332" Width="161.0" Height="19.033333333333335" ZOrder="16384" FontSize="10" Valign="Middle" ShapeType="Brace" Rotation="0.0"/>
  </Shape>
  <Shape GraphId="c82b2">
    <Graphics CenterX="1158.4990882689658" CenterY="392.00349512118106" Width="92.91691611096819" Height="19.973222825713005" ZOrder="16384" FontSize="10" Valign="Middle" ShapeType="Brace" Rotation="3.1416460149612266"/>
  </Shape>
  <Shape GraphId="b4d3a">
    <Graphics CenterX="1053.0" CenterY="246.48333333333332" Width="152.0" Height="19.033333333333335" ZOrder="16384" FontSize="10" Valign="Middle" ShapeType="Brace" Rotation="0.0"/>
  </Shape>
  <Shape GraphId="e61e7">
    <Comment>Inflammasome pathway</Comment>
    <BiopaxRef>c28</BiopaxRef>
    <Graphics CenterX="1158.9833333333333" CenterY="374.0" Width="438.03333333333336" Height="328.0" ZOrder="16384" FontSize="10" Valign="Middle" ShapeType="Rectangle" LineStyle="Broken" Rotation="0.0"/>
  </Shape>
  <Group GroupId="f9f72" GraphId="afb65" Style="Group" TextLabel="NALP3 inflammasome"/>
  <Group GroupId="fe1ee" GraphId="fe33c" Style="Group" TextLabel="Nod1"/>
  <Group GroupId="fc942" GraphId="ee356" Style="Group" TextLabel="Nod2"/>
  <Group GroupId="e69a7" GraphId="d2edd" Style="Complex"/>
  <Group GroupId="c95c4" GraphId="a2900" Style="Group"/>
  <Group GroupId="f2631" GraphId="a1cd1" Style="Group"/>
  <Group GroupId="bf51a" GraphId="faa76" Style="Complex"/>
  <InfoBox CenterX="0.0" CenterY="0.0"/>
  <Biopax>
    <bp:PublicationXref xmlns:bp="http://www.biopax.org/release/biopax-level3.owl#" xmlns:rdf="http://www.w3.org/1999/02/22-rdf-syntax-ns#" rdf:id="f81">
      <bp:ID rdf:datatype="http://www.w3.org/2001/XMLSchema#string">16823444</bp:ID>
      <bp:DB rdf:datatype="http://www.w3.org/2001/XMLSchema#string">PubMed</bp:DB>
      <bp:TITLE rdf:datatype="http://www.w3.org/2001/XMLSchema#string">Intracellular pattern recognition receptors in the host response.</bp:TITLE>
      <bp:SOURCE rdf:datatype="http://www.w3.org/2001/XMLSchema#string">Nature</bp:SOURCE>
      <bp:YEAR rdf:datatype="http://www.w3.org/2001/XMLSchema#string">2006</bp:YEAR>
      <bp:AUTHORS rdf:datatype="http://www.w3.org/2001/XMLSchema#string">Meylan E</bp:AUTHORS>
      <bp:AUTHORS rdf:datatype="http://www.w3.org/2001/XMLSchema#string">Tschopp J</bp:AUTHORS>
      <bp:AUTHORS rdf:datatype="http://www.w3.org/2001/XMLSchema#string">Karin M</bp:AUTHORS>
    </bp:PublicationXref>
    <bp:PublicationXref xmlns:bp="http://www.biopax.org/release/biopax-level3.owl#" xmlns:rdf="http://www.w3.org/1999/02/22-rdf-syntax-ns#" rdf:id="b26">
      <bp:ID rdf:datatype="http://www.w3.org/2001/XMLSchema#string">18161746</bp:ID>
      <bp:DB rdf:datatype="http://www.w3.org/2001/XMLSchema#string">PubMed</bp:DB>
      <bp:TITLE rdf:datatype="http://www.w3.org/2001/XMLSchema#string">Nod-like proteins in inflammation and disease.</bp:TITLE>
      <bp:SOURCE rdf:datatype="http://www.w3.org/2001/XMLSchema#string">J Pathol</bp:SOURCE>
      <bp:YEAR rdf:datatype="http://www.w3.org/2001/XMLSchema#string">2008</bp:YEAR>
      <bp:AUTHORS rdf:datatype="http://www.w3.org/2001/XMLSchema#string">Carneiro LA</bp:AUTHORS>
      <bp:AUTHORS rdf:datatype="http://www.w3.org/2001/XMLSchema#string">Magalhaes JG</bp:AUTHORS>
      <bp:AUTHORS rdf:datatype="http://www.w3.org/2001/XMLSchema#string">Tattoli I</bp:AUTHORS>
      <bp:AUTHORS rdf:datatype="http://www.w3.org/2001/XMLSchema#string">Philpott DJ</bp:AUTHORS>
      <bp:AUTHORS rdf:datatype="http://www.w3.org/2001/XMLSchema#string">Travassos LH</bp:AUTHORS>
    </bp:PublicationXref>
    <bp:PublicationXref xmlns:bp="http://www.biopax.org/release/biopax-level3.owl#" xmlns:rdf="http://www.w3.org/1999/02/22-rdf-syntax-ns#" rdf:id="b3c">
      <bp:ID rdf:datatype="http://www.w3.org/2001/XMLSchema#string"/>
      <bp:DB rdf:datatype="http://www.w3.org/2001/XMLSchema#string">PubMed</bp:DB>
      <bp:TITLE rdf:datatype="http://www.w3.org/2001/XMLSchema#string"/>
      <bp:SOURCE rdf:datatype="http://www.w3.org/2001/XMLSchema#string"/>
      <bp:YEAR rdf:datatype="http://www.w3.org/2001/XMLSchema#string"/>
      <bp:AUTHORS rdf:datatype="http://www.w3.org/2001/XMLSchema#string">kufer t</bp:AUTHORS>
    </bp:PublicationXref>
    <bp:PublicationXref xmlns:bp="http://www.biopax.org/release/biopax-level3.owl#" xmlns:rdf="http://www.w3.org/1999/02/22-rdf-syntax-ns#" rdf:id="d56">
      <bp:ID rdf:datatype="http://www.w3.org/2001/XMLSchema#string">18414735</bp:ID>
      <bp:DB rdf:datatype="http://www.w3.org/2001/XMLSchema#string">PubMed</bp:DB>
      <bp:TITLE rdf:datatype="http://www.w3.org/2001/XMLSchema#string">Signal transduction pathways used by NLR-type innate immune receptors.</bp:TITLE>
      <bp:SOURCE rdf:datatype="http://www.w3.org/2001/XMLSchema#string">Mol Biosyst</bp:SOURCE>
      <bp:YEAR rdf:datatype="http://www.w3.org/2001/XMLSchema#string">2008</bp:YEAR>
      <bp:AUTHORS rdf:datatype="http://www.w3.org/2001/XMLSchema#string">Kufer TA</bp:AUTHORS>
    </bp:PublicationXref>
    <bp:PublicationXref xmlns:bp="http://www.biopax.org/release/biopax-level3.owl#" xmlns:rdf="http://www.w3.org/1999/02/22-rdf-syntax-ns#" rdf:id="b56">
      <bp:ID rdf:datatype="http://www.w3.org/2001/XMLSchema#string">17110941</bp:ID>
      <bp:DB rdf:datatype="http://www.w3.org/2001/XMLSchema#string">PubMed</bp:DB>
      <bp:TITLE rdf:datatype="http://www.w3.org/2001/XMLSchema#string">Nod-like proteins in immunity, inflammation and disease.</bp:TITLE>
      <bp:SOURCE rdf:datatype="http://www.w3.org/2001/XMLSchema#string">Nat Immunol</bp:SOURCE>
      <bp:YEAR rdf:datatype="http://www.w3.org/2001/XMLSchema#string">2006</bp:YEAR>
      <bp:AUTHORS rdf:datatype="http://www.w3.org/2001/XMLSchema#string">Fritz JH</bp:AUTHORS>
      <bp:AUTHORS rdf:datatype="http://www.w3.org/2001/XMLSchema#string">Ferrero RL</bp:AUTHORS>
      <bp:AUTHORS rdf:datatype="http://www.w3.org/2001/XMLSchema#string">Philpott DJ</bp:AUTHORS>
      <bp:AUTHORS rdf:datatype="http://www.w3.org/2001/XMLSchema#string">Girardin SE</bp:AUTHORS>
    </bp:PublicationXref>
    <bp:openControlledVocabulary xmlns:bp="http://www.biopax.org/release/biopax-level3.owl#">
      <bp:TERM xmlns:rdf="http://www.w3.org/1999/02/22-rdf-syntax-ns#" rdf:datatype="http://www.w3.org/2001/XMLSchema#string">NOD-like receptor signaling pathway</bp:TERM>
      <bp:ID xmlns:rdf="http://www.w3.org/1999/02/22-rdf-syntax-ns#" rdf:datatype="http://www.w3.org/2001/XMLSchema#string">PW:0000817</bp:ID>
      <bp:Ontology xmlns:rdf="http://www.w3.org/1999/02/22-rdf-syntax-ns#" rdf:datatype="http://www.w3.org/2001/XMLSchema#string">Pathway Ontology</bp:Ontology>
    </bp:openControlledVocabulary>
    <bp:PublicationXref xmlns:bp="http://www.biopax.org/release/biopax-level3.owl#" xmlns:rdf="http://www.w3.org/1999/02/22-rdf-syntax-ns#" rdf:id="f78">
      <bp:ID rdf:datatype="http://www.w3.org/2001/XMLSchema#string">18585455</bp:ID>
      <bp:DB rdf:datatype="http://www.w3.org/2001/XMLSchema#string">PubMed</bp:DB>
      <bp:TITLE rdf:datatype="http://www.w3.org/2001/XMLSchema#string">NOD-like receptors (NLRs): bona fide intracellular microbial sensors.</bp:TITLE>
      <bp:SOURCE rdf:datatype="http://www.w3.org/2001/XMLSchema#string">Curr Opin Immunol</bp:SOURCE>
      <bp:YEAR rdf:datatype="http://www.w3.org/2001/XMLSchema#string">2008</bp:YEAR>
      <bp:AUTHORS rdf:datatype="http://www.w3.org/2001/XMLSchema#string">Shaw MH</bp:AUTHORS>
      <bp:AUTHORS rdf:datatype="http://www.w3.org/2001/XMLSchema#string">Reimer T</bp:AUTHORS>
      <bp:AUTHORS rdf:datatype="http://www.w3.org/2001/XMLSchema#string">Kim YG</bp:AUTHORS>
      <bp:AUTHORS rdf:datatype="http://www.w3.org/2001/XMLSchema#string">Nu&amp;amp;#xfffd;ez G</bp:AUTHORS>
    </bp:PublicationXref>
    <bp:PublicationXref xmlns:bp="http://www.biopax.org/release/biopax-level3.owl#" xmlns:rdf="http://www.w3.org/1999/02/22-rdf-syntax-ns#" rdf:id="c28">
      <bp:ID rdf:datatype="http://www.w3.org/2001/XMLSchema#string">17186029</bp:ID>
      <bp:DB rdf:datatype="http://www.w3.org/2001/XMLSchema#string">PubMed</bp:DB>
      <bp:TITLE rdf:datatype="http://www.w3.org/2001/XMLSchema#string">Inflammasome adaptors and sensors: intracellular regulators of infection and inflammation.</bp:TITLE>
      <bp:SOURCE rdf:datatype="http://www.w3.org/2001/XMLSchema#string">Nat Rev Immunol</bp:SOURCE>
      <bp:YEAR rdf:datatype="http://www.w3.org/2001/XMLSchema#string">2007</bp:YEAR>
      <bp:AUTHORS rdf:datatype="http://www.w3.org/2001/XMLSchema#string">Mariathasan S</bp:AUTHORS>
      <bp:AUTHORS rdf:datatype="http://www.w3.org/2001/XMLSchema#string">Monack DM</bp:AUTHORS>
    </bp:PublicationXref>
    <bp:openControlledVocabulary xmlns:bp="http://www.biopax.org/release/biopax-level3.owl#">
      <bp:TERM xmlns:rdf="http://www.w3.org/1999/02/22-rdf-syntax-ns#" rdf:datatype="http://www.w3.org/2001/XMLSchema#string">NLR signaling pathway</bp:TERM>
      <bp:ID xmlns:rdf="http://www.w3.org/1999/02/22-rdf-syntax-ns#" rdf:datatype="http://www.w3.org/2001/XMLSchema#string">PW:0000817</bp:ID>
      <bp:Ontology xmlns:rdf="http://www.w3.org/1999/02/22-rdf-syntax-ns#" rdf:datatype="http://www.w3.org/2001/XMLSchema#string">Pathway Ontology</bp:Ontology>
    </bp:openControlledVocabulary>
  </Biopax>
</Pathway>
