# Supplementary material for: A network biology workflow to study transcriptomics data of the diabetic liver
Source: BMC Genomics. 2014 Nov 15;15(1):971. doi: 10.1186/1471-2164-15-971 (PMC4246458; doi:10.1186/1471-2164-15-971)
Supplement: Supplementary file 2 — Additional file 2: WikiPathways human pathway collection downloaded on 17 June 2014 ( http://wikipathways.org/index.php/Download_Pathways ). (ZIP 2 MB) [file 12864_2014_6667_MOESM2_ESM.zip › 2014-06-17-WikiPathways-HumanCollection/Hs_NOD_pathway_WP1433_68991.gpml]

<?xml version="1.0" encoding="UTF-8"?>
<Pathway xmlns="http://pathvisio.org/GPML/2013a" Name="NOD pathway" Last-Modified="2/22/2013" Organism="Homo sapiens" License="CC BY 2.0">
  <Comment Source="WikiPathways-category">Cellular Process</Comment>
  <Comment Source="WikiPathways-description">The NOD (nucleotide-binding oligomerization domain) proteins NOD1 and NOD2 have important roles in innate immunity as sensors of microbial components derived from bacterial peptidoglycan. The importance of these molecules is underscored by the fact that mutations in the gene that encodes NOD2 occur in a subpopulation of patients with Crohn's disease, and NOD1 has also been shown to participate in host defence against infection with Helicobacter pylori.</Comment>
  <BiopaxRef>a0c</BiopaxRef>
  <Graphics BoardWidth="1144.0" BoardHeight="767.0"/>
  <DataNode TextLabel="NOD1" GraphId="f372e" Type="GeneProduct">
    <Graphics CenterX="192.0" CenterY="132.0" Width="80.0" Height="18.0" ZOrder="32768" FontSize="10" Valign="Middle"/>
    <Xref Database="Ensembl" ID="ENSG00000106100"/>
  </DataNode>
  <DataNode TextLabel="COPS6" GraphId="f184c" Type="GeneProduct">
    <Graphics CenterX="472.0" CenterY="103.0" Width="80.0" Height="20.0" ZOrder="32768" FontSize="10" Valign="Middle"/>
    <Xref Database="Ensembl" ID="ENSG00000168090"/>
  </DataNode>
  <DataNode TextLabel="NOD2" GraphId="abdec" Type="GeneProduct">
    <Graphics CenterX="719.5" CenterY="91.0" Width="81.0" Height="20.0" ZOrder="32768" FontSize="10" Valign="Middle"/>
    <Xref Database="Ensembl" ID="ENSG00000167207"/>
  </DataNode>
  <DataNode TextLabel="RIPK2" GraphId="c9823" Type="GeneProduct">
    <Graphics CenterX="149.0" CenterY="312.5" Width="80.0" Height="25.0" ZOrder="32768" FontSize="10" Valign="Middle"/>
    <Xref Database="Ensembl" ID="ENSG00000104312"/>
  </DataNode>
  <DataNode TextLabel="CASP9" GraphId="d2dcc" Type="GeneProduct">
    <Graphics CenterX="141.48333333333332" CenterY="73.98333333333333" Width="77.03333333333333" Height="20.033333333333335" ZOrder="32768" FontSize="10" Valign="Middle"/>
    <Xref Database="Ensembl" ID="ENSG00000132906"/>
  </DataNode>
  <DataNode TextLabel="CASP8" GraphId="cad24" Type="GeneProduct">
    <Graphics CenterX="457.98333333333335" CenterY="47.983333333333334" Width="88.03333333333333" Height="24.033333333333335" ZOrder="32768" FontSize="10" Valign="Middle"/>
    <Xref Database="Ensembl" ID="ENSG00000064012"/>
  </DataNode>
  <DataNode TextLabel="CENTB1" GraphId="a29e7" Type="GeneProduct">
    <Graphics CenterX="398.98333333333335" CenterY="132.98333333333332" Width="78.03333333333333" Height="20.033333333333335" ZOrder="32768" FontSize="10" Valign="Middle"/>
    <Xref Database="Ensembl" ID="ENSG00000072818"/>
  </DataNode>
  <DataNode TextLabel="RAC1" GraphId="f944c" Type="GeneProduct">
    <Graphics CenterX="823.4833333333333" CenterY="49.983333333333334" Width="81.03333333333333" Height="24.033333333333335" ZOrder="32768" FontSize="10" Valign="Middle"/>
    <Xref Database="Ensembl" ID="ENSG00000136238"/>
  </DataNode>
  <DataNode TextLabel="SUGT1" GraphId="d508e" Type="GeneProduct">
    <Graphics CenterX="488.48333333333335" CenterY="158.48333333333332" Width="79.03333333333333" Height="21.033333333333335" ZOrder="32768" FontSize="10" Valign="Middle"/>
    <Xref Database="Ensembl" ID="ENSG00000165416"/>
  </DataNode>
  <DataNode TextLabel="NLRP2" GraphId="cf355" Type="GeneProduct">
    <Graphics CenterX="610.4833333333333" CenterY="267.48333333333335" Width="73.03333333333333" Height="19.033333333333335" ZOrder="32768" FontSize="10" Valign="Middle"/>
    <Xref Database="Ensembl" ID="ENSG00000022556"/>
  </DataNode>
  <DataNode TextLabel="NLRP3" GraphId="d24ce" Type="GeneProduct">
    <Graphics CenterX="742.9833333333333" CenterY="320.98333333333335" Width="76.03333333333333" Height="20.033333333333335" ZOrder="32768" FontSize="10" Valign="Middle"/>
    <Xref Database="Ensembl" ID="ENSG00000162711"/>
  </DataNode>
  <DataNode TextLabel="NLRC4" GraphId="e748a" Type="GeneProduct">
    <Graphics CenterX="871.4833333333333" CenterY="524.9833333333333" Width="77.03333333333333" Height="22.033333333333335" ZOrder="32768" FontSize="10" Valign="Middle"/>
    <Xref Database="Ensembl" ID="ENSG00000091106"/>
  </DataNode>
  <DataNode TextLabel="NLRP12" GraphId="cc2a9" Type="GeneProduct">
    <Graphics CenterX="877.9833333333333" CenterY="192.0" Width="86.03333333333333" Height="24.0" ZOrder="32768" FontSize="10" Valign="Middle"/>
    <Xref Database="Ensembl" ID="ENSG00000142405"/>
  </DataNode>
  <DataNode TextLabel="NLRP4" GraphId="c4552" Type="GeneProduct">
    <Graphics CenterX="936.4833333333333" CenterY="137.98333333333332" Width="85.03333333333333" Height="20.033333333333335" ZOrder="32768" FontSize="10" Valign="Middle"/>
    <Xref Database="Ensembl" ID="ENSG00000160505"/>
  </DataNode>
  <DataNode TextLabel="HSP90AA2" GraphId="f45b1" Type="GeneProduct">
    <Graphics CenterX="190.48333333333332" CenterY="243.48333333333332" Width="83.03333333333333" Height="21.033333333333335" ZOrder="32768" FontSize="10" Valign="Middle"/>
    <Xref Database="Ensembl" ID="ENSG00000080824"/>
  </DataNode>
  <DataNode TextLabel="NLRP1" GraphId="a2736" Type="GeneProduct">
    <Graphics CenterX="896.9833333333333" CenterY="318.98333333333335" Width="78.03333333333333" Height="22.033333333333335" ZOrder="32768" FontSize="10" Valign="Middle"/>
    <Xref Database="Ensembl" ID="ENSG00000091592"/>
  </DataNode>
  <DataNode TextLabel="CARD6" GraphId="be898" Type="GeneProduct">
    <Graphics CenterX="258.98333333333335" CenterY="189.48333333333332" Width="96.03333333333333" Height="25.033333333333335" ZOrder="32768" FontSize="10" Valign="Middle"/>
    <Xref Database="Ensembl" ID="ENSG00000132357"/>
  </DataNode>
  <DataNode TextLabel="CARD9" GraphId="b0bac" Type="GeneProduct">
    <Graphics CenterX="751.9833333333333" CenterY="214.98333333333332" Width="66.03333333333333" Height="18.033333333333335" ZOrder="32768" FontSize="10" Valign="Middle"/>
    <Xref Database="Ensembl" ID="ENSG00000187796"/>
  </DataNode>
  <DataNode TextLabel="NDUFA13" GraphId="dc9a0" Type="GeneProduct">
    <Graphics CenterX="940.4833333333333" CenterY="75.48333333333333" Width="85.03333333333333" Height="19.033333333333335" ZOrder="32768" FontSize="10" Valign="Middle"/>
    <Xref Database="Ensembl" ID="ENSG00000130288"/>
  </DataNode>
  <DataNode TextLabel="CASP1" GraphId="a0e05" Type="GeneProduct">
    <Graphics CenterX="621.9833333333333" CenterY="591.5" Width="80.03333333333333" Height="25.0" ZOrder="32768" FontSize="10" Valign="Middle"/>
    <Xref Database="Ensembl" ID="ENSG00000137752"/>
  </DataNode>
  <DataNode TextLabel="MEFV" GraphId="fb5b1" Type="GeneProduct">
    <Graphics CenterX="520.4833333333333" CenterY="517.4833333333333" Width="87.03333333333333" Height="23.033333333333335" ZOrder="32768" FontSize="10" Valign="Middle"/>
    <Xref Database="Ensembl" ID="ENSG00000103313"/>
  </DataNode>
  <DataNode TextLabel="PYCARD" GraphId="ebd16" Type="GeneProduct">
    <Graphics CenterX="730.9833333333333" CenterY="409.98333333333335" Width="84.03333333333333" Height="26.033333333333335" ZOrder="32768" FontSize="10" Valign="Middle"/>
    <Xref Database="Ensembl" ID="ENSG00000103490"/>
  </DataNode>
  <DataNode TextLabel="NAIP" GraphId="e4a43" Type="GeneProduct">
    <Graphics CenterX="984.9833333333333" CenterY="212.98333333333332" Width="66.03333333333333" Height="20.033333333333335" ZOrder="32768" FontSize="10" Valign="Middle"/>
    <Xref Database="Ensembl" ID="ENSG00000081770"/>
  </DataNode>
  <DataNode TextLabel="NFKBIA" GraphId="eab20" Type="GeneProduct">
    <Graphics CenterX="239.48333333333332" CenterY="439.98333333333335" Width="87.03333333333333" Height="32.03333333333333" ZOrder="32768" FontSize="10" Valign="Middle"/>
    <Xref Database="Ensembl" ID="ENSG00000100906"/>
  </DataNode>
  <DataNode TextLabel="RELA" GraphId="b719e" Type="GeneProduct">
    <Graphics CenterX="282.98333333333335" CenterY="594.4833333333333" Width="80.0" Height="20.0" ZOrder="32768" FontSize="10" Valign="Middle"/>
    <Xref Database="Ensembl" ID="ENSG00000173039"/>
  </DataNode>
  <DataNode TextLabel="NLRP7" GraphId="b855c" Type="GeneProduct">
    <Graphics CenterX="1067.4833333333333" CenterY="553.9833333333333" Width="93.03333333333333" Height="28.033333333333335" ZOrder="32768" FontSize="10" Valign="Middle"/>
    <Xref Database="Ensembl" ID="ENSG00000167634"/>
  </DataNode>
  <DataNode TextLabel="NLRP10" GraphId="b5960" Type="GeneProduct">
    <Graphics CenterX="1033.9833333333333" CenterY="487.98333333333335" Width="92.03333333333333" Height="26.033333333333335" ZOrder="32768" FontSize="10" Valign="Middle"/>
    <Xref Database="Ensembl" ID="ENSG00000182261"/>
  </DataNode>
  <DataNode TextLabel="CHUK" GraphId="ff7f0" Type="GeneProduct">
    <Graphics CenterX="456.48333333333335" CenterY="279.48333333333335" Width="59.03333333333333" Height="25.033333333333335" ZOrder="32768" FontSize="10" Valign="Middle"/>
    <Xref Database="Ensembl" ID="ENSG00000213341"/>
  </DataNode>
  <DataNode TextLabel="IKBKB" GraphId="e7216" Type="GeneProduct">
    <Graphics CenterX="393.98333333333335" CenterY="314.98333333333335" Width="73.96666666666667" Height="26.033333333333335" ZOrder="32768" FontSize="10" Valign="Middle"/>
    <Xref Database="Ensembl" ID="ENSG00000104365"/>
  </DataNode>
  <DataNode TextLabel="IKBKG" GraphId="cbb8d" Type="GeneProduct">
    <Graphics CenterX="280.48333333333335" CenterY="309.48333333333335" Width="65.03333333333333" Height="25.033333333333335" ZOrder="32768" FontSize="10" Valign="Middle"/>
    <Xref Database="Ensembl" ID="ENSG00000073009"/>
  </DataNode>
  <DataNode TextLabel="IL1B" GraphId="ce3c1" Type="GeneProduct">
    <Graphics CenterX="916.4833333333333" CenterY="602.9833333333333" Width="75.03333333333333" Height="32.03333333333333" ZOrder="32768" FontSize="10" Valign="Middle"/>
    <Xref Database="Ensembl" ID="ENSG00000125538"/>
  </DataNode>
  <DataNode TextLabel="IL18" GraphId="d53d2" Type="GeneProduct">
    <Graphics CenterX="775.4833333333333" CenterY="654.4833333333333" Width="81.03333333333333" Height="35.03333333333333" ZOrder="32768" FontSize="10" Valign="Middle"/>
    <Xref Database="Ensembl" ID="ENSG00000150782"/>
  </DataNode>
  <DataNode TextLabel="CASP5" GraphId="ee805" Type="GeneProduct">
    <Graphics CenterX="481.98333333333335" CenterY="613.9833333333333" Width="84.03333333333333" Height="30.033333333333335" ZOrder="32768" FontSize="10" Valign="Middle"/>
    <Xref Database="Ensembl" ID="ENSG00000137757"/>
  </DataNode>
  <DataNode TextLabel="CARD8" GraphId="d7816" Type="GeneProduct">
    <Graphics CenterX="458.98333333333335" CenterY="433.98333333333335" Width="88.03333333333333" Height="28.033333333333335" ZOrder="32768" FontSize="10" Valign="Middle"/>
    <Xref Database="Ensembl" ID="ENSG00000105483"/>
  </DataNode>
  <DataNode TextLabel="DUOX2" GraphId="e1123" Type="GeneProduct">
    <Graphics CenterX="553.9833333333333" CenterY="43.983333333333334" Width="56.03333333333333" Height="20.033333333333335" ZOrder="32768" FontSize="10" Valign="Middle"/>
    <Xref Database="Ensembl" ID="ENSG00000140279"/>
  </DataNode>
  <DataNode TextLabel="AAMP" GraphId="afbda" Type="GeneProduct">
    <Graphics CenterX="637.4833333333333" CenterY="24.483333333333334" Width="49.03333333333333" Height="17.033333333333335" ZOrder="32768" FontSize="10" Valign="Middle"/>
    <Xref Database="Ensembl" ID="ENSG00000127837"/>
  </DataNode>
  <DataNode TextLabel="XIAP" GraphId="a7701" Type="GeneProduct">
    <Graphics CenterX="522.4833333333333" CenterY="186.98333333333332" Width="45.03333333333333" Height="20.033333333333335" ZOrder="32768" FontSize="10" Valign="Middle"/>
    <Xref Database="Ensembl" ID="ENSG00000101966"/>
  </DataNode>
  <DataNode TextLabel="PRDM1" GraphId="e4d99" Type="GeneProduct">
    <Graphics CenterX="1035.9833333333333" CenterY="156.48333333333332" Width="76.03333333333333" Height="23.033333333333335" ZOrder="32768" FontSize="10" Valign="Middle"/>
    <Xref Database="Ensembl" ID="ENSG00000057657"/>
  </DataNode>
  <DataNode TextLabel="CASP7" GraphId="c350d" Type="GeneProduct">
    <Graphics CenterX="579.0" CenterY="665.0" Width="80.0" Height="20.0" ZOrder="32768" FontSize="10" Valign="Middle"/>
    <Xref Database="Ensembl" ID="ENSG00000165806"/>
  </DataNode>
  <DataNode TextLabel="AIM2" GraphId="e0736" Type="GeneProduct">
    <Graphics CenterX="638.5" CenterY="497.5" Width="69.0" Height="25.0" ZOrder="32768" FontSize="10" Valign="Middle"/>
    <Xref Database="Ensembl" ID="ENSG00000163568"/>
  </DataNode>
  <DataNode TextLabel="ERBB2IP" GraphId="a9789" Type="GeneProduct">
    <Graphics CenterX="820.4833333333333" CenterY="103.98333333333333" Width="75.03333333333333" Height="18.033333333333335" ZOrder="32768" FontSize="10" Valign="Middle"/>
    <Xref Database="Ensembl" ID="ENSG00000112851"/>
  </DataNode>
  <DataNode TextLabel="Nf-kappa B signaling" GraphId="f51ba" Type="Pathway">
    <Graphics CenterX="224.0" CenterY="493.0" Width="138.0" Height="20.0" ZOrder="32768" FontWeight="Bold" FontSize="12" Valign="Middle" ShapeType="None" Color="14961e"/>
    <Xref Database="WikiPathways" ID="WP231"/>
  </DataNode>
  <Interaction GraphId="ceed7">
    <Graphics ZOrder="12288" LineThickness="1.0">
      <Point X="192.0" Y="123.0" GraphRef="f372e" RelX="0.0" RelY="-1.0"/>
      <Point X="432.0" Y="103.0" GraphRef="f184c" RelX="-1.0" RelY="0.0"/>
    </Graphics>
    <Xref Database="" ID=""/>
  </Interaction>
  <Interaction GraphId="e98e2">
    <Graphics ZOrder="12288" LineThickness="1.0">
      <Point X="719.5" Y="101.0" GraphRef="abdec" RelX="0.0" RelY="1.0"/>
      <Point X="149.0" Y="300.0" GraphRef="c9823" RelX="0.0" RelY="-1.0"/>
    </Graphics>
    <Xref Database="" ID=""/>
  </Interaction>
  <Interaction GraphId="d3ed2">
    <Graphics ZOrder="12288" LineThickness="1.0">
      <Point X="192.0" Y="141.0" GraphRef="f372e" RelX="0.0" RelY="1.0"/>
      <Point X="149.0" Y="300.0" GraphRef="c9823" RelX="0.0" RelY="-1.0"/>
    </Graphics>
    <Xref Database="" ID=""/>
  </Interaction>
  <Interaction GraphId="a9088">
    <Graphics ZOrder="12288" LineThickness="1.0">
      <Point X="457.98333333333335" Y="60.0" GraphRef="cad24" RelX="0.0" RelY="1.0"/>
      <Point X="192.0" Y="123.0" GraphRef="f372e" RelX="0.0" RelY="-1.0"/>
    </Graphics>
    <Xref Database="" ID=""/>
  </Interaction>
  <Interaction GraphId="b73b6">
    <Comment>Type your comment here</Comment>
    <Graphics ZOrder="12288" LineThickness="1.0">
      <Point X="457.0" Y="63.0"/>
      <Point X="472.0" Y="93.0" GraphRef="f184c" RelX="0.0" RelY="-1.0" ArrowHead="Arrow"/>
    </Graphics>
    <Xref Database="" ID=""/>
  </Interaction>
  <Interaction GraphId="e4adf">
    <Graphics ZOrder="12288" LineThickness="1.0">
      <Point X="141.48333333333332" Y="84.0" GraphRef="d2dcc" RelX="0.0" RelY="1.0"/>
      <Point X="192.0" Y="123.0" GraphRef="f372e" RelX="0.0" RelY="-1.0"/>
    </Graphics>
    <Xref Database="" ID=""/>
  </Interaction>
  <Interaction GraphId="d81c6">
    <Graphics ZOrder="12288" LineThickness="1.0">
      <Point X="359.9666666666667" Y="132.98333333333332" GraphRef="a29e7" RelX="-1.0" RelY="0.0"/>
      <Point X="232.0" Y="132.0" GraphRef="f372e" RelX="1.0" RelY="0.0" ArrowHead="TBar"/>
    </Graphics>
    <Xref Database="" ID=""/>
  </Interaction>
  <Interaction GraphId="b9e41">
    <Graphics ZOrder="12288" LineThickness="1.0">
      <Point X="512.0" Y="103.0" GraphRef="f184c" RelX="1.0" RelY="0.0"/>
      <Point X="679.0" Y="91.0" GraphRef="abdec" RelX="-1.0" RelY="0.0"/>
    </Graphics>
    <Xref Database="" ID=""/>
  </Interaction>
  <Interaction GraphId="f1a7d">
    <Graphics ZOrder="12288" LineThickness="1.0">
      <Point X="438.0" Y="132.98333333333332" GraphRef="a29e7" RelX="1.0" RelY="0.0"/>
      <Point X="699.25" Y="101.0" GraphRef="abdec" RelX="-0.5" RelY="1.0" ArrowHead="TBar"/>
    </Graphics>
    <Xref Database="" ID=""/>
  </Interaction>
  <Interaction GraphId="c61cc">
    <Graphics ZOrder="12288" LineThickness="1.0">
      <Point X="823.4833333333333" Y="62.0" GraphRef="f944c" RelX="0.0" RelY="1.0"/>
      <Point X="719.5" Y="81.0" GraphRef="abdec" RelX="0.0" RelY="-1.0"/>
    </Graphics>
    <Xref Database="" ID=""/>
  </Interaction>
  <Interaction GraphId="e8654">
    <Graphics ZOrder="12288" LineThickness="1.0">
      <Point X="508.2416666666667" Y="147.96666666666664" GraphRef="d508e" RelX="0.5" RelY="-1.0"/>
      <Point X="679.0" Y="91.0" GraphRef="abdec" RelX="-1.0" RelY="0.0"/>
    </Graphics>
    <Xref Database="" ID=""/>
  </Interaction>
  <Interaction GraphId="d519f">
    <Graphics ZOrder="12288" LineThickness="1.0">
      <Point X="448.9666666666667" Y="158.4833333333333" GraphRef="d508e" RelX="-1.0" RelY="0.0"/>
      <Point X="192.0" Y="141.0" GraphRef="f372e" RelX="0.0" RelY="1.0"/>
    </Graphics>
    <Xref Database="" ID=""/>
  </Interaction>
  <Interaction GraphId="fe542">
    <Graphics ZOrder="12288" LineThickness="1.0">
      <Point X="528.0" Y="158.4833333333333" GraphRef="d508e" RelX="1.0" RelY="0.0"/>
      <Point X="742.9833333333333" Y="310.9666666666667" GraphRef="d24ce" RelX="0.0" RelY="-1.0"/>
    </Graphics>
    <Xref Database="" ID=""/>
  </Interaction>
  <Interaction GraphId="e73de">
    <Graphics ZOrder="12288" LineThickness="1.0">
      <Point X="528.0" Y="158.4833333333333" GraphRef="d508e" RelX="1.0" RelY="0.0"/>
      <Point X="834.9666666666667" Y="192.0" GraphRef="cc2a9" RelX="-1.0" RelY="0.0"/>
    </Graphics>
    <Xref Database="" ID=""/>
  </Interaction>
  <Interaction GraphId="b465b">
    <Graphics ZOrder="12288" LineThickness="1.0">
      <Point X="528.0" Y="158.4833333333333" GraphRef="d508e" RelX="1.0" RelY="0.0"/>
      <Point X="871.4833333333333" Y="513.9666666666667" GraphRef="e748a" RelX="0.0" RelY="-1.0"/>
    </Graphics>
    <Xref Database="" ID=""/>
  </Interaction>
  <Interaction GraphId="b5212">
    <Graphics ZOrder="12288" LineThickness="1.0">
      <Point X="528.0" Y="158.4833333333333" GraphRef="d508e" RelX="1.0" RelY="0.0"/>
      <Point X="610.4833333333333" Y="257.9666666666667" GraphRef="cf355" RelX="0.0" RelY="-1.0"/>
    </Graphics>
    <Xref Database="" ID=""/>
  </Interaction>
  <Interaction GraphId="d5168">
    <Graphics ZOrder="12288" LineThickness="1.0">
      <Point X="528.0" Y="158.4833333333333" GraphRef="d508e" RelX="1.0" RelY="0.0"/>
      <Point X="893.9666666666667" Y="137.98333333333332" GraphRef="c4552" RelX="-1.0" RelY="0.0"/>
    </Graphics>
    <Xref Database="" ID=""/>
  </Interaction>
  <Interaction GraphId="e7f6c">
    <Graphics ZOrder="12288" LineThickness="1.0">
      <Point X="231.99999999999994" Y="243.4833333333333" GraphRef="f45b1" RelX="1.0" RelY="0.0"/>
      <Point X="448.9666666666667" Y="158.4833333333333" GraphRef="d508e" RelX="-1.0" RelY="0.0"/>
    </Graphics>
    <Xref Database="" ID=""/>
  </Interaction>
  <Interaction GraphId="d8f9f">
    <Graphics ZOrder="12288" LineThickness="1.0">
      <Point X="231.99999999999994" Y="243.4833333333333" GraphRef="f45b1" RelX="1.0" RelY="0.0"/>
      <Point X="742.9833333333333" Y="310.9666666666667" GraphRef="d24ce" RelX="0.0" RelY="-1.0"/>
    </Graphics>
    <Xref Database="" ID=""/>
  </Interaction>
  <Interaction GraphId="bca99">
    <Graphics ZOrder="12288" LineThickness="1.0">
      <Point X="190.4833333333333" Y="232.96666666666664" GraphRef="f45b1" RelX="0.0" RelY="-1.0"/>
      <Point X="192.0" Y="141.0" GraphRef="f372e" RelX="0.0" RelY="1.0"/>
    </Graphics>
    <Xref Database="" ID=""/>
  </Interaction>
  <Interaction GraphId="acba0">
    <Graphics ZOrder="12288" LineThickness="1.0">
      <Point X="528.0" Y="158.4833333333333" GraphRef="d508e" RelX="1.0" RelY="0.0"/>
      <Point X="896.9833333333333" Y="307.9666666666667" GraphRef="a2736" RelX="0.0" RelY="-1.0"/>
    </Graphics>
    <Xref Database="" ID=""/>
  </Interaction>
  <Interaction GraphId="b06e0">
    <Graphics ZOrder="12288" LineThickness="1.0">
      <Point X="258.98333333333335" Y="176.96666666666664" GraphRef="be898" RelX="0.0" RelY="-1.0"/>
      <Point X="192.0" Y="141.0" GraphRef="f372e" RelX="0.0" RelY="1.0"/>
    </Graphics>
    <Xref Database="" ID=""/>
  </Interaction>
  <Interaction GraphId="bca2a">
    <Graphics ZOrder="12288" LineThickness="1.0">
      <Point X="307.0" Y="183.22499999999997" GraphRef="be898" RelX="1.0" RelY="-0.5"/>
      <Point X="896.9833333333333" Y="307.9666666666667" GraphRef="a2736" RelX="0.0" RelY="-1.0"/>
    </Graphics>
    <Xref Database="" ID=""/>
  </Interaction>
  <Interaction GraphId="bf9ab">
    <Graphics ZOrder="12288" LineThickness="1.0">
      <Point X="234.97500000000002" Y="201.99999999999994" GraphRef="be898" RelX="-0.5" RelY="1.0"/>
      <Point X="149.0" Y="300.0" GraphRef="c9823" RelX="0.0" RelY="-1.0"/>
    </Graphics>
    <Xref Database="" ID=""/>
  </Interaction>
  <Interaction GraphId="b5f1d">
    <Graphics ZOrder="12288" LineThickness="1.0">
      <Point X="751.9833333333333" Y="223.99999999999994" GraphRef="b0bac" RelX="0.0" RelY="1.0"/>
      <Point X="149.0" Y="300.0" GraphRef="c9823" RelX="0.0" RelY="-1.0"/>
    </Graphics>
    <Xref Database="" ID=""/>
  </Interaction>
  <Interaction GraphId="f172e">
    <Graphics ZOrder="12288" LineThickness="1.0">
      <Point X="751.9833333333333" Y="205.96666666666664" GraphRef="b0bac" RelX="0.0" RelY="-1.0"/>
      <Point X="719.5" Y="101.0" GraphRef="abdec" RelX="0.0" RelY="1.0"/>
    </Graphics>
    <Xref Database="" ID=""/>
  </Interaction>
  <Interaction GraphId="e4a19">
    <Graphics ZOrder="12288" LineThickness="1.0">
      <Point X="897.9666666666667" Y="75.48333333333333" GraphRef="dc9a0" RelX="-1.0" RelY="0.0"/>
      <Point X="719.5" Y="81.0" GraphRef="abdec" RelX="0.0" RelY="-1.0"/>
    </Graphics>
    <Xref Database="" ID=""/>
  </Interaction>
  <Interaction GraphId="e9a63">
    <Graphics ZOrder="12288" LineThickness="1.0">
      <Point X="719.5" Y="101.0" GraphRef="abdec" RelX="0.0" RelY="1.0"/>
      <Point X="896.9833333333333" Y="307.9666666666667" GraphRef="a2736" RelX="0.0" RelY="-1.0"/>
    </Graphics>
    <Xref Database="" ID=""/>
  </Interaction>
  <Interaction GraphId="ccafc">
    <Graphics ZOrder="12288" LineThickness="1.0">
      <Point X="916.4916666666667" Y="307.9666666666667" GraphRef="a2736" RelX="0.5" RelY="-1.0"/>
      <Point X="832.9666666666667" Y="524.9833333333333" GraphRef="e748a" RelX="-1.0" RelY="0.0"/>
    </Graphics>
    <Xref Database="" ID=""/>
  </Interaction>
  <Interaction GraphId="ee9f6">
    <Graphics ZOrder="12288" LineThickness="1.0">
      <Point X="871.4833333333333" Y="536.0" GraphRef="e748a" RelX="0.0" RelY="1.0"/>
      <Point X="641.9916666666667" Y="579.0" GraphRef="a0e05" RelX="0.5" RelY="-1.0"/>
    </Graphics>
    <Xref Database="" ID=""/>
  </Interaction>
  <Interaction GraphId="df0b7">
    <Graphics ZOrder="12288" LineThickness="1.0">
      <Point X="719.5" Y="101.0" GraphRef="abdec" RelX="0.0" RelY="1.0"/>
      <Point X="871.4833333333333" Y="513.9666666666667" GraphRef="e748a" RelX="0.0" RelY="-1.0"/>
    </Graphics>
    <Xref Database="" ID=""/>
  </Interaction>
  <Interaction GraphId="b5ec1">
    <Graphics ZOrder="12288" LineThickness="1.0">
      <Point X="192.0" Y="141.0" GraphRef="f372e" RelX="0.0" RelY="1.0"/>
      <Point X="852.225" Y="513.9666666666667" GraphRef="e748a" RelX="-0.5" RelY="-1.0"/>
    </Graphics>
    <Xref Database="" ID=""/>
  </Interaction>
  <Interaction GraphId="f7301">
    <Graphics ZOrder="12288" LineThickness="1.0">
      <Point X="936.4833333333333" Y="148.0" GraphRef="c4552" RelX="0.0" RelY="1.0"/>
      <Point X="890.7416666666667" Y="513.9666666666667" GraphRef="e748a" RelX="0.5" RelY="-1.0"/>
    </Graphics>
    <Xref Database="" ID=""/>
  </Interaction>
  <Interaction GraphId="a3a3c">
    <Graphics ZOrder="12288" LineThickness="1.0">
      <Point X="852.225" Y="536.0" GraphRef="e748a" RelX="-0.5" RelY="1.0"/>
      <Point X="781.0" Y="320.98333333333335" GraphRef="d24ce" RelX="1.0" RelY="0.0"/>
    </Graphics>
    <Xref Database="" ID=""/>
  </Interaction>
  <Interaction GraphId="e14a3">
    <Graphics ZOrder="12288" LineThickness="1.0">
      <Point X="852.225" Y="536.0" GraphRef="e748a" RelX="-0.5" RelY="1.0"/>
      <Point X="564.0" Y="517.4833333333333" GraphRef="fb5b1" RelX="1.0" RelY="0.0"/>
    </Graphics>
    <Xref Database="" ID=""/>
  </Interaction>
  <Interaction GraphId="f5639">
    <Graphics ZOrder="12288" LineThickness="1.0">
      <Point X="871.4833333333333" Y="536.0" GraphRef="e748a" RelX="0.0" RelY="1.0"/>
      <Point X="730.9833333333333" Y="396.9666666666667" GraphRef="ebd16" RelX="0.0" RelY="-1.0"/>
    </Graphics>
    <Xref Database="" ID=""/>
  </Interaction>
  <Interaction GraphId="a3dd9">
    <Graphics ZOrder="12288" LineThickness="1.0">
      <Point X="910.0" Y="524.9833333333333" GraphRef="e748a" RelX="1.0" RelY="0.0"/>
      <Point X="984.9833333333333" Y="222.99999999999994" GraphRef="e4a43" RelX="0.0" RelY="1.0"/>
    </Graphics>
    <Xref Database="" ID=""/>
  </Interaction>
  <Interaction GraphId="c8eaf">
    <Graphics ZOrder="12288" LineThickness="1.0">
      <Point X="520.4833333333333" Y="505.9666666666667" GraphRef="fb5b1" RelX="0.0" RelY="-1.0"/>
      <Point X="742.9833333333333" Y="331.0" GraphRef="d24ce" RelX="0.0" RelY="1.0"/>
    </Graphics>
    <Xref Database="" ID=""/>
  </Interaction>
  <Interaction GraphId="b633a">
    <Graphics ZOrder="12288" LineThickness="1.0">
      <Point X="520.4833333333333" Y="505.9666666666667" GraphRef="fb5b1" RelX="0.0" RelY="-1.0"/>
      <Point X="610.4833333333333" Y="277.0" GraphRef="cf355" RelX="0.0" RelY="1.0"/>
    </Graphics>
    <Xref Database="" ID=""/>
  </Interaction>
  <Interaction GraphId="c799c">
    <Graphics ZOrder="12288" LineThickness="1.0">
      <Point X="773.0" Y="409.98333333333335" GraphRef="ebd16" RelX="1.0" RelY="0.0"/>
      <Point X="601.975" Y="604.0" GraphRef="a0e05" RelX="-0.5" RelY="1.0"/>
    </Graphics>
    <Xref Database="" ID=""/>
  </Interaction>
  <Interaction GraphId="e6de8">
    <Graphics ZOrder="12288" LineThickness="1.0">
      <Point X="322.98333333333335" Y="594.4833333333333" GraphRef="b719e" RelX="1.0" RelY="0.0"/>
      <Point X="476.9666666666667" Y="517.4833333333333" GraphRef="fb5b1" RelX="-1.0" RelY="0.0"/>
    </Graphics>
    <Xref Database="" ID=""/>
  </Interaction>
  <Interaction GraphId="ac783">
    <Graphics ZOrder="12288" LineThickness="1.0">
      <Point X="476.9666666666667" Y="517.4833333333333" GraphRef="fb5b1" RelX="-1.0" RelY="0.0"/>
      <Point X="283.0" Y="431.975" GraphRef="eab20" RelX="1.0" RelY="-0.5"/>
    </Graphics>
    <Xref Database="" ID=""/>
  </Interaction>
  <Interaction GraphId="d6369">
    <Graphics ZOrder="12288" LineThickness="1.0">
      <Point X="1033.9833333333333" Y="501.0" GraphRef="b5960" RelX="0.0" RelY="1.0"/>
      <Point X="662.0" Y="591.5" GraphRef="a0e05" RelX="1.0" RelY="0.0"/>
    </Graphics>
    <Xref Database="" ID=""/>
  </Interaction>
  <Interaction GraphId="fb209">
    <Graphics ZOrder="12288" LineThickness="1.0">
      <Point X="1067.4833333333333" Y="568.0" GraphRef="b855c" RelX="0.0" RelY="1.0"/>
      <Point X="662.0" Y="591.5" GraphRef="a0e05" RelX="1.0" RelY="0.0"/>
    </Graphics>
    <Xref Database="" ID=""/>
  </Interaction>
  <Interaction GraphId="e54b4">
    <Graphics ZOrder="12288" LineThickness="1.0">
      <Point X="761.9916666666667" Y="331.0" GraphRef="d24ce" RelX="0.5" RelY="1.0"/>
      <Point X="730.9833333333333" Y="396.9666666666667" GraphRef="ebd16" RelX="0.0" RelY="-1.0"/>
    </Graphics>
    <Xref Database="" ID=""/>
  </Interaction>
  <Interaction GraphId="fb0ac">
    <Graphics ZOrder="12288" LineThickness="1.0">
      <Point X="610.4833333333333" Y="277.0" GraphRef="cf355" RelX="0.0" RelY="1.0"/>
      <Point X="730.9833333333333" Y="396.9666666666667" GraphRef="ebd16" RelX="0.0" RelY="-1.0"/>
    </Graphics>
    <Xref Database="" ID=""/>
  </Interaction>
  <Interaction GraphId="c543a">
    <Graphics ZOrder="12288" LineThickness="1.0">
      <Point X="610.4833333333333" Y="277.0" GraphRef="cf355" RelX="0.0" RelY="1.0"/>
      <Point X="412.475" Y="301.9666666666667" GraphRef="e7216" RelX="0.5" RelY="-1.0"/>
    </Graphics>
    <Xref Database="" ID=""/>
  </Interaction>
  <Interaction GraphId="c5ce4">
    <Graphics ZOrder="12288" LineThickness="1.0">
      <Point X="610.4833333333333" Y="277.0" GraphRef="cf355" RelX="0.0" RelY="1.0"/>
      <Point X="456.48333333333335" Y="266.9666666666667" GraphRef="ff7f0" RelX="0.0" RelY="-1.0"/>
    </Graphics>
    <Xref Database="" ID=""/>
  </Interaction>
  <Interaction GraphId="cbc9b">
    <Graphics ZOrder="12288" LineThickness="1.0">
      <Point X="610.4833333333333" Y="277.0" GraphRef="cf355" RelX="0.0" RelY="1.0"/>
      <Point X="264.225" Y="296.9666666666667" GraphRef="cbb8d" RelX="-0.5" RelY="-1.0"/>
    </Graphics>
    <Xref Database="" ID=""/>
  </Interaction>
  <Interaction GraphId="b207a">
    <Graphics ZOrder="12288" LineThickness="1.0">
      <Point X="1033.9833333333333" Y="501.0" GraphRef="b5960" RelX="0.0" RelY="1.0"/>
      <Point X="935.2416666666667" Y="586.9666666666667" GraphRef="ce3c1" RelX="0.5" RelY="-1.0"/>
    </Graphics>
    <Xref Database="" ID=""/>
  </Interaction>
  <Interaction GraphId="e4d8e">
    <Graphics ZOrder="12288" LineThickness="1.0">
      <Point X="454.0" Y="59.0"/>
      <Point X="472.0" Y="93.0" GraphRef="f184c" RelX="0.0" RelY="-1.0" ArrowHead="Arrow"/>
    </Graphics>
    <Xref Database="" ID=""/>
  </Interaction>
  <Interaction GraphId="ca899">
    <Graphics ZOrder="12288" LineThickness="1.0">
      <Point X="662.0" Y="591.5" GraphRef="a0e05" RelX="1.0" RelY="0.0"/>
      <Point X="878.9666666666667" Y="602.9833333333333" GraphRef="ce3c1" RelX="-1.0" RelY="0.0" ArrowHead="Arrow"/>
    </Graphics>
    <Xref Database="" ID=""/>
  </Interaction>
  <Interaction GraphId="d2d8b">
    <Graphics ZOrder="12288" LineThickness="1.0">
      <Point X="621.9833333333333" Y="604.0" GraphRef="a0e05" RelX="0.0" RelY="1.0"/>
      <Point X="775.4833333333333" Y="636.9666666666667" GraphRef="d53d2" RelX="0.0" RelY="-1.0" ArrowHead="Arrow"/>
    </Graphics>
    <Xref Database="" ID=""/>
  </Interaction>
  <Interaction GraphId="b2d4c">
    <Graphics ZOrder="12288" LineThickness="1.0">
      <Point X="524.0" Y="613.9833333333333" GraphRef="ee805" RelX="1.0" RelY="0.0"/>
      <Point X="734.9666666666667" Y="645.725" GraphRef="d53d2" RelX="-1.0" RelY="-0.5" ArrowHead="Arrow"/>
    </Graphics>
    <Xref Database="" ID=""/>
  </Interaction>
  <Interaction GraphId="fb23f">
    <Graphics ZOrder="12288" LineThickness="1.0">
      <Point X="149.0" Y="325.0" GraphRef="c9823" RelX="0.0" RelY="1.0"/>
      <Point X="688.9666666666667" Y="403.475" GraphRef="ebd16" RelX="-1.0" RelY="-0.5"/>
    </Graphics>
    <Xref Database="" ID=""/>
  </Interaction>
  <Interaction GraphId="ff9a6">
    <Graphics ZOrder="12288" LineThickness="1.0">
      <Point X="436.975" Y="419.9666666666667" GraphRef="d7816" RelX="-0.5" RelY="-1.0"/>
      <Point X="280.48333333333335" Y="322.0" GraphRef="cbb8d" RelX="0.0" RelY="1.0"/>
    </Graphics>
    <Xref Database="" ID=""/>
  </Interaction>
  <Interaction GraphId="b6eef">
    <Graphics ZOrder="12288" LineThickness="1.0">
      <Point X="258.98333333333335" Y="201.99999999999994" GraphRef="be898" RelX="0.0" RelY="1.0"/>
      <Point X="436.975" Y="419.9666666666667" GraphRef="d7816" RelX="-0.5" RelY="-1.0"/>
    </Graphics>
    <Xref Database="" ID=""/>
  </Interaction>
  <Interaction GraphId="e46f8">
    <Graphics ZOrder="12288" LineThickness="1.0">
      <Point X="625.225" Y="33.0" GraphRef="afbda" RelX="-0.5" RelY="1.0"/>
      <Point X="719.5" Y="81.0" GraphRef="abdec" RelX="0.0" RelY="-1.0"/>
    </Graphics>
    <Xref Database="" ID=""/>
  </Interaction>
  <Interaction GraphId="d272d">
    <Graphics ZOrder="12288" LineThickness="1.0">
      <Point X="553.9833333333333" Y="54.0" GraphRef="e1123" RelX="0.0" RelY="1.0"/>
      <Point X="719.5" Y="81.0" GraphRef="abdec" RelX="0.0" RelY="-1.0"/>
    </Graphics>
    <Xref Database="" ID=""/>
  </Interaction>
  <Interaction GraphId="d5416">
    <Graphics ZOrder="12288" LineThickness="1.0">
      <Point X="149.0" Y="300.0" GraphRef="c9823" RelX="0.0" RelY="-1.0"/>
      <Point X="511.225" Y="196.99999999999994" GraphRef="a7701" RelX="-0.5" RelY="1.0"/>
    </Graphics>
    <Xref Database="" ID=""/>
  </Interaction>
  <Interaction GraphId="bd2e2">
    <Graphics ZOrder="12288" LineThickness="1.0">
      <Point X="533.7416666666667" Y="176.96666666666664" GraphRef="a7701" RelX="0.5" RelY="-1.0"/>
      <Point X="719.5" Y="101.0" GraphRef="abdec" RelX="0.0" RelY="1.0"/>
    </Graphics>
    <Xref Database="" ID=""/>
  </Interaction>
  <Interaction GraphId="c6af9">
    <Graphics ZOrder="12288" LineThickness="1.0">
      <Point X="499.9666666666667" Y="186.9833333333333" GraphRef="a7701" RelX="-1.0" RelY="0.0"/>
      <Point X="192.0" Y="141.0" GraphRef="f372e" RelX="0.0" RelY="1.0"/>
    </Graphics>
    <Xref Database="" ID=""/>
  </Interaction>
  <Interaction GraphId="c5b25">
    <Graphics ZOrder="12288" LineThickness="1.0">
      <Point X="426.9666666666667" Y="273.225" GraphRef="ff7f0" RelX="-1.0" RelY="-0.5"/>
      <Point X="393.98333333333335" Y="301.9666666666667" GraphRef="e7216" RelX="0.0" RelY="-1.0"/>
    </Graphics>
    <Xref Database="" ID=""/>
  </Interaction>
  <Interaction GraphId="c81b4">
    <Graphics ZOrder="12288" LineThickness="1.0">
      <Point X="393.98333333333335" Y="301.9666666666667" GraphRef="e7216" RelX="0.0" RelY="-1.0"/>
      <Point X="280.48333333333335" Y="296.9666666666667" GraphRef="cbb8d" RelX="0.0" RelY="-1.0"/>
    </Graphics>
    <Xref Database="" ID=""/>
  </Interaction>
  <Interaction GraphId="b52ac">
    <Comment>downregulates</Comment>
    <Comment>Type your comment here</Comment>
    <Graphics ZOrder="12288" LineThickness="1.0">
      <Point X="1016.975" Y="167.99999999999994" GraphRef="e4d99" RelX="-0.5" RelY="1.0"/>
      <Point X="921.0" Y="192.0" GraphRef="cc2a9" RelX="1.0" RelY="0.0" ArrowHead="Arrow"/>
    </Graphics>
    <Xref Database="" ID=""/>
  </Interaction>
  <Interaction GraphId="a4605">
    <Graphics ZOrder="12288" LineThickness="1.0">
      <Point X="322.98333333333335" Y="594.4833333333333" GraphRef="b719e" RelX="1.0" RelY="0.0"/>
      <Point X="414.9666666666667" Y="433.98333333333335" GraphRef="d7816" RelX="-1.0" RelY="0.0" ArrowHead="Arrow"/>
    </Graphics>
    <Xref Database="" ID=""/>
  </Interaction>
  <Interaction GraphId="fccd1">
    <Graphics ZOrder="12288" LineThickness="1.0">
      <Point X="242.98333333333335" Y="594.4833333333333" GraphRef="b719e" RelX="-1.0" RelY="0.0"/>
      <Point X="283.0" Y="431.975" GraphRef="eab20" RelX="1.0" RelY="-0.5"/>
    </Graphics>
    <Xref Database="" ID=""/>
  </Interaction>
  <Interaction GraphId="a25be">
    <Graphics ZOrder="12288" LineThickness="1.0">
      <Point X="719.5" Y="101.0" GraphRef="abdec" RelX="0.0" RelY="1.0"/>
      <Point X="742.9833333333333" Y="310.9666666666667" GraphRef="d24ce" RelX="0.0" RelY="-1.0"/>
    </Graphics>
    <Xref Database="" ID=""/>
  </Interaction>
  <Interaction GraphId="db2e4">
    <Graphics ZOrder="12288" LineThickness="1.0">
      <Point X="719.5" Y="101.0" GraphRef="abdec" RelX="0.0" RelY="1.0"/>
      <Point X="834.9666666666667" Y="192.0" GraphRef="cc2a9" RelX="-1.0" RelY="0.0"/>
    </Graphics>
    <Xref Database="" ID=""/>
  </Interaction>
  <Interaction GraphId="e1d11">
    <Graphics ZOrder="12288" LineThickness="1.0">
      <Point X="503.0" Y="426.975" GraphRef="d7816" RelX="1.0" RelY="-0.5"/>
      <Point X="742.9833333333333" Y="331.0" GraphRef="d24ce" RelX="0.0" RelY="1.0"/>
    </Graphics>
    <Xref Database="" ID=""/>
  </Interaction>
  <Interaction GraphId="f7fb0">
    <Graphics ZOrder="12288" LineThickness="1.0">
      <Point X="592.225" Y="277.0" GraphRef="cf355" RelX="-0.5" RelY="1.0"/>
      <Point X="503.0" Y="426.975" GraphRef="d7816" RelX="1.0" RelY="-0.5"/>
    </Graphics>
    <Xref Database="" ID=""/>
  </Interaction>
  <Interaction GraphId="c0db4">
    <Graphics ZOrder="12288" LineThickness="1.0">
      <Point X="433.0" Y="418.0"/>
      <Point X="492.0" Y="446.0"/>
    </Graphics>
    <Xref Database="" ID=""/>
  </Interaction>
  <Interaction GraphId="cdccf">
    <Graphics ZOrder="12288" LineThickness="1.0">
      <Point X="502.0" Y="425.0"/>
      <Point X="621.9833333333333" Y="579.0" GraphRef="a0e05" RelX="0.0" RelY="-1.0"/>
    </Graphics>
    <Xref Database="" ID=""/>
  </Interaction>
  <Interaction GraphId="a8e6e">
    <Graphics ZOrder="12288" LineThickness="1.0">
      <Point X="503.0" Y="426.975" GraphRef="d7816" RelX="1.0" RelY="-0.5"/>
      <Point X="730.9833333333333" Y="423.0" GraphRef="ebd16" RelX="0.0" RelY="1.0"/>
    </Graphics>
    <Xref Database="" ID=""/>
  </Interaction>
  <Interaction GraphId="bfc39">
    <Graphics ZOrder="12288" LineThickness="1.0">
      <Point X="43.0" Y="593.0"/>
      <Point X="83.0" Y="592.0" GraphRef="bb8ae" RelX="-1.0" RelY="0.0" ArrowHead="TBar"/>
    </Graphics>
    <Xref Database="" ID=""/>
  </Interaction>
  <Interaction GraphId="dd3ee">
    <Graphics ZOrder="12288" LineThickness="1.0">
      <Point X="53.0" Y="623.0"/>
      <Point X="81.0" Y="624.0" GraphRef="c5612" RelX="-1.0" RelY="0.0"/>
    </Graphics>
    <Xref Database="" ID=""/>
  </Interaction>
  <Interaction GraphId="c8f18">
    <Graphics ZOrder="12288" LineThickness="1.0">
      <Point X="48.0" Y="658.0"/>
      <Point X="75.0" Y="657.0" ArrowHead="Arrow"/>
    </Graphics>
    <Xref Database="" ID=""/>
  </Interaction>
  <Interaction GraphId="c00e6">
    <Graphics ZOrder="12288" LineThickness="1.0">
      <Point X="524.0" Y="613.9833333333333" GraphRef="ee805" RelX="1.0" RelY="0.0"/>
      <Point X="730.9833333333333" Y="423.0" GraphRef="ebd16" RelX="0.0" RelY="1.0"/>
    </Graphics>
    <Xref Database="" ID=""/>
  </Interaction>
  <Interaction GraphId="idcdf93345">
    <Graphics ZOrder="12288" LineStyle="Broken" LineThickness="1.0">
      <Point X="663.0" Y="587.0"/>
      <Point X="590.0" Y="655.0"/>
    </Graphics>
    <Xref Database="" ID=""/>
  </Interaction>
  <Interaction GraphId="idd4e9e0b9">
    <Graphics ZOrder="12288" LineThickness="1.0">
      <Point X="760.0" Y="91.0" GraphRef="abdec" RelX="1.0" RelY="0.0"/>
      <Point X="782.9666666666667" Y="103.98333333333333" GraphRef="a9789" RelX="-1.0" RelY="0.0"/>
    </Graphics>
    <Xref Database="" ID=""/>
  </Interaction>
  <Interaction GraphId="idb0329270">
    <Graphics ZOrder="12288" LineThickness="1.0">
      <Point X="730.9833333333333" Y="423.0" GraphRef="ebd16" RelX="0.0" RelY="1.0"/>
      <Point X="655.75" Y="485.0" GraphRef="e0736" RelX="0.5" RelY="-1.0"/>
    </Graphics>
    <Xref Database="" ID=""/>
  </Interaction>
  <Interaction GraphId="id7b776ebe">
    <Graphics ZOrder="12288" LineStyle="Broken" LineThickness="1.0">
      <Point X="573.0" Y="675.0"/>
      <Point X="553.0" Y="700.0"/>
    </Graphics>
    <Xref Database="" ID=""/>
  </Interaction>
  <Interaction GraphId="id89ff5d0f">
    <Graphics ZOrder="12288" LineThickness="1.0">
      <Point X="264.225" Y="322.0" GraphRef="cbb8d" RelX="-0.5" RelY="1.0"/>
      <Point X="239.48333333333332" Y="423.9666666666667" GraphRef="eab20" RelX="0.0" RelY="-1.0"/>
    </Graphics>
    <Xref Database="" ID=""/>
  </Interaction>
  <Interaction GraphId="idabbbb282">
    <Graphics ZOrder="12288" LineThickness="1.0">
      <Point X="375.4916666666667" Y="328.0" GraphRef="e7216" RelX="-0.5" RelY="1.0"/>
      <Point X="261.2416666666667" Y="423.9666666666667" GraphRef="eab20" RelX="0.5" RelY="-1.0"/>
    </Graphics>
    <Xref Database="" ID=""/>
  </Interaction>
  <Interaction GraphId="idb0d04ba5">
    <Graphics ZOrder="12288" LineThickness="1.0">
      <Point X="471.2416666666667" Y="292.0" GraphRef="ff7f0" RelX="0.5" RelY="1.0"/>
      <Point X="283.0" Y="431.975" GraphRef="eab20" RelX="1.0" RelY="-0.5"/>
    </Graphics>
    <Xref Database="" ID=""/>
  </Interaction>
  <Interaction GraphId="id4b355b23">
    <Graphics ZOrder="12288" LineStyle="Broken" LineThickness="1.0">
      <Point X="223.0" Y="457.0"/>
      <Point X="224.0" Y="483.0" GraphRef="f51ba" RelX="0.0" RelY="-1.0" ArrowHead="Arrow"/>
    </Graphics>
    <Xref Database="" ID=""/>
  </Interaction>
  <Label TextLabel="Cleaves" GraphId="ed433">
    <Graphics CenterX="489.0" CenterY="72.0" Width="80.0" Height="20.0" ZOrder="28672" FillColor="ffffff" FontSize="10" Valign="Middle"/>
  </Label>
  <Label TextLabel="cleaves" GraphId="e8076">
    <Graphics CenterX="706.0" CenterY="613.0" Width="80.0" Height="20.0" ZOrder="28672" FillColor="ffffff" FontSize="10" Valign="Middle"/>
  </Label>
  <Label TextLabel="cleaves" GraphId="eee61">
    <Graphics CenterX="563.0" CenterY="610.0" Width="80.0" Height="20.0" ZOrder="28672" FillColor="ffffff" FontSize="10" Valign="Middle"/>
  </Label>
  <Label TextLabel="cleaves" GraphId="c40d4">
    <Graphics CenterX="802.0" CenterY="592.0" Width="80.0" Height="20.0" ZOrder="28672" FillColor="ffffff" FontSize="10" Valign="Middle"/>
  </Label>
  <Label TextLabel="Muramyl Dipeptide&#10;e.g. Bacillus anthracis&#9;&#9;&#10;&#10;" GraphId="f1027">
    <Graphics CenterX="711.5" CenterY="39.5" Width="193.0" Height="25.0" ZOrder="28672" FillColor="ffffff" FontStyle="Italic" FontSize="10" Valign="Middle" Color="3333ff"/>
  </Label>
  <Label TextLabel="Inflammasome" GraphId="a5df6">
    <Graphics CenterX="125.0" CenterY="529.0" Width="80.0" Height="20.0" ZOrder="28672" FillColor="ffffff" FontSize="10" Valign="Middle"/>
  </Label>
  <Label TextLabel="Activated by Flagellin from L. pneumophila,&#10;S. typhimurium, Shigella flexneri,&#10; or P. aeruginosa" GraphId="f11a3">
    <Graphics CenterX="891.0" CenterY="495.5" Width="238.0" Height="43.0" ZOrder="28672" FillColor="ffffff" FontStyle="Italic" FontSize="10" Valign="Middle" Color="3333ff"/>
  </Label>
  <Label TextLabel="Meso-DAP&#9;&#10;&#10;" GraphId="d61ff">
    <Graphics CenterX="220.5" CenterY="95.0" Width="193.0" Height="22.0" ZOrder="28672" FillColor="ffffff" FontStyle="Italic" FontSize="10" Valign="Middle" Color="3333ff"/>
  </Label>
  <Label TextLabel="Muramyl Dipeptide &amp;&#10;ATP induce Oligomerization&#9;&#9;&#9;&#9;&#10;&#10;" GraphId="b0926">
    <Graphics CenterX="966.0" CenterY="356.5" Width="156.0" Height="45.0" ZOrder="28672" FillColor="ffffff" FontStyle="Italic" FontSize="10" Valign="Middle" Color="3333ff"/>
  </Label>
  <Label TextLabel="Nigericin, Maitotoxin, Aerolysin&#10;(pore forming toxins)&#10;Asbestos, Silica&#9;&#9;&#9;&#10;Gram +ve  L. monocytogenes&#10;S. aureus, M. marinum, ATP" GraphId="d1a72">
    <Graphics CenterX="737.5" CenterY="375.0" Width="233.0" Height="94.0" ZOrder="28672" FillColor="ffffff" FontStyle="Italic" FontSize="10" Valign="Middle" Color="3333ff"/>
  </Label>
  <Label TextLabel="downregulates" GraphId="afce3">
    <Graphics CenterX="1014.5" CenterY="181.0" Width="95.0" Height="28.0" ZOrder="28672" FillColor="ffffff" FontSize="10" Valign="Middle"/>
  </Label>
  <Label TextLabel="Upregulates" GraphId="da1e9">
    <Graphics CenterX="343.0" CenterY="502.0" Width="80.0" Height="20.0" ZOrder="28672" FillColor="ffffff" FontSize="10" Valign="Middle"/>
  </Label>
  <Label TextLabel="Stimulant" GraphId="e590f">
    <Graphics CenterX="120.0" CenterY="567.0" Width="80.0" Height="20.0" ZOrder="28672" FillColor="ffffff" FontStyle="Italic" FontSize="10" Valign="Middle"/>
  </Label>
  <Label TextLabel="direct binding" GraphId="c5612">
    <Graphics CenterX="129.5" CenterY="624.0" Width="97.0" Height="18.0" ZOrder="28672" FillColor="ffffff" FontSize="10" Valign="Middle"/>
  </Label>
  <Label TextLabel="Inhibitor" GraphId="bb8ae">
    <Graphics CenterX="123.0" CenterY="592.0" Width="80.0" Height="20.0" ZOrder="28672" FillColor="ffffff" FontSize="10" Valign="Middle"/>
  </Label>
  <Label TextLabel="transcriptional reg./&#10;cleavage" GraphId="f71db">
    <Graphics CenterX="130.5" CenterY="663.5" Width="97.0" Height="33.0" ZOrder="28672" FillColor="ffffff" FontSize="10" Valign="Middle"/>
  </Label>
  <Label TextLabel="Restriction of &#10;L. pneumophila infection" GraphId="d110d">
    <Graphics CenterX="545.0" CenterY="719.5" Width="164.0" Height="35.0" ZOrder="28672" FillColor="ffffff" FontWeight="Bold" FontSize="10" Valign="Middle" Color="ff33ff"/>
  </Label>
  <Shape GraphId="b73db">
    <Graphics CenterX="783.248059528136" CenterY="456.007666323054" Width="293.87270148884016" Height="72.67437965490899" ZOrder="16384" FontSize="10" Valign="Middle" ShapeType="Brace" Color="009900" Rotation="2.1647272617188227"/>
  </Shape>
  <Shape GraphId="be6f2">
    <Graphics CenterX="84.73797377133566" CenterY="532.746937098864" Width="28.49999238409899" Height="14.536084140664874" ZOrder="16384" FontSize="10" Valign="Middle" ShapeType="Brace" Color="33cc00" Rotation="4.712811099397187"/>
  </Shape>
  <Shape GraphId="e57bd">
    <Graphics CenterX="796.566715460752" CenterY="514.0579463778577" Width="193.8161027593931" Height="59.84622867468015" ZOrder="16384" FontSize="10" Valign="Middle" ShapeType="Brace" Color="009900" Rotation="2.1647272617188227"/>
  </Shape>
  <Shape GraphId="ccd97">
    <Graphics CenterX="612.5707908901284" CenterY="490.2808214385666" Width="217.93188617233332" Height="46.20633390973669" ZOrder="16384" FontSize="10" Valign="Middle" ShapeType="Brace" Color="33cc00" Rotation="5.36256908096699"/>
  </Shape>
  <Shape GraphId="fc43b">
    <Graphics CenterX="630.006315404068" CenterY="439.524045763749" Width="270.3840633657389" Height="70.44877474932363" ZOrder="16384" FontSize="10" Valign="Middle" ShapeType="Brace" Color="00ff33" Rotation="5.024612772988512"/>
  </Shape>
  <InfoBox CenterX="0.0" CenterY="0.0"/>
  <Biopax>
    <bp:PublicationXref xmlns:rdf="http://www.w3.org/1999/02/22-rdf-syntax-ns#" xmlns:bp="http://www.biopax.org/release/biopax-level3.owl#" rdf:id="a0c">
      <bp:ID rdf:datatype="http://www.w3.org/2001/XMLSchema#string">16493424 </bp:ID>
      <bp:DB rdf:datatype="http://www.w3.org/2001/XMLSchema#string">PubMed</bp:DB>
      <bp:TITLE rdf:datatype="http://www.w3.org/2001/XMLSchema#string">Signalling pathways and molecular interactions of NOD1 and NOD2.</bp:TITLE>
      <bp:SOURCE rdf:datatype="http://www.w3.org/2001/XMLSchema#string">Nat Rev Immunol</bp:SOURCE>
      <bp:YEAR rdf:datatype="http://www.w3.org/2001/XMLSchema#string">2006</bp:YEAR>
      <bp:AUTHORS rdf:datatype="http://www.w3.org/2001/XMLSchema#string">Strober W</bp:AUTHORS>
      <bp:AUTHORS rdf:datatype="http://www.w3.org/2001/XMLSchema#string">Murray PJ</bp:AUTHORS>
      <bp:AUTHORS rdf:datatype="http://www.w3.org/2001/XMLSchema#string">Kitani A</bp:AUTHORS>
      <bp:AUTHORS rdf:datatype="http://www.w3.org/2001/XMLSchema#string">Watanabe T</bp:AUTHORS>
    </bp:PublicationXref>
    <bp:openControlledVocabulary xmlns:bp="http://www.biopax.org/release/biopax-level3.owl#">
      <bp:TERM xmlns:rdf="http://www.w3.org/1999/02/22-rdf-syntax-ns#" rdf:datatype="http://www.w3.org/2001/XMLSchema#string">NOD-like receptor signaling pathway</bp:TERM>
      <bp:ID xmlns:rdf="http://www.w3.org/1999/02/22-rdf-syntax-ns#" rdf:datatype="http://www.w3.org/2001/XMLSchema#string">PW:0000817</bp:ID>
      <bp:Ontology xmlns:rdf="http://www.w3.org/1999/02/22-rdf-syntax-ns#" rdf:datatype="http://www.w3.org/2001/XMLSchema#string">Pathway Ontology</bp:Ontology>
    </bp:openControlledVocabulary>
  </Biopax>
</Pathway>
