# Supplementary material for: A network biology workflow to study transcriptomics data of the diabetic liver
Source: BMC Genomics. 2014 Nov 15;15(1):971. doi: 10.1186/1471-2164-15-971 (PMC4246458; doi:10.1186/1471-2164-15-971)
Supplement: Supplementary file 2 — Additional file 2: WikiPathways human pathway collection downloaded on 17 June 2014 ( http://wikipathways.org/index.php/Download_Pathways ). (ZIP 2 MB) [file 12864_2014_6667_MOESM2_ESM.zip › 2014-06-17-WikiPathways-HumanCollection/Hs_Oncostatin_M_Signaling_Pathway_WP2374_73668.gpml]

<?xml version="1.0" encoding="UTF-8"?>
<Pathway xmlns="http://pathvisio.org/GPML/2013a" Name="Oncostatin M Signaling Pathway" Version="20120219" Maintainer="IOB and Pandey Lab" Email="info@ibioinformatics.org" Last-Modified="10/17/2013" Organism="Homo sapiens" License="Under Commons Creative License">
  <Comment Source="WikiPathways-category">Cellular Process</Comment>
  <Comment Source="WikiPathways-description">Oncostatin M (OSM) is a member of the multifunctional cytokine interleukin 6 (IL6) - type cytokine family. It is mainly produced in cell types such as activated T lymphocytes, macrophages, monocytes, neutrophils and in microglial cells. OSM signaling is initiated by the interaction of the cytokine to either: the type I LIFR-gp130 receptor complex, or to the type II OSMR-gp130 receptor [1]. The major downstream signaling pathways that are activated in OSM signaling are JAK/STAT, Ras/Raf/MAPK and PI3K pathways [2-5]. As the receptors lacks intrinsic tyrosine kinase activity, associated JAKs (JAK1, JAK2, JAK3 and TYK2) phosphorylate OSM receptor complex and STATs (STAT1, STAT3, STAT5A, STAT5B, STAT6) [1, 6-8]. Phosphorylated STATs form homodimeric complexes (STAT1, STAT3, STAT5B) or heterodimeric complex (STAT1-STAT3) and translocate to the nucleus. Once inside nucleus STAT proteins bind to regulatory elements in the promoter of OSM-responsive genes and regulate the gene expression [1-3, 8]. Alternatively, OSM induced phosphorylation of PTPN11, GRB2, SHC1, Ras/Raf molecules can bring about the activation of ERK1/2 signaling module [1]. Oncostatin M -through ERK1/2 signaling module induces the phosphorylation of CEBPB, both CEBPB and EGR1 stimulates the transcription of genes involved in lipid metabolism [9]. Although OSM also causes induced phosphorylation in MAPK family members (MAPK8/9/14) the functional importance of this is at present not well understood [1, 11]. OSM mediated signaling cascade is negatively regulated by JAK1 inhibition by SOCS3 and STAT3 inhibition by PIAS3 [4-5, 10].OSM also induced the activation of caspase family members (CASP3, CASP7, CASP9) through the JAK2 module and regulates apoptosis [12-14]. In osteosarcoma cells OSM is found to mediate apoptosis through a less understood STAT5B signaling module [14]. 

1.	O'Hara, K.A., et al., Oncostatin M: an interleukin-6-like cytokine relevant to airway remodelling and the pathogenesis of asthma. Clin Exp Allergy, 2003. 33(8): p. 1026-32.

2.	Halfter, H., et al., Activation of Jak-Stat and MAPK2 pathways by oncostatin M leads to growth inhibition of human glioma cells. Mol Cell Biol Res Commun, 1999. 1(2): p. 109-16.

3.	Halfter, H., et al., Activation of the Jak-Stat- and MAPK-pathways by oncostatin M is not sufficient to cause growth inhibition of human glioma cells. Brain Res Mol Brain Res, 2000. 80(2): p. 198-206.

4.	Stross, C., et al., Oncostatin M receptor-mediated signal transduction is negatively regulated by SOCS3 through a receptor tyrosine-independent mechanism. J Biol Chem, 2006. 281(13): p. 8458-68.

5.	Brantley, E.C. and E.N. Benveniste, Signal transducer and activator of transcription-3: a molecular hub for signaling pathways in gliomas. Mol Cancer Res, 2008. 6(5): p. 675-84.

6.	Fritz, D.K., et al., Oncostatin-M up-regulates VCAM-1 and synergizes with IL-4 in eotaxin expression: involvement of STAT6. J Immunol, 2006. 176(7): p. 4352-60.

7.	Migita, K., et al., CP690,550 inhibits oncostatin M-induced JAK/STAT signaling pathway in rheumatoid synoviocytes. Arthritis Res Ther, 2011. 13(3): p. R72.

8.	Hintzen, C., et al., Box 2 region of the oncostatin M receptor determines specificity for recruitment of Janus kinases and STAT5 activation. J Biol Chem, 2008. 283(28): p. 19465-77.

9.	Zhang, F., et al., Specific interaction of Egr1 and c/EBPbeta leads to the transcriptional activation of the human low density lipoprotein receptor gene. J Biol Chem, 2003. 278(45): p. 44246-54.

10.	Chung, C.D., et al., Specific inhibition of Stat3 signal transduction by PIAS3. Science, 1997. 278(5344): p. 1803-5.

11.	Li, W.Q., F. Dehnade, and M. Zafarullah, Oncostatin M-induced matrix metalloproteinase and tissue inhibitor of metalloproteinase-3 genes expression in chondrocytes requires Janus kinase/STAT signaling pathway. J Immunol, 2001. 166(5): p. 3491-8.

12.	Auernhammer, C.J., et al., The oncostatin M receptor/gp130 ligand murine oncostatin M induces apoptosis in adrenocortical Y-1 tumor cells. J Endocrinol, 2004. 180(3): p. 479-86.

13.	Tiffen, P.G., et al., A dual role for oncostatin M signaling in the differentiation and death of mammary epithelial cells in vivo. Mol Endocrinol, 2008. 22(12): p. 2677-88.

14.	Chipoy, C., et al., Sensitization of osteosarcoma cells to apoptosis by oncostatin M depends on STAT5 and p53. Oncogene, 2007. 26(46): p. 6653-64.
</Comment>
  <Graphics BoardWidth="1068.140133210256" BoardHeight="1548.0" />
  <DataNode TextLabel="JUND" GraphId="eaf83" Type="Protein">
    <Graphics CenterX="358.15325524395655" CenterY="1196.5685843544013" Width="45.0" Height="20.0" ZOrder="-42" FontWeight="Bold" FontSize="12" Valign="Middle" />
    <Xref Database="Entrez Gene" ID="3727" />
  </DataNode>
  <DataNode TextLabel="KRAS" GraphId="c1e05" Type="Protein">
    <Graphics CenterX="681.1684951329535" CenterY="582.8250580521326" Width="50.0" Height="20.0" ZOrder="-40" FillColor="99ffff" FontWeight="Bold" FontSize="12" Valign="Middle" />
    <Xref Database="Entrez Gene" ID="3845" />
  </DataNode>
  <DataNode TextLabel="MAPK9" GraphId="b5dd4" Type="Protein" GroupRef="b7a0d">
    <Graphics CenterX="548.3734673691255" CenterY="732.1241243580484" Width="60.0" Height="20.0" ZOrder="-36" FontWeight="Bold" FontSize="12" Valign="Middle" />
    <Xref Database="Entrez Gene" ID="5601" />
  </DataNode>
  <DataNode TextLabel="MAPK8" GraphId="af899" Type="Protein" GroupRef="b7a0d">
    <Graphics CenterX="548.975974523737" CenterY="710.8739070885891" Width="60.0" Height="20.0" ZOrder="-34" FontWeight="Bold" FontSize="12" Valign="Middle" />
    <Xref Database="Entrez Gene" ID="5599" />
  </DataNode>
  <DataNode TextLabel="MAP2K1" GraphId="c07a2" Type="Protein">
    <Graphics CenterX="590.1474138105549" CenterY="650.16913270269" Width="60.0" Height="20.0" ZOrder="-29" FontWeight="Bold" FontSize="12" Valign="Middle" />
    <Xref Database="Entrez Gene" ID="5604" />
  </DataNode>
  <DataNode TextLabel="LIFR" GraphId="f7983" Type="Protein">
    <Graphics CenterX="415.05191384310467" CenterY="211.0848174962797" Width="60.0" Height="20.0" ZOrder="-24" FontWeight="Bold" FontSize="12" Valign="Middle" />
    <Xref Database="Entrez Gene" ID="3977" />
  </DataNode>
  <DataNode TextLabel="JAK2" GraphId="c98b7" Type="Protein">
    <Graphics CenterX="665.1452850614572" CenterY="354.7470775012229" Width="60.0" Height="20.0" ZOrder="-21" FontWeight="Bold" FontSize="12" Valign="Middle" />
    <Xref Database="Entrez Gene" ID="3717" />
  </DataNode>
  <DataNode TextLabel="PRKCH" GraphId="f2f61" Type="Protein">
    <Graphics CenterX="359.89906238129134" CenterY="682.2868538815715" Width="47.79812476258269" Height="20.0" ZOrder="-18" FontWeight="Bold" FontSize="12" Valign="Middle" />
    <Xref Database="Entrez Gene" ID="5583" />
  </DataNode>
  <DataNode TextLabel="PRKCE" GraphId="b750e" Type="Protein">
    <Graphics CenterX="359.89906238129134" CenterY="660.2868538815715" Width="47.79812476258269" Height="20.0" ZOrder="-15" FontWeight="Bold" FontSize="12" Valign="Middle" />
    <Xref Database="Entrez Gene" ID="5581" />
  </DataNode>
  <DataNode TextLabel="PRKCB" GraphId="a84f6" Type="Protein">
    <Graphics CenterX="360.7981247625827" CenterY="638.2868538815715" Width="48.0" Height="20.0" ZOrder="-12" FontWeight="Bold" FontSize="12" Valign="Middle" />
    <Xref Database="Entrez Gene" ID="5579" />
  </DataNode>
  <DataNode TextLabel="PRKCA" GraphId="a9f88" Type="Protein">
    <Graphics CenterX="360.7981247625827" CenterY="616.2868538815715" Width="48.0" Height="20.0" ZOrder="-9" FontWeight="Bold" FontSize="12" Valign="Middle" />
    <Xref Database="Entrez Gene" ID="5578" />
  </DataNode>
  <DataNode TextLabel="IL6ST" GraphId="f687e" Type="Protein">
    <Graphics CenterX="476.35944992967154" CenterY="211.67568208085405" Width="60.0" Height="20.0" ZOrder="-6" FontWeight="Bold" FontSize="12" Valign="Middle" />
    <Xref Database="Entrez Gene" ID="3572" />
  </DataNode>
  <DataNode TextLabel="MAP2K2" GraphId="eb5c9" Type="Protein">
    <Graphics CenterX="590.2731028954498" CenterY="672.0654943344431" Width="60.0" Height="20.0" ZOrder="-3" FontWeight="Bold" FontSize="12" Valign="Middle" />
    <Xref Database="Entrez Gene" ID="5605" />
  </DataNode>
  <DataNode TextLabel="STAT3" GraphId="a5326" Type="Protein">
    <Graphics CenterX="389.2243420862361" CenterY="796.1827269000166" Width="56.0" Height="20.0" ZOrder="0" FontWeight="Bold" FontSize="12" Valign="Middle" />
    <Xref Database="Entrez Gene" ID="6774" />
  </DataNode>
  <DataNode TextLabel="STAT1" GraphId="d5331" Type="Protein">
    <Graphics CenterX="314.9171059824157" CenterY="796.8851139132589" Width="56.0" Height="20.0" ZOrder="5" FontWeight="Bold" FontSize="12" Valign="Middle" />
    <Xref Database="Entrez Gene" ID="6772" />
  </DataNode>
  <DataNode TextLabel="IL6ST" GraphId="ced2c" Type="Protein">
    <Graphics CenterX="550.2922230389142" CenterY="212.95250886094888" Width="60.0" Height="20.0" ZOrder="16391" FontWeight="Bold" FontSize="12" Valign="Middle" />
    <Xref Database="Entrez Gene" ID="3572" />
  </DataNode>
  <DataNode TextLabel="JAK1" GraphId="d344d" Type="Protein">
    <Graphics CenterX="478.5156830715719" CenterY="355.4590512920792" Width="50.0" Height="20.0" ZOrder="32768" FontWeight="Bold" FontSize="12" Valign="Middle" />
    <Xref Database="Entrez Gene" ID="3716" />
  </DataNode>
  <DataNode TextLabel="HIF1A" GraphId="bb721" Type="GeneProduct">
    <Graphics CenterX="533.0" CenterY="1269.0" Width="50.0" Height="20.0" ZOrder="32768" FontStyle="Italic" FontSize="12" Valign="Middle" />
    <Xref Database="Ensembl" ID="ENSG00000100644" />
  </DataNode>
  <DataNode TextLabel="VEGFA" GraphId="e5901" Type="GeneProduct">
    <Graphics CenterX="533.75" CenterY="1247.25" Width="50.0" Height="20.0" ZOrder="32768" FontStyle="Italic" FontSize="12" Valign="Middle" />
    <Xref Database="Ensembl" ID="ENSG00000112715" />
  </DataNode>
  <DataNode TextLabel="MAPK14" GraphId="cffe7" Type="Protein">
    <Graphics CenterX="643.7208250934855" CenterY="711.8005614594224" Width="60.0" Height="20.0" ZOrder="32771" FontWeight="Bold" FontSize="12" Valign="Middle" />
    <Xref Database="Entrez Gene" ID="1432" />
  </DataNode>
  <DataNode TextLabel="JAK3" GraphId="a5d1b" Type="Protein">
    <Graphics CenterX="307.85946818441994" CenterY="356.17695527804153" Width="50.0" Height="20.0" ZOrder="32779" FontWeight="Bold" FontSize="12" Valign="Middle" />
    <Xref Database="Entrez Gene" ID="3718" />
  </DataNode>
  <DataNode TextLabel="TYK2" GraphId="c588b" Type="Protein">
    <Graphics CenterX="602.7109062334447" CenterY="354.0344425729416" Width="49.83744679236975" Height="20.0" ZOrder="32782" FontWeight="Bold" FontSize="12" Valign="Middle" />
    <Xref Database="Entrez Gene" ID="7297" />
  </DataNode>
  <DataNode TextLabel="RELA" GraphId="d52b4" Type="Protein">
    <Graphics CenterX="261.12038641255754" CenterY="1040.9847745051713" Width="50.0" Height="20.0" ZOrder="32792" FontWeight="Bold" FontSize="12" Valign="Middle" />
    <Xref Database="Entrez Gene" ID="5970" />
  </DataNode>
  <DataNode TextLabel="MAPK3" GraphId="a50ce" Type="Protein">
    <Graphics CenterX="590.99857147318" CenterY="784.4872096578373" Width="60.0" Height="20.0" ZOrder="32806" FontWeight="Bold" FontSize="12" Valign="Middle" />
    <Xref Database="Entrez Gene" ID="5595" />
  </DataNode>
  <DataNode TextLabel="SOCS3" GraphId="ae77e" Type="Protein">
    <Graphics CenterX="560.5288765536343" CenterY="390.2149521975073" Width="50.94224689273142" Height="20.0" ZOrder="32809" FontWeight="Bold" FontSize="12" Valign="Middle" />
    <Xref Database="Entrez Gene" ID="9021" />
  </DataNode>
  <DataNode TextLabel="OSMR" GraphId="c3011" Type="Protein">
    <Graphics CenterX="611.1816826407961" CenterY="212.84296657535165" Width="60.0" Height="20.0" ZOrder="32811" FontWeight="Bold" FontSize="12" Valign="Middle" />
    <Xref Database="Entrez Gene" ID="9180" />
  </DataNode>
  <DataNode TextLabel="PTPN11" GraphId="f7424" Type="Protein">
    <Graphics CenterX="390.3377323729137" CenterY="355.9457868866699" Width="60.0" Height="20.0" ZOrder="32814" FontWeight="Bold" FontSize="12" Valign="Middle" />
    <Xref Database="Entrez Gene" ID="5781" />
  </DataNode>
  <DataNode TextLabel="MAPK1" GraphId="a43bb" Type="Protein">
    <Graphics CenterX="590.1242605580758" CenterY="762.9634511111836" Width="60.0" Height="20.0" ZOrder="32817" FontWeight="Bold" FontSize="12" Valign="Middle" />
    <Xref Database="Entrez Gene" ID="5594" />
  </DataNode>
  <DataNode TextLabel="STAT1" GraphId="ffe5c" Type="Protein">
    <Graphics CenterX="314.9171059824157" CenterY="520.8851139132598" Width="46.0" Height="20.0" ZOrder="32820" FontWeight="Bold" FontSize="12" Valign="Middle" />
    <Xref Database="Entrez Gene" ID="6772" />
  </DataNode>
  <DataNode TextLabel="PIAS3" GraphId="cc27e" Type="Protein">
    <Graphics CenterX="419.12113317593247" CenterY="891.3584643580638" Width="46.0" Height="20.0" ZOrder="32823" FontWeight="Bold" FontSize="12" Valign="Middle" />
    <Xref Database="Entrez Gene" ID="10401" />
  </DataNode>
  <DataNode TextLabel="STAT5B" GraphId="c2def" Type="Protein">
    <Graphics CenterX="505.4453597070341" CenterY="585.0662568959951" Width="60.0" Height="20.0" ZOrder="32825" FontWeight="Bold" FontSize="12" Valign="Middle" />
    <Xref Database="Entrez Gene" ID="6777" />
  </DataNode>
  <DataNode TextLabel="STAT5B" GraphId="f562e" Type="Protein">
    <Graphics CenterX="505.64704037930267" CenterY="563.650601745045" Width="60.0" Height="20.0" ZOrder="32830" FontWeight="Bold" FontSize="12" Valign="Middle" />
    <Xref Database="Entrez Gene" ID="6777" />
  </DataNode>
  <DataNode TextLabel="CASP3" GraphId="eecb8" Type="Protein">
    <Graphics CenterX="771.3210102680711" CenterY="560.0285986720642" Width="48.0" Height="20.0" ZOrder="32833" FillColor="99ffff" FontWeight="Bold" FontSize="12" Valign="Middle" />
    <Xref Database="Entrez Gene" ID="836" />
  </DataNode>
  <DataNode TextLabel="OSM" GraphId="e01b2" Type="Protein">
    <Graphics CenterX="611.3503475464257" CenterY="103.95238095238095" Width="50.0" Height="20.0" ZOrder="32845" FontWeight="Bold" FontSize="12" Valign="Middle" />
    <Xref Database="Entrez Gene" ID="5008" />
  </DataNode>
  <DataNode TextLabel="SOS1" GraphId="d460f" Type="Protein">
    <Graphics CenterX="680.3953705240192" CenterY="498.7883054250211" Width="50.0" Height="20.0" ZOrder="32864" FontWeight="Bold" FontSize="12" Valign="Middle" />
    <Xref Database="Entrez Gene" ID="6654" />
  </DataNode>
  <DataNode TextLabel="GRB2" GraphId="a4ea6" Type="Protein">
    <Graphics CenterX="680.3659002967308" CenterY="438.6707956261876" Width="50.0" Height="20.0" ZOrder="32866" FontWeight="Bold" FontSize="12" Valign="Middle" />
    <Xref Database="Entrez Gene" ID="2885" />
  </DataNode>
  <DataNode TextLabel="SHC1" GraphId="b75d3" Type="Protein">
    <Graphics CenterX="732.8411900278178" CenterY="498.57656199064064" Width="50.0" Height="20.0" ZOrder="32868" FontWeight="Bold" FontSize="12" Valign="Middle" />
    <Xref Database="Entrez Gene" ID="6464" />
  </DataNode>
  <DataNode TextLabel="IRS1" GraphId="d83b9" Type="Protein">
    <Graphics CenterX="271.79647451028995" CenterY="466.9587821299668" Width="40.0" Height="20.0" ZOrder="32871" FontWeight="Bold" FontSize="12" Valign="Middle" />
    <Xref Database="Entrez Gene" ID="3667" />
  </DataNode>
  <DataNode TextLabel="SRC" GraphId="aa147" Type="Protein">
    <Graphics CenterX="444.6743110597122" CenterY="469.35127656354655" Width="40.65137788057564" Height="20.0" ZOrder="32874" FontWeight="Bold" FontSize="12" Valign="Middle" />
    <Xref Database="Entrez Gene" ID="6714" />
  </DataNode>
  <DataNode TextLabel="STAT3" GraphId="b823f" Type="Protein">
    <Graphics CenterX="388.17672303861707" CenterY="520.0874888047794" Width="60.0" Height="20.0" ZOrder="32877" FontWeight="Bold" FontSize="12" Valign="Middle" />
    <Xref Database="Entrez Gene" ID="6774" />
  </DataNode>
  <DataNode TextLabel="RAF1" GraphId="e86f0" Type="Protein">
    <Graphics CenterX="590.3774315067191" CenterY="560.2868538815715" Width="47.798124762582574" Height="20.0" ZOrder="32882" FontWeight="Bold" FontSize="12" Valign="Middle" />
    <Xref Database="Entrez Gene" ID="5894" />
  </DataNode>
  <DataNode TextLabel="HRAS" GraphId="abb33" Type="Protein">
    <Graphics CenterX="680.7138771961063" CenterY="560.0935765706512" Width="49.42775439221259" Height="20.0" ZOrder="32885" FillColor="99ffff" FontWeight="Bold" FontSize="12" Valign="Middle" />
    <Xref Database="Entrez Gene" ID="3265" />
  </DataNode>
  <DataNode TextLabel="PIK3R1" GraphId="cfd69" Type="Protein">
    <Graphics CenterX="256.90736846006257" CenterY="520.6846129852188" Width="60.0" Height="20.0" ZOrder="32896" FontWeight="Bold" FontSize="12" Valign="Middle" />
    <Xref Database="Entrez Gene" ID="5295" />
  </DataNode>
  <DataNode TextLabel="AKT1" GraphId="a2298" Type="Protein">
    <Graphics CenterX="256.90736846006314" CenterY="636.951550190086" Width="50.0" Height="22.096899619828037" ZOrder="32898" FontWeight="Bold" FontSize="12" Valign="Middle" />
    <Xref Database="Entrez Gene" ID="207" />
  </DataNode>
  <DataNode TextLabel="OSM" GraphId="c58d1" Type="Protein">
    <Graphics CenterX="415.5829442888279" CenterY="103.4453781512605" Width="50.0" Height="20.0" ZOrder="32911" FontWeight="Bold" FontSize="12" Valign="Middle" />
    <Xref Database="Entrez Gene" ID="5008" />
  </DataNode>
  <DataNode TextLabel="STAT3" GraphId="b7a85" Type="Protein" GroupRef="eb8a6">
    <Graphics CenterX="357.14030847279173" CenterY="1057.975443986858" Width="60.0" Height="20.0" ZOrder="32921" FontWeight="Bold" FontSize="12" Valign="Middle" />
    <Xref Database="Entrez Gene" ID="6774" />
  </DataNode>
  <DataNode TextLabel="STAT1" GraphId="c7868" Type="Protein" GroupRef="eb8a6">
    <Graphics CenterX="357.51374463787903" CenterY="1038.0531811401488" Width="60.0" Height="20.0" ZOrder="32926" FontWeight="Bold" FontSize="12" Valign="Middle" />
    <Xref Database="Entrez Gene" ID="6772" />
  </DataNode>
  <DataNode TextLabel="FOS" GraphId="fa965" Type="Protein">
    <Graphics CenterX="357.97683206811604" CenterY="1157.1028091501205" Width="45.0" Height="19.794381699758986" ZOrder="32929" FontWeight="Bold" FontSize="12" Valign="Middle" />
    <Xref Database="Entrez Gene" ID="2353" />
  </DataNode>
  <DataNode TextLabel="PXN" GraphId="e1154" Type="Protein">
    <Graphics CenterX="804.9441704404437" CenterY="498.76459161393143" Width="48.0" Height="20.0" ZOrder="32931" FontWeight="Bold" FontSize="12" Valign="Middle" />
    <Xref Database="Entrez Gene" ID="5829" />
  </DataNode>
  <DataNode TextLabel="PTK2B" GraphId="b50ba" Type="Protein">
    <Graphics CenterX="804.5778135338401" CenterY="354.69861549912065" Width="54.0" Height="20.0" ZOrder="32933" FontWeight="Bold" FontSize="12" Valign="Middle" />
    <Xref Database="Entrez Gene" ID="2185" />
  </DataNode>
  <DataNode TextLabel="CDK2" GraphId="a22a5" Type="Protein">
    <Graphics CenterX="441.9728041161352" CenterY="1058.7393815298988" Width="60.0" Height="20.0" ZOrder="32943" FontWeight="Bold" FontSize="12" Valign="Middle" />
    <Xref Database="Entrez Gene" ID="1017" />
  </DataNode>
  <DataNode TextLabel="CDKN1B" GraphId="aeb0d" Type="Protein">
    <Graphics CenterX="441.89026019026414" CenterY="1038.5624027563094" Width="60.0" Height="20.0" ZOrder="32945" FontWeight="Bold" FontSize="12" Valign="Middle" />
    <Xref Database="Entrez Gene" ID="1027" />
  </DataNode>
  <DataNode TextLabel="CEBPB" GraphId="ea814" Type="Protein">
    <Graphics CenterX="590.6418906255144" CenterY="1120.7870005775183" Width="60.0" Height="20.0" ZOrder="32950" FontWeight="Bold" FontSize="12" Valign="Middle" />
    <Xref Database="Entrez Gene" ID="1051" />
  </DataNode>
  <DataNode TextLabel="RPS6" GraphId="f68e0" Type="Protein">
    <Graphics CenterX="141.7889230664709" CenterY="796.9565254988432" Width="40.42215386705823" Height="23.91305099768647" ZOrder="32953" FontWeight="Bold" FontSize="12" Valign="Middle" />
    <Xref Database="Entrez Gene" ID="6194" />
  </DataNode>
  <DataNode TextLabel="JUNB" GraphId="d9f0e" Type="Protein">
    <Graphics CenterX="358.15325524395655" CenterY="1176.5685843544013" Width="45.0" Height="20.0" ZOrder="32956" FontWeight="Bold" FontSize="12" Valign="Middle" />
    <Xref Database="Entrez Gene" ID="3726" />
  </DataNode>
  <DataNode TextLabel="STAT3" GraphId="cec8f" Type="Protein">
    <Graphics CenterX="404.0758827024826" CenterY="939.1967325022573" Width="60.0" Height="20.0" ZOrder="32980" FontWeight="Bold" FontSize="12" Valign="Middle" />
    <Xref Database="Entrez Gene" ID="6774" />
  </DataNode>
  <DataNode TextLabel="PRKCD" GraphId="fc81f" Type="Protein">
    <Graphics CenterX="360.7981247625827" CenterY="594.2868538815715" Width="48.0" Height="20.0" ZOrder="33005" FontWeight="Bold" FontSize="12" Valign="Middle" />
    <Xref Database="Entrez Gene" ID="5580" />
  </DataNode>
  <DataNode TextLabel="MTOR" GraphId="a57b4" Type="Protein">
    <Graphics CenterX="198.46959533537847" CenterY="647.8458241069295" Width="60.0" Height="20.0" ZOrder="33026" FontWeight="Bold" FontSize="12" Valign="Middle" />
    <Xref Database="Entrez Gene" ID="2475" />
  </DataNode>
  <DataNode TextLabel="MMP13" GraphId="b3a56" Type="Rna">
    <Graphics CenterX="253.3608380507676" CenterY="1324.4911194907957" Width="56.0" Height="20.0" ZOrder="33038" FontStyle="Italic" FontSize="12" Valign="Middle" />
    <Xref Database="Entrez Gene" ID="4322" />
  </DataNode>
  <DataNode TextLabel="TP53" GraphId="f6fb5" Type="Rna">
    <Graphics CenterX="399.0014051927267" CenterY="1270.2950622327446" Width="44.0" Height="20.0" ZOrder="33054" FontStyle="Italic" FontSize="12" Valign="Middle" />
    <Xref Database="Entrez Gene" ID="7157" />
  </DataNode>
  <DataNode TextLabel="STAT1" GraphId="f8387" Type="Protein">
    <Graphics CenterX="314.9171059824157" CenterY="941.8851139132589" Width="56.0" Height="20.0" ZOrder="33066" FontWeight="Bold" FontSize="12" Valign="Middle" />
    <Xref Database="Entrez Gene" ID="6772" />
  </DataNode>
  <DataNode TextLabel="STAT5B" GraphId="edf2d" Type="Protein">
    <Graphics CenterX="505.84098725115075" CenterY="937.9654165598602" Width="58.68419003999293" Height="20.0" ZOrder="33080" FontWeight="Bold" FontSize="12" Valign="Middle" />
    <Xref Database="Entrez Gene" ID="6777" />
  </DataNode>
  <DataNode TextLabel="RICTOR" GraphId="c27e9" Type="Protein">
    <Graphics CenterX="198.46959533537847" CenterY="625.8458241069295" Width="60.0" Height="20.0" ZOrder="33082" FontWeight="Bold" FontSize="12" Valign="Middle" />
    <Xref Database="Entrez Gene" ID="253260" />
  </DataNode>
  <DataNode TextLabel="CREB1" GraphId="e6d5b" Type="Protein">
    <Graphics CenterX="151.9178686555968" CenterY="1135.3108101013308" Width="44.44997697452084" Height="20.0" ZOrder="33086" FontWeight="Bold" FontSize="12" Valign="Middle" />
    <Xref Database="Entrez Gene" ID="1385" />
  </DataNode>
  <DataNode TextLabel="CYR61" GraphId="c50b0" Type="Rna">
    <Graphics CenterX="165.99318992839932" CenterY="1302.3433394820358" Width="56.0" Height="19.31332103592831" ZOrder="33094" FontStyle="Italic" FontSize="12" Valign="Middle" />
    <Xref Database="Entrez Gene" ID="3491" />
  </DataNode>
  <DataNode TextLabel="EGR1" GraphId="fb447" Type="Protein">
    <Graphics CenterX="590.4383155031294" CenterY="1174.5516588961398" Width="60.0" Height="20.0" ZOrder="33102" FontWeight="Bold" FontSize="12" Valign="Middle" />
    <Xref Database="Entrez Gene" ID="1958" />
  </DataNode>
  <DataNode TextLabel="LDLR" GraphId="e46ec" Type="Rna">
    <Graphics CenterX="590.4088452758349" CenterY="1247.64188446005" Width="44.0" Height="20.0" ZOrder="33104" FontStyle="Italic" FontSize="12" Valign="Middle" />
    <Xref Database="Entrez Gene" ID="3949" />
  </DataNode>
  <DataNode TextLabel="EGR1" GraphId="a32d8" Type="Rna">
    <Graphics CenterX="671.2416325732335" CenterY="1298.0066443220865" Width="56.0" Height="20.0" ZOrder="33108" FontStyle="Italic" FontSize="12" Valign="Middle" />
    <Xref Database="Entrez Gene" ID="1958" />
  </DataNode>
  <DataNode TextLabel="CCL2" GraphId="f67ea" Type="Rna">
    <Graphics CenterX="312.8027137379229" CenterY="1248.5914408688343" Width="50.0" Height="20.0" ZOrder="33118" FontStyle="Italic" FontSize="12" Valign="Middle" />
    <Xref Database="Entrez Gene" ID="6347" />
  </DataNode>
  <DataNode TextLabel="MMP1" GraphId="d5e62" Type="Rna">
    <Graphics CenterX="312.8370285269574" CenterY="1270.2054052050808" Width="50.0" Height="20.0" ZOrder="33124" FontStyle="Italic" FontSize="12" Valign="Middle" />
    <Xref Database="Entrez Gene" ID="4312" />
  </DataNode>
  <DataNode TextLabel="MMP3" GraphId="b414f" Type="Rna">
    <Graphics CenterX="253.3608380507677" CenterY="1302.5863575860333" Width="56.0" Height="20.0" ZOrder="33126" FontStyle="Italic" FontSize="12" Valign="Middle" />
    <Xref Database="Entrez Gene" ID="4314" />
  </DataNode>
  <DataNode TextLabel="NFKB1" GraphId="a2d29" Type="Protein">
    <Graphics CenterX="202.12038641255754" CenterY="1040.9847745051713" Width="50.0" Height="20.0" ZOrder="33136" FontWeight="Bold" FontSize="12" Valign="Middle" />
    <Xref Database="Entrez Gene" ID="4790" />
  </DataNode>
  <DataNode TextLabel="NFKBIA" GraphId="a233a" Type="Protein">
    <Graphics CenterX="217.12038641255754" CenterY="730.9847745051713" Width="48.0" Height="20.0" ZOrder="33138" FontWeight="Bold" FontSize="12" Valign="Middle" />
    <Xref Database="Entrez Gene" ID="4792" />
  </DataNode>
  <DataNode TextLabel="RELA" GraphId="bb53d" Type="Protein">
    <Graphics CenterX="202.12038641255754" CenterY="796.9847745051713" Width="60.0" Height="20.0" ZOrder="33140" FontWeight="Bold" FontSize="12" Valign="Middle" />
    <Xref Database="Entrez Gene" ID="5970" />
  </DataNode>
  <DataNode TextLabel="NFKB1" GraphId="c33d2" Type="Protein">
    <Graphics CenterX="202.12038641255754" CenterY="818.9847745051713" Width="60.0" Height="20.0" ZOrder="33142" FontWeight="Bold" FontSize="12" Valign="Middle" />
    <Xref Database="Entrez Gene" ID="4790" />
  </DataNode>
  <DataNode TextLabel="SERPINE1" GraphId="cfb48" Type="Rna">
    <Graphics CenterX="358.32977979139775" CenterY="1301.9431012077077" Width="67.88616703572022" Height="20.0" ZOrder="33148" FontStyle="Italic" FontSize="12" Valign="Middle" />
    <Xref Database="Entrez Gene" ID="5054" />
  </DataNode>
  <DataNode TextLabel="TIMP3" GraphId="a179e" Type="Rna">
    <Graphics CenterX="254.30968328759184" CenterY="1346.0781397798553" Width="56.0" Height="20.0" ZOrder="33152" FontStyle="Italic" FontSize="12" Valign="Middle" />
    <Xref Database="Entrez Gene" ID="7078" />
  </DataNode>
  <DataNode TextLabel="STAT5B" GraphId="f8a75" Type="Protein">
    <Graphics CenterX="506.24959251126666" CenterY="959.1614949912332" Width="60.0" Height="20.0" ZOrder="33222" FontWeight="Bold" FontSize="12" Valign="Middle" />
    <Xref Database="Entrez Gene" ID="6777" />
  </DataNode>
  <DataNode TextLabel="STAT3" GraphId="c357b" Type="Protein">
    <Graphics CenterX="404.12350175010164" CenterY="959.2919705974957" Width="60.0" Height="20.0" ZOrder="33225" FontWeight="Bold" FontSize="12" Valign="Middle" />
    <Xref Database="Entrez Gene" ID="6774" />
  </DataNode>
  <DataNode TextLabel="STAT1" GraphId="ab0d8" Type="Protein">
    <Graphics CenterX="314.9171059824157" CenterY="961.5676168101303" Width="56.0" Height="20.0" ZOrder="33228" FontWeight="Bold" FontSize="12" Valign="Middle" />
    <Xref Database="Entrez Gene" ID="6772" />
  </DataNode>
  <DataNode TextLabel="MAPK3" GraphId="ad840" Type="Protein">
    <Graphics CenterX="590.99857147318" CenterY="1060.4872096578374" Width="60.0" Height="20.0" ZOrder="33231" FontWeight="Bold" FontSize="12" Valign="Middle" />
    <Xref Database="Entrez Gene" ID="5595" />
  </DataNode>
  <DataNode TextLabel="MAPK1" GraphId="fccd5" Type="Protein">
    <Graphics CenterX="590.1242605580758" CenterY="1038.9634511111835" Width="60.0" Height="20.0" ZOrder="33234" FontWeight="Bold" FontSize="12" Valign="Middle" />
    <Xref Database="Entrez Gene" ID="5594" />
  </DataNode>
  <DataNode TextLabel="CASP7" GraphId="b9557" Type="Protein">
    <Graphics CenterX="771.3210102680711" CenterY="582.0285986720642" Width="48.0" Height="20.0" ZOrder="33255" FillColor="99ffff" FontWeight="Bold" FontSize="12" Valign="Middle" />
    <Xref Database="Entrez Gene" ID="840" />
  </DataNode>
  <DataNode TextLabel="CASP9" GraphId="afd61" Type="Protein">
    <Graphics CenterX="771.3210102680711" CenterY="604.0285986720642" Width="48.0" Height="20.0" ZOrder="35351" FillColor="99ffff" FontWeight="Bold" FontSize="12" Valign="Middle" />
    <Xref Database="Entrez Gene" ID="840" />
  </DataNode>
  <State GraphRef="c1e05" TextLabel="GTP" GraphId="e581a">
    <Graphics RelX="1.0" RelY="1.0" Width="24.41758089980999" Height="12.859635144023287" FillColor="ffff00" ShapeType="RoundedRectangle" />
    <Xref Database="" ID="" />
  </State>
  <State GraphRef="af899" TextLabel="T183" GraphId="b6dc2">
    <Graphics RelX="0.8" RelY="1.0" Width="32.0" Height="13.0" FillColor="ffff00" ShapeType="RoundedRectangle" />
    <Xref Database="" ID="" />
  </State>
  <State GraphRef="af899" TextLabel="Y185" GraphId="f9830">
    <Graphics RelX="-0.8" RelY="1.0" Width="32.0" Height="13.0" FillColor="ffff00" ShapeType="RoundedRectangle" />
    <Xref Database="" ID="" />
  </State>
  <State GraphRef="c07a2" TextLabel="S218" GraphId="d0805">
    <Graphics RelX="0.9" RelY="-1.0" Width="34.85258618944505" Height="12.669132702690092" FillColor="ffff33" ShapeType="RoundedRectangle" />
    <Xref Database="" ID="" />
  </State>
  <State GraphRef="f7983" TextLabel="P" GraphId="fd28a">
    <Graphics RelX="-1.0" RelY="1.0" Width="15.0" Height="15.0" FillColor="ffff00" ShapeType="Oval" />
    <Xref Database="" ID="" />
  </State>
  <State GraphRef="c98b7" TextLabel="Y1007" GraphId="d5f4c">
    <Graphics RelX="1.0" RelY="1.0" Width="33.0" Height="13.0" FillColor="ffff00" ShapeType="RoundedRectangle" />
    <Xref Database="" ID="" />
  </State>
  <State GraphRef="c98b7" TextLabel="Y1007" GraphId="cf197">
    <Graphics RelX="1.0" RelY="-1.0" Width="33.0" Height="13.0" FillColor="ffff00" ShapeType="RoundedRectangle" />
    <Xref Database="" ID="" />
  </State>
  <State GraphRef="f2f61" TextLabel="P" GraphId="f540d">
    <Graphics RelX="1.0" RelY="1.0" Width="15.0" Height="15.0" FillColor="ffff00" ShapeType="Oval" />
    <Xref Database="" ID="" />
  </State>
  <State GraphRef="b750e" TextLabel="P" GraphId="dba87">
    <Graphics RelX="1.0" RelY="1.0" Width="15.0" Height="15.0" FillColor="ffff00" ShapeType="Oval" />
    <Xref Database="" ID="" />
  </State>
  <State GraphRef="a84f6" TextLabel="P" GraphId="d0fae">
    <Graphics RelX="1.0" RelY="1.0" Width="15.0" Height="15.0" FillColor="ffff00" ShapeType="Oval" />
    <Xref Database="" ID="" />
  </State>
  <State GraphRef="a9f88" TextLabel="P" GraphId="eb8a9">
    <Graphics RelX="1.0" RelY="1.0" Width="15.0" Height="15.0" FillColor="ffff00" ShapeType="Oval" />
    <Xref Database="" ID="" />
  </State>
  <State GraphRef="f687e" TextLabel="Y759" GraphId="ae6b6">
    <Graphics RelX="1.0" RelY="1.0" Width="32.0" Height="13.0" FillColor="ffff00" ShapeType="RoundedRectangle" />
    <Xref Database="" ID="" />
  </State>
  <State GraphRef="eb5c9" TextLabel="S226" GraphId="c3f31">
    <Graphics RelX="1.0" RelY="1.0" Width="33.0" Height="13.0" FillColor="ffff00" ShapeType="RoundedRectangle" />
    <Xref Database="" ID="" />
  </State>
  <State GraphRef="eb5c9" TextLabel="S222" GraphId="b4ec9">
    <Graphics RelX="-0.7666666666666667" RelY="1.0" Width="32.0" Height="13.0" FillColor="ffff00" ShapeType="RoundedRectangle" />
    <Xref Database="" ID="" />
  </State>
  <State GraphRef="a5326" TextLabel="Y705" GraphId="e2a0e">
    <Graphics RelX="1.0" RelY="1.0" Width="32.275657913763894" Height="13.317273099983368" FillColor="ffff00" ShapeType="RoundedRectangle" />
    <Xref Database="" ID="" />
  </State>
  <State GraphRef="d5331" TextLabel="Y701" GraphId="df33e">
    <Graphics RelX="-1.0" RelY="1.0" Width="32.0" Height="13.0" FillColor="ffff00" ShapeType="RoundedRectangle" />
    <Xref Database="" ID="" />
  </State>
  <State GraphRef="ced2c" TextLabel="Y782" GraphId="e5d0f">
    <Graphics RelX="-1.0" RelY="-1.0" Width="32.0" Height="13.0" FillColor="ffff00" ShapeType="RoundedRectangle" />
    <Xref Database="" ID="" />
  </State>
  <State GraphRef="d344d" TextLabel="Y1022" GraphId="bdcdb">
    <Graphics RelX="1.0" RelY="1.0" Width="33.0" Height="13.0" FillColor="ffff00" ShapeType="RoundedRectangle" />
    <Xref Database="" ID="" />
  </State>
  <State GraphRef="d344d" TextLabel="Y1023" GraphId="cc1bc">
    <Graphics RelX="1.0" RelY="-1.0" Width="33.0" Height="13.0" FillColor="ffff00" ShapeType="RoundedRectangle" />
    <Xref Database="" ID="" />
  </State>
  <State GraphRef="cffe7" TextLabel="Y180" GraphId="ae0c8">
    <Graphics RelX="1.0" RelY="1.0" Width="32.0" Height="13.0" FillColor="ffff00" ShapeType="RoundedRectangle" />
    <Xref Database="" ID="" />
  </State>
  <State GraphRef="cffe7" TextLabel="Y182" GraphId="e4abc">
    <Graphics RelX="1.0" RelY="-1.0" Width="32.0" Height="13.0" FillColor="ffff00" ShapeType="Oval" />
    <Xref Database="" ID="" />
  </State>
  <State GraphRef="a5d1b" TextLabel="Y980" GraphId="d9751">
    <Graphics RelX="1.0" RelY="1.0" Width="33.14053181558006" Height="14.323044721958468" FillColor="ffff00" ShapeType="RoundedRectangle" />
    <Xref Database="" ID="" />
  </State>
  <State GraphRef="c588b" TextLabel="Y1054" GraphId="ca2c0">
    <Graphics RelX="-1.0" RelY="1.0" Width="36.0" Height="13.0" FillColor="ffff00" ShapeType="RoundedRectangle" />
    <Xref Database="" ID="" />
  </State>
  <State GraphRef="c588b" TextLabel="Y1055" GraphId="e587e">
    <Graphics RelX="-1.0" RelY="-1.0" Width="33.0" Height="12.465557427058457" FillColor="ffff00" ShapeType="RoundedRectangle" />
    <Xref Database="" ID="" />
  </State>
  <State GraphRef="d52b4" TextLabel="P" GraphId="fb06a">
    <Graphics RelX="1.0" RelY="1.0" Width="15.0" Height="15.0" FillColor="ffff00" ShapeType="Oval" />
    <Xref Database="" ID="" />
  </State>
  <State GraphRef="a50ce" TextLabel="Y204" GraphId="d5e5c">
    <Graphics RelX="1.0" RelY="1.0" Width="32.0" Height="13.0" FillColor="ffff00" ShapeType="RoundedRectangle" />
    <Xref Database="" ID="" />
  </State>
  <State GraphRef="a50ce" TextLabel="Y202" GraphId="e3413">
    <Graphics RelX="-1.0" RelY="1.0" Width="32.0" Height="13.0" FillColor="ffff00" ShapeType="RoundedRectangle" />
    <Xref Database="" ID="" />
  </State>
  <State GraphRef="c3011" TextLabel="Y861" GraphId="f3a90">
    <Graphics RelX="1.0" RelY="1.0" Width="32.0" Height="13.0" FillColor="ffff00" ShapeType="RoundedRectangle" />
    <Xref Database="" ID="" />
  </State>
  <State GraphRef="f7424" TextLabel="Y542" GraphId="ff843">
    <Graphics RelX="1.0" RelY="1.0" Width="32.0" Height="13.0" FillColor="ffff00" ShapeType="RoundedRectangle" />
    <Xref Database="" ID="" />
  </State>
  <State GraphRef="f7424" TextLabel="Y580" GraphId="ff071">
    <Graphics RelX="0.9666666666666667" RelY="-1.0" Width="32.0" Height="13.0" FillColor="ffff00" ShapeType="RoundedRectangle" />
    <Xref Database="" ID="" />
  </State>
  <State GraphRef="a43bb" TextLabel="Y187" GraphId="cc28e">
    <Graphics RelX="1.0" RelY="-1.0" Width="32.0" Height="13.0" FillColor="ffff33" ShapeType="RoundedRectangle" />
    <Xref Database="" ID="" />
  </State>
  <State GraphRef="a43bb" TextLabel="Y185" GraphId="bf34b">
    <Graphics RelX="-1.0" RelY="-1.0" Width="32.0" Height="13.0" FillColor="ffff00" ShapeType="RoundedRectangle" />
    <Xref Database="" ID="" />
  </State>
  <State GraphRef="ffe5c" TextLabel="Y701" GraphId="ec2f1">
    <Graphics RelX="1.0" RelY="1.0" Width="32.0" Height="13.0" FillColor="ffff00" ShapeType="RoundedRectangle" />
    <Xref Database="" ID="" />
  </State>
  <State GraphRef="f562e" TextLabel="Y699" GraphId="eee62">
    <Graphics RelX="-1.0" RelY="0.9" Width="32.0" Height="13.0" FillColor="ffff00" ShapeType="RoundedRectangle" />
    <Xref Database="" ID="" />
  </State>
  <State GraphRef="b75d3" TextLabel="P" GraphId="cacbc">
    <Graphics RelX="1.0" RelY="1.0" Width="15.0" Height="15.0" FillColor="ffff00" ShapeType="Oval" />
    <Xref Database="" ID="" />
  </State>
  <State GraphRef="d83b9" TextLabel="P" GraphId="ffa99">
    <Graphics RelX="1.0" RelY="1.0" Width="15.0" Height="15.0" FillColor="ffff00" ShapeType="Oval" />
    <Xref Database="" ID="" />
  </State>
  <State GraphRef="aa147" TextLabel="Y419" GraphId="f5f8b">
    <Graphics RelX="1.0" RelY="1.0" Width="32.0" Height="13.0" FillColor="ffff00" ShapeType="RoundedRectangle" />
    <Xref Database="" ID="" />
  </State>
  <State GraphRef="b823f" TextLabel="S727" GraphId="b9983">
    <Graphics RelX="1.0" RelY="-1.0" Width="32.0" Height="13.0" FillColor="ffff00" ShapeType="RoundedRectangle" />
    <Xref Database="" ID="" />
  </State>
  <State GraphRef="b823f" TextLabel="Y705" GraphId="f1e97">
    <Graphics RelX="1.0" RelY="1.0" Width="32.0" Height="13.0" FillColor="ffff33" ShapeType="RoundedRectangle" />
    <Xref Database="" ID="" />
  </State>
  <State GraphRef="e86f0" TextLabel="S338" GraphId="df5e5">
    <Graphics RelX="1.0" RelY="1.0" Width="32.223506111989536" Height="12.0" FillColor="ffff00" ShapeType="RoundedRectangle" />
    <Xref Database="" ID="" />
  </State>
  <State GraphRef="abb33" TextLabel="GTP" GraphId="bbc33">
    <Graphics RelX="1.0" RelY="1.0" Width="23.07916082027532" Height="14.484389149508388" FillColor="ffff00" ShapeType="RoundedRectangle" />
    <Xref Database="" ID="" />
  </State>
  <State GraphRef="a2298" TextLabel="T308" GraphId="c6760">
    <Graphics RelX="1.0" RelY="1.0" Width="32.0" Height="13.0" FillColor="ffff00" ShapeType="RoundedRectangle" />
    <Xref Database="" ID="" />
  </State>
  <State GraphRef="a2298" TextLabel="S473" GraphId="e0e5e">
    <Graphics RelX="1.0" RelY="-1.0" Width="32.0" Height="13.0" FillColor="ffff00" ShapeType="RoundedRectangle" />
    <Xref Database="" ID="" />
  </State>
  <State GraphRef="b7a85" TextLabel="Y705" GraphId="a4810">
    <Graphics RelX="0.9" RelY="1.0" Width="32.0" Height="13.0" FillColor="ffff00" ShapeType="RoundedRectangle" />
    <Xref Database="" ID="" />
  </State>
  <State GraphRef="c7868" TextLabel="Y701" GraphId="b7a46">
    <Graphics RelX="0.9333333333333333" RelY="-1.0" Width="32.0" Height="13.0" FillColor="ffff00" ShapeType="RoundedRectangle" />
    <Xref Database="" ID="" />
  </State>
  <State GraphRef="b50ba" TextLabel="P" GraphId="d0fdb">
    <Graphics RelX="0.9259259259259259" RelY="1.0" Width="13.552435092623682" Height="13.334997946257317" FillColor="ffff00" ShapeType="RoundedRectangle" />
    <Xref Database="" ID="" />
  </State>
  <State GraphRef="ea814" TextLabel="P" GraphId="d2a7f">
    <Graphics RelX="1.0" RelY="1.0" Width="15.0" Height="15.0" FillColor="ffff00" ShapeType="Oval" />
    <Xref Database="" ID="" />
  </State>
  <State GraphRef="f68e0" TextLabel="S235" GraphId="eaa31">
    <Graphics RelX="-1.0" RelY="1.0" Width="32.0" Height="13.0" FillColor="ffff00" ShapeType="RoundedRectangle" />
    <Xref Database="" ID="" />
  </State>
  <State GraphRef="f68e0" TextLabel="S236" GraphId="b3d60">
    <Graphics RelX="-1.0" RelY="-1.0" Width="32.0" Height="13.0" FillColor="ffff00" ShapeType="RoundedRectangle" />
    <Xref Database="" ID="" />
  </State>
  <State GraphRef="d9f0e" TextLabel="P" GraphId="fc747">
    <Graphics RelX="1.0" RelY="1.0" Width="15.0" Height="15.0" FillColor="ffff00" ShapeType="Oval" />
    <Xref Database="" ID="" />
  </State>
  <State GraphRef="fc81f" TextLabel="P" GraphId="ca74c">
    <Graphics RelX="1.0" RelY="1.0" Width="15.0" Height="15.0" FillColor="ffff00" ShapeType="Oval" />
    <Xref Database="" ID="" />
  </State>
  <State GraphRef="e6d5b" TextLabel="S133" GraphId="b99f7">
    <Graphics RelX="-1.0" RelY="1.0" Width="38.0" Height="15.0" FillColor="ffff00" ShapeType="RoundedRectangle" />
    <Xref Database="" ID="" />
  </State>
  <State GraphRef="a233a" TextLabel="P" GraphId="ddebb">
    <Graphics RelX="0.9230769230769231" RelY="1.0" Width="15.0" Height="15.0" FillColor="ffff00" ShapeType="Oval" />
    <Xref Database="" ID="" />
  </State>
  <State GraphRef="a233a" TextLabel="Ub" GraphId="b92f6">
    <Graphics RelX="-0.8493589743589745" RelY="1.0" Width="15.0" Height="15.0" FillColor="ffff00" ShapeType="Oval" />
    <Xref Database="" ID="" />
  </State>
  <State GraphRef="f8a75" TextLabel="Y699" GraphId="b91ec">
    <Graphics RelX="1.0" RelY="-1.0" Width="32.0" Height="13.0" FillColor="ffff00" ShapeType="RoundedRectangle" />
    <Xref Database="" ID="" />
  </State>
  <State GraphRef="c357b" TextLabel="Y705" GraphId="b0359">
    <Graphics RelX="1.0" RelY="-1.0" Width="32.0" Height="13.0" FillColor="ffff00" ShapeType="RoundedRectangle" />
    <Xref Database="" ID="" />
  </State>
  <State GraphRef="ab0d8" TextLabel="Y701" GraphId="b1d2c">
    <Graphics RelX="-1.0" RelY="-1.0" Width="32.0" Height="13.0" FillColor="ffff33" ShapeType="RoundedRectangle" />
    <Xref Database="" ID="" />
  </State>
  <State GraphRef="ad840" TextLabel="Y204" GraphId="d771e">
    <Graphics RelX="1.0" RelY="1.0" Width="31.001428526819836" Height="15.0" FillColor="ffff00" ShapeType="RoundedRectangle" />
    <Xref Database="" ID="" />
  </State>
  <State GraphRef="ad840" TextLabel="Y202" GraphId="e4bd5">
    <Graphics RelX="-0.8333333333333334" RelY="1.0" Width="28.001428526819836" Height="16.0" FillColor="ffff00" ShapeType="RoundedRectangle" />
    <Xref Database="" ID="" />
  </State>
  <State GraphRef="fccd5" TextLabel="Y185" GraphId="c915d">
    <Graphics RelX="-1.0" RelY="-1.0" Width="31.0" Height="15.0" FillColor="ffff00" ShapeType="RoundedRectangle" />
    <Xref Database="" ID="" />
  </State>
  <State GraphRef="fccd5" TextLabel="Y187" GraphId="defcc">
    <Graphics RelX="1.0" RelY="-1.0" Width="32.875739441924225" Height="16.0" FillColor="ffff33" ShapeType="RoundedRectangle" />
    <Xref Database="" ID="" />
  </State>
  <Interaction GraphId="b1365">
    <Graphics ZOrder="-38" LineStyle="Broken" LineThickness="2.0" Color="00ffff">
      <Point X="505.4453597070341" Y="595.0662568959951" GraphRef="c2def" RelX="0.0" RelY="1.0" />
      <Point X="505.84098725115075" Y="927.9654165598602" GraphRef="edf2d" RelX="0.0" RelY="-1.0" ArrowHead="Arrow" />
    </Graphics>
    <Xref Database="" ID="" />
  </Interaction>
  <Interaction GraphId="d9c37">
    <Graphics ZOrder="-31" LineStyle="Broken" LineThickness="2.0">
      <Point X="590.2731028954498" Y="682.0654943344431" GraphRef="eb5c9" RelX="0.0" RelY="1.0" />
      <Point X="590.1242605580758" Y="752.9634511111836" GraphRef="a43bb" RelX="0.0" RelY="-1.0" ArrowHead="Arrow" />
    </Graphics>
    <Xref Database="" ID="" />
  </Interaction>
  <Interaction GraphId="id46666ce5">
    <Graphics ZOrder="-26" LineThickness="3.0">
      <Point X="513.7342047930287" Y="203.9831932773109" />
      <Point X="513.7342047930287" Y="222.890756302521" />
    </Graphics>
    <Xref Database="" ID="" />
  </Interaction>
  <Interaction GraphId="id7ef10e60">
    <Graphics ZOrder="12288" LineThickness="2.0">
      <Point X="757.0" Y="1110.0" />
      <Point X="757.0" Y="1121.0" />
    </Graphics>
    <Xref Database="" ID="" />
  </Interaction>
  <Interaction GraphId="idc175c034">
    <Graphics ZOrder="12290" LineThickness="2.0">
      <Point X="404.12350175010164" Y="969.2919705974957" GraphRef="c357b" RelX="0.0" RelY="1.0" />
      <Point X="405.03152480835706" Y="1104.6666666666665" GraphRef="e207a" RelX="0.0" RelY="0.0" />
    </Graphics>
    <Xref Database="" ID="" />
  </Interaction>
  <Interaction GraphId="id64fa041c">
    <Graphics ZOrder="12296" LineThickness="2.0" Color="00cc00">
      <Point X="217.12038641255754" Y="740.9847745051713" GraphRef="a233a" RelX="0.0" RelY="1.0" />
      <Point X="217.12038641255754" Y="786.9847745051713" GraphRef="bb53d" RelX="0.5" RelY="-1.0" ArrowHead="Arrow" />
    </Graphics>
    <Xref Database="" ID="" />
  </Interaction>
  <Interaction GraphId="idcf8c7bb">
    <Graphics ConnectorType="Elbow" ZOrder="12298" LineThickness="2.0">
      <Point X="521.25" Y="1237.25" GraphRef="e5901" RelX="-0.5" RelY="-1.0" ArrowHead="mim-transcription-translation" />
      <Point X="398.0" Y="1104.6666666666665" />
      <Anchor Position="1.0" Shape="None" GraphId="ae13b" />
      <Anchor Position="0.9725152124754773" Shape="None" GraphId="e207a" />
    </Graphics>
    <Xref Database="" ID="" />
  </Interaction>
  <Interaction GraphId="id9cf4b402">
    <Graphics ZOrder="12300" LineThickness="2.0">
      <Point X="211.0" Y="757.0" />
      <Point X="222.0" Y="757.0" />
    </Graphics>
    <Xref Database="" ID="" />
  </Interaction>
  <Interaction GraphId="id2a132160">
    <Graphics ZOrder="12304" LineThickness="2.0" Color="00cc00">
      <Point X="403.17672303861707" Y="530.0874888047794" GraphRef="b823f" RelX="0.5" RelY="1.0" />
      <Point X="403.2243420862361" Y="786.1827269000166" GraphRef="a5326" RelX="0.5" RelY="-1.0" ArrowHead="Arrow" />
    </Graphics>
    <Xref Database="" ID="" />
  </Interaction>
  <Interaction GraphId="idf7c4d4b8">
    <Graphics ConnectorType="Elbow" ZOrder="12306" LineStyle="Broken" LineThickness="2.0">
      <Point X="478.5156830715719" Y="365.4590512920792" GraphRef="d344d" RelX="0.0" RelY="1.0" />
      <Point X="375.1560787909309" Y="428.57142857142856" />
      <Point X="271.79647451028995" Y="456.9587821299668" GraphRef="d83b9" RelX="0.0" RelY="-1.0" ArrowHead="Arrow" />
    </Graphics>
    <Xref Database="" ID="" />
  </Interaction>
  <Interaction GraphId="id83f5db33">
    <Graphics ConnectorType="Elbow" ZOrder="12308" LineStyle="Broken" LineThickness="2.0">
      <Point X="511.35185185185213" Y="238.84453781512565" GraphRef="c765e" RelX="0.0" RelY="1.0" />
      <Point X="409.60566001813606" Y="295.0" />
      <Point X="307.85946818441994" Y="346.17695527804153" GraphRef="a5d1b" RelX="0.0" RelY="-1.0" ArrowHead="Arrow" />
    </Graphics>
    <Xref Database="" ID="" />
  </Interaction>
  <Interaction GraphId="id2d32c46f">
    <Graphics ConnectorType="Elbow" ZOrder="12310" LineStyle="Broken" LineThickness="2.0">
      <Point X="478.5156830715719" Y="365.4590512920792" GraphRef="d344d" RelX="0.0" RelY="1.0" />
      <Point X="440.8462030550945" Y="428.0" />
      <Point X="403.17672303861707" Y="510.08748880477935" GraphRef="b823f" RelX="0.5" RelY="-1.0" ArrowHead="Arrow" />
    </Graphics>
    <Xref Database="" ID="" />
  </Interaction>
  <Interaction GraphId="ide9ae73cb">
    <Graphics ZOrder="12312" LineThickness="2.0" Color="ff0000">
      <Point X="419.12113317593247" Y="901.3584643580638" GraphRef="cc27e" RelX="0.0" RelY="1.0" />
      <Point X="419.0758827024826" Y="929.1967325022573" GraphRef="cec8f" RelX="0.5" RelY="-1.0" ArrowHead="TBar" />
    </Graphics>
    <Xref Database="" ID="" />
  </Interaction>
  <Interaction GraphId="id86ee17e3">
    <Graphics ZOrder="12314" LineThickness="2.0" Color="00cc00">
      <Point X="680.1452850614572" Y="364.7470775012229" GraphRef="c98b7" RelX="0.5" RelY="1.0" />
      <Point X="680.3659002967308" Y="428.6707956261876" GraphRef="a4ea6" RelX="0.0" RelY="-1.0" ArrowHead="Arrow" />
    </Graphics>
    <Xref Database="" ID="" />
  </Interaction>
  <Interaction GraphId="c97c2">
    <Graphics ZOrder="32837" LineThickness="3.0" Color="ff00cc">
      <Point X="611.3503475464257" Y="113.95238095238095" GraphRef="e01b2" RelX="0.0" RelY="1.0" />
      <Point X="611.0046431716257" Y="139.90821375555265" GraphRef="dd1b5" RelX="0.0" RelY="-1.0" />
    </Graphics>
    <Xref Database="" ID="" />
  </Interaction>
  <Interaction GraphId="c40e5">
    <Graphics ZOrder="32839" LineThickness="2.0">
      <Point X="611.0023083307394" Y="169.59468831418417" GraphRef="d3ac7" RelX="0.0" RelY="1.0" />
      <Point X="611.1816826407961" Y="202.84296657535165" GraphRef="c3011" RelX="0.0" RelY="-1.0" />
    </Graphics>
    <Xref Database="" ID="" />
  </Interaction>
  <Interaction GraphId="be230">
    <Graphics ConnectorType="Elbow" ZOrder="32854" LineThickness="2.0" Color="00cc00">
      <Point X="695.1452850614572" Y="354.7470775012229" GraphRef="c98b7" RelX="1.0" RelY="0.0" />
      <Point X="732.8411900278178" Y="488.57656199064064" GraphRef="b75d3" RelX="0.0" RelY="-1.0" ArrowHead="Arrow" />
    </Graphics>
    <Xref Database="" ID="" />
  </Interaction>
  <Interaction GraphId="add52">
    <Graphics ConnectorType="Elbow" ZOrder="32858" LineThickness="2.0" Color="00cc00">
      <Point X="705.3659002967308" Y="438.6707956261876" GraphRef="a4ea6" RelX="1.0" RelY="0.0" />
      <Point X="720.3411900278178" Y="488.57656199064064" GraphRef="b75d3" RelX="-0.5" RelY="-1.0" ArrowHead="Arrow" />
    </Graphics>
    <Xref Database="" ID="" />
  </Interaction>
  <Interaction GraphId="a4e18">
    <Graphics ZOrder="32880" LineThickness="2.0" Color="00cc00">
      <Point X="680.3659002967308" Y="448.6707956261876" GraphRef="a4ea6" RelX="0.0" RelY="1.0" />
      <Point X="680.3953705240192" Y="488.7883054250211" GraphRef="d460f" RelX="0.0" RelY="-1.0" ArrowHead="Arrow" />
    </Graphics>
    <Xref Database="" ID="" />
  </Interaction>
  <Interaction GraphId="a90a6">
    <Graphics ZOrder="32888" LineStyle="Broken" LineThickness="2.0">
      <Point X="590.3774315067191" Y="570.2868538815715" GraphRef="e86f0" RelX="0.0" RelY="1.0" />
      <Point X="590.1474138105549" Y="640.16913270269" GraphRef="c07a2" RelX="0.0" RelY="-1.0" ArrowHead="Arrow" />
    </Graphics>
    <Xref Database="" ID="" />
  </Interaction>
  <Interaction GraphId="e2d6b">
    <Graphics ZOrder="32890" LineStyle="Broken" LineThickness="2.0">
      <Point X="680.3953705240192" Y="508.7883054250211" GraphRef="d460f" RelX="0.0" RelY="1.0" />
      <Point X="680.7138771961063" Y="550.0935765706512" GraphRef="abb33" RelX="0.0" RelY="-1.0" ArrowHead="Arrow" />
    </Graphics>
    <Xref Database="" ID="" />
  </Interaction>
  <Interaction GraphId="e8e93">
    <Graphics ZOrder="32892" LineThickness="2.0" Color="00cc00">
      <Point X="656.0" Y="560.0935765706512" GraphRef="abb33" RelX="-1.0" RelY="0.0" />
      <Point X="614.2764938880104" Y="560.2868538815715" GraphRef="e86f0" RelX="1.0" RelY="0.0" ArrowHead="Arrow" />
    </Graphics>
    <Xref Database="" ID="" />
  </Interaction>
  <Interaction GraphId="e7b82">
    <Graphics ZOrder="32894" LineThickness="2.0" Color="00cc00">
      <Point X="271.79647451028995" Y="476.9587821299668" GraphRef="d83b9" RelX="0.0" RelY="1.0" />
      <Point X="271.90736846006257" Y="510.6846129852188" GraphRef="cfd69" RelX="0.5" RelY="-1.0" ArrowHead="Arrow" />
    </Graphics>
    <Xref Database="" ID="" />
  </Interaction>
  <Interaction GraphId="cd7ab">
    <Graphics ZOrder="32901" LineStyle="Broken" LineThickness="2.0">
      <Point X="256.90736846006257" Y="530.6846129852188" GraphRef="cfd69" RelX="0.0" RelY="1.0" />
      <Point X="256.90736846006314" Y="625.903100380172" GraphRef="a2298" RelX="0.0" RelY="-1.0" ArrowHead="Arrow" />
    </Graphics>
    <Xref Database="" ID="" />
  </Interaction>
  <Interaction GraphId="b79e8">
    <Graphics ZOrder="32903" LineThickness="3.0" Color="ff00cc">
      <Point X="415.5829442888279" Y="113.4453781512605" GraphRef="c58d1" RelX="0.0" RelY="1.0" />
      <Point X="415.2848589616476" Y="139.35359190681322" GraphRef="e7b65" RelX="0.0" RelY="-1.0" />
    </Graphics>
    <Xref Database="" ID="" />
  </Interaction>
  <Interaction GraphId="ca531">
    <Graphics ZOrder="32905" LineThickness="2.0">
      <Point X="415.2825241207613" Y="169.04006646544462" GraphRef="d7a2e" RelX="0.0" RelY="1.0" />
      <Point X="415.05191384310467" Y="201.0848174962797" GraphRef="f7983" RelX="0.0" RelY="-1.0" />
    </Graphics>
    <Xref Database="" ID="" />
  </Interaction>
  <Interaction GraphId="fd987">
    <Graphics ConnectorType="Elbow" ZOrder="32913" LineThickness="2.0" Color="00cc00">
      <Point X="565.2922230389142" Y="222.95250886094888" GraphRef="ced2c" RelX="0.5" RelY="1.0" />
      <Point X="615.2187540501857" Y="280.0" />
      <Point X="665.1452850614572" Y="344.7470775012229" GraphRef="c98b7" RelX="0.0" RelY="-1.0" ArrowHead="Arrow" />
    </Graphics>
    <Xref Database="" ID="" />
  </Interaction>
  <Interaction GraphId="cf28c">
    <Graphics ZOrder="32915" LineThickness="2.0" Color="00cc00">
      <Point X="478.00925925925907" Y="280.1944444444444" />
      <Point X="478.5156830715719" Y="345.4590512920792" GraphRef="d344d" RelX="0.0" RelY="-1.0" ArrowHead="Arrow" />
    </Graphics>
    <Xref Database="" ID="" />
  </Interaction>
  <Interaction GraphId="d0c0c">
    <Graphics ConnectorType="Elbow" ZOrder="32917" LineThickness="2.0" Color="0000ff">
      <Point X="650.1452850614572" Y="344.7470775012229" GraphRef="c98b7" RelX="-0.5" RelY="-1.0" />
      <Point X="600.2187540501857" Y="315.0" />
      <Point X="550.2922230389142" Y="222.95250886094888" GraphRef="ced2c" RelX="0.0" RelY="1.0" ArrowHead="Arrow" />
    </Graphics>
    <Xref Database="" ID="" />
  </Interaction>
  <Interaction GraphId="f2249">
    <Graphics ConnectorType="Elbow" ZOrder="32919" LineThickness="2.0" Color="00cc00">
      <Point X="633.1816826407961" Y="229.34296657535165" GraphRef="f3a90" RelX="-0.5" RelY="1.0" />
      <Point X="689.261436334307" Y="260.0" />
      <Point X="745.3411900278178" Y="488.57656199064064" GraphRef="b75d3" RelX="0.5" RelY="-1.0" ArrowHead="Arrow" />
    </Graphics>
    <Xref Database="" ID="" />
  </Interaction>
  <Interaction GraphId="bb6c3">
    <Graphics ConnectorType="Elbow" ZOrder="32924" LineStyle="Broken" LineThickness="2.0">
      <Point X="307.85946818441994" Y="366.17695527804153" GraphRef="a5d1b" RelX="0.0" RelY="1.0" />
      <Point X="340.5180956115185" Y="408.0" />
      <Point X="373.17672303861707" Y="510.08748880477935" GraphRef="b823f" RelX="-0.5" RelY="-1.0" ArrowHead="Arrow" />
    </Graphics>
    <Xref Database="" ID="" />
  </Interaction>
  <Interaction GraphId="ee28a">
    <Graphics ConnectorType="Elbow" ZOrder="32966" LineThickness="2.0" Color="00cc00">
      <Point X="565.2922230389142" Y="222.95250886094888" GraphRef="ced2c" RelX="0.5" RelY="1.0" />
      <Point X="504.9832670493132" Y="280.0" />
      <Point X="444.6743110597122" Y="459.35127656354655" GraphRef="aa147" RelX="0.0" RelY="-1.0" ArrowHead="Arrow" />
    </Graphics>
    <Xref Database="" ID="" />
  </Interaction>
  <Interaction GraphId="cb214">
    <Graphics ConnectorType="Elbow" ZOrder="32968" LineThickness="2.0" Color="ff0000">
      <Point X="535.0577531072686" Y="390.2149521975073" GraphRef="ae77e" RelX="-1.0" RelY="0.0" />
      <Point X="491.0156830715719" Y="365.4590512920792" GraphRef="d344d" RelX="0.5" RelY="1.0" ArrowHead="TBar" />
    </Graphics>
    <Xref Database="" ID="" />
  </Interaction>
  <Interaction GraphId="b2259">
    <Graphics ConnectorType="Elbow" ZOrder="32970" LineStyle="Broken" LineThickness="2.0">
      <Point X="461.35944992967154" Y="221.67568208085405" GraphRef="f687e" RelX="-0.5" RelY="1.0" />
      <Point X="425.8485911512926" Y="258.0" />
      <Point X="390.3377323729137" Y="345.9457868866699" GraphRef="f7424" RelX="0.0" RelY="-1.0" ArrowHead="Arrow" />
    </Graphics>
    <Xref Database="" ID="" />
  </Interaction>
  <Interaction GraphId="d91d1">
    <Graphics ConnectorType="Elbow" ZOrder="32972" LineThickness="2.0" Color="0000ff">
      <Point X="491.0156830715719" Y="345.4590512920792" GraphRef="d344d" RelX="0.5" RelY="-1.0" />
      <Point X="520.653953055243" Y="315.0" />
      <Point X="550.2922230389142" Y="222.95250886094888" GraphRef="ced2c" RelX="0.0" RelY="1.0" ArrowHead="Arrow" />
    </Graphics>
    <Xref Database="" ID="" />
  </Interaction>
  <Interaction GraphId="f12ab">
    <Graphics ConnectorType="Elbow" ZOrder="32974" LineThickness="2.0" Color="0000ff">
      <Point X="602.7109062334447" Y="344.0344425729416" GraphRef="c588b" RelX="0.0" RelY="-1.0" />
      <Point X="576.5015646361794" Y="315.0" />
      <Point X="550.2922230389142" Y="222.95250886094888" GraphRef="ced2c" RelX="0.0" RelY="1.0" ArrowHead="Arrow" />
    </Graphics>
    <Xref Database="" ID="" />
  </Interaction>
  <Interaction GraphId="bd195">
    <Graphics ConnectorType="Elbow" ZOrder="32976" LineStyle="Broken" LineThickness="2.0">
      <Point X="419.12350175010164" Y="969.2919705974957" GraphRef="c357b" RelX="0.5" RelY="1.0" />
      <Point X="430.5068809701829" Y="991.0" />
      <Point X="441.89026019026414" Y="1028.5624027563094" GraphRef="aeb0d" RelX="0.0" RelY="-1.0" ArrowHead="Arrow" />
    </Graphics>
    <Xref Database="" ID="" />
  </Interaction>
  <Interaction GraphId="d18a3">
    <Graphics ZOrder="32982" LineStyle="Broken" LineThickness="2.0" Color="00ffff">
      <Point X="389.2243420862361" Y="806.1827269000166" GraphRef="a5326" RelX="0.0" RelY="1.0" />
      <Point X="389.0758827024826" Y="929.1967325022573" GraphRef="cec8f" RelX="-0.5" RelY="-1.0" ArrowHead="Arrow" />
    </Graphics>
    <Xref Database="" ID="" />
  </Interaction>
  <Interaction GraphId="fb11b">
    <Graphics ConnectorType="Elbow" ZOrder="32984" LineStyle="Broken" LineThickness="2.0">
      <Point X="307.85946818441994" Y="366.17695527804153" GraphRef="a5d1b" RelX="0.0" RelY="1.0" />
      <Point X="274.88341832224125" Y="408.0" />
      <Point X="241.90736846006257" Y="510.6846129852188" GraphRef="cfd69" RelX="-0.5" RelY="-1.0" ArrowHead="Arrow" />
    </Graphics>
    <Xref Database="" ID="" />
  </Interaction>
  <Interaction GraphId="dd2df">
    <Graphics ConnectorType="Elbow" ZOrder="32986" LineThickness="2.0" Color="00cc00">
      <Point X="444.6743110597122" Y="479.35127656354655" GraphRef="aa147" RelX="0.0" RelY="1.0" />
      <Point X="418.17672303861707" Y="520.0874888047794" GraphRef="b823f" RelX="1.0" RelY="0.0" ArrowHead="Arrow" />
    </Graphics>
    <Xref Database="" ID="" />
  </Interaction>
  <Interaction GraphId="ccceb">
    <Graphics ConnectorType="Elbow" ZOrder="32988" LineStyle="Broken" LineThickness="2.0">
      <Point X="256.90736846006314" Y="648.0" GraphRef="a2298" RelX="0.0" RelY="1.0" />
      <Point X="316.0658552731496" Y="705.0" />
      <Point X="375.2243420862361" Y="786.1827269000166" GraphRef="a5326" RelX="-0.5" RelY="-1.0" ArrowHead="Arrow" />
    </Graphics>
    <Xref Database="" ID="" />
  </Interaction>
  <Interaction GraphId="f5b39">
    <Graphics ConnectorType="Elbow" ZOrder="32990" LineStyle="Broken" LineThickness="2.0">
      <Point X="611.1816826407961" Y="222.84296657535165" GraphRef="c3011" RelX="0.0" RelY="1.0" />
      <Point X="707.8797480873181" Y="301.0" />
      <Point X="804.5778135338401" Y="344.69861549912065" GraphRef="b50ba" RelX="0.0" RelY="-1.0" ArrowHead="Arrow" />
    </Graphics>
    <Xref Database="" ID="" />
  </Interaction>
  <Interaction GraphId="fd1e0">
    <Graphics ConnectorType="Elbow" ZOrder="32992" LineStyle="Broken" LineThickness="2.0">
      <Point X="665.1452850614572" Y="364.7470775012229" GraphRef="c98b7" RelX="0.0" RelY="1.0" />
      <Point X="718.2331476647641" Y="409.0" />
      <Point X="771.3210102680711" Y="550.0285986720642" GraphRef="eecb8" RelX="0.0" RelY="-1.0" ArrowHead="Arrow" />
    </Graphics>
    <Xref Database="" ID="" />
  </Interaction>
  <Interaction GraphId="d11ff">
    <Graphics ConnectorType="Elbow" ZOrder="32994" LineStyle="Broken" LineThickness="2.0">
      <Point X="771.3210102680711" Y="614.0285986720642" GraphRef="afd61" RelX="0.0" RelY="1.0" />
      <Point X="743.1605051340355" Y="658.0" />
      <Point X="715.0" Y="771.0" GraphRef="eee1d" RelX="0.0" RelY="-1.0" ArrowHead="Arrow" />
    </Graphics>
    <Xref Database="" ID="" />
  </Interaction>
  <Interaction GraphId="d2dd5">
    <Graphics ConnectorType="Elbow" ZOrder="33001" LineStyle="Broken" LineThickness="2.0">
      <Point X="478.5156830715719" Y="365.4590512920792" GraphRef="d344d" RelX="0.0" RelY="1.0" />
      <Point X="528.4717916938226" Y="428.57142857142856" />
      <Point X="578.4279003160734" Y="550.2868538815715" GraphRef="e86f0" RelX="-0.5" RelY="-1.0" ArrowHead="Arrow" />
    </Graphics>
    <Xref Database="" ID="" />
  </Interaction>
  <Interaction GraphId="c9fca">
    <Graphics ConnectorType="Elbow" ZOrder="33003" LineStyle="Broken" LineThickness="2.0">
      <Point X="271.90736846006257" Y="530.6846129852188" GraphRef="cfd69" RelX="0.5" RelY="1.0" />
      <Point X="309.4536842300313" Y="556.0" />
      <Point X="347.0" Y="582.0" GraphRef="aa751" RelX="-0.5" RelY="-1.0" ArrowHead="Arrow" />
    </Graphics>
    <Xref Database="" ID="" />
  </Interaction>
  <Interaction GraphId="c1912">
    <Graphics ZOrder="33010" LineThickness="2.0" Color="00cc00">
      <Point X="357.14030847279173" Y="1067.975443986858" GraphRef="b7a85" RelX="0.0" RelY="1.0" />
      <Point X="357.97683206811604" Y="1147.205618300241" GraphRef="fa965" RelX="0.0" RelY="-1.0" ArrowHead="Arrow" />
    </Graphics>
    <Xref Database="" ID="" />
  </Interaction>
  <Interaction GraphId="b5f56">
    <Graphics ZOrder="33016" LineStyle="Broken" LineThickness="2.0" Color="00ffff">
      <Point X="314.9171059824157" Y="806.8851139132589" GraphRef="d5331" RelX="0.0" RelY="1.0" />
      <Point X="314.9171059824157" Y="931.8851139132589" GraphRef="f8387" RelX="0.0" RelY="-1.0" ArrowHead="Arrow" />
    </Graphics>
    <Xref Database="" ID="" />
  </Interaction>
  <Interaction GraphId="ed0da">
    <Graphics ConnectorType="Elbow" ZOrder="33018" LineStyle="Broken" LineThickness="2.0">
      <Point X="478.5156830715719" Y="365.4590512920792" GraphRef="d344d" RelX="0.0" RelY="1.0" />
      <Point X="513.7458287976544" Y="428.57142857142856" />
      <Point X="548.975974523737" Y="700.8739070885891" GraphRef="af899" RelX="0.0" RelY="-1.0" ArrowHead="Arrow" />
    </Graphics>
    <Xref Database="" ID="" />
  </Interaction>
  <Interaction GraphId="d8743">
    <Graphics ZOrder="33020" LineThickness="2.0" Color="00cc00">
      <Point X="804.5778135338401" Y="364.69861549912065" GraphRef="b50ba" RelX="0.0" RelY="1.0" />
      <Point X="804.9441704404437" Y="488.76459161393143" GraphRef="e1154" RelX="0.0" RelY="-1.0" ArrowHead="Arrow" />
    </Graphics>
    <Xref Database="" ID="" />
  </Interaction>
  <Interaction GraphId="e0994">
    <Graphics ZOrder="33022" LineStyle="Broken" LineThickness="2.0">
      <Point X="602.7109062334447" Y="364.0344425729416" GraphRef="c588b" RelX="0.0" RelY="1.0" />
      <Point X="602.3269626973647" Y="550.2868538815715" GraphRef="e86f0" RelX="0.5" RelY="-1.0" ArrowHead="Arrow" />
    </Graphics>
    <Xref Database="" ID="" />
  </Interaction>
  <Interaction GraphId="daac1">
    <Graphics ConnectorType="Elbow" ZOrder="33024" LineStyle="Broken" LineThickness="2.0">
      <Point X="478.5156830715719" Y="365.4590512920792" GraphRef="d344d" RelX="0.0" RelY="1.0" />
      <Point X="561.1182540825287" Y="428.0" />
      <Point X="643.7208250934855" Y="701.8005614594224" GraphRef="cffe7" RelX="0.0" RelY="-1.0" ArrowHead="Arrow" />
    </Graphics>
    <Xref Database="" ID="" />
  </Interaction>
  <Interaction GraphId="c2280">
    <Graphics ConnectorType="Elbow" ZOrder="33028" LineStyle="Broken" LineThickness="2.0">
      <Point X="389.12350175010164" Y="969.2919705974957" GraphRef="c357b" RelX="-0.5" RelY="1.0" />
      <Point X="331.3719440813296" Y="991.0" />
      <Point X="273.62038641255754" Y="1030.9847745051713" GraphRef="d52b4" RelX="0.5" RelY="-1.0" ArrowHead="Arrow" />
    </Graphics>
    <Xref Database="" ID="" />
  </Interaction>
  <Interaction GraphId="d723b">
    <Graphics ConnectorType="Elbow" ZOrder="33030" LineStyle="Broken" LineThickness="2.0">
      <Point X="307.85946818441994" Y="366.17695527804153" GraphRef="a5d1b" RelX="0.0" RelY="1.0" />
      <Point X="311.3882870834178" Y="408.0" />
      <Point X="314.9171059824157" Y="510.88511391325983" GraphRef="ffe5c" RelX="0.0" RelY="-1.0" ArrowHead="Arrow" />
    </Graphics>
    <Xref Database="" ID="" />
  </Interaction>
  <Interaction GraphId="ebc24">
    <Graphics ConnectorType="Elbow" ZOrder="33032" LineStyle="Broken" LineThickness="2.0">
      <Point X="665.1452850614572" Y="364.7470775012229" GraphRef="c98b7" RelX="0.0" RelY="1.0" />
      <Point X="526.6610040500371" Y="409.0" />
      <Point X="388.17672303861707" Y="510.08748880477935" GraphRef="b823f" RelX="0.0" RelY="-1.0" ArrowHead="Arrow" />
    </Graphics>
    <Xref Database="" ID="" />
  </Interaction>
  <Interaction GraphId="a8894">
    <Graphics ConnectorType="Elbow" ZOrder="33034" LineStyle="Broken" LineThickness="2.0">
      <Point X="478.5156830715719" Y="365.4590512920792" GraphRef="d344d" RelX="0.0" RelY="1.0" />
      <Point X="484.5813617254373" Y="428.0" />
      <Point X="490.64704037930267" Y="553.650601745045" GraphRef="f562e" RelX="-0.5" RelY="-1.0" ArrowHead="Arrow" />
    </Graphics>
    <Xref Database="" ID="" />
  </Interaction>
  <Interaction GraphId="fa2f7">
    <Graphics ConnectorType="Elbow" ZOrder="33048" LineThickness="2.0">
      <Point X="300.57327029029057" Y="1121.003619920688" GraphRef="bec77" RelX="0.0" RelY="0.0" />
      <Point X="268.0" Y="1164.001809960344" />
      <Point X="268.3571428571428" Y="1207.0" />
      <Point X="268.71428571428555" Y="1290.0" GraphRef="b2a48" RelX="0.5" RelY="-1.0" ArrowHead="mim-transcription-translation" />
    </Graphics>
    <Xref Database="" ID="" />
  </Interaction>
  <Interaction GraphId="b0531">
    <Graphics ZOrder="33052" LineThickness="2.0">
      <Point X="151.9178686555968" Y="1145.3108101013308" GraphRef="e6d5b" RelX="0.0" RelY="1.0" />
      <Point X="151.99318992839932" Y="1292.6866789640717" GraphRef="c50b0" RelX="-0.5" RelY="-1.0" ArrowHead="mim-transcription-translation" />
    </Graphics>
    <Xref Database="" ID="" />
  </Interaction>
  <Interaction GraphId="a56be">
    <Graphics ZOrder="33064" LineThickness="2.0" Color="00cc00">
      <Point X="314.9171059824157" Y="530.8851139132598" GraphRef="ffe5c" RelX="0.0" RelY="1.0" />
      <Point X="314.9171059824157" Y="786.8851139132589" GraphRef="d5331" RelX="0.0" RelY="-1.0" ArrowHead="Arrow" />
    </Graphics>
    <Xref Database="" ID="" />
  </Interaction>
  <Interaction GraphId="d231f">
    <Graphics ZOrder="33072" LineStyle="Broken" LineThickness="2.0" Color="00ffff">
      <Point X="357.0" Y="822.5" GraphRef="fdf22" RelX="0.0" RelY="1.0" />
      <Point X="357.51374463787903" Y="1028.0531811401488" GraphRef="c7868" RelX="0.0" RelY="-1.0" ArrowHead="Arrow" />
    </Graphics>
    <Xref Database="" ID="" />
  </Interaction>
  <Interaction GraphId="d90ba">
    <Graphics ConnectorType="Elbow" ZOrder="33076" LineStyle="Broken" LineThickness="2.0">
      <Point X="256.90736846006314" Y="648.0" GraphRef="a2298" RelX="0.0" RelY="1.0" />
      <Point X="199.348145763267" Y="705.0" />
      <Point X="141.7889230664709" Y="785.0" GraphRef="f68e0" RelX="0.0" RelY="-1.0" ArrowHead="Arrow" />
    </Graphics>
    <Xref Database="" ID="" />
  </Interaction>
  <Interaction GraphId="dc789">
    <Graphics ConnectorType="Elbow" ZOrder="33084" LineStyle="Broken" LineThickness="2.0">
      <Point X="511.35185185185213" Y="238.84453781512565" GraphRef="c765e" RelX="0.0" RelY="1.0" />
      <Point X="354.6759259259261" Y="295.0" />
      <Point X="198.0" Y="613.0" GraphRef="d7ac6" RelX="0.0" RelY="-1.0" ArrowHead="Arrow" />
    </Graphics>
    <Xref Database="" ID="" />
  </Interaction>
  <Interaction GraphId="c7710">
    <Graphics ZOrder="33092" LineStyle="Broken" LineThickness="2.0">
      <Point X="373.17672303861707" Y="530.0874888047794" GraphRef="b823f" RelX="-0.5" RelY="1.0" />
      <Point X="373.0" Y="582.0" GraphRef="aa751" RelX="0.5" RelY="-1.0" ArrowHead="Arrow" />
    </Graphics>
    <Xref Database="" ID="" />
  </Interaction>
  <Interaction GraphId="cf4c8">
    <Graphics ConnectorType="Elbow" ZOrder="33096" LineStyle="Broken" LineThickness="2.0">
      <Point X="256.90736846006314" Y="648.0" GraphRef="a2298" RelX="0.0" RelY="1.0" />
      <Point X="222.01387743631034" Y="705.0" />
      <Point X="187.12038641255754" Y="786.9847745051713" GraphRef="bb53d" RelX="-0.5" RelY="-1.0" ArrowHead="Arrow" />
    </Graphics>
    <Xref Database="" ID="" />
  </Interaction>
  <Interaction GraphId="c861e">
    <Graphics ZOrder="33098" LineThickness="2.0">
      <Point X="521.25" Y="1104.6666666666665" GraphRef="ae13b" RelX="0.0" RelY="0.0" />
      <Point X="397.0952380952381" Y="1148.9142091152821" GraphRef="aee0b" RelX="0.0" RelY="0.0" ArrowHead="TBar" />
    </Graphics>
    <Xref Database="" ID="" />
  </Interaction>
  <Interaction GraphId="ec225">
    <Graphics ZOrder="33100" LineThickness="2.0">
      <Point X="397.0952380952381" Y="1148.9142091152821" />
      <Point X="399.0014051927267" Y="1260.2950622327446" GraphRef="f6fb5" RelX="0.0" RelY="-1.0" ArrowHead="mim-transcription-translation" />
      <Anchor Position="0.0" Shape="None" GraphId="aee0b" />
      <Anchor Position="0.0" Shape="None" GraphId="bb2db" />
    </Graphics>
    <Xref Database="" ID="" />
  </Interaction>
  <Interaction GraphId="b0247">
    <Graphics ZOrder="33106" LineThickness="2.0" Color="00cc00">
      <Point X="590.6418906255144" Y="1130.7870005775183" GraphRef="ea814" RelX="0.0" RelY="1.0" />
      <Point X="590.4383155031294" Y="1164.5516588961398" GraphRef="fb447" RelX="0.0" RelY="-1.0" ArrowHead="Arrow" />
    </Graphics>
    <Xref Database="" ID="" />
  </Interaction>
  <Interaction GraphId="f18c5">
    <Graphics ZOrder="33110" LineThickness="2.0">
      <Point X="590.4383155031294" Y="1184.5516588961398" GraphRef="fb447" RelX="0.0" RelY="1.0" />
      <Point X="590.4088452758349" Y="1237.64188446005" GraphRef="e46ec" RelX="0.0" RelY="-1.0" ArrowHead="mim-transcription-translation" />
    </Graphics>
    <Xref Database="" ID="" />
  </Interaction>
  <Interaction GraphId="af527">
    <Graphics ZOrder="33112" LineStyle="Broken" LineThickness="2.0" Color="00ffff">
      <Point X="590.99857147318" Y="794.4872096578373" GraphRef="a50ce" RelX="0.0" RelY="1.0" />
      <Point X="590.1242605580758" Y="1028.9634511111835" GraphRef="fccd5" RelX="0.0" RelY="-1.0" ArrowHead="Arrow" />
    </Graphics>
    <Xref Database="" ID="" />
  </Interaction>
  <Interaction GraphId="eb8ac">
    <Graphics ConnectorType="Elbow" ZOrder="33114" LineStyle="Broken" LineThickness="2.0">
      <Point X="590.1242605580758" Y="1048.9634511111835" GraphRef="fccd5" RelX="0.0" RelY="1.0" />
      <Point X="630.6829465656547" Y="1047.6190476190475" />
      <Point X="671.2416325732335" Y="1288.0066443220865" GraphRef="a32d8" RelX="0.0" RelY="-1.0" ArrowHead="mim-transcription-translation" />
    </Graphics>
    <Xref Database="" ID="" />
  </Interaction>
  <Interaction GraphId="f8a05">
    <Graphics ConnectorType="Elbow" ZOrder="33116" LineThickness="2.0">
      <Point X="248.62038641255754" Y="1050.9847745051713" GraphRef="d52b4" RelX="-0.5" RelY="1.0" />
      <Point X="214.30678817047843" Y="1146.0" />
      <Point X="179.99318992839932" Y="1292.6866789640717" GraphRef="c50b0" RelX="0.5" RelY="-1.0" ArrowHead="Arrow" />
    </Graphics>
    <Xref Database="" ID="" />
  </Interaction>
  <Interaction GraphId="ab515">
    <Graphics ConnectorType="Elbow" ZOrder="33120" LineThickness="2.0">
      <Point X="325.3027137379229" Y="1238.5914408688343" GraphRef="f67ea" RelX="0.5" RelY="-1.0" ArrowHead="mim-transcription-translation" />
      <Point X="335.47683206811604" Y="1157.1028091501205" GraphRef="fa965" RelX="-1.0" RelY="0.0" />
    </Graphics>
    <Xref Database="" ID="" />
  </Interaction>
  <Interaction GraphId="f7ad3">
    <Graphics ZOrder="33130" LineStyle="Broken" LineThickness="2.0">
      <Point X="590.99857147318" Y="1070.4872096578374" GraphRef="ad840" RelX="0.0" RelY="1.0" />
      <Point X="590.6418906255144" Y="1110.7870005775183" GraphRef="ea814" RelX="0.0" RelY="-1.0" ArrowHead="Arrow" />
    </Graphics>
    <Xref Database="" ID="" />
  </Interaction>
  <Interaction GraphId="ea7b2">
    <Graphics ConnectorType="Elbow" ZOrder="33132" LineStyle="Broken" LineThickness="2.0">
      <Point X="611.1816826407961" Y="222.84296657535165" GraphRef="c3011" RelX="0.0" RelY="1.0" />
      <Point X="565.9143615100494" Y="301.0" />
      <Point X="520.6470403793027" Y="553.650601745045" GraphRef="f562e" RelX="0.5" RelY="-1.0" ArrowHead="Arrow" />
    </Graphics>
    <Xref Database="" ID="" />
  </Interaction>
  <Interaction GraphId="fd9c2">
    <Graphics ZOrder="33144" LineStyle="Broken" LineThickness="2.0" Color="00ffff">
      <Point X="202.12038641255754" Y="828.9847745051713" GraphRef="c33d2" RelX="0.0" RelY="1.0" />
      <Point X="202.12038641255754" Y="1030.9847745051713" GraphRef="a2d29" RelX="0.0" RelY="-1.0" ArrowHead="Arrow" />
    </Graphics>
    <Xref Database="" ID="" />
  </Interaction>
  <Interaction GraphId="b212e">
    <Graphics ConnectorType="Elbow" ZOrder="33146" LineStyle="Broken" LineThickness="2.0" Color="00ffff">
      <Point X="232.12038641255754" Y="796.9847745051713" GraphRef="bb53d" RelX="1.0" RelY="0.0" />
      <Point X="248.62038641255754" Y="1030.9847745051713" GraphRef="d52b4" RelX="-0.5" RelY="-1.0" ArrowHead="Arrow" />
    </Graphics>
    <Xref Database="" ID="" />
  </Interaction>
  <Interaction GraphId="b7e73">
    <Graphics ZOrder="33150" LineThickness="2.0">
      <Point X="358.15325524395655" Y="1206.5685843544013" GraphRef="eaf83" RelX="0.0" RelY="1.0" />
      <Point X="358.32977979139775" Y="1291.9431012077077" GraphRef="cfb48" RelX="0.0" RelY="-1.0" ArrowHead="mim-transcription-translation" />
    </Graphics>
    <Xref Database="" ID="" />
  </Interaction>
  <Interaction GraphId="b185b">
    <Graphics ZOrder="33154" LineThickness="3.0" Color="ff00cc">
      <Point X="575.5" Y="880.0" GraphRef="e95b6" RelX="0.0" RelY="-1.0" ArrowHead="Arrow" />
      <Point X="575.5" Y="847.0" GraphRef="abc9d" RelX="0.0" RelY="1.0" ArrowHead="Arrow" />
    </Graphics>
    <Xref Database="" ID="" />
  </Interaction>
  <Interaction GraphId="e8058">
    <Graphics ZOrder="33160" LineThickness="3.0" Color="ff00cc">
      <Point X="490.5" Y="880.0" GraphRef="f1201" RelX="0.0" RelY="-1.0" ArrowHead="Arrow" />
      <Point X="490.5" Y="847.0" GraphRef="e00bf" RelX="0.0" RelY="1.0" ArrowHead="Arrow" />
    </Graphics>
    <Xref Database="" ID="" />
  </Interaction>
  <Interaction GraphId="a652d">
    <Graphics ZOrder="33166" LineThickness="3.0" Color="ff00cc">
      <Point X="375.5" Y="882.0" GraphRef="e1f9e" RelX="0.0" RelY="-1.0" ArrowHead="Arrow" />
      <Point X="375.5" Y="849.0" GraphRef="af1a5" RelX="0.0" RelY="1.0" ArrowHead="Arrow" />
    </Graphics>
    <Xref Database="" ID="" />
  </Interaction>
  <Interaction GraphId="f707f">
    <Graphics ZOrder="33172" LineThickness="3.0" Color="ff00cc">
      <Point X="343.5" Y="882.0" GraphRef="c007b" RelX="0.0" RelY="-1.0" ArrowHead="Arrow" />
      <Point X="343.5" Y="849.0" GraphRef="ebc12" RelX="0.0" RelY="1.0" ArrowHead="Arrow" />
    </Graphics>
    <Xref Database="" ID="" />
  </Interaction>
  <Interaction GraphId="d6efb">
    <Graphics ZOrder="33178" LineThickness="3.0" Color="ff00cc">
      <Point X="303.5" Y="882.0" GraphRef="ccb27" RelX="0.0" RelY="-1.0" ArrowHead="Arrow" />
      <Point X="303.5" Y="849.0" GraphRef="ec8bd" RelX="0.0" RelY="1.0" ArrowHead="Arrow" />
    </Graphics>
    <Xref Database="" ID="" />
  </Interaction>
  <Interaction GraphId="f89a9">
    <Graphics ZOrder="33184" LineThickness="3.0" Color="ff00cc">
      <Point X="227.5" Y="886.0" GraphRef="c0b1a" RelX="0.0" RelY="-1.0" ArrowHead="Arrow" />
      <Point X="227.5" Y="853.0" GraphRef="bf8ea" RelX="0.0" RelY="1.0" ArrowHead="Arrow" />
    </Graphics>
    <Xref Database="" ID="" />
  </Interaction>
  <Interaction GraphId="d9abb">
    <Graphics ZOrder="33190" LineThickness="3.0" Color="ff00cc">
      <Point X="187.5" Y="886.0" GraphRef="cc556" RelX="0.0" RelY="-1.0" ArrowHead="Arrow" />
      <Point X="187.5" Y="853.0" GraphRef="e0562" RelX="0.0" RelY="1.0" ArrowHead="Arrow" />
    </Graphics>
    <Xref Database="" ID="" />
  </Interaction>
  <Interaction GraphId="e7847">
    <Graphics ZOrder="33198" LineStyle="Broken" LineThickness="2.0">
      <Point X="399.0014051927267" Y="1280.2950622327446" GraphRef="f6fb5" RelX="0.0" RelY="1.0" />
      <Point X="399.6323119179448" Y="1426.9423029723462" GraphRef="c25f1" RelX="0.0" RelY="-1.0" ArrowHead="Arrow" />
    </Graphics>
    <Xref Database="" ID="" />
  </Interaction>
  <Interaction GraphId="b7dfd">
    <Graphics ZOrder="33206" LineStyle="Broken" LineThickness="2.0">
      <Point X="590.4088452758349" Y="1257.64188446005" GraphRef="e46ec" RelX="0.0" RelY="1.0" />
      <Point X="590.1759259259263" Y="1381.9907407407427" GraphRef="bed2d" RelX="0.0" RelY="-1.0" ArrowHead="Arrow" />
    </Graphics>
    <Xref Database="" ID="" />
  </Interaction>
  <Interaction GraphId="a6b63">
    <Graphics ZOrder="33210" LineStyle="Broken" LineThickness="2.0">
      <Point X="671.2416325732335" Y="1308.0066443220865" GraphRef="a32d8" RelX="0.0" RelY="1.0" />
      <Point X="671.3683095321048" Y="1424.164083362362" GraphRef="e116c" RelX="0.0" RelY="-1.0" ArrowHead="Arrow" />
    </Graphics>
    <Xref Database="" ID="" />
  </Interaction>
  <Interaction GraphId="d8b4d">
    <Graphics ZOrder="33214" LineStyle="Broken" LineThickness="2.0">
      <Point X="312.8370285269574" Y="1280.2054052050808" GraphRef="d5e62" RelX="0.0" RelY="1.0" />
      <Point X="312.35185185185253" Y="1426.9907407407427" GraphRef="b5651" RelX="0.0" RelY="-1.0" ArrowHead="Arrow" />
    </Graphics>
    <Xref Database="" ID="" />
  </Interaction>
  <Interaction GraphId="a963c">
    <Graphics ZOrder="33220" LineStyle="Broken" LineThickness="2.0">
      <Point X="804.9441704404437" Y="508.76459161393143" GraphRef="e1154" RelX="0.0" RelY="1.0" />
      <Point X="804.0" Y="695.0" GraphRef="afe77" RelX="0.0" RelY="-1.0" ArrowHead="Arrow" />
    </Graphics>
    <Xref Database="" ID="" />
  </Interaction>
  <Interaction GraphId="b0a67">
    <Graphics ConnectorType="Elbow" ZOrder="33243" LineStyle="Broken" LineThickness="2.0">
      <Point X="575.1242605580758" Y="1048.9634511111835" GraphRef="fccd5" RelX="-0.5" RelY="1.0" />
      <Point X="560.6871302790379" Y="1049.0" />
      <Point X="546.25" Y="1237.25" GraphRef="e5901" RelX="0.5" RelY="-1.0" ArrowHead="mim-transcription-translation" />
    </Graphics>
    <Xref Database="" ID="" />
  </Interaction>
  <Interaction GraphId="d8a15">
    <Graphics ZOrder="33245" LineStyle="Broken" LineThickness="2.0">
      <Point X="533.0" Y="1279.0" GraphRef="bb721" RelX="0.0" RelY="1.0" />
      <Point X="533.5" Y="1422.164083362362" GraphRef="be1cd" RelX="0.0" RelY="-1.0" ArrowHead="Arrow" />
    </Graphics>
    <Xref Database="" ID="" />
  </Interaction>
  <Interaction GraphId="db90f">
    <Graphics ConnectorType="Elbow" ZOrder="33249" LineStyle="Broken" LineThickness="2.0">
      <Point X="506.24959251126666" Y="969.1614949912332" GraphRef="f8a75" RelX="0.0" RelY="1.0" />
      <Point X="489.6247962556333" Y="1146.0" />
      <Point X="473.0" Y="1379.0" GraphRef="e6970" RelX="0.0" RelY="-1.0" ArrowHead="Arrow" />
    </Graphics>
    <Xref Database="" ID="" />
  </Interaction>
  <Interaction GraphId="dd384">
    <Graphics ZOrder="33250" LineThickness="2.0">
      <Point X="300.9171059824157" Y="971.5676168101303" GraphRef="ab0d8" RelX="-0.5" RelY="1.0" />
      <Point X="300.3027137379229" Y="1238.5914408688343" GraphRef="f67ea" RelX="-0.5" RelY="-1.0" ArrowHead="mim-transcription-translation" />
      <Anchor Position="0.5596354693718445" Shape="None" GraphId="bec77" />
    </Graphics>
    <Xref Database="" ID="" />
  </Interaction>
  <Interaction GraphId="b61d0">
    <Graphics ConnectorType="Elbow" ZOrder="33251" LineThickness="2.0">
      <Point X="202.12038641255754" Y="1050.9847745051713" GraphRef="a2d29" RelX="0.0" RelY="1.0" />
      <Point X="220.1792408253263" Y="1121.0" />
      <Point X="238.23809523809507" Y="1290.0" GraphRef="b2a48" RelX="-0.5" RelY="-1.0" ArrowHead="mim-transcription-translation" />
    </Graphics>
    <Xref Database="" ID="" />
  </Interaction>
  <Interaction GraphId="bbdbb">
    <Graphics ZOrder="33252" LineStyle="Broken" LineThickness="2.0">
      <Point X="253.4761904761903" Y="1358.0" GraphRef="b2a48" RelX="0.0" RelY="1.0" />
      <Point X="253.5" Y="1388.164083362362" GraphRef="ba458" RelX="0.0" RelY="-1.0" ArrowHead="Arrow" />
    </Graphics>
    <Xref Database="" ID="" />
  </Interaction>
  <Interaction GraphId="b34a3">
    <Graphics ZOrder="33254" LineStyle="Broken" LineThickness="2.0">
      <Point X="441.9728041161352" Y="1068.7393815298988" GraphRef="a22a5" RelX="0.0" RelY="1.0" />
      <Point X="441.5" Y="1285.9423029723462" GraphRef="e0104" RelX="0.0" RelY="-1.0" ArrowHead="Arrow" />
    </Graphics>
    <Xref Database="" ID="" />
  </Interaction>
  <Interaction GraphId="fda77">
    <Graphics ConnectorType="Elbow" ZOrder="33256" LineThickness="2.0">
      <Point X="253.4761904761903" Y="1290.0" GraphRef="b2a48" RelX="0.0" RelY="-1.0" ArrowHead="mim-transcription-translation" />
      <Point X="335.47683206811604" Y="1157.1028091501205" GraphRef="fa965" RelX="-1.0" RelY="0.0" />
    </Graphics>
    <Xref Database="" ID="" />
  </Interaction>
  <Interaction GraphId="a4ccf">
    <Graphics ZOrder="35286" LineThickness="2.0">
      <Point X="732.6111111111086" Y="1171.5815602836801" />
      <Point X="756.6111111111086" Y="1171.5815602836801" ArrowHead="TBar" />
    </Graphics>
    <Xref Database="" ID="" />
  </Interaction>
  <Interaction GraphId="e975e">
    <Graphics ZOrder="35296" LineThickness="2.0" Color="ff0033">
      <Point X="732.6111111111086" Y="1243.5815602836765" />
      <Point X="797.6111111111086" Y="1243.5815602836765" ArrowHead="mim-inhibition" />
    </Graphics>
    <Xref Database="" ID="" />
  </Interaction>
  <Interaction GraphId="cdf8d">
    <Graphics ZOrder="35297" LineStyle="Broken" LineThickness="2.0" Color="00cccc">
      <Point X="731.6111111111086" Y="1263.581560283676" />
      <Point X="789.6111111111086" Y="1264.0828362173102" ArrowHead="Arrow" />
    </Graphics>
    <Xref Database="" ID="" />
  </Interaction>
  <Interaction GraphId="c4332">
    <Graphics ZOrder="35299" LineThickness="3.0">
      <Point X="836.7063492063462" Y="1028.6291793313007" GraphRef="b5a4a" RelX="0.0" RelY="1.0" />
      <Point X="836.1111111111086" Y="1054.581560283681" GraphRef="aabd7" RelX="0.0" RelY="-1.0" />
    </Graphics>
    <Xref Database="" ID="" />
  </Interaction>
  <Interaction GraphId="e7866">
    <Graphics ZOrder="35315" LineThickness="2.0" Color="0000ff">
      <Point X="731.6111111111086" Y="1200.2409575615911" />
      <Point X="789.6111111111086" Y="1200.2409575615911" ArrowHead="Arrow" />
    </Graphics>
    <Xref Database="" ID="" />
  </Interaction>
  <Interaction GraphId="c9fda">
    <Graphics ZOrder="35335" LineThickness="2.0">
      <Point X="757.6111111111086" Y="1171.5815602836801" />
      <Point X="790.6111111111086" Y="1171.5815602836801" ArrowHead="mim-transcription-translation" />
    </Graphics>
    <Xref Database="" ID="" />
  </Interaction>
  <Interaction GraphId="b3470">
    <Graphics ZOrder="35336" LineThickness="2.0">
      <Point X="732.6151071151044" Y="1151.582559284679" />
      <Point X="790.6151071151044" Y="1151.582559284679" ArrowHead="mim-transcription-translation" />
    </Graphics>
    <Xref Database="" ID="" />
  </Interaction>
  <Interaction GraphId="c45b3">
    <Graphics ZOrder="35337" LineThickness="2.0" Color="00cc00">
      <Point X="731.6111111111086" Y="1098.5815602836806" />
      <Point X="789.6111111111086" Y="1098.5815602836806" ArrowHead="Arrow" />
    </Graphics>
    <Xref Database="" ID="" />
  </Interaction>
  <Interaction GraphId="cabb9">
    <Graphics ZOrder="35338" LineStyle="Broken" LineThickness="2.0">
      <Point X="732.6111111111086" Y="1134.5815602836806" />
      <Point X="790.6111111111086" Y="1134.5815602836806" ArrowHead="Arrow" />
    </Graphics>
    <Xref Database="" ID="" />
  </Interaction>
  <Interaction GraphId="abec2">
    <Graphics ZOrder="35340" LineStyle="Broken" LineThickness="2.0" Color="ff00ff">
      <Point X="789.0948313009476" Y="1342.670286871074" ArrowHead="Arrow" />
      <Point X="789.0948313009476" Y="1367.6702868710736" ArrowHead="Arrow" />
    </Graphics>
    <Xref Database="" ID="" />
  </Interaction>
  <Interaction GraphId="c9ab0">
    <Graphics ZOrder="35342" LineThickness="3.0" Color="ff3399">
      <Point X="760.1596139183448" Y="1051.7110050746983" GraphRef="f741f" RelX="0.0" RelY="-1.0" />
      <Point X="760.1111111111086" Y="1029.581560283682" GraphRef="ba714" RelX="0.0" RelY="1.0" />
    </Graphics>
    <Xref Database="" ID="" />
  </Interaction>
  <Interaction GraphId="f4190">
    <Graphics ZOrder="35347" LineThickness="2.0" Color="ff00ff">
      <Point X="732.7174940898303" Y="1221.6666666666642" />
      <Point X="790.7174940898303" Y="1221.6666666666642" ArrowHead="Arrow" />
    </Graphics>
    <Xref Database="" ID="" />
  </Interaction>
  <Interaction GraphId="b0d38">
    <Graphics ZOrder="35349" LineThickness="2.0" Color="00cc00">
      <Point X="342.9171059824157" Y="796.8851139132589" GraphRef="d5331" RelX="1.0" RelY="0.0" />
      <Point X="361.2243420862361" Y="796.1827269000166" GraphRef="a5326" RelX="-1.0" RelY="0.0" ArrowHead="Arrow" />
    </Graphics>
    <Xref Database="" ID="" />
  </Interaction>
  <Interaction GraphId="aac60">
    <Graphics ZOrder="35353" LineThickness="2.0" Color="00cc00">
      <Point X="731.6111111111086" Y="1116.5815602836806" />
      <Point X="789.6111111111086" Y="1116.5815602836806" ArrowHead="Arrow" />
    </Graphics>
    <Xref Database="" ID="" />
  </Interaction>
  <Label TextLabel="Label" GraphId="fd998">
    <Graphics CenterX="730.0" CenterY="934.0" Width="0.0" Height="0.0" ZOrder="28672" FillColor="ffffff" FontSize="10" Valign="Middle" />
  </Label>
  <Label TextLabel="In astrocytes,&#xA;adipose tissues,&#xA;VSMCs, and in&#xA;lung carcinoma" GraphId="da53b">
    <Graphics CenterX="358.0" CenterY="1335.5" Width="84.0" Height="45.0" ZOrder="28672" FillColor="ffffff" FontSize="9" Valign="Middle" Color="ff0000" />
  </Label>
  <Label TextLabel="Sensitization of &#xA;osteosarcoma cells&#xA;to apoptosis" GraphId="e6970">
    <Graphics CenterX="473.0" CenterY="1403.0" Width="120.0" Height="48.0" ZOrder="28672" FillColor="ffffff" FontWeight="Bold" FontSize="11" Valign="Middle" Color="ff0000" />
  </Label>
  <Label TextLabel="MEK&#xA;dependent" GraphId="c003b">
    <Graphics CenterX="153.26190476190482" CenterY="1113.5" Width="61.0" Height="27.0" ZOrder="28672" FillColor="ffffff" FontSize="10" Valign="Middle" />
  </Label>
  <Label TextLabel="Degradation" GraphId="f518b">
    <Graphics CenterX="714.0" CenterY="867.0" Width="0.0" Height="0.0" ZOrder="28672" FillColor="ffffff" FontSize="10" Valign="Middle" />
  </Label>
  <Label TextLabel="Dissociation" GraphId="f196a">
    <Graphics CenterX="252.0" CenterY="758.0" Width="68.0" Height="18.0" ZOrder="28672" FillColor="ffffff" FontSize="9" Valign="Middle" Color="ff0000" />
  </Label>
  <Label TextLabel="Adrenocortical Y-1 cells&#xA; Mammary epithelial cells &#xA;" GraphId="eb06a">
    <Graphics CenterX="727.5" CenterY="798.0" Width="127.0" Height="28.0" ZOrder="28672" FillColor="ffffff" FontSize="9" Valign="Middle" Color="ff0000" />
  </Label>
  <Label TextLabel="Oncostatin M Signaling Pathway" GraphId="ae218">
    <Graphics CenterX="589.0" CenterY="32.5" Width="500.0" Height="31.0" ZOrder="28674" FillColor="ffffff" FontWeight="Bold" FontSize="20" Valign="Middle" />
  </Label>
  <Label TextLabel="Apoptosis in &#xA;" GraphId="eee1d">
    <Graphics CenterX="715.0" CenterY="779.5" Width="96.0" Height="17.0" ZOrder="28676" FillColor="ffffff" FontWeight="Bold" FontSize="11" Valign="Middle" Color="ff0033" />
  </Label>
  <Label TextLabel="CY" GraphId="abc9d">
    <Graphics CenterX="575.5" CenterY="838.5" Width="29.0" Height="17.0" ZOrder="33156" FillColor="ffffff" FontWeight="Bold" FontSize="14" Valign="Middle" Color="ff00cc" />
  </Label>
  <Label TextLabel="NU" GraphId="e95b6">
    <Graphics CenterX="575.5" CenterY="889.5" Width="25.0" Height="19.0" ZOrder="33158" FillColor="ffffff" FontWeight="Bold" FontSize="14" Valign="Middle" LineThickness="2.0" Color="ff00cc" />
  </Label>
  <Label TextLabel="CY" GraphId="e00bf">
    <Graphics CenterX="490.5" CenterY="838.5" Width="29.0" Height="17.0" ZOrder="33162" FillColor="ffffff" FontWeight="Bold" FontSize="14" Valign="Middle" Color="ff00cc" />
  </Label>
  <Label TextLabel="NU" GraphId="f1201">
    <Graphics CenterX="490.5" CenterY="889.5" Width="25.0" Height="19.0" ZOrder="33164" FillColor="ffffff" FontWeight="Bold" FontSize="14" Valign="Middle" LineThickness="2.0" Color="ff00cc" />
  </Label>
  <Label TextLabel="CY" GraphId="af1a5">
    <Graphics CenterX="375.5" CenterY="840.5" Width="29.0" Height="17.0" ZOrder="33168" FillColor="ffffff" FontWeight="Bold" FontSize="14" Valign="Middle" Color="ff00cc" />
  </Label>
  <Label TextLabel="NU" GraphId="e1f9e">
    <Graphics CenterX="375.5" CenterY="891.5" Width="25.0" Height="19.0" ZOrder="33170" FillColor="ffffff" FontWeight="Bold" FontSize="14" Valign="Middle" LineThickness="2.0" Color="ff00cc" />
  </Label>
  <Label TextLabel="CY" GraphId="ebc12">
    <Graphics CenterX="343.5" CenterY="840.5" Width="29.0" Height="17.0" ZOrder="33174" FillColor="ffffff" FontWeight="Bold" FontSize="14" Valign="Middle" Color="ff00cc" />
  </Label>
  <Label TextLabel="NU" GraphId="c007b">
    <Graphics CenterX="343.5" CenterY="891.5" Width="25.0" Height="19.0" ZOrder="33176" FillColor="ffffff" FontWeight="Bold" FontSize="14" Valign="Middle" LineThickness="2.0" Color="ff00cc" />
  </Label>
  <Label TextLabel="CY" GraphId="ec8bd">
    <Graphics CenterX="303.5" CenterY="840.5" Width="29.0" Height="17.0" ZOrder="33180" FillColor="ffffff" FontWeight="Bold" FontSize="14" Valign="Middle" Color="ff00cc" />
  </Label>
  <Label TextLabel="NU" GraphId="ccb27">
    <Graphics CenterX="303.5" CenterY="891.5" Width="25.0" Height="19.0" ZOrder="33182" FillColor="ffffff" FontWeight="Bold" FontSize="14" Valign="Middle" LineThickness="2.0" Color="ff00cc" />
  </Label>
  <Label TextLabel="CY" GraphId="bf8ea">
    <Graphics CenterX="227.5" CenterY="844.5" Width="29.0" Height="17.0" ZOrder="33186" FillColor="ffffff" FontWeight="Bold" FontSize="14" Valign="Middle" Color="ff00cc" />
  </Label>
  <Label TextLabel="NU" GraphId="c0b1a">
    <Graphics CenterX="227.5" CenterY="895.5" Width="25.0" Height="19.0" ZOrder="33188" FillColor="ffffff" FontWeight="Bold" FontSize="14" Valign="Middle" LineThickness="2.0" Color="ff00cc" />
  </Label>
  <Label TextLabel="CY" GraphId="e0562">
    <Graphics CenterX="187.5" CenterY="844.5" Width="29.0" Height="17.0" ZOrder="33192" FillColor="ffffff" FontWeight="Bold" FontSize="14" Valign="Middle" Color="ff00cc" />
  </Label>
  <Label TextLabel="NU" GraphId="cc556">
    <Graphics CenterX="187.5" CenterY="895.5" Width="25.0" Height="19.0" ZOrder="33194" FillColor="ffffff" FontWeight="Bold" FontSize="14" Valign="Middle" LineThickness="2.0" Color="ff00cc" />
  </Label>
  <Label TextLabel="Increase in &#xA;proliferation" GraphId="c25f1">
    <Graphics CenterX="399.6323119179448" CenterY="1440.4423029723462" Width="80.0" Height="27.0" ZOrder="33196" FillColor="ffffff" FontWeight="Bold" FontSize="11" Valign="Middle" Color="ff0033" />
  </Label>
  <Label TextLabel="Regulation of&#xA;blood cholesterol" GraphId="bed2d">
    <Graphics CenterX="590.1759259259263" CenterY="1397.4953703703713" Width="109.64814814814736" Height="31.0092592592573" ZOrder="33204" FillColor="ffffff" FontWeight="Bold" FontSize="11" Valign="Middle" Color="ff0033" />
  </Label>
  <Label TextLabel="Increase in &#xA;proliferation" GraphId="e116c">
    <Graphics CenterX="671.3683095321048" CenterY="1437.664083362362" Width="80.0" Height="27.0" ZOrder="33208" FillColor="ffffff" FontWeight="Bold" FontSize="11" Valign="Middle" Color="ff0033" />
  </Label>
  <Label TextLabel="Regulation of &#xA;osteoblast&#xA;differentiation&#xA;and activity" GraphId="b5651">
    <Graphics CenterX="312.35185185185253" CenterY="1454.9953703703713" Width="96.0" Height="56.009259259257306" ZOrder="33216" FillColor="ffffff" FontWeight="Bold" FontSize="11" Valign="Middle" Color="ff0033" />
  </Label>
  <Label TextLabel="Cytoskeleton&#xA;reorganization" GraphId="afe77">
    <Graphics CenterX="804.0" CenterY="712.5" Width="84.0" Height="35.0" ZOrder="33218" FillColor="ffffff" FontWeight="Bold" FontSize="11" Valign="Middle" Color="ff0033" />
  </Label>
  <Label TextLabel="" GraphId="d6f11">
    <Graphics CenterX="166.0674603174616" CenterY="1318.7685185185192" Width="80.0" Height="27.0" ZOrder="33237" FillColor="ffffff" FontWeight="Bold" FontSize="12" Valign="Middle" Color="ff0033" />
  </Label>
  <Label TextLabel="Plaque&#xA;angiogenesis and &#xA;destabilization in&#xA;coronary artery&#xA;and arotic smooth&#xA;muscle cells" GraphId="be1cd">
    <Graphics CenterX="533.5" CenterY="1470.082041681181" Width="145.0" Height="95.83591663763809" ZOrder="33244" FillColor="ffffff" FontWeight="Bold" FontSize="11" Valign="Middle" Color="ff0033" />
  </Label>
  <Label TextLabel="In human&#xA;osteoblasts and&#xA;U2OS cells" GraphId="b3ce1">
    <Graphics CenterX="162.76190476190482" CenterY="1331.5" Width="80.0" Height="35.0" ZOrder="33246" FillColor="ffffff" FontSize="9" Valign="Middle" Color="ff0000" />
  </Label>
  <Label TextLabel="Cartilage&#xA;degradation" GraphId="ba458">
    <Graphics CenterX="253.5" CenterY="1406.082041681181" Width="73.0" Height="35.83591663763809" ZOrder="33248" FillColor="ffffff" FontWeight="Bold" FontSize="11" Valign="Middle" Color="ff0033" />
  </Label>
  <Label TextLabel="Growth&#xA;inhibition&#xA;in MCF-7&#xA;cells" GraphId="e0104">
    <Graphics CenterX="441.5" CenterY="1314.971151486173" Width="58.0" Height="58.05769702765383" ZOrder="33253" FillColor="ffffff" FontWeight="Bold" FontSize="11" Valign="Middle" Color="ff0033" />
  </Label>
  <Label TextLabel="Protein" GraphId="d55cd">
    <Graphics CenterX="761.1111111111086" CenterY="1285.081560283676" Width="59.0" Height="20.0" ZOrder="35287" FillColor="ffffff" FontWeight="Bold" FontSize="12" Valign="Middle" ShapeType="Rectangle" />
  </Label>
  <Label TextLabel="Receptor" GraphId="aabd7">
    <Graphics CenterX="836.1111111111086" CenterY="1064.581560283681" Width="65.0" Height="20.0" ZOrder="35289" FillColor="ffffff" FontWeight="Bold" FontSize="12" Valign="Middle" ShapeType="Rectangle" />
  </Label>
  <Label TextLabel="Protein" GraphId="b76a7">
    <Graphics CenterX="935.6111111111086" CenterY="1023.0815602836819" Width="52.0" Height="20.0" ZOrder="35290" FillColor="ffffff" FontWeight="Bold" FontSize="12" Valign="Middle" ShapeType="Rectangle" />
  </Label>
  <Label TextLabel="Protein" GraphId="a24c3">
    <Graphics CenterX="761.6111111111086" CenterY="1320.0815602836756" Width="62.0" Height="20.0" ZOrder="35291" FillColor="99ffff" FontWeight="Bold" FontSize="12" Valign="Middle" ShapeType="Rectangle" />
  </Label>
  <Label TextLabel="mRNA" GraphId="e0ce7">
    <Graphics CenterX="996.6111111111077" CenterY="1022.5815602836819" Width="48.0" Height="20.0" ZOrder="35292" FillColor="ffffff" FontStyle="Italic" FontSize="12" Valign="Middle" ShapeType="Rectangle" />
  </Label>
  <Label TextLabel="Ligand" GraphId="ba714">
    <Graphics CenterX="760.1111111111086" CenterY="1019.5815602836819" Width="51.0" Height="20.0" ZOrder="35294" FillColor="ffffff" FontWeight="Bold" FontSize="12" Valign="Middle" ShapeType="Rectangle" />
  </Label>
  <Label TextLabel="Induced activation" GraphId="d68ab">
    <Graphics CenterX="856.6561238710574" CenterY="1318.9703315276347" Width="142.8571428571425" Height="29.52380952380917" ZOrder="35295" FillColor="ffffff" FontWeight="Bold" FontSize="12" Valign="Middle" />
  </Label>
  <Label TextLabel="Inhibition" GraphId="b48f5">
    <Graphics CenterX="832.954869595118" CenterY="1241.4413094284882" Width="66.0" Height="20.0" ZOrder="35302" FillColor="ffffff" FontName="SansSerif" FontWeight="Bold" FontSize="12" Valign="Middle" />
  </Label>
  <Label TextLabel="Transport" GraphId="ad077">
    <Graphics CenterX="834.954869595118" CenterY="1263.862061994053" Width="66.0" Height="20.0" ZOrder="35304" FillColor="ffffff" FontName="SansSerif" FontWeight="Bold" FontSize="12" Valign="Middle" />
  </Label>
  <Label TextLabel="Positive regulation of gene expression" GraphId="d00e0">
    <Graphics CenterX="913.9206349206315" CenterY="1157.5815602836801" Width="247.0" Height="20.0" ZOrder="35305" FillColor="ffffff" FontName="SansSerif" FontWeight="Bold" FontSize="12" Valign="Middle" />
  </Label>
  <Label TextLabel="Leads to through unknown mechanism" GraphId="d4139">
    <Graphics CenterX="915.3596314998795" CenterY="1133.5815602836806" Width="243.0" Height="20.0" ZOrder="35306" FillColor="ffffff" FontName="SansSerif" FontWeight="Bold" FontSize="12" Valign="Middle" />
  </Label>
  <Label TextLabel="Negative regulation of gene expression" GraphId="e8fee">
    <Graphics CenterX="914.640133210256" CenterY="1179.5815602836801" Width="247.0" Height="20.0" ZOrder="35307" FillColor="ffffff" FontName="SansSerif" FontWeight="Bold" FontSize="12" Valign="Middle" />
  </Label>
  <Label TextLabel="Translocation " GraphId="fa70c">
    <Graphics CenterX="846.3306094007321" CenterY="1354.29845228563" Width="92.0" Height="20.0" ZOrder="35308" FillColor="ffffff" FontName="SansSerif" FontWeight="Bold" FontSize="12" Valign="Middle" />
  </Label>
  <Label TextLabel="Induced catalysis" GraphId="e473b">
    <Graphics CenterX="855.6903585455439" CenterY="1286.581560283676" Width="111.0" Height="20.0" ZOrder="35310" FillColor="ffffff" FontName="SansSerif" FontWeight="Bold" FontSize="12" Valign="Middle" />
  </Label>
  <Label TextLabel="Protein-protein interaction (PPI)" GraphId="fbeeb">
    <Graphics CenterX="895.5752791804662" CenterY="1098.5815602836806" Width="206.84944163906766" Height="20.0" ZOrder="35311" FillColor="ffffff" FontName="SansSerif" FontWeight="Bold" FontSize="12" Valign="Middle" />
  </Label>
  <Label TextLabel="LEGEND" GraphId="fba01">
    <Graphics CenterX="875.6111111111077" CenterY="985.5815602836819" Width="80.0" Height="20.0" ZOrder="35313" FillColor="ffffff" FontName="SansSerif" FontWeight="Bold" FontSize="14" Valign="Middle" Color="3333ff" />
  </Label>
  <Label TextLabel="Phosphorylation" GraphId="faf66">
    <Graphics CenterX="853.1215362617841" CenterY="1200.5815602836792" Width="111.0" Height="20.0" ZOrder="35314" FillColor="ffffff" FontName="SansSerif" FontWeight="Bold" FontSize="12" Valign="Middle" />
  </Label>
  <Label TextLabel="Nucleus" GraphId="a53f0">
    <Attribute Key="org.pathvisio.model.GenMAPP-Xref" Value="" />
    <Graphics CenterX="830.5236918788759" CenterY="1397.1053698074834" Width="55.333333333333336" Height="16.0" ZOrder="35319" FillColor="ffffff" FontName="SansSerif" FontWeight="Bold" FontSize="12" Valign="Middle" />
  </Label>
  <Label TextLabel="Cytoplasm" GraphId="a3da5">
    <Attribute Key="org.pathvisio.model.GenMAPP-Xref" Value="" />
    <Graphics CenterX="835.997276067398" CenterY="1377.8248680971078" Width="71.33333333333333" Height="16.0" ZOrder="35321" FillColor="ffffff" FontName="SansSerif" FontWeight="Bold" FontSize="12" Valign="Middle" />
  </Label>
  <Label TextLabel="CY" GraphId="f5de1">
    <Attribute Key="org.pathvisio.model.GenMAPP-Xref" Value="" />
    <Graphics CenterX="789.6111111111076" CenterY="1378.1053698074843" Width="22.333333333333332" Height="16.0" ZOrder="35326" FillColor="ffffff" FontWeight="Bold" FontSize="12" Valign="Middle" Color="ff00ff" />
  </Label>
  <Label TextLabel="NU" GraphId="a0b32">
    <Attribute Key="org.pathvisio.model.GenMAPP-Xref" Value="" />
    <Graphics CenterX="791.6111111111076" CenterY="1397.1053698074834" Width="23.333333333333332" Height="16.0" ZOrder="35329" FillColor="ffffff" FontWeight="Bold" FontSize="12" Valign="Middle" Color="ff00ff" />
  </Label>
  <Label TextLabel="Activation" GraphId="d3dc1">
    <Graphics CenterX="834.954869595118" CenterY="1221.4413094284882" Width="66.0" Height="20.0" ZOrder="35348" FillColor="ffffff" FontName="SansSerif" FontWeight="Bold" FontSize="12" Valign="Middle" />
  </Label>
  <Label TextLabel="Dissociation of PPI" GraphId="d3086">
    <Graphics CenterX="858.4838916942656" CenterY="1116.5815602836806" Width="172.66666666666663" Height="20.0" ZOrder="35352" FillColor="ffffff" FontName="SansSerif" FontWeight="Bold" FontSize="12" Valign="Middle" />
  </Label>
  <Shape GraphId="d7ac6">
    <Graphics CenterX="198.0" CenterY="636.0" Width="64.0" Height="46.0" ZOrder="16384" FontSize="10" Valign="Middle" ShapeType="Rectangle" Rotation="0.0" />
  </Shape>
  <Shape GraphId="aa751">
    <Graphics CenterX="360.0" CenterY="638.5" Width="52.0" Height="113.0" ZOrder="16386" FontSize="10" Valign="Middle" ShapeType="Rectangle" Rotation="0.0" />
  </Shape>
  <Shape GraphId="b2a48">
    <Graphics CenterX="253.4761904761903" CenterY="1324.0" Width="60.95238095238094" Height="68.0" ZOrder="16388" FontSize="10" Valign="Middle" ShapeType="Rectangle" Rotation="0.0" />
  </Shape>
  <Shape GraphId="c765e">
    <Graphics CenterX="511.35185185185213" CenterY="230.89285714285677" Width="43.0" Height="15.903361344537732" ZOrder="16392" FontSize="10" Valign="Middle" ShapeType="Brace" LineThickness="2.0" Rotation="3.141592653589793" />
  </Shape>
  <Shape GraphId="fdf22">
    <Graphics CenterX="357.0" CenterY="815.0" Width="40.0" Height="15.0" ZOrder="16394" FontSize="10" Valign="Middle" ShapeType="Brace" LineThickness="2.0" Rotation="3.141592653589793" />
  </Shape>
  <Shape GraphId="dd1b5">
    <Graphics CenterX="611.0046431716257" CenterY="152.057810183615" Width="24.092535083338102" Height="26.306194562733324" ZOrder="32841" FillColor="ff00cc" FontWeight="Bold" FontSize="10" Valign="Middle" ShapeType="Oval" LineThickness="2.0" Color="ff00cc" Rotation="4.704504572776248" />
  </Shape>
  <Shape GraphId="d3ac7">
    <Graphics CenterX="611.0023083307394" CenterY="154.25" Width="30.0" Height="30.0" ZOrder="32843" FontSize="10" Valign="Middle" ShapeType="Arc" LineThickness="2.0" Rotation="0.023251622810462915" />
  </Shape>
  <Shape GraphId="e7b65">
    <Graphics CenterX="415.28485896164767" CenterY="151.50318833487543" Width="24.092535083338102" Height="26.306194562733324" ZOrder="32907" FillColor="ff00cc" FontWeight="Bold" FontSize="10" Valign="Middle" ShapeType="Oval" LineThickness="2.0" Color="ff00cc" Rotation="4.704504572776248" />
  </Shape>
  <Shape GraphId="d7a2e">
    <Graphics CenterX="415.28252412076137" CenterY="153.69537815126046" Width="30.0" Height="30.0" ZOrder="32909" FontSize="10" Valign="Middle" ShapeType="Arc" LineThickness="2.0" Rotation="0.023251622810462915" />
  </Shape>
  <Shape GraphId="bb869">
    <Graphics CenterX="789.6111111111086" CenterY="1294.081560283676" Width="16.0" Height="15.0" ZOrder="35288" FillColor="ffffff" FontWeight="Bold" FontSize="10" Valign="Middle" ShapeType="Oval" Rotation="0.0" />
  </Shape>
  <Shape TextLabel="Enzyme complex" GraphId="cf5b4">
    <Graphics CenterX="965.4920634920609" CenterY="1063.7482269503969" Width="115.0" Height="22.333333333332575" ZOrder="35300" FillColor="ccff33" FontName="SansSerif" FontWeight="Bold" FontSize="12" Valign="Middle" ShapeType="Rectangle" Rotation="0.0" />
  </Shape>
  <Shape GraphId="b5a4a">
    <Graphics CenterX="836.7063492063462" CenterY="1013.1291793313007" Width="30.0" Height="31.0" ZOrder="35301" FontSize="10" Valign="Middle" ShapeType="Arc" LineThickness="3.0" Rotation="0.0" />
  </Shape>
  <Shape GraphId="eed0b">
    <Graphics CenterX="872.8769841269828" CenterY="1193.3333333333321" Width="328.5317460317485" Height="455.33333333333576" ZOrder="35316" FontSize="10" Valign="Middle" ShapeType="Rectangle" Rotation="0.0" />
  </Shape>
  <Shape GraphId="f741f">
    <Attribute Key="org.pathvisio.CellularComponentProperty" Value="Vesicle" />
    <Graphics CenterX="760.1596139183448" CenterY="1063.246719360412" Width="23.357142857143003" Height="23.071428571427703" ZOrder="35343" FillColor="ff3399" FontSize="10" Valign="Middle" ShapeType="Oval" LineThickness="3.0" Color="ff00cc" Rotation="0.0" />
  </Shape>
  <Group GroupId="a225d" GraphId="db915" Style="Group" />
  <Group GroupId="b7a0d" GraphId="e22a4" Style="Group" />
  <Group GroupId="eb8a6" GraphId="f99ad" Style="Group" />
  <InfoBox CenterX="0.0" CenterY="0.0" />
  <Biopax>
    <bp:openControlledVocabulary xmlns:bp="http://www.biopax.org/release/biopax-level3.owl#">
      <bp:TERM xmlns:rdf="http://www.w3.org/1999/02/22-rdf-syntax-ns#" rdf:datatype="http://www.w3.org/2001/XMLSchema#string">oncostatin M signaling pathway</bp:TERM>
      <bp:ID xmlns:rdf="http://www.w3.org/1999/02/22-rdf-syntax-ns#" rdf:datatype="http://www.w3.org/2001/XMLSchema#string">PW:0000905</bp:ID>
      <bp:Ontology xmlns:rdf="http://www.w3.org/1999/02/22-rdf-syntax-ns#" rdf:datatype="http://www.w3.org/2001/XMLSchema#string">Pathway Ontology</bp:Ontology>
    </bp:openControlledVocabulary>
  </Biopax>
</Pathway>
