# Supplementary material for: A network biology workflow to study transcriptomics data of the diabetic liver
Source: BMC Genomics. 2014 Nov 15;15(1):971. doi: 10.1186/1471-2164-15-971 (PMC4246458; doi:10.1186/1471-2164-15-971)
Supplement: Supplementary file 2 — Additional file 2: WikiPathways human pathway collection downloaded on 17 June 2014 ( http://wikipathways.org/index.php/Download_Pathways ). (ZIP 2 MB) [file 12864_2014_6667_MOESM2_ESM.zip › 2014-06-17-WikiPathways-HumanCollection/Hs_One_carbon_donor_WP2190_74089.gpml]

<?xml version="1.0" encoding="UTF-8"?>
<Pathway xmlns="http://pathvisio.org/GPML/2013a" Name="One carbon donor" Author="Lili Yang" Organism="Homo sapiens">
  <Comment Source="WikiPathways-category">Metabolic Process</Comment>
  <Graphics BoardWidth="637.5484243524179" BoardHeight="762.764065335753" />
  <DataNode TextLabel="Putrescine" GraphId="d97ce" Type="Metabolite">
    <Graphics CenterX="504.50771324863894" CenterY="663.7640653357531" Width="80.0" Height="20.0" ZOrder="32796" FontSize="10" Valign="Middle" Color="0000ff" />
    <Xref Database="HMDB" ID="HMDB01414" />
  </DataNode>
  <DataNode TextLabel="Cysteine" GraphId="fd789" Type="Metabolite">
    <Graphics CenterX="298.4410163339388" CenterY="111.71011384260024" Width="111.13199142055812" Height="20.000000000000007" ZOrder="32797" FontSize="10" Valign="Middle" Color="0000ff" />
    <Xref Database="HMDB" ID="HMDB00574" />
  </DataNode>
  <DataNode TextLabel="S-Adenosyl-Methionine" GraphId="ae92c" Type="Metabolite">
    <Graphics CenterX="505.25771324863894" CenterY="431.9214727431605" Width="136.0" Height="19.999999999999993" ZOrder="32798" FontSize="10" Valign="Middle" Color="0000ff" />
    <Xref Database="HMDB" ID="HMDB01185" />
  </DataNode>
  <DataNode TextLabel="Glutathione" GraphId="cde09" Type="Metabolite">
    <Graphics CenterX="481.74410163339303" CenterY="111.71011384260024" Width="80.0" Height="20.0" ZOrder="32799" FontSize="10" Valign="Middle" Color="0000ff" />
    <Xref Database="HMDB" ID="HMDB00125" />
  </DataNode>
  <DataNode TextLabel="Decarboxylated SAM" GraphId="c2714" Type="Metabolite">
    <Graphics CenterX="298.4410163339388" CenterY="495.1151625144365" Width="127.0" Height="20.0" ZOrder="32800" FontSize="10" Valign="Middle" Color="0000ff" />
    <Xref Database="PubChem-compound" ID="25203490" />
  </DataNode>
  <DataNode TextLabel="Betaine" GraphId="a987b" Type="Metabolite">
    <Graphics CenterX="180.31466915911614" CenterY="205.44967035656126" Width="90.3639336509236" Height="19.99999999999999" ZOrder="32801" FontSize="10" Valign="Middle" Color="0000ff" />
    <Xref Database="HMDB" ID="HMDB00043" />
  </DataNode>
  <DataNode TextLabel="Methionine" GraphId="ba5ef" Type="Metabolite">
    <Graphics CenterX="298.4410163339388" CenterY="431.7640653357531" Width="80.0" Height="20.0" ZOrder="32802" FontSize="10" Valign="Middle" Color="0000ff" />
    <Xref Database="HMDB" ID="HMDB00696" />
  </DataNode>
  <DataNode TextLabel="Acetylcholine" GraphId="fd224" Type="Metabolite">
    <Graphics CenterX="47.0" CenterY="146.69967035656106" Width="80.0" Height="20.0" ZOrder="32803" FontSize="10" Valign="Middle" Color="0000ff" />
    <Xref Database="HMDB" ID="HMDB00895" />
  </DataNode>
  <DataNode TextLabel="Dimethylglycine" GraphId="b99c3" Type="Metabolite">
    <Graphics CenterX="180.31466915911614" CenterY="274.8838808828753" Width="90.3639336509236" Height="20.0" ZOrder="32804" FontSize="10" Valign="Middle" Color="0000ff" />
    <Xref Database="HMDB" ID="HMDB00092" />
  </DataNode>
  <DataNode TextLabel="tetrahydrofolate" GraphId="c33b2" Type="Metabolite">
    <Graphics CenterX="406.5949678425691" CenterY="345.49052191912045" Width="130.0" Height="20.00000000000002" ZOrder="32805" FontSize="10" Valign="Middle" Color="0000ff" />
    <Xref Database="ChEBI" ID="CHEBI:67016" />
  </DataNode>
  <DataNode TextLabel="Glycine" GraphId="ed1b1" Type="Metabolite">
    <Graphics CenterX="180.31466915911614" CenterY="409.4437769923846" Width="90.3639336509236" Height="19.99999999999999" ZOrder="32806" FontSize="10" Valign="Middle" Color="0000ff" />
    <Xref Database="HMDB" ID="HMDB00123" />
  </DataNode>
  <DataNode TextLabel="Taurine" GraphId="d871a" Type="Metabolite">
    <Graphics CenterX="581.6500577462471" CenterY="61.8287654121631" Width="51.7967332123417" Height="20.0" ZOrder="32807" FontSize="10" Valign="Middle" Color="0000ff" />
    <Xref Database="HMDB" ID="HMDB00251" />
  </DataNode>
  <DataNode TextLabel="MTHFR" GraphId="c4cb1" Type="GeneProduct">
    <Graphics CenterX="381.1455282984048" CenterY="302.0794842822432" Width="80.0" Height="20.0" ZOrder="32808" FontSize="10" Valign="Middle" />
    <Xref Database="Entrez Gene" ID="4524" />
  </DataNode>
  <DataNode TextLabel="Cysteine sulphinate" GraphId="f6943" Type="Metabolite">
    <Graphics CenterX="298.4410163339388" CenterY="61.828765412163094" Width="111.13199142055814" Height="20.0" ZOrder="32809" FontSize="10" Valign="Middle" Color="0000ff" />
    <Xref Database="PubChem-compound" ID="25203785" />
  </DataNode>
  <DataNode TextLabel="S-Adenosylhomocysteine" GraphId="af0a7" Type="Metabolite">
    <Graphics CenterX="505.257713248639" CenterY="211.68784029038133" Width="136.0" Height="20.0" ZOrder="32810" FontSize="10" Valign="Middle" Color="0000ff" />
    <Xref Database="KEGG Compound" ID="C00021" />
  </DataNode>
  <DataNode TextLabel="Choline" GraphId="f2cd0" Type="Metabolite">
    <Graphics CenterX="180.31466915911614" CenterY="146.69967035656106" Width="90.3639336509236" Height="20.00000000000001" ZOrder="32811" FontSize="10" Valign="Middle" Color="0000ff" />
    <Xref Database="HMDB" ID="HMDB00097" />
  </DataNode>
  <DataNode TextLabel="Homocycteine" GraphId="bbe32" Type="Metabolite">
    <Graphics CenterX="298.4410163339388" CenterY="211.68784029038133" Width="111.13199142055812" Height="19.999999999999986" ZOrder="32812" FontSize="10" Valign="Middle" Color="0000ff" />
    <Xref Database="KEGG Compound" ID="C00155" />
  </DataNode>
  <DataNode TextLabel="Ornithine" GraphId="b656b" Type="Metabolite">
    <Graphics CenterX="504.50771324863894" CenterY="722.764065335753" Width="79.99999999999997" Height="19.999999999999993" ZOrder="32813" FontSize="10" Valign="Middle" Color="0000ff" />
    <Xref Database="HMDB" ID="HMDB00214" />
  </DataNode>
  <DataNode TextLabel="methyl-tetrahydrofolate" GraphId="e6143" Type="Metabolite">
    <Graphics CenterX="406.59496784256913" CenterY="261.331447995777" Width="130.0" Height="20.0" ZOrder="32814" FontSize="10" Valign="Middle" Color="0000ff" />
    <Xref Database="PubChem-compound" ID="42626431" />
  </DataNode>
  <DataNode TextLabel="Hypotaurine" GraphId="d19ac" Type="Metabolite">
    <Graphics CenterX="436.63398562604067" CenterY="61.828765412163094" Width="80.0" Height="20.0" ZOrder="32815" FontSize="10" Valign="Middle" Color="0000ff" />
    <Xref Database="HMDB" ID="HMDB00965" />
  </DataNode>
  <DataNode TextLabel="Sarcosine" GraphId="b9248" Type="Metabolite">
    <Graphics CenterX="180.31466915911614" CenterY="335.6747157286104" Width="90.3639336509236" Height="19.99999999999999" ZOrder="32816" FontSize="10" Valign="Middle" Color="0000ff" />
    <Xref Database="HMDB" ID="HMDB00271" />
  </DataNode>
  <DataNode TextLabel="Spermine" GraphId="b27b8" Type="Metabolite">
    <Graphics CenterX="504.50771324863894" CenterY="479.5140653357532" Width="79.99999999999997" Height="19.999999999999993" ZOrder="32817" FontSize="10" Valign="Middle" Color="0000ff" />
    <Xref Database="HMDB" ID="HMDB01256" />
  </DataNode>
  <DataNode TextLabel="Spermidine" GraphId="e8d5b" Type="Metabolite">
    <Graphics CenterX="504.50771324863894" CenterY="539.5140653357531" Width="79.99999999999997" Height="19.999999999999993" ZOrder="32818" FontSize="10" Valign="Middle" Color="0000ff" />
    <Xref Database="HMDB" ID="HMDB01257" />
  </DataNode>
  <DataNode TextLabel="Cystathionine" GraphId="a812c" Type="Metabolite">
    <Graphics CenterX="298.4410163339388" CenterY="161.90810097343672" Width="111.13199142055812" Height="20.000000000000007" ZOrder="32819" FontSize="10" Valign="Middle" Color="0000ff" />
    <Xref Database="HMDB" ID="HMDB00099" />
  </DataNode>
  <Interaction GraphId="id67e46337">
    <Graphics ZOrder="12288" LineThickness="1.0">
      <Point X="505.257713248639" Y="421.9214727431605" GraphRef="ae92c" RelX="0.0" RelY="-1.0" />
      <Point X="505.257713248639" Y="221.68784029038133" GraphRef="af0a7" RelX="0.0" RelY="1.0" ArrowHead="mim-conversion" />
    </Graphics>
    <Xref Database="" ID="" />
  </Interaction>
  <Interaction GraphId="id56545cf2">
    <Graphics ZOrder="12288" LineThickness="1.0">
      <Point X="437.257713248639" Y="211.68784029038133" GraphRef="af0a7" RelX="-1.0" RelY="0.0" />
      <Point X="354.0070120442179" Y="211.6878402903813" GraphRef="bbe32" RelX="1.0" RelY="0.0" ArrowHead="mim-conversion" />
    </Graphics>
    <Xref Database="" ID="" />
  </Interaction>
  <Interaction>
    <Graphics ConnectorType="Elbow" ZOrder="12288" LineThickness="1.0">
      <Point X="330.1910163339388" Y="505.1151625144365" GraphRef="c2714" RelX="0.5" RelY="1.0" />
      <Point X="504.50771324863894" Y="612.0640653357531" GraphRef="a0445" RelX="0.0" RelY="0.0" />
    </Graphics>
    <Xref Database="" ID="" />
  </Interaction>
  <Interaction>
    <Graphics ConnectorType="Elbow" ZOrder="12288" LineThickness="1.0">
      <Point X="361.9410163339388" Y="495.1151625144365" GraphRef="c2714" RelX="1.0" RelY="0.0" />
      <Point X="435.678749111585" Y="504.3146139250948" />
      <Point X="504.5077132486389" Y="513.5140653357531" GraphRef="ba3ce" RelX="0.0" RelY="0.0" />
    </Graphics>
    <Xref Database="" ID="" />
  </Interaction>
  <Interaction>
    <Graphics ConnectorType="Curved" ZOrder="12288" LineThickness="1.0">
      <Point X="341.59496784256913" Y="261.331447995777" GraphRef="e6143" RelX="-1.0" RelY="0.0" />
      <Point X="298.599804623901" Y="281.5248891521535" />
      <Point X="298.4410163339388" Y="301.71833030853" GraphRef="b581f" RelX="0.0" RelY="0.0" />
    </Graphics>
    <Xref Database="" ID="" />
  </Interaction>
  <Interaction>
    <Graphics ConnectorType="Curved" ZOrder="12288" LineThickness="1.0">
      <Point X="298.4410163339388" Y="301.71833030853" GraphRef="b581f" RelX="0.0" RelY="0.0" />
      <Point X="298.9254314555519" Y="323.60442611382524" />
      <Point X="341.5949678425691" Y="345.49052191912045" GraphRef="c33b2" RelX="-1.0" RelY="0.0" ArrowHead="Arrow" />
    </Graphics>
    <Xref Database="" ID="" />
  </Interaction>
  <Interaction>
    <Graphics ConnectorType="Curved" ZOrder="12288" LineThickness="1.0">
      <Point X="180.31466915911614" Y="235.2233545670869" GraphRef="f1f7c" RelX="0.0" RelY="0.0" />
      <Point X="269.36744847192614" Y="268.47084243780847" />
      <Point X="298.4410163339388" Y="301.71833030853" GraphRef="b581f" RelX="0.0" RelY="0.0" />
    </Graphics>
    <Xref Database="" ID="" />
  </Interaction>
  <Interaction>
    <Graphics ZOrder="12288" LineThickness="1.0">
      <Point X="180.31466915911614" Y="301.20021482116937" GraphRef="f5c77" RelX="0.0" RelY="0.0" />
      <Point X="298.4410163339388" Y="301.71833030853" GraphRef="b581f" RelX="0.0" RelY="0.0" />
    </Graphics>
    <Xref Database="" ID="" />
  </Interaction>
  <Interaction>
    <Graphics ConnectorType="Curved" ZOrder="12288" LineThickness="1.0">
      <Point X="180.31466915911614" Y="367.1823402341201" GraphRef="a69a4" RelX="0.0" RelY="0.0" />
      <Point X="272.9211087420043" Y="334.45033527132506" />
      <Point X="298.4410163339388" Y="301.71833030853" GraphRef="b581f" RelX="0.0" RelY="0.0" />
    </Graphics>
    <Xref Database="" ID="" />
  </Interaction>
  <Interaction GraphId="d1129">
    <Graphics ZOrder="32770" LineThickness="1.0">
      <Point X="135.13270233365432" Y="146.69967035656106" GraphRef="f2cd0" RelX="-1.0" RelY="0.0" />
      <Point X="87.0" Y="146.69967035656106" GraphRef="fd224" RelX="1.0" RelY="0.0" ArrowHead="Arrow" />
    </Graphics>
    <Xref Database="" ID="" />
  </Interaction>
  <Interaction GraphId="f5b72">
    <Graphics ZOrder="32771" LineThickness="1.0">
      <Point X="180.31466915911614" Y="156.69967035656106" GraphRef="f2cd0" RelX="0.0" RelY="1.0" />
      <Point X="180.31466915911614" Y="195.44967035656126" GraphRef="a987b" RelX="0.0" RelY="-1.0" ArrowHead="Arrow" />
    </Graphics>
    <Xref Database="" ID="" />
  </Interaction>
  <Interaction GraphId="f1a5d">
    <Graphics ZOrder="32772" LineThickness="1.0">
      <Point X="354.0070120442179" Y="111.71011384260024" GraphRef="fd789" RelX="1.0" RelY="0.0" />
      <Point X="441.74410163339303" Y="111.71011384260024" GraphRef="cde09" RelX="-1.0" RelY="0.0" ArrowHead="Arrow" />
    </Graphics>
    <Xref Database="" ID="" />
  </Interaction>
  <Interaction GraphId="a6d56">
    <Graphics ZOrder="32774" LineThickness="1.0">
      <Point X="180.31466915911614" Y="284.8838808828753" GraphRef="b99c3" RelX="0.0" RelY="1.0" />
      <Point X="180.31466915911614" Y="325.6747157286104" GraphRef="b9248" RelX="0.0" RelY="-1.0" ArrowHead="Arrow" />
      <Anchor Position="0.4" Shape="None" GraphId="f5c77" />
    </Graphics>
    <Xref Database="" ID="" />
  </Interaction>
  <Interaction GraphId="b3b00">
    <Graphics ZOrder="32775" LineStyle="Broken" LineThickness="1.0">
      <Point X="476.63398562604067" Y="61.828765412163094" GraphRef="d19ac" RelX="1.0" RelY="0.0" />
      <Point X="555.7516911400762" Y="61.82876541216311" GraphRef="d871a" RelX="-1.0" RelY="0.0" ArrowHead="Arrow" />
    </Graphics>
    <Xref Database="" ID="" />
  </Interaction>
  <Interaction GraphId="dd44f">
    <Graphics ZOrder="32776" LineStyle="Broken" LineThickness="1.0">
      <Point X="298.4410163339388" Y="101.71011384260024" GraphRef="fd789" RelX="0.0" RelY="-1.0" />
      <Point X="298.4410163339388" Y="71.8287654121631" GraphRef="f6943" RelX="0.0" RelY="1.0" ArrowHead="Arrow" />
    </Graphics>
    <Xref Database="" ID="" />
  </Interaction>
  <Interaction GraphId="ada2e">
    <Graphics ZOrder="32777" LineThickness="1.0">
      <Point X="298.4410163339388" Y="171.90810097343672" GraphRef="a812c" RelX="0.0" RelY="1.0" />
      <Point X="298.4410163339388" Y="201.6878402903813" GraphRef="bbe32" RelX="0.0" RelY="-1.0" ArrowHead="Arrow" />
    </Graphics>
    <Xref Database="" ID="" />
  </Interaction>
  <Interaction GraphId="ff4f5">
    <Graphics ZOrder="32778" LineThickness="1.0">
      <Point X="504.5077132486389" Y="529.5140653357531" GraphRef="e8d5b" RelX="0.0" RelY="-1.0" />
      <Point X="504.5077132486389" Y="489.5140653357532" GraphRef="b27b8" RelX="0.0" RelY="1.0" ArrowHead="Arrow" />
      <Anchor Position="0.4" Shape="None" GraphId="ba3ce" />
    </Graphics>
    <Xref Database="" ID="" />
  </Interaction>
  <Interaction GraphId="aa371">
    <Graphics ZOrder="32779" LineThickness="1.0">
      <Point X="338.4410163339388" Y="431.7640653357531" GraphRef="ba5ef" RelX="1.0" RelY="0.0" />
      <Point X="437.257713248639" Y="431.9214727431605" GraphRef="ae92c" RelX="-1.0" RelY="0.0" ArrowHead="Arrow" />
    </Graphics>
    <Xref Database="" ID="" />
  </Interaction>
  <Interaction GraphId="f9422">
    <Graphics ZOrder="32780" LineThickness="1.0">
      <Point X="298.4410163339388" Y="221.6878402903813" GraphRef="bbe32" RelX="0.0" RelY="1.0" />
      <Point X="298.4410163339388" Y="421.7640653357531" GraphRef="ba5ef" RelX="0.0" RelY="-1.0" ArrowHead="mim-conversion" />
      <Anchor Position="0.4" Shape="None" GraphId="b581f" />
    </Graphics>
    <Xref Database="" ID="" />
  </Interaction>
  <Interaction GraphId="c4a52">
    <Graphics ZOrder="32781" LineThickness="1.0">
      <Point X="298.4410163339388" Y="121.71011384260024" GraphRef="fd789" RelX="0.0" RelY="1.0" />
      <Point X="298.4410163339388" Y="151.90810097343672" GraphRef="a812c" RelX="0.0" RelY="-1.0" ArrowHead="Arrow" />
    </Graphics>
    <Xref Database="" ID="" />
  </Interaction>
  <Interaction GraphId="dd325">
    <Graphics ZOrder="32782" LineThickness="1.0">
      <Point X="504.507713248639" Y="653.7640653357531" GraphRef="d97ce" RelX="0.0" RelY="-1.0" />
      <Point X="504.5077132486389" Y="549.5140653357531" GraphRef="e8d5b" RelX="0.0" RelY="1.0" ArrowHead="Arrow" />
      <Anchor Position="0.4" Shape="None" GraphId="a0445" />
    </Graphics>
    <Xref Database="" ID="" />
  </Interaction>
  <Interaction GraphId="feb0d">
    <Graphics ZOrder="32783" LineThickness="1.0">
      <Point X="341.1455282984048" Y="302.0794842822432" GraphRef="c4cb1" RelX="-1.0" RelY="0.0" />
      <Point X="298.4410163339388" Y="301.71833030853" GraphRef="b581f" RelX="0.0" RelY="0.0" ArrowHead="mim-catalysis" />
    </Graphics>
    <Xref Database="" ID="" />
  </Interaction>
  <Interaction GraphId="de593">
    <Graphics ZOrder="32785" LineThickness="1.0">
      <Point X="298.4410163339388" Y="441.7640653357531" GraphRef="ba5ef" RelX="0.0" RelY="1.0" />
      <Point X="298.4410163339388" Y="485.1151625144365" GraphRef="c2714" RelX="0.0" RelY="-1.0" ArrowHead="mim-conversion" />
    </Graphics>
    <Xref Database="" ID="" />
  </Interaction>
  <Interaction GraphId="f79d9">
    <Graphics ZOrder="32787" LineStyle="Broken" LineThickness="1.0">
      <Point X="504.5077132486389" Y="712.764065335753" GraphRef="b656b" RelX="0.0" RelY="-1.0" />
      <Point X="504.507713248639" Y="673.7640653357531" GraphRef="d97ce" RelX="0.0" RelY="1.0" ArrowHead="Arrow" />
    </Graphics>
    <Xref Database="" ID="" />
  </Interaction>
  <Interaction GraphId="e6a8a">
    <Graphics ZOrder="32788" LineThickness="1.0">
      <Point X="180.31466915911614" Y="215.44967035656126" GraphRef="a987b" RelX="0.0" RelY="1.0" />
      <Point X="180.31466915911614" Y="264.8838808828753" GraphRef="b99c3" RelX="0.0" RelY="-1.0" ArrowHead="Arrow" />
      <Anchor Position="0.4" Shape="None" GraphId="f1f7c" />
    </Graphics>
    <Xref Database="" ID="" />
  </Interaction>
  <Interaction GraphId="b20ba">
    <Graphics ZOrder="32789" LineThickness="1.0">
      <Point X="180.31466915911614" Y="345.6747157286104" GraphRef="b9248" RelX="0.0" RelY="1.0" />
      <Point X="180.31466915911614" Y="399.4437769923846" GraphRef="ed1b1" RelX="0.0" RelY="-1.0" ArrowHead="Arrow" />
      <Anchor Position="0.4" Shape="None" GraphId="a69a4" />
    </Graphics>
    <Xref Database="" ID="" />
  </Interaction>
  <Interaction GraphId="a116b">
    <Graphics ZOrder="32790" LineStyle="Broken" LineThickness="1.0">
      <Point X="354.00701204421784" Y="61.828765412163094" GraphRef="f6943" RelX="1.0" RelY="0.0" />
      <Point X="396.63398562604067" Y="61.828765412163094" GraphRef="d19ac" RelX="-1.0" RelY="0.0" ArrowHead="Arrow" />
    </Graphics>
    <Xref Database="" ID="" />
  </Interaction>
  <InfoBox CenterX="0.0" CenterY="0.0" />
  <Biopax />
</Pathway>
