# Supplementary material for: A network biology workflow to study transcriptomics data of the diabetic liver
Source: BMC Genomics. 2014 Nov 15;15(1):971. doi: 10.1186/1471-2164-15-971 (PMC4246458; doi:10.1186/1471-2164-15-971)
Supplement: Supplementary file 2 — Additional file 2: WikiPathways human pathway collection downloaded on 17 June 2014 ( http://wikipathways.org/index.php/Download_Pathways ). (ZIP 2 MB) [file 12864_2014_6667_MOESM2_ESM.zip › 2014-06-17-WikiPathways-HumanCollection/Hs_Osteoblast_Signaling_WP322_74192.gpml]

<?xml version="1.0" encoding="UTF-8"?>
<Pathway xmlns="http://pathvisio.org/GPML/2013a" Name="Osteoblast Signaling" Last-Modified="10/16/2013" Organism="Homo sapiens" License="CC BY 2.0">
  <Comment Source="WikiPathways-category">Cellular Process</Comment>
  <Graphics BoardWidth="1029.6867469879526" BoardHeight="697.0" />
  <DataNode TextLabel="Vitmain D" GraphId="b53" Type="Metabolite">
    <Graphics CenterX="193.7289156626507" CenterY="267.0" Width="66.54216867469859" Height="62.0" ZOrder="32768" FontSize="10" Valign="Middle" ShapeType="Oval" Color="0000ff" />
    <Xref Database="HMDB" ID="HMDB00876" />
  </DataNode>
  <DataNode TextLabel="FGF-23" GraphId="d83" Type="Protein">
    <Graphics CenterX="439.1204819277109" CenterY="425.3453815261045" Width="80.0" Height="20.0" ZOrder="32768" FontSize="10" Valign="Middle" />
    <Xref Database="Entrez Gene" ID="8074" />
  </DataNode>
  <DataNode TextLabel="FGF-23" GraphId="cd0" Type="Protein">
    <Graphics CenterX="178.97188755020093" CenterY="425.79919678714856" Width="80.0" Height="20.0" ZOrder="32768" FontSize="10" Valign="Middle" />
    <Xref Database="Entrez Gene" ID="8074" />
  </DataNode>
  <DataNode TextLabel="Osteoprotegerin" GraphId="a41" Type="Protein">
    <Graphics CenterX="540.0200803212862" CenterY="286.847389558233" Width="106.66666666666667" Height="20.0" ZOrder="32768" FontSize="10" Valign="Middle" />
    <Xref Database="Entrez Gene" ID="4982" />
  </DataNode>
  <DataNode TextLabel="RANK ligand" GraphId="ac3" Type="Protein">
    <Graphics CenterX="649.3815261044181" CenterY="275.43775100401604" Width="80.0" Height="20.0" ZOrder="32768" FontSize="10" Valign="Middle" />
    <Xref Database="Entrez Gene" ID="8600" />
  </DataNode>
  <DataNode TextLabel="Osteocalcin" GraphId="fff" Type="Protein">
    <Graphics CenterX="483.5742971887553" CenterY="330.69076305220887" Width="88.0" Height="20.0" ZOrder="32768" FontSize="10" Valign="Middle" />
    <Xref Database="Uniprot-TrEMBL" ID="P02818" />
  </DataNode>
  <DataNode TextLabel="Bone sialoprotein" GraphId="b71" Type="Protein">
    <Graphics CenterX="543.8835341365485" CenterY="394.05622489959836" Width="108.69076305220854" Height="20.0" ZOrder="32768" FontSize="10" Valign="Middle" />
    <Xref Database="Entrez Gene" ID="3381" />
  </DataNode>
  <DataNode TextLabel="Bone sialoprotein" GraphId="ba7" Type="Protein">
    <Graphics CenterX="922.7630522088361" CenterY="407.4377510040159" Width="109.33333333333333" Height="20.0" ZOrder="32768" FontSize="10" Valign="Middle" />
    <Xref Database="Entrez Gene" ID="3381" />
  </DataNode>
  <DataNode TextLabel="PTH receptor" GraphId="c7f" Type="Protein">
    <Graphics CenterX="807.6345381526113" CenterY="192.63453815261047" Width="89.638554216867" Height="20.0" ZOrder="32768" FontSize="10" Valign="Middle" />
    <Xref Database="Entrez Gene" ID="5745" />
  </DataNode>
  <DataNode TextLabel="Parathyroid hormone" GraphId="ec2" Type="Protein">
    <Graphics CenterX="863.9979919678726" CenterY="118.27309236947798" Width="124.00401606425476" Height="20.0" ZOrder="32768" FontSize="10" Valign="Middle" />
    <Xref Database="Entrez Gene" ID="5741" />
  </DataNode>
  <DataNode TextLabel="Soluble RANK ligand" GraphId="bc5" Type="Protein">
    <Graphics CenterX="930.6867469879526" CenterY="326.68072289156623" Width="138.0" Height="19.0" ZOrder="32768" FontSize="10" Valign="Middle" />
    <Xref Database="Entrez Gene" ID="8600" />
  </DataNode>
  <DataNode TextLabel="Osteoprotegerin" GraphId="fad" Type="Protein">
    <Graphics CenterX="917.0963855421703" CenterY="370.06024096385534" Width="108.0" Height="20.0" ZOrder="32768" FontSize="10" Valign="Middle" />
    <Xref Database="Entrez Gene" ID="4982" />
  </DataNode>
  <DataNode TextLabel="Collagen 1" GraphId="cda" Type="Protein">
    <Graphics CenterX="551.1927710843374" CenterY="450.18072289156623" Width="80.0" Height="20.0" ZOrder="32768" FontSize="10" Valign="Middle" />
    <Xref Database="Entrez Gene" ID="1277" />
  </DataNode>
  <DataNode TextLabel="Parathyroid hormone" GraphId="a1d" Type="Protein">
    <Graphics CenterX="549.0883534136548" CenterY="641.1285140562263" Width="138.66666666666666" Height="20.0" ZOrder="32768" FontSize="10" Valign="Middle" />
    <Xref Database="Entrez Gene" ID="5741" />
  </DataNode>
  <DataNode TextLabel="PTH receptor" GraphId="e33" Type="Protein">
    <Graphics CenterX="549.1526104417666" CenterY="575.2730923694795" Width="89.63855421686746" Height="20.0" ZOrder="32768" FontSize="10" Valign="Middle" />
    <Xref Database="Entrez Gene" ID="5745" />
  </DataNode>
  <DataNode TextLabel="PDGF-BB" GraphId="d68">
    <Graphics CenterX="725.5100401606456" CenterY="640.2409638554238" Width="80.0" Height="18.795180722891626" ZOrder="32768" FontWeight="Bold" FontSize="10" Valign="Middle" />
    <Xref Database="" ID="" />
  </DataNode>
  <DataNode TextLabel="PDGF Ra/b" GraphId="ccf" Type="GeneProduct">
    <Graphics CenterX="681.2931726907635" CenterY="575.6546184738968" Width="80.0" Height="20.0" ZOrder="32768" FontWeight="Bold" FontSize="10" Valign="Middle" />
    <Xref Database="Entrez Gene" ID="5155/5154" />
  </DataNode>
  <DataNode TextLabel="NPT3" GraphId="ef2" Type="Protein">
    <Graphics CenterX="374.1887550200803" CenterY="575.2931726907633" Width="80.0" Height="22.666666666666668" ZOrder="32768" FontSize="10" Valign="Middle" />
    <Xref Database="Entrez Gene" ID="10246" />
  </DataNode>
  <DataNode TextLabel="Na+" GraphId="edb" Type="Metabolite">
    <Graphics CenterX="240.0" CenterY="495.8032128514062" Width="22.0" Height="22.39357429718757" ZOrder="32768" FontSize="10" Valign="Middle" ShapeType="Oval" Color="0000ff" />
    <Xref Database="ChEBI" ID="CHEBI:29101" />
  </DataNode>
  <DataNode TextLabel="Phosphate" GraphId="f00" Type="Metabolite">
    <Graphics CenterX="409.5060240963856" CenterY="639.9397590361453" Width="56.9879518072288" Height="54.12048192770931" ZOrder="32768" FontSize="10" Valign="Middle" ShapeType="Oval" Color="0000ff" />
    <Xref Database="PubChem-compound" ID="1061" />
  </DataNode>
  <DataNode TextLabel="PDGFB" GraphId="b13" Type="Protein" GroupRef="e39cf">
    <Attribute Key="org.pathvisio.model.BackpageHead" Value="PDGFB" />
    <Graphics CenterX="232.0" CenterY="99.0" Width="80.0" Height="20.0" ZOrder="32768" FontSize="10" Valign="Middle" />
    <Xref Database="Entrez Gene" ID="5155" />
  </DataNode>
  <DataNode TextLabel="PDGFB" GraphId="b76" Type="Protein" GroupRef="e39cf">
    <Attribute Key="org.pathvisio.model.BackpageHead" Value="PDGFB" />
    <Graphics CenterX="232.0" CenterY="79.0" Width="80.0" Height="20.0" ZOrder="32768" FontSize="10" Valign="Middle" />
    <Xref Database="Entrez Gene" ID="5155" />
  </DataNode>
  <DataNode TextLabel="PDGFRB" GraphId="b86" Type="Protein" GroupRef="f2017">
    <Attribute Key="org.pathvisio.model.BackpageHead" Value="PDGFRB" />
    <Graphics CenterX="387.0" CenterY="150.0" Width="80.0" Height="20.0" ZOrder="32768" FontSize="10" Valign="Middle" />
    <Xref Database="Entrez Gene" ID="5159" />
  </DataNode>
  <DataNode TextLabel="PDGFRA" GraphId="e78" Type="Protein" GroupRef="f2017">
    <Attribute Key="org.pathvisio.model.BackpageHead" Value="PDGFRA" />
    <Graphics CenterX="387.0" CenterY="130.0" Width="80.0" Height="20.0" ZOrder="32768" FontSize="10" Valign="Middle" />
    <Xref Database="Entrez Gene" ID="5156" />
  </DataNode>
  <DataNode TextLabel="ITGAV" GraphId="bf0" Type="Protein" GroupRef="bdf83">
    <Attribute Key="org.pathvisio.model.BackpageHead" Value="ITGAV" />
    <Graphics CenterX="805.0" CenterY="502.0" Width="80.0" Height="20.0" ZOrder="32768" FontSize="10" Valign="Middle" />
    <Xref Database="Entrez Gene" ID="3685" />
  </DataNode>
  <DataNode TextLabel="ITGB3" GraphId="e32" Type="Protein" GroupRef="bdf83">
    <Attribute Key="org.pathvisio.model.BackpageHead" Value="ITGB3" />
    <Graphics CenterX="805.0" CenterY="522.0" Width="80.0" Height="20.0" ZOrder="32768" FontSize="10" Valign="Middle" />
    <Xref Database="Entrez Gene" ID="3690" />
  </DataNode>
  <DataNode TextLabel="Vitmain D" GraphId="bf0f6" Type="Metabolite">
    <Graphics CenterX="727.7289156626507" CenterY="67.0" Width="66.54216867469859" Height="62.0" ZOrder="32768" FontSize="10" Valign="Middle" ShapeType="Oval" Color="0000ff" />
    <Xref Database="HMDB" ID="HMDB00876" />
  </DataNode>
  <DataNode TextLabel="Na+" GraphId="d0189" Type="Metabolite">
    <Graphics CenterX="342.14859437751005" CenterY="495.8032128514062" Width="23.702811244979898" Height="22.39357429718757" ZOrder="32768" FontSize="10" Valign="Middle" ShapeType="Oval" Color="0000ff" />
    <Xref Database="ChEBI" ID="CHEBI:29101" />
  </DataNode>
  <Interaction GraphId="ae407">
    <Graphics ZOrder="12288" LineThickness="1.0">
      <Point X="221.6285258539039" Y="289.994794921875" GraphRef="b53" RelX="0.8385542805989583" RelY="0.741767578125" />
      <Point X="413.0000066672942" Y="411.00000392193783" GraphRef="d83" RelX="-0.6530118815104167" RelY="-1.4345377604166667" ArrowHead="Arrow" />
    </Graphics>
    <Xref Database="" ID="" />
  </Interaction>
  <Interaction GraphId="ada00">
    <Graphics ZOrder="12288" LineThickness="1.0">
      <Point X="407.0000066672942" Y="425.00000392193783" GraphRef="d83" RelX="-0.8030118815104167" RelY="-0.03453776041666667" />
      <Point X="225.99999627415926" Y="425.0000105892319" GraphRef="cd0" RelX="1.1757027180989583" RelY="-0.07991861979166667" ArrowHead="Arrow" />
    </Graphics>
    <Xref Database="" ID="" />
  </Interaction>
  <Interaction GraphId="ae920">
    <Graphics ZOrder="12288" LineThickness="1.0">
      <Point X="711.0933734939761" Y="98.0" GraphRef="bf0f6" RelX="-0.5" RelY="1.0" />
      <Point X="659.0000156877514" Y="262.00000686339104" GraphRef="ac3" RelX="0.24046223958333332" RelY="-1.3437744140625" ArrowHead="Arrow" />
    </Graphics>
    <Xref Database="" ID="" />
  </Interaction>
  <Interaction GraphId="e21e5">
    <Graphics ZOrder="12288" LineThickness="1.0">
      <Point X="694.4578313253014" Y="82.5" GraphRef="bf0f6" RelX="-1.0" RelY="0.5" />
      <Point X="566.6867469879528" Y="276.847389558233" GraphRef="a41" RelX="0.5" RelY="-1.0" ArrowHead="Arrow" />
    </Graphics>
    <Xref Database="" ID="" />
  </Interaction>
  <Interaction GraphId="ee981">
    <Graphics ZOrder="12288" LineThickness="1.0">
      <Point X="416.0" Y="154.0" GraphRef="b86" RelX="0.725" RelY="0.4" />
      <Point X="513.3534136546195" Y="276.847389558233" GraphRef="a41" RelX="-0.5" RelY="-1.0" ArrowHead="Arrow" />
    </Graphics>
    <Xref Database="" ID="" />
  </Interaction>
  <Interaction GraphId="f2653">
    <Graphics ZOrder="12288" LineThickness="1.0">
      <Point X="220.79674874547018" Y="262.094794921875" GraphRef="b53" RelX="0.8135542805989583" RelY="-0.158232421875" />
      <Point X="436.00001333458863" Y="330.00000784387555" GraphRef="fff" RelX="-1.0812337239583334" RelY="-0.06907552083333333" ArrowHead="Arrow" />
    </Graphics>
    <Xref Database="" ID="" />
  </Interaction>
  <Interaction GraphId="f23f4">
    <Graphics ZOrder="12288" LineThickness="1.0">
      <Point X="404.0" Y="156.0" GraphRef="b86" RelX="0.425" RelY="0.6" />
      <Point X="461.5742971887553" Y="320.69076305220887" GraphRef="fff" RelX="-0.5" RelY="-1.0" ArrowHead="TBar" />
    </Graphics>
    <Xref Database="" ID="" />
  </Interaction>
  <Interaction GraphId="f0997">
    <Graphics ZOrder="12288" LineThickness="1.0">
      <Point X="222.46030296233764" Y="277.594794921875" GraphRef="b53" RelX="0.8635542805989583" RelY="0.341767578125" />
      <Point X="483.00000109693946" Y="385.0000074516817" GraphRef="b71" RelX="-1.120307399265644" RelY="-0.9056217447916667" ArrowHead="TBar" />
    </Graphics>
    <Xref Database="" ID="" />
  </Interaction>
  <Interaction GraphId="dae16">
    <Graphics ZOrder="12288" LineThickness="1.0">
      <Point X="586.534145114865" Y="395.5180797408383" GraphRef="b71" RelX="0.7848065425362727" RelY="0.14618548412399227" />
      <Point X="859.5582643072297" Y="406.51404681224864" GraphRef="ba7" RelX="-1.1561851445415814" RelY="-0.0923704191767259" ArrowHead="Arrow" />
    </Graphics>
    <Xref Database="" ID="" />
  </Interaction>
  <Interaction GraphId="c6741">
    <Graphics ZOrder="12288" LineThickness="1.0">
      <Point X="860.7190578576225" Y="121.75903281093136" GraphRef="ec2" RelX="-0.052884321239258285" RelY="0.34859404414533857" />
      <Point X="824.6385895418662" Y="181.53012087412156" GraphRef="c7f" RelX="0.3793914691688626" RelY="-1.1104417278488896" ArrowHead="Arrow" />
    </Graphics>
    <Xref Database="" ID="" />
  </Interaction>
  <Interaction GraphId="ca974">
    <Graphics ZOrder="12288" LineThickness="1.0">
      <Point X="799.1205136799499" Y="198.91566304279627" GraphRef="c7f" RelX="-0.18996344925561645" RelY="0.6281124890185795" />
      <Point X="696.843389181728" Y="272.77109120074044" GraphRef="ac3" RelX="1.1865465769327481" RelY="-0.26666598032756156" ArrowHead="Arrow" />
    </Graphics>
    <Xref Database="" ID="" />
  </Interaction>
  <Interaction GraphId="dc71d">
    <Graphics ZOrder="12288" LineThickness="1.0">
      <Point X="665.6385699046195" Y="285.4096454176079" GraphRef="ac3" RelX="0.4064260950050357" RelY="0.9971894413591872" />
      <Point X="849.6626788403627" Y="323.77107806224893" GraphRef="bc5" RelX="-1.174261857211448" RelY="-0.3062784030860297" ArrowHead="Arrow" />
    </Graphics>
    <Xref Database="" ID="" />
  </Interaction>
  <Interaction GraphId="c0a55">
    <Graphics ZOrder="12288" LineThickness="1.0">
      <Point X="566.6867469879528" Y="296.847389558233" GraphRef="a41" RelX="0.5" RelY="1.0" />
      <Point X="850.0723205321304" Y="365.85540874435225" GraphRef="fad" RelX="-1.2411863890748116" RelY="-0.4204832219503078" ArrowHead="Arrow" />
    </Graphics>
    <Xref Database="" ID="" />
  </Interaction>
  <Interaction GraphId="c0bf3">
    <Graphics ZOrder="12288" LineThickness="1.0">
      <Point X="549.0883534136548" Y="631.1285140562263" GraphRef="a1d" RelX="0.0" RelY="-1.0" />
      <Point X="549.1526104417666" Y="585.2730923694795" GraphRef="e33" RelX="0.0" RelY="1.0" ArrowHead="Arrow" />
    </Graphics>
    <Xref Database="" ID="" />
  </Interaction>
  <Interaction GraphId="df29a">
    <Graphics ZOrder="12288" LineThickness="1.0">
      <Point X="547.204825279501" Y="577.1686550891094" GraphRef="e33" RelX="-0.04345864743764525" RelY="0.1895562719629864" />
      <Point X="551.120479574549" Y="465.77107806224893" GraphRef="cda" RelX="-0.0018072877447108718" RelY="1.5590355170682717" ArrowHead="TBar" />
    </Graphics>
    <Xref Database="" ID="" />
  </Interaction>
  <Interaction GraphId="d6c2b">
    <Graphics ZOrder="12288" LineThickness="1.0">
      <Point X="725.5100401606456" Y="630.8433734939781" GraphRef="d68" RelX="0.0" RelY="-1.0" />
      <Point X="696.7550287085855" Y="587.8875462788682" GraphRef="ccf" RelX="0.38654640044554983" RelY="1.2232927804971405" ArrowHead="Arrow" />
    </Graphics>
    <Xref Database="" ID="" />
  </Interaction>
  <Interaction GraphId="f4afd">
    <Graphics ZOrder="12288" LineThickness="1.0">
      <Point X="675.8072375439264" Y="576.321281218626" GraphRef="ccf" RelX="-0.13714837867092985" RelY="0.06666627447293043" />
      <Point X="595.4497968436253" Y="466.38553589357423" GraphRef="cda" RelX="1.106425643982196" RelY="1.6204813002008025" ArrowHead="TBar" />
    </Graphics>
    <Xref Database="" ID="" />
  </Interaction>
  <Interaction GraphId="c29b3">
    <Graphics ZOrder="12288" LineThickness="1.0">
      <Point X="251.0" Y="495.8032128514062" GraphRef="edb" RelX="1.0" RelY="0.0" />
      <Point X="330.2971887550201" Y="495.8032128514062" GraphRef="d0189" RelX="-1.0" RelY="0.0" ArrowHead="Arrow" />
    </Graphics>
    <Xref Database="" ID="" />
  </Interaction>
  <Interaction GraphId="faac6">
    <Graphics ZOrder="12288" LineThickness="1.0">
      <Point X="410.0553083533779" Y="639.9398290810102" GraphRef="f00" RelX="0.019277206482180797" RelY="2.588478976880045E-6" />
      <Point X="503.57831089984955" Y="461.1807166164658" GraphRef="cda" RelX="-1.1903615046121967" RelY="1.099999372489959" ArrowHead="TBar" />
      <Anchor Position="0.20327957997921148" Shape="None" GraphId="a690e" />
    </Graphics>
    <Xref Database="" ID="" />
  </Interaction>
  <Interaction GraphId="e6131">
    <Graphics ZOrder="12288" LineThickness="1.0">
      <Point X="280.0" Y="103.0" GraphRef="ceac4" RelX="1.0" RelY="0.5" />
      <Point X="339.0" Y="126.0" GraphRef="a18f7" RelX="-1.0" RelY="-0.5" ArrowHead="Arrow" />
    </Graphics>
    <Xref Database="" ID="" />
  </Interaction>
  <Interaction GraphId="idc89b9c6">
    <Graphics ZOrder="12288" LineThickness="1.0">
      <Point X="394.1887550200803" Y="586.6265060240964" GraphRef="ef2" RelX="0.5" RelY="1.0" />
      <Point X="429.06662502941936" Y="603.601751781761" GraphRef="a690e" RelX="0.0" RelY="0.0" ArrowHead="mim-catalysis" />
    </Graphics>
    <Xref Database="" ID="" />
  </Interaction>
  <Label TextLabel="Nucleus" GraphId="bf9">
    <Graphics CenterX="546.6265060240964" CenterY="218.7333333333333" Width="65.25301204819289" Height="34.53333333333333" ZOrder="28672" FillColor="ffffff" FontWeight="Bold" FontSize="14" Valign="Middle" Color="999999" />
  </Label>
  <Label TextLabel="Osteoblast" GraphId="d13">
    <Graphics CenterX="549.3192771084338" CenterY="124.42610441767073" Width="92.63855421686753" Height="30.866666666666667" ZOrder="28672" FillColor="ffffff" FontWeight="Bold" FontSize="14" Valign="Middle" Color="999999" />
  </Label>
  <Label TextLabel="PDGF-BB complex" GraphId="b3a">
    <Graphics CenterX="233.0" CenterY="53.0" Width="108.0" Height="20.0" ZOrder="28672" FillColor="ffffff" FontWeight="Bold" FontSize="10" Valign="Middle" />
  </Label>
  <Label TextLabel="PDGF_Ra/b complex" GraphId="b0e">
    <Graphics CenterX="386.5" CenterY="101.0" Width="117.0" Height="20.0" ZOrder="28672" FillColor="ffffff" FontWeight="Bold" FontSize="10" Valign="Middle" />
  </Label>
  <Label TextLabel="avb3 integrin &#xA;complex" GraphId="e5c">
    <Graphics CenterX="851.5" CenterY="470.0" Width="109.0" Height="20.0" ZOrder="28672" FillColor="ffffff" FontWeight="Bold" FontSize="10" Valign="Middle" />
  </Label>
  <Shape GraphId="d4551">
    <Attribute Key="org.pathvisio.DoubleLineProperty" Value="Double" />
    <Graphics CenterX="546.5" CenterY="349.0" Width="421.0" Height="316.0" ZOrder="16384" FontSize="10" Valign="Middle" ShapeType="Oval" LineThickness="3.0" Color="c0c0c0" Rotation="0.0" />
  </Shape>
  <Shape GraphId="d0292">
    <Attribute Key="org.pathvisio.DoubleLineProperty" Value="Double" />
    <Graphics CenterX="545.0" CenterY="358.0" Width="530.0" Height="444.0" ZOrder="16384" FontSize="10" Valign="Middle" ShapeType="RoundedRectangle" LineThickness="3.0" Color="c0c0c0" Rotation="0.0" />
  </Shape>
  <Group GroupId="bdf83" GraphId="bccef" />
  <Group GroupId="e39cf" GraphId="ceac4" />
  <Group GroupId="f2017" GraphId="a18f7" />
  <InfoBox CenterX="0.0" CenterY="0.0" />
  <Biopax>
    <bp:openControlledVocabulary xmlns:bp="http://www.biopax.org/release/biopax-level3.owl#">
      <bp:TERM xmlns:rdf="http://www.w3.org/1999/02/22-rdf-syntax-ns#" rdf:datatype="http://www.w3.org/2001/XMLSchema#string">signaling pathway</bp:TERM>
      <bp:ID xmlns:rdf="http://www.w3.org/1999/02/22-rdf-syntax-ns#" rdf:datatype="http://www.w3.org/2001/XMLSchema#string">PW:0000003</bp:ID>
      <bp:Ontology xmlns:rdf="http://www.w3.org/1999/02/22-rdf-syntax-ns#" rdf:datatype="http://www.w3.org/2001/XMLSchema#string">Pathway Ontology</bp:Ontology>
    </bp:openControlledVocabulary>
    <bp:openControlledVocabulary xmlns:bp="http://www.biopax.org/release/biopax-level3.owl#">
      <bp:TERM xmlns:rdf="http://www.w3.org/1999/02/22-rdf-syntax-ns#" rdf:datatype="http://www.w3.org/2001/XMLSchema#string">osteoblast</bp:TERM>
      <bp:ID xmlns:rdf="http://www.w3.org/1999/02/22-rdf-syntax-ns#" rdf:datatype="http://www.w3.org/2001/XMLSchema#string">CL:0000062</bp:ID>
      <bp:Ontology xmlns:rdf="http://www.w3.org/1999/02/22-rdf-syntax-ns#" rdf:datatype="http://www.w3.org/2001/XMLSchema#string">Cell Type</bp:Ontology>
    </bp:openControlledVocabulary>
    <bp:openControlledVocabulary xmlns:bp="http://www.biopax.org/release/biopax-level3.owl#">
      <bp:TERM xmlns:rdf="http://www.w3.org/1999/02/22-rdf-syntax-ns#" rdf:datatype="http://www.w3.org/2001/XMLSchema#string">signaling pathway pertinent to development</bp:TERM>
      <bp:ID xmlns:rdf="http://www.w3.org/1999/02/22-rdf-syntax-ns#" rdf:datatype="http://www.w3.org/2001/XMLSchema#string">PW:0000650</bp:ID>
      <bp:Ontology xmlns:rdf="http://www.w3.org/1999/02/22-rdf-syntax-ns#" rdf:datatype="http://www.w3.org/2001/XMLSchema#string">Pathway Ontology</bp:Ontology>
    </bp:openControlledVocabulary>
  </Biopax>
</Pathway>
