# Supplementary material for: A network biology workflow to study transcriptomics data of the diabetic liver
Source: BMC Genomics. 2014 Nov 15;15(1):971. doi: 10.1186/1471-2164-15-971 (PMC4246458; doi:10.1186/1471-2164-15-971)
Supplement: Supplementary file 2 — Additional file 2: WikiPathways human pathway collection downloaded on 17 June 2014 ( http://wikipathways.org/index.php/Download_Pathways ). (ZIP 2 MB) [file 12864_2014_6667_MOESM2_ESM.zip › 2014-06-17-WikiPathways-HumanCollection/Hs_Oxidation_by_Cytochrome_P450_WP43_73490.gpml]

<?xml version="1.0" encoding="UTF-8"?>
<Pathway xmlns="http://pathvisio.org/GPML/2013a" Name="Oxidation by Cytochrome P450" Last-Modified="2/22/2013" Organism="Homo sapiens">
  <Comment Source="WikiPathways-description">Oxidation of a substrate by Cytochrome P450. Adapted from Niesink et al., Chapter 3, p. 47-48.</Comment>
  <Comment Source="WikiPathways-category">Metabolic Process</Comment>
  <BiopaxRef>d05</BiopaxRef>
  <Graphics BoardWidth="996.0" BoardHeight="667.0"/>
  <DataNode TextLabel="H2O" GraphId="bc4" Type="Metabolite">
    <Graphics CenterX="563.0" CenterY="246.0" Width="80.0" Height="20.0" ZOrder="32768" FontSize="10" Valign="Middle" Color="3333ff"/>
    <Xref Database="HMDB" ID="HMDB02111"/>
  </DataNode>
  <DataNode TextLabel="Substrate" GraphId="ef7">
    <Graphics CenterX="616.0" CenterY="111.0" Width="80.0" Height="20.0" ZOrder="32768" FontSize="10" Valign="Middle" Color="006600"/>
    <Xref Database="Wikipedia" ID="Enzyme substrate (biology)"/>
  </DataNode>
  <DataNode TextLabel="Substrate" GraphId="e5d" GroupRef="c007c">
    <Graphics CenterX="336.0" CenterY="68.0" Width="80.0" Height="20.0" ZOrder="32768" FontSize="10" Valign="Middle" Color="006600"/>
    <Xref Database="Wikipedia" ID="Enzyme substrate (biology)"/>
  </DataNode>
  <DataNode TextLabel="CYP1A1" GraphId="f84" Type="GeneProduct" GroupRef="a2bd5">
    <Graphics CenterX="716.0" CenterY="58.0" Width="80.0" Height="20.0" ZOrder="32768" FontSize="10" Valign="Middle"/>
    <Xref Database="Ensembl" ID="ENSG00000140465"/>
  </DataNode>
  <DataNode TextLabel="CYP1A2" GraphId="d09" Type="GeneProduct" GroupRef="a2bd5">
    <Graphics CenterX="716.0" CenterY="78.0" Width="80.0" Height="20.0" ZOrder="32768" FontSize="10" Valign="Middle"/>
    <Xref Database="Ensembl" ID="ENSG00000140505"/>
  </DataNode>
  <DataNode TextLabel="CYP1B1" GraphId="ad8" Type="GeneProduct" GroupRef="a2bd5">
    <Graphics CenterX="716.0" CenterY="102.0" Width="80.0" Height="20.0" ZOrder="32768" FontSize="10" Valign="Middle"/>
    <Xref Database="Ensembl" ID="ENSG00000138061"/>
  </DataNode>
  <DataNode TextLabel="CYP2A6" GraphId="b7c" Type="GeneProduct" GroupRef="a2bd5">
    <Graphics CenterX="716.0" CenterY="126.0" Width="80.0" Height="20.0" ZOrder="32768" FontSize="10" Valign="Middle"/>
    <Xref Database="Ensembl" ID="ENSG00000213052"/>
  </DataNode>
  <DataNode TextLabel="CYP2A7" GraphId="c03" Type="GeneProduct" GroupRef="a2bd5">
    <Graphics CenterX="716.0" CenterY="146.0" Width="80.0" Height="20.0" ZOrder="32768" FontSize="10" Valign="Middle"/>
    <Xref Database="Ensembl" ID="ENSG00000198077"/>
  </DataNode>
  <DataNode TextLabel="CYP2A13" GraphId="e8d" Type="GeneProduct" GroupRef="a2bd5">
    <Graphics CenterX="716.0" CenterY="166.0" Width="80.0" Height="20.0" ZOrder="32768" FontSize="10" Valign="Middle"/>
    <Xref Database="Ensembl" ID="ENSG00000197838"/>
  </DataNode>
  <DataNode TextLabel="CYP2B6" GraphId="a9c" Type="GeneProduct" GroupRef="a2bd5">
    <Graphics CenterX="716.0" CenterY="190.0" Width="80.0" Height="20.0" ZOrder="32768" FontSize="10" Valign="Middle"/>
    <Xref Database="Ensembl" ID="ENSG00000197408"/>
  </DataNode>
  <DataNode TextLabel="CYP2C8" GraphId="a78" Type="GeneProduct" GroupRef="a2bd5">
    <Graphics CenterX="716.0" CenterY="214.0" Width="80.0" Height="20.0" ZOrder="32768" FontSize="10" Valign="Middle"/>
    <Xref Database="Ensembl" ID="ENSG00000138115"/>
  </DataNode>
  <DataNode TextLabel="CYP2C9" GraphId="f57" Type="GeneProduct" GroupRef="a2bd5">
    <Graphics CenterX="716.0" CenterY="234.0" Width="80.0" Height="20.0" ZOrder="32768" FontSize="10" Valign="Middle"/>
    <Xref Database="Ensembl" ID="ENSG00000138109"/>
  </DataNode>
  <DataNode TextLabel="CYP2C18" GraphId="b0b" Type="GeneProduct" GroupRef="a2bd5">
    <Graphics CenterX="716.0" CenterY="254.0" Width="80.0" Height="20.0" ZOrder="32768" FontSize="10" Valign="Middle"/>
    <Xref Database="Ensembl" ID="ENSG00000108242"/>
  </DataNode>
  <DataNode TextLabel="CYP2D6" GraphId="fb3" Type="GeneProduct" GroupRef="a2bd5">
    <Graphics CenterX="716.0" CenterY="298.0" Width="80.0" Height="20.0" ZOrder="32768" FontSize="10" Valign="Middle"/>
    <Xref Database="Ensembl" ID="ENSG00000100197"/>
  </DataNode>
  <DataNode TextLabel="CYP2E1" GraphId="d8a" Type="GeneProduct" GroupRef="a2bd5">
    <Graphics CenterX="716.0" CenterY="322.0" Width="80.0" Height="20.0" ZOrder="32768" FontSize="10" Valign="Middle"/>
    <Xref Database="Ensembl" ID="ENSG00000130649"/>
  </DataNode>
  <DataNode TextLabel="CYP2F1" GraphId="e9a" Type="GeneProduct" GroupRef="a2bd5">
    <Graphics CenterX="716.0" CenterY="346.0" Width="80.0" Height="20.0" ZOrder="32768" FontSize="10" Valign="Middle"/>
    <Xref Database="Ensembl" ID="ENSG00000197446"/>
  </DataNode>
  <DataNode TextLabel="CYP2G1P" GraphId="d5a" Type="GeneProduct" GroupRef="a2bd5">
    <Graphics CenterX="716.0" CenterY="370.0" Width="80.0" Height="20.0" ZOrder="32768" FontSize="10" Valign="Middle"/>
    <Xref Database="Ensembl" ID="ENSG00000198461"/>
  </DataNode>
  <DataNode TextLabel="CYP2J2" GraphId="d3b" Type="GeneProduct" GroupRef="a2bd5">
    <Graphics CenterX="716.0" CenterY="394.0" Width="80.0" Height="20.0" ZOrder="32768" FontSize="10" Valign="Middle"/>
    <Xref Database="Ensembl" ID="ENSG00000134716"/>
  </DataNode>
  <DataNode TextLabel="CYP2R1" GraphId="cbb" Type="GeneProduct" GroupRef="a2bd5">
    <Graphics CenterX="716.0" CenterY="418.0" Width="80.0" Height="20.0" ZOrder="32768" FontSize="10" Valign="Middle"/>
    <Xref Database="Ensembl" ID="ENSG00000186104"/>
  </DataNode>
  <DataNode TextLabel="CYP2S1" GraphId="ca0" Type="GeneProduct" GroupRef="a2bd5">
    <Graphics CenterX="716.0" CenterY="442.0" Width="80.0" Height="20.0" ZOrder="32768" FontSize="10" Valign="Middle"/>
    <Xref Database="Ensembl" ID="ENSG00000167600"/>
  </DataNode>
  <DataNode TextLabel="CYP2U1" GraphId="d2f" Type="GeneProduct" GroupRef="a2bd5">
    <Graphics CenterX="716.0" CenterY="466.0" Width="80.0" Height="20.0" ZOrder="32768" FontSize="10" Valign="Middle"/>
    <Xref Database="Ensembl" ID="ENSG00000155016"/>
  </DataNode>
  <DataNode TextLabel="CYP2C19" GraphId="efa" Type="GeneProduct" GroupRef="a2bd5">
    <Graphics CenterX="716.0" CenterY="274.0" Width="80.0" Height="20.0" ZOrder="32768" FontSize="10" Valign="Middle"/>
    <Xref Database="Ensembl" ID="ENSG00000165841"/>
  </DataNode>
  <DataNode TextLabel="CYP3A4" GraphId="c6c" Type="GeneProduct" GroupRef="a2bd5">
    <Graphics CenterX="813.0" CenterY="58.0" Width="80.0" Height="20.0" ZOrder="32768" FontSize="10" Valign="Middle"/>
    <Xref Database="Ensembl" ID="ENSG00000160868"/>
  </DataNode>
  <DataNode TextLabel="CYP2W1" GraphId="c6e" Type="GeneProduct" GroupRef="a2bd5">
    <Graphics CenterX="716.0" CenterY="490.0" Width="80.0" Height="20.0" ZOrder="32768" FontSize="10" Valign="Middle"/>
    <Xref Database="Ensembl" ID="ENSG00000073067"/>
  </DataNode>
  <DataNode TextLabel="CYP4A11" GraphId="c01" Type="GeneProduct" GroupRef="a2bd5">
    <Graphics CenterX="813.0" CenterY="142.0" Width="80.0" Height="20.0" ZOrder="32768" FontSize="10" Valign="Middle"/>
    <Xref Database="Ensembl" ID="ENSG00000187048"/>
  </DataNode>
  <DataNode TextLabel="CYP3A43" GraphId="c3e" Type="GeneProduct" GroupRef="a2bd5">
    <Graphics CenterX="813.0" CenterY="118.0" Width="80.0" Height="20.0" ZOrder="32768" FontSize="10" Valign="Middle"/>
    <Xref Database="Ensembl" ID="ENSG00000021461"/>
  </DataNode>
  <DataNode TextLabel="CYP3A7" GraphId="fb9" Type="GeneProduct" GroupRef="a2bd5">
    <Graphics CenterX="813.0" CenterY="98.0" Width="80.0" Height="20.0" ZOrder="32768" FontSize="10" Valign="Middle"/>
    <Xref Database="Ensembl" ID="ENSG00000160870"/>
  </DataNode>
  <DataNode TextLabel="CYP3A5" GraphId="e69" Type="GeneProduct" GroupRef="a2bd5">
    <Graphics CenterX="813.0" CenterY="78.0" Width="80.0" Height="20.0" ZOrder="32768" FontSize="10" Valign="Middle"/>
    <Xref Database="Ensembl" ID="ENSG00000106258"/>
  </DataNode>
  <DataNode TextLabel="CYP4F3" GraphId="b9a" Type="GeneProduct" GroupRef="a2bd5">
    <Graphics CenterX="813.0" CenterY="230.0" Width="80.0" Height="20.0" ZOrder="32768" FontSize="10" Valign="Middle"/>
    <Xref Database="Ensembl" ID="ENSG00000186529"/>
  </DataNode>
  <DataNode TextLabel="CYP4F2" GraphId="e51" Type="GeneProduct" GroupRef="a2bd5">
    <Graphics CenterX="813.0" CenterY="210.0" Width="80.0" Height="20.0" ZOrder="32768" FontSize="10" Valign="Middle"/>
    <Xref Database="Ensembl" ID="ENSG00000186115"/>
  </DataNode>
  <DataNode TextLabel="CYP4B1" GraphId="ced" Type="GeneProduct" GroupRef="a2bd5">
    <Graphics CenterX="813.0" CenterY="186.0" Width="80.0" Height="20.0" ZOrder="32768" FontSize="10" Valign="Middle"/>
    <Xref Database="Ensembl" ID="ENSG00000142973"/>
  </DataNode>
  <DataNode TextLabel="CYP4A22" GraphId="b1c" Type="GeneProduct" GroupRef="a2bd5">
    <Graphics CenterX="813.0" CenterY="162.0" Width="80.0" Height="20.0" ZOrder="32768" FontSize="10" Valign="Middle"/>
    <Xref Database="Ensembl" ID="ENSG00000162365"/>
  </DataNode>
  <DataNode TextLabel="CYP4F22" GraphId="aa0" Type="GeneProduct" GroupRef="a2bd5">
    <Graphics CenterX="813.0" CenterY="310.0" Width="80.0" Height="20.0" ZOrder="32768" FontSize="10" Valign="Middle"/>
    <Xref Database="Ensembl" ID="ENSG00000171954"/>
  </DataNode>
  <DataNode TextLabel="CYP4F12" GraphId="f59" Type="GeneProduct" GroupRef="a2bd5">
    <Graphics CenterX="813.0" CenterY="290.0" Width="80.0" Height="20.0" ZOrder="32768" FontSize="10" Valign="Middle"/>
    <Xref Database="Ensembl" ID="ENSG00000186204"/>
  </DataNode>
  <DataNode TextLabel="CYP4F11" GraphId="a2f" Type="GeneProduct" GroupRef="a2bd5">
    <Graphics CenterX="813.0" CenterY="270.0" Width="80.0" Height="20.0" ZOrder="32768" FontSize="10" Valign="Middle"/>
    <Xref Database="Ensembl" ID="ENSG00000171903"/>
  </DataNode>
  <DataNode TextLabel="CYP4F8" GraphId="ad6" Type="GeneProduct" GroupRef="a2bd5">
    <Graphics CenterX="813.0" CenterY="250.0" Width="80.0" Height="20.0" ZOrder="32768" FontSize="10" Valign="Middle"/>
    <Xref Database="Ensembl" ID="ENSG00000186526"/>
  </DataNode>
  <DataNode TextLabel="CYP4V2" GraphId="d16" Type="GeneProduct" GroupRef="a2bd5">
    <Graphics CenterX="813.0" CenterY="334.0" Width="80.0" Height="20.0" ZOrder="32768" FontSize="10" Valign="Middle"/>
    <Xref Database="Ensembl" ID="ENSG00000145476"/>
  </DataNode>
  <DataNode TextLabel="CYP4X1" GraphId="d68" Type="GeneProduct" GroupRef="a2bd5">
    <Graphics CenterX="813.0" CenterY="358.0" Width="80.0" Height="20.0" ZOrder="32768" FontSize="10" Valign="Middle"/>
    <Xref Database="Ensembl" ID="ENSG00000186377"/>
  </DataNode>
  <DataNode TextLabel="CYP4Z1" GraphId="acc" Type="GeneProduct" GroupRef="a2bd5">
    <Graphics CenterX="813.0" CenterY="382.0" Width="80.0" Height="20.0" ZOrder="32768" FontSize="10" Valign="Middle"/>
    <Xref Database="Ensembl" ID="ENSG00000186160"/>
  </DataNode>
  <DataNode TextLabel="CYP51A1" GraphId="d83" Type="GeneProduct" GroupRef="a2bd5">
    <Graphics CenterX="813.0" CenterY="406.0" Width="80.0" Height="20.0" ZOrder="32768" FontSize="10" Valign="Middle"/>
    <Xref Database="Ensembl" ID="ENSG00000001630"/>
  </DataNode>
  <DataNode TextLabel="CYP7A1" GraphId="c5f" Type="GeneProduct" GroupRef="a2bd5">
    <Graphics CenterX="813.0" CenterY="430.0" Width="80.0" Height="20.0" ZOrder="32768" FontSize="10" Valign="Middle"/>
    <Xref Database="Ensembl" ID="ENSG00000167910"/>
  </DataNode>
  <DataNode TextLabel="CYP7B1" GraphId="c0e" Type="GeneProduct" GroupRef="a2bd5">
    <Graphics CenterX="813.0" CenterY="454.0" Width="80.0" Height="20.0" ZOrder="32768" FontSize="10" Valign="Middle"/>
    <Xref Database="Ensembl" ID="ENSG00000172817"/>
  </DataNode>
  <DataNode TextLabel="CYP8B1" GraphId="c7c" Type="GeneProduct" GroupRef="a2bd5">
    <Graphics CenterX="813.0" CenterY="478.0" Width="80.0" Height="20.0" ZOrder="32768" FontSize="10" Valign="Middle"/>
    <Xref Database="Ensembl" ID="ENSG00000180432"/>
  </DataNode>
  <DataNode TextLabel="CYP11A1" GraphId="da4" Type="GeneProduct" GroupRef="a2bd5">
    <Graphics CenterX="911.0" CenterY="58.0" Width="80.0" Height="20.0" ZOrder="32768" FontSize="10" Valign="Middle"/>
    <Xref Database="Ensembl" ID="ENSG00000140459"/>
  </DataNode>
  <DataNode TextLabel="CYP11B1" GraphId="b5b" Type="GeneProduct" GroupRef="a2bd5">
    <Graphics CenterX="911.0" CenterY="82.0" Width="80.0" Height="20.0" ZOrder="32768" FontSize="10" Valign="Middle"/>
    <Xref Database="Ensembl" ID="ENSG00000160882"/>
  </DataNode>
  <DataNode TextLabel="CYP11B2" GraphId="f28" Type="GeneProduct" GroupRef="a2bd5">
    <Graphics CenterX="911.0" CenterY="102.0" Width="80.0" Height="20.0" ZOrder="32768" FontSize="10" Valign="Middle"/>
    <Xref Database="Ensembl" ID="ENSG00000179142"/>
  </DataNode>
  <DataNode TextLabel="CYP17A1" GraphId="e02" Type="GeneProduct" GroupRef="a2bd5">
    <Graphics CenterX="911.0" CenterY="126.0" Width="80.0" Height="20.0" ZOrder="32768" FontSize="10" Valign="Middle"/>
    <Xref Database="Ensembl" ID="ENSG00000148795"/>
  </DataNode>
  <DataNode TextLabel="CYP19A1" GraphId="c25" Type="GeneProduct" GroupRef="a2bd5">
    <Graphics CenterX="911.0" CenterY="150.0" Width="80.0" Height="20.0" ZOrder="32768" FontSize="10" Valign="Middle"/>
    <Xref Database="Ensembl" ID="ENSG00000137869"/>
  </DataNode>
  <DataNode TextLabel="CYP20A1" GraphId="dd3" Type="GeneProduct" GroupRef="a2bd5">
    <Graphics CenterX="911.0" CenterY="174.0" Width="80.0" Height="20.0" ZOrder="32768" FontSize="10" Valign="Middle"/>
    <Xref Database="Ensembl" ID="ENSG00000119004"/>
  </DataNode>
  <DataNode TextLabel="CYP21A2" GraphId="c2a" Type="GeneProduct" GroupRef="a2bd5">
    <Graphics CenterX="911.0" CenterY="198.0" Width="80.0" Height="20.0" ZOrder="32768" FontSize="10" Valign="Middle"/>
    <Xref Database="Ensembl" ID="ENSG00000198457"/>
  </DataNode>
  <DataNode TextLabel="CYP24A1" GraphId="f31" Type="GeneProduct" GroupRef="a2bd5">
    <Graphics CenterX="911.0" CenterY="222.0" Width="80.0" Height="20.0" ZOrder="32768" FontSize="10" Valign="Middle"/>
    <Xref Database="Ensembl" ID="ENSG00000019186"/>
  </DataNode>
  <DataNode TextLabel="CYP26A1" GraphId="a20" Type="GeneProduct" GroupRef="a2bd5">
    <Graphics CenterX="911.0" CenterY="246.0" Width="80.0" Height="20.0" ZOrder="32768" FontSize="10" Valign="Middle"/>
    <Xref Database="Ensembl" ID="ENSG00000095596"/>
  </DataNode>
  <DataNode TextLabel="CYP26B1" GraphId="c57" Type="GeneProduct" GroupRef="a2bd5">
    <Graphics CenterX="911.0" CenterY="270.0" Width="80.0" Height="20.0" ZOrder="32768" FontSize="10" Valign="Middle"/>
    <Xref Database="Ensembl" ID="ENSG00000003137"/>
  </DataNode>
  <DataNode TextLabel="CYP26C1" GraphId="bac" Type="GeneProduct" GroupRef="a2bd5">
    <Graphics CenterX="911.0" CenterY="290.0" Width="80.0" Height="20.0" ZOrder="32768" FontSize="10" Valign="Middle"/>
    <Xref Database="Ensembl" ID="ENSG00000187553"/>
  </DataNode>
  <DataNode TextLabel="CYP27A1" GraphId="e83" Type="GeneProduct" GroupRef="a2bd5">
    <Graphics CenterX="911.0" CenterY="310.0" Width="80.0" Height="20.0" ZOrder="32768" FontSize="10" Valign="Middle"/>
    <Xref Database="Ensembl" ID="ENSG00000135929"/>
  </DataNode>
  <DataNode TextLabel="CYP27B1" GraphId="b60" Type="GeneProduct" GroupRef="a2bd5">
    <Graphics CenterX="911.0" CenterY="330.0" Width="80.0" Height="20.0" ZOrder="32768" FontSize="10" Valign="Middle"/>
    <Xref Database="Ensembl" ID="ENSG00000111012"/>
  </DataNode>
  <DataNode TextLabel="CYP27C1" GraphId="f0c" Type="GeneProduct" GroupRef="a2bd5">
    <Graphics CenterX="911.0" CenterY="350.0" Width="80.0" Height="20.0" ZOrder="32768" FontSize="10" Valign="Middle"/>
    <Xref Database="Ensembl" ID="ENSG00000186684"/>
  </DataNode>
  <DataNode TextLabel="CYP51A1" GraphId="be3" Type="GeneProduct" GroupRef="a2bd5">
    <Graphics CenterX="911.0" CenterY="410.0" Width="80.0" Height="20.0" ZOrder="32768" FontSize="10" Valign="Middle"/>
    <Xref Database="Ensembl" ID="ENSG00000001630"/>
  </DataNode>
  <DataNode TextLabel="CYP39A1" GraphId="ca8" Type="GeneProduct" GroupRef="a2bd5">
    <Graphics CenterX="911.0" CenterY="370.0" Width="80.0" Height="20.0" ZOrder="32768" FontSize="10" Valign="Middle"/>
    <Xref Database="Ensembl" ID="ENSG00000146233"/>
  </DataNode>
  <DataNode TextLabel="CYP46A1" GraphId="cca" Type="GeneProduct" GroupRef="a2bd5">
    <Graphics CenterX="911.0" CenterY="390.0" Width="80.0" Height="20.0" ZOrder="32768" FontSize="10" Valign="Middle"/>
    <Xref Database="Ensembl" ID="ENSG00000036530"/>
  </DataNode>
  <DataNode TextLabel="CYP" GraphId="a54" Type="GeneProduct" GroupRef="c007c">
    <Graphics CenterX="336.0" CenterY="48.0" Width="80.0" Height="20.0" ZOrder="32768" FontSize="10" Valign="Middle" Color="ff0000"/>
    <Xref Database="Wikipedia" ID="Cytochrome P450"/>
  </DataNode>
  <DataNode TextLabel="CYP" GraphId="bb8" Type="GeneProduct" GroupRef="eb226">
    <Graphics CenterX="499.0" CenterY="172.0" Width="80.0" Height="20.0" ZOrder="32768" FontSize="10" Valign="Middle" Color="ff0000"/>
    <Xref Database="Wikipedia" ID="Cytochrome P450"/>
  </DataNode>
  <DataNode TextLabel="Substrate" GraphId="f69" GroupRef="b49ba">
    <Graphics CenterX="207.0" CenterY="187.0" Width="80.0" Height="20.0" ZOrder="32768" FontSize="10" Valign="Middle" Color="006600"/>
    <Xref Database="Wikipedia" ID="Enzyme substrate (biology)"/>
  </DataNode>
  <DataNode TextLabel="CYP" GraphId="ad0" Type="GeneProduct" GroupRef="b49ba">
    <Graphics CenterX="207.0" CenterY="167.0" Width="80.0" Height="20.0" ZOrder="32768" FontSize="10" Valign="Middle" Color="ff0000"/>
    <Xref Database="Wikipedia" ID="Cytochrome P450"/>
  </DataNode>
  <DataNode TextLabel="Substrate" GraphId="e90" GroupRef="b7f11">
    <Graphics CenterX="438.0" CenterY="331.0" Width="80.0" Height="20.0" ZOrder="32768" FontSize="10" Valign="Middle" Color="006600"/>
    <Xref Database="Wikipedia" ID="Enzyme substrate (biology)"/>
  </DataNode>
  <DataNode TextLabel="CYP" GraphId="c1b" Type="GeneProduct" GroupRef="b7f11">
    <Graphics CenterX="438.0" CenterY="311.0" Width="80.0" Height="20.0" ZOrder="32768" FontSize="10" Valign="Middle" Color="ff0000"/>
    <Xref Database="Wikipedia" ID="Cytochrome P450"/>
  </DataNode>
  <DataNode TextLabel="activated O2" GraphId="bea" Type="Metabolite" GroupRef="b7f11">
    <Graphics CenterX="438.0" CenterY="350.0" Width="80.0" Height="20.0" ZOrder="32768" FontSize="10" Valign="Middle" Color="3333ff"/>
    <Xref Database="" ID=""/>
  </DataNode>
  <DataNode TextLabel="Substrate-OH" GraphId="c82">
    <Graphics CenterX="617.0" CenterY="206.0" Width="80.0" Height="20.0" ZOrder="32768" FontSize="10" Valign="Middle" Color="006600"/>
    <Xref Database="Wikipedia" ID="Product (biology)"/>
  </DataNode>
  <DataNode TextLabel="POR" GraphId="dec" Type="GeneProduct">
    <Graphics CenterX="160.0" CenterY="86.0" Width="80.0" Height="20.0" ZOrder="32768" FontSize="10" Valign="Middle"/>
    <Xref Database="Ensembl" ID="ENSG00000127948"/>
  </DataNode>
  <DataNode TextLabel="NADPH" GraphId="a6b" Type="Metabolite">
    <Graphics CenterX="236.0" CenterY="51.0" Width="80.0" Height="20.0" ZOrder="32768" FontSize="10" Valign="Middle" Color="3333ff"/>
    <Xref Database="ChEBI" ID="16474"/>
  </DataNode>
  <DataNode TextLabel="NADP+" GraphId="c9e" Type="Metabolite">
    <Graphics CenterX="150.0" CenterY="117.0" Width="80.0" Height="20.0" ZOrder="32768" FontSize="10" Valign="Middle" Color="3333ff"/>
    <Xref Database="ChEBI" ID="18009"/>
  </DataNode>
  <DataNode TextLabel="CYP" GraphId="abc" Type="GeneProduct" GroupRef="b89aa">
    <Graphics CenterX="247.0" CenterY="313.0" Width="80.0" Height="20.0" ZOrder="32768" FontSize="10" Valign="Middle" Color="ff0000"/>
    <Xref Database="Wikipedia" ID="Cytochrome P450"/>
  </DataNode>
  <DataNode TextLabel="Substrate" GraphId="c72" GroupRef="b89aa">
    <Graphics CenterX="247.0" CenterY="333.0" Width="80.0" Height="20.0" ZOrder="32768" FontSize="10" Valign="Middle" Color="006600"/>
    <Xref Database="Wikipedia" ID="Enzyme substrate (biology)"/>
  </DataNode>
  <DataNode TextLabel="O2" GraphId="b2c" Type="Metabolite" GroupRef="b89aa">
    <Graphics CenterX="248.0" CenterY="352.0" Width="80.0" Height="20.0" ZOrder="32768" FontSize="10" Valign="Middle" Color="3333ff"/>
    <Xref Database="HMDB" ID="HMDB01377"/>
  </DataNode>
  <DataNode TextLabel="O2" GraphId="ac5" Type="Metabolite">
    <Graphics CenterX="141.0" CenterY="250.0" Width="80.0" Height="20.0" ZOrder="32768" FontSize="10" Valign="Middle" Color="3333ff"/>
    <Xref Database="HMDB" ID="HMDB01377"/>
  </DataNode>
  <DataNode TextLabel="CYB5R1" GraphId="a9f" Type="GeneProduct" GroupRef="ac412">
    <Graphics CenterX="162.0" CenterY="503.0" Width="80.0" Height="20.0" ZOrder="32768" FontSize="10" Valign="Middle"/>
    <Xref Database="Ensembl" ID="ENSG00000159348"/>
  </DataNode>
  <DataNode TextLabel="CYB5R2" GraphId="b52" Type="GeneProduct" GroupRef="ac412">
    <Graphics CenterX="162.0" CenterY="523.0" Width="80.0" Height="20.0" ZOrder="32768" FontSize="10" Valign="Middle"/>
    <Xref Database="Ensembl" ID="ENSG00000166394"/>
  </DataNode>
  <DataNode TextLabel="CYB5R3" GraphId="f22" Type="GeneProduct" GroupRef="ac412">
    <Graphics CenterX="162.0" CenterY="543.0" Width="80.0" Height="20.0" ZOrder="32768" FontSize="10" Valign="Middle"/>
    <Xref Database="Ensembl" ID="ENSG00000100243"/>
  </DataNode>
  <DataNode TextLabel="CYB5R4" GraphId="b0f" Type="GeneProduct" GroupRef="ac412">
    <Graphics CenterX="162.0" CenterY="563.0" Width="80.0" Height="20.0" ZOrder="32768" FontSize="10" Valign="Middle"/>
    <Xref Database="Ensembl" ID="ENSG00000065615"/>
  </DataNode>
  <DataNode TextLabel="NADH" GraphId="fd9" Type="Metabolite">
    <Graphics CenterX="351.0" CenterY="555.0" Width="80.0" Height="20.0" ZOrder="32768" FontSize="10" Valign="Middle" Color="3333ff"/>
    <Xref Database="ChEBI" ID="16908"/>
  </DataNode>
  <DataNode TextLabel="NAD+" GraphId="ff4" Type="Metabolite">
    <Graphics CenterX="351.0" CenterY="489.0" Width="80.0" Height="20.0" ZOrder="32768" FontSize="10" Valign="Middle" Color="3333ff"/>
    <Xref Database="ChEBI" ID="15846"/>
  </DataNode>
  <DataNode TextLabel="CYB5A" GraphId="f95" Type="GeneProduct" GroupRef="dfca9">
    <Graphics CenterX="237.0" CenterY="607.0" Width="80.0" Height="20.0" ZOrder="32768" FontSize="10" Valign="Middle"/>
    <Xref Database="Ensembl" ID="ENSG00000166347"/>
  </DataNode>
  <DataNode TextLabel="CYB5B" GraphId="b30" Type="GeneProduct" GroupRef="dfca9">
    <Graphics CenterX="237.0" CenterY="627.0" Width="80.0" Height="20.0" ZOrder="32768" FontSize="10" Valign="Middle"/>
    <Xref Database="Ensembl" ID="ENSG00000103018"/>
  </DataNode>
  <DataNode TextLabel="CYB5A" GraphId="fad" Type="GeneProduct" GroupRef="f378a">
    <Graphics CenterX="268.0" CenterY="435.5" Width="80.0" Height="23.0" ZOrder="32768" FontSize="10" Valign="Middle"/>
    <Xref Database="Ensembl" ID="ENSG00000166347"/>
  </DataNode>
  <DataNode TextLabel="CYB5B" GraphId="a3d" Type="GeneProduct" GroupRef="f378a">
    <Graphics CenterX="268.0" CenterY="457.0" Width="80.0" Height="20.0" ZOrder="32768" FontSize="10" Valign="Middle"/>
    <Xref Database="Ensembl" ID="ENSG00000103018"/>
  </DataNode>
  <DataNode TextLabel="CYB5B" GraphId="c05" Type="GeneProduct" GroupRef="c466e">
    <Graphics CenterX="427.0" CenterY="450.0" Width="80.0" Height="20.0" ZOrder="32768" FontSize="10" Valign="Middle"/>
    <Xref Database="Ensembl" ID="ENSG00000103018"/>
  </DataNode>
  <DataNode TextLabel="CYB5A" GraphId="ab3" Type="GeneProduct" GroupRef="c466e">
    <Graphics CenterX="428.0" CenterY="430.0" Width="80.0" Height="20.0" ZOrder="32768" FontSize="10" Valign="Middle"/>
    <Xref Database="Ensembl" ID="ENSG00000166347"/>
  </DataNode>
  <DataNode TextLabel="Fe2+" GraphId="eb9" Type="Metabolite" GroupRef="b49ba">
    <Graphics CenterX="265.0" CenterY="167.0" Width="36.0" Height="20.0" ZOrder="32768" FontSize="10" Valign="Middle"/>
    <Xref Database="ChEBI" ID="29033"/>
  </DataNode>
  <DataNode TextLabel="Fe2+" GraphId="e1a" Type="Metabolite" GroupRef="b89aa">
    <Graphics CenterX="305.0" CenterY="313.0" Width="36.0" Height="20.0" ZOrder="32768" FontSize="10" Valign="Middle"/>
    <Xref Database="ChEBI" ID="29033"/>
  </DataNode>
  <DataNode TextLabel="Fe2+" GraphId="f87" Type="Metabolite" GroupRef="b7f11">
    <Graphics CenterX="496.0" CenterY="311.0" Width="36.0" Height="20.0" ZOrder="32768" FontSize="10" Valign="Middle"/>
    <Xref Database="ChEBI" ID="29033"/>
  </DataNode>
  <DataNode TextLabel="Fe2+" GraphId="e56" Type="Metabolite" GroupRef="f378a">
    <Graphics CenterX="326.0" CenterY="437.0" Width="36.0" Height="20.0" ZOrder="32768" FontSize="10" Valign="Middle"/>
    <Xref Database="ChEBI" ID="29033"/>
  </DataNode>
  <DataNode TextLabel="Fe3+" GraphId="d6b" Type="Metabolite" GroupRef="c466e">
    <Graphics CenterX="485.0" CenterY="429.0" Width="36.0" Height="20.0" ZOrder="32768" FontSize="10" Valign="Middle"/>
    <Xref Database="ChEBI" ID="29034"/>
  </DataNode>
  <DataNode TextLabel="Fe3+" GraphId="b5a" Type="Metabolite" GroupRef="eb226">
    <Graphics CenterX="557.0" CenterY="172.0" Width="36.0" Height="20.0" ZOrder="32768" FontSize="10" Valign="Middle"/>
    <Xref Database="ChEBI" ID="29034"/>
  </DataNode>
  <DataNode TextLabel="Fe3+" GraphId="dea" Type="Metabolite" GroupRef="c007c">
    <Graphics CenterX="394.0" CenterY="48.0" Width="36.0" Height="20.0" ZOrder="32768" FontSize="10" Valign="Middle"/>
    <Xref Database="ChEBI" ID="29034"/>
  </DataNode>
  <DataNode TextLabel="Fe3+" GraphId="f0f" Type="Metabolite" GroupRef="dfca9">
    <Graphics CenterX="295.0" CenterY="607.0" Width="36.0" Height="20.0" ZOrder="32768" FontSize="10" Valign="Middle"/>
    <Xref Database="ChEBI" ID="29034"/>
  </DataNode>
  <Interaction GraphId="f9bd9">
    <Graphics ZOrder="12288" LineThickness="1.0">
      <Point X="517.0" Y="154.0" GraphRef="d5fb7" RelX="0.0" RelY="-1.0"/>
      <Point X="420.0" Y="58.0" GraphRef="f2fca" RelX="1.0" RelY="0.0" ArrowHead="Arrow"/>
      <Anchor Position="0.4" Shape="None" GraphId="b598c"/>
    </Graphics>
    <Xref Database="" ID=""/>
  </Interaction>
  <Interaction GraphId="f8ab9">
    <Graphics ZOrder="12288" LineThickness="1.0">
      <Point X="456.0" Y="293.0" GraphRef="d636f" RelX="0.0" RelY="-1.0"/>
      <Point X="517.0" Y="190.0" GraphRef="d5fb7" RelX="0.0" RelY="1.0" ArrowHead="Arrow"/>
      <Anchor Position="0.5" Shape="None" GraphId="c40"/>
    </Graphics>
    <Xref Database="" ID=""/>
  </Interaction>
  <Interaction GraphId="f62c9">
    <Graphics ZOrder="12288" LineThickness="1.0">
      <Point X="576.0" Y="111.0" GraphRef="ef7" RelX="-1.0" RelY="0.0"/>
      <Point X="478.2" Y="115.6" GraphRef="b598c" RelX="0.0" RelY="0.0"/>
    </Graphics>
    <Xref Database="" ID=""/>
  </Interaction>
  <Interaction GraphId="ec863">
    <Graphics ZOrder="12288" LineThickness="1.0">
      <Point X="486.5" Y="241.5" GraphRef="c40" RelX="0.0" RelY="0.0"/>
      <Point X="517.0" Y="249.0" GraphRef="bc4" RelX="-1.15" RelY="0.3" ArrowHead="Arrow"/>
    </Graphics>
    <Xref Database="" ID=""/>
  </Interaction>
  <Interaction GraphId="f55b9">
    <Graphics ZOrder="12288" LineThickness="1.0">
      <Point X="486.5" Y="241.5" GraphRef="c40" RelX="0.0" RelY="0.0"/>
      <Point X="574.0" Y="206.0" GraphRef="c82" RelX="-1.075" RelY="0.0" ArrowHead="Arrow"/>
    </Graphics>
    <Xref Database="" ID=""/>
  </Interaction>
  <Interaction GraphId="d5442">
    <Graphics ZOrder="12288" LineThickness="1.0">
      <Point X="225.0" Y="205.0" GraphRef="a7f0b" RelX="0.0" RelY="1.0"/>
      <Point X="265.0" Y="295.0" GraphRef="c3573" RelX="0.0" RelY="-1.0" ArrowHead="Arrow"/>
      <Anchor Position="0.5" Shape="None" GraphId="d31"/>
    </Graphics>
    <Xref Database="" ID=""/>
  </Interaction>
  <Interaction GraphId="f32ed">
    <Graphics ZOrder="12288" LineThickness="1.0">
      <Point X="288.0" Y="58.0" GraphRef="f2fca" RelX="-1.0" RelY="0.0"/>
      <Point X="192.0" Y="149.0" GraphRef="a7f0b" RelX="-0.5" RelY="-1.0" ArrowHead="Arrow"/>
      <Anchor Position="0.5" Shape="None" GraphId="d20"/>
    </Graphics>
    <Xref Database="" ID=""/>
  </Interaction>
  <Interaction GraphId="f6039">
    <Graphics ZOrder="12288" LineThickness="1.0">
      <Point X="239.0" Y="66.0" GraphRef="a6b" RelX="0.075" RelY="1.5"/>
      <Point X="240.0" Y="103.5" GraphRef="d20" RelX="0.0" RelY="0.0"/>
    </Graphics>
    <Xref Database="" ID=""/>
  </Interaction>
  <Interaction GraphId="c9a12">
    <Graphics ZOrder="12288" LineThickness="1.0">
      <Point X="206.0" Y="87.0" GraphRef="dec" RelX="1.15" RelY="0.1"/>
      <Point X="240.0" Y="103.5" GraphRef="d20" RelX="0.0" RelY="0.0"/>
    </Graphics>
    <Xref Database="" ID=""/>
  </Interaction>
  <Interaction GraphId="d5f84">
    <Graphics ZOrder="12288" LineThickness="1.0">
      <Point X="240.0" Y="103.5" GraphRef="d20" RelX="0.0" RelY="0.0"/>
      <Point X="197.0" Y="112.0" GraphRef="c9e" RelX="1.175" RelY="-0.5" ArrowHead="Arrow"/>
    </Graphics>
    <Xref Database="" ID=""/>
  </Interaction>
  <Interaction GraphId="e088d">
    <Graphics ZOrder="12288" LineThickness="1.0">
      <Point X="331.0" Y="332.5" GraphRef="c3573" RelX="1.0" RelY="0.0"/>
      <Point X="390.0" Y="330.5" GraphRef="d636f" RelX="-1.0" RelY="0.0" ArrowHead="Arrow"/>
      <Anchor Position="0.5" Shape="None" GraphId="a41"/>
    </Graphics>
    <Xref Database="" ID=""/>
  </Interaction>
  <Interaction GraphId="fe7c1">
    <Graphics ZOrder="12288" LineThickness="1.0">
      <Point X="188.0" Y="249.0" GraphRef="ac5" RelX="1.175" RelY="-0.1"/>
      <Point X="245.0" Y="250.0" GraphRef="d31" RelX="0.0" RelY="0.0"/>
    </Graphics>
    <Xref Database="" ID=""/>
  </Interaction>
  <Interaction GraphId="a5e42">
    <Graphics ZOrder="12288" LineThickness="1.0">
      <Point X="255.0" Y="589.0" GraphRef="d797d" RelX="0.0" RelY="-1.0"/>
      <Point X="253.0" Y="475.0" GraphRef="e534e" RelX="-0.5" RelY="1.0" ArrowHead="Arrow"/>
      <Anchor Position="0.5" Shape="None" GraphId="b19"/>
    </Graphics>
    <Xref Database="" ID=""/>
  </Interaction>
  <Interaction GraphId="a9ffe">
    <Graphics ZOrder="12288" LineThickness="1.0">
      <Point X="210.0" Y="533.0" GraphRef="fab39" RelX="1.0" RelY="0.0"/>
      <Point X="254.0" Y="532.0" GraphRef="b19" RelX="0.0" RelY="0.0"/>
    </Graphics>
    <Xref Database="" ID=""/>
  </Interaction>
  <Interaction GraphId="ef39d">
    <Graphics ZOrder="12288" LineThickness="1.0">
      <Point X="305.0" Y="552.0" GraphRef="fd9" RelX="-1.15" RelY="-0.3"/>
      <Point X="254.0" Y="532.0" GraphRef="b19" RelX="0.0" RelY="0.0"/>
    </Graphics>
    <Xref Database="" ID=""/>
  </Interaction>
  <Interaction GraphId="c141f">
    <Graphics ZOrder="12288" LineThickness="1.0">
      <Point X="254.0" Y="532.0" GraphRef="b19" RelX="0.0" RelY="0.0"/>
      <Point X="306.0" Y="493.0" GraphRef="ff4" RelX="-1.125" RelY="0.4" ArrowHead="Arrow"/>
    </Graphics>
    <Xref Database="" ID=""/>
  </Interaction>
  <Interaction GraphId="ef2c9">
    <Graphics ZOrder="12288" LineThickness="1.0">
      <Point X="286.0" Y="416.0" GraphRef="e534e" RelX="0.0" RelY="-1.0"/>
      <Point X="360.5" Y="331.5" GraphRef="a41" RelX="0.0" RelY="0.0"/>
    </Graphics>
    <Xref Database="" ID=""/>
  </Interaction>
  <Interaction GraphId="a3f1f">
    <Graphics ZOrder="12288" LineThickness="1.0">
      <Point X="360.5" Y="331.5" GraphRef="a41" RelX="0.0" RelY="0.0"/>
      <Point X="415.0" Y="414.0" GraphRef="ab3" RelX="-0.325" RelY="-1.6" ArrowHead="Arrow"/>
    </Graphics>
    <Xref Database="" ID=""/>
  </Interaction>
  <Label TextLabel="Cytochrome P450 genes" GraphId="beb" GroupRef="a2bd5">
    <Graphics CenterX="797.0" CenterY="23.0" Width="170.0" Height="20.0" ZOrder="28672" FillColor="ffffff" FontWeight="Bold" FontSize="10" Valign="Middle" Color="ff0000"/>
  </Label>
  <Shape GraphId="da1">
    <Graphics CenterX="816.9833333333333" CenterY="263.48333333333335" Width="298.03333333333336" Height="501.03333333333336" ZOrder="16384" FontSize="10" Valign="Middle" ShapeType="Rectangle" Color="ff0000" Rotation="0.0"/>
  </Shape>
  <Group GroupId="c007c" GraphId="f2fca"/>
  <Group GroupId="b49ba" GraphId="a7f0b"/>
  <Group GroupId="b89aa" GraphId="c3573"/>
  <Group GroupId="b7f11" GraphId="d636f"/>
  <Group GroupId="c466e" GraphId="a3ed2"/>
  <Group GroupId="ac412" GraphId="fab39"/>
  <Group GroupId="dfca9" GraphId="d797d"/>
  <Group GroupId="f378a" GraphId="e534e"/>
  <Group GroupId="eb226" GraphId="d5fb7"/>
  <Group GroupId="a2bd5" GraphId="fb99b"/>
  <InfoBox CenterX="0.0" CenterY="0.0"/>
  <Biopax>
    <bp:PublicationXref xmlns:bp="http://www.biopax.org/release/biopax-level3.owl#" xmlns:rdf="http://www.w3.org/1999/02/22-rdf-syntax-ns#" rdf:id="d05">
      <bp:ID rdf:datatype="http://www.w3.org/2001/XMLSchema#string"/>
      <bp:DB rdf:datatype="http://www.w3.org/2001/XMLSchema#string">PubMed</bp:DB>
      <bp:TITLE rdf:datatype="http://www.w3.org/2001/XMLSchema#string">Toxicology; Principles and Applications</bp:TITLE>
      <bp:SOURCE rdf:datatype="http://www.w3.org/2001/XMLSchema#string"/>
      <bp:YEAR rdf:datatype="http://www.w3.org/2001/XMLSchema#string">1996</bp:YEAR>
      <bp:AUTHORS rdf:datatype="http://www.w3.org/2001/XMLSchema#string">Niesink, R.J.M</bp:AUTHORS>
      <bp:AUTHORS rdf:datatype="http://www.w3.org/2001/XMLSchema#string">Vries, de, J.</bp:AUTHORS>
      <bp:AUTHORS rdf:datatype="http://www.w3.org/2001/XMLSchema#string">Hollinger, M.A.</bp:AUTHORS>
    </bp:PublicationXref>
    <bp:openControlledVocabulary xmlns:bp="http://www.biopax.org/release/biopax-level3.owl#">
      <bp:TERM xmlns:rdf="http://www.w3.org/1999/02/22-rdf-syntax-ns#" rdf:datatype="http://www.w3.org/2001/XMLSchema#string">hepatocyte</bp:TERM>
      <bp:ID xmlns:rdf="http://www.w3.org/1999/02/22-rdf-syntax-ns#" rdf:datatype="http://www.w3.org/2001/XMLSchema#string">CL:0000182</bp:ID>
      <bp:Ontology xmlns:rdf="http://www.w3.org/1999/02/22-rdf-syntax-ns#" rdf:datatype="http://www.w3.org/2001/XMLSchema#string">Cell Type</bp:Ontology>
    </bp:openControlledVocabulary>
    <bp:openControlledVocabulary xmlns:bp="http://www.biopax.org/release/biopax-level3.owl#">
      <bp:TERM xmlns:rdf="http://www.w3.org/1999/02/22-rdf-syntax-ns#" rdf:datatype="http://www.w3.org/2001/XMLSchema#string">xenobiotics biodegradation pathway</bp:TERM>
      <bp:ID xmlns:rdf="http://www.w3.org/1999/02/22-rdf-syntax-ns#" rdf:datatype="http://www.w3.org/2001/XMLSchema#string">PW:0000107</bp:ID>
      <bp:Ontology xmlns:rdf="http://www.w3.org/1999/02/22-rdf-syntax-ns#" rdf:datatype="http://www.w3.org/2001/XMLSchema#string">Pathway Ontology</bp:Ontology>
    </bp:openControlledVocabulary>
  <bp:openControlledVocabulary xmlns:bp="http://www.biopax.org/release/biopax-level3.owl#"><bp:TERM>phase I biotransformation pathway via cytochrome P450</bp:TERM><bp:ID>PW:0000375</bp:ID><bp:Ontology>Pathway Ontology</bp:Ontology></bp:openControlledVocabulary></Biopax>
</Pathway>
