# Supplementary material for: A network biology workflow to study transcriptomics data of the diabetic liver
Source: BMC Genomics. 2014 Nov 15;15(1):971. doi: 10.1186/1471-2164-15-971 (PMC4246458; doi:10.1186/1471-2164-15-971)
Supplement: Supplementary file 2 — Additional file 2: WikiPathways human pathway collection downloaded on 17 June 2014 ( http://wikipathways.org/index.php/Download_Pathways ). (ZIP 2 MB) [file 12864_2014_6667_MOESM2_ESM.zip › 2014-06-17-WikiPathways-HumanCollection/Hs_Pathogenic_Escherichia_coli_infection_WP2272_71367.gpml]

<?xml version="1.0" encoding="UTF-8"?>
<Pathway xmlns="http://pathvisio.org/GPML/2013a" Name="Pathogenic Escherichia coli infection" Data-Source="http://www.genome.jp/kegg-bin/show_pathway?hsa05130" Organism="Homo sapiens" Last-Modified="10/17/2013">
  <Comment Source="WikiPathways-category">Cellular Process</Comment>
  <Comment Source="WikiPathways-description">Sources: [http://www.genome.jp/kegg/pathway/hsa/hsa05130.html KEGG]</Comment>
  <Attribute Key="ConversionDate" Value="20110521"/>
  <Attribute Key="KeggId" Value="path:hsa05130"/>
  <Graphics BoardWidth="1512.0" BoardHeight="1448.5"/>
  <DataNode TextLabel="Regulation of actin cytoskeleton" GraphId="b6f5f" Type="GeneProduct">
    <Comment Source="KeggConverter">Original kegg element: map;1;path:hsa04810</Comment>
    <Graphics CenterX="1136.0" CenterY="476.0" Width="182.0" Height="20.0" ZOrder="32768" FontSize="10" Valign="Middle" ShapeType="RoundedRectangle"/>
    <Xref Database="KEGG Genes" ID="path:hsa04810"/>
  </DataNode>
  <DataNode TextLabel="CD14" GraphId="ecacf" Type="GeneProduct">
    <Comment Source="KeggConverter">Original kegg element: gene;2;hsa:929</Comment>
    <Graphics CenterX="524.0" CenterY="320.0" Width="80.0" Height="20.0" ZOrder="32768" FontSize="10" Valign="Middle"/>
    <Xref Database="Entrez Gene" ID="929"/>
  </DataNode>
  <DataNode TextLabel="LY96" GraphId="c8648" Type="GeneProduct">
    <Comment Source="KeggConverter">Original kegg element: gene;3;hsa:23643</Comment>
    <Graphics CenterX="443.31092436974734" CenterY="283.0504201680672" Width="80.0" Height="20.0" ZOrder="32768" FontSize="10" Valign="Middle"/>
    <Xref Database="Entrez Gene" ID="23643"/>
  </DataNode>
  <DataNode TextLabel="Flagellar assembly" GraphId="bed7b" Type="GeneProduct" GroupRef="c830e">
    <Comment Source="KeggConverter">Original kegg element: map;4;path:map02040</Comment>
    <Graphics CenterX="94.0" CenterY="250.0" Width="124.0" Height="20.0" ZOrder="32768" FontSize="10" Valign="Middle" ShapeType="RoundedRectangle"/>
    <Xref Database="KEGG Genes" ID="path:map02040"/>
  </DataNode>
  <DataNode TextLabel="Adherens junction" GraphId="c3a49" Type="GeneProduct">
    <Comment Source="KeggConverter">Original kegg element: map;5;path:hsa04520</Comment>
    <Graphics CenterX="1049.0" CenterY="1076.0" Width="142.0" Height="20.0" ZOrder="32768" FontSize="10" Valign="Middle" ShapeType="RoundedRectangle"/>
    <Xref Database="KEGG Genes" ID="path:hsa04520"/>
  </DataNode>
  <DataNode TextLabel="Tight junction" GraphId="cdb6f" Type="GeneProduct">
    <Comment Source="KeggConverter">Original kegg element: map;6;path:hsa04530</Comment>
    <Graphics CenterX="826.0" CenterY="1076.0" Width="80.0" Height="20.0" ZOrder="32768" FontSize="10" Valign="Middle" ShapeType="RoundedRectangle"/>
    <Xref Database="KEGG Genes" ID="path:hsa04530"/>
  </DataNode>
  <DataNode TextLabel="Toll-like receptor signaling pathway" GraphId="d5caf" Type="GeneProduct">
    <Comment Source="KeggConverter">Original kegg element: map;7;path:hsa04620</Comment>
    <Graphics CenterX="745.0" CenterY="266.5" Width="194.0" Height="23.0" ZOrder="32768" FontSize="10" Valign="Middle" ShapeType="RoundedRectangle"/>
    <Xref Database="KEGG Genes" ID="path:hsa04620"/>
  </DataNode>
  <DataNode TextLabel="TLR4" GraphId="fb077" Type="GeneProduct">
    <Comment Source="KeggConverter">Original kegg element: gene;9;hsa:7099</Comment>
    <Graphics CenterX="524.0" CenterY="276.0" Width="80.0" Height="20.0" ZOrder="32768" FontSize="10" Valign="Middle"/>
    <Xref Database="Entrez Gene" ID="7099"/>
  </DataNode>
  <DataNode TextLabel="TLR5" GraphId="bd96b" Type="GeneProduct">
    <Comment Source="KeggConverter">Original kegg element: gene;10;hsa:7100</Comment>
    <Graphics CenterX="524.0" CenterY="252.0" Width="80.0" Height="20.0" ZOrder="32768" FontSize="10" Valign="Middle"/>
    <Xref Database="Entrez Gene" ID="7100"/>
  </DataNode>
  <DataNode TextLabel="Map" GraphId="da774" Type="GeneProduct">
    <Graphics CenterX="168.0" CenterY="388.0" Width="80.0" Height="20.0" ZOrder="32768" FontSize="10" Valign="Middle"/>
    <Xref Database="KEGG ortholog" ID="K12787"/>
  </DataNode>
  <DataNode TextLabel="Tir" GraphId="ff699" Type="GeneProduct">
    <Graphics CenterX="436.0" CenterY="612.0" Width="80.0" Height="20.0" ZOrder="32768" FontSize="10" Valign="Middle"/>
    <Xref Database="KEGG ortholog" ID="K12784"/>
  </DataNode>
  <DataNode TextLabel="Eae" GraphId="b5242" Type="GeneProduct">
    <Graphics CenterX="268.0" CenterY="690.0" Width="80.0" Height="20.0" ZOrder="32768" FontSize="10" Valign="Middle"/>
    <Xref Database="KEGG ortholog" ID="K12790"/>
  </DataNode>
  <DataNode TextLabel="EspG" GraphId="a2b33" Type="GeneProduct" GroupRef="b542c">
    <Graphics CenterX="592.0" CenterY="356.0" Width="80.0" Height="20.0" ZOrder="32768" FontSize="10" Valign="Middle"/>
    <Xref Database="KEGG ortholog" ID="K12785"/>
  </DataNode>
  <DataNode TextLabel="TUBA1B" GraphId="dc65c" Type="GeneProduct" GroupRef="ab05f">
    <Comment Source="KeggConverter">Original kegg element: gene;15;hsa:10376 hsa:112714 hsa:113457 hsa:51807 hsa:7277 hsa:7278 hsa:7846 hsa:79861 hsa:84790</Comment>
    <Graphics CenterX="703.0" CenterY="384.0" Width="80.0" Height="20.0" ZOrder="32768" FontSize="10" Valign="Middle"/>
    <Xref Database="Entrez Gene" ID="10376"/>
  </DataNode>
  <DataNode TextLabel="TUBA3E" GraphId="c09c7" Type="GeneProduct" GroupRef="ab05f">
    <Comment Source="KeggConverter">Original kegg element: gene;15;hsa:10376 hsa:112714 hsa:113457 hsa:51807 hsa:7277 hsa:7278 hsa:7846 hsa:79861 hsa:84790</Comment>
    <Graphics CenterX="703.0" CenterY="364.0" Width="80.0" Height="20.0" ZOrder="32768" FontSize="10" Valign="Middle"/>
    <Xref Database="Entrez Gene" ID="112714"/>
  </DataNode>
  <DataNode TextLabel="TUBA3D" GraphId="ce924" Type="GeneProduct" GroupRef="ab05f">
    <Comment Source="KeggConverter">Original kegg element: gene;15;hsa:10376 hsa:112714 hsa:113457 hsa:51807 hsa:7277 hsa:7278 hsa:7846 hsa:79861 hsa:84790</Comment>
    <Graphics CenterX="792.0" CenterY="305.0" Width="80.0" Height="20.0" ZOrder="32768" FontSize="10" Valign="Middle"/>
    <Xref Database="Entrez Gene" ID="113457"/>
  </DataNode>
  <DataNode TextLabel="TUBA8" GraphId="aa15d" Type="GeneProduct" GroupRef="ab05f">
    <Comment Source="KeggConverter">Original kegg element: gene;15;hsa:10376 hsa:112714 hsa:113457 hsa:51807 hsa:7277 hsa:7278 hsa:7846 hsa:79861 hsa:84790</Comment>
    <Graphics CenterX="703.0" CenterY="344.0" Width="80.0" Height="20.0" ZOrder="32768" FontSize="10" Valign="Middle"/>
    <Xref Database="Entrez Gene" ID="51807"/>
  </DataNode>
  <DataNode TextLabel="TUBA4A" GraphId="b55e3" Type="GeneProduct" GroupRef="ab05f">
    <Comment Source="KeggConverter">Original kegg element: gene;15;hsa:10376 hsa:112714 hsa:113457 hsa:51807 hsa:7277 hsa:7278 hsa:7846 hsa:79861 hsa:84790</Comment>
    <Graphics CenterX="792.0" CenterY="325.0" Width="80.0" Height="20.0" ZOrder="32768" FontSize="10" Valign="Middle"/>
    <Xref Database="Entrez Gene" ID="7277"/>
  </DataNode>
  <DataNode TextLabel="TUBA3C" GraphId="b5e04" Type="GeneProduct" GroupRef="ab05f">
    <Comment Source="KeggConverter">Original kegg element: gene;15;hsa:10376 hsa:112714 hsa:113457 hsa:51807 hsa:7277 hsa:7278 hsa:7846 hsa:79861 hsa:84790</Comment>
    <Graphics CenterX="703.0" CenterY="324.0" Width="80.0" Height="20.0" ZOrder="32768" FontSize="10" Valign="Middle"/>
    <Xref Database="Entrez Gene" ID="7278"/>
  </DataNode>
  <DataNode TextLabel="TUBA1A" GraphId="c623a" Type="GeneProduct" GroupRef="ab05f">
    <Comment Source="KeggConverter">Original kegg element: gene;15;hsa:10376 hsa:112714 hsa:113457 hsa:51807 hsa:7277 hsa:7278 hsa:7846 hsa:79861 hsa:84790</Comment>
    <Graphics CenterX="792.0" CenterY="345.0" Width="80.0" Height="20.0" ZOrder="32768" FontSize="10" Valign="Middle"/>
    <Xref Database="Entrez Gene" ID="7846"/>
  </DataNode>
  <DataNode TextLabel="TUBAL3" GraphId="e3e91" Type="GeneProduct" GroupRef="ab05f">
    <Comment Source="KeggConverter">Original kegg element: gene;15;hsa:10376 hsa:112714 hsa:113457 hsa:51807 hsa:7277 hsa:7278 hsa:7846 hsa:79861 hsa:84790</Comment>
    <Graphics CenterX="703.0" CenterY="304.0" Width="80.0" Height="20.0" ZOrder="32768" FontSize="10" Valign="Middle"/>
    <Xref Database="Entrez Gene" ID="79861"/>
  </DataNode>
  <DataNode TextLabel="TUBA1C" GraphId="b9e8f" Type="GeneProduct" GroupRef="ab05f">
    <Comment Source="KeggConverter">Original kegg element: gene;15;hsa:10376 hsa:112714 hsa:113457 hsa:51807 hsa:7277 hsa:7278 hsa:7846 hsa:79861 hsa:84790</Comment>
    <Graphics CenterX="792.0" CenterY="365.0" Width="80.0" Height="20.0" ZOrder="32768" FontSize="10" Valign="Middle"/>
    <Xref Database="Entrez Gene" ID="84790"/>
  </DataNode>
  <DataNode TextLabel="EspFU" GraphId="bcd2d" Type="GeneProduct">
    <Graphics CenterX="560.0" CenterY="954.0" Width="80.0" Height="20.0" ZOrder="32768" FontSize="10" Valign="Middle"/>
    <Xref Database="KEGG ortholog" ID="K12789"/>
  </DataNode>
  <DataNode TextLabel="CDH1" GraphId="ef59b" Type="GeneProduct">
    <Comment Source="KeggConverter">Original kegg element: gene;17;hsa:999</Comment>
    <Graphics CenterX="688.0" CenterY="1042.0" Width="80.0" Height="20.0" ZOrder="32768" FontSize="10" Valign="Middle"/>
    <Xref Database="Entrez Gene" ID="999"/>
  </DataNode>
  <DataNode TextLabel="YWHAQ" GraphId="f4935" Type="GeneProduct">
    <Comment Source="KeggConverter">Original kegg element: gene;18;hsa:10971</Comment>
    <Graphics CenterX="688.0" CenterY="834.0" Width="80.0" Height="20.0" ZOrder="32768" FontSize="10" Valign="Middle"/>
    <Xref Database="Entrez Gene" ID="10971"/>
  </DataNode>
  <DataNode TextLabel="Apoptosis" GraphId="c710d" Type="GeneProduct">
    <Comment Source="KeggConverter">Original kegg element: map;19;path:hsa04210</Comment>
    <Graphics CenterX="1046.0" CenterY="914.0" Width="120.0" Height="20.0" ZOrder="32768" FontSize="10" Valign="Middle" ShapeType="RoundedRectangle"/>
    <Xref Database="KEGG Genes" ID="path:hsa04210"/>
  </DataNode>
  <DataNode TextLabel="Regulation of actin cytoskeleton" GraphId="d071b" Type="GeneProduct">
    <Comment Source="KeggConverter">Original kegg element: map;20;path:hsa04810</Comment>
    <Graphics CenterX="871.0" CenterY="790.0" Width="172.0" Height="20.0" ZOrder="32768" FontSize="10" Valign="Middle" ShapeType="RoundedRectangle"/>
    <Xref Database="KEGG Genes" ID="path:hsa04810"/>
  </DataNode>
  <DataNode TextLabel="EspG" GraphId="f2cc5" Type="GeneProduct">
    <Graphics CenterX="168.0" CenterY="344.0" Width="80.0" Height="20.0" ZOrder="32768" FontSize="10" Valign="Middle"/>
    <Xref Database="KEGG ortholog" ID="K12785"/>
  </DataNode>
  <DataNode TextLabel="Phosphatidylethanolamine" GraphId="b2f96" Type="Metabolite">
    <Graphics CenterX="522.0" CenterY="212.0" Width="148.0" Height="20.0" ZOrder="32768" FontSize="10" Valign="Middle" Color="0000ff"/>
    <Xref Database="KEGG Compound" ID="C00350"/>
  </DataNode>
  <DataNode TextLabel="YWHAZ" GraphId="c73be" Type="GeneProduct" GroupRef="c1691">
    <Comment Source="KeggConverter">Original kegg element: gene;23;hsa:7534</Comment>
    <Graphics CenterX="688.0" CenterY="884.0" Width="80.0" Height="20.0" ZOrder="32768" FontSize="10" Valign="Middle"/>
    <Xref Database="Entrez Gene" ID="7534"/>
  </DataNode>
  <DataNode TextLabel="Map" GraphId="fc618" Type="GeneProduct" GroupRef="b8d35">
    <Graphics CenterX="561.0" CenterY="872.0" Width="80.0" Height="20.0" ZOrder="32768" FontSize="10" Valign="Middle"/>
    <Xref Database="KEGG ortholog" ID="K12787"/>
  </DataNode>
  <DataNode TextLabel="KRT18" GraphId="a3fe5" Type="GeneProduct" GroupRef="c1691">
    <Comment Source="KeggConverter">Original kegg element: gene;25;hsa:3875</Comment>
    <Graphics CenterX="688.0" CenterY="860.0" Width="80.0" Height="20.0" ZOrder="32768" FontSize="10" Valign="Middle"/>
    <Xref Database="Entrez Gene" ID="3875"/>
  </DataNode>
  <DataNode TextLabel="CTNNB1" GraphId="df8ec" Type="GeneProduct">
    <Comment Source="KeggConverter">Original kegg element: gene;26;hsa:1499</Comment>
    <Graphics CenterX="826.0" CenterY="1020.0" Width="80.0" Height="20.0" ZOrder="32768" FontSize="10" Valign="Middle"/>
    <Xref Database="Entrez Gene" ID="1499"/>
  </DataNode>
  <DataNode TextLabel="CTTN" GraphId="cc302" Type="GeneProduct" GroupRef="ef6ce">
    <Comment Source="KeggConverter">Original kegg element: gene;27;hsa:2017 hsa:3059</Comment>
    <Graphics CenterX="846.0" CenterY="648.0" Width="80.0" Height="20.0" ZOrder="32768" FontSize="10" Valign="Middle"/>
    <Xref Database="Entrez Gene" ID="2017"/>
  </DataNode>
  <DataNode TextLabel="HCLS1" GraphId="cf367" Type="GeneProduct" GroupRef="ef6ce">
    <Comment Source="KeggConverter">Original kegg element: gene;27;hsa:2017 hsa:3059</Comment>
    <Graphics CenterX="846.0" CenterY="628.0" Width="80.0" Height="20.0" ZOrder="32768" FontSize="10" Valign="Middle"/>
    <Xref Database="Entrez Gene" ID="3059"/>
  </DataNode>
  <DataNode TextLabel="ROCK1" GraphId="d2429" Type="GeneProduct" GroupRef="bf8b4">
    <Comment Source="KeggConverter">Original kegg element: gene;28;hsa:6093 hsa:9475</Comment>
    <Graphics CenterX="1156.0" CenterY="412.0" Width="80.0" Height="20.0" ZOrder="32768" FontSize="10" Valign="Middle"/>
    <Xref Database="Entrez Gene" ID="6093"/>
  </DataNode>
  <DataNode TextLabel="ROCK2" GraphId="e4db1" Type="GeneProduct" GroupRef="bf8b4">
    <Comment Source="KeggConverter">Original kegg element: gene;28;hsa:6093 hsa:9475</Comment>
    <Graphics CenterX="1156.0" CenterY="393.0" Width="80.0" Height="20.0" ZOrder="32768" FontSize="10" Valign="Middle"/>
    <Xref Database="Entrez Gene" ID="9475"/>
  </DataNode>
  <DataNode TextLabel="EspH" GraphId="fae91" Type="GeneProduct">
    <Graphics CenterX="687.0" CenterY="735.0" Width="80.0" Height="20.0" ZOrder="32768" FontSize="10" Valign="Middle"/>
    <Xref Database="KEGG ortholog" ID="K12788"/>
  </DataNode>
  <DataNode TextLabel="occludin-like" GraphId="e5dc0" Type="GeneProduct" GroupRef="e4708">
    <Comment Source="KeggConverter">Original kegg element: gene;30;hsa:100506658 hsa:4950</Comment>
    <Graphics CenterX="688.0" CenterY="958.0" Width="80.0" Height="20.0" ZOrder="32768" FontSize="10" Valign="Middle"/>
    <Xref Database="Entrez Gene" ID="100506658"/>
  </DataNode>
  <DataNode TextLabel="OCLN" GraphId="a9b82" Type="GeneProduct" GroupRef="e4708">
    <Comment Source="KeggConverter">Original kegg element: gene;30;hsa:100506658 hsa:4950</Comment>
    <Graphics CenterX="688.0" CenterY="938.0" Width="80.0" Height="20.0" ZOrder="32768" FontSize="10" Valign="Middle"/>
    <Xref Database="Entrez Gene" ID="4950"/>
  </DataNode>
  <DataNode TextLabel="EZR" GraphId="ab1e1" Type="GeneProduct" GroupRef="e4708">
    <Comment Source="KeggConverter">Original kegg element: gene;31;hsa:7430</Comment>
    <Graphics CenterX="688.0" CenterY="990.0" Width="80.0" Height="20.0" ZOrder="32768" FontSize="10" Valign="Middle"/>
    <Xref Database="Entrez Gene" ID="7430"/>
  </DataNode>
  <DataNode TextLabel="CDC42" GraphId="b259c" Type="GeneProduct">
    <Comment Source="KeggConverter">Original kegg element: gene;32;hsa:998</Comment>
    <Graphics CenterX="688.0" CenterY="790.0" Width="80.0" Height="20.0" ZOrder="32768" FontSize="10" Valign="Middle"/>
    <Xref Database="Entrez Gene" ID="998"/>
  </DataNode>
  <DataNode TextLabel="EspF" GraphId="b7776" Type="GeneProduct" GroupRef="b8d35">
    <Graphics CenterX="561.0" CenterY="896.0" Width="80.0" Height="20.0" ZOrder="32768" FontSize="10" Valign="Middle"/>
    <Xref Database="KEGG ortholog" ID="K12786"/>
  </DataNode>
  <DataNode TextLabel="EspF" GraphId="a2779" Type="GeneProduct">
    <Graphics CenterX="168.0" CenterY="366.0" Width="80.0" Height="20.0" ZOrder="32768" FontSize="10" Valign="Middle"/>
    <Xref Database="KEGG ortholog" ID="K12786"/>
  </DataNode>
  <DataNode TextLabel="ABL1" GraphId="abc55" Type="GeneProduct" GroupRef="b2a12">
    <Comment Source="KeggConverter">Original kegg element: gene;35;hsa:25 hsa:2534</Comment>
    <Graphics CenterX="592.0" CenterY="688.0" Width="80.0" Height="20.0" ZOrder="32768" FontSize="10" Valign="Middle"/>
    <Xref Database="Entrez Gene" ID="25"/>
  </DataNode>
  <DataNode TextLabel="FYN" GraphId="b07c3" Type="GeneProduct" GroupRef="b2a12">
    <Comment Source="KeggConverter">Original kegg element: gene;35;hsa:25 hsa:2534</Comment>
    <Graphics CenterX="592.0" CenterY="668.0" Width="80.0" Height="20.0" ZOrder="32768" FontSize="10" Valign="Middle"/>
    <Xref Database="Entrez Gene" ID="2534"/>
  </DataNode>
  <DataNode TextLabel="PRKCA" GraphId="c24ea" Type="GeneProduct">
    <Comment Source="KeggConverter">Original kegg element: gene;36;hsa:5578</Comment>
    <Graphics CenterX="560.0" CenterY="1042.0" Width="80.0" Height="20.0" ZOrder="32768" FontSize="10" Valign="Middle"/>
    <Xref Database="Entrez Gene" ID="5578"/>
  </DataNode>
  <DataNode TextLabel="WAS" GraphId="cd3f9" Type="GeneProduct" GroupRef="f9677">
    <Comment Source="KeggConverter">Original kegg element: gene;37;hsa:7454 hsa:8976</Comment>
    <Graphics CenterX="846.0" CenterY="580.0" Width="80.0" Height="20.0" ZOrder="32768" FontSize="10" Valign="Middle"/>
    <Xref Database="Entrez Gene" ID="7454"/>
  </DataNode>
  <DataNode TextLabel="WASL" GraphId="ae000" Type="GeneProduct" GroupRef="f9677">
    <Comment Source="KeggConverter">Original kegg element: gene;37;hsa:7454 hsa:8976</Comment>
    <Graphics CenterX="846.0" CenterY="560.0" Width="80.0" Height="20.0" ZOrder="32768" FontSize="10" Valign="Middle"/>
    <Xref Database="Entrez Gene" ID="8976"/>
  </DataNode>
  <DataNode TextLabel="EspFU" GraphId="dc1b1" Type="GeneProduct">
    <Graphics CenterX="602.0" CenterY="570.0" Width="80.0" Height="20.0" ZOrder="32768" FontSize="10" Valign="Middle"/>
    <Xref Database="KEGG ortholog" ID="K12789"/>
  </DataNode>
  <DataNode TextLabel="CLDN1" GraphId="c76ef" Type="GeneProduct" GroupRef="e4708">
    <Comment Source="KeggConverter">Original kegg element: gene;39;hsa:9076</Comment>
    <Graphics CenterX="688.0" CenterY="1012.0" Width="80.0" Height="20.0" ZOrder="32768" FontSize="10" Valign="Middle"/>
    <Xref Database="Entrez Gene" ID="9076"/>
  </DataNode>
  <DataNode TextLabel="ITGB1" GraphId="abfcd" Type="GeneProduct">
    <Comment Source="KeggConverter">Original kegg element: gene;40;hsa:3688</Comment>
    <Graphics CenterX="436.0" CenterY="774.0" Width="80.0" Height="20.0" ZOrder="32768" FontSize="10" Valign="Middle"/>
    <Xref Database="Entrez Gene" ID="3688"/>
  </DataNode>
  <DataNode TextLabel="NCK1" GraphId="f08b4" Type="GeneProduct" GroupRef="e5029">
    <Comment Source="KeggConverter">Original kegg element: gene;41;hsa:4690 hsa:8440</Comment>
    <Graphics CenterX="708.0" CenterY="678.0" Width="80.0" Height="20.0" ZOrder="32768" FontSize="10" Valign="Middle"/>
    <Xref Database="Entrez Gene" ID="4690"/>
  </DataNode>
  <DataNode TextLabel="NCK2" GraphId="f12cc" Type="GeneProduct" GroupRef="e5029">
    <Comment Source="KeggConverter">Original kegg element: gene;41;hsa:4690 hsa:8440</Comment>
    <Graphics CenterX="708.0" CenterY="658.0" Width="80.0" Height="20.0" ZOrder="32768" FontSize="10" Valign="Middle"/>
    <Xref Database="Entrez Gene" ID="8440"/>
  </DataNode>
  <DataNode TextLabel="ARHGEF2" GraphId="a47ec" Type="GeneProduct">
    <Comment Source="KeggConverter">Original kegg element: gene;42;hsa:9181</Comment>
    <Graphics CenterX="920.0" CenterY="402.0" Width="80.0" Height="20.0" ZOrder="32768" FontSize="10" Valign="Middle"/>
    <Xref Database="Entrez Gene" ID="9181"/>
  </DataNode>
  <DataNode TextLabel="EspFU" GraphId="d6e49" Type="GeneProduct">
    <Graphics CenterX="168.0" CenterY="534.0" Width="80.0" Height="20.0" ZOrder="32768" FontSize="10" Valign="Middle"/>
    <Xref Database="KEGG ortholog" ID="K12789"/>
  </DataNode>
  <DataNode TextLabel="RHOA" GraphId="e3498" Type="GeneProduct">
    <Comment Source="KeggConverter">Original kegg element: gene;44;hsa:387</Comment>
    <Graphics CenterX="1032.0" CenterY="402.0" Width="80.0" Height="20.0" ZOrder="32768" FontSize="10" Valign="Middle"/>
    <Xref Database="Entrez Gene" ID="387"/>
  </DataNode>
  <DataNode TextLabel="NCL" GraphId="cce32" Type="GeneProduct">
    <Comment Source="KeggConverter">Original kegg element: gene;45;hsa:4691</Comment>
    <Graphics CenterX="436.0" CenterY="708.0" Width="80.0" Height="20.0" ZOrder="32768" FontSize="10" Valign="Middle"/>
    <Xref Database="Entrez Gene" ID="4691"/>
  </DataNode>
  <DataNode TextLabel="Tir" GraphId="f0727" Type="GeneProduct">
    <Graphics CenterX="168.0" CenterY="322.0" Width="80.0" Height="20.0" ZOrder="32768" FontSize="10" Valign="Middle"/>
    <Xref Database="KEGG ortholog" ID="K12784"/>
  </DataNode>
  <DataNode TextLabel="TUBB3" GraphId="ad510" Type="GeneProduct" GroupRef="b8e13">
    <Comment Source="KeggConverter">Original kegg element: gene;47;hsa:10381 hsa:10382 hsa:10383 hsa:203068 hsa:347688 hsa:347733 hsa:56604 hsa:7280 hsa:81027 hsa:84617</Comment>
    <Graphics CenterX="793.0" CenterY="428.0" Width="80.0" Height="20.0" ZOrder="32768" FontSize="10" Valign="Middle"/>
    <Xref Database="Entrez Gene" ID="10381"/>
  </DataNode>
  <DataNode TextLabel="TUBB4" GraphId="b9771" Type="GeneProduct" GroupRef="b8e13">
    <Comment Source="KeggConverter">Original kegg element: gene;47;hsa:10381 hsa:10382 hsa:10383 hsa:203068 hsa:347688 hsa:347733 hsa:56604 hsa:7280 hsa:81027 hsa:84617</Comment>
    <Graphics CenterX="704.0" CenterY="508.0" Width="80.0" Height="20.0" ZOrder="32768" FontSize="10" Valign="Middle"/>
    <Xref Database="Entrez Gene" ID="10382"/>
  </DataNode>
  <DataNode TextLabel="TUBB2C" GraphId="b550b" Type="GeneProduct" GroupRef="b8e13">
    <Comment Source="KeggConverter">Original kegg element: gene;47;hsa:10381 hsa:10382 hsa:10383 hsa:203068 hsa:347688 hsa:347733 hsa:56604 hsa:7280 hsa:81027 hsa:84617</Comment>
    <Graphics CenterX="793.0" CenterY="448.0" Width="80.0" Height="20.0" ZOrder="32768" FontSize="10" Valign="Middle"/>
    <Xref Database="Entrez Gene" ID="10383"/>
  </DataNode>
  <DataNode TextLabel="TUBB" GraphId="ee60e" Type="GeneProduct" GroupRef="b8e13">
    <Comment Source="KeggConverter">Original kegg element: gene;47;hsa:10381 hsa:10382 hsa:10383 hsa:203068 hsa:347688 hsa:347733 hsa:56604 hsa:7280 hsa:81027 hsa:84617</Comment>
    <Graphics CenterX="704.0" CenterY="488.0" Width="80.0" Height="20.0" ZOrder="32768" FontSize="10" Valign="Middle"/>
    <Xref Database="Entrez Gene" ID="203068"/>
  </DataNode>
  <DataNode TextLabel="TUBB8" GraphId="a7471" Type="GeneProduct" GroupRef="b8e13">
    <Comment Source="KeggConverter">Original kegg element: gene;47;hsa:10381 hsa:10382 hsa:10383 hsa:203068 hsa:347688 hsa:347733 hsa:56604 hsa:7280 hsa:81027 hsa:84617</Comment>
    <Graphics CenterX="793.0" CenterY="468.0" Width="80.0" Height="20.0" ZOrder="32768" FontSize="10" Valign="Middle"/>
    <Xref Database="Entrez Gene" ID="347688"/>
  </DataNode>
  <DataNode TextLabel="TUBB2B" GraphId="ae361" Type="GeneProduct" GroupRef="b8e13">
    <Comment Source="KeggConverter">Original kegg element: gene;47;hsa:10381 hsa:10382 hsa:10383 hsa:203068 hsa:347688 hsa:347733 hsa:56604 hsa:7280 hsa:81027 hsa:84617</Comment>
    <Graphics CenterX="704.0" CenterY="468.0" Width="80.0" Height="20.0" ZOrder="32768" FontSize="10" Valign="Middle"/>
    <Xref Database="Entrez Gene" ID="347733"/>
  </DataNode>
  <DataNode TextLabel="TUBB4Q" GraphId="e5dbc" Type="GeneProduct" GroupRef="b8e13">
    <Comment Source="KeggConverter">Original kegg element: gene;47;hsa:10381 hsa:10382 hsa:10383 hsa:203068 hsa:347688 hsa:347733 hsa:56604 hsa:7280 hsa:81027 hsa:84617</Comment>
    <Graphics CenterX="793.0" CenterY="488.0" Width="80.0" Height="20.0" ZOrder="32768" FontSize="10" Valign="Middle"/>
    <Xref Database="Entrez Gene" ID="56604"/>
  </DataNode>
  <DataNode TextLabel="TUBB2A" GraphId="fac00" Type="GeneProduct" GroupRef="b8e13">
    <Comment Source="KeggConverter">Original kegg element: gene;47;hsa:10381 hsa:10382 hsa:10383 hsa:203068 hsa:347688 hsa:347733 hsa:56604 hsa:7280 hsa:81027 hsa:84617</Comment>
    <Graphics CenterX="704.0" CenterY="448.0" Width="80.0" Height="20.0" ZOrder="32768" FontSize="10" Valign="Middle"/>
    <Xref Database="Entrez Gene" ID="7280"/>
  </DataNode>
  <DataNode TextLabel="TUBB1" GraphId="e7702" Type="GeneProduct" GroupRef="b8e13">
    <Comment Source="KeggConverter">Original kegg element: gene;47;hsa:10381 hsa:10382 hsa:10383 hsa:203068 hsa:347688 hsa:347733 hsa:56604 hsa:7280 hsa:81027 hsa:84617</Comment>
    <Graphics CenterX="793.0" CenterY="508.0" Width="80.0" Height="20.0" ZOrder="32768" FontSize="10" Valign="Middle"/>
    <Xref Database="Entrez Gene" ID="81027"/>
  </DataNode>
  <DataNode TextLabel="TUBB6" GraphId="a26ee" Type="GeneProduct" GroupRef="b8e13">
    <Comment Source="KeggConverter">Original kegg element: gene;47;hsa:10381 hsa:10382 hsa:10383 hsa:203068 hsa:347688 hsa:347733 hsa:56604 hsa:7280 hsa:81027 hsa:84617</Comment>
    <Graphics CenterX="704.0" CenterY="428.0" Width="80.0" Height="20.0" ZOrder="32768" FontSize="10" Valign="Middle"/>
    <Xref Database="Entrez Gene" ID="84617"/>
  </DataNode>
  <DataNode TextLabel="EspH" GraphId="bd32f" Type="GeneProduct">
    <Graphics CenterX="168.0" CenterY="410.0" Width="80.0" Height="20.0" ZOrder="32768" FontSize="10" Valign="Middle"/>
    <Xref Database="KEGG ortholog" ID="K12788"/>
  </DataNode>
  <DataNode TextLabel="StxA" GraphId="b5957" Type="GeneProduct">
    <Graphics CenterX="168.0" CenterY="138.0" Width="80.0" Height="20.0" ZOrder="32768" FontSize="10" Valign="Middle"/>
    <Xref Database="KEGG ortholog" ID="K11006"/>
  </DataNode>
  <DataNode TextLabel="EspG2" GraphId="a3d24" Type="GeneProduct">
    <Graphics CenterX="168.0" CenterY="450.0" Width="80.0" Height="20.0" ZOrder="32768" FontSize="10" Valign="Middle"/>
    <Xref Database="KEGG ortholog" ID="K12809"/>
  </DataNode>
  <DataNode TextLabel="EspG2" GraphId="b5050" Type="GeneProduct" GroupRef="b542c">
    <Graphics CenterX="592.0" CenterY="378.0" Width="80.0" Height="20.0" ZOrder="32768" FontSize="10" Valign="Middle"/>
    <Xref Database="KEGG ortholog" ID="K12809"/>
  </DataNode>
  <DataNode TextLabel="Bfp" GraphId="d3626" Type="GeneProduct">
    <Graphics CenterX="274.0" CenterY="212.0" Width="80.0" Height="20.0" ZOrder="32768" FontSize="10" Valign="Middle"/>
    <Xref Database="KEGG ortholog" ID="K12810"/>
  </DataNode>
  <DataNode TextLabel="ARPC5" GraphId="a69b8" Type="GeneProduct" GroupRef="f877e">
    <Comment Source="KeggConverter">Original kegg element: gene;54;hsa:10092 hsa:10093 hsa:10094 hsa:10095 hsa:10109 hsa:10552 hsa:653888 hsa:81873</Comment>
    <Graphics CenterX="986.0" CenterY="568.0" Width="80.0" Height="20.0" ZOrder="32768" FontSize="10" Valign="Middle"/>
    <Xref Database="Entrez Gene" ID="10092"/>
  </DataNode>
  <DataNode TextLabel="ARPC4" GraphId="de2dd" Type="GeneProduct" GroupRef="f877e">
    <Comment Source="KeggConverter">Original kegg element: gene;54;hsa:10092 hsa:10093 hsa:10094 hsa:10095 hsa:10109 hsa:10552 hsa:653888 hsa:81873</Comment>
    <Graphics CenterX="986.0" CenterY="548.0" Width="80.0" Height="20.0" ZOrder="32768" FontSize="10" Valign="Middle"/>
    <Xref Database="Entrez Gene" ID="10093"/>
  </DataNode>
  <DataNode TextLabel="ARPC3" GraphId="e2ae3" Type="GeneProduct" GroupRef="f877e">
    <Comment Source="KeggConverter">Original kegg element: gene;54;hsa:10092 hsa:10093 hsa:10094 hsa:10095 hsa:10109 hsa:10552 hsa:653888 hsa:81873</Comment>
    <Graphics CenterX="986.0" CenterY="588.0" Width="80.0" Height="20.0" ZOrder="32768" FontSize="10" Valign="Middle"/>
    <Xref Database="Entrez Gene" ID="10094"/>
  </DataNode>
  <DataNode TextLabel="ARPC1B" GraphId="fb71e" Type="GeneProduct" GroupRef="f877e">
    <Comment Source="KeggConverter">Original kegg element: gene;54;hsa:10092 hsa:10093 hsa:10094 hsa:10095 hsa:10109 hsa:10552 hsa:653888 hsa:81873</Comment>
    <Graphics CenterX="986.0" CenterY="528.0" Width="80.0" Height="20.0" ZOrder="32768" FontSize="10" Valign="Middle"/>
    <Xref Database="Entrez Gene" ID="10095"/>
  </DataNode>
  <DataNode TextLabel="ARPC2" GraphId="e8cd3" Type="GeneProduct" GroupRef="f877e">
    <Comment Source="KeggConverter">Original kegg element: gene;54;hsa:10092 hsa:10093 hsa:10094 hsa:10095 hsa:10109 hsa:10552 hsa:653888 hsa:81873</Comment>
    <Graphics CenterX="986.0" CenterY="608.0" Width="80.0" Height="20.0" ZOrder="32768" FontSize="10" Valign="Middle"/>
    <Xref Database="Entrez Gene" ID="10109"/>
  </DataNode>
  <DataNode TextLabel="ARPC1A" GraphId="dd820" Type="GeneProduct" GroupRef="f877e">
    <Comment Source="KeggConverter">Original kegg element: gene;54;hsa:10092 hsa:10093 hsa:10094 hsa:10095 hsa:10109 hsa:10552 hsa:653888 hsa:81873</Comment>
    <Graphics CenterX="986.0" CenterY="508.0" Width="80.0" Height="20.0" ZOrder="32768" FontSize="10" Valign="Middle"/>
    <Xref Database="Entrez Gene" ID="10552"/>
  </DataNode>
  <DataNode TextLabel="actin-related protein 2/3 complex subunit 1B-like" GraphId="ccdf2" Type="GeneProduct" GroupRef="f877e">
    <Comment Source="KeggConverter">Original kegg element: gene;54;hsa:10092 hsa:10093 hsa:10094 hsa:10095 hsa:10109 hsa:10552 hsa:653888 hsa:81873</Comment>
    <Graphics CenterX="986.0" CenterY="628.0" Width="80.0" Height="20.0" ZOrder="32768" FontSize="10" Valign="Middle"/>
    <Xref Database="Entrez Gene" ID="653888"/>
  </DataNode>
  <DataNode TextLabel="ARPC5L" GraphId="e4cf3" Type="GeneProduct" GroupRef="f877e">
    <Comment Source="KeggConverter">Original kegg element: gene;54;hsa:10092 hsa:10093 hsa:10094 hsa:10095 hsa:10109 hsa:10552 hsa:653888 hsa:81873</Comment>
    <Graphics CenterX="986.0" CenterY="488.0" Width="80.0" Height="20.0" ZOrder="32768" FontSize="10" Valign="Middle"/>
    <Xref Database="Entrez Gene" ID="81873"/>
  </DataNode>
  <DataNode TextLabel="ACTB" GraphId="c7591" Type="GeneProduct" GroupRef="fc64d">
    <Comment Source="KeggConverter">Original kegg element: gene;55;hsa:60 hsa:71</Comment>
    <Graphics CenterX="1138.0" CenterY="567.5" Width="80.0" Height="20.0" ZOrder="32768" FontSize="10" Valign="Middle"/>
    <Xref Database="Entrez Gene" ID="60"/>
  </DataNode>
  <DataNode TextLabel="ACTG1" GraphId="bd719" Type="GeneProduct" GroupRef="fc64d">
    <Comment Source="KeggConverter">Original kegg element: gene;55;hsa:60 hsa:71</Comment>
    <Graphics CenterX="1138.0" CenterY="547.5" Width="80.0" Height="20.0" ZOrder="32768" FontSize="10" Valign="Middle"/>
    <Xref Database="Entrez Gene" ID="71"/>
  </DataNode>
  <DataNode TextLabel="StxB" GraphId="b91d2" Type="GeneProduct">
    <Graphics CenterX="168.0" CenterY="158.0" Width="80.0" Height="20.0" ZOrder="32768" FontSize="10" Valign="Middle"/>
    <Xref Database="KEGG ortholog" ID="K11007"/>
  </DataNode>
  <DataNode TextLabel="Type III protein&#10;secretion system" GraphId="f9761" Type="GeneProduct" GroupRef="f49c9">
    <Comment Source="KeggConverter">Original kegg element: map;4;path:map02040</Comment>
    <Graphics CenterX="311.0" CenterY="427.0" Width="142.0" Height="34.0" ZOrder="32775" FontSize="10" Valign="Middle" ShapeType="RoundedRectangle"/>
    <Xref Database="" ID=""/>
  </DataNode>
  <DataNode TextLabel="NleH" GraphId="a5151" Type="GeneProduct">
    <Graphics CenterX="168.0" CenterY="494.0" Width="80.0" Height="20.0" ZOrder="32779" FontSize="10" Valign="Middle"/>
    <Xref Database="KEGG ortholog" ID="K16042"/>
  </DataNode>
  <DataNode TextLabel="NleA" GraphId="a3c46" Type="GeneProduct">
    <Graphics CenterX="168.0" CenterY="472.0" Width="80.0" Height="20.0" ZOrder="32780" FontSize="10" Valign="Middle"/>
    <Xref Database="KEGG ortholog" ID="K16041"/>
  </DataNode>
  <DataNode TextLabel="TUBB6" GraphId="ba968" Type="GeneProduct" GroupRef="d6274">
    <Comment Source="KeggConverter">Original kegg element: gene;47;hsa:10381 hsa:10382 hsa:10383 hsa:203068 hsa:347688 hsa:347733 hsa:56604 hsa:7280 hsa:81027 hsa:84617</Comment>
    <Graphics CenterX="714.0" CenterY="438.0" Width="80.0" Height="20.0" ZOrder="33047" FontSize="10" Valign="Middle"/>
    <Xref Database="Entrez Gene" ID="84617"/>
  </DataNode>
  <DataNode TextLabel="TUBB1" GraphId="aa58c" Type="GeneProduct" GroupRef="d6274">
    <Comment Source="KeggConverter">Original kegg element: gene;47;hsa:10381 hsa:10382 hsa:10383 hsa:203068 hsa:347688 hsa:347733 hsa:56604 hsa:7280 hsa:81027 hsa:84617</Comment>
    <Graphics CenterX="803.0" CenterY="518.0" Width="80.0" Height="20.0" ZOrder="33048" FontSize="10" Valign="Middle"/>
    <Xref Database="Entrez Gene" ID="81027"/>
  </DataNode>
  <DataNode TextLabel="TUBB4Q" GraphId="b7a2b" Type="GeneProduct" GroupRef="d6274">
    <Comment Source="KeggConverter">Original kegg element: gene;47;hsa:10381 hsa:10382 hsa:10383 hsa:203068 hsa:347688 hsa:347733 hsa:56604 hsa:7280 hsa:81027 hsa:84617</Comment>
    <Graphics CenterX="803.0" CenterY="498.0" Width="80.0" Height="20.0" ZOrder="33049" FontSize="10" Valign="Middle"/>
    <Xref Database="Entrez Gene" ID="56604"/>
  </DataNode>
  <DataNode TextLabel="TUBB8" GraphId="db8a7" Type="GeneProduct" GroupRef="d6274">
    <Comment Source="KeggConverter">Original kegg element: gene;47;hsa:10381 hsa:10382 hsa:10383 hsa:203068 hsa:347688 hsa:347733 hsa:56604 hsa:7280 hsa:81027 hsa:84617</Comment>
    <Graphics CenterX="803.0" CenterY="478.0" Width="80.0" Height="20.0" ZOrder="33050" FontSize="10" Valign="Middle"/>
    <Xref Database="Entrez Gene" ID="347688"/>
  </DataNode>
  <DataNode TextLabel="TUBB2B" GraphId="b79c3" Type="GeneProduct" GroupRef="d6274">
    <Comment Source="KeggConverter">Original kegg element: gene;47;hsa:10381 hsa:10382 hsa:10383 hsa:203068 hsa:347688 hsa:347733 hsa:56604 hsa:7280 hsa:81027 hsa:84617</Comment>
    <Graphics CenterX="714.0" CenterY="478.0" Width="80.0" Height="20.0" ZOrder="33051" FontSize="10" Valign="Middle"/>
    <Xref Database="Entrez Gene" ID="347733"/>
  </DataNode>
  <DataNode TextLabel="TUBB4" GraphId="e0110" Type="GeneProduct" GroupRef="d6274">
    <Comment Source="KeggConverter">Original kegg element: gene;47;hsa:10381 hsa:10382 hsa:10383 hsa:203068 hsa:347688 hsa:347733 hsa:56604 hsa:7280 hsa:81027 hsa:84617</Comment>
    <Graphics CenterX="714.0" CenterY="518.0" Width="80.0" Height="20.0" ZOrder="33052" FontSize="10" Valign="Middle"/>
    <Xref Database="Entrez Gene" ID="10382"/>
  </DataNode>
  <DataNode TextLabel="TUBB2C" GraphId="fb48f" Type="GeneProduct" GroupRef="d6274">
    <Comment Source="KeggConverter">Original kegg element: gene;47;hsa:10381 hsa:10382 hsa:10383 hsa:203068 hsa:347688 hsa:347733 hsa:56604 hsa:7280 hsa:81027 hsa:84617</Comment>
    <Graphics CenterX="803.0" CenterY="458.0" Width="80.0" Height="20.0" ZOrder="33053" FontSize="10" Valign="Middle"/>
    <Xref Database="Entrez Gene" ID="10383"/>
  </DataNode>
  <DataNode TextLabel="TUBB" GraphId="ad45c" Type="GeneProduct" GroupRef="d6274">
    <Comment Source="KeggConverter">Original kegg element: gene;47;hsa:10381 hsa:10382 hsa:10383 hsa:203068 hsa:347688 hsa:347733 hsa:56604 hsa:7280 hsa:81027 hsa:84617</Comment>
    <Graphics CenterX="714.0" CenterY="498.0" Width="80.0" Height="20.0" ZOrder="33054" FontSize="10" Valign="Middle"/>
    <Xref Database="Entrez Gene" ID="203068"/>
  </DataNode>
  <DataNode TextLabel="TUBB2A" GraphId="a2d0a" Type="GeneProduct" GroupRef="d6274">
    <Comment Source="KeggConverter">Original kegg element: gene;47;hsa:10381 hsa:10382 hsa:10383 hsa:203068 hsa:347688 hsa:347733 hsa:56604 hsa:7280 hsa:81027 hsa:84617</Comment>
    <Graphics CenterX="714.0" CenterY="458.0" Width="80.0" Height="20.0" ZOrder="33055" FontSize="10" Valign="Middle"/>
    <Xref Database="Entrez Gene" ID="7280"/>
  </DataNode>
  <DataNode TextLabel="TUBB3" GraphId="d20a8" Type="GeneProduct" GroupRef="d6274">
    <Comment Source="KeggConverter">Original kegg element: gene;47;hsa:10381 hsa:10382 hsa:10383 hsa:203068 hsa:347688 hsa:347733 hsa:56604 hsa:7280 hsa:81027 hsa:84617</Comment>
    <Graphics CenterX="803.0" CenterY="438.0" Width="80.0" Height="20.0" ZOrder="33056" FontSize="10" Valign="Middle"/>
    <Xref Database="Entrez Gene" ID="10381"/>
  </DataNode>
  <Interaction GraphId="e9088">
    <Comment Source="KeggConverter">PPrel;2;9</Comment>
    <Comment Source="KeggConverter">activation; --&gt;</Comment>
    <Graphics ZOrder="12288" LineStyle="Broken" LineThickness="1.0">
      <Point X="524.0" Y="310.0" GraphRef="ecacf" RelX="0.0" RelY="-1.0"/>
      <Point X="524.0" Y="286.0" GraphRef="fb077" RelX="0.0" RelY="1.0" ArrowHead="Arrow"/>
    </Graphics>
    <Xref Database="" ID=""/>
  </Interaction>
  <Interaction GraphId="b815e">
    <Comment Source="KeggConverter">PPrel;37;54</Comment>
    <Comment Source="KeggConverter">activation; --&gt;</Comment>
    <Graphics ConnectorType="Elbow" ZOrder="12288" LineStyle="Broken" LineThickness="1.0">
      <Point X="894.0" Y="570.0" GraphRef="b79f6" RelX="1.0" RelY="0.0"/>
      <Point X="938.0" Y="558.0" GraphRef="ef03c" RelX="-1.0" RelY="0.0" ArrowHead="Arrow"/>
    </Graphics>
    <Xref Database="" ID=""/>
  </Interaction>
  <Interaction GraphId="a5932">
    <Comment Source="KeggConverter">PPrel;54;55</Comment>
    <Comment Source="KeggConverter">activation; --&gt;</Comment>
    <Graphics ZOrder="12288" LineStyle="Broken" LineThickness="1.0">
      <Point X="1034.0" Y="558.0" GraphRef="ef03c" RelX="1.0" RelY="0.0"/>
      <Point X="1090.0" Y="557.5" GraphRef="f88d6" RelX="-1.0" RelY="0.0" ArrowHead="Arrow"/>
    </Graphics>
    <Xref Database="" ID=""/>
  </Interaction>
  <Interaction GraphId="abc31">
    <Comment Source="KeggConverter">PPrel;47;42</Comment>
    <Comment Source="KeggConverter">activation; --&gt;</Comment>
    <Graphics ZOrder="12288" LineStyle="Broken" LineThickness="1.0">
      <Point X="841.0" Y="468.0" GraphRef="e52bf" RelX="1.0" RelY="0.0"/>
      <Point X="880.0" Y="402.0" GraphRef="a47ec" RelX="-1.0" RelY="0.0" ArrowHead="Arrow"/>
    </Graphics>
    <Xref Database="" ID=""/>
  </Interaction>
  <Interaction GraphId="d5d30">
    <Comment Source="KeggConverter">PPrel;15;42</Comment>
    <Comment Source="KeggConverter">activation; --&gt;</Comment>
    <Graphics ZOrder="12288" LineStyle="Broken" LineThickness="1.0">
      <Point X="840.0" Y="344.0" GraphRef="ef7c5" RelX="1.0" RelY="0.0"/>
      <Point X="880.0" Y="402.0" GraphRef="a47ec" RelX="-1.0" RelY="0.0" ArrowHead="Arrow"/>
    </Graphics>
    <Xref Database="" ID=""/>
  </Interaction>
  <Interaction GraphId="cbbf9">
    <Comment Source="KeggConverter">PPrel;42;44</Comment>
    <Comment Source="KeggConverter">activation; --&gt;</Comment>
    <Graphics ZOrder="12288" LineStyle="Broken" LineThickness="1.0">
      <Point X="960.0" Y="402.0" GraphRef="a47ec" RelX="1.0" RelY="0.0"/>
      <Point X="992.0" Y="402.0" GraphRef="e3498" RelX="-1.0" RelY="0.0" ArrowHead="Arrow"/>
    </Graphics>
    <Xref Database="" ID=""/>
  </Interaction>
  <Interaction GraphId="f4031">
    <Comment Source="KeggConverter">PPrel;44;28</Comment>
    <Comment Source="KeggConverter">activation; --&gt;</Comment>
    <Graphics ZOrder="12288" LineStyle="Broken" LineThickness="1.0">
      <Point X="1072.0" Y="402.0" GraphRef="e3498" RelX="1.0" RelY="0.0"/>
      <Point X="1108.0" Y="402.5" GraphRef="aaeca" RelX="-1.0" RelY="0.0" ArrowHead="Arrow"/>
    </Graphics>
    <Xref Database="" ID=""/>
  </Interaction>
  <Interaction GraphId="ff06c">
    <Comment Source="KeggConverter">PPrel;14;15</Comment>
    <Comment Source="KeggConverter">binding/association; ---</Comment>
    <Graphics ZOrder="12288" LineThickness="1.0">
      <Point X="632.0" Y="356.0" GraphRef="a2b33" RelX="1.0" RelY="0.0"/>
      <Point X="655.0" Y="344.0" GraphRef="ef7c5" RelX="-1.0" RelY="0.0"/>
    </Graphics>
    <Xref Database="" ID=""/>
  </Interaction>
  <Interaction GraphId="cf659">
    <Comment Source="KeggConverter">PPrel;14;47</Comment>
    <Comment Source="KeggConverter">binding/association; ---</Comment>
    <Graphics ZOrder="12288" LineThickness="1.0">
      <Point X="632.0" Y="356.0" GraphRef="a2b33" RelX="1.0" RelY="0.0"/>
      <Point X="656.0" Y="468.0" GraphRef="e52bf" RelX="-1.0" RelY="0.0"/>
    </Graphics>
    <Xref Database="" ID=""/>
  </Interaction>
  <Interaction GraphId="a61f1">
    <Comment Source="KeggConverter">PPrel;12;13</Comment>
    <Comment Source="KeggConverter">binding/association; ---</Comment>
    <Graphics ZOrder="12288" LineThickness="1.0">
      <Point X="396.0" Y="612.0" GraphRef="ff699" RelX="-1.0" RelY="0.0"/>
      <Point X="268.0" Y="680.0" GraphRef="b5242" RelX="0.0" RelY="-1.0"/>
    </Graphics>
    <Xref Database="" ID=""/>
  </Interaction>
  <Interaction GraphId="a0b83">
    <Comment Source="KeggConverter">PPrel;13;45</Comment>
    <Comment Source="KeggConverter">binding/association; ---</Comment>
    <Graphics ZOrder="12288" LineThickness="1.0">
      <Point X="308.0" Y="690.0" GraphRef="b5242" RelX="1.0" RelY="0.0"/>
      <Point X="396.0" Y="708.0" GraphRef="cce32" RelX="-1.0" RelY="0.0"/>
    </Graphics>
    <Xref Database="" ID=""/>
  </Interaction>
  <Interaction GraphId="ec243">
    <Comment Source="KeggConverter">PPrel;38;37</Comment>
    <Comment Source="KeggConverter">activation; --&gt;</Comment>
    <Graphics ZOrder="12288" LineStyle="Broken" LineThickness="1.0">
      <Point X="642.0" Y="570.0" GraphRef="dc1b1" RelX="1.0" RelY="0.0"/>
      <Point X="798.0" Y="570.0" GraphRef="b79f6" RelX="-1.0" RelY="0.0" ArrowHead="Arrow"/>
    </Graphics>
    <Xref Database="" ID=""/>
  </Interaction>
  <Interaction GraphId="d6c34">
    <Comment Source="KeggConverter">PPrel;12;38</Comment>
    <Comment Source="KeggConverter">activation; --&gt;</Comment>
    <Graphics ZOrder="12288" LineStyle="Broken" LineThickness="1.0">
      <Point X="436.0" Y="602.0" GraphRef="ff699" RelX="0.0" RelY="-1.0"/>
      <Point X="562.0" Y="570.0" GraphRef="dc1b1" RelX="-1.0" RelY="0.0" ArrowHead="Arrow"/>
    </Graphics>
    <Xref Database="" ID=""/>
  </Interaction>
  <Interaction GraphId="b01c9">
    <Comment Source="KeggConverter">PPrel;12;32</Comment>
    <Comment Source="KeggConverter">inhibition; --|</Comment>
    <Graphics ZOrder="12288" LineThickness="1.0">
      <Point X="436.0" Y="622.0" GraphRef="ff699" RelX="0.0" RelY="1.0"/>
      <Point X="648.0" Y="790.0" GraphRef="b259c" RelX="-1.0" RelY="0.0" ArrowHead="TBar"/>
    </Graphics>
    <Xref Database="" ID=""/>
  </Interaction>
  <Interaction GraphId="c646c">
    <Comment Source="KeggConverter">PPrel;29;32</Comment>
    <Comment Source="KeggConverter">inhibition; --|</Comment>
    <Graphics ZOrder="12288" LineThickness="1.0">
      <Point X="687.0" Y="745.0" GraphRef="fae91" RelX="0.0" RelY="1.0"/>
      <Point X="688.0" Y="780.0" GraphRef="b259c" RelX="0.0" RelY="-1.0" ArrowHead="TBar"/>
      <Anchor Position="0.4" Shape="None" GraphId="b11e0"/>
    </Graphics>
    <Xref Database="" ID=""/>
  </Interaction>
  <Interaction GraphId="da119">
    <Comment Source="KeggConverter">PPrel;13;24</Comment>
    <Comment Source="KeggConverter">activation; --&gt;</Comment>
    <Graphics ZOrder="12288" LineStyle="Broken" LineThickness="1.0">
      <Point X="268.0" Y="700.0" GraphRef="b5242" RelX="0.0" RelY="1.0"/>
      <Point X="521.0" Y="872.0" GraphRef="fc618" RelX="-1.0" RelY="0.0" ArrowHead="Arrow"/>
    </Graphics>
    <Xref Database="" ID=""/>
  </Interaction>
  <Interaction GraphId="fc48f">
    <Comment Source="KeggConverter">PPrel;13;33</Comment>
    <Comment Source="KeggConverter">activation; --&gt;</Comment>
    <Graphics ZOrder="12288" LineStyle="Broken" LineThickness="1.0">
      <Point X="268.0" Y="700.0" GraphRef="b5242" RelX="0.0" RelY="1.0"/>
      <Point X="521.0" Y="896.0" GraphRef="b7776" RelX="-1.0" RelY="0.0" ArrowHead="Arrow"/>
    </Graphics>
    <Xref Database="" ID=""/>
  </Interaction>
  <Interaction GraphId="bb325">
    <Comment Source="KeggConverter">PPrel;24;32</Comment>
    <Comment Source="KeggConverter">activation; --&gt;</Comment>
    <Graphics ZOrder="12288" LineStyle="Broken" LineThickness="1.0">
      <Point X="561.0" Y="862.0" GraphRef="fc618" RelX="0.0" RelY="-1.0"/>
      <Point X="648.0" Y="790.0" GraphRef="b259c" RelX="-1.0" RelY="0.0" ArrowHead="Arrow"/>
      <Anchor Position="0.6928418345477927" Shape="None" GraphId="ab2c6"/>
    </Graphics>
    <Xref Database="" ID=""/>
  </Interaction>
  <Interaction GraphId="f2201">
    <Comment Source="KeggConverter">PPrel;16;31</Comment>
    <Comment Source="KeggConverter">activation; --&gt;</Comment>
    <Graphics ConnectorType="Elbow" ZOrder="12288" LineStyle="Broken" LineThickness="1.0">
      <Point X="600.0" Y="954.0" GraphRef="bcd2d" RelX="1.0" RelY="0.0"/>
      <Point X="640.0" Y="975.0" GraphRef="c3a4d" RelX="-1.0" RelY="0.0" ArrowHead="Arrow"/>
    </Graphics>
    <Xref Database="" ID=""/>
  </Interaction>
  <Interaction GraphId="a5311">
    <Comment Source="KeggConverter">PPrel;52;15</Comment>
    <Comment Source="KeggConverter">binding/association; ---</Comment>
    <Graphics ZOrder="12288" LineThickness="1.0">
      <Point X="632.0" Y="378.0" GraphRef="b5050" RelX="1.0" RelY="0.0"/>
      <Point X="655.0" Y="344.0" GraphRef="ef7c5" RelX="-1.0" RelY="0.0"/>
    </Graphics>
    <Xref Database="" ID=""/>
  </Interaction>
  <Interaction GraphId="f0eac">
    <Comment Source="KeggConverter">PPrel;52;47</Comment>
    <Comment Source="KeggConverter">binding/association; ---</Comment>
    <Graphics ZOrder="12288" LineThickness="1.0">
      <Point X="632.0" Y="378.0" GraphRef="b5050" RelX="1.0" RelY="0.0"/>
      <Point X="656.0" Y="468.0" GraphRef="e52bf" RelX="-1.0" RelY="0.0"/>
    </Graphics>
    <Xref Database="" ID=""/>
  </Interaction>
  <Interaction GraphId="a3f77">
    <Comment Source="KeggConverter">PCrel;53;22</Comment>
    <Graphics ZOrder="12288" LineThickness="1.0">
      <Point X="314.0" Y="212.0" GraphRef="d3626" RelX="1.0" RelY="0.0"/>
      <Point X="448.0" Y="212.0" GraphRef="b2f96" RelX="-1.0" RelY="0.0" ArrowHead="Arrow"/>
    </Graphics>
    <Xref Database="" ID=""/>
  </Interaction>
  <Interaction GraphId="id6075b8a9">
    <Graphics ZOrder="12288" LineStyle="Broken" LineThickness="1.0">
      <Point X="174.0" Y="147.99999999999994"/>
      <Point X="1032.0" Y="148.00000000000006" ArrowHead="Arrow"/>
    </Graphics>
    <Xref Database="" ID=""/>
  </Interaction>
  <Interaction GraphId="idf06be4ae">
    <Graphics ConnectorType="Elbow" ZOrder="12288" LineStyle="Broken" LineThickness="1.0">
      <Point X="564.0" Y="252.0" GraphRef="bd96b" RelX="1.0" RelY="0.0"/>
      <Point X="599.0" Y="259.25"/>
      <Point X="648.0" Y="266.5" GraphRef="d5caf" RelX="-1.0" RelY="0.0" ArrowHead="Arrow"/>
    </Graphics>
    <Xref Database="" ID=""/>
  </Interaction>
  <Interaction GraphId="ide8d2ba2c">
    <Graphics ConnectorType="Elbow" ZOrder="12288" LineStyle="Broken" LineThickness="1.0">
      <Point X="564.0" Y="276.0" GraphRef="fb077" RelX="1.0" RelY="0.0"/>
      <Point X="599.0" Y="271.25"/>
      <Point X="648.0" Y="266.5" GraphRef="d5caf" RelX="-1.0" RelY="0.0" ArrowHead="Arrow"/>
    </Graphics>
    <Xref Database="" ID=""/>
  </Interaction>
  <Interaction GraphId="id4c77ae30">
    <Graphics ZOrder="12288" LineStyle="Broken" LineThickness="1.0">
      <Point X="842.0" Y="266.5" GraphRef="d5caf" RelX="1.0" RelY="0.0"/>
      <Point X="903.0" Y="266.0" GraphRef="dca84" RelX="-1.0" RelY="0.0" ArrowHead="Arrow"/>
    </Graphics>
    <Xref Database="" ID=""/>
  </Interaction>
  <Interaction GraphId="id6ea34da1">
    <Graphics ConnectorType="Elbow" ZOrder="12288" LineStyle="Broken" LineThickness="1.0">
      <Point X="1156.0" Y="430.0" GraphRef="aaeca" RelX="0.0" RelY="1.0"/>
      <Point X="1181.5" Y="466.0" GraphRef="b6f5f" RelX="0.5" RelY="-1.0" ArrowHead="Arrow"/>
    </Graphics>
    <Xref Database="" ID=""/>
  </Interaction>
  <Interaction GraphId="id675ae846">
    <Graphics ZOrder="12288" LineStyle="Broken" LineThickness="1.0">
      <Point X="1227.0" Y="476.0" GraphRef="b6f5f" RelX="1.0" RelY="0.0"/>
      <Point X="1248.5" Y="476.5" GraphRef="bdb5d" RelX="-1.0" RelY="0.0" ArrowHead="Arrow"/>
    </Graphics>
    <Xref Database="" ID=""/>
  </Interaction>
  <Interaction GraphId="id9c4e172a">
    <Graphics ConnectorType="Elbow" ZOrder="12288" LineStyle="Broken" LineThickness="1.0">
      <Point X="1388.5" Y="476.5" GraphRef="bdb5d" RelX="1.0" RelY="0.0"/>
      <Point X="1422.5" Y="633.0" GraphRef="b51df" RelX="0.0" RelY="-1.0" ArrowHead="Arrow"/>
    </Graphics>
    <Xref Database="" ID=""/>
  </Interaction>
  <Interaction GraphId="ide4ea6f27">
    <Graphics ConnectorType="Elbow" ZOrder="12288" LineStyle="Broken" LineThickness="1.0">
      <Point X="1376.5" Y="557.5" GraphRef="adf87" RelX="1.0" RelY="0.0"/>
      <Point X="1395.75" Y="633.0" GraphRef="b51df" RelX="-0.5" RelY="-1.0" ArrowHead="Arrow"/>
    </Graphics>
    <Xref Database="" ID=""/>
  </Interaction>
  <Interaction GraphId="id24a8d7dc">
    <Graphics ZOrder="12288" LineStyle="Broken" LineThickness="1.0">
      <Point X="728.0" Y="790.0" GraphRef="b259c" RelX="1.0" RelY="0.0"/>
      <Point X="785.0" Y="790.0" GraphRef="d071b" RelX="-1.0" RelY="0.0" ArrowHead="Arrow"/>
    </Graphics>
    <Xref Database="" ID=""/>
  </Interaction>
  <Interaction GraphId="idac748d6d">
    <Graphics ConnectorType="Elbow" ZOrder="12288" LineStyle="Broken" LineThickness="1.0">
      <Point X="1339.0" Y="723.5" GraphRef="a7d42" RelX="1.0" RelY="0.0"/>
      <Point X="1395.75" Y="661.0" GraphRef="b51df" RelX="-0.5" RelY="1.0" ArrowHead="Arrow"/>
    </Graphics>
    <Xref Database="" ID=""/>
  </Interaction>
  <Interaction GraphId="id415ae9ae">
    <Graphics ZOrder="12288" LineThickness="1.0">
      <Point X="1160.75" Y="999.375" GraphRef="f8a62" RelX="1.0" RelY="0.0"/>
      <Point X="1182.0" Y="999.75" GraphRef="e6442" RelX="-1.0" RelY="0.0" ArrowHead="Arrow"/>
    </Graphics>
    <Xref Database="" ID=""/>
  </Interaction>
  <Interaction GraphId="id801bb6d">
    <Graphics ConnectorType="Elbow" ZOrder="12288" LineStyle="Broken" LineThickness="1.0">
      <Point X="609.0" Y="884.0" GraphRef="c47f6" RelX="1.0" RelY="0.0"/>
      <Point X="628.0" Y="899.0"/>
      <Point X="986.0" Y="914.0" GraphRef="c710d" RelX="-1.0" RelY="0.0" ArrowHead="Arrow"/>
    </Graphics>
    <Xref Database="" ID=""/>
  </Interaction>
  <Interaction GraphId="ideeda5a04">
    <Graphics ZOrder="12288" LineStyle="Broken" LineThickness="1.0">
      <Point X="736.0" Y="975.0" GraphRef="c3a4d" RelX="1.0" RelY="0.0"/>
      <Point X="777.0" Y="976.5" GraphRef="df6e5" RelX="-1.0" RelY="0.0" ArrowHead="Arrow"/>
    </Graphics>
    <Xref Database="" ID=""/>
  </Interaction>
  <Interaction GraphId="id8e2c81bd">
    <Graphics ZOrder="12288" LineStyle="Broken" LineThickness="1.0">
      <Point X="874.0" Y="976.5" GraphRef="df6e5" RelX="1.0" RelY="0.0"/>
      <Point X="975.0" Y="976.25" GraphRef="d2eb2" RelX="-1.0" RelY="0.0" ArrowHead="Arrow"/>
    </Graphics>
    <Xref Database="" ID=""/>
  </Interaction>
  <Interaction GraphId="idf2d51685">
    <Graphics ConnectorType="Elbow" ZOrder="12288" LineThickness="1.0">
      <Point X="728.0" Y="1042.0" GraphRef="ef59b" RelX="1.0" RelY="0.0"/>
      <Point X="786.0" Y="1020.0" GraphRef="df8ec" RelX="-1.0" RelY="0.0" ArrowHead="mim-necessary-stimulation"/>
    </Graphics>
    <Xref Database="" ID=""/>
  </Interaction>
  <Interaction GraphId="id983892fe">
    <Graphics ZOrder="12288" LineThickness="1.0">
      <Point X="600.0" Y="1042.0" GraphRef="c24ea" RelX="1.0" RelY="0.0"/>
      <Point X="648.0" Y="1042.0" GraphRef="ef59b" RelX="-1.0" RelY="0.0"/>
    </Graphics>
    <Xref Database="" ID=""/>
  </Interaction>
  <Interaction GraphId="id8ef3e079">
    <Graphics ConnectorType="Curved" ZOrder="12288" LineStyle="Broken" LineThickness="1.0">
      <Point X="601.0" Y="896.0" GraphRef="b7776" RelX="1.0" RelY="0.0"/>
      <Point X="640.0" Y="872.0" GraphRef="f588a" RelX="-1.0" RelY="0.0"/>
    </Graphics>
    <Xref Database="" ID=""/>
  </Interaction>
  <Interaction GraphId="id3b848b19">
    <Graphics ZOrder="12288" LineStyle="Broken" LineThickness="1.0">
      <Point X="349.0" Y="1006.5" GraphRef="a1180" RelX="1.0" RelY="0.0"/>
      <Point X="520.0" Y="1042.0" GraphRef="c24ea" RelX="-1.0" RelY="0.0" ArrowHead="Arrow"/>
    </Graphics>
    <Xref Database="" ID=""/>
  </Interaction>
  <Interaction GraphId="id2967bf5c">
    <Graphics ConnectorType="Elbow" ZOrder="12288" LineStyle="Broken" LineThickness="1.0">
      <Point X="349.0" Y="1006.5" GraphRef="a1180" RelX="1.0" RelY="0.0"/>
      <Point X="612.0" Y="990.75"/>
      <Point X="640.0" Y="975.0" GraphRef="c3a4d" RelX="-1.0" RelY="0.0" ArrowHead="Arrow"/>
    </Graphics>
    <Xref Database="" ID=""/>
  </Interaction>
  <Interaction GraphId="id8ae76224">
    <Graphics ZOrder="12288" LineThickness="1.0">
      <Point X="544.0" Y="678.0" GraphRef="ff955" RelX="-1.0" RelY="0.0"/>
      <Point X="456.0" Y="622.0" GraphRef="ff699" RelX="0.5" RelY="1.0" ArrowHead="Arrow"/>
    </Graphics>
    <Xref Database="" ID=""/>
  </Interaction>
  <Interaction GraphId="id723e55dd">
    <Graphics ConnectorType="Elbow" ZOrder="12288" LineStyle="Broken" LineThickness="1.0">
      <Point X="736.0" Y="857.0" GraphRef="f588a" RelX="1.0" RelY="-0.5"/>
      <Point X="1194.0" Y="829.75" GraphRef="ccb50" RelX="-1.0" RelY="0.0" ArrowHead="Arrow"/>
    </Graphics>
    <Xref Database="" ID=""/>
  </Interaction>
  <Interaction GraphId="id873b1119">
    <Graphics ConnectorType="Elbow" ZOrder="12288" LineStyle="Broken" LineThickness="1.0">
      <Point X="621.277239605658" Y="812.115387912559" GraphRef="ab2c6" RelX="0.0" RelY="0.0"/>
      <Point X="1014.0" Y="793.3076939562795"/>
      <Point X="1196.0" Y="774.5" GraphRef="f7913" RelX="-1.0" RelY="0.0" ArrowHead="Arrow"/>
    </Graphics>
    <Xref Database="" ID=""/>
  </Interaction>
  <Interaction GraphId="id6bc48f24">
    <Graphics ConnectorType="Elbow" ZOrder="12288" LineStyle="Broken" LineThickness="1.0">
      <Point X="687.4" Y="759.0" GraphRef="b11e0" RelX="0.0" RelY="0.0"/>
      <Point X="1191.0" Y="723.5" GraphRef="a7d42" RelX="-1.0" RelY="0.0" ArrowHead="Arrow"/>
    </Graphics>
    <Xref Database="" ID=""/>
  </Interaction>
  <Interaction GraphId="id82de153">
    <Graphics ZOrder="12288" LineThickness="1.0">
      <Point X="306.5" Y="320.0" GraphRef="b77e1" RelX="1.0" RelY="0.0"/>
      <Point X="484.0" Y="320.0" ArrowHead="Arrow"/>
    </Graphics>
    <Xref Database="" ID=""/>
  </Interaction>
  <Interaction GraphId="id7aa48717">
    <Graphics ZOrder="12288" LineThickness="1.0">
      <Point X="306.5" Y="252.0" GraphRef="c0504" RelX="1.0" RelY="0.0"/>
      <Point X="484.0" Y="252.0" GraphRef="bd96b" RelX="-1.0" RelY="0.0" ArrowHead="Arrow"/>
    </Graphics>
    <Xref Database="" ID=""/>
  </Interaction>
  <Interaction GraphId="ide03f3eb9">
    <Graphics ConnectorType="Elbow" ZOrder="12288" LineThickness="1.0" Color="999999">
      <Point X="390.0" Y="427.0" GraphRef="e1a65" RelX="1.0" RelY="0.0"/>
      <Point X="416.0" Y="397.0"/>
      <Point X="544.0" Y="367.0" GraphRef="b2768" RelX="-1.0" RelY="0.0" ArrowHead="Arrow"/>
    </Graphics>
    <Xref Database="" ID=""/>
  </Interaction>
  <Interaction GraphId="efc29">
    <Graphics ZOrder="32784" LineStyle="Broken" LineThickness="1.0">
      <Point X="1187.0" Y="557.5"/>
      <Point X="1259.0" Y="557.5" GraphRef="adf87" RelX="-1.0" RelY="0.0" ArrowHead="Arrow"/>
    </Graphics>
    <Xref Database="" ID=""/>
  </Interaction>
  <Interaction GraphId="f4b5c">
    <Graphics ConnectorType="Elbow" ZOrder="33032" LineStyle="Broken" LineThickness="1.0">
      <Point X="1334.0" Y="774.5" GraphRef="f7913" RelX="1.0" RelY="0.0"/>
      <Point X="1422.5" Y="661.0" GraphRef="b51df" RelX="0.0" RelY="1.0" ArrowHead="Arrow"/>
    </Graphics>
    <Xref Database="" ID=""/>
  </Interaction>
  <Interaction GraphId="b8c8d">
    <Graphics ConnectorType="Elbow" ZOrder="33033" LineStyle="Broken" LineThickness="1.0">
      <Point X="1333.0" Y="829.75" GraphRef="ccb50" RelX="1.0" RelY="0.0"/>
      <Point X="1449.25" Y="661.0" GraphRef="b51df" RelX="0.5" RelY="1.0" ArrowHead="Arrow"/>
    </Graphics>
    <Xref Database="" ID=""/>
  </Interaction>
  <Interaction GraphId="d3ba6">
    <Graphics ZOrder="33034" LineStyle="Broken" LineThickness="1.0">
      <Point X="866.0" Y="1020.0" GraphRef="df8ec" RelX="1.0" RelY="0.0"/>
      <Point X="948.0" Y="1020.0" GraphRef="f99af" RelX="-1.0" RelY="0.0" ArrowHead="Arrow"/>
    </Graphics>
    <Xref Database="" ID=""/>
  </Interaction>
  <Interaction GraphId="decb7">
    <Graphics ConnectorType="Elbow" ZOrder="33042" LineThickness="1.0" Color="999999">
      <Point X="390.0" Y="427.0" GraphRef="e1a65" RelX="1.0" RelY="0.0"/>
      <Point X="416.0" Y="602.0" GraphRef="ff699" RelX="-0.5" RelY="-1.0" ArrowHead="Arrow"/>
    </Graphics>
    <Xref Database="" ID=""/>
  </Interaction>
  <Interaction GraphId="f4f73">
    <Graphics ConnectorType="Elbow" ZOrder="33043" LineThickness="1.0" Color="999999">
      <Point X="390.0" Y="427.0" GraphRef="e1a65" RelX="1.0" RelY="0.0"/>
      <Point X="416.0" Y="581.0"/>
      <Point X="647.0" Y="735.0" GraphRef="fae91" RelX="-1.0" RelY="0.0" ArrowHead="Arrow"/>
    </Graphics>
    <Xref Database="" ID=""/>
  </Interaction>
  <Interaction GraphId="cb208">
    <Graphics ConnectorType="Elbow" ZOrder="33044" LineThickness="1.0" Color="999999">
      <Point X="390.0" Y="427.0" GraphRef="e1a65" RelX="1.0" RelY="0.0"/>
      <Point X="416.0" Y="663.0"/>
      <Point X="513.0" Y="899.0" GraphRef="c47f6" RelX="-1.0" RelY="0.5" ArrowHead="Arrow"/>
    </Graphics>
    <Xref Database="" ID=""/>
  </Interaction>
  <Interaction GraphId="ad72b">
    <Graphics ConnectorType="Elbow" ZOrder="33045" LineThickness="1.0" Color="999999">
      <Point X="390.0" Y="427.0" GraphRef="e1a65" RelX="1.0" RelY="0.0"/>
      <Point X="416.0" Y="690.5"/>
      <Point X="520.0" Y="954.0" GraphRef="bcd2d" RelX="-1.0" RelY="0.0" ArrowHead="Arrow"/>
    </Graphics>
    <Xref Database="" ID=""/>
  </Interaction>
  <Label TextLabel="Toxins" GraphId="b8a86">
    <Graphics CenterX="92.5" CenterY="148.0" Width="65.0" Height="20.0" ZOrder="28672" FillColor="ffffff" FontSize="12" Valign="Middle"/>
  </Label>
  <Label TextLabel="Pathogen: Enteropathogenic escherichia coli (EPEC)&#10;Enterohermorrhagic escherichia coli (EHEC)" GraphId="cb687">
    <Graphics CenterX="184.5" CenterY="104.5" Width="325.0" Height="53.0" ZOrder="32769" FillColor="ffffff" FontWeight="Bold" FontSize="12" Valign="Middle"/>
  </Label>
  <Label TextLabel="Pilus" GraphId="f8554">
    <Graphics CenterX="91.5" CenterY="208.0" Width="65.0" Height="20.0" ZOrder="32770" FillColor="ffffff" FontSize="12" Valign="Middle"/>
  </Label>
  <Label TextLabel="LEE-encoded effectors" GraphId="e507c">
    <Graphics CenterX="87.5" CenterY="301.0" Width="142.0" Height="20.0" ZOrder="32771" FillColor="ffffff" FontSize="12" Valign="Middle"/>
  </Label>
  <Label TextLabel="non-LEE-encoded effectors" GraphId="d1936">
    <Graphics CenterX="101.5" CenterY="434.0" Width="175.0" Height="20.0" ZOrder="32772" FillColor="ffffff" FontSize="12" Valign="Middle"/>
  </Label>
  <Label TextLabel="Prophage-carried effectors" GraphId="e47ef">
    <Graphics CenterX="99.5" CenterY="517.0" Width="175.0" Height="20.0" ZOrder="32773" FillColor="ffffff" FontSize="12" Valign="Middle"/>
  </Label>
  <Label TextLabel="Flagellin" GraphId="c0504">
    <Graphics CenterX="274.0" CenterY="252.0" Width="65.0" Height="20.0" ZOrder="32776" FillColor="ffffff" FontWeight="Bold" FontSize="12" Valign="Middle"/>
  </Label>
  <Label TextLabel="LPS" GraphId="b77e1">
    <Graphics CenterX="274.0" CenterY="320.0" Width="65.0" Height="20.0" ZOrder="32777" FillColor="ffffff" FontWeight="Bold" FontSize="12" Valign="Middle"/>
  </Label>
  <Label TextLabel="Host: Small intestinal epithelial cell (EPEC)&#10;Large intestinal epithelial cell (EHEC)" GraphId="f76f6">
    <Graphics CenterX="760.5" CenterY="104.5" Width="325.0" Height="53.0" ZOrder="32778" FillColor="ffffff" FontWeight="Bold" FontSize="12" Valign="Middle"/>
  </Label>
  <Label TextLabel="Inflammation" GraphId="dca84">
    <Graphics CenterX="948.25" CenterY="266.0" Width="90.5" Height="20.0" ZOrder="32781" FillColor="ffffff" FontSize="12" Valign="Middle"/>
  </Label>
  <Label TextLabel="Stress fiber formation" GraphId="bdb5d">
    <Graphics CenterX="1318.5" CenterY="476.5" Width="140.0" Height="28.0" ZOrder="32782" FillColor="ffffff" FontSize="12" Valign="Middle"/>
  </Label>
  <Label TextLabel="Pedestal formation" GraphId="adf87">
    <Graphics CenterX="1317.75" CenterY="557.5" Width="117.5" Height="28.0" ZOrder="32785" FillColor="ffffff" FontSize="12" Valign="Middle"/>
  </Label>
  <Label TextLabel="Cytoskeleton&#10;rearrangement" GraphId="b51df">
    <Graphics CenterX="1422.5" CenterY="647.0" Width="107.0" Height="28.0" ZOrder="32786" FillColor="ffffff" FontSize="12" Valign="Middle"/>
  </Label>
  <Label TextLabel="Disruption of&#10;microtuble network" GraphId="ef3f3">
    <Graphics CenterX="917.5" CenterY="361.0" Width="121.0" Height="30.0" ZOrder="32787" FillColor="ffffff" FontSize="12" Valign="Middle"/>
  </Label>
  <Label TextLabel="Retraction of filopodium" GraphId="a7d42">
    <Graphics CenterX="1265.0" CenterY="723.5" Width="148.0" Height="28.0" ZOrder="33024" FillColor="ffffff" FontSize="12" Valign="Middle"/>
  </Label>
  <Label TextLabel="Filipodium formation" GraphId="f7913">
    <Graphics CenterX="1265.0" CenterY="774.5" Width="138.0" Height="28.0" ZOrder="33025" FillColor="ffffff" FontSize="12" Valign="Middle"/>
  </Label>
  <Label TextLabel="Alterations in the&#10;IF network architecture" GraphId="ccb50">
    <Graphics CenterX="1263.5" CenterY="829.75" Width="139.0" Height="38.5" ZOrder="33026" FillColor="ffffff" FontSize="12" Valign="Middle"/>
  </Label>
  <Label TextLabel="Disruption of tight junctions" GraphId="d2eb2">
    <Graphics CenterX="1062.5" CenterY="976.25" Width="175.0" Height="32.5" ZOrder="33027" FillColor="ffffff" FontSize="12" Valign="Middle"/>
  </Label>
  <Label TextLabel="Disruption of adherens junctions" GraphId="f99af">
    <Graphics CenterX="1048.0" CenterY="1020.0" Width="200.0" Height="28.0" ZOrder="33028" FillColor="ffffff" FontSize="12" Valign="Middle"/>
  </Label>
  <Label TextLabel="Disruption of barrier&#10;function and increase in&#10;monolayer permeability" GraphId="e6442">
    <Graphics CenterX="1259.25" CenterY="999.75" Width="154.5" Height="54.5" ZOrder="33029" FillColor="ffffff" FontSize="12" Valign="Middle"/>
  </Label>
  <Label TextLabel="Redistribution" GraphId="df6e5">
    <Graphics CenterX="825.5" CenterY="976.5" Width="97.0" Height="28.0" ZOrder="33030" FillColor="ffffff" FontSize="12" Valign="Middle"/>
  </Label>
  <Label TextLabel="Mitochondrial dysfunction" GraphId="ae7a9">
    <Graphics CenterX="857.25" CenterY="924.5" Width="160.5" Height="28.0" ZOrder="33031" FillColor="ffffff" FontSize="12" Valign="Middle"/>
  </Label>
  <Label TextLabel="outer membrane protein" GraphId="a1180">
    <Graphics CenterX="273.0" CenterY="1006.5" Width="152.0" Height="28.0" ZOrder="33035" FillColor="ffffff" FontSize="12" Valign="Middle"/>
  </Label>
  <Label TextLabel="p+" GraphId="f079c">
    <Graphics CenterX="502.5" CenterY="1030.5" Width="29.0" Height="28.0" ZOrder="33036" FillColor="ffffff" FontSize="12" Valign="Middle"/>
  </Label>
  <Label TextLabel="p+" GraphId="b90ad">
    <Graphics CenterX="525.5" CenterY="650.5" Width="29.0" Height="28.0" ZOrder="33037" FillColor="ffffff" FontSize="12" Valign="Middle"/>
  </Label>
  <Label TextLabel="Translocation" GraphId="f9d9f">
    <Graphics CenterX="736.25" CenterY="138.0" Width="90.5" Height="20.0" ZOrder="33038" FillColor="ffffff" FontSize="12" Valign="Middle"/>
  </Label>
  <Label TextLabel="Intestinal tract&#10;Kidney .......&#10;Inhibition of protein synthesis" GraphId="a2e36">
    <Graphics CenterX="1095.5" CenterY="154.0" Width="201.0" Height="80.0" ZOrder="33039" FillColor="ffffff" FontSize="12" Valign="Middle"/>
  </Label>
  <Shape GraphId="ba65b">
    <Attribute Key="org.pathvisio.CellularComponentProperty" Value="Cell"/>
    <Attribute Key="org.pathvisio.DoubleLineProperty" Value="Double"/>
    <Graphics CenterX="878.0" CenterY="589.0" Width="1208.0" Height="1038.0" ZOrder="-10" FontSize="10" Valign="Middle" ShapeType="RoundedRectangle" LineThickness="3.0" Color="c0c0c0" Rotation="0.0"/>
  </Shape>
  <Shape GraphId="f2ec8">
    <Graphics CenterX="848.5" CenterY="1077.0" Width="3.999999999999874" Height="683.0" ZOrder="-8" FillColor="999999" FontSize="10" Valign="Middle" ShapeType="Rectangle" Color="999999" Rotation="4.71238898038469"/>
  </Shape>
  <Shape GraphId="e9bdb">
    <Graphics CenterX="508.0" CenterY="944.0" Width="4.0" Height="268.0" ZOrder="-6" FillColor="999999" FontSize="10" Valign="Middle" ShapeType="Rectangle" Color="999999" Rotation="0.0"/>
  </Shape>
  <Shape GraphId="e2556">
    <Graphics CenterX="436.5" CenterY="655.0" Width="3.0" Height="314.0" ZOrder="-4" FillColor="999999" FontSize="10" Valign="Middle" ShapeType="Rectangle" Color="999999" Rotation="0.0"/>
  </Shape>
  <Shape GraphId="ab536">
    <Graphics CenterX="525.75" CenterY="313.75" Width="2.5" Height="372.5" ZOrder="-2" FillColor="999999" FontSize="10" Valign="Middle" ShapeType="Rectangle" Color="999999" Rotation="0.0"/>
  </Shape>
  <Shape GraphId="b48b4">
    <Graphics CenterX="225.0" CenterY="426.0" Width="238.0" Height="15.0" ZOrder="16384" FontSize="10" Valign="Middle" ShapeType="Brace" Rotation="1.5707963267948966"/>
  </Shape>
  <Shape GraphId="aefe2">
    <Graphics CenterX="937.0" CenterY="320.5" Width="10.0" Height="9.0" ZOrder="16384" FillColor="ffffff" FontSize="10" Valign="Middle" ShapeType="Oval" Rotation="0.0"/>
  </Shape>
  <Shape GraphId="f8a62">
    <Graphics CenterX="1153.25" CenterY="999.375" Width="46.75" Height="15.0" ZOrder="16384" FontSize="10" Valign="Middle" ShapeType="Brace" Rotation="1.5707963267948966"/>
  </Shape>
  <Shape GraphId="a8f14">
    <Graphics CenterX="946.75" CenterY="152.75" Width="2.5" Height="70.5" ZOrder="16384" FillColor="999999" FontSize="10" Valign="Middle" ShapeType="Rectangle" Color="999999" Rotation="0.0"/>
  </Shape>
  <Shape GraphId="e1b21">
    <Graphics CenterX="935.0" CenterY="326.5" Width="10.0" Height="9.0" ZOrder="32783" FillColor="ffffff" FontSize="10" Valign="Middle" ShapeType="Oval" Rotation="0.0"/>
  </Shape>
  <Shape GraphId="db137">
    <Graphics CenterX="987.0" CenterY="350.5" Width="10.0" Height="9.0" ZOrder="32788" FillColor="ffffff" FontSize="10" Valign="Middle" ShapeType="Oval" Rotation="0.0"/>
  </Shape>
  <Shape GraphId="ffa4f">
    <Graphics CenterX="985.0" CenterY="358.5" Width="10.0" Height="9.0" ZOrder="32789" FillColor="ffffff" FontSize="10" Valign="Middle" ShapeType="Oval" Rotation="0.36605651584741833"/>
  </Shape>
  <Shape GraphId="d547d">
    <Graphics CenterX="995.0" CenterY="334.5" Width="10.0" Height="9.0" ZOrder="32790" FillColor="ffffff" FontSize="10" Valign="Middle" ShapeType="Oval" Rotation="0.0"/>
  </Shape>
  <Shape GraphId="fe6cc">
    <Graphics CenterX="991.0" CenterY="342.5" Width="10.0" Height="9.0" ZOrder="32791" FillColor="ffffff" FontSize="10" Valign="Middle" ShapeType="Oval" Rotation="0.0"/>
  </Shape>
  <Shape GraphId="f2367">
    <Graphics CenterX="1001.0" CenterY="328.5" Width="10.0" Height="9.0" ZOrder="32792" FillColor="ffffff" FontSize="10" Valign="Middle" ShapeType="Oval" Rotation="0.0"/>
  </Shape>
  <Shape GraphId="c0f37">
    <Graphics CenterX="995.0" CenterY="352.5" Width="10.0" Height="9.0" ZOrder="32793" FillColor="ffffff" FontSize="10" Valign="Middle" ShapeType="Oval" Rotation="0.0"/>
  </Shape>
  <Shape GraphId="b64b0">
    <Graphics CenterX="993.0" CenterY="360.5" Width="10.0" Height="9.0" ZOrder="32794" FillColor="ffffff" FontSize="10" Valign="Middle" ShapeType="Oval" Rotation="0.36605651584741833"/>
  </Shape>
  <Shape GraphId="fccd5">
    <Graphics CenterX="1003.0" CenterY="336.5" Width="10.0" Height="9.0" ZOrder="32795" FillColor="ffffff" FontSize="10" Valign="Middle" ShapeType="Oval" Rotation="0.0"/>
  </Shape>
  <Shape GraphId="a5c1d">
    <Graphics CenterX="999.0" CenterY="344.5" Width="10.0" Height="9.0" ZOrder="32796" FillColor="ffffff" FontSize="10" Valign="Middle" ShapeType="Oval" Rotation="0.0"/>
  </Shape>
  <Shape GraphId="d7c8d">
    <Graphics CenterX="1009.0" CenterY="330.5" Width="10.0" Height="9.0" ZOrder="32797" FillColor="ffffff" FontSize="10" Valign="Middle" ShapeType="Oval" Rotation="0.0"/>
  </Shape>
  <Shape GraphId="f0492">
    <Graphics CenterX="1003.0" CenterY="354.5" Width="10.0" Height="9.0" ZOrder="32798" FillColor="ffffff" FontSize="10" Valign="Middle" ShapeType="Oval" Rotation="0.0"/>
  </Shape>
  <Shape GraphId="a7e21">
    <Graphics CenterX="1001.0" CenterY="362.5" Width="10.0" Height="9.0" ZOrder="32799" FillColor="ffffff" FontSize="10" Valign="Middle" ShapeType="Oval" Rotation="0.36605651584741833"/>
  </Shape>
  <Shape GraphId="b8343">
    <Graphics CenterX="1011.0" CenterY="338.5" Width="10.0" Height="9.0" ZOrder="32800" FillColor="ffffff" FontSize="10" Valign="Middle" ShapeType="Oval" Rotation="0.0"/>
  </Shape>
  <Shape GraphId="b73e3">
    <Graphics CenterX="1007.0" CenterY="346.5" Width="10.0" Height="9.0" ZOrder="32801" FillColor="ffffff" FontSize="10" Valign="Middle" ShapeType="Oval" Rotation="0.0"/>
  </Shape>
  <Shape GraphId="f521c">
    <Graphics CenterX="1017.0" CenterY="332.5" Width="10.0" Height="9.0" ZOrder="32802" FillColor="ffffff" FontSize="10" Valign="Middle" ShapeType="Oval" Rotation="0.0"/>
  </Shape>
  <Shape GraphId="f5f89">
    <Graphics CenterX="1011.0" CenterY="356.5" Width="10.0" Height="9.0" ZOrder="32803" FillColor="ffffff" FontSize="10" Valign="Middle" ShapeType="Oval" Rotation="0.0"/>
  </Shape>
  <Shape GraphId="a58c1">
    <Graphics CenterX="1009.0" CenterY="364.5" Width="10.0" Height="9.0" ZOrder="32804" FillColor="ffffff" FontSize="10" Valign="Middle" ShapeType="Oval" Rotation="0.36605651584741833"/>
  </Shape>
  <Shape GraphId="f71af">
    <Graphics CenterX="1019.0" CenterY="340.5" Width="10.0" Height="9.0" ZOrder="32805" FillColor="ffffff" FontSize="10" Valign="Middle" ShapeType="Oval" Rotation="0.0"/>
  </Shape>
  <Shape GraphId="a07ae">
    <Graphics CenterX="1015.0" CenterY="348.5" Width="10.0" Height="9.0" ZOrder="32806" FillColor="ffffff" FontSize="10" Valign="Middle" ShapeType="Oval" Rotation="0.0"/>
  </Shape>
  <Shape GraphId="b16e8">
    <Graphics CenterX="1025.0" CenterY="334.5" Width="10.0" Height="9.0" ZOrder="32807" FillColor="ffffff" FontSize="10" Valign="Middle" ShapeType="Oval" Rotation="0.0"/>
  </Shape>
  <Shape GraphId="fed8d">
    <Graphics CenterX="1019.0" CenterY="358.5" Width="10.0" Height="9.0" ZOrder="32808" FillColor="ffffff" FontSize="10" Valign="Middle" ShapeType="Oval" Rotation="0.0"/>
  </Shape>
  <Shape GraphId="f3472">
    <Graphics CenterX="1017.0" CenterY="366.5" Width="10.0" Height="9.0" ZOrder="32809" FillColor="ffffff" FontSize="10" Valign="Middle" ShapeType="Oval" Rotation="0.36605651584741833"/>
  </Shape>
  <Shape GraphId="f4ac7">
    <Graphics CenterX="1027.0" CenterY="342.5" Width="10.0" Height="9.0" ZOrder="32810" FillColor="ffffff" FontSize="10" Valign="Middle" ShapeType="Oval" Rotation="0.0"/>
  </Shape>
  <Shape GraphId="b6312">
    <Graphics CenterX="1023.0" CenterY="350.5" Width="10.0" Height="9.0" ZOrder="32811" FillColor="ffffff" FontSize="10" Valign="Middle" ShapeType="Oval" Rotation="0.0"/>
  </Shape>
  <Shape GraphId="e827f">
    <Graphics CenterX="1033.0" CenterY="336.5" Width="10.0" Height="9.0" ZOrder="32812" FillColor="ffffff" FontSize="10" Valign="Middle" ShapeType="Oval" Rotation="0.0"/>
  </Shape>
  <Shape GraphId="acdfc">
    <Graphics CenterX="1027.0" CenterY="360.5" Width="10.0" Height="9.0" ZOrder="32813" FillColor="ffffff" FontSize="10" Valign="Middle" ShapeType="Oval" Rotation="0.0"/>
  </Shape>
  <Shape GraphId="c4be2">
    <Graphics CenterX="1025.0" CenterY="368.5" Width="10.0" Height="9.0" ZOrder="32814" FillColor="ffffff" FontSize="10" Valign="Middle" ShapeType="Oval" Rotation="0.36605651584741833"/>
  </Shape>
  <Shape GraphId="baa79">
    <Graphics CenterX="1035.0" CenterY="344.5" Width="10.0" Height="9.0" ZOrder="32815" FillColor="ffffff" FontSize="10" Valign="Middle" ShapeType="Oval" Rotation="0.0"/>
  </Shape>
  <Shape GraphId="c4ee3">
    <Graphics CenterX="1031.0" CenterY="352.5" Width="10.0" Height="9.0" ZOrder="32816" FillColor="ffffff" FontSize="10" Valign="Middle" ShapeType="Oval" Rotation="0.0"/>
  </Shape>
  <Shape GraphId="eb394">
    <Graphics CenterX="1041.0" CenterY="338.5" Width="10.0" Height="9.0" ZOrder="32817" FillColor="ffffff" FontSize="10" Valign="Middle" ShapeType="Oval" Rotation="0.0"/>
  </Shape>
  <Shape GraphId="cf0b4">
    <Graphics CenterX="1035.0" CenterY="362.5" Width="10.0" Height="9.0" ZOrder="32818" FillColor="ffffff" FontSize="10" Valign="Middle" ShapeType="Oval" Rotation="0.0"/>
  </Shape>
  <Shape GraphId="fa77d">
    <Graphics CenterX="1033.0" CenterY="370.5" Width="10.0" Height="9.0" ZOrder="32819" FillColor="ffffff" FontSize="10" Valign="Middle" ShapeType="Oval" Rotation="0.36605651584741833"/>
  </Shape>
  <Shape GraphId="e3110">
    <Graphics CenterX="1043.0" CenterY="346.5" Width="10.0" Height="9.0" ZOrder="32820" FillColor="ffffff" FontSize="10" Valign="Middle" ShapeType="Oval" Rotation="0.0"/>
  </Shape>
  <Shape GraphId="b84a2">
    <Graphics CenterX="1039.0" CenterY="354.5" Width="10.0" Height="9.0" ZOrder="32821" FillColor="ffffff" FontSize="10" Valign="Middle" ShapeType="Oval" Rotation="0.0"/>
  </Shape>
  <Shape GraphId="a81e2">
    <Graphics CenterX="1049.0" CenterY="340.5" Width="10.0" Height="9.0" ZOrder="32822" FillColor="ffffff" FontSize="10" Valign="Middle" ShapeType="Oval" Rotation="0.0"/>
  </Shape>
  <Shape GraphId="fd9be">
    <Graphics CenterX="1043.0" CenterY="364.5" Width="10.0" Height="9.0" ZOrder="32823" FillColor="ffffff" FontSize="10" Valign="Middle" ShapeType="Oval" Rotation="0.0"/>
  </Shape>
  <Shape GraphId="dd33a">
    <Graphics CenterX="1041.0" CenterY="372.5" Width="10.0" Height="9.0" ZOrder="32824" FillColor="ffffff" FontSize="10" Valign="Middle" ShapeType="Oval" Rotation="0.36605651584741833"/>
  </Shape>
  <Shape GraphId="e3a5e">
    <Graphics CenterX="1051.0" CenterY="348.5" Width="10.0" Height="9.0" ZOrder="32825" FillColor="ffffff" FontSize="10" Valign="Middle" ShapeType="Oval" Rotation="0.0"/>
  </Shape>
  <Shape GraphId="d71fd">
    <Graphics CenterX="1047.0" CenterY="356.5" Width="10.0" Height="9.0" ZOrder="32826" FillColor="ffffff" FontSize="10" Valign="Middle" ShapeType="Oval" Rotation="0.0"/>
  </Shape>
  <Shape GraphId="d2f6d">
    <Graphics CenterX="1057.0" CenterY="342.5" Width="10.0" Height="9.0" ZOrder="32827" FillColor="ffffff" FontSize="10" Valign="Middle" ShapeType="Oval" Rotation="0.0"/>
  </Shape>
  <Shape GraphId="e80cf">
    <Graphics CenterX="1043.0" CenterY="364.5" Width="10.0" Height="9.0" ZOrder="32828" FillColor="ffffff" FontSize="10" Valign="Middle" ShapeType="Oval" Rotation="0.0"/>
  </Shape>
  <Shape GraphId="b11a5">
    <Graphics CenterX="1041.0" CenterY="372.5" Width="10.0" Height="9.0" ZOrder="32829" FillColor="ffffff" FontSize="10" Valign="Middle" ShapeType="Oval" Rotation="0.36605651584741833"/>
  </Shape>
  <Shape GraphId="c573e">
    <Graphics CenterX="1051.0" CenterY="348.5" Width="10.0" Height="9.0" ZOrder="32830" FillColor="ffffff" FontSize="10" Valign="Middle" ShapeType="Oval" Rotation="0.0"/>
  </Shape>
  <Shape GraphId="be252">
    <Graphics CenterX="1047.0" CenterY="356.5" Width="10.0" Height="9.0" ZOrder="32831" FillColor="ffffff" FontSize="10" Valign="Middle" ShapeType="Oval" Rotation="0.0"/>
  </Shape>
  <Shape GraphId="ec826">
    <Graphics CenterX="1057.0" CenterY="342.5" Width="10.0" Height="9.0" ZOrder="32832" FillColor="ffffff" FontSize="10" Valign="Middle" ShapeType="Oval" Rotation="0.0"/>
  </Shape>
  <Shape GraphId="e7af8">
    <Graphics CenterX="1051.0" CenterY="366.5" Width="10.0" Height="9.0" ZOrder="32833" FillColor="ffffff" FontSize="10" Valign="Middle" ShapeType="Oval" Rotation="0.0"/>
  </Shape>
  <Shape GraphId="bf9f4">
    <Graphics CenterX="1049.0" CenterY="374.5" Width="10.0" Height="9.0" ZOrder="32834" FillColor="ffffff" FontSize="10" Valign="Middle" ShapeType="Oval" Rotation="0.36605651584741833"/>
  </Shape>
  <Shape GraphId="d2fd2">
    <Graphics CenterX="1059.0" CenterY="350.5" Width="10.0" Height="9.0" ZOrder="32835" FillColor="ffffff" FontSize="10" Valign="Middle" ShapeType="Oval" Rotation="0.0"/>
  </Shape>
  <Shape GraphId="d7d00">
    <Graphics CenterX="1055.0" CenterY="358.5" Width="10.0" Height="9.0" ZOrder="32836" FillColor="ffffff" FontSize="10" Valign="Middle" ShapeType="Oval" Rotation="0.0"/>
  </Shape>
  <Shape GraphId="a7618">
    <Graphics CenterX="1065.0" CenterY="344.5" Width="10.0" Height="9.0" ZOrder="32837" FillColor="ffffff" FontSize="10" Valign="Middle" ShapeType="Oval" Rotation="0.0"/>
  </Shape>
  <Shape GraphId="b0c18">
    <Graphics CenterX="1059.0" CenterY="368.5" Width="10.0" Height="9.0" ZOrder="32838" FillColor="ffffff" FontSize="10" Valign="Middle" ShapeType="Oval" Rotation="0.0"/>
  </Shape>
  <Shape GraphId="b3833">
    <Graphics CenterX="1057.0" CenterY="376.5" Width="10.0" Height="9.0" ZOrder="32839" FillColor="ffffff" FontSize="10" Valign="Middle" ShapeType="Oval" Rotation="0.36605651584741833"/>
  </Shape>
  <Shape GraphId="c31ce">
    <Graphics CenterX="1067.0" CenterY="352.5" Width="10.0" Height="9.0" ZOrder="32840" FillColor="ffffff" FontSize="10" Valign="Middle" ShapeType="Oval" Rotation="0.0"/>
  </Shape>
  <Shape GraphId="d34ca">
    <Graphics CenterX="1063.0" CenterY="360.5" Width="10.0" Height="9.0" ZOrder="32841" FillColor="ffffff" FontSize="10" Valign="Middle" ShapeType="Oval" Rotation="0.0"/>
  </Shape>
  <Shape GraphId="dd4de">
    <Graphics CenterX="1073.0" CenterY="346.5" Width="10.0" Height="9.0" ZOrder="32842" FillColor="ffffff" FontSize="10" Valign="Middle" ShapeType="Oval" Rotation="0.0"/>
  </Shape>
  <Shape GraphId="cdba5">
    <Graphics CenterX="1067.0" CenterY="370.5" Width="10.0" Height="9.0" ZOrder="32843" FillColor="ffffff" FontSize="10" Valign="Middle" ShapeType="Oval" Rotation="0.0"/>
  </Shape>
  <Shape GraphId="f85ff">
    <Graphics CenterX="1065.0" CenterY="378.5" Width="10.0" Height="9.0" ZOrder="32844" FillColor="ffffff" FontSize="10" Valign="Middle" ShapeType="Oval" Rotation="0.36605651584741833"/>
  </Shape>
  <Shape GraphId="eefff">
    <Graphics CenterX="1075.0" CenterY="354.5" Width="10.0" Height="9.0" ZOrder="32845" FillColor="ffffff" FontSize="10" Valign="Middle" ShapeType="Oval" Rotation="0.0"/>
  </Shape>
  <Shape GraphId="eff5f">
    <Graphics CenterX="1071.0" CenterY="362.5" Width="10.0" Height="9.0" ZOrder="32846" FillColor="ffffff" FontSize="10" Valign="Middle" ShapeType="Oval" Rotation="0.0"/>
  </Shape>
  <Shape GraphId="b180b">
    <Graphics CenterX="1081.0" CenterY="348.5" Width="10.0" Height="9.0" ZOrder="32847" FillColor="ffffff" FontSize="10" Valign="Middle" ShapeType="Oval" Rotation="0.0"/>
  </Shape>
  <Shape GraphId="b4bcc">
    <Graphics CenterX="1223.0" CenterY="370.5" Width="10.0" Height="9.0" ZOrder="32848" FillColor="ffffff" FontSize="10" Valign="Middle" ShapeType="Oval" Rotation="0.0"/>
  </Shape>
  <Shape GraphId="d8152">
    <Graphics CenterX="1223.0" CenterY="378.5" Width="10.0" Height="9.0" ZOrder="32849" FillColor="ffffff" FontSize="10" Valign="Middle" ShapeType="Oval" Rotation="0.0"/>
  </Shape>
  <Shape GraphId="fb047">
    <Graphics CenterX="1233.0" CenterY="370.5" Width="10.0" Height="9.0" ZOrder="32850" FillColor="ffffff" FontSize="10" Valign="Middle" ShapeType="Oval" Rotation="0.0"/>
  </Shape>
  <Shape GraphId="fb1be">
    <Graphics CenterX="1233.0" CenterY="378.5" Width="10.0" Height="9.0" ZOrder="32851" FillColor="ffffff" FontSize="10" Valign="Middle" ShapeType="Oval" Rotation="0.0"/>
  </Shape>
  <Shape GraphId="c124c">
    <Graphics CenterX="1243.0" CenterY="370.5" Width="10.0" Height="9.0" ZOrder="32852" FillColor="ffffff" FontSize="10" Valign="Middle" ShapeType="Oval" Rotation="0.0"/>
  </Shape>
  <Shape GraphId="fe9f1">
    <Graphics CenterX="1243.0" CenterY="376.5" Width="10.0" Height="9.0" ZOrder="32853" FillColor="ffffff" FontSize="10" Valign="Middle" ShapeType="Oval" Rotation="0.0"/>
  </Shape>
  <Shape GraphId="a3eeb">
    <Graphics CenterX="1253.0" CenterY="372.5" Width="10.0" Height="9.0" ZOrder="32854" FillColor="ffffff" FontSize="10" Valign="Middle" ShapeType="Oval" Rotation="0.0"/>
  </Shape>
  <Shape GraphId="c003a">
    <Graphics CenterX="1253.0" CenterY="378.5" Width="10.0" Height="9.0" ZOrder="32855" FillColor="ffffff" FontSize="10" Valign="Middle" ShapeType="Oval" Rotation="0.0"/>
  </Shape>
  <Shape GraphId="ecd27">
    <Graphics CenterX="1263.0" CenterY="370.5" Width="10.0" Height="9.0" ZOrder="32856" FillColor="ffffff" FontSize="10" Valign="Middle" ShapeType="Oval" Rotation="0.0"/>
  </Shape>
  <Shape GraphId="b5474">
    <Graphics CenterX="1263.0" CenterY="377.5" Width="10.0" Height="9.0" ZOrder="32857" FillColor="ffffff" FontSize="10" Valign="Middle" ShapeType="Oval" Rotation="0.0"/>
  </Shape>
  <Shape GraphId="cf962">
    <Graphics CenterX="1273.0" CenterY="370.5" Width="10.0" Height="9.0" ZOrder="32858" FillColor="ffffff" FontSize="10" Valign="Middle" ShapeType="Oval" Rotation="0.0"/>
  </Shape>
  <Shape GraphId="bd0ad">
    <Graphics CenterX="1273.0" CenterY="378.5" Width="10.0" Height="9.0" ZOrder="32859" FillColor="ffffff" FontSize="10" Valign="Middle" ShapeType="Oval" Rotation="0.0"/>
  </Shape>
  <Shape GraphId="e9db0">
    <Graphics CenterX="1283.0" CenterY="370.5" Width="10.0" Height="9.0" ZOrder="32860" FillColor="ffffff" FontSize="10" Valign="Middle" ShapeType="Oval" Rotation="0.0"/>
  </Shape>
  <Shape GraphId="feeb9">
    <Graphics CenterX="1283.0" CenterY="376.5" Width="10.0" Height="9.0" ZOrder="32861" FillColor="ffffff" FontSize="10" Valign="Middle" ShapeType="Oval" Rotation="0.0"/>
  </Shape>
  <Shape GraphId="e98d5">
    <Graphics CenterX="1293.0" CenterY="371.5" Width="10.0" Height="9.0" ZOrder="32862" FillColor="ffffff" FontSize="10" Valign="Middle" ShapeType="Oval" Rotation="0.0"/>
  </Shape>
  <Shape GraphId="f920e">
    <Graphics CenterX="1293.0" CenterY="378.5" Width="10.0" Height="9.0" ZOrder="32863" FillColor="ffffff" FontSize="10" Valign="Middle" ShapeType="Oval" Rotation="0.0"/>
  </Shape>
  <Shape GraphId="b6685">
    <Graphics CenterX="1303.0" CenterY="370.5" Width="10.0" Height="9.0" ZOrder="32864" FillColor="ffffff" FontSize="10" Valign="Middle" ShapeType="Oval" Rotation="0.0"/>
  </Shape>
  <Shape GraphId="dc85a">
    <Graphics CenterX="1303.0" CenterY="378.5" Width="10.0" Height="9.0" ZOrder="32865" FillColor="ffffff" FontSize="10" Valign="Middle" ShapeType="Oval" Rotation="0.0"/>
  </Shape>
  <Shape GraphId="c8006">
    <Graphics CenterX="1313.0" CenterY="370.5" Width="10.0" Height="9.0" ZOrder="32866" FillColor="ffffff" FontSize="10" Valign="Middle" ShapeType="Oval" Rotation="0.0"/>
  </Shape>
  <Shape GraphId="c6e44">
    <Graphics CenterX="1313.0" CenterY="378.5" Width="10.0" Height="9.0" ZOrder="32867" FillColor="ffffff" FontSize="10" Valign="Middle" ShapeType="Oval" Rotation="0.0"/>
  </Shape>
  <Shape GraphId="c9b89">
    <Graphics CenterX="1323.0" CenterY="370.5" Width="10.0" Height="9.0" ZOrder="32868" FillColor="ffffff" FontSize="10" Valign="Middle" ShapeType="Oval" Rotation="0.0"/>
  </Shape>
  <Shape GraphId="cc7a4">
    <Graphics CenterX="1323.0" CenterY="377.5" Width="10.0" Height="9.0" ZOrder="32869" FillColor="ffffff" FontSize="10" Valign="Middle" ShapeType="Oval" Rotation="0.0"/>
  </Shape>
  <Shape GraphId="aea68">
    <Graphics CenterX="1333.0" CenterY="371.5" Width="10.0" Height="9.0" ZOrder="32870" FillColor="ffffff" FontSize="10" Valign="Middle" ShapeType="Oval" Rotation="0.0"/>
  </Shape>
  <Shape GraphId="b5f54">
    <Graphics CenterX="1333.0" CenterY="378.5" Width="10.0" Height="9.0" ZOrder="32871" FillColor="ffffff" FontSize="10" Valign="Middle" ShapeType="Oval" Rotation="0.0"/>
  </Shape>
  <Shape GraphId="be928">
    <Graphics CenterX="1343.0" CenterY="370.5" Width="10.0" Height="9.0" ZOrder="32872" FillColor="ffffff" FontSize="10" Valign="Middle" ShapeType="Oval" Rotation="0.0"/>
  </Shape>
  <Shape GraphId="bd9c7">
    <Graphics CenterX="1343.0" CenterY="378.5" Width="10.0" Height="9.0" ZOrder="32873" FillColor="ffffff" FontSize="10" Valign="Middle" ShapeType="Oval" Rotation="0.0"/>
  </Shape>
  <Shape GraphId="d51d1">
    <Graphics CenterX="1353.0" CenterY="370.5" Width="10.0" Height="9.0" ZOrder="32874" FillColor="ffffff" FontSize="10" Valign="Middle" ShapeType="Oval" Rotation="0.0"/>
  </Shape>
  <Shape GraphId="fc4b7">
    <Graphics CenterX="1353.0" CenterY="378.5" Width="10.0" Height="9.0" ZOrder="32875" FillColor="ffffff" FontSize="10" Valign="Middle" ShapeType="Oval" Rotation="0.0"/>
  </Shape>
  <Shape GraphId="af0c3">
    <Graphics CenterX="1363.0" CenterY="370.5" Width="10.0" Height="9.0" ZOrder="32876" FillColor="ffffff" FontSize="10" Valign="Middle" ShapeType="Oval" Rotation="0.0"/>
  </Shape>
  <Shape GraphId="b6158">
    <Graphics CenterX="1363.0" CenterY="378.5" Width="10.0" Height="9.0" ZOrder="32877" FillColor="ffffff" FontSize="10" Valign="Middle" ShapeType="Oval" Rotation="0.0"/>
  </Shape>
  <Shape GraphId="d504d">
    <Graphics CenterX="1373.0" CenterY="370.5" Width="10.0" Height="9.0" ZOrder="32878" FillColor="ffffff" FontSize="10" Valign="Middle" ShapeType="Oval" Rotation="0.0"/>
  </Shape>
  <Shape GraphId="c5c28">
    <Graphics CenterX="1373.0" CenterY="377.5" Width="10.0" Height="9.0" ZOrder="32879" FillColor="ffffff" FontSize="10" Valign="Middle" ShapeType="Oval" Rotation="0.0"/>
  </Shape>
  <Shape GraphId="a1415">
    <Graphics CenterX="1276.0" CenterY="391.5" Width="10.0" Height="9.0" ZOrder="32880" FillColor="ffffff" FontSize="10" Valign="Middle" ShapeType="Oval" Rotation="0.0"/>
  </Shape>
  <Shape GraphId="e6d91">
    <Graphics CenterX="1280.0" CenterY="385.5" Width="10.0" Height="9.0" ZOrder="32881" FillColor="ffffff" FontSize="10" Valign="Middle" ShapeType="Oval" Rotation="0.0"/>
  </Shape>
  <Shape GraphId="f2416">
    <Graphics CenterX="1269.0" CenterY="385.5" Width="10.0" Height="9.0" ZOrder="32882" FillColor="ffffff" FontSize="10" Valign="Middle" ShapeType="Oval" Rotation="0.0"/>
  </Shape>
  <Shape GraphId="c8563">
    <Graphics CenterX="1282.0" CenterY="395.5" Width="10.0" Height="9.0" ZOrder="32883" FillColor="ffffff" FontSize="10" Valign="Middle" ShapeType="Oval" Rotation="0.0"/>
  </Shape>
  <Shape GraphId="e8587">
    <Graphics CenterX="1286.0" CenterY="389.5" Width="10.0" Height="9.0" ZOrder="32884" FillColor="ffffff" FontSize="10" Valign="Middle" ShapeType="Oval" Rotation="0.0"/>
  </Shape>
  <Shape GraphId="ae69f">
    <Graphics CenterX="1287.0" CenterY="398.5" Width="10.0" Height="9.0" ZOrder="32885" FillColor="ffffff" FontSize="10" Valign="Middle" ShapeType="Oval" Rotation="0.0"/>
  </Shape>
  <Shape GraphId="c504f">
    <Graphics CenterX="1291.0" CenterY="392.5" Width="10.0" Height="9.0" ZOrder="32886" FillColor="ffffff" FontSize="10" Valign="Middle" ShapeType="Oval" Rotation="0.0"/>
  </Shape>
  <Shape GraphId="d262a">
    <Graphics CenterX="1293.0" CenterY="402.5" Width="10.0" Height="9.0" ZOrder="32887" FillColor="ffffff" FontSize="10" Valign="Middle" ShapeType="Oval" Rotation="0.0"/>
  </Shape>
  <Shape GraphId="e31e3">
    <Graphics CenterX="1297.0" CenterY="396.5" Width="10.0" Height="9.0" ZOrder="32888" FillColor="ffffff" FontSize="10" Valign="Middle" ShapeType="Oval" Rotation="0.0"/>
  </Shape>
  <Shape GraphId="afb28">
    <Graphics CenterX="1298.0" CenterY="405.5" Width="10.0" Height="9.0" ZOrder="32889" FillColor="ffffff" FontSize="10" Valign="Middle" ShapeType="Oval" Rotation="0.0"/>
  </Shape>
  <Shape GraphId="b4b1f">
    <Graphics CenterX="1302.0" CenterY="399.5" Width="10.0" Height="9.0" ZOrder="32890" FillColor="ffffff" FontSize="10" Valign="Middle" ShapeType="Oval" Rotation="0.0"/>
  </Shape>
  <Shape GraphId="ceda0">
    <Graphics CenterX="1303.0" CenterY="408.5" Width="10.0" Height="9.0" ZOrder="32891" FillColor="ffffff" FontSize="10" Valign="Middle" ShapeType="Oval" Rotation="0.0"/>
  </Shape>
  <Shape GraphId="bf1eb">
    <Graphics CenterX="1307.0" CenterY="402.5" Width="10.0" Height="9.0" ZOrder="32892" FillColor="ffffff" FontSize="10" Valign="Middle" ShapeType="Oval" Rotation="0.0"/>
  </Shape>
  <Shape GraphId="dd1ed">
    <Graphics CenterX="1309.0" CenterY="412.5" Width="10.0" Height="9.0" ZOrder="32893" FillColor="ffffff" FontSize="10" Valign="Middle" ShapeType="Oval" Rotation="0.0"/>
  </Shape>
  <Shape GraphId="f7f4e">
    <Graphics CenterX="1312.0" CenterY="406.5" Width="10.0" Height="9.0" ZOrder="32894" FillColor="ffffff" FontSize="10" Valign="Middle" ShapeType="Oval" Rotation="0.0"/>
  </Shape>
  <Shape GraphId="b3e66">
    <Graphics CenterX="1316.0" CenterY="415.5" Width="10.0" Height="9.0" ZOrder="32895" FillColor="ffffff" FontSize="10" Valign="Middle" ShapeType="Oval" Rotation="0.0"/>
  </Shape>
  <Shape GraphId="dd596">
    <Graphics CenterX="1319.0" CenterY="409.5" Width="10.0" Height="9.0" ZOrder="32896" FillColor="ffffff" FontSize="10" Valign="Middle" ShapeType="Oval" Rotation="0.0"/>
  </Shape>
  <Shape GraphId="e4952">
    <Graphics CenterX="1320.0" CenterY="418.5" Width="10.0" Height="9.0" ZOrder="32897" FillColor="ffffff" FontSize="10" Valign="Middle" ShapeType="Oval" Rotation="0.0"/>
  </Shape>
  <Shape GraphId="d54de">
    <Graphics CenterX="1324.0" CenterY="412.5" Width="10.0" Height="9.0" ZOrder="32898" FillColor="ffffff" FontSize="10" Valign="Middle" ShapeType="Oval" Rotation="0.0"/>
  </Shape>
  <Shape GraphId="b46bc">
    <Graphics CenterX="1326.0" CenterY="422.5" Width="10.0" Height="9.0" ZOrder="32899" FillColor="ffffff" FontSize="10" Valign="Middle" ShapeType="Oval" Rotation="0.0"/>
  </Shape>
  <Shape GraphId="a952a">
    <Graphics CenterX="1330.0" CenterY="416.5" Width="10.0" Height="9.0" ZOrder="32900" FillColor="ffffff" FontSize="10" Valign="Middle" ShapeType="Oval" Rotation="0.0"/>
  </Shape>
  <Shape GraphId="c8e53">
    <Graphics CenterX="1331.0" CenterY="425.5" Width="10.0" Height="9.0" ZOrder="32901" FillColor="ffffff" FontSize="10" Valign="Middle" ShapeType="Oval" Rotation="0.0"/>
  </Shape>
  <Shape GraphId="a3bca">
    <Graphics CenterX="1335.0" CenterY="419.5" Width="10.0" Height="9.0" ZOrder="32902" FillColor="ffffff" FontSize="10" Valign="Middle" ShapeType="Oval" Rotation="0.0"/>
  </Shape>
  <Shape GraphId="fa5cb">
    <Graphics CenterX="1336.0" CenterY="428.5" Width="10.0" Height="9.0" ZOrder="32903" FillColor="ffffff" FontSize="10" Valign="Middle" ShapeType="Oval" Rotation="0.0"/>
  </Shape>
  <Shape GraphId="ad6e4">
    <Graphics CenterX="1340.0" CenterY="424.5" Width="10.0" Height="9.0" ZOrder="32904" FillColor="ffffff" FontSize="10" Valign="Middle" ShapeType="Oval" Rotation="0.0"/>
  </Shape>
  <Shape GraphId="e8d82">
    <Graphics CenterX="1342.0" CenterY="430.5" Width="10.0" Height="9.0" ZOrder="32905" FillColor="ffffff" FontSize="10" Valign="Middle" ShapeType="Oval" Rotation="0.0"/>
  </Shape>
  <Shape GraphId="d6177">
    <Graphics CenterX="1346.0" CenterY="426.5" Width="10.0" Height="9.0" ZOrder="32906" FillColor="ffffff" FontSize="10" Valign="Middle" ShapeType="Oval" Rotation="0.0"/>
  </Shape>
  <Shape GraphId="e5c18">
    <Graphics CenterX="1348.0" CenterY="435.5" Width="10.0" Height="9.0" ZOrder="32907" FillColor="ffffff" FontSize="10" Valign="Middle" ShapeType="Oval" Rotation="0.0"/>
  </Shape>
  <Shape GraphId="fa5a2">
    <Graphics CenterX="1352.0" CenterY="429.5" Width="10.0" Height="9.0" ZOrder="32908" FillColor="ffffff" FontSize="10" Valign="Middle" ShapeType="Oval" Rotation="0.0"/>
  </Shape>
  <Shape GraphId="f0d9e">
    <Graphics CenterX="1354.0" CenterY="438.5" Width="10.0" Height="9.0" ZOrder="32909" FillColor="ffffff" FontSize="10" Valign="Middle" ShapeType="Oval" Rotation="0.0"/>
  </Shape>
  <Shape GraphId="a8610">
    <Graphics CenterX="1358.0" CenterY="432.5" Width="10.0" Height="9.0" ZOrder="32910" FillColor="ffffff" FontSize="10" Valign="Middle" ShapeType="Oval" Rotation="0.0"/>
  </Shape>
  <Shape GraphId="b271e">
    <Graphics CenterX="1359.0" CenterY="441.5" Width="10.0" Height="9.0" ZOrder="32911" FillColor="ffffff" FontSize="10" Valign="Middle" ShapeType="Oval" Rotation="0.0"/>
  </Shape>
  <Shape GraphId="e9384">
    <Graphics CenterX="1363.0" CenterY="435.5" Width="10.0" Height="9.0" ZOrder="32912" FillColor="ffffff" FontSize="10" Valign="Middle" ShapeType="Oval" Rotation="0.0"/>
  </Shape>
  <Shape GraphId="d9a4b">
    <Graphics CenterX="1365.0" CenterY="445.5" Width="10.0" Height="9.0" ZOrder="32913" FillColor="ffffff" FontSize="10" Valign="Middle" ShapeType="Oval" Rotation="0.0"/>
  </Shape>
  <Shape GraphId="ed294">
    <Graphics CenterX="1369.0" CenterY="441.5" Width="10.0" Height="9.0" ZOrder="32914" FillColor="ffffff" FontSize="10" Valign="Middle" ShapeType="Oval" Rotation="0.0"/>
  </Shape>
  <Shape GraphId="a5404">
    <Graphics CenterX="1370.0" CenterY="447.5" Width="10.0" Height="9.0" ZOrder="32915" FillColor="ffffff" FontSize="10" Valign="Middle" ShapeType="Oval" Rotation="0.0"/>
  </Shape>
  <Shape GraphId="f4d07">
    <Graphics CenterX="1374.0" CenterY="442.5" Width="10.0" Height="9.0" ZOrder="32916" FillColor="ffffff" FontSize="10" Valign="Middle" ShapeType="Oval" Rotation="0.0"/>
  </Shape>
  <Shape GraphId="f3045">
    <Graphics CenterX="1375.0" CenterY="451.5" Width="10.0" Height="9.0" ZOrder="32917" FillColor="ffffff" FontSize="10" Valign="Middle" ShapeType="Oval" Rotation="0.0"/>
  </Shape>
  <Shape GraphId="ce021">
    <Graphics CenterX="1379.0" CenterY="445.5" Width="10.0" Height="9.0" ZOrder="32918" FillColor="ffffff" FontSize="10" Valign="Middle" ShapeType="Oval" Rotation="0.0"/>
  </Shape>
  <Shape GraphId="dba28">
    <Graphics CenterX="1381.0" CenterY="455.5" Width="10.0" Height="9.0" ZOrder="32919" FillColor="ffffff" FontSize="10" Valign="Middle" ShapeType="Oval" Rotation="0.0"/>
  </Shape>
  <Shape GraphId="e2abe">
    <Graphics CenterX="1385.0" CenterY="449.5" Width="10.0" Height="9.0" ZOrder="32920" FillColor="ffffff" FontSize="10" Valign="Middle" ShapeType="Oval" Rotation="0.0"/>
  </Shape>
  <Shape GraphId="e89e3">
    <Graphics CenterX="1388.5" CenterY="455.5" Width="10.0" Height="9.0" ZOrder="32921" FillColor="ffffff" FontSize="10" Valign="Middle" ShapeType="Oval" Rotation="0.0"/>
  </Shape>
  <Shape GraphId="b68c8">
    <Graphics CenterX="1379.5" CenterY="373.5" Width="10.0" Height="9.0" ZOrder="32922" FillColor="ffffff" FontSize="10" Valign="Middle" ShapeType="Oval" Rotation="0.0"/>
  </Shape>
  <Shape GraphId="c9890">
    <Graphics CenterX="1143.0" CenterY="602.0" Width="10.0" Height="9.0" ZOrder="32924" FillColor="ffffff" FontSize="10" Valign="Middle" ShapeType="Oval" Rotation="0.0"/>
  </Shape>
  <Shape GraphId="ec058">
    <Graphics CenterX="1143.0" CenterY="610.0" Width="10.0" Height="9.0" ZOrder="32925" FillColor="ffffff" FontSize="10" Valign="Middle" ShapeType="Oval" Rotation="0.0"/>
  </Shape>
  <Shape GraphId="ac02b">
    <Graphics CenterX="1153.0" CenterY="602.0" Width="10.0" Height="9.0" ZOrder="32926" FillColor="ffffff" FontSize="10" Valign="Middle" ShapeType="Oval" Rotation="0.0"/>
  </Shape>
  <Shape GraphId="f94c5">
    <Graphics CenterX="1153.0" CenterY="610.0" Width="10.0" Height="9.0" ZOrder="32927" FillColor="ffffff" FontSize="10" Valign="Middle" ShapeType="Oval" Rotation="0.0"/>
  </Shape>
  <Shape GraphId="e7d62">
    <Graphics CenterX="1163.0" CenterY="602.0" Width="10.0" Height="9.0" ZOrder="32928" FillColor="ffffff" FontSize="10" Valign="Middle" ShapeType="Oval" Rotation="0.0"/>
  </Shape>
  <Shape GraphId="d7c1a">
    <Graphics CenterX="1163.0" CenterY="608.0" Width="10.0" Height="9.0" ZOrder="32929" FillColor="ffffff" FontSize="10" Valign="Middle" ShapeType="Oval" Rotation="0.0"/>
  </Shape>
  <Shape GraphId="bc519">
    <Graphics CenterX="1173.0" CenterY="604.0" Width="10.0" Height="9.0" ZOrder="32930" FillColor="ffffff" FontSize="10" Valign="Middle" ShapeType="Oval" Rotation="0.0"/>
  </Shape>
  <Shape GraphId="a512c">
    <Graphics CenterX="1173.0" CenterY="610.0" Width="10.0" Height="9.0" ZOrder="32931" FillColor="ffffff" FontSize="10" Valign="Middle" ShapeType="Oval" Rotation="0.0"/>
  </Shape>
  <Shape GraphId="edabf">
    <Graphics CenterX="1183.0" CenterY="602.0" Width="10.0" Height="9.0" ZOrder="32932" FillColor="ffffff" FontSize="10" Valign="Middle" ShapeType="Oval" Rotation="0.0"/>
  </Shape>
  <Shape GraphId="d1ebd">
    <Graphics CenterX="1183.0" CenterY="609.0" Width="10.0" Height="9.0" ZOrder="32933" FillColor="ffffff" FontSize="10" Valign="Middle" ShapeType="Oval" Rotation="0.0"/>
  </Shape>
  <Shape GraphId="d5036">
    <Graphics CenterX="1193.0" CenterY="602.0" Width="10.0" Height="9.0" ZOrder="32934" FillColor="ffffff" FontSize="10" Valign="Middle" ShapeType="Oval" Rotation="0.0"/>
  </Shape>
  <Shape GraphId="b37ec">
    <Graphics CenterX="1193.0" CenterY="610.0" Width="10.0" Height="9.0" ZOrder="32935" FillColor="ffffff" FontSize="10" Valign="Middle" ShapeType="Oval" Rotation="0.0"/>
  </Shape>
  <Shape GraphId="abf3e">
    <Graphics CenterX="1203.0" CenterY="602.0" Width="10.0" Height="9.0" ZOrder="32936" FillColor="ffffff" FontSize="10" Valign="Middle" ShapeType="Oval" Rotation="0.0"/>
  </Shape>
  <Shape GraphId="f0c20">
    <Graphics CenterX="1203.0" CenterY="608.0" Width="10.0" Height="9.0" ZOrder="32937" FillColor="ffffff" FontSize="10" Valign="Middle" ShapeType="Oval" Rotation="0.0"/>
  </Shape>
  <Shape GraphId="d46ca">
    <Graphics CenterX="1213.0" CenterY="603.0" Width="10.0" Height="9.0" ZOrder="32938" FillColor="ffffff" FontSize="10" Valign="Middle" ShapeType="Oval" Rotation="0.0"/>
  </Shape>
  <Shape GraphId="beab3">
    <Graphics CenterX="1213.0" CenterY="610.0" Width="10.0" Height="9.0" ZOrder="32939" FillColor="ffffff" FontSize="10" Valign="Middle" ShapeType="Oval" Rotation="0.0"/>
  </Shape>
  <Shape GraphId="dcab5">
    <Graphics CenterX="1223.0" CenterY="602.0" Width="10.0" Height="9.0" ZOrder="32940" FillColor="ffffff" FontSize="10" Valign="Middle" ShapeType="Oval" Rotation="0.0"/>
  </Shape>
  <Shape GraphId="a4823">
    <Graphics CenterX="1223.0" CenterY="610.0" Width="10.0" Height="9.0" ZOrder="32941" FillColor="ffffff" FontSize="10" Valign="Middle" ShapeType="Oval" Rotation="0.0"/>
  </Shape>
  <Shape GraphId="d0974">
    <Graphics CenterX="1233.0" CenterY="602.0" Width="10.0" Height="9.0" ZOrder="32942" FillColor="ffffff" FontSize="10" Valign="Middle" ShapeType="Oval" Rotation="0.0"/>
  </Shape>
  <Shape GraphId="c9296">
    <Graphics CenterX="1233.0" CenterY="610.0" Width="10.0" Height="9.0" ZOrder="32943" FillColor="ffffff" FontSize="10" Valign="Middle" ShapeType="Oval" Rotation="0.0"/>
  </Shape>
  <Shape GraphId="e9ab1">
    <Graphics CenterX="1243.0" CenterY="602.0" Width="10.0" Height="9.0" ZOrder="32944" FillColor="ffffff" FontSize="10" Valign="Middle" ShapeType="Oval" Rotation="0.0"/>
  </Shape>
  <Shape GraphId="dfd81">
    <Graphics CenterX="1243.0" CenterY="609.0" Width="10.0" Height="9.0" ZOrder="32945" FillColor="ffffff" FontSize="10" Valign="Middle" ShapeType="Oval" Rotation="0.0"/>
  </Shape>
  <Shape GraphId="dd302">
    <Graphics CenterX="1253.0" CenterY="603.0" Width="10.0" Height="9.0" ZOrder="32946" FillColor="ffffff" FontSize="10" Valign="Middle" ShapeType="Oval" Rotation="0.0"/>
  </Shape>
  <Shape GraphId="db1bb">
    <Graphics CenterX="1253.0" CenterY="610.0" Width="10.0" Height="9.0" ZOrder="32947" FillColor="ffffff" FontSize="10" Valign="Middle" ShapeType="Oval" Rotation="0.0"/>
  </Shape>
  <Shape GraphId="afeba">
    <Graphics CenterX="1260.0" CenterY="602.5" Width="10.0" Height="9.0" ZOrder="32948" FillColor="ffffff" FontSize="10" Valign="Middle" ShapeType="Oval" Rotation="0.0"/>
  </Shape>
  <Shape GraphId="de755">
    <Graphics CenterX="1263.0" CenterY="610.0" Width="10.0" Height="9.0" ZOrder="32949" FillColor="ffffff" FontSize="10" Valign="Middle" ShapeType="Oval" Rotation="0.0"/>
  </Shape>
  <Shape GraphId="e1227">
    <Graphics CenterX="1273.0" CenterY="602.0" Width="10.0" Height="9.0" ZOrder="32950" FillColor="ffffff" FontSize="10" Valign="Middle" ShapeType="Oval" Rotation="0.0"/>
  </Shape>
  <Shape GraphId="d443c">
    <Graphics CenterX="1273.0" CenterY="610.0" Width="10.0" Height="9.0" ZOrder="32951" FillColor="ffffff" FontSize="10" Valign="Middle" ShapeType="Oval" Rotation="0.0"/>
  </Shape>
  <Shape GraphId="ba0df">
    <Graphics CenterX="1283.0" CenterY="602.0" Width="10.0" Height="9.0" ZOrder="32952" FillColor="ffffff" FontSize="10" Valign="Middle" ShapeType="Oval" Rotation="0.0"/>
  </Shape>
  <Shape GraphId="eecd2">
    <Graphics CenterX="1283.0" CenterY="610.0" Width="10.0" Height="9.0" ZOrder="32953" FillColor="ffffff" FontSize="10" Valign="Middle" ShapeType="Oval" Rotation="0.0"/>
  </Shape>
  <Shape GraphId="f332c">
    <Graphics CenterX="1293.0" CenterY="602.0" Width="10.0" Height="9.0" ZOrder="32954" FillColor="ffffff" FontSize="10" Valign="Middle" ShapeType="Oval" Rotation="0.0"/>
  </Shape>
  <Shape GraphId="ce6df">
    <Graphics CenterX="1293.0" CenterY="609.0" Width="10.0" Height="9.0" ZOrder="32955" FillColor="ffffff" FontSize="10" Valign="Middle" ShapeType="Oval" Rotation="0.0"/>
  </Shape>
  <Shape GraphId="e4512">
    <Graphics CenterX="1196.0" CenterY="623.0" Width="10.0" Height="9.0" ZOrder="32956" FillColor="ffffff" FontSize="10" Valign="Middle" ShapeType="Oval" Rotation="0.0"/>
  </Shape>
  <Shape GraphId="ace35">
    <Graphics CenterX="1200.0" CenterY="617.0" Width="10.0" Height="9.0" ZOrder="32957" FillColor="ffffff" FontSize="10" Valign="Middle" ShapeType="Oval" Rotation="0.0"/>
  </Shape>
  <Shape GraphId="d32e5">
    <Graphics CenterX="1189.0" CenterY="617.0" Width="10.0" Height="9.0" ZOrder="32958" FillColor="ffffff" FontSize="10" Valign="Middle" ShapeType="Oval" Rotation="0.0"/>
  </Shape>
  <Shape GraphId="d5d64">
    <Graphics CenterX="1202.0" CenterY="627.0" Width="10.0" Height="9.0" ZOrder="32959" FillColor="ffffff" FontSize="10" Valign="Middle" ShapeType="Oval" Rotation="0.0"/>
  </Shape>
  <Shape GraphId="bcbfa">
    <Graphics CenterX="1206.0" CenterY="621.0" Width="10.0" Height="9.0" ZOrder="32960" FillColor="ffffff" FontSize="10" Valign="Middle" ShapeType="Oval" Rotation="0.0"/>
  </Shape>
  <Shape GraphId="a91aa">
    <Graphics CenterX="1207.0" CenterY="630.0" Width="10.0" Height="9.0" ZOrder="32961" FillColor="ffffff" FontSize="10" Valign="Middle" ShapeType="Oval" Rotation="0.0"/>
  </Shape>
  <Shape GraphId="a4340">
    <Graphics CenterX="1211.0" CenterY="624.0" Width="10.0" Height="9.0" ZOrder="32962" FillColor="ffffff" FontSize="10" Valign="Middle" ShapeType="Oval" Rotation="0.0"/>
  </Shape>
  <Shape GraphId="eccd3">
    <Graphics CenterX="1213.0" CenterY="634.0" Width="10.0" Height="9.0" ZOrder="32963" FillColor="ffffff" FontSize="10" Valign="Middle" ShapeType="Oval" Rotation="0.0"/>
  </Shape>
  <Shape GraphId="c3ae4">
    <Graphics CenterX="1217.0" CenterY="628.0" Width="10.0" Height="9.0" ZOrder="32964" FillColor="ffffff" FontSize="10" Valign="Middle" ShapeType="Oval" Rotation="0.0"/>
  </Shape>
  <Shape GraphId="a9205">
    <Graphics CenterX="1218.0" CenterY="637.0" Width="10.0" Height="9.0" ZOrder="32965" FillColor="ffffff" FontSize="10" Valign="Middle" ShapeType="Oval" Rotation="0.0"/>
  </Shape>
  <Shape GraphId="baacd">
    <Graphics CenterX="1222.0" CenterY="631.0" Width="10.0" Height="9.0" ZOrder="32966" FillColor="ffffff" FontSize="10" Valign="Middle" ShapeType="Oval" Rotation="0.0"/>
  </Shape>
  <Shape GraphId="c4c37">
    <Graphics CenterX="1223.0" CenterY="640.0" Width="10.0" Height="9.0" ZOrder="32967" FillColor="ffffff" FontSize="10" Valign="Middle" ShapeType="Oval" Rotation="0.0"/>
  </Shape>
  <Shape GraphId="d5be8">
    <Graphics CenterX="1227.0" CenterY="634.0" Width="10.0" Height="9.0" ZOrder="32968" FillColor="ffffff" FontSize="10" Valign="Middle" ShapeType="Oval" Rotation="0.0"/>
  </Shape>
  <Shape GraphId="e6df6">
    <Graphics CenterX="1229.0" CenterY="644.0" Width="10.0" Height="9.0" ZOrder="32969" FillColor="ffffff" FontSize="10" Valign="Middle" ShapeType="Oval" Rotation="0.0"/>
  </Shape>
  <Shape GraphId="d342e">
    <Graphics CenterX="1232.0" CenterY="638.0" Width="10.0" Height="9.0" ZOrder="32970" FillColor="ffffff" FontSize="10" Valign="Middle" ShapeType="Oval" Rotation="0.0"/>
  </Shape>
  <Shape GraphId="b97df">
    <Graphics CenterX="1236.0" CenterY="647.0" Width="10.0" Height="9.0" ZOrder="32971" FillColor="ffffff" FontSize="10" Valign="Middle" ShapeType="Oval" Rotation="0.0"/>
  </Shape>
  <Shape GraphId="d7973">
    <Graphics CenterX="1239.0" CenterY="641.0" Width="10.0" Height="9.0" ZOrder="32972" FillColor="ffffff" FontSize="10" Valign="Middle" ShapeType="Oval" Rotation="0.0"/>
  </Shape>
  <Shape GraphId="f818e">
    <Graphics CenterX="1240.0" CenterY="650.0" Width="10.0" Height="9.0" ZOrder="32973" FillColor="ffffff" FontSize="10" Valign="Middle" ShapeType="Oval" Rotation="0.0"/>
  </Shape>
  <Shape GraphId="cd15c">
    <Graphics CenterX="1244.0" CenterY="644.0" Width="10.0" Height="9.0" ZOrder="32974" FillColor="ffffff" FontSize="10" Valign="Middle" ShapeType="Oval" Rotation="0.0"/>
  </Shape>
  <Shape GraphId="c5537">
    <Graphics CenterX="1246.0" CenterY="654.0" Width="10.0" Height="9.0" ZOrder="32975" FillColor="ffffff" FontSize="10" Valign="Middle" ShapeType="Oval" Rotation="0.0"/>
  </Shape>
  <Shape GraphId="edde0">
    <Graphics CenterX="1250.0" CenterY="648.0" Width="10.0" Height="9.0" ZOrder="32976" FillColor="ffffff" FontSize="10" Valign="Middle" ShapeType="Oval" Rotation="0.0"/>
  </Shape>
  <Shape GraphId="e313c">
    <Graphics CenterX="1251.0" CenterY="657.0" Width="10.0" Height="9.0" ZOrder="32977" FillColor="ffffff" FontSize="10" Valign="Middle" ShapeType="Oval" Rotation="0.0"/>
  </Shape>
  <Shape GraphId="cfe25">
    <Graphics CenterX="1255.0" CenterY="651.0" Width="10.0" Height="9.0" ZOrder="32978" FillColor="ffffff" FontSize="10" Valign="Middle" ShapeType="Oval" Rotation="0.0"/>
  </Shape>
  <Shape GraphId="a23e0">
    <Graphics CenterX="1256.0" CenterY="660.0" Width="10.0" Height="9.0" ZOrder="32979" FillColor="ffffff" FontSize="10" Valign="Middle" ShapeType="Oval" Rotation="0.0"/>
  </Shape>
  <Shape GraphId="cf7ef">
    <Graphics CenterX="1260.0" CenterY="656.0" Width="10.0" Height="9.0" ZOrder="32980" FillColor="ffffff" FontSize="10" Valign="Middle" ShapeType="Oval" Rotation="0.0"/>
  </Shape>
  <Shape GraphId="e47db">
    <Graphics CenterX="1262.0" CenterY="662.0" Width="10.0" Height="9.0" ZOrder="32981" FillColor="ffffff" FontSize="10" Valign="Middle" ShapeType="Oval" Rotation="0.0"/>
  </Shape>
  <Shape GraphId="c67d9">
    <Graphics CenterX="1266.0" CenterY="658.0" Width="10.0" Height="9.0" ZOrder="32982" FillColor="ffffff" FontSize="10" Valign="Middle" ShapeType="Oval" Rotation="0.0"/>
  </Shape>
  <Shape GraphId="a070a">
    <Graphics CenterX="1268.0" CenterY="667.0" Width="10.0" Height="9.0" ZOrder="32983" FillColor="ffffff" FontSize="10" Valign="Middle" ShapeType="Oval" Rotation="0.0"/>
  </Shape>
  <Shape GraphId="e8ef9">
    <Graphics CenterX="1272.0" CenterY="661.0" Width="10.0" Height="9.0" ZOrder="32984" FillColor="ffffff" FontSize="10" Valign="Middle" ShapeType="Oval" Rotation="0.0"/>
  </Shape>
  <Shape GraphId="d188c">
    <Graphics CenterX="1274.0" CenterY="670.0" Width="10.0" Height="9.0" ZOrder="32985" FillColor="ffffff" FontSize="10" Valign="Middle" ShapeType="Oval" Rotation="0.0"/>
  </Shape>
  <Shape GraphId="ee0f0">
    <Graphics CenterX="1278.0" CenterY="664.0" Width="10.0" Height="9.0" ZOrder="32986" FillColor="ffffff" FontSize="10" Valign="Middle" ShapeType="Oval" Rotation="0.0"/>
  </Shape>
  <Shape GraphId="a3d08">
    <Graphics CenterX="1279.0" CenterY="673.0" Width="10.0" Height="9.0" ZOrder="32987" FillColor="ffffff" FontSize="10" Valign="Middle" ShapeType="Oval" Rotation="0.0"/>
  </Shape>
  <Shape GraphId="c0621">
    <Graphics CenterX="1283.0" CenterY="667.0" Width="10.0" Height="9.0" ZOrder="32988" FillColor="ffffff" FontSize="10" Valign="Middle" ShapeType="Oval" Rotation="0.0"/>
  </Shape>
  <Shape GraphId="ec241">
    <Graphics CenterX="1285.0" CenterY="677.0" Width="10.0" Height="9.0" ZOrder="32989" FillColor="ffffff" FontSize="10" Valign="Middle" ShapeType="Oval" Rotation="0.0"/>
  </Shape>
  <Shape GraphId="f794f">
    <Graphics CenterX="1289.0" CenterY="673.0" Width="10.0" Height="9.0" ZOrder="32990" FillColor="ffffff" FontSize="10" Valign="Middle" ShapeType="Oval" Rotation="0.0"/>
  </Shape>
  <Shape GraphId="f36c5">
    <Graphics CenterX="1290.0" CenterY="679.0" Width="10.0" Height="9.0" ZOrder="32991" FillColor="ffffff" FontSize="10" Valign="Middle" ShapeType="Oval" Rotation="0.0"/>
  </Shape>
  <Shape GraphId="ee1c2">
    <Graphics CenterX="1294.0" CenterY="674.0" Width="10.0" Height="9.0" ZOrder="32992" FillColor="ffffff" FontSize="10" Valign="Middle" ShapeType="Oval" Rotation="0.0"/>
  </Shape>
  <Shape GraphId="e724a">
    <Graphics CenterX="1295.0" CenterY="683.0" Width="10.0" Height="9.0" ZOrder="32993" FillColor="ffffff" FontSize="10" Valign="Middle" ShapeType="Oval" Rotation="0.0"/>
  </Shape>
  <Shape GraphId="bf266">
    <Graphics CenterX="1299.0" CenterY="677.0" Width="10.0" Height="9.0" ZOrder="32994" FillColor="ffffff" FontSize="10" Valign="Middle" ShapeType="Oval" Rotation="0.0"/>
  </Shape>
  <Shape GraphId="b1cb6">
    <Graphics CenterX="1301.0" CenterY="687.0" Width="10.0" Height="9.0" ZOrder="32995" FillColor="ffffff" FontSize="10" Valign="Middle" ShapeType="Oval" Rotation="0.0"/>
  </Shape>
  <Shape GraphId="f84b3">
    <Graphics CenterX="1305.0" CenterY="681.0" Width="10.0" Height="9.0" ZOrder="32996" FillColor="ffffff" FontSize="10" Valign="Middle" ShapeType="Oval" Rotation="0.0"/>
  </Shape>
  <Shape GraphId="c8ae1">
    <Graphics CenterX="1308.5" CenterY="687.0" Width="10.0" Height="9.0" ZOrder="32997" FillColor="ffffff" FontSize="10" Valign="Middle" ShapeType="Oval" Rotation="0.0"/>
  </Shape>
  <Shape GraphId="bc084">
    <Graphics CenterX="1299.5" CenterY="605.0" Width="10.0" Height="9.0" ZOrder="32998" FillColor="ffffff" FontSize="10" Valign="Middle" ShapeType="Oval" Rotation="0.0"/>
  </Shape>
  <Shape GraphId="ee479">
    <Graphics CenterX="1188.0" CenterY="589.5" Width="10.0" Height="9.0" ZOrder="32999" FillColor="ffffff" FontSize="10" Valign="Middle" ShapeType="Oval" Rotation="0.0"/>
  </Shape>
  <Shape GraphId="fb9ed">
    <Graphics CenterX="1193.0" CenterY="593.5" Width="10.0" Height="9.0" ZOrder="33000" FillColor="ffffff" FontSize="10" Valign="Middle" ShapeType="Oval" Rotation="0.0"/>
  </Shape>
  <Shape GraphId="b1e25">
    <Graphics CenterX="1194.0" CenterY="585.0" Width="10.0" Height="9.0" ZOrder="33001" FillColor="ffffff" FontSize="10" Valign="Middle" ShapeType="Oval" Rotation="0.0"/>
  </Shape>
  <Shape GraphId="e8b08">
    <Graphics CenterX="1199.0" CenterY="588.5" Width="10.0" Height="9.0" ZOrder="33002" FillColor="ffffff" FontSize="10" Valign="Middle" ShapeType="Oval" Rotation="0.0"/>
  </Shape>
  <Shape GraphId="b4ac6">
    <Graphics CenterX="1198.0" CenterY="579.5" Width="10.0" Height="9.0" ZOrder="33003" FillColor="ffffff" FontSize="10" Valign="Middle" ShapeType="Oval" Rotation="0.0"/>
  </Shape>
  <Shape GraphId="bd734">
    <Graphics CenterX="1203.0" CenterY="583.5" Width="10.0" Height="9.0" ZOrder="33004" FillColor="ffffff" FontSize="10" Valign="Middle" ShapeType="Oval" Rotation="0.0"/>
  </Shape>
  <Shape GraphId="f597d">
    <Graphics CenterX="1204.0" CenterY="575.0" Width="10.0" Height="9.0" ZOrder="33005" FillColor="ffffff" FontSize="10" Valign="Middle" ShapeType="Oval" Rotation="0.0"/>
  </Shape>
  <Shape GraphId="c5862">
    <Graphics CenterX="1209.0" CenterY="578.5" Width="10.0" Height="9.0" ZOrder="33006" FillColor="ffffff" FontSize="10" Valign="Middle" ShapeType="Oval" Rotation="0.0"/>
  </Shape>
  <Shape GraphId="aaa09">
    <Graphics CenterX="1208.0" CenterY="569.5" Width="10.0" Height="9.0" ZOrder="33007" FillColor="ffffff" FontSize="10" Valign="Middle" ShapeType="Oval" Rotation="0.0"/>
  </Shape>
  <Shape GraphId="a25cd">
    <Graphics CenterX="1213.0" CenterY="573.5" Width="10.0" Height="9.0" ZOrder="33008" FillColor="ffffff" FontSize="10" Valign="Middle" ShapeType="Oval" Rotation="0.0"/>
  </Shape>
  <Shape GraphId="a54fa">
    <Graphics CenterX="1214.0" CenterY="565.0" Width="10.0" Height="9.0" ZOrder="33009" FillColor="ffffff" FontSize="10" Valign="Middle" ShapeType="Oval" Rotation="0.0"/>
  </Shape>
  <Shape GraphId="a3517">
    <Graphics CenterX="1219.0" CenterY="568.5" Width="10.0" Height="9.0" ZOrder="33010" FillColor="ffffff" FontSize="10" Valign="Middle" ShapeType="Oval" Rotation="0.0"/>
  </Shape>
  <Shape GraphId="e941a">
    <Graphics CenterX="1218.0" CenterY="559.5" Width="10.0" Height="9.0" ZOrder="33011" FillColor="ffffff" FontSize="10" Valign="Middle" ShapeType="Oval" Rotation="0.0"/>
  </Shape>
  <Shape GraphId="cb22b">
    <Graphics CenterX="1223.0" CenterY="563.5" Width="10.0" Height="9.0" ZOrder="33012" FillColor="ffffff" FontSize="10" Valign="Middle" ShapeType="Oval" Rotation="0.0"/>
  </Shape>
  <Shape GraphId="def22">
    <Graphics CenterX="1224.0" CenterY="555.0" Width="10.0" Height="9.0" ZOrder="33013" FillColor="ffffff" FontSize="10" Valign="Middle" ShapeType="Oval" Rotation="0.0"/>
  </Shape>
  <Shape GraphId="e749e">
    <Graphics CenterX="1229.0" CenterY="558.5" Width="10.0" Height="9.0" ZOrder="33014" FillColor="ffffff" FontSize="10" Valign="Middle" ShapeType="Oval" Rotation="0.0"/>
  </Shape>
  <Shape GraphId="bf9b2">
    <Graphics CenterX="1228.0" CenterY="549.5" Width="10.0" Height="9.0" ZOrder="33015" FillColor="ffffff" FontSize="10" Valign="Middle" ShapeType="Oval" Rotation="0.0"/>
  </Shape>
  <Shape GraphId="e70bd">
    <Graphics CenterX="1233.0" CenterY="553.5" Width="10.0" Height="9.0" ZOrder="33016" FillColor="ffffff" FontSize="10" Valign="Middle" ShapeType="Oval" Rotation="0.0"/>
  </Shape>
  <Shape GraphId="fe8c7">
    <Graphics CenterX="1234.0" CenterY="545.0" Width="10.0" Height="9.0" ZOrder="33017" FillColor="ffffff" FontSize="10" Valign="Middle" ShapeType="Oval" Rotation="0.0"/>
  </Shape>
  <Shape GraphId="a160c">
    <Graphics CenterX="1239.0" CenterY="548.5" Width="10.0" Height="9.0" ZOrder="33018" FillColor="ffffff" FontSize="10" Valign="Middle" ShapeType="Oval" Rotation="0.0"/>
  </Shape>
  <Shape GraphId="aac0b">
    <Graphics CenterX="1238.0" CenterY="539.5" Width="10.0" Height="9.0" ZOrder="33019" FillColor="ffffff" FontSize="10" Valign="Middle" ShapeType="Oval" Rotation="0.0"/>
  </Shape>
  <Shape GraphId="e01b1">
    <Graphics CenterX="1243.0" CenterY="543.5" Width="10.0" Height="9.0" ZOrder="33020" FillColor="ffffff" FontSize="10" Valign="Middle" ShapeType="Oval" Rotation="0.0"/>
  </Shape>
  <Shape GraphId="f0516">
    <Graphics CenterX="1244.0" CenterY="535.0" Width="10.0" Height="9.0" ZOrder="33021" FillColor="ffffff" FontSize="10" Valign="Middle" ShapeType="Oval" Rotation="0.0"/>
  </Shape>
  <Shape GraphId="d03b2">
    <Graphics CenterX="1249.0" CenterY="538.5" Width="10.0" Height="9.0" ZOrder="33022" FillColor="ffffff" FontSize="10" Valign="Middle" ShapeType="Oval" Rotation="0.0"/>
  </Shape>
  <Shape GraphId="e840b">
    <Graphics CenterX="1183.5" CenterY="604.25" Width="30.0" Height="39.5" ZOrder="33023" FillColor="ffffff" FontSize="10" Valign="Middle" ShapeType="Oval" Rotation="0.0"/>
  </Shape>
  <Shape GraphId="d3b03">
    <Graphics CenterX="480.4840738214698" CenterY="498.5" Width="2.999999999999983" Height="90.96814764293958" ZOrder="33040" FillColor="999999" FontSize="10" Valign="Middle" ShapeType="Rectangle" Color="999999" Rotation="4.71238898038469"/>
  </Shape>
  <Shape GraphId="ee914">
    <Graphics CenterX="472.0" CenterY="810.5" Width="2.9999999999999867" Height="74.0" ZOrder="33041" FillColor="999999" FontSize="10" Valign="Middle" ShapeType="Rectangle" Color="999999" Rotation="4.71238898038469"/>
  </Shape>
  <Group GroupId="ab05f" GraphId="ef7c5" TextLabel="hsa:10376 hsa:112714 hsa:113457 hsa:51807 hsa:7277 hsa:7278 hsa:7846 hsa:79861 hsa:84790"/>
  <Group GroupId="ef6ce" GraphId="aeff7" TextLabel="hsa:2017 hsa:3059"/>
  <Group GroupId="bf8b4" GraphId="aaeca" TextLabel="hsa:6093 hsa:9475"/>
  <Group GroupId="b2a12" GraphId="ff955" TextLabel="hsa:25 hsa:2534"/>
  <Group GroupId="f9677" GraphId="b79f6" TextLabel="hsa:7454 hsa:8976"/>
  <Group GroupId="e5029" GraphId="c3e96" TextLabel="hsa:4690 hsa:8440"/>
  <Group GroupId="b8e13" GraphId="e52bf" TextLabel="hsa:10381 hsa:10382 hsa:10383 hsa:203068 hsa:347688 hsa:347733 hsa:56604 hsa:7280 hsa:81027 hsa:84617"/>
  <Group GroupId="f877e" GraphId="ef03c" TextLabel="hsa:10092 hsa:10093 hsa:10094 hsa:10095 hsa:10109 hsa:10552 hsa:653888 hsa:81873"/>
  <Group GroupId="fc64d" GraphId="f88d6" TextLabel="hsa:60 hsa:71"/>
  <Group GroupId="c830e" Style="Group"/>
  <Group GroupId="f49c9" GraphId="e1a65" Style="Group"/>
  <Group GroupId="b8d35" GraphId="c47f6" Style="Group"/>
  <Group GroupId="e4708" GraphId="c3a4d" Style="Group"/>
  <Group GroupId="c1691" GraphId="f588a" Style="Group"/>
  <Group GroupId="b542c" GraphId="b2768" Style="Group"/>
  <Group GroupId="d6274" GraphId="dcfda" TextLabel="hsa:10381 hsa:10382 hsa:10383 hsa:203068 hsa:347688 hsa:347733 hsa:56604 hsa:7280 hsa:81027 hsa:84617"/>
  <InfoBox CenterX="0.0" CenterY="0.0"/>
  <Biopax>
    <bp:openControlledVocabulary xmlns:bp="http://www.biopax.org/release/biopax-level3.owl#">
      <bp:TERM xmlns:rdf="http://www.w3.org/1999/02/22-rdf-syntax-ns#" rdf:datatype="http://www.w3.org/2001/XMLSchema#string">pathogenic Escherichia coli infection pathway</bp:TERM>
      <bp:ID xmlns:rdf="http://www.w3.org/1999/02/22-rdf-syntax-ns#" rdf:datatype="http://www.w3.org/2001/XMLSchema#string">PW:0001041</bp:ID>
      <bp:Ontology xmlns:rdf="http://www.w3.org/1999/02/22-rdf-syntax-ns#" rdf:datatype="http://www.w3.org/2001/XMLSchema#string">Pathway Ontology</bp:Ontology>
    </bp:openControlledVocabulary>
  </Biopax>
</Pathway>
