# Supplementary material for: A network biology workflow to study transcriptomics data of the diabetic liver
Source: BMC Genomics. 2014 Nov 15;15(1):971. doi: 10.1186/1471-2164-15-971 (PMC4246458; doi:10.1186/1471-2164-15-971)
Supplement: Supplementary file 2 — Additional file 2: WikiPathways human pathway collection downloaded on 17 June 2014 ( http://wikipathways.org/index.php/Download_Pathways ). (ZIP 2 MB) [file 12864_2014_6667_MOESM2_ESM.zip › 2014-06-17-WikiPathways-HumanCollection/Hs_Peptide_GPCRs_WP24_72125.gpml]

<?xml version="1.0" encoding="UTF-8"?>
<Pathway xmlns="http://pathvisio.org/GPML/2013a" Name="Peptide GPCRs" Organism="Homo sapiens" License="CC BY 2.0">
  <Comment Source="GenMAPP notes"></Comment>
  <Comment Source="GenMAPP remarks"></Comment>
  <Comment Source="WikiPathways-category">Molecular Function</Comment>
  <Graphics BoardWidth="823.9999999999999" BoardHeight="632.0" />
  <DataNode TextLabel="AGTR1" GraphId="b10" Type="GeneProduct" GroupRef="bb818">
    <Attribute Key="org.pathvisio.model.BackpageHead" Value="AGTR1 | angiotensin II receptor type 1" />
    <Graphics CenterX="114.66666666666667" CenterY="155.33333333333334" Width="60.0" Height="20.0" ZOrder="32768" FontSize="10" Valign="Middle" />
    <Xref Database="Entrez Gene" ID="185" />
  </DataNode>
  <DataNode TextLabel="ATP8A1" GraphId="bb0" Type="GeneProduct" GroupRef="bb818">
    <Attribute Key="org.pathvisio.model.BackpageHead" Value="ATP8A1 | ATPase aminophospholipid transporter ..." />
    <Graphics CenterX="114.66666666666667" CenterY="175.33333333333334" Width="60.0" Height="20.0" ZOrder="32768" FontSize="10" Valign="Middle" />
    <Xref Database="Entrez Gene" ID="10396" />
  </DataNode>
  <DataNode TextLabel="AGTR1" GraphId="f70" Type="GeneProduct" GroupRef="bb818">
    <Attribute Key="org.pathvisio.model.BackpageHead" Value="AGTR1 | angiotensin II receptor type 1" />
    <Graphics CenterX="114.66666666666667" CenterY="195.33333333333334" Width="60.0" Height="20.0" ZOrder="32768" FontSize="10" Valign="Middle" />
    <Xref Database="Entrez Gene" ID="185" />
  </DataNode>
  <DataNode TextLabel="AGTR2" GraphId="acd" Type="GeneProduct" GroupRef="bb818">
    <Attribute Key="org.pathvisio.model.BackpageHead" Value="AGTR2 | angiotensin II receptor type 2" />
    <Graphics CenterX="114.66666666666667" CenterY="215.33333333333334" Width="60.0" Height="20.0" ZOrder="32768" FontSize="10" Valign="Middle" />
    <Xref Database="Entrez Gene" ID="186" />
  </DataNode>
  <DataNode TextLabel="BDKRB2" GraphId="a6f" Type="GeneProduct" GroupRef="a8e97">
    <Attribute Key="org.pathvisio.model.BackpageHead" Value="BDKRB2 | bradykinin receptor B2" />
    <Graphics CenterX="288.6666666666667" CenterY="438.6666666666667" Width="60.0" Height="20.0" ZOrder="32768" FontSize="10" Valign="Middle" />
    <Xref Database="Entrez Gene" ID="624" />
  </DataNode>
  <DataNode TextLabel="BDKRB1" GraphId="b2a" Type="GeneProduct" GroupRef="a8e97">
    <Attribute Key="org.pathvisio.model.BackpageHead" Value="BDKRB1 | bradykinin receptor B1" />
    <Graphics CenterX="288.6666666666667" CenterY="458.6666666666667" Width="60.0" Height="20.0" ZOrder="32768" FontSize="10" Valign="Middle" />
    <Xref Database="Entrez Gene" ID="623" />
  </DataNode>
  <DataNode TextLabel="NMBR" GraphId="ad2" Type="GeneProduct" GroupRef="c0d54">
    <Attribute Key="org.pathvisio.model.BackpageHead" Value="NMBR | neuromedin B receptor" />
    <Graphics CenterX="289.6666666666667" CenterY="236.33333333333334" Width="60.0" Height="20.0" ZOrder="32768" FontSize="10" Valign="Middle" />
    <Xref Database="Entrez Gene" ID="4829" />
  </DataNode>
  <DataNode TextLabel="GRPR" GraphId="cd6" Type="GeneProduct" GroupRef="c0d54">
    <Attribute Key="org.pathvisio.model.BackpageHead" Value="GRPR | gastrin-releasing peptide receptor" />
    <Graphics CenterX="289.6666666666667" CenterY="256.3333333333333" Width="60.0" Height="20.0" ZOrder="32768" FontSize="10" Valign="Middle" />
    <Xref Database="Entrez Gene" ID="2925" />
  </DataNode>
  <DataNode TextLabel="BRS3" GraphId="d9b" Type="GeneProduct" GroupRef="c0d54">
    <Attribute Key="org.pathvisio.model.BackpageHead" Value="BRS3 | bombesin-like receptor 3" />
    <Graphics CenterX="289.6666666666667" CenterY="276.3333333333333" Width="60.0" Height="20.0" ZOrder="32768" FontSize="10" Valign="Middle" />
    <Xref Database="Entrez Gene" ID="680" />
  </DataNode>
  <DataNode TextLabel="CCR1" GraphId="e92" Type="GeneProduct" GroupRef="fb825">
    <Attribute Key="org.pathvisio.model.BackpageHead" Value="CCR1 | chemokine (C-C motif) receptor 1" />
    <Graphics CenterX="596.0" CenterY="120.66666666666667" Width="60.0" Height="20.0" ZOrder="32768" FontSize="10" Valign="Middle" />
    <Xref Database="Entrez Gene" ID="1230" />
  </DataNode>
  <DataNode TextLabel="CCR2" GraphId="e58" Type="GeneProduct" GroupRef="fb825">
    <Attribute Key="org.pathvisio.model.BackpageHead" Value="CCR2 | chemokine (C-C motif) receptor 2" />
    <Graphics CenterX="596.0" CenterY="140.66666666666666" Width="60.0" Height="20.0" ZOrder="32768" FontSize="10" Valign="Middle" />
    <Xref Database="Entrez Gene" ID="1231" />
  </DataNode>
  <DataNode TextLabel="CCR3" GraphId="fb2" Type="GeneProduct" GroupRef="fb825">
    <Attribute Key="org.pathvisio.model.BackpageHead" Value="CCR3 | chemokine (C-C motif) receptor 3" />
    <Graphics CenterX="596.0" CenterY="160.66666666666666" Width="60.0" Height="20.0" ZOrder="32768" FontSize="10" Valign="Middle" />
    <Xref Database="Entrez Gene" ID="1232" />
  </DataNode>
  <DataNode TextLabel="CCR4" GraphId="ffe" Type="GeneProduct" GroupRef="fb825">
    <Attribute Key="org.pathvisio.model.BackpageHead" Value="CCR4 | chemokine (C-C motif) receptor 4" />
    <Graphics CenterX="596.0" CenterY="180.66666666666666" Width="60.0" Height="20.0" ZOrder="32768" FontSize="10" Valign="Middle" />
    <Xref Database="Entrez Gene" ID="1233" />
  </DataNode>
  <DataNode TextLabel="CCR5" GraphId="a4e" Type="GeneProduct" GroupRef="fb825">
    <Attribute Key="org.pathvisio.model.BackpageHead" Value="CCR5 | chemokine (C-C motif) receptor 5" />
    <Graphics CenterX="596.0" CenterY="200.66666666666666" Width="60.0" Height="20.0" ZOrder="32768" FontSize="10" Valign="Middle" />
    <Xref Database="Entrez Gene" ID="1234" />
  </DataNode>
  <DataNode TextLabel="CCR6" GraphId="fff" Type="GeneProduct" GroupRef="fb825">
    <Attribute Key="org.pathvisio.model.BackpageHead" Value="CCR6 | chemokine (C-C motif) receptor 6" />
    <Graphics CenterX="596.0" CenterY="220.66666666666666" Width="60.0" Height="20.0" ZOrder="32768" FontSize="10" Valign="Middle" />
    <Xref Database="Entrez Gene" ID="1235" />
  </DataNode>
  <DataNode TextLabel="CCR7" GraphId="ba1" Type="GeneProduct" GroupRef="fb825">
    <Attribute Key="org.pathvisio.model.BackpageHead" Value="CCR7 | chemokine (C-C motif) receptor 7" />
    <Graphics CenterX="656.0" CenterY="120.66666666666667" Width="60.0" Height="20.0" ZOrder="32768" FontSize="10" Valign="Middle" />
    <Xref Database="Entrez Gene" ID="1236" />
  </DataNode>
  <DataNode TextLabel="CCR8" GraphId="c6e" Type="GeneProduct" GroupRef="fb825">
    <Attribute Key="org.pathvisio.model.BackpageHead" Value="CCR8 | chemokine (C-C motif) receptor 8" />
    <Graphics CenterX="656.0" CenterY="140.66666666666666" Width="60.0" Height="20.0" ZOrder="32768" FontSize="10" Valign="Middle" />
    <Xref Database="Entrez Gene" ID="1237" />
  </DataNode>
  <DataNode TextLabel="CCR-9" GraphId="ca8" Type="GeneProduct" GroupRef="fb825">
    <Attribute Key="org.pathvisio.model.BackpageHead" Value="CCR9 | chemokine (C-C motif) receptor 9" />
    <Graphics CenterX="656.0" CenterY="160.66666666666666" Width="60.0" Height="20.0" ZOrder="32768" FontSize="10" Valign="Middle" />
    <Xref Database="Entrez Gene" ID="CCR9" />
  </DataNode>
  <DataNode TextLabel="CCR10" GraphId="f49" Type="GeneProduct" GroupRef="fb825">
    <Attribute Key="org.pathvisio.model.BackpageHead" Value="CCR10 | chemokine (C-C motif) receptor 10" />
    <Graphics CenterX="656.0" CenterY="180.66666666666666" Width="60.0" Height="20.0" ZOrder="32768" FontSize="10" Valign="Middle" />
    <Xref Database="Entrez Gene" ID="2826" />
  </DataNode>
  <DataNode TextLabel="CCR1" GraphId="ff5" Type="GeneProduct" GroupRef="fb825">
    <Attribute Key="org.pathvisio.model.BackpageHead" Value="CCR1 | chemokine (C-C motif) receptor 1" />
    <Graphics CenterX="656.0" CenterY="200.66666666666666" Width="60.0" Height="20.0" ZOrder="32768" FontSize="10" Valign="Middle" />
    <Xref Database="Entrez Gene" ID="1230" />
  </DataNode>
  <DataNode TextLabel="CXCR6" GraphId="db8" Type="GeneProduct" GroupRef="fb825">
    <Attribute Key="org.pathvisio.model.BackpageHead" Value="CXCR6 | chemokine (C-X-C motif) receptor 6" />
    <Graphics CenterX="656.0" CenterY="220.66666666666666" Width="60.0" Height="20.0" ZOrder="32768" FontSize="10" Valign="Middle" />
    <Xref Database="Entrez Gene" ID="10663" />
  </DataNode>
  <DataNode TextLabel="CXCR3" GraphId="a37" Type="GeneProduct" GroupRef="fb825">
    <Attribute Key="org.pathvisio.model.BackpageHead" Value="CXCR3 | chemokine (C-X-C motif) receptor 3" />
    <Graphics CenterX="716.0" CenterY="120.66666666666667" Width="60.0" Height="20.0" ZOrder="32768" FontSize="10" Valign="Middle" />
    <Xref Database="Entrez Gene" ID="2833" />
  </DataNode>
  <DataNode TextLabel="CXCR4" GraphId="b54" Type="GeneProduct" GroupRef="fb825">
    <Attribute Key="org.pathvisio.model.BackpageHead" Value="CXCR4 | chemokine (C-X-C motif) receptor 4" />
    <Graphics CenterX="716.0" CenterY="140.66666666666666" Width="60.0" Height="20.0" ZOrder="32768" FontSize="10" Valign="Middle" />
    <Xref Database="Entrez Gene" ID="7852" />
  </DataNode>
  <DataNode TextLabel="BLR1" GraphId="aec" Type="GeneProduct" GroupRef="fb825">
    <Attribute Key="org.pathvisio.model.BackpageHead" Value="BLR1 | Burkitt lymphoma receptor 1 GTP binding..." />
    <Graphics CenterX="716.0" CenterY="160.66666666666666" Width="60.0" Height="20.0" ZOrder="32768" FontSize="10" Valign="Middle" />
    <Xref Database="Entrez Gene" ID="643" />
  </DataNode>
  <DataNode TextLabel="FY" GraphId="fbd" Type="GeneProduct" GroupRef="fb825">
    <Attribute Key="org.pathvisio.model.BackpageHead" Value="FY | Duffy blood group" />
    <Graphics CenterX="716.0" CenterY="180.66666666666666" Width="60.0" Height="20.0" ZOrder="32768" FontSize="10" Valign="Middle" />
    <Xref Database="Entrez Gene" ID="2532" />
  </DataNode>
  <DataNode TextLabel="CX3CR1" GraphId="c67" Type="GeneProduct" GroupRef="fb825">
    <Attribute Key="org.pathvisio.model.BackpageHead" Value="CX3CR1 | chemokine (C-X3-C motif) receptor 1" />
    <Graphics CenterX="716.0" CenterY="200.66666666666666" Width="60.0" Height="20.0" ZOrder="32768" FontSize="10" Valign="Middle" />
    <Xref Database="Entrez Gene" ID="1524" />
  </DataNode>
  <DataNode TextLabel="FSHR" GraphId="d20" Type="GeneProduct" GroupRef="afba9">
    <Attribute Key="org.pathvisio.model.BackpageHead" Value="FSHR | follicle stimulating hormone receptor" />
    <Graphics CenterX="454.3333333333333" CenterY="116.33333333333333" Width="60.0" Height="20.0" ZOrder="32768" FontSize="10" Valign="Middle" />
    <Xref Database="Entrez Gene" ID="2492" />
  </DataNode>
  <DataNode TextLabel="LHCGR" GraphId="c43" Type="GeneProduct" GroupRef="afba9">
    <Attribute Key="org.pathvisio.model.BackpageHead" Value="LHCGR | luteinizing hormone/choriogonadotropin ..." />
    <Graphics CenterX="454.3333333333333" CenterY="136.33333333333334" Width="60.0" Height="20.0" ZOrder="32768" FontSize="10" Valign="Middle" />
    <Xref Database="Entrez Gene" ID="3973" />
  </DataNode>
  <DataNode TextLabel="TSHR" GraphId="d32" Type="GeneProduct" GroupRef="afba9">
    <Attribute Key="org.pathvisio.model.BackpageHead" Value="TSHR | thyroid stimulating hormone receptor" />
    <Graphics CenterX="454.3333333333333" CenterY="156.33333333333334" Width="60.0" Height="20.0" ZOrder="32768" FontSize="10" Valign="Middle" />
    <Xref Database="Entrez Gene" ID="7253" />
  </DataNode>
  <DataNode TextLabel="GALR1" GraphId="c1a" Type="GeneProduct" GroupRef="f825e">
    <Attribute Key="org.pathvisio.model.BackpageHead" Value="GALR1 | galanin receptor 1" />
    <Graphics CenterX="453.3333333333333" CenterY="362.3333333333333" Width="60.0" Height="20.0" ZOrder="32768" FontSize="10" Valign="Middle" />
    <Xref Database="Entrez Gene" ID="2587" />
  </DataNode>
  <DataNode TextLabel="GALR2" GraphId="ec1" Type="GeneProduct" GroupRef="f825e">
    <Attribute Key="org.pathvisio.model.BackpageHead" Value="GALR2 | galanin receptor 2" />
    <Graphics CenterX="453.3333333333333" CenterY="382.3333333333333" Width="60.0" Height="20.0" ZOrder="32768" FontSize="10" Valign="Middle" />
    <Xref Database="Entrez Gene" ID="8811" />
  </DataNode>
  <DataNode TextLabel="GALR3" GraphId="a55" Type="GeneProduct" GroupRef="f825e">
    <Attribute Key="org.pathvisio.model.BackpageHead" Value="GALR3 | galanin receptor 3" />
    <Graphics CenterX="453.3333333333333" CenterY="402.3333333333333" Width="60.0" Height="20.0" ZOrder="32768" FontSize="10" Valign="Middle" />
    <Xref Database="Entrez Gene" ID="8484" />
  </DataNode>
  <DataNode TextLabel="EDNRA" GraphId="c53" Type="GeneProduct" GroupRef="d91f8">
    <Attribute Key="org.pathvisio.model.BackpageHead" Value="EDNRA | endothelin receptor type A" />
    <Graphics CenterX="288.6666666666667" CenterY="331.6666666666667" Width="60.0" Height="20.0" ZOrder="32768" FontSize="10" Valign="Middle" />
    <Xref Database="Entrez Gene" ID="1909" />
  </DataNode>
  <DataNode TextLabel="EDNRB" GraphId="cdb" Type="GeneProduct" GroupRef="d91f8">
    <Attribute Key="org.pathvisio.model.BackpageHead" Value="EDNRB | endothelin receptor type B" />
    <Graphics CenterX="288.6666666666667" CenterY="351.6666666666667" Width="60.0" Height="20.0" ZOrder="32768" FontSize="10" Valign="Middle" />
    <Xref Database="Entrez Gene" ID="1910" />
  </DataNode>
  <DataNode TextLabel="CCKAR" GraphId="c1c" Type="GeneProduct" GroupRef="e5897">
    <Attribute Key="org.pathvisio.model.BackpageHead" Value="CCKAR | cholecystokinin A receptor" />
    <Graphics CenterX="114.66666666666667" CenterY="392.0" Width="60.0" Height="20.0" ZOrder="32768" FontSize="10" Valign="Middle" />
    <Xref Database="Entrez Gene" ID="886" />
  </DataNode>
  <DataNode TextLabel="CCKBR" GraphId="c48" Type="GeneProduct" GroupRef="e5897">
    <Attribute Key="org.pathvisio.model.BackpageHead" Value="CCKBR | cholecystokinin B receptor" />
    <Graphics CenterX="114.66666666666667" CenterY="412.0" Width="60.0" Height="20.0" ZOrder="32768" FontSize="10" Valign="Middle" />
    <Xref Database="Entrez Gene" ID="887" />
  </DataNode>
  <DataNode TextLabel="FPR1" GraphId="a71" Type="GeneProduct" GroupRef="ec13f">
    <Attribute Key="org.pathvisio.model.BackpageHead" Value="FPR1 | formyl peptide receptor 1" />
    <Graphics CenterX="748.0" CenterY="308.6666666666667" Width="60.0" Height="20.0" ZOrder="32768" FontSize="10" Valign="Middle" />
    <Xref Database="Entrez Gene" ID="2357" />
  </DataNode>
  <DataNode TextLabel="FPRL1" GraphId="bac" Type="GeneProduct" GroupRef="ec13f">
    <Attribute Key="org.pathvisio.model.BackpageHead" Value="FPRL1 | formyl peptide receptor-like 1" />
    <Graphics CenterX="748.0" CenterY="328.6666666666667" Width="60.0" Height="20.0" ZOrder="32768" FontSize="10" Valign="Middle" />
    <Xref Database="Entrez Gene" ID="2358" />
  </DataNode>
  <DataNode TextLabel="FPRL2" GraphId="bb5" Type="GeneProduct" GroupRef="ec13f">
    <Attribute Key="org.pathvisio.model.BackpageHead" Value="FPRL2 | formyl peptide receptor-like 2" />
    <Graphics CenterX="748.0" CenterY="348.6666666666667" Width="60.0" Height="20.0" ZOrder="32768" FontSize="10" Valign="Middle" />
    <Xref Database="Entrez Gene" ID="2359" />
  </DataNode>
  <DataNode TextLabel="C3AR1" GraphId="f65" Type="GeneProduct" GroupRef="ec13f">
    <Attribute Key="org.pathvisio.model.BackpageHead" Value="C3AR1 | complement component 3a receptor 1" />
    <Graphics CenterX="688.0" CenterY="308.6666666666667" Width="60.0" Height="20.0" ZOrder="32768" FontSize="10" Valign="Middle" />
    <Xref Database="Entrez Gene" ID="719" />
  </DataNode>
  <DataNode TextLabel="IL8RA" GraphId="a14" Type="GeneProduct" GroupRef="ec13f">
    <Attribute Key="org.pathvisio.model.BackpageHead" Value="IL8RA | interleukin 8 receptor alpha" />
    <Graphics CenterX="688.0" CenterY="348.6666666666667" Width="60.0" Height="20.0" ZOrder="32768" FontSize="10" Valign="Middle" />
    <Xref Database="Entrez Gene" ID="3577" />
  </DataNode>
  <DataNode TextLabel="IL8RB" GraphId="f35" Type="GeneProduct" GroupRef="ec13f">
    <Attribute Key="org.pathvisio.model.BackpageHead" Value="IL8RB | interleukin 8 receptor beta" />
    <Graphics CenterX="688.0" CenterY="368.6666666666667" Width="60.0" Height="20.0" ZOrder="32768" FontSize="10" Valign="Middle" />
    <Xref Database="Entrez Gene" ID="3579" />
  </DataNode>
  <DataNode TextLabel="MC1R" GraphId="e42" Type="GeneProduct" GroupRef="efa2a">
    <Attribute Key="org.pathvisio.model.BackpageHead" Value="MC1R | melanocortin 1 receptor (alpha melanocyt..." />
    <Graphics CenterX="454.3333333333333" CenterY="245.0" Width="60.0" Height="20.0" ZOrder="32768" FontSize="10" Valign="Middle" />
    <Xref Database="Entrez Gene" ID="4157" />
  </DataNode>
  <DataNode TextLabel="MC3R" GraphId="c36" Type="GeneProduct" GroupRef="efa2a">
    <Attribute Key="org.pathvisio.model.BackpageHead" Value="MC3R | melanocortin 3 receptor" />
    <Graphics CenterX="454.3333333333333" CenterY="265.0" Width="60.0" Height="20.0" ZOrder="32768" FontSize="10" Valign="Middle" />
    <Xref Database="Entrez Gene" ID="4159" />
  </DataNode>
  <DataNode TextLabel="MC4R" GraphId="d06" Type="GeneProduct" GroupRef="efa2a">
    <Attribute Key="org.pathvisio.model.BackpageHead" Value="MC4R | melanocortin 4 receptor" />
    <Graphics CenterX="454.3333333333333" CenterY="285.0" Width="60.0" Height="20.0" ZOrder="32768" FontSize="10" Valign="Middle" />
    <Xref Database="Entrez Gene" ID="4160" />
  </DataNode>
  <DataNode TextLabel="MC5R" GraphId="e39" Type="GeneProduct" GroupRef="efa2a">
    <Attribute Key="org.pathvisio.model.BackpageHead" Value="MC5R | melanocortin 5 receptor" />
    <Graphics CenterX="454.3333333333333" CenterY="305.0" Width="60.0" Height="20.0" ZOrder="32768" FontSize="10" Valign="Middle" />
    <Xref Database="Entrez Gene" ID="4161" />
  </DataNode>
  <DataNode TextLabel="NPY1R" GraphId="ddc" Type="GeneProduct" GroupRef="a233d">
    <Attribute Key="org.pathvisio.model.BackpageHead" Value="NPY1R | neuropeptide Y receptor Y1" />
    <Graphics CenterX="597.0" CenterY="450.6666666666667" Width="60.0" Height="20.0" ZOrder="32768" FontSize="10" Valign="Middle" />
    <Xref Database="Entrez Gene" ID="4886" />
  </DataNode>
  <DataNode TextLabel="NPY2R" GraphId="a33" Type="GeneProduct" GroupRef="a233d">
    <Attribute Key="org.pathvisio.model.BackpageHead" Value="NPY2R | neuropeptide Y receptor Y2" />
    <Graphics CenterX="597.0" CenterY="470.6666666666667" Width="60.0" Height="20.0" ZOrder="32768" FontSize="10" Valign="Middle" />
    <Xref Database="Entrez Gene" ID="4887" />
  </DataNode>
  <DataNode TextLabel="NPY5R" GraphId="b61" Type="GeneProduct" GroupRef="a233d">
    <Attribute Key="org.pathvisio.model.BackpageHead" Value="NPY5R | neuropeptide Y receptor Y5" />
    <Graphics CenterX="597.0" CenterY="510.6666666666667" Width="60.0" Height="20.0" ZOrder="32768" FontSize="10" Valign="Middle" />
    <Xref Database="Entrez Gene" ID="4889" />
  </DataNode>
  <DataNode TextLabel="NTSR1" GraphId="eb0" Type="GeneProduct" GroupRef="f9482">
    <Attribute Key="org.pathvisio.model.BackpageHead" Value="NTSR1 | neurotensin receptor 1 (high affinity)" />
    <Graphics CenterX="288.6666666666667" CenterY="514.6666666666666" Width="60.0" Height="20.0" ZOrder="32768" FontSize="10" Valign="Middle" />
    <Xref Database="Entrez Gene" ID="4923" />
  </DataNode>
  <DataNode TextLabel="NTSR2" GraphId="b37" Type="GeneProduct" GroupRef="f9482">
    <Comment Source="GenMAPP remarks">CAA71233 - human AA#
</Comment>
    <Attribute Key="org.pathvisio.model.BackpageHead" Value="NTSR2 | neurotensin receptor 2" />
    <Graphics CenterX="288.6666666666667" CenterY="534.6666666666666" Width="60.0" Height="20.0" ZOrder="32768" FontSize="10" Valign="Middle" />
    <Xref Database="Entrez Gene" ID="23620" />
  </DataNode>
  <DataNode TextLabel="OPRD1" GraphId="f42" Type="GeneProduct" GroupRef="c8b19">
    <Attribute Key="org.pathvisio.model.BackpageHead" Value="OPRD1 | opioid receptor delta 1" />
    <Graphics CenterX="453.3333333333333" CenterY="464.6666666666667" Width="60.0" Height="20.0" ZOrder="32768" FontSize="10" Valign="Middle" />
    <Xref Database="Entrez Gene" ID="4985" />
  </DataNode>
  <DataNode TextLabel="OPRK1" GraphId="e82" Type="GeneProduct" GroupRef="c8b19">
    <Attribute Key="org.pathvisio.model.BackpageHead" Value="OPRK1 | opioid receptor kappa 1" />
    <Graphics CenterX="453.3333333333333" CenterY="484.6666666666667" Width="60.0" Height="20.0" ZOrder="32768" FontSize="10" Valign="Middle" />
    <Xref Database="Entrez Gene" ID="4986" />
  </DataNode>
  <DataNode TextLabel="OPRM1" GraphId="be4" Type="GeneProduct" GroupRef="c8b19">
    <Attribute Key="org.pathvisio.model.BackpageHead" Value="OPRM1 | opioid receptor mu 1" />
    <Graphics CenterX="453.3333333333333" CenterY="504.6666666666667" Width="60.0" Height="20.0" ZOrder="32768" FontSize="10" Valign="Middle" />
    <Xref Database="Entrez Gene" ID="4988" />
  </DataNode>
  <DataNode TextLabel="OPRL1" GraphId="f47" Type="GeneProduct" GroupRef="c8b19">
    <Attribute Key="org.pathvisio.model.BackpageHead" Value="OPRL1 | opiate receptor-like 1" />
    <Graphics CenterX="453.3333333333333" CenterY="524.6666666666666" Width="60.0" Height="20.0" ZOrder="32768" FontSize="10" Valign="Middle" />
    <Xref Database="Entrez Gene" ID="4987" />
  </DataNode>
  <DataNode TextLabel="GNRHR" GraphId="d93" Type="GeneProduct" GroupRef="d767e">
    <Attribute Key="org.pathvisio.model.BackpageHead" Value="GNRHR | gonadotropin-releasing hormone receptor..." />
    <Graphics CenterX="114.66666666666667" CenterY="284.6666666666667" Width="60.0" Height="20.0" ZOrder="32768" FontSize="10" Valign="Middle" />
    <Xref Database="Entrez Gene" ID="2798" />
  </DataNode>
  <DataNode TextLabel="TRHR" GraphId="daf" Type="GeneProduct" GroupRef="d767e">
    <Attribute Key="org.pathvisio.model.BackpageHead" Value="TRHR | thyrotropin-releasing hormone receptor" />
    <Graphics CenterX="114.66666666666667" CenterY="304.6666666666667" Width="60.0" Height="20.0" ZOrder="32768" FontSize="10" Valign="Middle" />
    <Xref Database="Entrez Gene" ID="7201" />
  </DataNode>
  <DataNode TextLabel="GHSR" GraphId="c69" Type="GeneProduct" GroupRef="d767e">
    <Attribute Key="org.pathvisio.model.BackpageHead" Value="GHSR | growth hormone secretagogue receptor" />
    <Graphics CenterX="114.66666666666667" CenterY="324.6666666666667" Width="60.0" Height="20.0" ZOrder="32768" FontSize="10" Valign="Middle" />
    <Xref Database="Entrez Gene" ID="2693" />
  </DataNode>
  <DataNode TextLabel="TACR1" GraphId="a6e" Type="GeneProduct" GroupRef="cc4b0">
    <Attribute Key="org.pathvisio.model.BackpageHead" Value="TACR1 | tachykinin receptor 1" />
    <Graphics CenterX="114.66666666666667" CenterY="467.6666666666667" Width="60.0" Height="20.0" ZOrder="32768" FontSize="10" Valign="Middle" />
    <Xref Database="Entrez Gene" ID="6869" />
  </DataNode>
  <DataNode TextLabel="TACR2" GraphId="e29" Type="GeneProduct" GroupRef="cc4b0">
    <Attribute Key="org.pathvisio.model.BackpageHead" Value="TACR2 | tachykinin receptor 2" />
    <Graphics CenterX="114.66666666666667" CenterY="487.6666666666667" Width="60.0" Height="20.0" ZOrder="32768" FontSize="10" Valign="Middle" />
    <Xref Database="Entrez Gene" ID="6865" />
  </DataNode>
  <DataNode TextLabel="TACR3" GraphId="d51" Type="GeneProduct" GroupRef="cc4b0">
    <Attribute Key="org.pathvisio.model.BackpageHead" Value="TACR3 | tachykinin receptor 3" />
    <Graphics CenterX="114.66666666666667" CenterY="507.6666666666667" Width="60.0" Height="20.0" ZOrder="32768" FontSize="10" Valign="Middle" />
    <Xref Database="Entrez Gene" ID="6870" />
  </DataNode>
  <DataNode TextLabel="TAC4" GraphId="ad8" Type="GeneProduct" GroupRef="cc4b0">
    <Attribute Key="org.pathvisio.model.BackpageHead" Value="TAC4 | tachykinin 4 (hemokinin)" />
    <Graphics CenterX="114.66666666666667" CenterY="527.6666666666666" Width="60.0" Height="20.0" ZOrder="32768" FontSize="10" Valign="Middle" />
    <Xref Database="Entrez Gene" ID="255061" />
  </DataNode>
  <DataNode TextLabel="SSTR1" GraphId="ea3" Type="GeneProduct" GroupRef="c24e1">
    <Attribute Key="org.pathvisio.model.BackpageHead" Value="SSTR1 | somatostatin receptor 1" />
    <Graphics CenterX="597.3333333333334" CenterY="292.3333333333333" Width="60.0" Height="20.0" ZOrder="32768" FontSize="10" Valign="Middle" />
    <Xref Database="Entrez Gene" ID="6751" />
  </DataNode>
  <DataNode TextLabel="SSTR2" GraphId="a0e" Type="GeneProduct" GroupRef="c24e1">
    <Attribute Key="org.pathvisio.model.BackpageHead" Value="SSTR2 | somatostatin receptor 2" />
    <Graphics CenterX="597.3333333333334" CenterY="312.3333333333333" Width="60.0" Height="20.0" ZOrder="32768" FontSize="10" Valign="Middle" />
    <Xref Database="Entrez Gene" ID="6752" />
  </DataNode>
  <DataNode TextLabel="SSTR3" GraphId="cca" Type="GeneProduct" GroupRef="c24e1">
    <Attribute Key="org.pathvisio.model.BackpageHead" Value="SSTR3 | somatostatin receptor 3" />
    <Graphics CenterX="597.3333333333334" CenterY="332.3333333333333" Width="60.0" Height="20.0" ZOrder="32768" FontSize="10" Valign="Middle" />
    <Xref Database="Entrez Gene" ID="6753" />
  </DataNode>
  <DataNode TextLabel="SSTR4" GraphId="b12" Type="GeneProduct" GroupRef="c24e1">
    <Attribute Key="org.pathvisio.model.BackpageHead" Value="SSTR4 | somatostatin receptor 4" />
    <Graphics CenterX="597.3333333333334" CenterY="352.3333333333333" Width="60.0" Height="20.0" ZOrder="32768" FontSize="10" Valign="Middle" />
    <Xref Database="Entrez Gene" ID="6754" />
  </DataNode>
  <DataNode TextLabel="SSTR5" GraphId="df7" Type="GeneProduct" GroupRef="c24e1">
    <Attribute Key="org.pathvisio.model.BackpageHead" Value="SSTR5 | somatostatin receptor 5" />
    <Graphics CenterX="597.3333333333334" CenterY="372.3333333333333" Width="60.0" Height="20.0" ZOrder="32768" FontSize="10" Valign="Middle" />
    <Xref Database="Entrez Gene" ID="6755" />
  </DataNode>
  <DataNode TextLabel="AVPR1A" GraphId="bf1" Type="GeneProduct" GroupRef="ec3d3">
    <Attribute Key="org.pathvisio.model.BackpageHead" Value="AVPR1A | arginine vasopressin receptor 1A" />
    <Graphics CenterX="289.6666666666667" CenterY="126.0" Width="60.0" Height="20.0" ZOrder="32768" FontSize="10" Valign="Middle" />
    <Xref Database="Entrez Gene" ID="552" />
  </DataNode>
  <DataNode TextLabel="AVPR1B" GraphId="db2" Type="GeneProduct" GroupRef="ec3d3">
    <Attribute Key="org.pathvisio.model.BackpageHead" Value="AVPR1B | arginine vasopressin receptor 1B" />
    <Graphics CenterX="289.6666666666667" CenterY="146.0" Width="60.0" Height="20.0" ZOrder="32768" FontSize="10" Valign="Middle" />
    <Xref Database="Entrez Gene" ID="553" />
  </DataNode>
  <DataNode TextLabel="AVPR2" GraphId="ad5" Type="GeneProduct" GroupRef="ec3d3">
    <Attribute Key="org.pathvisio.model.BackpageHead" Value="AVPR2 | arginine vasopressin receptor 2 (nephro..." />
    <Graphics CenterX="289.6666666666667" CenterY="166.0" Width="60.0" Height="20.0" ZOrder="32768" FontSize="10" Valign="Middle" />
    <Xref Database="Entrez Gene" ID="554" />
  </DataNode>
  <DataNode TextLabel="OXTR" GraphId="e64" Type="GeneProduct" GroupRef="ec3d3">
    <Attribute Key="org.pathvisio.model.BackpageHead" Value="OXTR | oxytocin receptor" />
    <Graphics CenterX="289.6666666666667" CenterY="186.0" Width="60.0" Height="20.0" ZOrder="32768" FontSize="10" Valign="Middle" />
    <Xref Database="Entrez Gene" ID="5021" />
  </DataNode>
  <DataNode TextLabel="C5R1" GraphId="faa" Type="GeneProduct" GroupRef="ec13f">
    <Attribute Key="org.pathvisio.model.BackpageHead" Value="C5R1 | complement component 5 receptor 1 (C5a l..." />
    <Graphics CenterX="688.0" CenterY="328.6666666666667" Width="60.0" Height="20.0" ZOrder="32768" FontSize="10" Valign="Middle" />
    <Xref Database="Entrez Gene" ID="728" />
  </DataNode>
  <DataNode TextLabel="MC2R" GraphId="dd9" Type="GeneProduct" GroupRef="efa2a">
    <Attribute Key="org.pathvisio.model.BackpageHead" Value="MC2R | melanocortin 2 receptor (adrenocorticotr..." />
    <Graphics CenterX="454.3333333333333" CenterY="225.0" Width="60.0" Height="20.0" ZOrder="32768" FontSize="10" Valign="Middle" />
    <Xref Database="Entrez Gene" ID="4158" />
  </DataNode>
  <DataNode TextLabel="PPYR1" GraphId="e4c" Type="GeneProduct" GroupRef="a233d">
    <Attribute Key="org.pathvisio.model.BackpageHead" Value="PPYR1 | pancreatic polypeptide receptor 1" />
    <Graphics CenterX="597.0" CenterY="490.6666666666667" Width="60.0" Height="20.0" ZOrder="32768" FontSize="10" Valign="Middle" />
    <Xref Database="Entrez Gene" ID="5540" />
  </DataNode>
  <DataNode TextLabel="NPY6R" GraphId="f57" Type="GeneProduct" GroupRef="a233d">
    <Comment Source="GenMAPP remarks">human Acc# BAA13103</Comment>
    <Attribute Key="org.pathvisio.model.BackpageHead" Value="NPY6R | neuropeptide Y receptor Y6 (pseudogene)..." />
    <Graphics CenterX="597.0" CenterY="530.6666666666666" Width="60.0" Height="20.0" ZOrder="32768" FontSize="10" Valign="Middle" />
    <Xref Database="Entrez Gene" ID="4888" />
  </DataNode>
  <DataNode TextLabel="Oxytocin" GraphId="d9d" Type="Metabolite">
    <Graphics CenterX="289.3333333333333" CenterY="85.75" Width="56.666666666666664" Height="14.166666666666666" ZOrder="32768" FontSize="10" Valign="Middle" Color="0000ff" />
    <Xref Database="CAS" ID="50-56-6" />
  </DataNode>
  <DataNode TextLabel="Bradykinin" GraphId="f79e5" Type="Metabolite">
    <Graphics CenterX="288.5" CenterY="394.5" Width="63.0" Height="17.0" ZOrder="32768" FontSize="10" Valign="Middle" Color="0000ff" />
    <Xref Database="HMDB" ID="HMDB04246" />
  </DataNode>
  <DataNode TextLabel="Gq/G11 Pathway" GraphId="da478" Type="Pathway">
    <Graphics CenterX="202.5" CenterY="589.0" Width="119.0" Height="20.0" ZOrder="32768" FontWeight="Bold" FontSize="12" Valign="Middle" ShapeType="None" Color="14961e" />
    <Xref Database="WikiPathways" ID="WP35" />
  </DataNode>
  <DataNode TextLabel="Gs Pathway" GraphId="ebaa0" Type="Pathway">
    <Graphics CenterX="369.5" CenterY="591.0" Width="119.0" Height="20.0" ZOrder="32768" FontWeight="Bold" FontSize="12" Valign="Middle" ShapeType="None" Color="14961e" />
    <Xref Database="WikiPathways" ID="WP35" />
  </DataNode>
  <DataNode TextLabel="Gi/Go Pathway" GraphId="a8d32" Type="Pathway">
    <Graphics CenterX="535.5" CenterY="592.0" Width="119.0" Height="20.0" ZOrder="32768" FontWeight="Bold" FontSize="12" Valign="Middle" ShapeType="None" Color="14961e" />
    <Xref Database="WikiPathways" ID="WP35" />
  </DataNode>
  <Interaction GraphId="b0b53">
    <Graphics ConnectorType="Elbow" ZOrder="12288" LineThickness="1.0" Color="00ff00">
      <Point X="144.66666666666669" Y="487.6666666666667" GraphRef="e29" RelX="1.0" RelY="0.0" />
      <Point X="172.75" Y="579.0" GraphRef="da478" RelX="-0.5" RelY="-1.0" ArrowHead="Arrow" />
    </Graphics>
    <Xref Database="" ID="" />
  </Interaction>
  <Interaction GraphId="ca53f">
    <Graphics ConnectorType="Elbow" ZOrder="12288" LineThickness="1.0" Color="00ff00">
      <Point X="144.66666666666669" Y="155.33333333333334" GraphRef="b10" RelX="1.0" RelY="0.0" />
      <Point X="172.75" Y="579.0" GraphRef="da478" RelX="-0.5" RelY="-1.0" ArrowHead="Arrow" />
    </Graphics>
    <Xref Database="" ID="" />
  </Interaction>
  <Interaction GraphId="e55e5">
    <Graphics ConnectorType="Elbow" ZOrder="12288" LineThickness="1.0" Color="00ff00">
      <Point X="202.5" Y="579.0" GraphRef="da478" RelX="0.0" RelY="-1.0" ArrowHead="Arrow" />
      <Point X="258.6666666666667" Y="351.6666666666667" GraphRef="cdb" RelX="-1.0" RelY="0.0" />
    </Graphics>
    <Xref Database="" ID="" />
  </Interaction>
  <Interaction GraphId="f41b6">
    <Graphics ConnectorType="Elbow" ZOrder="12288" LineThickness="1.0" Color="00ff00">
      <Point X="202.5" Y="579.0" GraphRef="da478" RelX="0.0" RelY="-1.0" ArrowHead="Arrow" />
      <Point X="258.6666666666667" Y="331.6666666666667" GraphRef="c53" RelX="-1.0" RelY="0.0" />
    </Graphics>
    <Xref Database="" ID="" />
  </Interaction>
  <Interaction GraphId="bfacc">
    <Graphics ConnectorType="Elbow" ZOrder="12288" LineThickness="1.0" Color="00ff00">
      <Point X="144.66666666666669" Y="507.66666666666674" GraphRef="d51" RelX="1.0" RelY="0.0" />
      <Point X="172.75" Y="579.0" GraphRef="da478" RelX="-0.5" RelY="-1.0" ArrowHead="Arrow" />
    </Graphics>
    <Xref Database="" ID="" />
  </Interaction>
  <Interaction GraphId="a927d">
    <Graphics ConnectorType="Elbow" ZOrder="12288" LineThickness="1.0" Color="00ff00">
      <Point X="202.5" Y="579.0" GraphRef="da478" RelX="0.0" RelY="-1.0" ArrowHead="Arrow" />
      <Point X="258.6666666666667" Y="514.6666666666666" GraphRef="eb0" RelX="-1.0" RelY="0.0" />
    </Graphics>
    <Xref Database="" ID="" />
  </Interaction>
  <Interaction GraphId="d3cc2">
    <Graphics ConnectorType="Elbow" ZOrder="12288" LineThickness="1.0" Color="00ff00">
      <Point X="144.66666666666669" Y="284.6666666666667" GraphRef="d93" RelX="1.0" RelY="0.0" />
      <Point X="172.75" Y="579.0" GraphRef="da478" RelX="-0.5" RelY="-1.0" ArrowHead="Arrow" />
    </Graphics>
    <Xref Database="" ID="" />
  </Interaction>
  <Interaction GraphId="d7dbf">
    <Graphics ConnectorType="Elbow" ZOrder="12288" LineThickness="1.0" Color="00ff00">
      <Point X="144.66666666666669" Y="467.6666666666667" GraphRef="a6e" RelX="1.0" RelY="0.0" />
      <Point X="172.75" Y="579.0" GraphRef="da478" RelX="-0.5" RelY="-1.0" ArrowHead="Arrow" />
    </Graphics>
    <Xref Database="" ID="" />
  </Interaction>
  <Interaction GraphId="f89d0">
    <Graphics ConnectorType="Elbow" ZOrder="12288" LineThickness="1.0" Color="00ff00">
      <Point X="144.66666666666669" Y="304.6666666666667" GraphRef="daf" RelX="1.0" RelY="0.0" />
      <Point X="172.75" Y="579.0" GraphRef="da478" RelX="-0.5" RelY="-1.0" ArrowHead="Arrow" />
    </Graphics>
    <Xref Database="" ID="" />
  </Interaction>
  <Interaction GraphId="adcc4">
    <Graphics ConnectorType="Elbow" ZOrder="12288" LineThickness="1.0" Color="00ff00">
      <Point X="202.5" Y="579.0" GraphRef="da478" RelX="0.0" RelY="-1.0" ArrowHead="Arrow" />
      <Point X="258.6666666666667" Y="438.6666666666667" GraphRef="a6f" RelX="-1.0" RelY="0.0" />
    </Graphics>
    <Xref Database="" ID="" />
  </Interaction>
  <Interaction GraphId="a5d9d">
    <Graphics ConnectorType="Elbow" ZOrder="12288" LineThickness="1.0" Color="00ff00">
      <Point X="144.66666666666669" Y="412.0" GraphRef="c48" RelX="1.0" RelY="0.0" />
      <Point X="172.75" Y="579.0" GraphRef="da478" RelX="-0.5" RelY="-1.0" ArrowHead="Arrow" />
    </Graphics>
    <Xref Database="" ID="" />
  </Interaction>
  <Interaction GraphId="d7fcb">
    <Graphics ConnectorType="Elbow" ZOrder="12288" LineThickness="1.0" Color="00ff00">
      <Point X="144.66666666666669" Y="392.0" GraphRef="c1c" RelX="1.0" RelY="0.0" />
      <Point X="172.75" Y="579.0" GraphRef="da478" RelX="-0.5" RelY="-1.0" ArrowHead="Arrow" />
    </Graphics>
    <Xref Database="" ID="" />
  </Interaction>
  <Interaction GraphId="f6673">
    <Graphics ConnectorType="Elbow" ZOrder="12288" LineThickness="1.0" Color="00ff00">
      <Point X="202.5" Y="579.0" GraphRef="da478" RelX="0.0" RelY="-1.0" ArrowHead="Arrow" />
      <Point X="259.6666666666667" Y="256.3333333333333" GraphRef="cd6" RelX="-1.0" RelY="0.0" />
    </Graphics>
    <Xref Database="" ID="" />
  </Interaction>
  <Interaction GraphId="d5402">
    <Graphics ConnectorType="Elbow" ZOrder="12288" LineThickness="1.0" Color="00ff00">
      <Point X="202.5" Y="579.0" GraphRef="da478" RelX="0.0" RelY="-1.0" ArrowHead="Arrow" />
      <Point X="259.6666666666667" Y="236.33333333333334" GraphRef="ad2" RelX="-1.0" RelY="0.0" />
    </Graphics>
    <Xref Database="" ID="" />
  </Interaction>
  <Interaction GraphId="d610c">
    <Graphics ConnectorType="Elbow" ZOrder="12288" LineThickness="1.0" Color="00ff00">
      <Point X="202.5" Y="579.0" GraphRef="da478" RelX="0.0" RelY="-1.0" ArrowHead="Arrow" />
      <Point X="259.6666666666667" Y="146.0" GraphRef="db2" RelX="-1.0" RelY="0.0" />
    </Graphics>
    <Xref Database="" ID="" />
  </Interaction>
  <Interaction GraphId="ae7de">
    <Graphics ConnectorType="Elbow" ZOrder="12288" LineThickness="1.0" Color="00ff00">
      <Point X="202.5" Y="579.0" GraphRef="da478" RelX="0.0" RelY="-1.0" ArrowHead="Arrow" />
      <Point X="259.6666666666667" Y="126.0" GraphRef="bf1" RelX="-1.0" RelY="0.0" />
    </Graphics>
    <Xref Database="" ID="" />
  </Interaction>
  <Interaction GraphId="d3dfc">
    <Graphics ConnectorType="Elbow" ZOrder="12288" LineThickness="1.0" Color="ff8000">
      <Point X="483.3333333333333" Y="464.6666666666667" GraphRef="f42" RelX="1.0" RelY="0.0" />
      <Point X="505.75" Y="582.0" GraphRef="a8d32" RelX="-0.5" RelY="-1.0" ArrowHead="Arrow" />
    </Graphics>
    <Xref Database="" ID="" />
  </Interaction>
  <Interaction GraphId="ca8b2">
    <Graphics ConnectorType="Elbow" ZOrder="12288" LineThickness="1.0" Color="0000ff">
      <Point X="369.5" Y="581.0" GraphRef="ebaa0" RelX="0.0" RelY="-1.0" ArrowHead="Arrow" />
      <Point X="424.3333333333333" Y="245.0" GraphRef="e42" RelX="-1.0" RelY="0.0" />
    </Graphics>
    <Xref Database="" ID="" />
  </Interaction>
  <Interaction GraphId="fd3cf">
    <Graphics ConnectorType="Elbow" ZOrder="12288" LineThickness="1.0" Color="ff8000">
      <Point X="535.5" Y="582.0" GraphRef="a8d32" RelX="0.0" RelY="-1.0" ArrowHead="Arrow" />
      <Point X="567.0" Y="450.6666666666667" GraphRef="ddc" RelX="-1.0" RelY="0.0" />
    </Graphics>
    <Xref Database="" ID="" />
  </Interaction>
  <Interaction GraphId="a6973">
    <Graphics ConnectorType="Elbow" ZOrder="12288" LineThickness="1.0" Color="ff8000">
      <Point X="483.3333333333333" Y="362.3333333333333" GraphRef="c1a" RelX="1.0" RelY="0.0" />
      <Point X="505.75" Y="582.0" GraphRef="a8d32" RelX="-0.5" RelY="-1.0" ArrowHead="Arrow" />
    </Graphics>
    <Xref Database="" ID="" />
  </Interaction>
  <Interaction GraphId="b9d0a">
    <Graphics ConnectorType="Elbow" ZOrder="12288" LineThickness="1.0" Color="ff8000">
      <Point X="483.3333333333333" Y="484.6666666666667" GraphRef="e82" RelX="1.0" RelY="0.0" />
      <Point X="505.75" Y="582.0" GraphRef="a8d32" RelX="-0.5" RelY="-1.0" ArrowHead="Arrow" />
    </Graphics>
    <Xref Database="" ID="" />
  </Interaction>
  <Interaction GraphId="ec29f">
    <Graphics ConnectorType="Elbow" ZOrder="12288" LineThickness="1.0" Color="ff8000">
      <Point X="483.3333333333333" Y="504.66666666666674" GraphRef="be4" RelX="1.0" RelY="0.0" />
      <Point X="505.75" Y="582.0" GraphRef="a8d32" RelX="-0.5" RelY="-1.0" ArrowHead="Arrow" />
    </Graphics>
    <Xref Database="" ID="" />
  </Interaction>
  <Interaction GraphId="be3e9">
    <Graphics ConnectorType="Elbow" ZOrder="12288" LineThickness="1.0" Color="0000ff">
      <Point X="319.6666666666667" Y="166.0" GraphRef="ad5" RelX="1.0" RelY="0.0" />
      <Point X="339.75" Y="581.0" GraphRef="ebaa0" RelX="-0.5" RelY="-1.0" ArrowHead="Arrow" />
    </Graphics>
    <Xref Database="" ID="" />
  </Interaction>
  <Interaction GraphId="d816b">
    <Graphics ConnectorType="Elbow" ZOrder="12288" LineThickness="1.0" Color="0000ff">
      <Point X="369.5" Y="581.0" GraphRef="ebaa0" RelX="0.0" RelY="-1.0" ArrowHead="Arrow" />
      <Point X="424.3333333333333" Y="156.33333333333334" GraphRef="d32" RelX="-1.0" RelY="0.0" />
    </Graphics>
    <Xref Database="" ID="" />
  </Interaction>
  <Interaction GraphId="a622d">
    <Graphics ConnectorType="Elbow" ZOrder="12288" LineThickness="1.0" Color="0000ff">
      <Point X="369.5" Y="581.0" GraphRef="ebaa0" RelX="0.0" RelY="-1.0" ArrowHead="Arrow" />
      <Point X="424.3333333333333" Y="116.33333333333333" GraphRef="d20" RelX="-1.0" RelY="0.0" />
    </Graphics>
    <Xref Database="" ID="" />
  </Interaction>
  <Interaction GraphId="a0c4f">
    <Graphics ConnectorType="Elbow" ZOrder="12288" LineThickness="1.0" Color="0000ff">
      <Point X="369.5" Y="581.0" GraphRef="ebaa0" RelX="0.0" RelY="-1.0" ArrowHead="Arrow" />
      <Point X="424.3333333333333" Y="225.0" GraphRef="dd9" RelX="-1.0" RelY="0.0" />
    </Graphics>
    <Xref Database="" ID="" />
  </Interaction>
  <Interaction GraphId="e4264">
    <Graphics ZOrder="12288" LineThickness="1.0">
      <Point X="289.33333333333337" Y="92.83333333333334" GraphRef="d9d" RelX="0.0" RelY="1.0" />
      <Point X="289.6666666666667" Y="108.0" GraphRef="efb00" RelX="0.0" RelY="-1.0" ArrowHead="mim-binding" />
    </Graphics>
    <Xref Database="" ID="" />
  </Interaction>
  <Interaction GraphId="d79b8">
    <Graphics ZOrder="12288" LineThickness="1.0">
      <Point X="288.5" Y="403.0" GraphRef="f79e5" RelX="0.0" RelY="1.0" />
      <Point X="288.6666666666667" Y="420.6666666666667" GraphRef="cf637" RelX="0.0" RelY="-1.0" ArrowHead="mim-binding" />
    </Graphics>
    <Xref Database="" ID="" />
  </Interaction>
  <Label TextLabel="Releasing Hormone&#xA;Receptors" GraphId="f5f">
    <Graphics CenterX="114.66666666666667" CenterY="252.25" Width="156.33333333333334" Height="30.166666666666668" ZOrder="28672" FillColor="ffffff" FontWeight="Bold" FontSize="12" Valign="Middle" />
  </Label>
  <Label TextLabel="Opioid Receptors" GraphId="c20">
    <Graphics CenterX="451.0833333333333" CenterY="432.6666666666667" Width="107.83333333333333" Height="19.0" ZOrder="28672" FillColor="ffffff" FontWeight="Bold" FontSize="12" Valign="Middle" />
  </Label>
  <Label TextLabel="Neuropeptide Y &#xA;Receptors" GraphId="af1">
    <Graphics CenterX="598.0833333333334" CenterY="411.9166666666667" Width="101.83333333333333" Height="32.833333333333336" ZOrder="28672" FillColor="ffffff" FontWeight="Bold" FontSize="12" Valign="Middle" />
  </Label>
  <Label TextLabel="Neurotensin Receptors" GraphId="c8c">
    <Graphics CenterX="286.9166666666667" CenterY="484.0" Width="137.83333333333334" Height="19.0" ZOrder="28672" FillColor="ffffff" FontWeight="Bold" FontSize="12" Valign="Middle" />
  </Label>
  <Label TextLabel="Chemokine Receptors" GraphId="fa8">
    <Graphics CenterX="657.0" CenterY="85.33333333333333" Width="136.0" Height="19.0" ZOrder="28672" FillColor="ffffff" FontWeight="Bold" FontSize="12" Valign="Middle" />
  </Label>
  <Label TextLabel="Chemotactic Receptors" GraphId="f54">
    <Graphics CenterX="721.4166666666666" CenterY="273.6666666666667" Width="145.16666666666666" Height="19.0" ZOrder="28672" FillColor="ffffff" FontWeight="Bold" FontSize="12" Valign="Middle" />
  </Label>
  <Label TextLabel="Angiotensin Receptors" GraphId="a87">
    <Graphics CenterX="112.66666666666667" CenterY="121.0" Width="180.33333333333334" Height="19.0" ZOrder="28672" FillColor="ffffff" FontWeight="Bold" FontSize="12" Valign="Middle" />
  </Label>
  <Label TextLabel="Bombesin Receptors" GraphId="b2d">
    <Graphics CenterX="286.25" CenterY="209.33333333333334" Width="129.5" Height="19.0" ZOrder="28672" FillColor="ffffff" FontWeight="Bold" FontSize="12" Valign="Middle" />
  </Label>
  <Label TextLabel="Endothelin Receptors" GraphId="a93">
    <Graphics CenterX="289.5" CenterY="299.6666666666667" Width="131.0" Height="19.0" ZOrder="28672" FillColor="ffffff" FontWeight="Bold" FontSize="12" Valign="Middle" />
  </Label>
  <Label TextLabel="Vasopressin and&#xA;Oxytocin Receptors" GraphId="d57">
    <Graphics CenterX="287.6666666666667" CenterY="64.91666666666667" Width="134.33333333333334" Height="32.833333333333336" ZOrder="28672" FillColor="ffffff" FontWeight="Bold" FontSize="12" Valign="Middle" />
  </Label>
  <Label TextLabel="Galanin Receptors" GraphId="fa6">
    <Graphics CenterX="453.0833333333333" CenterY="333.3333333333333" Width="111.83333333333333" Height="19.0" ZOrder="28672" FillColor="ffffff" FontWeight="Bold" FontSize="12" Valign="Middle" />
  </Label>
  <Label TextLabel="Glycoprotein Hormone&#xA;Receptors" GraphId="cdc">
    <Graphics CenterX="452.9166666666667" CenterY="77.91666666666667" Width="127.83333333333333" Height="27.5" ZOrder="28672" FillColor="ffffff" FontWeight="Bold" FontSize="12" Valign="Middle" />
  </Label>
  <Label TextLabel="Cholecystokinin/&#xA;Gastrin Receptors" GraphId="ef4">
    <Graphics CenterX="115.0" CenterY="358.9166666666667" Width="114.0" Height="31.5" ZOrder="28672" FillColor="ffffff" FontWeight="Bold" FontSize="12" Valign="Middle" />
  </Label>
  <Label TextLabel="Bradykinin Receptors" GraphId="f7a">
    <Graphics CenterX="284.5" CenterY="376.6666666666667" Width="135.0" Height="19.0" ZOrder="28672" FillColor="ffffff" FontWeight="Bold" FontSize="12" Valign="Middle" />
  </Label>
  <Label TextLabel="Somatostatin &#xA;Receptors" GraphId="c22">
    <Graphics CenterX="596.3333333333334" CenterY="257.25" Width="91.33333333333333" Height="28.833333333333332" ZOrder="28672" FillColor="ffffff" FontWeight="Bold" FontSize="12" Valign="Middle" />
  </Label>
  <Label TextLabel="Tachykinin Receptors" GraphId="d4c">
    <Graphics CenterX="115.25" CenterY="438.3333333333333" Width="129.5" Height="19.0" ZOrder="28672" FillColor="ffffff" FontWeight="Bold" FontSize="12" Valign="Middle" />
  </Label>
  <Label TextLabel="Melanocortin&#xA;Receptors" GraphId="cb1">
    <Graphics CenterX="455.9166666666667" CenterY="186.58333333333334" Width="94.16666666666667" Height="26.833333333333332" ZOrder="28672" FillColor="ffffff" FontWeight="Bold" FontSize="12" Valign="Middle" />
  </Label>
  <Group GroupId="fb825" GraphId="aafd7" />
  <Group GroupId="c24e1" GraphId="e953a" />
  <Group GroupId="ec13f" GraphId="c4b88" />
  <Group GroupId="a233d" GraphId="bb5e4" />
  <Group GroupId="afba9" GraphId="d9bb6" />
  <Group GroupId="efa2a" GraphId="b52b5" />
  <Group GroupId="f825e" GraphId="a62f0" />
  <Group GroupId="c8b19" GraphId="b70b2" />
  <Group GroupId="f9482" GraphId="ecf47" />
  <Group GroupId="a8e97" GraphId="cf637" />
  <Group GroupId="d91f8" GraphId="aaa3a" />
  <Group GroupId="c0d54" GraphId="c3c6a" />
  <Group GroupId="ec3d3" GraphId="efb00" />
  <Group GroupId="bb818" GraphId="d2fed" />
  <Group GroupId="d767e" GraphId="b7b3e" />
  <Group GroupId="e5897" GraphId="f5f3a" />
  <Group GroupId="cc4b0" GraphId="c2e38" />
  <InfoBox CenterX="77.36666666666666" CenterY="596.7666666666667" />
  <Legend CenterX="2.7" CenterY="583.5333333333333" />
  <Biopax>
    <bp:openControlledVocabulary xmlns:bp="http://www.biopax.org/release/biopax-level3.owl#">
      <bp:TERM xmlns:rdf="http://www.w3.org/1999/02/22-rdf-syntax-ns#" rdf:datatype="http://www.w3.org/2001/XMLSchema#string">G protein mediated signaling pathway</bp:TERM>
      <bp:ID xmlns:rdf="http://www.w3.org/1999/02/22-rdf-syntax-ns#" rdf:datatype="http://www.w3.org/2001/XMLSchema#string">PW:0000125</bp:ID>
      <bp:Ontology xmlns:rdf="http://www.w3.org/1999/02/22-rdf-syntax-ns#" rdf:datatype="http://www.w3.org/2001/XMLSchema#string">Pathway Ontology</bp:Ontology>
    </bp:openControlledVocabulary>
  </Biopax>
</Pathway>
