# Supplementary material for: A network biology workflow to study transcriptomics data of the diabetic liver
Source: BMC Genomics. 2014 Nov 15;15(1):971. doi: 10.1186/1471-2164-15-971 (PMC4246458; doi:10.1186/1471-2164-15-971)
Supplement: Supplementary file 2 — Additional file 2: WikiPathways human pathway collection downloaded on 17 June 2014 ( http://wikipathways.org/index.php/Download_Pathways ). (ZIP 2 MB) [file 12864_2014_6667_MOESM2_ESM.zip › 2014-06-17-WikiPathways-HumanCollection/Hs_Phospholipid_biosynthesis_WP2457_71264.gpml]

<?xml version="1.0" encoding="UTF-8"?>
<Pathway xmlns="http://pathvisio.org/GPML/2013a" Name="Phospholipid biosynthesis" Author="M Aguirre" Organism="Homo sapiens" Last-Modified="10/16/2013">
  <Comment Source="WikiPathways-category">Metabolic Process</Comment>
  <Graphics BoardWidth="696.0" BoardHeight="335.0"/>
  <DataNode TextLabel="Ethanolamine" GraphId="ea0ad" Type="Metabolite">
    <Graphics CenterX="105.0" CenterY="161.0" Width="80.0" Height="23.0" ZOrder="32768" FontSize="10" Valign="Middle" Color="0000ff"/>
    <Xref Database="KEGG Compound" ID="C00189"/>
  </DataNode>
  <DataNode TextLabel="CKA1" GraphId="d2bc5" Type="GeneProduct">
    <Graphics CenterX="187.5" CenterY="295.0" Width="47.0" Height="20.0" ZOrder="32768" FontSize="10" Valign="Middle"/>
    <Xref Database="KEGG Orthology" ID="K03097"/>
  </DataNode>
  <DataNode TextLabel="Phospho-&#10;ethanolamine" GraphId="f9e13" Type="Metabolite">
    <Graphics CenterX="280.0" CenterY="161.0" Width="80.0" Height="23.0" ZOrder="32769" FontSize="10" Valign="Middle" Color="0000ff"/>
    <Xref Database="KEGG Compound" ID="C00346"/>
  </DataNode>
  <DataNode TextLabel="CDP-&#10;ethanolamine" GraphId="c53a7" Type="Metabolite">
    <Graphics CenterX="456.0" CenterY="161.0" Width="80.0" Height="23.0" ZOrder="32770" FontSize="10" Valign="Middle" Color="0000ff"/>
    <Xref Database="KEGG Compound" ID="C00570"/>
  </DataNode>
  <DataNode TextLabel="Phosphatidyl-&#10;ethanolamine" GraphId="c31f7" Type="Metabolite">
    <Graphics CenterX="626.0" CenterY="161.0" Width="80.0" Height="23.0" ZOrder="32771" FontSize="10" Valign="Middle" Color="0000ff"/>
    <Xref Database="KEGG Compound" ID="C00350"/>
  </DataNode>
  <DataNode TextLabel="Phospho-&#10;choline" GraphId="aed9d" Type="Metabolite">
    <Graphics CenterX="280.0" CenterY="260.0" Width="80.0" Height="23.0" ZOrder="32772" FontSize="10" Valign="Middle" Color="0000ff"/>
    <Xref Database="KEGG Compound" ID="C00588"/>
  </DataNode>
  <DataNode TextLabel="CDP-choline" GraphId="f9e9c" Type="Metabolite">
    <Graphics CenterX="456.0" CenterY="260.0" Width="80.0" Height="23.0" ZOrder="32773" FontSize="10" Valign="Middle" Color="0000ff"/>
    <Xref Database="KEGG Compound" ID="C00307"/>
  </DataNode>
  <DataNode TextLabel="Phosphatidyl-&#10;choline" GraphId="bb94c" Type="Metabolite">
    <Graphics CenterX="626.0" CenterY="260.0" Width="80.0" Height="23.0" ZOrder="32774" FontSize="10" Valign="Middle" Color="0000ff"/>
    <Xref Database="KEGG Compound" ID="C00157"/>
  </DataNode>
  <DataNode TextLabel="Choline" GraphId="a7cbd" Type="Metabolite">
    <Graphics CenterX="105.0" CenterY="260.0" Width="80.0" Height="23.0" ZOrder="32775" FontSize="10" Valign="Middle" Color="0000ff"/>
    <Xref Database="KEGG Compound" ID="C00114"/>
  </DataNode>
  <DataNode TextLabel="PCYT1" GraphId="e535f" Type="GeneProduct">
    <Graphics CenterX="359.5" CenterY="294.0" Width="47.0" Height="20.0" ZOrder="32777" FontSize="10" Valign="Middle"/>
    <Xref Database="KEGG Orthology" ID="K00968"/>
  </DataNode>
  <DataNode TextLabel="CEPT1" GraphId="ece71" Type="GeneProduct">
    <Graphics CenterX="534.5" CenterY="295.0" Width="47.0" Height="20.0" ZOrder="32779" FontSize="10" Valign="Middle"/>
    <Xref Database="KEGG Orthology" ID="K00994"/>
  </DataNode>
  <Interaction GraphId="id39fecf0f">
    <Graphics ZOrder="12288" LineThickness="1.0">
      <Point X="145.0" Y="161.0" GraphRef="ea0ad" RelX="1.0" RelY="0.0"/>
      <Point X="240.0" Y="161.0" GraphRef="f9e13" RelX="-1.0" RelY="0.0" ArrowHead="Arrow"/>
    </Graphics>
    <Xref Database="" ID=""/>
  </Interaction>
  <Interaction GraphId="idc8324439">
    <Graphics ZOrder="12288" LineThickness="1.0">
      <Point X="320.0" Y="161.0" GraphRef="f9e13" RelX="1.0" RelY="0.0"/>
      <Point X="416.0" Y="161.0" GraphRef="c53a7" RelX="-1.0" RelY="0.0" ArrowHead="Arrow"/>
    </Graphics>
    <Xref Database="" ID=""/>
  </Interaction>
  <Interaction GraphId="id3bb8eaf3">
    <Graphics ZOrder="12288" LineThickness="1.0">
      <Point X="496.0" Y="161.0" GraphRef="c53a7" RelX="1.0" RelY="0.0"/>
      <Point X="586.0" Y="161.0" GraphRef="c31f7" RelX="-1.0" RelY="0.0" ArrowHead="Arrow"/>
    </Graphics>
    <Xref Database="" ID=""/>
  </Interaction>
  <Interaction GraphId="idc3c4714f">
    <Graphics ZOrder="12288" LineThickness="1.0">
      <Point X="280.0" Y="172.5" GraphRef="f9e13" RelX="0.0" RelY="1.0"/>
      <Point X="280.0" Y="248.5" GraphRef="aed9d" RelX="0.0" RelY="-1.0" ArrowHead="Arrow"/>
    </Graphics>
    <Xref Database="" ID=""/>
  </Interaction>
  <Interaction GraphId="idcdbe1cb9">
    <Graphics ZOrder="12288" LineThickness="1.0">
      <Point X="320.0" Y="260.0" GraphRef="aed9d" RelX="1.0" RelY="0.0"/>
      <Point X="416.0" Y="260.0" GraphRef="f9e9c" RelX="-1.0" RelY="0.0" ArrowHead="Arrow"/>
    </Graphics>
    <Xref Database="" ID=""/>
  </Interaction>
  <Interaction GraphId="id4144c373">
    <Graphics ZOrder="12288" LineThickness="1.0">
      <Point X="496.0" Y="260.0" GraphRef="f9e9c" RelX="1.0" RelY="0.0"/>
      <Point X="586.0" Y="260.0" GraphRef="bb94c" RelX="-1.0" RelY="0.0" ArrowHead="Arrow"/>
    </Graphics>
    <Xref Database="" ID=""/>
  </Interaction>
  <Interaction GraphId="id3f8aa78f">
    <Graphics ZOrder="12288" LineThickness="1.0">
      <Point X="145.0" Y="260.0" GraphRef="a7cbd" RelX="1.0" RelY="0.0"/>
      <Point X="240.0" Y="260.0" ArrowHead="Arrow"/>
    </Graphics>
    <Xref Database="" ID=""/>
  </Interaction>
  <Interaction GraphId="idc4cc36d0">
    <Graphics ZOrder="12288" LineThickness="1.0">
      <Point X="187.5" Y="285.0" GraphRef="d2bc5" RelX="0.0" RelY="-1.0"/>
      <Point X="188.0" Y="262.0" ArrowHead="mim-catalysis"/>
    </Graphics>
    <Xref Database="" ID=""/>
  </Interaction>
  <Interaction GraphId="a794d">
    <Graphics ZOrder="32776" LineThickness="1.0">
      <Point X="359.5" Y="284.0" GraphRef="e535f" RelX="0.0" RelY="-1.0"/>
      <Point X="360.0" Y="261.0" ArrowHead="mim-catalysis"/>
    </Graphics>
    <Xref Database="" ID=""/>
  </Interaction>
  <Interaction GraphId="d2c94">
    <Graphics ZOrder="32778" LineThickness="1.0">
      <Point X="534.5" Y="285.0" GraphRef="ece71" RelX="0.0" RelY="-1.0"/>
      <Point X="535.0" Y="262.0" ArrowHead="mim-catalysis"/>
    </Graphics>
    <Xref Database="" ID=""/>
  </Interaction>
  <InfoBox CenterX="0.0" CenterY="0.0"/>
</Pathway>
