# Supplementary material for: A network biology workflow to study transcriptomics data of the diabetic liver
Source: BMC Genomics. 2014 Nov 15;15(1):971. doi: 10.1186/1471-2164-15-971 (PMC4246458; doi:10.1186/1471-2164-15-971)
Supplement: Supplementary file 2 — Additional file 2: WikiPathways human pathway collection downloaded on 17 June 2014 ( http://wikipathways.org/index.php/Download_Pathways ). (ZIP 2 MB) [file 12864_2014_6667_MOESM2_ESM.zip › 2014-06-17-WikiPathways-HumanCollection/Hs_Pilocytic_astrocytoma_WP2253_74520.gpml]

<?xml version="1.0" encoding="UTF-8"?>
<Pathway xmlns="http://pathvisio.org/GPML/2013a" Name="Pilocytic astrocytoma" Author="devi" Last-Modified="2/22/2013" Organism="Homo sapiens">
  <Comment Source="WikiPathways-category">Cellular Process</Comment>
  <Comment Source="WikiPathways-description">In  this pathway shows the signaling in the development and behavior of the disease. receptor tyrosine kinase(rtk) is expressed in tumor endothelial cells of adult glioblastomas.NF1 and BRAF genes induced the tumor growth.</Comment>
  <Graphics BoardWidth="499.0" BoardHeight="572.0"/>
  <DataNode TextLabel="RTK" GraphId="ebd00" Type="Metabolite">
    <Graphics CenterX="156.0" CenterY="111.0" Width="62.0" Height="18.0" ZOrder="32768" FontSize="10" Valign="Middle" Color="0000ff"/>
    <Xref Database="" ID=""/>
  </DataNode>
  <DataNode TextLabel="PTPN11" GraphId="e9996" Type="GeneProduct">
    <Graphics CenterX="224.5" CenterY="161.5" Width="66.0" Height="30.5" ZOrder="32768" FontSize="10" Valign="Middle" ShapeType="Oval"/>
    <Xref Database="Ensembl" ID="ENSG00000179295"/>
  </DataNode>
  <DataNode TextLabel="GRB2" GraphId="dc7bd" Type="GeneProduct">
    <Graphics CenterX="224.5" CenterY="192.0" Width="66.0" Height="30.5" ZOrder="32768" FontSize="10" Valign="Middle" ShapeType="Oval"/>
    <Xref Database="Ensembl" ID="ENSG00000177885"/>
  </DataNode>
  <DataNode TextLabel="SOS1" GraphId="d3463" Type="GeneProduct">
    <Graphics CenterX="224.5" CenterY="222.5" Width="66.0" Height="30.5" ZOrder="32768" FontSize="10" Valign="Middle" ShapeType="Oval"/>
    <Xref Database="Ensembl" ID="ENSG00000115904"/>
  </DataNode>
  <DataNode TextLabel="RAS:GTP" GraphId="bba61" Type="Metabolite" GroupRef="ef9de">
    <Graphics CenterX="303.5" CenterY="253.5" Width="47.0" Height="18.0" ZOrder="32768" FontSize="10" Valign="Middle" Color="0000ff"/>
    <Xref Database="HMDB" ID="HMDB01440"/>
  </DataNode>
  <DataNode TextLabel="NF1" GraphId="f3f73" Type="GeneProduct">
    <Graphics CenterX="220.5" CenterY="307.5" Width="66.0" Height="30.5" ZOrder="32768" FontSize="10" Valign="Middle" ShapeType="Oval"/>
    <Xref Database="Ensembl" ID="ENSG00000196712"/>
  </DataNode>
  <DataNode TextLabel="RAS:GDP" GraphId="f28d9" Type="Metabolite" GroupRef="d6597">
    <Graphics CenterX="139.5" CenterY="255.5" Width="47.0" Height="18.0" ZOrder="32771" FontSize="10" Valign="Middle" Color="0000ff"/>
    <Xref Database="HMDB" ID="HMDB00960"/>
  </DataNode>
  <Interaction GraphId="id7c73c940">
    <Graphics ZOrder="12288" LineThickness="1.0">
      <Point X="175.0" Y="245.0" GraphRef="c4e7a" RelX="1.0" RelY="-0.5"/>
      <Point X="191.5" Y="222.5" GraphRef="d3463" RelX="-1.0" RelY="0.0" ArrowHead="Arrow"/>
    </Graphics>
    <Xref Database="" ID=""/>
  </Interaction>
  <Interaction GraphId="id75679014">
    <Graphics ZOrder="12288" LineThickness="1.0">
      <Point X="257.5" Y="230.125" GraphRef="d3463" RelX="1.0" RelY="0.5"/>
      <Point X="268.0" Y="243.0" GraphRef="f1a30" RelX="-1.0" RelY="-0.5" ArrowHead="Arrow"/>
    </Graphics>
    <Xref Database="" ID=""/>
  </Interaction>
  <Interaction GraphId="id5774a955">
    <Graphics ZOrder="12288" LineThickness="1.0">
      <Point X="268.0" Y="264.0" GraphRef="f1a30" RelX="-1.0" RelY="0.5"/>
      <Point X="253.5" Y="299.875" GraphRef="f3f73" RelX="1.0" RelY="-0.5" ArrowHead="Arrow"/>
    </Graphics>
    <Xref Database="" ID=""/>
  </Interaction>
  <Interaction GraphId="id2a1790d2">
    <Graphics ZOrder="12288" LineThickness="1.0">
      <Point X="187.5" Y="299.875" GraphRef="f3f73" RelX="-1.0" RelY="-0.5"/>
      <Point X="175.0" Y="255.5" GraphRef="c4e7a" RelX="1.0" RelY="0.0" ArrowHead="Arrow"/>
    </Graphics>
    <Xref Database="" ID=""/>
  </Interaction>
  <Interaction GraphId="idc3b05e2a">
    <Graphics ZOrder="12288" LineThickness="1.0">
      <Point X="390.0" Y="274.0"/>
      <Point X="393.0" Y="325.0" ArrowHead="Arrow"/>
    </Graphics>
    <Xref Database="" ID=""/>
  </Interaction>
  <Interaction GraphId="idedaaa89d">
    <Graphics ZOrder="12288" LineThickness="1.0">
      <Point X="384.0" Y="357.0"/>
      <Point X="338.0" Y="408.0" GraphRef="fac01" RelX="1.0" RelY="-0.5" ArrowHead="Arrow"/>
    </Graphics>
    <Xref Database="" ID=""/>
  </Interaction>
  <Interaction GraphId="id9705e63">
    <Graphics ZOrder="12288" LineThickness="1.0">
      <Point X="267.0" Y="415.0"/>
      <Point X="199.0" Y="377.0" ArrowHead="Arrow"/>
    </Graphics>
    <Xref Database="" ID=""/>
  </Interaction>
  <Interaction GraphId="idbd105391">
    <Graphics ZOrder="12288" LineThickness="1.0">
      <Point X="179.0" Y="386.0"/>
      <Point X="274.0" Y="487.0" ArrowHead="Arrow"/>
    </Graphics>
    <Xref Database="" ID=""/>
  </Interaction>
  <Interaction GraphId="id6f06ce26">
    <Graphics ZOrder="12288" LineThickness="1.0">
      <Point X="337.0" Y="423.0"/>
      <Point X="366.0" Y="435.0" GraphRef="a6336" RelX="-1.0" RelY="0.0" ArrowHead="Arrow"/>
    </Graphics>
    <Xref Database="" ID=""/>
  </Interaction>
  <Interaction GraphId="idcafb89a0">
    <Graphics ZOrder="12288" LineThickness="1.0">
      <Point X="378.0" Y="457.0"/>
      <Point X="353.0" Y="489.75" GraphRef="ace94" RelX="1.0" RelY="-0.5" ArrowHead="Arrow"/>
    </Graphics>
    <Xref Database="" ID=""/>
  </Interaction>
  <Interaction GraphId="id72891f69">
    <Graphics ZOrder="12288" LineThickness="1.0">
      <Point X="187.0" Y="111.0" GraphRef="ebd00" RelX="1.0" RelY="0.0"/>
      <Point X="208.0" Y="146.25" GraphRef="e9996" RelX="-0.5" RelY="-1.0" ArrowHead="Arrow"/>
    </Graphics>
    <Xref Database="" ID=""/>
  </Interaction>
  <Shape TextLabel="CYTOPLASAM" GraphId="b0d93">
    <Attribute Key="org.pathvisio.CellularComponentProperty" Value="Cell"/>
    <Attribute Key="org.pathvisio.DoubleLineProperty" Value="Double"/>
    <Graphics CenterX="262.0" CenterY="338.0" Width="414.0" Height="408.0" ZOrder="16384" FontSize="10" Valign="Middle" ShapeType="RoundedRectangle" LineThickness="3.0" Color="c0c0c0" Rotation="0.0"/>
  </Shape>
  <Shape TextLabel="BRAF" GraphId="a8254">
    <Graphics CenterX="372.75" CenterY="267.0" Width="62.5" Height="24.0" ZOrder="16384" FontSize="10" Valign="Middle" ShapeType="Oval" Rotation="0.0"/>
  </Shape>
  <Shape TextLabel="RAF1" GraphId="d9bce">
    <Graphics CenterX="434.25" CenterY="268.0" Width="63.5" Height="28.0" ZOrder="16384" FontSize="10" Valign="Middle" ShapeType="Oval" Rotation="0.0"/>
  </Shape>
  <Shape TextLabel="MEK" GraphId="e7e14">
    <Graphics CenterX="406.5" CenterY="342.5" Width="67.0" Height="31.0" ZOrder="16384" FontSize="10" Valign="Middle" ShapeType="Oval" Rotation="0.0"/>
  </Shape>
  <Shape TextLabel="ERK" GraphId="fac01">
    <Graphics CenterX="303.0" CenterY="417.0" Width="70.0" Height="36.0" ZOrder="16384" FontSize="10" Valign="Middle" ShapeType="Oval" Rotation="0.0"/>
  </Shape>
  <Shape TextLabel="TRANSFER FACTOR" GraphId="f27e8">
    <Graphics CenterX="160.0" CenterY="361.5" Width="126.0" Height="51.0" ZOrder="16384" FontSize="10" Valign="Middle" ShapeType="Pentagon" Rotation="0.0"/>
  </Shape>
  <Shape TextLabel="NUCLEUS" GraphId="f20af">
    <Attribute Key="org.pathvisio.CellularComponentProperty" Value="Nucleus"/>
    <Attribute Key="org.pathvisio.DoubleLineProperty" Value="Double"/>
    <Graphics CenterX="157.0" CenterY="404.5" Width="178.0" Height="165.0" ZOrder="16384" FontSize="10" Valign="Middle" ShapeType="Oval" LineThickness="3.0" Color="c0c0c0" Rotation="0.0"/>
  </Shape>
  <Shape TextLabel="Cytoplasmic targets" GraphId="a6336">
    <Graphics CenterX="413.5" CenterY="435.0" Width="95.0" Height="44.0" ZOrder="16384" FontSize="10" Valign="Middle" ShapeType="RoundedRectangle" Rotation="0.0"/>
  </Shape>
  <Shape TextLabel="Cell growth,&#10;survival,motility" GraphId="ace94">
    <Graphics CenterX="304.0" CenterY="504.5" Width="98.0" Height="59.0" ZOrder="16384" FontWeight="Bold" FontSize="11" Valign="Middle" ShapeType="Hexagon" Rotation="0.0"/>
  </Shape>
  <Group GroupId="ef9de" GraphId="f1a30" Style="Complex"/>
  <Group GroupId="d6597" GraphId="c4e7a" Style="Complex"/>
  <InfoBox CenterX="0.0" CenterY="0.0"/>
  <Biopax>
    <bp:openControlledVocabulary xmlns:bp="http://www.biopax.org/release/biopax-level3.owl#">
      <bp:TERM xmlns:rdf="http://www.w3.org/1999/02/22-rdf-syntax-ns#" rdf:datatype="http://www.w3.org/2001/XMLSchema#string">glioma pathway</bp:TERM>
      <bp:ID xmlns:rdf="http://www.w3.org/1999/02/22-rdf-syntax-ns#" rdf:datatype="http://www.w3.org/2001/XMLSchema#string">PW:0000711</bp:ID>
      <bp:Ontology xmlns:rdf="http://www.w3.org/1999/02/22-rdf-syntax-ns#" rdf:datatype="http://www.w3.org/2001/XMLSchema#string">Pathway Ontology</bp:Ontology>
    </bp:openControlledVocabulary>
  </Biopax>
</Pathway>
