# Supplementary material for: A network biology workflow to study transcriptomics data of the diabetic liver
Source: BMC Genomics. 2014 Nov 15;15(1):971. doi: 10.1186/1471-2164-15-971 (PMC4246458; doi:10.1186/1471-2164-15-971)
Supplement: Supplementary file 2 — Additional file 2: WikiPathways human pathway collection downloaded on 17 June 2014 ( http://wikipathways.org/index.php/Download_Pathways ). (ZIP 2 MB) [file 12864_2014_6667_MOESM2_ESM.zip › 2014-06-17-WikiPathways-HumanCollection/Hs_Primary_Focal_Segmental_Glomerulosclerosis_FSGS_WP2572_72200.gpml]

<?xml version="1.0" encoding="UTF-8"?>
<Pathway xmlns="http://pathvisio.org/GPML/2013a" Name="Primary Focal Segmental Glomerulosclerosis FSGS" Version="20130916" Organism="Homo sapiens">
  <Comment Source="WikiPathways-description">Primary or idiopathic focal segmental glomerulosclerosis (FSGS) a cause of nephrotic syndrome in children and adolescents, as well as an important cause of end stage renal disease in adults. FSGS is mainly associated with foot process effacement, proliferation of mesangial, endothelial and epithelial cells in the early stages followed by collapse of glomerular capillaries leading to scarring. It may lead to dramatic manifestations such as proteinuria, hypoaluminemia, and hypertension. Also, there are many inheritable genetic abnormalities that can cause podocyte damage of FSGS caused by mutations in proteins that are important for podocyte function. The genes include CD2AP, MYO1E, WNT1, and LAMB2.
On the far left, the diagram illustrates molecular interactions between a normal podocyte and matrix interactions. ACTN4 and SYNPO and DAG1 interacting with AGRN associate with the actin cytoskeleton; these actin associated proteins might play a role in maintaining podocyte and GBM architecture. DAG1 binds to UTRN, which in turn binds an actin filament, thus completing the link between the actin-based cytoskeleton and the extracellular matrix. Podocyte foot processes are anchored to the glomerular basement membrane (GBM) via ITGB1 and ITGA3 integrin complex and DAG1-UTRN complex. Transmembrane proteins such as LAMA5 and CD151 bind to ITGB1 and ITGA3, respectively. The intracellular integrins combine with cytoskeletal via intermediates which include TLN1, VCL, and PAX complex and the ILK, PARVA, and LIMS1 complex. (Guanghua Hu et. al 2013 - Biomedicine and Aging Pathology vol 3)
Upon primary podocyte injury, there are multiple pathways involved in podocyte injury. "Sustaining NPHS1 and phosphorylation might contribute to both anti-apoptotic signaling and actin polymerization. The CD80 pathway may be targeted by TLR4 or blocking the binding of B7-1 to slit diaphragm structure proteins such as KIRREL2/3. PLAUR could be inhibited by interfering with binding of PLAUR and ITGAV/B3 integrin, inhibiting ITGB3 integrin activation, or inhibiting binding of ITGAV/B3 integrin to VTN. The notch pathway can be targeted by interfering with its upstream activation by blocking the TGF-β1 effect, inhibiting γ-secretase, which is required for proteolytic receptor activation, or interfering with target gene transcription." (Reiser J. et al 2010 - Kidney Int vol 77) Post podocyte development, increased activation of NOTCH1 and WNT/CTNNB1 activities contribute to glomerulosclerosis. Expression of JAG1 on the ligand-expressing cell induces proteolytic cleavage of the Notch receptor on the signal-receiving cell, releasing the NOTCH1. DKK1 inhibits WNT1 binding to LRP5/6. By inhibiting the destruction of CTNNB1, CTNNB1 is stablilized. "The CTSL pathway could be targeted by specifically inhibiting CTSL expression or activity, shifting the equilibrium of SYNPO toward the phosphorylated form by inhibiting calcineurin-mediated dephosphorylation or enhancing PKA or CAMK2B-mediated phosphorylation, protecting SYNPO and DNM1 by compounds that bind to the CTSL cleavage site, or delivering cleavage-resistant SYNPO and DNM1 mutants." (Reiser J. et al 2010 - Kidney Int vol 77)
The destruction of podocyte’s cytoskeleton architecture leads to lose of normal podocyte epitopes such as VIM, SYNPO, and WT1, and lose of cyclin-dependent kinase inhibitors CDKN1C and CDKN1B. Also, podocytes acquire proliferation of CDKN1A. This leads to podocytopenia which have been shown to cause primary FSGS and then followed by end-stage renal disease (ESRD). FSGS is also induced by microRNA-193a and its downregulation of WT1, destroying podocyte foot processes.
There is insufficient evidence that segmental glomerular lesions can be caused by other drugs or toxins, apart from some used experimentally such as doxorubicin and puromycin aminonucleoside. 
Treatments such as steroids, high-dose cyclosporine, ritxuximab can reduce proteinuria based on their immunosuppressive properties and through stabilization of the podocyte actin cytoskeleton. </Comment>
  <BiopaxRef>f04</BiopaxRef>
  <BiopaxRef>f3c</BiopaxRef>
  <BiopaxRef>c7e</BiopaxRef>
  <BiopaxRef>f59</BiopaxRef>
  <BiopaxRef>b0a</BiopaxRef>
  <BiopaxRef>b9b</BiopaxRef>
  <BiopaxRef>db3</BiopaxRef>
  <BiopaxRef>ed0</BiopaxRef>
  <Graphics BoardWidth="3538.233481633219" BoardHeight="1369.8083211465942" />
  <DataNode TextLabel="PTPRO" GraphId="d3bec" Type="GeneProduct">
    <Graphics CenterX="2408.856663338384" CenterY="1003.8091932679254" Width="63.68907563025277" Height="20.0" ZOrder="32768" FontSize="10" Valign="Middle" Color="cc0033" />
    <Xref Database="Ensembl Human" ID="ENSG00000151490" />
  </DataNode>
  <DataNode TextLabel="LAMA5" GraphId="d6687" Type="GeneProduct">
    <Graphics CenterX="339.40077677751424" CenterY="1299.5080529137151" Width="42.722323049000714" Height="20.0" ZOrder="32768" FontSize="10" Valign="Middle" />
    <Xref Database="Ensembl Human" ID="ENSG00000130702" />
  </DataNode>
  <DataNode TextLabel="AGRN" GraphId="fa41a" Type="GeneProduct">
    <Graphics CenterX="449.19206534375587" CenterY="1306.3047861260552" Width="52.70417422867527" Height="19.999999999999964" ZOrder="32768" FontSize="10" Valign="Middle" />
    <Xref Database="Ensembl Human" ID="ENSG00000188157" />
  </DataNode>
  <DataNode TextLabel="SYNPO" GraphId="effa5" Type="GeneProduct">
    <Graphics CenterX="320.71475136916564" CenterY="1029.1523360353094" Width="57.2413793103444" Height="20.0" ZOrder="32768" FontSize="10" Valign="Middle" />
    <Xref Database="Ensembl Human" ID="ENSG00000171992" />
  </DataNode>
  <DataNode TextLabel="FAK" GraphId="deea7" Type="GeneProduct">
    <Graphics CenterX="311.8907949263344" CenterY="1115.792989392843" Width="32.66787658802266" Height="21.796733212341763" ZOrder="32768" FontSize="10" Valign="Middle" />
    <Xref Database="Ensembl Human" ID="Ensembl:ENSG00000169398" />
  </DataNode>
  <DataNode TextLabel="VCL" GraphId="b959b" Type="GeneProduct">
    <Graphics CenterX="365.0" CenterY="1117.6913559990132" Width="66.0" Height="20.0" ZOrder="32768" FontSize="10" Valign="Middle" />
    <Xref Database="Ensembl Human" ID="ENSG00000035403" />
  </DataNode>
  <DataNode TextLabel="CD151" GraphId="c989e" Type="GeneProduct">
    <Graphics CenterX="650.4227114377583" CenterY="1251.7113197013728" Width="51.15457712448347" Height="20.0" ZOrder="32768" FontSize="10" Valign="Middle" />
    <Xref Database="Ensembl Human" ID="ENSG00000177697" />
  </DataNode>
  <DataNode TextLabel="IRF6" GraphId="e0083" Type="GeneProduct">
    <Graphics CenterX="1305.9183058204387" CenterY="868.3413124492795" Width="43.06967281336665" Height="25.169635299896072" ZOrder="32768" FontSize="10" Valign="Middle" />
    <Xref Database="Ensembl Human" ID="ENSG00000117595" />
  </DataNode>
  <DataNode TextLabel="TLR4" GraphId="abe13" Type="GeneProduct">
    <Graphics CenterX="1290.749511643611" CenterY="974.2849939356272" Width="35.499023287221924" Height="20.0" ZOrder="32768" FontSize="10" Valign="Middle" />
    <Xref Database="Ensembl Human" ID="ENSG00000136869" />
  </DataNode>
  <DataNode TextLabel="DNM1" GraphId="aefb1" Type="GeneProduct">
    <Graphics CenterX="1432.2379905205355" CenterY="945.5157968677536" Width="42.72232304900184" Height="20.0" ZOrder="32768" FontSize="10" Valign="Middle" />
    <Xref Database="Ensembl Human" ID="ENSG00000106976" />
  </DataNode>
  <DataNode TextLabel="VTN" GraphId="e4234" Type="GeneProduct">
    <Graphics CenterX="1537.1467733318393" CenterY="1263.5110663782566" Width="45.444646098003375" Height="20.0" ZOrder="32768" FontSize="10" Valign="Middle" Color="0000ff" />
    <Xref Database="HGNC" ID="12724" />
  </DataNode>
  <DataNode TextLabel="PLAUR" GraphId="dd89c" Type="GeneProduct">
    <Graphics CenterX="1478.0386582164688" CenterY="1168.7688578553928" Width="44.23818166104979" Height="20.0" ZOrder="32768" FontSize="10" Valign="Middle" Color="0000ff" />
    <Xref Database="Ensembl Human" ID="ENSG00000011422" />
  </DataNode>
  <DataNode TextLabel="JAG1" GraphId="ba4ed" Type="GeneProduct">
    <Graphics CenterX="1902.483230659626" CenterY="996.6046660581754" Width="42.722323049001915" Height="20.0" ZOrder="32768" FontSize="10" Valign="Middle" />
    <Xref Database="Ensembl Human" ID="ENSG00000101384" />
  </DataNode>
  <DataNode TextLabel="FYN" GraphId="db538" Type="GeneProduct">
    <Graphics CenterX="1649.6135255067309" CenterY="1135.8082485230668" Width="35.87243971998953" Height="20.0" ZOrder="32768" FontSize="10" Valign="Middle" />
    <Xref Database="Ensembl Human" ID="ENSG00000010810" />
  </DataNode>
  <DataNode TextLabel="NCK1" GraphId="bf733" Type="GeneProduct">
    <Graphics CenterX="1707.4640865937051" CenterY="1099.7554158940275" Width="42.36798893785999" Height="18.877365828365747" ZOrder="32768" FontSize="10" Valign="Middle" />
    <Xref Database="Ensembl Human" ID="ENSG00000158092" />
  </DataNode>
  <DataNode TextLabel="TGFB1" GraphId="f4d9d" Type="GeneProduct">
    <Graphics CenterX="1971.9314901327778" CenterY="1209.1858185935498" Width="43.62976406533573" Height="20.0" ZOrder="32768" FontSize="10" Valign="Middle" Color="0000ff" />
    <Xref Database="HGNC" ID="11766" />
  </DataNode>
  <DataNode TextLabel="CTSL" GraphId="cc8e4" Type="GeneProduct">
    <Graphics CenterX="1488.412709529212" CenterY="879.7228862751097" Width="39.86172327370174" Height="20.0" ZOrder="32768" FontSize="10" Valign="Middle" Color="0000ff" />
    <Xref Database="Ensembl Human" ID="ENSG00000135047" />
  </DataNode>
  <DataNode TextLabel="KIRREL3" GraphId="b2d57" Type="GeneProduct" GroupRef="f41fa">
    <Graphics CenterX="1827.7083340360532" CenterY="1176.1384988342438" Width="59.82542563304901" Height="20.0" ZOrder="32768" FontSize="10" Valign="Middle" />
    <Xref Database="Ensembl Human" ID="ENSG00000149571" />
  </DataNode>
  <DataNode TextLabel="KIRREL2" GraphId="bf441" Type="GeneProduct" GroupRef="f41fa">
    <Graphics CenterX="1827.7083340360582" CenterY="1196.1384988342434" Width="59.82542563304897" Height="20.0" ZOrder="32768" FontSize="10" Valign="Middle" />
    <Xref Database="Ensembl Human" ID="ENSG00000126259" />
  </DataNode>
  <DataNode TextLabel="14-3-3" GraphId="e6470" Type="GeneProduct">
    <Graphics CenterX="1677.4370553612857" CenterY="870.3028943495095" Width="47.2595281306718" Height="17.85066113559847" ZOrder="32768" FontSize="10" Valign="Middle" />
    <Xref Database="Ensembl Human" ID="ENSG00000134308" />
  </DataNode>
  <DataNode TextLabel="AKT1" GraphId="ae3c2" Type="GeneProduct">
    <Graphics CenterX="1718.851398922732" CenterY="837.2548677704975" Width="40.907441016333806" Height="20.0" ZOrder="32768" FontSize="10" Valign="Middle" />
    <Xref Database="Ensembl Human" ID="ENSG00000142208" />
  </DataNode>
  <DataNode TextLabel="ITGAV" GraphId="a26ff" Type="GeneProduct">
    <Graphics CenterX="1543.2767889956424" CenterY="1146.8203654118752" Width="45.0" Height="23.640730823750346" ZOrder="32768" FontSize="10" Valign="Middle" Color="0000ff" />
    <Xref Database="Ensembl Human" ID="ENSG00000138448" />
  </DataNode>
  <DataNode TextLabel="CAMK2B" GraphId="ad1d2" Type="GeneProduct">
    <Graphics CenterX="1602.299049719116" CenterY="884.290439439281" Width="52.3809523809523" Height="20.0" ZOrder="32768" FontSize="10" Valign="Middle" Color="cc0033" />
    <Xref Database="Ensembl Human" ID="ENSG00000058404" />
  </DataNode>
  <DataNode TextLabel="DKK1" GraphId="d6ede" Type="GeneProduct">
    <Graphics CenterX="1986.0126004095023" CenterY="964.9169423006257" Width="42.85714285714266" Height="20.0" ZOrder="32768" FontSize="10" Valign="Middle" />
    <Xref Database="Ensembl Human" ID="ENSG00000107984" />
  </DataNode>
  <DataNode TextLabel="ITGB3" GraphId="b37a8" Type="GeneProduct">
    <Graphics CenterX="1543.2767889956424" CenterY="1168.6407308237503" Width="45.0" Height="20.0" ZOrder="32768" FontSize="10" Valign="Middle" Color="0000ff" />
    <Xref Database="Ensembl Human" ID="ENSG00000259207" />
  </DataNode>
  <DataNode TextLabel="CD2AP" GraphId="fc4b6" Type="GeneProduct">
    <Graphics CenterX="1783.6756257817087" CenterY="547.0936158959391" Width="80.0" Height="20.0" ZOrder="32770" FontSize="10" Valign="Middle" Color="cc0033" />
    <Xref Database="Ensembl Human" ID="ENSG00000198087" />
  </DataNode>
  <DataNode TextLabel="CsA" GraphId="bd638" Type="Metabolite">
    <Graphics CenterX="1537.966233079473" CenterY="970.5746843273957" Width="80.0" Height="20.0" ZOrder="32772" FontSize="10" Valign="Middle" Color="33ff00" />
    <Xref Database="PubChem-compound" ID="5284373" />
  </DataNode>
  <DataNode TextLabel="KRT8" GraphId="f6b75" Type="GeneProduct">
    <Graphics CenterX="2605.356663338386" CenterY="1044.8091932679258" Width="80.0" Height="20.0" ZOrder="32774" FontSize="10" Valign="Middle" />
    <Xref Database="Ensembl Human" ID="ENSG00000170421" />
  </DataNode>
  <DataNode TextLabel="NPHS2" GraphId="ab414" Type="GeneProduct">
    <Graphics CenterX="637.0" CenterY="182.0" Width="80.0" Height="20.0" ZOrder="32778" FontSize="10" Valign="Middle" />
    <Xref Database="Ensembl Human" ID="ENSG00000116218" />
  </DataNode>
  <DataNode TextLabel="LAMB2" GraphId="f6521" Type="GeneProduct" GroupRef="c0e2e">
    <Graphics CenterX="633.8055555555553" CenterY="569.6851851851851" Width="80.0" Height="20.0" ZOrder="32780" FontSize="10" Valign="Middle" />
    <Xref Database="Ensembl Human" ID="ENSG00000172037" />
  </DataNode>
  <DataNode TextLabel="NPHS1" GraphId="b7ee9" Type="GeneProduct">
    <Graphics CenterX="637.0" CenterY="154.0" Width="80.0" Height="20.0" ZOrder="32782" FontSize="10" Valign="Middle" />
    <Xref Database="Ensembl Human" ID="ENSG00000161270" />
  </DataNode>
  <DataNode TextLabel="PLCG1" GraphId="d8fdc" Type="GeneProduct">
    <Graphics CenterX="1499.1463587572389" CenterY="1100.6694985953202" Width="54.52204496761988" Height="20.0" ZOrder="32784" FontSize="10" Valign="Middle" Color="0000ff" />
    <Xref Database="Ensembl Human" ID="ENSG00000124181" />
  </DataNode>
  <DataNode TextLabel="CDKN1B" GraphId="b514b" Type="GeneProduct">
    <Graphics CenterX="2716.509915819092" CenterY="1120.9381899603184" Width="62.0" Height="20.0" ZOrder="32786" FontSize="10" Valign="Middle" Color="cc0033" />
    <Xref Database="Ensembl Human" ID="ENSG00000111276" />
  </DataNode>
  <DataNode TextLabel="RITUXIMAB" GraphId="d084a" Type="Metabolite">
    <Graphics CenterX="1188.504048205526" CenterY="1083.4150204618484" Width="80.0" Height="20.0" ZOrder="32788" FontSize="10" Valign="Middle" Color="33ff00" />
    <Xref Database="CAS" ID="174722-31-7" />
  </DataNode>
  <DataNode TextLabel="CR1" GraphId="c8b23" Type="GeneProduct">
    <Graphics CenterX="2408.856663338384" CenterY="1043.8091932679254" Width="63.68907563025277" Height="20.0" ZOrder="32790" FontSize="10" Valign="Middle" Color="cc0033" />
    <Xref Database="Ensembl Human" ID="ENSG00000203710" />
  </DataNode>
  <DataNode TextLabel="PAX2" GraphId="fa5c3" Type="GeneProduct">
    <Graphics CenterX="2605.356663338386" CenterY="1024.8091932679258" Width="80.0" Height="20.0" ZOrder="32792" FontSize="10" Valign="Middle" />
    <Xref Database="Ensembl Human" ID="ENSG00000075891" />
  </DataNode>
  <DataNode TextLabel="PODXL" GraphId="e7d67" Type="GeneProduct">
    <Graphics CenterX="2408.856663338384" CenterY="983.8091932679254" Width="63.68907563025277" Height="20.0" ZOrder="32794" FontSize="10" Valign="Middle" Color="cc0033" />
    <Xref Database="Ensembl Human" ID="ENSG00000128567" />
  </DataNode>
  <DataNode TextLabel="LMX1B" GraphId="ec5dd" Type="GeneProduct" GroupRef="c0e2e">
    <Graphics CenterX="633.8055555555553" CenterY="457.68518518518516" Width="80.0" Height="20.0" ZOrder="32798" FontSize="10" Valign="Middle" />
    <Xref Database="Ensembl Human" ID="ENSG00000136944" />
  </DataNode>
  <DataNode TextLabel="MYO1E" GraphId="eafc9" Type="GeneProduct">
    <Graphics CenterX="635.0" CenterY="364.0" Width="80.0" Height="20.0" ZOrder="32802" FontSize="10" Valign="Middle" />
    <Xref Database="Ensembl Human" ID="ENSG00000157483" />
  </DataNode>
  <DataNode TextLabel="SCARB2" GraphId="f5f6a" Type="GeneProduct" GroupRef="c0e2e">
    <Graphics CenterX="633.8055555555553" CenterY="483.68518518518516" Width="80.0" Height="20.0" ZOrder="32804" FontSize="10" Valign="Middle" />
    <Xref Database="Ensembl Human" ID="ENSG00000138760" />
  </DataNode>
  <DataNode TextLabel="MT-TL1" GraphId="d79c9" Type="GeneProduct">
    <Graphics CenterX="984.792494481236" CenterY="598.1037527593819" Width="129.03642384105953" Height="20.000000000000007" ZOrder="32808" FontSize="10" Valign="Middle" />
    <Xref Database="OMIM" ID="MIM:590050" />
  </DataNode>
  <DataNode TextLabel="NON-MUSCLE MYOSIN-1E" GraphId="fc446" Type="GeneProduct">
    <Graphics CenterX="985.8962472406181" CenterY="362.1037527593819" Width="146.0" Height="22.0" ZOrder="32810" FontSize="10" Valign="Middle" />
    <Xref Database="Ensembl Human" ID="ENSG00000157483" />
  </DataNode>
  <DataNode TextLabel="FAT1" GraphId="f0f50" Type="GeneProduct">
    <Graphics CenterX="1783.6756257817087" CenterY="527.093615895939" Width="80.0" Height="20.0" ZOrder="32812" FontSize="10" Valign="Middle" Color="cc0033" />
    <Xref Database="Ensembl Human" ID="ENSG00000083857" />
  </DataNode>
  <DataNode TextLabel="LMX1B" GraphId="fd580" Type="GeneProduct">
    <Graphics CenterX="984.7924944812361" CenterY="457.93377483443714" Width="129.03642384105956" Height="20.000000000000007" ZOrder="32814" FontSize="10" Valign="Middle" />
    <Xref Database="Ensembl Human" ID="ENSG00000136944" />
  </DataNode>
  <DataNode TextLabel="ITGB4" GraphId="f09c4" Type="GeneProduct" GroupRef="c0e2e">
    <Graphics CenterX="633.8055555555552" CenterY="541.6851851851851" Width="80.0" Height="20.0" ZOrder="32818" FontSize="10" Valign="Middle" />
    <Xref Database="Ensembl Human" ID="ENSG00000132470" />
  </DataNode>
  <DataNode TextLabel="MT-TL1" GraphId="cf231" Type="GeneProduct" GroupRef="c0e2e">
    <Graphics CenterX="633.8055555555552" CenterY="600.6851851851851" Width="80.0" Height="20.0" ZOrder="32822" FontSize="10" Valign="Middle" />
    <Xref Database="OMIM" ID="MIM:590050" />
  </DataNode>
  <DataNode TextLabel="COL4A5" GraphId="c5731" Type="GeneProduct" GroupRef="b2bdb">
    <Graphics CenterX="561.8476647886201" CenterY="1312.52444602362" Width="53.273193124789955" Height="19.999999999999964" ZOrder="32824" FontSize="10" Valign="Middle" />
    <Xref Database="Ensembl Human" ID="ENSG00000188153" />
  </DataNode>
  <DataNode TextLabel="CDKN1C" GraphId="b6e60" Type="GeneProduct">
    <Graphics CenterX="2716.509915819092" CenterY="1100.9381899603181" Width="62.0" Height="20.0" ZOrder="32826" FontSize="10" Valign="Middle" Color="cc0033" />
    <Xref Database="Ensembl Human" ID="ENSG00000129757" />
  </DataNode>
  <DataNode TextLabel="MME" GraphId="c191d" Type="GeneProduct">
    <Graphics CenterX="2408.856663338384" CenterY="1023.8091932679254" Width="63.68907563025277" Height="20.0" ZOrder="32828" FontSize="10" Valign="Middle" Color="cc0033" />
    <Xref Database="Ensembl Human" ID="ENSG00000196549" />
  </DataNode>
  <DataNode TextLabel="MYCOPHENOLATE MOFETIL" GraphId="c22be" Type="Metabolite">
    <Graphics CenterX="1110.0516672531428" CenterY="1121.4150204618475" Width="175.0" Height="26.0" ZOrder="32830" FontSize="10" Valign="Middle" Color="33ff00" />
    <Xref Database="PubChem-compound" ID="5281078" />
  </DataNode>
  <DataNode TextLabel="VIM" GraphId="b7153" Type="GeneProduct">
    <Graphics CenterX="2408.856663338384" CenterY="943.8091932679254" Width="63.68907563025277" Height="20.0" ZOrder="32832" FontSize="10" Valign="Middle" Color="cc0033" />
    <Xref Database="Ensembl Human" ID="ENSG00000026025" />
  </DataNode>
  <DataNode TextLabel="CDKN1A" GraphId="baa92" Type="GeneProduct">
    <Graphics CenterX="2604.356663338386" CenterY="1004.8091932679254" Width="80.0" Height="20.0" ZOrder="32836" FontSize="10" Valign="Middle" />
    <Xref Database="Ensembl Human" ID="ENSG00000124762" />
  </DataNode>
  <DataNode TextLabel="CD151" GraphId="c4671" Type="GeneProduct" GroupRef="c0e2e">
    <Graphics CenterX="633.8055555555553" CenterY="511.6851851851852" Width="80.0" Height="20.0" ZOrder="32838" FontSize="10" Valign="Middle" />
    <Xref Database="Ensembl Human" ID="ENSG00000177697" />
  </DataNode>
  <DataNode TextLabel="PODXL" GraphId="cab55" Type="GeneProduct">
    <Graphics CenterX="1783.6756257817087" CenterY="487.09361589593874" Width="80.0" Height="20.0" ZOrder="32840" FontSize="10" Valign="Middle" Color="cc0033" />
    <Xref Database="Ensembl Human" ID="ENSG00000128567" />
  </DataNode>
  <DataNode TextLabel="NPHS1" GraphId="b82a2" Type="GeneProduct">
    <Graphics CenterX="1783.6756257817087" CenterY="507.0936158959389" Width="80.0" Height="20.0" ZOrder="32844" FontSize="10" Valign="Middle" Color="cc0033" />
    <Xref Database="Ensembl Human" ID="ENSG00000161270" />
  </DataNode>
  <DataNode TextLabel="PLCE1" GraphId="dd725" Type="GeneProduct">
    <Graphics CenterX="637.0" CenterY="212.0" Width="80.0" Height="20.0" ZOrder="32848" FontSize="10" Valign="Middle" />
    <Xref Database="Ensembl Human" ID="ENSG00000138193" />
  </DataNode>
  <DataNode TextLabel="CD2AP" GraphId="f0ea4" Type="GeneProduct">
    <Graphics CenterX="637.0" CenterY="241.0" Width="80.0" Height="20.0" ZOrder="32852" FontSize="10" Valign="Middle" />
    <Xref Database="Ensembl Human" ID="ENSG00000198087" />
  </DataNode>
  <DataNode TextLabel="ACTN4" GraphId="d6bfd" Type="GeneProduct">
    <Graphics CenterX="638.0" CenterY="272.0" Width="80.0" Height="20.0" ZOrder="32854" FontSize="10" Valign="Middle" />
    <Xref Database="OMIM" ID="MIM:604638" />
  </DataNode>
  <DataNode TextLabel="NMMHC" GraphId="a93c3" Type="GeneProduct">
    <Graphics CenterX="984.792494481236" CenterY="695.0" Width="129.03642384105953" Height="20.000000000000007" ZOrder="32856" FontSize="10" Valign="Middle" />
    <Xref Database="Ensembl Human" ID="ENSG00000100345" />
  </DataNode>
  <DataNode TextLabel="HHARP" GraphId="ffe32" Type="GeneProduct">
    <Graphics CenterX="984.792494481236" CenterY="669.1037527593819" Width="129.03642384105953" Height="20.000000000000007" ZOrder="32858" FontSize="10" Valign="Middle" />
    <Xref Database="Ensembl Human" ID="ENSG00000138375" />
  </DataNode>
  <DataNode TextLabel="WT1" GraphId="cef82" Type="GeneProduct">
    <Graphics CenterX="984.792494481236" CenterY="638.1037527593818" Width="129.03642384105953" Height="20.000000000000007" ZOrder="32860" FontSize="10" Valign="Middle" />
    <Xref Database="Ensembl Human" ID="ENSG00000184937" />
  </DataNode>
  <DataNode TextLabel="FORMIN INF2&#xA;" GraphId="f112b" Type="GeneProduct">
    <Graphics CenterX="985.8962472406181" CenterY="328.1037527593819" Width="125.0" Height="20.0" ZOrder="32862" FontSize="10" Valign="Middle" />
    <Xref Database="Ensembl Human" ID="ENSG00000203485" />
  </DataNode>
  <DataNode TextLabel="TRPC6" GraphId="c9711" Type="GeneProduct">
    <Graphics CenterX="985.8962472406181" CenterY="300.1037527593819" Width="125.0" Height="20.0" ZOrder="32864" FontSize="10" Valign="Middle" />
    <Xref Database="Ensembl Human" ID="ENSG00000137672" />
  </DataNode>
  <DataNode TextLabel="AACTININ4" GraphId="daa11" Type="GeneProduct">
    <Graphics CenterX="985.8962472406181" CenterY="270.1037527593819" Width="125.0" Height="20.0" ZOrder="32866" FontSize="10" Valign="Middle" />
    <Xref Database="OMIM" ID="MIM:604638" />
  </DataNode>
  <DataNode TextLabel="CD2AP" GraphId="a0ce4" Type="GeneProduct">
    <Graphics CenterX="985.8962472406181" CenterY="241.1037527593819" Width="125.0" Height="20.0" ZOrder="32868" FontSize="10" Valign="Middle" />
    <Xref Database="Ensembl Human" ID="ENSG00000198087" />
  </DataNode>
  <DataNode TextLabel="PHOSPHOLIPASE CE1" GraphId="be3ec" Type="GeneProduct">
    <Graphics CenterX="985.8962472406181" CenterY="210.1037527593819" Width="125.0" Height="20.0" ZOrder="32870" FontSize="10" Valign="Middle" />
    <Xref Database="Ensembl Human" ID="ENSG00000138193" />
  </DataNode>
  <DataNode TextLabel="PODOCIN" GraphId="bcb45" Type="GeneProduct">
    <Graphics CenterX="984.8962472406181" CenterY="183.1037527593819" Width="125.0" Height="20.0" ZOrder="32872" FontSize="10" Valign="Middle" />
    <Xref Database="Ensembl Human" ID="ENSG00000116218" />
  </DataNode>
  <DataNode TextLabel="NEPHRIN&#xA;" GraphId="ce7a7" Type="GeneProduct">
    <Graphics CenterX="985.8962472406181" CenterY="154.6037527593819" Width="125.0" Height="21.0" ZOrder="32874" FontSize="10" Valign="Middle" />
    <Xref Database="Ensembl Human" ID="ENSG00000161270" />
  </DataNode>
  <DataNode TextLabel="MYH9" GraphId="e7a03" Type="GeneProduct" GroupRef="c0e2e">
    <Graphics CenterX="633.8055555555554" CenterY="694.6851851851851" Width="80.0" Height="20.0" ZOrder="32876" FontSize="10" Valign="Middle" />
    <Xref Database="Ensembl Human" ID="ENSG00000100345" />
  </DataNode>
  <DataNode TextLabel="SMARCAL1" GraphId="e8937" Type="GeneProduct" GroupRef="c0e2e">
    <Graphics CenterX="633.8055555555554" CenterY="664.6851851851851" Width="80.0" Height="20.0" ZOrder="32878" FontSize="10" Valign="Middle" />
    <Xref Database="Ensembl Human" ID="ENSG00000138375" />
  </DataNode>
  <DataNode TextLabel="WT1" GraphId="b4364" Type="GeneProduct" GroupRef="c0e2e">
    <Graphics CenterX="633.8055555555553" CenterY="635.6851851851851" Width="80.0" Height="20.0" ZOrder="32880" FontSize="10" Valign="Middle" />
    <Xref Database="Ensembl Human" ID="ENSG00000184937" />
  </DataNode>
  <DataNode TextLabel="INF2" GraphId="dba4f" Type="GeneProduct">
    <Graphics CenterX="637.0" CenterY="332.0" Width="80.0" Height="20.0" ZOrder="32882" FontSize="10" Valign="Middle" />
    <Xref Database="Ensembl Human" ID="ENSG00000203485" />
  </DataNode>
  <DataNode TextLabel="TRPC6" GraphId="bf320" Type="GeneProduct">
    <Graphics CenterX="637.0" CenterY="302.0" Width="80.0" Height="20.0" ZOrder="32884" FontSize="10" Valign="Middle" />
    <Xref Database="Ensembl Human" ID="ENSG00000137672" />
  </DataNode>
  <DataNode TextLabel="LAMB2" GraphId="ca985" Type="GeneProduct">
    <Graphics CenterX="984.792494481236" CenterY="566.1037527593819" Width="129.03642384105953" Height="19.999999999999943" ZOrder="32930" FontSize="10" Valign="Middle" />
    <Xref Database="Ensembl Human" ID="ENSG00000172037" />
  </DataNode>
  <DataNode TextLabel="ITGB4" GraphId="b3274" Type="GeneProduct">
    <Graphics CenterX="984.792494481236" CenterY="542.8300220750552" Width="129.03642384105953" Height="20.000000000000007" ZOrder="32932" FontSize="10" Valign="Middle" />
    <Xref Database="Ensembl Human" ID="ENSG00000132470" />
  </DataNode>
  <DataNode TextLabel="CD151" GraphId="c1da7" Type="GeneProduct">
    <Graphics CenterX="984.792494481236" CenterY="508.72626931567333" Width="129.03642384105953" Height="20.000000000000007" ZOrder="32934" FontSize="10" Valign="Middle" />
    <Xref Database="Ensembl Human" ID="ENSG00000177697" />
  </DataNode>
  <DataNode TextLabel="SCARB2" GraphId="ed694" Type="GeneProduct">
    <Graphics CenterX="984.792494481236" CenterY="481.62251655629143" Width="129.03642384105953" Height="20.000000000000007" ZOrder="32938" FontSize="10" Valign="Middle" />
    <Xref Database="Ensembl Human" ID="ENSG00000138760" />
  </DataNode>
  <DataNode TextLabel="WT1" GraphId="e1fec" Type="GeneProduct">
    <Graphics CenterX="1613.2146691704033" CenterY="513.3083491691909" Width="80.0" Height="20.0" ZOrder="32950" FontSize="10" Valign="Middle" Color="cc0033" />
    <Xref Database="Ensembl Human" ID="ENSG00000184937" />
  </DataNode>
  <DataNode TextLabel="PCNA" GraphId="d7392" Type="GeneProduct">
    <Graphics CenterX="2768.334086080122" CenterY="943.8337100402196" Width="80.0" Height="20.0" ZOrder="32952" FontSize="10" Valign="Middle" />
    <Xref Database="Ensembl Human" ID="ENSG00000132646" />
  </DataNode>
  <DataNode TextLabel="MKI67" GraphId="dcceb" Type="GeneProduct">
    <Graphics CenterX="2768.3340860801222" CenterY="963.8337100402193" Width="80.00000000000001" Height="19.99999999999996" ZOrder="32954" FontSize="10" Valign="Middle" />
    <Xref Database="Ensembl Human" ID="ENSG00000148773" />
  </DataNode>
  <DataNode TextLabel="CADHERIN" GraphId="f5f03" Type="GeneProduct">
    <Graphics CenterX="2605.356663338386" CenterY="1064.809193267926" Width="80.0" Height="20.0" ZOrder="32956" FontSize="10" Valign="Middle" />
    <Xref Database="Ensembl Human" ID="ENSG00000170558" />
  </DataNode>
  <DataNode TextLabel="CLDN1" GraphId="eb6ca" Type="GeneProduct">
    <Graphics CenterX="2605.356663338386" CenterY="1084.8091932679258" Width="80.0" Height="20.0" ZOrder="32958" FontSize="10" Valign="Middle" />
    <Xref Database="Ensembl Human" ID="ENSG00000163347" />
  </DataNode>
  <DataNode TextLabel="WT1" GraphId="f75f7" Type="GeneProduct">
    <Graphics CenterX="2408.856663338384" CenterY="1063.8091932679254" Width="63.68907563025277" Height="20.0" ZOrder="33012" FontSize="10" Valign="Middle" Color="cc0033" />
    <Xref Database="Ensembl Human" ID="ENSG00000184937" />
  </DataNode>
  <DataNode TextLabel="SYNPO" GraphId="c4b62" Type="GeneProduct">
    <Graphics CenterX="2408.856663338384" CenterY="963.8091932679254" Width="63.68907563025277" Height="20.0" ZOrder="33014" FontSize="10" Valign="Middle" Color="cc0033" />
    <Xref Database="Ensembl Human" ID="ENSG00000171992" />
  </DataNode>
  <DataNode TextLabel="COL4A3" GraphId="f8391" Type="GeneProduct" GroupRef="b2bdb">
    <Graphics CenterX="561.84766478862" CenterY="1272.52444602362" Width="53.27319312478994" Height="20.0" ZOrder="33032" FontSize="10" Valign="Middle" />
    <Xref Database="Ensembl Human" ID="ENSG00000169031" />
  </DataNode>
  <DataNode TextLabel="COL4A4" GraphId="d2fa8" Type="GeneProduct" GroupRef="b2bdb">
    <Graphics CenterX="561.84766478862" CenterY="1292.52444602362" Width="53.27319312478994" Height="20.0" ZOrder="33034" FontSize="10" Valign="Middle" />
    <Xref Database="Ensembl Human" ID="ENSG00000081052" />
  </DataNode>
  <DataNode TextLabel="ACTN4" GraphId="d23c9" Type="GeneProduct">
    <Graphics CenterX="512.8218294090924" CenterY="1014.9345501913878" Width="45.37205081669673" Height="20.0" ZOrder="33041" FontSize="10" Valign="Middle" />
    <Xref Database="OMIM" ID="MIM:604638" />
  </DataNode>
  <DataNode TextLabel="LIMS1" GraphId="e2ff6" Type="GeneProduct">
    <Graphics CenterX="563.57500545265" CenterY="1123.747617342026" Width="46.35208711433668" Height="20.0" ZOrder="33070" FontSize="10" Valign="Middle" />
    <Xref Database="Ensembl Human" ID="ENSG00000169756" />
  </DataNode>
  <DataNode TextLabel="NPHS1" GraphId="b15cc" Type="GeneProduct" GroupRef="f41fa">
    <Graphics CenterX="1827.7083340360582" CenterY="1156.1384988342431" Width="59.82542563304897" Height="20.0" ZOrder="33071" FontSize="10" Valign="Middle" />
    <Xref Database="Ensembl Human" ID="ENSG00000161270" />
  </DataNode>
  <DataNode TextLabel="PODOCIN" GraphId="daf2f" Type="GeneProduct">
    <Graphics CenterX="1753.325565343807" CenterY="1078.9621778088926" Width="63.35989467070976" Height="20.0" ZOrder="33073" FontSize="10" Valign="Middle" />
    <Xref Database="Ensembl Human" ID="ENSG00000116218" />
  </DataNode>
  <DataNode TextLabel="CD80" GraphId="d2edd" Type="GeneProduct">
    <Graphics CenterX="1290.0215484725577" CenterY="1087.3439911797136" Width="43.44111238061716" Height="25.358324145534823" ZOrder="33083" FontSize="10" Valign="Middle" Color="0000ff" />
    <Xref Database="Ensembl Human" ID="ENSG00000121594" />
  </DataNode>
  <DataNode TextLabel="NOTCH1" GraphId="adc80" Type="GeneProduct">
    <Graphics CenterX="1818.4518809474748" CenterY="998.6411929531081" Width="54.59683691988505" Height="20.0" ZOrder="33117" FontSize="10" Valign="Middle" />
    <Xref Database="Ensembl Human" ID="ENSG00000148400" />
  </DataNode>
  <DataNode TextLabel="SYNPO" GraphId="cec0f" Type="GeneProduct">
    <Graphics CenterX="1538.9891206173825" CenterY="914.23358133005" Width="63.29876415175704" Height="16.501598824647047" ZOrder="33130" FontSize="10" Valign="Middle" Color="0000ff" />
    <Xref Database="Ensembl Human" ID="ENSG00000171992" />
  </DataNode>
  <DataNode TextLabel="CTNNB1" GraphId="f437e" Type="GeneProduct">
    <Graphics CenterX="1762.909480054929" CenterY="935.9572480797167" Width="57.0" Height="20.0" ZOrder="33150" FontSize="10" Valign="Middle" Color="0000ff" />
    <Xref Database="Ensembl Human" ID="ENSG00000168036" />
  </DataNode>
  <DataNode TextLabel="NOTCH1" GraphId="a2529" Type="GeneProduct">
    <Graphics CenterX="1763.5401888174815" CenterY="888.7056125467444" Width="54.59683691988505" Height="20.0" ZOrder="33151" FontSize="10" Valign="Middle" Color="0000ff" />
    <Xref Database="Ensembl Human" ID="ENSG00000148400" />
  </DataNode>
  <DataNode TextLabel="LRP6" GraphId="b6499" Type="GeneProduct">
    <Graphics CenterX="1822.8044311440083" CenterY="967.0020213156945" Width="47.29773717645412" Height="23.193311282618424" ZOrder="33154" FontSize="10" Valign="Middle" />
    <Xref Database="Ensembl Human" ID="ENSG00000070018" />
  </DataNode>
  <DataNode TextLabel="LRP5" GraphId="dfef6" Type="GeneProduct">
    <Graphics CenterX="1822.8044311440083" CenterY="945.4053656743853" Width="47.29773717645412" Height="20.0" ZOrder="33155" FontSize="10" Valign="Middle" />
    <Xref Database="Ensembl Human" ID="ENSG00000162337" />
  </DataNode>
  <DataNode TextLabel="TRPC6" GraphId="c774c" Type="GeneProduct">
    <Graphics CenterX="1760.820837927236" CenterY="1026.4079382579932" Width="52.779492833517104" Height="22.15656008820406" ZOrder="33166" FontSize="10" Valign="Middle" Color="0000ff" />
    <Xref Database="Ensembl Human" ID="ENSG00000137672" />
  </DataNode>
  <DataNode TextLabel="TLN1" GraphId="bc00c" Type="GeneProduct">
    <Graphics CenterX="325.0" CenterY="1148.3865128452387" Width="112.0" Height="19.226974309522575" ZOrder="33203" FontSize="10" Valign="Middle" />
    <Xref Database="Ensembl Human" ID="ENSG00000137076" />
  </DataNode>
  <DataNode TextLabel="ILK" GraphId="b721a" Type="GeneProduct">
    <Graphics CenterX="404.447963710363" CenterY="1149.5624993746944" Width="44.53720508166952" Height="19.999999999999964" ZOrder="33204" FontSize="10" Valign="Middle" />
    <Xref Database="Ensembl Human" ID="ENSG00000166333" />
  </DataNode>
  <DataNode TextLabel="ITGB1" GraphId="e04c8" Type="GeneProduct">
    <Graphics CenterX="364.4479637103629" CenterY="1248.5624993746944" Width="44.53720508166952" Height="19.999999999999964" ZOrder="33205" FontSize="10" Valign="Middle" />
    <Xref Database="Ensembl Human" ID="ENSG00000150093" />
  </DataNode>
  <DataNode TextLabel="ITGA3" GraphId="b4849" Type="GeneProduct">
    <Graphics CenterX="410.4479637103631" CenterY="1247.5624993746942" Width="44.53720508166954" Height="20.0" ZOrder="33206" FontSize="10" Valign="Middle" />
    <Xref Database="Ensembl Human" ID="ENSG00000005884" />
  </DataNode>
  <DataNode TextLabel="DAG1" GraphId="d806b" Type="GeneProduct">
    <Graphics CenterX="476.9199891147091" CenterY="1170.3047861260552" Width="56.16002177058181" Height="19.999999999999964" ZOrder="33211" FontSize="10" Valign="Middle" />
    <Xref Database="Ensembl Human" ID="ENSG00000173402" />
  </DataNode>
  <DataNode TextLabel="PARVA" GraphId="d04b5" Type="GeneProduct">
    <Graphics CenterX="542.0740980116325" CenterY="1143.6187607177067" Width="42.722323049002114" Height="20.0" ZOrder="33215" FontSize="10" Valign="Middle" />
    <Xref Database="OMIM" ID="MIM:608120" />
  </DataNode>
  <DataNode TextLabel="ILK" GraphId="df45e" Type="GeneProduct">
    <Graphics CenterX="580.8944246903994" CenterY="1144.7657661623537" Width="32.232304900181106" Height="19.999999999999964" ZOrder="33216" FontSize="10" Valign="Middle" />
    <Xref Database="Ensembl Human" ID="ENSG00000166333" />
  </DataNode>
  <DataNode TextLabel="UTRN" GraphId="fc4a8" Type="GeneProduct">
    <Graphics CenterX="452.9960580842268" CenterY="1089.6550583583585" Width="40.83484573502811" Height="20.0" ZOrder="33217" FontSize="10" Valign="Middle" />
    <Xref Database="Ensembl Human" ID="ENSG00000152818" />
  </DataNode>
  <DataNode TextLabel="WNT1" GraphId="e01f0" Type="GeneProduct">
    <Graphics CenterX="1869.8044311440083" CenterY="964.5986769570037" Width="47.297737176454035" Height="19.999999999999986" ZOrder="33219" FontSize="10" Valign="Middle" Color="0000ff" />
    <Xref Database="OMIM" ID="164820" />
  </DataNode>
  <Interaction GraphId="id7a19d719">
    <Graphics ZOrder="-33" LineThickness="9.0" Color="cccc00">
      <Point X="417.0" Y="1090.0" />
      <Point X="471.0" Y="1122.0" />
    </Graphics>
    <Xref Database="" ID="" />
  </Interaction>
  <Interaction GraphId="idd84cc815">
    <Graphics ConnectorType="Curved" ZOrder="-29" LineThickness="1.0">
      <Point X="1708.6245386686485" Y="827.2548677704975" GraphRef="ae3c2" RelX="-0.5" RelY="-1.0" />
      <Point X="1803.7436758550361" Y="764.0573318632855" />
      <Point X="1898.862813041424" Y="760.4252638210735" GraphRef="c6ff3" RelX="0.0" RelY="-1.0" ArrowHead="mim-conversion" />
    </Graphics>
    <Xref Database="" ID="" />
  </Interaction>
  <Interaction GraphId="idf1ce1fa1">
    <Graphics ZOrder="12288" LineThickness="1.0">
      <Point X="1653.2146691704033" Y="513.3083491691909" GraphRef="e1fec" RelX="1.0" RelY="0.0" />
      <Point X="1716.5667034178614" Y="512.446528488345" ArrowHead="Arrow" />
    </Graphics>
    <Xref Database="" ID="" />
  </Interaction>
  <Interaction GraphId="idf5736671">
    <Graphics ConnectorType="Curved" ZOrder="12288" LineThickness="1.0">
      <Point X="1768.9801543550154" Y="1059.6141124586545" GraphRef="a1b1e" RelX="-1.0" RelY="0.5" />
      <Point X="1601.0" Y="960.0" GraphRef="cc39b" RelX="0.0" RelY="1.0" ArrowHead="Arrow" />
    </Graphics>
    <Xref Database="" ID="" />
  </Interaction>
  <Interaction GraphId="idf8f797f1">
    <Graphics ZOrder="12288" LineThickness="1.0" Color="cc00ff">
      <Point X="1465.9446812579483" Y="1198.5424097063515" GraphRef="b0b0f" RelX="0.0" RelY="-1.0" />
      <Point X="1465.2701212789416" Y="1183.0209481808158" />
    </Graphics>
    <Xref Database="" ID="" />
  </Interaction>
  <Interaction GraphId="idfff5c8f3">
    <Graphics ZOrder="12288" LineThickness="1.0">
      <Point X="1425.5788313120177" Y="886.438809261301" />
      <Point X="1455.3472987872105" Y="872.1058434399117" ArrowHead="mim-catalysis" />
    </Graphics>
    <Xref Database="" ID="" />
  </Interaction>
  <Interaction GraphId="id6ce2fcfa">
    <Graphics ConnectorType="Elbow" ZOrder="12288" LineThickness="1.0">
      <Point X="1686.2800921247751" Y="1099.7554158940275" GraphRef="bf733" RelX="-1.0" RelY="0.0" />
      <Point X="1572.0" Y="1056.5" GraphRef="cc73b" RelX="1.0" RelY="0.0" ArrowHead="Arrow" />
    </Graphics>
    <Xref Database="" ID="" />
  </Interaction>
  <Interaction GraphId="iddbe1455b">
    <Graphics ZOrder="12288" LineThickness="1.0">
      <Point X="1667.5497453667258" Y="1135.8082485230668" GraphRef="db538" RelX="1.0" RelY="0.0" />
      <Point X="1736.4939360529218" Y="1119.0738699007718" ArrowHead="Arrow" />
    </Graphics>
    <Xref Database="" ID="" />
  </Interaction>
  <Interaction GraphId="ide6cf272f">
    <Graphics ZOrder="12288" LineThickness="1.0">
      <Point X="1780.680593882685" Y="1134.9348203514926" GraphRef="f042a" RelX="0.0" RelY="0.0" />
      <Point X="1739.0674384417457" Y="1108.0036226177335" GraphRef="b9a0e" RelX="0.0" RelY="1.0" ArrowHead="Arrow" />
    </Graphics>
    <Xref Database="" ID="" />
  </Interaction>
  <Interaction GraphId="id8dcf8bcf">
    <Graphics ZOrder="12288" LineThickness="1.0">
      <Point X="1851.1576626240353" Y="1062.9217199558984" />
      <Point X="1764.0573318632855" Y="1060.7166482910695" ArrowHead="Arrow" />
    </Graphics>
    <Xref Database="" ID="" />
  </Interaction>
  <Interaction GraphId="id865022">
    <Graphics ZOrder="12288" LineThickness="1.0">
      <Point X="1707.4640865937051" Y="1090.3167329798446" GraphRef="bf733" RelX="0.0" RelY="-1.0" />
      <Point X="1705.0" Y="1002.0" GraphRef="ac049" RelX="0.0" RelY="1.0" ArrowHead="Arrow" />
    </Graphics>
    <Xref Database="" ID="" />
  </Interaction>
  <Interaction GraphId="id4276fa10">
    <Graphics ConnectorType="Curved" ZOrder="12288" LineThickness="1.0">
      <Point X="1753.7343632252046" Y="839.5550181088183" GraphRef="ee69f" RelX="0.0" RelY="-1.0" />
      <Point X="1898.862813041424" Y="787.5681209639306" GraphRef="c6ff3" RelX="0.0" RelY="1.0" ArrowHead="Arrow" />
    </Graphics>
    <Xref Database="" ID="" />
  </Interaction>
  <Interaction GraphId="id32fee6c2">
    <Graphics ZOrder="12288" LineThickness="1.0">
      <Point X="1719.0" Y="979.0" GraphRef="ac049" RelX="0.5" RelY="-1.0" />
      <Point X="1718.851398922732" Y="847.2548677704975" GraphRef="ae3c2" RelX="0.0" RelY="1.0" ArrowHead="Arrow" />
    </Graphics>
    <Xref Database="" ID="" />
  </Interaction>
  <Interaction GraphId="id536cf51e">
    <Graphics ZOrder="12288" LineThickness="1.0">
      <Point X="1578.8313120176406" Y="907.3869900771775" />
      <Point X="1637.2657111356118" Y="907.3869900771775" ArrowHead="Arrow" />
    </Graphics>
    <Xref Database="" ID="" />
  </Interaction>
  <Interaction GraphId="ida506e6cf">
    <Graphics ZOrder="12288" LineStyle="Broken" LineThickness="1.0">
      <Point X="1749.8909795875102" Y="898.7056125467444" GraphRef="a2529" RelX="-0.5" RelY="1.0" />
      <Point X="1748.659480054929" Y="925.9572480797167" GraphRef="f437e" RelX="-0.5" RelY="-1.0" ArrowHead="Arrow" />
    </Graphics>
    <Xref Database="" ID="" />
  </Interaction>
  <Interaction GraphId="id1635d5c8">
    <Graphics ZOrder="12288" LineStyle="Broken" LineThickness="1.0">
      <Point X="1777.159480054929" Y="925.9572480797167" GraphRef="f437e" RelX="0.5" RelY="-1.0" />
      <Point X="1777.1893980474529" Y="898.7056125467444" GraphRef="a2529" RelX="0.5" RelY="1.0" ArrowHead="Arrow" />
    </Graphics>
    <Xref Database="" ID="" />
  </Interaction>
  <Interaction GraphId="id19c85700">
    <Graphics ZOrder="12288" LineThickness="1.0">
      <Point X="1964.584028980931" Y="964.9169423006257" GraphRef="d6ede" RelX="-1.0" RelY="0.0" />
      <Point X="1893.4532997322353" Y="964.5986769570037" GraphRef="e01f0" RelX="1.0" RelY="0.0" ArrowHead="TBar" />
    </Graphics>
    <Xref Database="" ID="" />
  </Interaction>
  <Interaction GraphId="id2e278833">
    <Graphics ZOrder="12288" LineThickness="1.0">
      <Point X="1539.2133931852768" Y="902.0081902661832" GraphRef="a0668" RelX="0.0" RelY="-1.0" />
      <Point X="1540.2226072347325" Y="829.8031186013541" GraphRef="c4421" RelX="0.0" RelY="1.0" ArrowHead="Arrow" />
    </Graphics>
    <Xref Database="" ID="" />
  </Interaction>
  <Interaction GraphId="idc663d672">
    <Graphics ZOrder="12288" LineThickness="1.0">
      <Point X="1633.9581036383681" Y="917.3098125689085" />
      <Point X="1584.3439911797134" Y="917.3098125689085" ArrowHead="Arrow" />
    </Graphics>
    <Xref Database="" ID="" />
  </Interaction>
  <Interaction GraphId="id445518aa">
    <Graphics ZOrder="12288" LineThickness="1.0">
      <Point X="3152.5358324145554" Y="966.2425297767713" GraphRef="d1789" RelX="1.0" RelY="0.0" />
      <Point X="3261.09812568909" Y="966.8468835854188" GraphRef="d2a6c" RelX="-1.0" RelY="0.0" ArrowHead="Arrow" />
    </Graphics>
    <Xref Database="" ID="" />
  </Interaction>
  <Interaction GraphId="id9df5185f">
    <Graphics ZOrder="12288" LineThickness="1.0">
      <Point X="1148.0" Y="981.5" GraphRef="c6a5c" RelX="1.0" RelY="0.0" />
      <Point X="1266.8786505523353" Y="979.0210006300975" GraphRef="eab16" RelX="1.0" RelY="0.0" ArrowHead="Arrow" />
    </Graphics>
    <Xref Database="" ID="" />
  </Interaction>
  <Interaction GraphId="ide7a6b2a7">
    <Graphics ZOrder="12288" LineThickness="1.0">
      <Point X="2897.0" Y="963.0" />
      <Point X="3010.308710033073" Y="966.2425297767713" GraphRef="d1789" RelX="-1.0" RelY="0.0" ArrowHead="Arrow" />
    </Graphics>
    <Xref Database="" ID="" />
  </Interaction>
  <Interaction GraphId="ide23927a2">
    <Graphics ZOrder="12288" LineThickness="3.0" Color="cc0033">
      <Point X="377.0" Y="1245.0" GraphRef="f6e63" RelX="0.0" RelY="1.0" />
      <Point X="339.40077677751424" Y="1289.5080529137151" GraphRef="d6687" RelX="0.0" RelY="-1.0" />
    </Graphics>
    <Xref Database="" ID="" />
  </Interaction>
  <Interaction GraphId="id9cc50d75" GroupRef="c0e2e">
    <Graphics ConnectorType="Elbow" ZOrder="12300" LineThickness="1.0">
      <Point X="593.8055555555554" Y="694.6851851851851" GraphRef="e7a03" RelX="-1.0" RelY="0.0" />
      <Point X="593.8055555555553" Y="457.68518518518516" GraphRef="ec5dd" RelX="-1.0" RelY="0.0" />
    </Graphics>
    <Xref Database="" ID="" />
  </Interaction>
  <Interaction GraphId="id5a29e421" GroupRef="c0e2e">
    <Graphics ZOrder="12302" LineThickness="1.0">
      <Point X="498.80555555555554" Y="563.6851851851851" GraphRef="b5cf0" RelX="1.0" RelY="0.0" />
      <Point X="577.8055555555552" Y="563.6851851851851" />
    </Graphics>
    <Xref Database="" ID="" />
  </Interaction>
  <Interaction GraphId="id6bea2aa7">
    <Graphics ZOrder="12310" LineThickness="1.0">
      <Point X="1513.3059849937213" Y="513.1573470662875" />
      <Point X="1573.2146691704033" Y="513.3083491691909" GraphRef="e1fec" RelX="-1.0" RelY="0.0" ArrowHead="TBar" />
    </Graphics>
    <Xref Database="" ID="" />
  </Interaction>
  <Interaction GraphId="id58af252">
    <Graphics ZOrder="12320" LineThickness="1.0">
      <Point X="2007.4411718380736" Y="964.9169423006257" GraphRef="d6ede" RelX="1.0" RelY="0.0" />
      <Point X="2099.1961309670055" Y="961.5" GraphRef="d5200" RelX="-1.0" RelY="0.0" ArrowHead="Arrow" />
    </Graphics>
    <Xref Database="" ID="" />
  </Interaction>
  <Interaction GraphId="idfcb1fad4">
    <Graphics ZOrder="12322" LineThickness="1.0">
      <Point X="1873.105843439911" Y="514.7486218302097" GraphRef="c7c6a" RelX="1.0" RelY="0.0" />
      <Point X="1959.8234552917083" Y="517.8095883568161" GraphRef="fc4b9" RelX="-1.0" RelY="0.0" ArrowHead="Arrow" />
    </Graphics>
    <Xref Database="" ID="" />
  </Interaction>
  <Interaction GraphId="ide41f4467">
    <Graphics ZOrder="12328" LineThickness="1.0">
      <Point X="1537.966233079473" Y="960.5746843273957" GraphRef="bd638" RelX="0.0" RelY="-1.0" />
      <Point X="1539.2133931852768" Y="925.3415235995162" GraphRef="a0668" RelX="0.0" RelY="1.0" ArrowHead="TBar" />
    </Graphics>
    <Xref Database="" ID="" />
  </Interaction>
  <Interaction GraphId="id87fc3147">
    <Graphics ZOrder="12332" LineThickness="1.0">
      <Point X="750.0" Y="982.5" GraphRef="b9c64" RelX="1.0" RelY="0.0" />
      <Point X="890.0" Y="981.5" GraphRef="c6a5c" RelX="-1.0" RelY="0.0" ArrowHead="Arrow" />
    </Graphics>
    <Xref Database="" ID="" />
  </Interaction>
  <Interaction GraphId="cbfda">
    <Graphics ConnectorType="Elbow" ZOrder="32926" LineThickness="1.0">
      <Point X="595.0" Y="364.0" GraphRef="eafc9" RelX="-1.0" RelY="0.0" />
      <Point X="597.0" Y="154.0" GraphRef="b7ee9" RelX="-1.0" RelY="0.0" />
    </Graphics>
    <Xref Database="" ID="" />
  </Interaction>
  <Interaction GraphId="d4548">
    <Graphics ZOrder="32928" LineThickness="1.0">
      <Point X="517.0" Y="266.0" GraphRef="c59e7" RelX="1.0" RelY="0.0" />
      <Point X="574.0" Y="266.0" />
    </Graphics>
    <Xref Database="" ID="" />
  </Interaction>
  <Interaction GraphId="b5e71">
    <Graphics ZOrder="32964" LineThickness="1.0">
      <Point X="1197.5516672531428" Y="1114.9150204618475" />
      <Point X="1268.3009922822491" Y="1087.3439911797136" GraphRef="d2edd" RelX="-1.0" RelY="0.0" ArrowHead="Arrow" />
    </Graphics>
    <Xref Database="" ID="" />
  </Interaction>
  <Interaction GraphId="ed3f3">
    <Graphics ZOrder="32974" LineThickness="1.0">
      <Point X="1228.504048205526" Y="1083.4150204618484" GraphRef="d084a" RelX="1.0" RelY="0.0" />
      <Point X="1266.8786505523353" Y="1083.5838337477126" GraphRef="eab16" RelX="1.0" RelY="0.5" ArrowHead="Arrow" />
    </Graphics>
    <Xref Database="" ID="" />
  </Interaction>
  <Interaction GraphId="eb656">
    <Graphics ZOrder="32986" LineThickness="1.0">
      <Point X="1290.0" Y="1052.0" GraphRef="e26fd" RelX="0.0" RelY="1.0" />
      <Point X="1290.0215484725577" Y="1074.6648291069462" GraphRef="d2edd" RelX="0.0" RelY="-1.0" ArrowHead="Arrow" />
    </Graphics>
    <Xref Database="" ID="" />
  </Interaction>
  <Interaction GraphId="id875672d4">
    <Graphics ZOrder="33079" LineThickness="7.0" Color="990000">
      <Point X="1235.942668136716" Y="1107.9360861383268" />
      <Point X="1325.2480705622947" Y="1110.141157803156" />
    </Graphics>
    <Xref Database="" ID="" />
  </Interaction>
  <Interaction GraphId="ce2ce">
    <Graphics ZOrder="33080" LineThickness="7.0" Color="990000">
      <Point X="1283.35170893054" Y="1105.843439911797" />
      <Point X="1378.1697905181918" Y="1104.7409040793825" />
    </Graphics>
    <Xref Database="" ID="" />
  </Interaction>
  <Interaction GraphId="fbf47">
    <Graphics ZOrder="33081" LineThickness="7.0" Color="990000">
      <Point X="1264.6085997794928" Y="1134.5093715545754" />
      <Point X="1386.9900771775083" Y="1135.61190738699" />
    </Graphics>
    <Xref Database="" ID="" />
  </Interaction>
  <Interaction GraphId="id7e4b6fe7">
    <Graphics ZOrder="33082" LineThickness="7.0" Color="990000">
      <Point X="1210.5843439911796" Y="1142.2271223814773" />
      <Point X="1321.9404630650495" Y="1142.2271223814773" />
    </Graphics>
    <Xref Database="" ID="" />
  </Interaction>
  <Interaction GraphId="d3a7a">
    <Graphics ZOrder="33095" LineThickness="1.0">
      <Point X="1558.9856670341785" Y="874.3109151047407" />
      <Point X="1519.2943770672546" Y="893.0540242557881" ArrowHead="mim-catalysis" />
    </Graphics>
    <Xref Database="" ID="" />
  </Interaction>
  <Interaction GraphId="idd2e6f5a7">
    <Graphics ConnectorType="Curved" ZOrder="33096" LineThickness="1.0">
      <Point X="1432.2379905205357" Y="935.5157968677536" GraphRef="aefb1" RelX="0.0" RelY="-1.0" />
      <Point X="1439.1263015730415" Y="886.438809261301" />
      <Point X="1446.014612625547" Y="846.3581795990801" GraphRef="be3a3" RelX="0.0" RelY="-1.0" ArrowHead="Arrow" />
    </Graphics>
    <Xref Database="" ID="" />
  </Interaction>
  <Interaction GraphId="dcfca">
    <Graphics ZOrder="33107" LineThickness="1.0" Color="cc00ff">
      <Point X="1681.2476161033326" Y="1197.3539140022056" GraphRef="e715d" RelX="0.0" RelY="-1.0" />
      <Point X="1678.0595369349503" Y="1174.2006615214993" />
    </Graphics>
    <Xref Database="" ID="" />
  </Interaction>
  <Interaction GraphId="a958d">
    <Graphics ZOrder="33110" LineThickness="7.0" Color="990000">
      <Point X="1796.0308710033075" Y="1127.894156560088" />
      <Point X="1896.3616317530318" Y="1125.6890848952592" />
    </Graphics>
    <Xref Database="" ID="" />
  </Interaction>
  <Interaction GraphId="id2fb861f0">
    <Graphics ConnectorType="Curved" ZOrder="33115" LineThickness="1.0">
      <Point X="1973.7407275737933" Y="1156.2083267706184" GraphRef="d4eac" RelX="-0.5" RelY="-1.0" />
      <Point X="1923.8443921841272" Y="996.6046660581754" GraphRef="ba4ed" RelX="1.0" RelY="0.0" ArrowHead="Arrow" />
    </Graphics>
    <Xref Database="" ID="" />
  </Interaction>
  <Interaction GraphId="c6e8f">
    <Graphics ZOrder="33119" LineThickness="1.0">
      <Point X="1749.8909795875102" Y="878.7056125467444" GraphRef="a2529" RelX="-0.5" RelY="-1.0" />
      <Point X="1798.480600619521" Y="855.4187011077859" ArrowHead="mim-catalysis" />
    </Graphics>
    <Xref Database="" ID="" />
  </Interaction>
  <Interaction GraphId="cc625">
    <Graphics ConnectorType="Curved" ZOrder="33120" LineThickness="1.0">
      <Point X="1851.8527852155162" Y="1015.9415498098738" GraphRef="f8670" RelX="1.0" RelY="0.0" />
      <Point X="1871.8527852155162" Y="941.2673570438565" />
      <Point X="1832.6540846965222" Y="866.593164277839" />
      <Point X="1793.455384177528" Y="866.8042211371866" GraphRef="a7e51" RelX="0.5" RelY="-1.0" ArrowHead="Arrow" />
    </Graphics>
    <Xref Database="" ID="" />
  </Interaction>
  <Interaction GraphId="f1e13">
    <Graphics ZOrder="33127" LineThickness="1.0">
      <Point X="1560.088202866593" Y="885.3362734288862" />
      <Point X="1518.19184123484" Y="877.6185226019844" ArrowHead="mim-catalysis" />
    </Graphics>
    <Xref Database="" ID="" />
  </Interaction>
  <Interaction GraphId="a274f">
    <Graphics ZOrder="33157" LineThickness="7.0" Color="000099">
      <Point X="1824.2851892686524" Y="1022.4759804693647" />
      <Point X="1877.7179089990184" Y="1022.6566044430899" />
    </Graphics>
    <Xref Database="" ID="" />
  </Interaction>
  <Interaction GraphId="b8c90">
    <Graphics ZOrder="33162" LineThickness="7.0" Color="990000">
      <Point X="1753.2961085754407" Y="1102.708056115271" />
      <Point X="1848.1461647503554" Y="1101.5750511891627" />
    </Graphics>
    <Xref Database="" ID="" />
  </Interaction>
  <Interaction GraphId="d2f5d">
    <Graphics ZOrder="33163" LineThickness="7.0" Color="990000">
      <Point X="1804.8963605836313" Y="1095.5651989724136" />
      <Point X="1884.2337375964719" Y="1097.0231532524806" />
    </Graphics>
    <Xref Database="" ID="" />
  </Interaction>
  <Interaction GraphId="efc80">
    <Graphics ZOrder="33164" LineThickness="7.0" Color="990000">
      <Point X="1731.121523793671" Y="1135.9594508933644" />
      <Point X="1855.0191990162054" Y="1133.3978745386846" />
      <Anchor Position="0.4" Shape="None" GraphId="f042a" />
    </Graphics>
    <Xref Database="" ID="" />
  </Interaction>
  <Interaction GraphId="f9de4">
    <Graphics ZOrder="33170" LineThickness="1.0">
      <Point X="1421.1686879823594" Y="873.2083792723263" />
      <Point X="1456.449834619625" Y="885.3362734288864" ArrowHead="mim-catalysis" />
    </Graphics>
    <Xref Database="" ID="" />
  </Interaction>
  <Interaction GraphId="f9060">
    <Graphics ZOrder="33172" LineThickness="1.0">
      <Point X="1763.5401888174815" Y="878.7056125467444" GraphRef="a2529" RelX="0.0" RelY="-1.0" />
      <Point X="1786.1080485115765" Y="843.4399117971334" ArrowHead="mim-catalysis" />
    </Graphics>
    <Xref Database="" ID="" />
  </Interaction>
  <Interaction GraphId="ca543">
    <Graphics ZOrder="33195" LineThickness="1.0">
      <Point X="3360.0" Y="966.8468835854188" GraphRef="d2a6c" RelX="1.0" RelY="0.0" />
      <Point X="3428.233481633219" Y="965.8358103127366" GraphRef="f2d34" RelX="-1.0" RelY="0.0" ArrowHead="Arrow" />
    </Graphics>
    <Xref Database="" ID="" />
  </Interaction>
  <Interaction GraphId="f2300">
    <Graphics ZOrder="33196" LineThickness="1.0">
      <Point X="2234.4015210662287" Y="961.5" GraphRef="d5200" RelX="1.0" RelY="0.0" />
      <Point X="2377.0121255232575" Y="963.8091932679254" GraphRef="c4b62" RelX="-1.0" RelY="0.0" ArrowHead="Arrow" />
    </Graphics>
    <Xref Database="" ID="" />
  </Interaction>
  <Interaction GraphId="idb7279591">
    <Graphics ConnectorType="Curved" ZOrder="33209" LineThickness="5.0">
      <Point X="470.5" Y="1249.0" GraphRef="c75f0" RelX="0.0" RelY="1.0" />
      <Point X="475.54415245809355" Y="1306.3047861260552" GraphRef="fa41a" RelX="1.0" RelY="0.0" />
    </Graphics>
    <Xref Database="" ID="" />
  </Interaction>
  <Interaction GraphId="idfc474651">
    <Graphics ConnectorType="Curved" ZOrder="33218" LineThickness="5.0" Color="003333">
      <Point X="575.0" Y="1170.0" />
      <Point X="592.0" Y="1194.5" />
      <Point X="627.6056778594395" Y="1219.0" />
      <Point X="663.2113557188791" Y="1241.7113197013728" GraphRef="c989e" RelX="0.5" RelY="-1.0" />
    </Graphics>
    <Xref Database="" ID="" />
  </Interaction>
  <GraphicalLine GraphId="d2035">
    <Graphics ZOrder="-25" LineThickness="5.0" Color="66cc00">
      <Point X="585.7691978301451" Y="1080.6732071786867" />
      <Point X="536.0" Y="1050.0" />
    </Graphics>
  </GraphicalLine>
  <GraphicalLine GraphId="d5129">
    <Graphics ZOrder="-23" LineThickness="5.0" Color="66cc00">
      <Point X="542.0" Y="1033.0" />
      <Point X="481.3209219680762" Y="994.4663106269629" />
    </Graphics>
  </GraphicalLine>
  <GraphicalLine GraphId="ec5a3">
    <Graphics ZOrder="-21" LineThickness="5.0" Color="66cc00">
      <Point X="408.7256406613612" Y="1000.8183977413005" />
      <Point X="450.0" Y="1031.0" />
    </Graphics>
  </GraphicalLine>
  <GraphicalLine GraphId="c1a56">
    <Graphics ZOrder="-19" LineThickness="5.0" Color="66cc00">
      <Point X="451.3753684290562" Y="929.13055745092" />
      <Point X="498.562301278421" Y="962.7058750552751" />
    </Graphics>
  </GraphicalLine>
  <GraphicalLine GraphId="id7eb1ce80">
    <Graphics ZOrder="12288" LineThickness="9.0" Color="000099">
      <Point X="510.35903449076216" Y="938.2049676142594" />
      <Point X="377.0" Y="1141.0" GraphRef="f6e63" RelX="0.0" RelY="-1.0" />
    </Graphics>
  </GraphicalLine>
  <GraphicalLine GraphId="id133f61aa">
    <Graphics ZOrder="12288" LineThickness="9.0" Color="000099">
      <Point X="469.3832991044604" Y="897.0674636739468" GraphRef="e5bae" RelX="0.0" RelY="1.0" />
      <Point X="320.0577640733401" Y="1104.8946227866722" GraphRef="deea7" RelX="0.5" RelY="-1.0" />
    </Graphics>
  </GraphicalLine>
  <GraphicalLine GraphId="iddc1d507d">
    <Graphics ZOrder="12288" LineThickness="5.0" Color="0000ff">
      <Point X="1330.760749724366" Y="921.7199558985667" />
      <Point X="1367.1444321940462" Y="941.5656008820285" />
      <Anchor Position="0.8440366972477031" Shape="None" />
    </Graphics>
  </GraphicalLine>
  <GraphicalLine GraphId="id3632e821">
    <Graphics ZOrder="12288" LineThickness="9.0" Color="66cc00">
      <Point X="1412.2380505497097" Y="914.1365465520998" />
      <Point X="1443.0910451050638" Y="914.1365465520998" />
    </Graphics>
  </GraphicalLine>
  <GraphicalLine GraphId="c0700">
    <Graphics ZOrder="33054" LineThickness="9.0" Color="000099">
      <Point X="568.0" Y="991.0" />
      <Point X="465.0" Y="1149.0" />
    </Graphics>
  </GraphicalLine>
  <GraphicalLine GraphId="ed144">
    <Graphics ZOrder="33055" LineThickness="9.0" Color="000099">
      <Point X="607.4552232384935" Y="1045.2830075416632" />
      <Point X="552.754678773883" Y="1153.6187607177067" />
    </Graphics>
  </GraphicalLine>
  <GraphicalLine GraphId="e2610">
    <Graphics ZOrder="33078" LineThickness="5.0" Color="0000ff">
      <Point X="1308.710033076075" Y="1013.2304299889746" />
      <Point X="1331.8632855567805" Y="1019.845644983462" />
      <Anchor Position="0.9934244985665172" Shape="None" />
    </Graphics>
  </GraphicalLine>
  <GraphicalLine GraphId="e44c8">
    <Graphics ZOrder="33086" LineThickness="9.0" Color="66cc00">
      <Point X="1459.7574421168688" Y="941.5656008820287" />
      <Point X="1458.6549062844542" Y="902.9768467475193" />
    </Graphics>
  </GraphicalLine>
  <GraphicalLine GraphId="ea375">
    <Graphics ZOrder="33087" LineThickness="9.0" Color="66cc00">
      <Point X="1411.2458654906284" Y="923.9250275633958" />
      <Point X="1410.1433296582138" Y="889.7464167585446" />
    </Graphics>
  </GraphicalLine>
  <GraphicalLine GraphId="d583d">
    <Graphics ZOrder="33088" LineThickness="9.0" Color="66cc00">
      <Point X="1424.910349286896" Y="926.6137504732048" />
      <Point X="1455.7633438422504" Y="926.6137504732048" />
    </Graphics>
  </GraphicalLine>
  <Label TextLabel="+" GraphId="edbfa">
    <Graphics CenterX="1499.644818810513" CenterY="1211.6970485751299" Width="31.760435571687715" Height="20.0" ZOrder="28672" FillColor="ffffff" FontSize="14" Valign="Middle" />
  </Label>
  <Label TextLabel="SLIT &#xA;DIAPHRAGM&#xA;DISRUPTION" GraphId="f1394">
    <Graphics CenterX="1409.933427836404" CenterY="1055.0769675014433" Width="100.95238095238119" Height="66.19047619047646" ZOrder="28672" FillColor="ffffff" FontSize="14" Valign="Middle" />
  </Label>
  <Label TextLabel="APOPTOSIS" GraphId="c6ff3">
    <Graphics CenterX="1898.8628130414238" CenterY="773.996692392502" Width="102.85714285714236" Height="27.142857142857075" ZOrder="28672" FillColor="ffffff" FontSize="14" Valign="Middle" />
  </Label>
  <Label TextLabel="CALCIUM" GraphId="a1b1e">
    <Graphics CenterX="1811.4277839029776" CenterY="1052.9988974641672" Width="84.8952590959243" Height="26.46085997794944" ZOrder="28672" FillColor="ffffff" FontSize="14" Valign="Middle" />
  </Label>
  <Label TextLabel="Legend" GraphId="f817c">
    <Graphics CenterX="92.0" CenterY="696.0" Width="80.0" Height="34.0" ZOrder="28672" FillColor="ffffff" FontWeight="Bold" FontSize="16" Valign="Middle" />
  </Label>
  <Label TextLabel="TT: Therapeutic Target (increase)" GraphId="f4f70">
    <Graphics CenterX="162.5656136087485" CenterY="752.4134509371554" Width="189.13122721749698" Height="24.352811466372714" ZOrder="28672" FillColor="ffffff" FontSize="12" Valign="Middle" Color="cc0000" />
  </Label>
  <Label TextLabel="TT: Therapeutic Target (decrease)" GraphId="b2ec3">
    <Graphics CenterX="165.49574726609964" CenterY="769.0667034178612" Width="194.99149453219928" Height="17.518191841234753" ZOrder="28672" FillColor="ffffff" FontSize="12" Valign="Middle" Color="0000cc" />
  </Label>
  <Label TextLabel="F-ACTIN" GraphId="fd3e0">
    <Graphics CenterX="439.0" CenterY="846.0" Width="80.0" Height="28.0" ZOrder="28672" FillColor="ffffff" FontSize="12" Valign="Middle" />
  </Label>
  <Label TextLabel="ACTIN" GraphId="a1cd6">
    <Graphics CenterX="427.5" CenterY="920.0" Width="61.0" Height="28.0" ZOrder="28672" FillColor="ffffff" FontSize="12" Valign="Middle" />
  </Label>
  <Label TextLabel="MICRORNA 193A" GraphId="fe11a">
    <Graphics CenterX="1454.5" CenterY="507.5" Width="135.0" Height="27.0" ZOrder="28672" FillColor="ffffff" FontSize="14" Valign="Middle" />
  </Label>
  <Label TextLabel="PKA" GraphId="d0558">
    <Graphics CenterX="1602.5" CenterY="865.0" Width="43.0" Height="20.0" ZOrder="28672" FillColor="ffffff" FontSize="12" Valign="Middle" Color="cc0033" />
  </Label>
  <Label TextLabel="CALCINEURIN" GraphId="cc39b">
    <Graphics CenterX="1601.0" CenterY="950.0" Width="92.0" Height="20.0" ZOrder="28672" FillColor="ffffff" FontSize="12" Valign="Middle" Color="0000ff" />
  </Label>
  <Label TextLabel="P13K" GraphId="ac049">
    <Graphics CenterX="1705.0" CenterY="990.5" Width="56.0" Height="23.0" ZOrder="28672" FillColor="ffffff" FontSize="12" Valign="Middle" />
  </Label>
  <Label TextLabel="ACTIN" GraphId="cc73b">
    <Graphics CenterX="1545.5" CenterY="1056.5" Width="53.0" Height="25.0" ZOrder="28672" FillColor="ffffff" FontSize="12" Valign="Middle" />
  </Label>
  <Label TextLabel="AD: Autosomal Dominant" GraphId="efcf7">
    <Graphics CenterX="141.8915449032166" CenterY="719.0019157062457" Width="148.6670341786108" Height="23.314222712238227" ZOrder="28672" FillColor="ffffff" FontSize="12" Valign="Middle" />
  </Label>
  <Label TextLabel="AR:Autosomal Recessive" GraphId="cb328">
    <Graphics CenterX="142.21506682867556" CenterY="735.3547995139731" Width="148.43013365735112" Height="30.0" ZOrder="28672" FillColor="ffffff" FontSize="12" Valign="Middle" />
  </Label>
  <Label TextLabel="3P21" GraphId="a0535">
    <Graphics CenterX="806.2450331125829" CenterY="567.6887417218543" Width="80.00000000000003" Height="20.000000000000007" ZOrder="28680" FillColor="ffffff" FontSize="10" Valign="Middle" />
  </Label>
  <Label TextLabel="PODOCYTOPENIA" GraphId="d1789">
    <Graphics CenterX="3081.4222712238147" CenterY="966.2425297767713" Width="142.22712238148296" Height="44.123427800510626" ZOrder="28682" FillColor="ffffff" FontWeight="Bold" FontSize="14" Valign="Middle" />
  </Label>
  <Label TextLabel="Podocyte-Associated Genetic Glomerular Diseases" GraphId="b1fd2">
    <Graphics CenterX="889.0" CenterY="77.0" Width="406.0" Height="28.0" ZOrder="28684" FillColor="ffffff" FontWeight="Bold" FontSize="16" Valign="Middle" />
  </Label>
  <Label TextLabel="PROTEIN" GraphId="cfb38">
    <Graphics CenterX="986.0" CenterY="126.0" Width="84.0" Height="22.0" ZOrder="28688" FillColor="ffffff" FontWeight="Bold" FontSize="14" Valign="Middle" />
  </Label>
  <Label TextLabel="17Q25" GraphId="a39d5">
    <Graphics CenterX="806.2450331125829" CenterY="539.5187637969095" Width="80.0" Height="20.0" ZOrder="28690" FillColor="ffffff" FontSize="10" Valign="Middle" />
  </Label>
  <Label TextLabel="GENE" GraphId="d8a63">
    <Graphics CenterX="636.5" CenterY="127.0" Width="75.0" Height="20.0" ZOrder="28696" FillColor="ffffff" FontWeight="Bold" FontSize="14" Valign="Middle" />
  </Label>
  <Label TextLabel="AR" GraphId="b8536">
    <Graphics CenterX="1173.0" CenterY="359.0" Width="80.0" Height="20.0" ZOrder="28698" FillColor="ffffff" FontSize="10" Valign="Middle" />
  </Label>
  <Label TextLabel="STABILIZES &#xA;PODOCYTE&#xA;CYTOSKELETON" GraphId="fc4b9">
    <Graphics CenterX="2029.1553880648175" CenterY="517.8095883568161" Width="138.6638655462184" Height="64.46118192352252" ZOrder="28700" FillColor="ffffff" FontWeight="Bold" FontSize="14" Valign="Middle" />
  </Label>
  <Label TextLabel="MATERNAL" GraphId="a9f7e">
    <Graphics CenterX="1170.924944812362" CenterY="601.2075055187638" Width="80.0" Height="20.0" ZOrder="28702" FillColor="ffffff" FontSize="10" Valign="Middle" />
  </Label>
  <Label TextLabel="10Q23" GraphId="c2ae3">
    <Graphics CenterX="806.245033112583" CenterY="208.68874172185429" Width="69.5" Height="28.0" ZOrder="28704" FillColor="ffffff" FontSize="10" Valign="Middle" />
  </Label>
  <Label TextLabel="PRIMARY &#xA;INJURY" GraphId="c6a5c">
    <Graphics CenterX="1019.0" CenterY="981.5" Width="258.0" Height="45.0" ZOrder="28706" FillColor="ffffff" FontWeight="Bold" FontSize="14" Valign="Middle" />
  </Label>
  <Label TextLabel="ESRD" GraphId="f2d34">
    <Graphics CenterX="3468.233481633219" CenterY="965.8358103127366" Width="80.0" Height="42.59334058137142" ZOrder="28708" FillColor="ffffff" FontWeight="Bold" FontSize="18" Valign="Middle" />
  </Label>
  <Label TextLabel="AR" GraphId="e81e8">
    <Graphics CenterX="1172.0" CenterY="151.5" Width="68.0" Height="27.0" ZOrder="28714" FillColor="ffffff" FontSize="10" Valign="Middle" />
  </Label>
  <Label TextLabel="AR" GraphId="febfe">
    <Graphics CenterX="1169.82119205298" CenterY="562.0" Width="61.0" Height="28.0" ZOrder="28716" FillColor="ffffff" FontSize="10" Valign="Middle" />
  </Label>
  <Label TextLabel="NUCLEUS" GraphId="bbcd1">
    <Graphics CenterX="2769.1345093715545" CenterY="994.1502443969264" Width="92.61300992282227" Height="26.982862915077476" ZOrder="28720" FillColor="ffffff" FontSize="14" Valign="Middle" />
  </Label>
  <Label TextLabel="11P15.5" GraphId="bffd8">
    <Graphics CenterX="806.2450331125829" CenterY="510.6887417218543" Width="80.00000000000003" Height="20.000000000000007" ZOrder="28722" FillColor="ffffff" FontSize="10" Valign="Middle" />
  </Label>
  <Label TextLabel="Nonsyndromic" GraphId="c59e7">
    <Graphics CenterX="464.0" CenterY="266.0" Width="106.0" Height="20.0" ZOrder="28724" FillColor="ffffff" FontSize="12" Valign="Middle" />
  </Label>
  <Label TextLabel="Syndromic" GraphId="b5cf0" GroupRef="c0e2e">
    <Graphics CenterX="458.80555555555554" CenterY="563.6851851851851" Width="80.0" Height="20.0" ZOrder="28728" FillColor="ffffff" FontSize="12" Valign="Middle" />
  </Label>
  <Label TextLabel="PRIMARY &#xA;FSGS" GraphId="d2a6c">
    <Graphics CenterX="3310.549062844545" CenterY="966.8468835854188" Width="98.90187431090999" Height="49.693767170837646" ZOrder="28732" FillColor="ffffff" FontWeight="Bold" FontSize="14" Valign="Middle" />
  </Label>
  <Label TextLabel="AR" GraphId="cc466">
    <Graphics CenterX="1170.9249448123621" CenterY="529.0" Width="80.0" Height="20.0" ZOrder="28734" FillColor="ffffff" FontSize="10" Valign="Middle" />
  </Label>
  <Label TextLabel="15Q21-Q22" GraphId="bf812">
    <Graphics CenterX="806.2450331125829" CenterY="362.8962472406181" Width="84.0" Height="26.0" ZOrder="28736" FillColor="ffffff" FontSize="10" Valign="Middle" />
  </Label>
  <Label TextLabel="9Q33.3" GraphId="ad0f2">
    <Graphics CenterX="807.3487858719648" CenterY="458.0" Width="80.00000000000003" Height="20.000000000000007" ZOrder="28738" FillColor="ffffff" FontSize="10" Valign="Middle" />
  </Label>
  <Label TextLabel="TYPE" GraphId="c883f">
    <Graphics CenterX="460.0" CenterY="131.0" Width="80.0" Height="20.0" ZOrder="28740" FillColor="ffffff" FontWeight="Bold" FontSize="14" Valign="Middle" />
  </Label>
  <Label TextLabel="4Q21.1" GraphId="e83ea">
    <Graphics CenterX="806.2450331125829" CenterY="482.4812362030905" Width="80.00000000000003" Height="20.000000000000007" ZOrder="28742" FillColor="ffffff" FontSize="10" Valign="Middle" />
  </Label>
  <Label TextLabel="1Q25-Q31" GraphId="b5517">
    <Graphics CenterX="806.245033112583" CenterY="182.6037527593819" Width="69.5" Height="25.0" ZOrder="32886" FillColor="ffffff" FontSize="10" Valign="Middle" />
  </Label>
  <Label TextLabel="19Q13&#xA;" GraphId="d11df">
    <Graphics CenterX="809.5562913907287" CenterY="267.7924944812362" Width="69.5" Height="24.0" ZOrder="32888" FillColor="ffffff" FontSize="10" Valign="Middle" />
  </Label>
  <Label TextLabel="6P12.3" GraphId="e1e7e">
    <Graphics CenterX="806.245033112583" CenterY="240.8962472406181" Width="69.5" Height="28.0" ZOrder="32890" FillColor="ffffff" FontSize="10" Valign="Middle" />
  </Label>
  <Label TextLabel="11P13" GraphId="ac525">
    <Graphics CenterX="806.2450331125829" CenterY="636.6887417218543" Width="80.00000000000003" Height="24.000000000000032" ZOrder="32892" FillColor="ffffff" FontSize="10" Valign="Middle" />
  </Label>
  <Label TextLabel="2Q35" GraphId="db120">
    <Graphics CenterX="802.9337748344371" CenterY="668.2924944812363" Width="80.00000000000003" Height="26.99999999999999" ZOrder="32894" FillColor="ffffff" FontSize="10" Valign="Middle" />
  </Label>
  <Label TextLabel="19Q13.1" GraphId="a7b40">
    <Graphics CenterX="806.245033112583" CenterY="153.3962472406181" Width="69.5" Height="25.0" ZOrder="32896" FillColor="ffffff" FontSize="10" Valign="Middle" />
  </Label>
  <Label TextLabel="22Q12.3" GraphId="cb20a">
    <Graphics CenterX="806.245033112583" CenterY="699.5000000000001" Width="80.00000000000003" Height="26.99999999999999" ZOrder="32898" FillColor="ffffff" FontSize="10" Valign="Middle" />
  </Label>
  <Label TextLabel="11Q21-22" GraphId="b96f4">
    <Graphics CenterX="806.245033112583" CenterY="297.3962472406181" Width="69.5" Height="27.0" ZOrder="32900" FillColor="ffffff" FontSize="10" Valign="Middle" />
  </Label>
  <Label TextLabel="14Q" GraphId="b462f">
    <Graphics CenterX="806.245033112583" CenterY="328.1887417218543" Width="69.5" Height="25.0" ZOrder="32902" FillColor="ffffff" FontSize="10" Valign="Middle" />
  </Label>
  <Label TextLabel="CHROMOSOME" GraphId="ca3f5">
    <Graphics CenterX="804.5" CenterY="126.0" Width="121.0" Height="20.0" ZOrder="32904" FillColor="ffffff" FontWeight="Bold" FontSize="14" Valign="Middle" />
  </Label>
  <Label TextLabel="TRANSMISSION" GraphId="f94e0">
    <Graphics CenterX="1173.0" CenterY="125.0" Width="122.0" Height="20.0" ZOrder="32906" FillColor="ffffff" FontWeight="Bold" FontSize="14" Valign="Middle" />
  </Label>
  <Label TextLabel="AR" GraphId="c186c">
    <Graphics CenterX="1172.0" CenterY="209.0" Width="68.0" Height="28.0" ZOrder="32908" FillColor="ffffff" FontSize="10" Valign="Middle" />
  </Label>
  <Label TextLabel="AR" GraphId="edefb">
    <Graphics CenterX="1172.0" CenterY="180.0" Width="68.0" Height="30.0" ZOrder="32910" FillColor="ffffff" FontSize="10" Valign="Middle" />
  </Label>
  <Label TextLabel="AD" GraphId="c270e">
    <Graphics CenterX="1172.0" CenterY="265.5" Width="68.0" Height="31.0" ZOrder="32912" FillColor="ffffff" FontSize="10" Valign="Middle" />
  </Label>
  <Label TextLabel="AD/AR" GraphId="c5415">
    <Graphics CenterX="1172.0" CenterY="236.5" Width="68.0" Height="27.0" ZOrder="32914" FillColor="ffffff" FontSize="10" Valign="Middle" />
  </Label>
  <Label TextLabel="AD" GraphId="f7aae">
    <Graphics CenterX="1172.0" CenterY="297.5" Width="68.0" Height="33.0" ZOrder="32916" FillColor="ffffff" FontSize="10" Valign="Middle" />
  </Label>
  <Label TextLabel="AD" GraphId="c2de5">
    <Graphics CenterX="1170.924944812362" CenterY="635.7924944812362" Width="68.0" Height="26.0" ZOrder="32918" FillColor="ffffff" FontSize="10" Valign="Middle" />
  </Label>
  <Label TextLabel="AD" GraphId="a39a1">
    <Graphics CenterX="1172.0" CenterY="328.0" Width="68.0" Height="28.0" ZOrder="32920" FillColor="ffffff" FontSize="10" Valign="Middle" />
  </Label>
  <Label TextLabel="AR" GraphId="d6a64">
    <Graphics CenterX="1170.924944812362" CenterY="665.5" Width="68.0" Height="29.0" ZOrder="32922" FillColor="ffffff" FontSize="10" Valign="Middle" />
  </Label>
  <Label TextLabel="COMPLEX" GraphId="dcc6f">
    <Graphics CenterX="1170.924944812362" CenterY="694.1037527593819" Width="68.0" Height="26.0" ZOrder="32924" FillColor="ffffff" FontSize="10" Valign="Middle" />
  </Label>
  <Label TextLabel="AR" GraphId="fd6bd">
    <Graphics CenterX="1170.924944812362" CenterY="500.0" Width="80.0" Height="20.0" ZOrder="32936" FillColor="ffffff" FontSize="10" Valign="Middle" />
  </Label>
  <Label TextLabel="AR" GraphId="a7483">
    <Graphics CenterX="1170.9249448123621" CenterY="470.0" Width="80.0" Height="20.0" ZOrder="32940" FillColor="ffffff" FontSize="10" Valign="Middle" />
  </Label>
  <Label TextLabel="AD" GraphId="be2ea">
    <Graphics CenterX="1170.9249448123621" CenterY="447.1037527593819" Width="68.0" Height="28.0" ZOrder="32942" FillColor="ffffff" FontSize="10" Valign="Middle" />
  </Label>
  <Label TextLabel="DESTRUCTION OF&#xA;PODOCYTE&#xA;ARCHITECTURE" GraphId="d5200">
    <Graphics CenterX="2166.798826016617" CenterY="961.5" Width="135.20539009922308" Height="61.0" ZOrder="32960" FillColor="ffffff" FontWeight="Bold" FontSize="14" Valign="Middle" />
  </Label>
  <Label TextLabel="NUCLEUS" GraphId="a57ee">
    <Graphics CenterX="1459.6591403926548" CenterY="538.5276792084011" Width="80.0" Height="20.0" ZOrder="32996" FillColor="ffffff" FontSize="10" Valign="Middle" />
  </Label>
  <Label TextLabel="PODOCYTE" GraphId="b3a1d">
    <Graphics CenterX="1670.3109151047443" CenterY="578.6786108048525" Width="112.39691289967595" Height="32.77067254686108" ZOrder="32998" FillColor="ffffff" FontSize="14" Valign="Middle" />
  </Label>
  <Label TextLabel="TT" GraphId="efab3">
    <Graphics CenterX="1662.5667034178618" CenterY="522.9506483960762" Width="32.0" Height="26.0" ZOrder="33010" FillColor="ffffff" FontSize="10" Valign="Middle" Color="cc0033" />
  </Label>
  <Label TextLabel="GLOMERULAR &#xA;BASEMENT &#xA;MEMBRANE" GraphId="e4985">
    <Graphics CenterX="687.8729213574286" CenterY="1303.5688253482747" Width="131.30252100840056" Height="72.47899159663882" ZOrder="33046" FillColor="ffffff" FontSize="14" Valign="Middle" />
  </Label>
  <Label TextLabel="NORMAL &#xA;PODOCYTE" GraphId="f9249">
    <Graphics CenterX="634.9234126384897" CenterY="874.9022915753371" Width="91.51904101022589" Height="44.14874407112916" ZOrder="33047" FillColor="ffffff" FontSize="14" Valign="Middle" />
  </Label>
  <Label TextLabel="GLOMERULAR &#xA;BASEMENT &#xA;MEMBRANE" GraphId="bafb9">
    <Graphics CenterX="1990.6427027260727" CenterY="1297.437059719144" Width="131.30252100840056" Height="72.47899159663882" ZOrder="33134" FillColor="ffffff" FontSize="14" Valign="Middle" />
  </Label>
  <Label TextLabel="TT" GraphId="f3a3a">
    <Graphics CenterX="1831.614322465479" CenterY="487.23636268178944" Width="32.0" Height="26.0" ZOrder="33136" FillColor="ffffff" FontSize="10" Valign="Middle" Color="cc0033" />
  </Label>
  <Label TextLabel="TT" GraphId="a57f6">
    <Graphics CenterX="1831.0428938940508" CenterY="508.85541030083755" Width="32.0" Height="26.0" ZOrder="33137" FillColor="ffffff" FontSize="10" Valign="Middle" Color="cc0033" />
  </Label>
  <Label TextLabel="TT" GraphId="ce4f0">
    <Graphics CenterX="1831.614322465479" CenterY="530.0935055389328" Width="32.0" Height="26.0" ZOrder="33138" FillColor="ffffff" FontSize="10" Valign="Middle" Color="cc0033" />
  </Label>
  <Label TextLabel="TT" GraphId="c152e">
    <Graphics CenterX="1832.090512941669" CenterY="548.6649341103617" Width="32.0" Height="26.0" ZOrder="33139" FillColor="ffffff" FontSize="10" Valign="Middle" Color="cc0033" />
  </Label>
  <Label TextLabel="TT" GraphId="cc72b">
    <Graphics CenterX="1724.4257888381378" CenterY="1026.7585971544072" Width="32.0" Height="26.0" ZOrder="33140" FillColor="ffffff" FontSize="10" Valign="Middle" Color="0000ff" />
  </Label>
  <Label TextLabel="TT" GraphId="ede3b">
    <Graphics CenterX="1575.716123274008" CenterY="1145.688349871371" Width="32.0" Height="26.0" ZOrder="33141" FillColor="ffffff" FontSize="10" Valign="Middle" Color="0000ff" />
  </Label>
  <Label TextLabel="TT" GraphId="e24fc">
    <Graphics CenterX="1444.8353021473206" CenterY="1168.1572426103849" Width="32.0" Height="26.0" ZOrder="33142" FillColor="ffffff" FontSize="10" Valign="Middle" Color="0000ff" />
  </Label>
  <Label TextLabel="TT" GraphId="b7ec8">
    <Graphics CenterX="1488.1560350711409" CenterY="863.5995694860036" Width="32.0" Height="26.0" ZOrder="33143" FillColor="ffffff" FontSize="10" Valign="Middle" Color="0000ff" />
  </Label>
  <Label TextLabel="TT" GraphId="a8831">
    <Graphics CenterX="2000.7175933217848" CenterY="1209.5343623667768" Width="32.0" Height="26.0" ZOrder="33144" FillColor="ffffff" FontSize="10" Valign="Middle" Color="0000ff" />
  </Label>
  <Label TextLabel="TT" GraphId="d3f7c">
    <Graphics CenterX="1922.0941880611133" CenterY="877.5373024623292" Width="32.0" Height="26.0" ZOrder="33145" FillColor="ffffff" FontSize="10" Valign="Middle" Color="0000ff" />
  </Label>
  <Label TextLabel="TT" GraphId="a889f">
    <Graphics CenterX="1652.194308815038" CenterY="950.898356696592" Width="32.0" Height="26.0" ZOrder="33147" FillColor="ffffff" FontSize="10" Valign="Middle" Color="0000ff" />
  </Label>
  <Label TextLabel="TT" GraphId="de076">
    <Graphics CenterX="1568.5083215204502" CenterY="882.8503701370292" Width="32.0" Height="26.0" ZOrder="33148" FillColor="ffffff" FontSize="10" Valign="Middle" Color="cc0033" />
  </Label>
  <Label TextLabel="TT" GraphId="d3cd0">
    <Graphics CenterX="1580.5094240562828" CenterY="864.5292697012653" Width="32.0" Height="26.0" ZOrder="33149" FillColor="ffffff" FontSize="10" Valign="Middle" Color="cc0033" />
  </Label>
  <Label TextLabel="TT" GraphId="ccdc8">
    <Graphics CenterX="1883.2237097705674" CenterY="948.953063474562" Width="32.0" Height="26.0" ZOrder="33158" FillColor="ffffff" FontSize="10" Valign="Middle" Color="0000ff" />
  </Label>
  <Label TextLabel="TT" GraphId="c4000">
    <Graphics CenterX="1801.1727831154512" CenterY="894.7294062057013" Width="32.0" Height="26.0" ZOrder="33159" FillColor="ffffff" FontSize="10" Valign="Middle" Color="0000ff" />
  </Label>
  <Label TextLabel="TT" GraphId="fbe2a">
    <Graphics CenterX="1726.5347823804275" CenterY="935.0081902661838" Width="32.0" Height="26.0" ZOrder="33160" FillColor="ffffff" FontSize="10" Valign="Middle" Color="0000ff" />
  </Label>
  <Label TextLabel="TT" GraphId="f51f5">
    <Graphics CenterX="1319.082165170368" CenterY="1090.2804116133773" Width="32.0" Height="26.0" ZOrder="33167" FillColor="ffffff" FontSize="10" Valign="Middle" Color="0000ff" />
  </Label>
  <Label TextLabel="TT" GraphId="f568c">
    <Graphics CenterX="1536.358901664306" CenterY="1101.3829474457918" Width="32.0" Height="26.0" ZOrder="33168" FillColor="ffffff" FontSize="10" Valign="Middle" Color="0000ff" />
  </Label>
  <Label TextLabel="TT" GraphId="f8d6c">
    <Graphics CenterX="2754.5848165065418" CenterY="1101.5053289231905" Width="32.0" Height="26.0" ZOrder="33173" FillColor="ffffff" FontSize="10" Valign="Middle" Color="cc0033" />
  </Label>
  <Label TextLabel="TT" GraphId="ab2bd">
    <Graphics CenterX="2755.7645298472257" CenterY="1122.1205439176779" Width="32.0" Height="26.0" ZOrder="33174" FillColor="ffffff" FontSize="10" Valign="Middle" Color="cc0033" />
  </Label>
  <Label TextLabel="TT" GraphId="c3f64">
    <Graphics CenterX="2449.0247283036742" CenterY="943.8449099595728" Width="32.0" Height="26.0" ZOrder="33175" FillColor="ffffff" FontSize="10" Valign="Middle" Color="cc0033" />
  </Label>
  <Label TextLabel="TT" GraphId="c8d08">
    <Graphics CenterX="2449.0247283036742" CenterY="963.8449099595728" Width="32.0" Height="26.0" ZOrder="33176" FillColor="ffffff" FontSize="10" Valign="Middle" Color="cc0033" />
  </Label>
  <Label TextLabel="TT" GraphId="d45c7">
    <Graphics CenterX="2449.0247283036742" CenterY="1005.8449099595728" Width="32.0" Height="26.0" ZOrder="33179" FillColor="ffffff" FontSize="10" Valign="Middle" Color="cc0033" />
  </Label>
  <Label TextLabel="TT" GraphId="d91a8">
    <Graphics CenterX="2449.0247283036742" CenterY="983.8449099595728" Width="32.0" Height="26.0" ZOrder="33180" FillColor="ffffff" FontSize="10" Valign="Middle" Color="cc0033" />
  </Label>
  <Label TextLabel="TT" GraphId="e2d2e">
    <Graphics CenterX="2449.0247283036742" CenterY="1023.8449099595728" Width="32.0" Height="26.0" ZOrder="33181" FillColor="ffffff" FontSize="10" Valign="Middle" Color="cc0033" />
  </Label>
  <Label TextLabel="TT" GraphId="d428e">
    <Graphics CenterX="2449.0247283036742" CenterY="1063.8449099595728" Width="32.0" Height="26.0" ZOrder="33182" FillColor="ffffff" FontSize="10" Valign="Middle" Color="cc0033" />
  </Label>
  <Label TextLabel="TT" GraphId="f653b">
    <Graphics CenterX="2449.0247283036742" CenterY="1043.8449099595728" Width="32.0" Height="26.0" ZOrder="33183" FillColor="ffffff" FontSize="10" Valign="Middle" Color="cc0033" />
  </Label>
  <Label TextLabel="GLOMERULAR &#xA;BASEMENT &#xA;MEMBRANE" GraphId="d025e">
    <Graphics CenterX="1815.4166828804266" CenterY="666.8637410862859" Width="131.30252100840056" Height="72.47899159663882" ZOrder="33186" FillColor="ffffff" FontSize="14" Valign="Middle" />
  </Label>
  <Label TextLabel="NORMAL&#xA;EPITOPES" GraphId="c3709">
    <Graphics CenterX="2413.658765159868" CenterY="911.8700988680489" Width="101.31753031973555" Height="59.74019773609757" ZOrder="33187" FillColor="ffffff" FontSize="14" Valign="Middle" />
  </Label>
  <Label TextLabel="PAX" GraphId="aec40">
    <Graphics CenterX="409.5" CenterY="1128.5" Width="41.0" Height="23.0" ZOrder="33188" FillColor="ffffff" FontSize="12" Valign="Middle" />
  </Label>
  <Label TextLabel="TT" GraphId="ed59b">
    <Graphics CenterX="1573.716123274008" CenterY="1167.688349871371" Width="32.0" Height="26.0" ZOrder="33189" FillColor="ffffff" FontSize="10" Valign="Middle" Color="0000ff" />
  </Label>
  <Label TextLabel="ANTICLA4" GraphId="e26fd">
    <Graphics CenterX="1290.0" CenterY="1040.0" Width="82.0" Height="24.0" ZOrder="33194" FillColor="ffffff" FontSize="12" Valign="Middle" Color="37ff00" />
  </Label>
  <Label TextLabel="TT" GraphId="d6693">
    <Graphics CenterX="1497.194308815038" CenterY="911.898356696592" Width="32.0" Height="26.0" ZOrder="33197" FillColor="ffffff" FontSize="10" Valign="Middle" Color="0000ff" />
  </Label>
  <Label TextLabel="Proteins involved in Podocyte cytoskeleton" GraphId="a0f59">
    <Graphics CenterX="762.8771750904411" CenterY="1145.351335972502" Width="317.6025236593068" Height="43.64879074658302" ZOrder="33208" FillColor="ffffff" FontWeight="Bold" FontSize="14" Valign="Middle" />
  </Label>
  <Label TextLabel="Y-SECRETASE" GraphId="d259d">
    <Graphics CenterX="1866.5" CenterY="877.0" Width="103.0" Height="28.0" ZOrder="33220" FillColor="ffffff" FontSize="12" Valign="Middle" Color="0000ff" />
  </Label>
  <Shape GraphId="c0905">
    <Attribute Key="org.pathvisio.CellularComponentProperty" Value="Extracellular region" />
    <Graphics CenterX="461.6469505783386" CenterY="1047.5084121976865" Width="476.84069400630926" Height="273.0168243953731" ZOrder="-35" FontSize="10" Valign="Middle" ShapeType="RoundedRectangle" LineStyle="Broken" LineThickness="3.0" Color="c0c0c0" Rotation="0.0" />
  </Shape>
  <Shape GraphId="ce62c">
    <Graphics CenterX="1565.600882028666" CenterY="980.7056229327452" Width="507.16648291069396" Height="435.50165380374847" ZOrder="-31" FontSize="10" Valign="Middle" ShapeType="Oval" Color="cc0000" Rotation="0.0" />
  </Shape>
  <Shape GraphId="c271a">
    <Graphics CenterX="2047.5932674422236" CenterY="971.2868921434007" Width="418.8289553061181" Height="310.29987279800747" ZOrder="-27" FontSize="14" Valign="Middle" ShapeType="Arc" Color="cc0033" Rotation="1.5606313979174786" />
  </Shape>
  <Shape GraphId="b9c64">
    <Graphics CenterX="453.5" CenterY="982.5" Width="593.0" Height="471.0" ZOrder="-17" FontSize="10" Valign="Middle" ShapeType="Oval" Color="cc0000" Rotation="0.0" />
  </Shape>
  <Shape GraphId="a3f82">
    <Attribute Key="org.pathvisio.CellularComponentProperty" Value="Vesicle" />
    <Graphics CenterX="489.4878911150801" CenterY="854.2666736033709" Width="14.519056261343138" Height="13.611615245009034" ZOrder="16384" FillColor="ffff00" FontSize="10" Valign="Middle" ShapeType="Oval" LineThickness="3.0" Color="ffff00" Rotation="0.0" />
  </Shape>
  <Shape GraphId="eab16">
    <Graphics CenterX="1134.9346280248333" CenterY="979.0210006300975" Width="415.94198800816906" Height="260.1799897313374" ZOrder="16384" FontSize="10" Valign="Middle" ShapeType="Arc" Color="cc0033" Rotation="4.721328933660919" />
  </Shape>
  <Shape GraphId="cbad2">
    <Graphics CenterX="1317.579358313745" CenterY="916.2231645080144" Width="22.8441103864812" Height="25.308975345010445" ZOrder="16384" FontSize="10" Valign="Middle" ShapeType="Arc" Color="0000ff" Rotation="5.34889719617264" />
  </Shape>
  <Shape GraphId="c8a91">
    <Graphics CenterX="1302.2735460949887" CenterY="906.0433366282218" Width="50.78709560916457" Height="21.9759343289477" ZOrder="16384" FillColor="0000ff" FontSize="10" Valign="Middle" ShapeType="Oval" Color="0000ff" Rotation="0.5575805049519728" />
  </Shape>
  <Shape GraphId="db50a">
    <Graphics CenterX="1283.893617298007" CenterY="1005.0409687203229" Width="16.814882032667857" Height="16.814882032667363" ZOrder="16384" FillColor="0000ff" FontSize="10" Valign="Middle" ShapeType="Oval" Color="0000ff" Rotation="0.0" />
  </Shape>
  <Shape GraphId="b0b0f">
    <Graphics CenterX="1465.9446812579483" CenterY="1208.7647327553527" Width="41.04040992493765" Height="20.4446460980023" ZOrder="16384" FillColor="cc00ff" FontSize="10" Valign="Middle" ShapeType="Oval" Color="cc00ff" Rotation="0.0" />
  </Shape>
  <Shape GraphId="d9e7f">
    <Graphics CenterX="1457.2515721211935" CenterY="832.5122321352944" Width="24.07441016333929" Height="13.18511796733219" ZOrder="16384" FillColor="66cc00" FontSize="10" Valign="Middle" ShapeType="Rectangle" Color="66cc00" Rotation="5.948475966109504" />
  </Shape>
  <Shape GraphId="d6aab">
    <Graphics CenterX="1534.2838069301683" CenterY="1262.4035281146637" Width="95.76225045372054" Height="22.0507166482912" ZOrder="16384" FillColor="cc00ff" FontSize="10" Valign="Middle" ShapeType="RoundedRectangle" Color="cc00ff" Rotation="0.0" />
  </Shape>
  <Shape TextLabel="P" GraphId="b9a0e">
    <Attribute Key="org.pathvisio.CellularComponentProperty" Value="Vesicle" />
    <Graphics CenterX="1739.0674384417457" CenterY="1099.551241665353" Width="17.85714285714289" Height="16.90476190476174" ZOrder="16384" FontSize="14" Valign="Middle" ShapeType="Oval" LineThickness="3.0" Rotation="0.0" />
  </Shape>
  <Shape GraphId="d4eac">
    <Graphics CenterX="1975.675921467741" CenterY="1176.9621211066667" Width="41.507588672096375" Height="7.740775575792059" ZOrder="16384" FillColor="000099" FontSize="10" Valign="Middle" ShapeType="RoundedRectangle" Color="000099" Rotation="1.5707963267948966" />
  </Shape>
  <Shape GraphId="ff6e7">
    <Graphics CenterX="1675.974562923294" CenterY="869.7044153934993" Width="70.23809523809484" Height="19.04761904761895" ZOrder="16384" FillColor="66cc00" FontSize="10" Valign="Middle" ShapeType="RoundedRectangle" Color="66cc00" Rotation="0.0" />
  </Shape>
  <Shape GraphId="f60fb">
    <Graphics CenterX="1674.834967448939" CenterY="912.179345828739" Width="71.91666666666674" Height="22.815141492097567" ZOrder="16384" FillColor="66cc00" FontSize="10" Valign="Middle" ShapeType="RoundedRectangle" Color="66cc00" Rotation="0.0" />
  </Shape>
  <Shape GraphId="a87e5">
    <Graphics CenterX="158.14094775212638" CenterY="730.0" Width="204.28189550425276" Height="106.0" ZOrder="16384" FontSize="10" Valign="Middle" ShapeType="Rectangle" Rotation="0.0" />
  </Shape>
  <Shape GraphId="e5710">
    <Attribute Key="org.pathvisio.CellularComponentProperty" Value="Nucleus" />
    <Attribute Key="org.pathvisio.DoubleLineProperty" Value="Double" />
    <Graphics CenterX="2767.446382219068" CenterY="968.106680334035" Width="133.33818891443076" Height="120.96635267261308" ZOrder="16390" FontSize="10" Valign="Middle" ShapeType="Oval" LineThickness="3.0" Color="ff00ff" Rotation="0.0" />
  </Shape>
  <Shape GraphId="c3bb8">
    <Graphics CenterX="2640.5" CenterY="984.5644983461959" Width="511.0" Height="443.21940463064993" ZOrder="16392" FontSize="10" Valign="Middle" ShapeType="Oval" Color="cc0000" Rotation="0.0" />
  </Shape>
  <Shape GraphId="c7c6a">
    <Graphics CenterX="1617.8687982359422" CenterY="514.7486218302097" Width="510.47409040793764" Height="185.49724366041937" ZOrder="32992" FontSize="10" Valign="Middle" ShapeType="Oval" Color="cc0000" Rotation="0.0" />
  </Shape>
  <Shape GraphId="a14f0">
    <Attribute Key="org.pathvisio.CellularComponentProperty" Value="Nucleus" />
    <Attribute Key="org.pathvisio.DoubleLineProperty" Value="Double" />
    <Graphics CenterX="1453.2917550702964" CenterY="513.5705622932765" Width="134.5835101405928" Height="95.1411245865529" ZOrder="32994" FontSize="10" Valign="Middle" ShapeType="Oval" LineThickness="3.0" Color="ff00ff" Rotation="0.0" />
  </Shape>
  <Shape GraphId="e64c3">
    <Attribute Key="org.pathvisio.CellularComponentProperty" Value="Vesicle" />
    <Graphics CenterX="464.5332631658969" CenterY="861.9799222422096" Width="15.4264972776773" Height="16.333938294010807" ZOrder="33048" FillColor="ffff00" FontSize="10" Valign="Middle" ShapeType="Oval" LineThickness="3.0" Color="ffff00" Rotation="0.0" />
  </Shape>
  <Shape GraphId="e5bae">
    <Attribute Key="org.pathvisio.CellularComponentProperty" Value="Vesicle" />
    <Graphics CenterX="469.3832991044604" CenterY="889.5055441377506" Width="13.93447547904497" Height="14.254679600979102" ZOrder="33049" FillColor="ffff00" FontSize="10" Valign="Middle" ShapeType="Oval" LineThickness="3.0" Color="ffff00" Rotation="6.218635247038952" />
  </Shape>
  <Shape GraphId="b1b8b">
    <Attribute Key="org.pathvisio.CellularComponentProperty" Value="Vesicle" />
    <Graphics CenterX="495.41348095174106" CenterY="938.658688122425" Width="13.557168784029273" Height="15.426497277677242" ZOrder="33050" FillColor="ffff00" FontSize="10" Valign="Middle" ShapeType="Oval" LineThickness="3.0" Color="ffff00" Rotation="0.0" />
  </Shape>
  <Shape GraphId="c89ec">
    <Attribute Key="org.pathvisio.CellularComponentProperty" Value="Vesicle" />
    <Graphics CenterX="482.6820834925758" CenterY="871.9708478320467" Width="13.611615245009034" Height="12.686025408347177" ZOrder="33051" FillColor="ffff00" FontSize="10" Valign="Middle" ShapeType="Oval" LineThickness="3.0" Color="ffff00" Rotation="0.0" />
  </Shape>
  <Shape GraphId="ec2ae">
    <Attribute Key="org.pathvisio.CellularComponentProperty" Value="Vesicle" />
    <Graphics CenterX="366.9168744220652" CenterY="1031.1026403264946" Width="13.93447547904497" Height="14.254679600979102" ZOrder="33052" FillColor="663300" FontSize="10" Valign="Middle" ShapeType="Oval" LineThickness="3.0" Color="663300" Rotation="6.218635247038952" />
  </Shape>
  <Shape GraphId="f0a6f">
    <Attribute Key="org.pathvisio.CellularComponentProperty" Value="Vesicle" />
    <Graphics CenterX="411.6954588140807" CenterY="963.9520051177851" Width="13.93447547904497" Height="14.254679600979102" ZOrder="33053" FillColor="663300" FontSize="10" Valign="Middle" ShapeType="Oval" LineThickness="3.0" Color="663300" Rotation="6.218635247038952" />
  </Shape>
  <Shape GraphId="dbe07">
    <Attribute Key="org.pathvisio.CellularComponentProperty" Value="Vesicle" />
    <Graphics CenterX="549.3408856704353" CenterY="996.234005726779" Width="13.557168784029273" Height="15.426497277677242" ZOrder="33059" FillColor="ffff00" FontSize="10" Valign="Middle" ShapeType="Oval" LineThickness="3.0" Color="ffff00" Rotation="0.0" />
  </Shape>
  <Shape GraphId="b97da">
    <Attribute Key="org.pathvisio.CellularComponentProperty" Value="Vesicle" />
    <Graphics CenterX="595.2682903891296" CenterY="1041.2358206088095" Width="13.557168784029273" Height="15.426497277677242" ZOrder="33060" FillColor="ffff00" FontSize="10" Valign="Middle" ShapeType="Oval" LineThickness="3.0" Color="ffff00" Rotation="0.0" />
  </Shape>
  <Shape GraphId="c5e2b">
    <Attribute Key="org.pathvisio.CellularComponentProperty" Value="Vesicle" />
    <Graphics CenterX="501.75649365591545" CenterY="887.4154939300503" Width="13.611615245009034" Height="12.686025408347177" ZOrder="33062" FillColor="ffff00" FontSize="10" Valign="Middle" ShapeType="Oval" LineThickness="3.0" Color="ffff00" Rotation="0.0" />
  </Shape>
  <Shape GraphId="a8a03">
    <Attribute Key="org.pathvisio.CellularComponentProperty" Value="Vesicle" />
    <Graphics CenterX="508.12672959057977" CenterY="868.3773814073652" Width="13.611615245009034" Height="12.686025408347177" ZOrder="33063" FillColor="ffff00" FontSize="10" Valign="Middle" ShapeType="Oval" LineThickness="3.0" Color="ffff00" Rotation="0.0" />
  </Shape>
  <Shape GraphId="c9094">
    <Attribute Key="org.pathvisio.CellularComponentProperty" Value="Vesicle" />
    <Graphics CenterX="568.2925550028314" CenterY="1014.1389379671486" Width="13.93447547904497" Height="14.254679600979102" ZOrder="33064" FillColor="663300" FontSize="10" Valign="Middle" ShapeType="Oval" LineThickness="3.0" Color="663300" Rotation="6.218635247038952" />
  </Shape>
  <Shape GraphId="e9e44">
    <Attribute Key="org.pathvisio.CellularComponentProperty" Value="Vesicle" />
    <Graphics CenterX="531.0693245128126" CenterY="1077.3258708165117" Width="13.93447547904497" Height="14.254679600979102" ZOrder="33065" FillColor="663300" FontSize="10" Valign="Middle" ShapeType="Oval" LineThickness="3.0" Color="663300" Rotation="6.218635247038952" />
  </Shape>
  <Shape GraphId="ec356">
    <Attribute Key="org.pathvisio.CellularComponentProperty" Value="Vesicle" />
    <Graphics CenterX="509.7353862188009" CenterY="1110.9011884208662" Width="13.93447547904497" Height="14.254679600979102" ZOrder="33066" FillColor="663300" FontSize="10" Valign="Middle" ShapeType="Oval" LineThickness="3.0" Color="663300" Rotation="6.218635247038952" />
  </Shape>
  <Shape GraphId="a8042">
    <Graphics CenterX="1300.4375126311388" CenterY="1009.9228224917308" Width="16.531034082564474" Height="19.84564498346205" ZOrder="33077" FillColor="0000ff" FontSize="10" Valign="Middle" ShapeType="Oval" Color="0000ff" Rotation="0.0" />
  </Shape>
  <Shape GraphId="be68c">
    <Graphics CenterX="1608.8265954396697" CenterY="1276.296920303249" Width="860.9229971480424" Height="106.17059891107101" ZOrder="33085" FontSize="10" Valign="Middle" ShapeType="Rectangle" Color="00cccc" Rotation="0.0" />
  </Shape>
  <Shape GraphId="a06f7">
    <Graphics CenterX="1422.2282419732194" CenterY="863.7047738534255" Width="24.50090744101647" Height="7.259528130671467" ZOrder="33089" FillColor="66cc00" FontSize="10" Valign="Middle" ShapeType="Rectangle" Color="66cc00" Rotation="0.0" />
  </Shape>
  <Shape GraphId="a2700">
    <Graphics CenterX="1429.8442898010346" CenterY="844.2751503421146" Width="19.482758620689765" Height="8.702359346644243" ZOrder="33091" FillColor="66cc00" FontSize="10" Valign="Middle" ShapeType="Rectangle" Color="66cc00" Rotation="5.869881071859111" />
  </Shape>
  <Shape GraphId="be3a3">
    <Graphics CenterX="1446.014612625547" CenterY="853.6177077297517" Width="12.70417422867503" Height="14.519056261343167" ZOrder="33092" FillColor="66cc00" FontSize="10" Valign="Middle" ShapeType="Rectangle" Color="66cc00" Rotation="0.0" />
  </Shape>
  <Shape GraphId="b88b8">
    <Graphics CenterX="1547.5" CenterY="1203.1529923542835" Width="11.0" Height="46.30598470856694" ZOrder="33097" FillColor="cc00ff" FontSize="10" Valign="Middle" ShapeType="Rectangle" Color="cc00ff" Rotation="0.0" />
  </Shape>
  <Shape GraphId="e06a5">
    <Graphics CenterX="1525.1602278707458" CenterY="1225.1943694635575" Width="22.757059931127458" Height="15.925589836659121" ZOrder="33098" FillColor="cc00ff" FontSize="10" Valign="Middle" ShapeType="Oval" Color="cc00ff" Rotation="0.0" />
  </Shape>
  <Shape GraphId="ff33b">
    <Graphics CenterX="1556.2301214333586" CenterY="1220.9572121192243" Width="29.19097543948025" Height="16.63049753242133" ZOrder="33099" FillColor="cc00ff" FontSize="10" Valign="Middle" ShapeType="Oval" Color="cc00ff" Rotation="5.767053937739983" />
  </Shape>
  <Shape GraphId="a46ab">
    <Graphics CenterX="1529.768467475193" CenterY="1202.4243782478304" Width="12.12789415656016" Height="43.21700346368743" ZOrder="33100" FillColor="cc00ff" FontSize="10" Valign="Middle" ShapeType="Rectangle" Color="cc00ff" Rotation="0.0" />
  </Shape>
  <Shape GraphId="cd57d">
    <Graphics CenterX="1641.3992197827206" CenterY="1234.9787441934857" Width="78.26419497018327" Height="17.697260392361752" ZOrder="33101" FillColor="cc00ff" FontSize="10" Valign="Middle" ShapeType="RoundedRectangle" Color="cc00ff" Rotation="0.0" />
  </Shape>
  <Shape GraphId="afd87">
    <Graphics CenterX="1625.1378169790519" CenterY="1195.9958068192589" Width="13.230429988974265" Height="32.564932271373436" ZOrder="33102" FillColor="cc00ff" FontSize="10" Valign="Middle" ShapeType="Rectangle" Color="cc00ff" Rotation="0.0" />
  </Shape>
  <Shape GraphId="a439e">
    <Graphics CenterX="1618.3976773021031" CenterY="1215.1887764362896" Width="26.321823075133352" Height="15.925589836659121" ZOrder="33103" FillColor="cc00ff" FontSize="10" Valign="Middle" ShapeType="Oval" Color="cc00ff" Rotation="0.06249114805170237" />
  </Shape>
  <Shape GraphId="ad97b">
    <Graphics CenterX="1645.8842926233588" CenterY="1193.2734837702544" Width="12.827019645835662" Height="29.325357838193668" ZOrder="33104" FillColor="cc00ff" FontSize="10" Valign="Middle" ShapeType="Rectangle" Color="cc00ff" Rotation="0.0" />
  </Shape>
  <Shape GraphId="b5592">
    <Graphics CenterX="1652.5104334021264" CenterY="1218.5710389109747" Width="31.770409013750665" Height="19.670659257009127" ZOrder="33105" FillColor="cc00ff" FontSize="10" Valign="Middle" ShapeType="Oval" Color="cc00ff" Rotation="0.7275700623446956" />
  </Shape>
  <Shape GraphId="e715d">
    <Graphics CenterX="1681.2476161033326" CenterY="1207.2767364939364" Width="39.45223330920089" Height="19.845644983461632" ZOrder="33106" FillColor="cc00ff" FontSize="10" Valign="Middle" ShapeType="Oval" Color="cc00ff" Rotation="0.0" />
  </Shape>
  <Shape GraphId="c9dad">
    <Graphics CenterX="1961.1791883236217" CenterY="1176.9489892611618" Width="41.48132498108603" Height="7.6190476190477785" ZOrder="33113" FillColor="000099" FontSize="10" Valign="Middle" ShapeType="RoundedRectangle" Color="000099" Rotation="1.5707963267948966" />
  </Shape>
  <Shape GraphId="a7e51">
    <Graphics CenterX="1786.1063903160864" CenterY="878.7539876193819" Width="27.04501415480917" Height="11.956728309132355" ZOrder="33118" FillColor="000099" FontSize="10" Valign="Middle" ShapeType="RoundedRectangle" Color="000099" Rotation="5.758312988843803" />
  </Shape>
  <Shape GraphId="ee69f">
    <Graphics CenterX="1753.7343632252048" CenterY="851.5470783948308" Width="27.04501415480917" Height="11.956728309132355" ZOrder="33121" FillColor="000099" FontSize="10" Valign="Middle" ShapeType="RoundedRectangle" Color="000099" Rotation="3.671339054742618" />
  </Shape>
  <Shape TextLabel="+" GraphId="a0f9a">
    <Attribute Key="org.pathvisio.CellularComponentProperty" Value="Vesicle" />
    <Graphics CenterX="1833.5170893054035" CenterY="826.2622722738472" Width="19.84564498346218" Height="18.56644090932558" ZOrder="33123" FontSize="14" Valign="Middle" ShapeType="Oval" LineThickness="3.0" Rotation="0.0" />
  </Shape>
  <Shape TextLabel="P" GraphId="a7015">
    <Attribute Key="org.pathvisio.CellularComponentProperty" Value="Vesicle" />
    <Graphics CenterX="1675.8244080432582" CenterY="891.6145587231557" Width="17.85714285714289" Height="16.90476190476174" ZOrder="33124" FontSize="14" Valign="Middle" ShapeType="Oval" LineThickness="3.0" Rotation="0.0" />
  </Shape>
  <Shape GraphId="a0668">
    <Graphics CenterX="1539.2133931852768" CenterY="913.6748569328497" Width="70.23809523809484" Height="23.333333333333098" ZOrder="33128" FillColor="66cc00" FontSize="10" Valign="Middle" ShapeType="RoundedRectangle" Color="66cc00" Rotation="0.0" />
  </Shape>
  <Shape TextLabel="-" GraphId="cd612">
    <Attribute Key="org.pathvisio.CellularComponentProperty" Value="Vesicle" />
    <Graphics CenterX="1763.56788470625" CenterY="766.3250118128798" Width="17.85714285714289" Height="16.90476190476174" ZOrder="33129" FontSize="14" Valign="Middle" ShapeType="Oval" LineThickness="3.0" Rotation="0.0" />
  </Shape>
  <Shape GraphId="c4421">
    <Graphics CenterX="1540.2226072347325" CenterY="824.5650233632588" Width="11.428571428571331" Height="10.476190476190652" ZOrder="33131" FillColor="66cc00" FontSize="10" Valign="Middle" ShapeType="Rectangle" Color="66cc00" Rotation="0.0" />
  </Shape>
  <Shape GraphId="c3bd2">
    <Graphics CenterX="1558.2921194938842" CenterY="826.7659949402066" Width="10.476190476190311" Height="14.577823870019618" ZOrder="33132" FillColor="66cc00" FontSize="10" Valign="Middle" ShapeType="Rectangle" Color="66cc00" Rotation="0.0" />
  </Shape>
  <Shape GraphId="ddd67">
    <Graphics CenterX="1522.0021525699585" CenterY="826.3063425015027" Width="14.235837664724386" Height="16.44950969980823" ZOrder="33133" FillColor="66cc00" FontSize="10" Valign="Middle" ShapeType="Rectangle" Color="66cc00" Rotation="0.0" />
  </Shape>
  <Shape GraphId="f8670">
    <Graphics CenterX="1828.5194518821827" CenterY="1015.9415498098738" Width="46.66666666666674" Height="9.788281538160192" ZOrder="33156" FillColor="000099" FontSize="10" Valign="Middle" ShapeType="RoundedRectangle" Color="000099" Rotation="0.0" />
  </Shape>
  <Shape GraphId="c510c">
    <Graphics CenterX="448.0" CenterY="1275.6817053087616" Width="584.0" Height="106.17059891107101" ZOrder="33169" FontSize="10" Valign="Middle" ShapeType="Rectangle" Color="00cccc" Rotation="0.0" />
  </Shape>
  <Shape GraphId="fa8f3">
    <Graphics CenterX="1611.9845644983407" CenterY="656.047409040792" Width="509.37155457552245" Height="77.10033076075342" ZOrder="33185" FontSize="10" Valign="Middle" ShapeType="Rectangle" Color="00cccc" Rotation="0.0" />
  </Shape>
  <Shape GraphId="f6e63">
    <Graphics CenterX="377.0" CenterY="1193.0" Width="12.0" Height="104.0" ZOrder="33198" FillColor="cc00ff" FontSize="10" Valign="Middle" ShapeType="Rectangle" Color="cc00ff" Rotation="0.0" />
  </Shape>
  <Shape GraphId="ca73c">
    <Graphics CenterX="397.0" CenterY="1193.5" Width="12.0" Height="101.0" ZOrder="33199" FillColor="cc00ff" FontSize="10" Valign="Middle" ShapeType="Rectangle" Color="cc00ff" Rotation="0.0" />
  </Shape>
  <Shape GraphId="e16bc">
    <Graphics CenterX="281.0" CenterY="1201.4079382579935" Width="12.0" Height="91.18412348401307" ZOrder="33200" FillColor="cc00ff" FontSize="10" Valign="Middle" ShapeType="Rectangle" Color="cc00ff" Rotation="0.0" />
  </Shape>
  <Shape GraphId="b2f2c">
    <Graphics CenterX="301.0" CenterY="1200.9079382579935" Width="12.0" Height="90.18412348401307" ZOrder="33202" FillColor="cc00ff" FontSize="10" Valign="Middle" ShapeType="Rectangle" Color="cc00ff" Rotation="0.0" />
  </Shape>
  <Shape GraphId="c75f0">
    <Graphics CenterX="470.5" CenterY="1178.0" Width="31.0" Height="142.0" ZOrder="33210" FillColor="009999" FontSize="10" Valign="Middle" ShapeType="Rectangle" Color="009999" Rotation="0.0" />
  </Shape>
  <Shape GraphId="ff0a8">
    <Graphics CenterX="550.5" CenterY="1194.0" Width="11.0" Height="96.0" ZOrder="33212" FillColor="cc00ff" FontSize="10" Valign="Middle" ShapeType="Rectangle" Color="cc00ff" Rotation="0.0" />
  </Shape>
  <Shape GraphId="bb8cc">
    <Graphics CenterX="570.0" CenterY="1194.0" Width="10.0" Height="96.0" ZOrder="33213" FillColor="cc00ff" FontSize="10" Valign="Middle" ShapeType="Rectangle" Color="cc00ff" Rotation="0.0" />
  </Shape>
  <Group GroupId="c0e2e" Style="Group" />
  <Group GroupId="f41fa" Style="Group" />
  <Group GroupId="fc280" Style="Group" />
  <Group GroupId="b2bdb" Style="Group" />
  <InfoBox CenterX="0.0" CenterY="0.0" />
  <Biopax>
    <bp:PublicationXref xmlns:bp="http://www.biopax.org/release/biopax-level3.owl#" xmlns:rdf="http://www.w3.org/1999/02/22-rdf-syntax-ns#" rdf:id="ed0">
      <bp:ID rdf:datatype="http://www.w3.org/2001/XMLSchema#string">22958489</bp:ID>
      <bp:DB rdf:datatype="http://www.w3.org/2001/XMLSchema#string">PubMed</bp:DB>
      <bp:TITLE rdf:datatype="http://www.w3.org/2001/XMLSchema#string">Repair problems in podocytes: Wnt, Notch, and glomerulosclerosis.</bp:TITLE>
      <bp:SOURCE rdf:datatype="http://www.w3.org/2001/XMLSchema#string">Semin Nephrol</bp:SOURCE>
      <bp:YEAR rdf:datatype="http://www.w3.org/2001/XMLSchema#string">2012</bp:YEAR>
      <bp:AUTHORS rdf:datatype="http://www.w3.org/2001/XMLSchema#string">Kato H</bp:AUTHORS>
      <bp:AUTHORS rdf:datatype="http://www.w3.org/2001/XMLSchema#string">Susztak K</bp:AUTHORS>
    </bp:PublicationXref>
    <bp:PublicationXref xmlns:bp="http://www.biopax.org/release/biopax-level3.owl#" xmlns:rdf="http://www.w3.org/1999/02/22-rdf-syntax-ns#" rdf:id="c7e">
      <bp:ID rdf:datatype="http://www.w3.org/2001/XMLSchema#string">20537521</bp:ID>
      <bp:DB rdf:datatype="http://www.w3.org/2001/XMLSchema#string">PubMed</bp:DB>
      <bp:TITLE rdf:datatype="http://www.w3.org/2001/XMLSchema#string">Therapeutic approach to focal and segmental glomerulosclerosis recurrence in kidney transplant recipients.</bp:TITLE>
      <bp:SOURCE rdf:datatype="http://www.w3.org/2001/XMLSchema#string">Transplant Rev (Orlando)</bp:SOURCE>
      <bp:YEAR rdf:datatype="http://www.w3.org/2001/XMLSchema#string">2010</bp:YEAR>
      <bp:AUTHORS rdf:datatype="http://www.w3.org/2001/XMLSchema#string">Canaud G</bp:AUTHORS>
      <bp:AUTHORS rdf:datatype="http://www.w3.org/2001/XMLSchema#string">Martinez F</bp:AUTHORS>
      <bp:AUTHORS rdf:datatype="http://www.w3.org/2001/XMLSchema#string">Noël LH</bp:AUTHORS>
      <bp:AUTHORS rdf:datatype="http://www.w3.org/2001/XMLSchema#string">Mamzer MF</bp:AUTHORS>
      <bp:AUTHORS rdf:datatype="http://www.w3.org/2001/XMLSchema#string">Niaudet P</bp:AUTHORS>
      <bp:AUTHORS rdf:datatype="http://www.w3.org/2001/XMLSchema#string">Legendre C</bp:AUTHORS>
    </bp:PublicationXref>
    <bp:openControlledVocabulary xmlns:bp="http://www.biopax.org/release/biopax-level3.owl#">
      <bp:TERM xmlns:rdf="http://www.w3.org/1999/02/22-rdf-syntax-ns#" rdf:datatype="http://www.w3.org/2001/XMLSchema#string">renal failure pathway</bp:TERM>
      <bp:ID xmlns:rdf="http://www.w3.org/1999/02/22-rdf-syntax-ns#" rdf:datatype="http://www.w3.org/2001/XMLSchema#string">PW:0000301</bp:ID>
      <bp:Ontology xmlns:rdf="http://www.w3.org/1999/02/22-rdf-syntax-ns#" rdf:datatype="http://www.w3.org/2001/XMLSchema#string">Pathway Ontology</bp:Ontology>
    </bp:openControlledVocabulary>
    <bp:PublicationXref xmlns:bp="http://www.biopax.org/release/biopax-level3.owl#" xmlns:rdf="http://www.w3.org/1999/02/22-rdf-syntax-ns#" rdf:id="f3c">
      <bp:ID rdf:datatype="http://www.w3.org/2001/XMLSchema#string">23502960</bp:ID>
      <bp:DB rdf:datatype="http://www.w3.org/2001/XMLSchema#string">PubMed</bp:DB>
      <bp:TITLE rdf:datatype="http://www.w3.org/2001/XMLSchema#string">Focal segmental glomerulosclerosis is induced by microRNA-193a and its downregulation of WT1.</bp:TITLE>
      <bp:SOURCE rdf:datatype="http://www.w3.org/2001/XMLSchema#string">Nat Med</bp:SOURCE>
      <bp:YEAR rdf:datatype="http://www.w3.org/2001/XMLSchema#string">2013</bp:YEAR>
      <bp:AUTHORS rdf:datatype="http://www.w3.org/2001/XMLSchema#string">Gebeshuber CA</bp:AUTHORS>
      <bp:AUTHORS rdf:datatype="http://www.w3.org/2001/XMLSchema#string">Kornauth C</bp:AUTHORS>
      <bp:AUTHORS rdf:datatype="http://www.w3.org/2001/XMLSchema#string">Dong L</bp:AUTHORS>
      <bp:AUTHORS rdf:datatype="http://www.w3.org/2001/XMLSchema#string">Sierig R</bp:AUTHORS>
      <bp:AUTHORS rdf:datatype="http://www.w3.org/2001/XMLSchema#string">Seibler J</bp:AUTHORS>
      <bp:AUTHORS rdf:datatype="http://www.w3.org/2001/XMLSchema#string">Reiss M</bp:AUTHORS>
      <bp:AUTHORS rdf:datatype="http://www.w3.org/2001/XMLSchema#string">Tauber S</bp:AUTHORS>
      <bp:AUTHORS rdf:datatype="http://www.w3.org/2001/XMLSchema#string">Bilban M</bp:AUTHORS>
      <bp:AUTHORS rdf:datatype="http://www.w3.org/2001/XMLSchema#string">Wang S</bp:AUTHORS>
      <bp:AUTHORS rdf:datatype="http://www.w3.org/2001/XMLSchema#string">Kain R</bp:AUTHORS>
      <bp:AUTHORS rdf:datatype="http://www.w3.org/2001/XMLSchema#string">Böhmig GA</bp:AUTHORS>
      <bp:AUTHORS rdf:datatype="http://www.w3.org/2001/XMLSchema#string">Moeller MJ</bp:AUTHORS>
      <bp:AUTHORS rdf:datatype="http://www.w3.org/2001/XMLSchema#string">Gröne HJ</bp:AUTHORS>
      <bp:AUTHORS rdf:datatype="http://www.w3.org/2001/XMLSchema#string">Englert C</bp:AUTHORS>
      <bp:AUTHORS rdf:datatype="http://www.w3.org/2001/XMLSchema#string">Martinez J</bp:AUTHORS>
      <bp:AUTHORS rdf:datatype="http://www.w3.org/2001/XMLSchema#string">Kerjaschki D</bp:AUTHORS>
    </bp:PublicationXref>
    <bp:PublicationXref xmlns:bp="http://www.biopax.org/release/biopax-level3.owl#" xmlns:rdf="http://www.w3.org/1999/02/22-rdf-syntax-ns#" rdf:id="f59">
      <bp:ID rdf:datatype="http://www.w3.org/2001/XMLSchema#string">22334613</bp:ID>
      <bp:DB rdf:datatype="http://www.w3.org/2001/XMLSchema#string">PubMed</bp:DB>
      <bp:TITLE rdf:datatype="http://www.w3.org/2001/XMLSchema#string">Genetic causes of focal segmental glomerulosclerosis: implications for clinical practice.</bp:TITLE>
      <bp:SOURCE rdf:datatype="http://www.w3.org/2001/XMLSchema#string">Nephrol Dial Transplant</bp:SOURCE>
      <bp:YEAR rdf:datatype="http://www.w3.org/2001/XMLSchema#string">2012</bp:YEAR>
      <bp:AUTHORS rdf:datatype="http://www.w3.org/2001/XMLSchema#string">Rood IM</bp:AUTHORS>
      <bp:AUTHORS rdf:datatype="http://www.w3.org/2001/XMLSchema#string">Deegens JK</bp:AUTHORS>
      <bp:AUTHORS rdf:datatype="http://www.w3.org/2001/XMLSchema#string">Wetzels JF</bp:AUTHORS>
    </bp:PublicationXref>
    <bp:PublicationXref xmlns:bp="http://www.biopax.org/release/biopax-level3.owl#" xmlns:rdf="http://www.w3.org/1999/02/22-rdf-syntax-ns#" rdf:id="db3">
      <bp:ID rdf:datatype="http://www.w3.org/2001/XMLSchema#string"></bp:ID>
      <bp:DB rdf:datatype="http://www.w3.org/2001/XMLSchema#string">PubMed</bp:DB>
      <bp:TITLE rdf:datatype="http://www.w3.org/2001/XMLSchema#string">Mechanism of podocyte detachment: Targeting transmembrane molecules between podocytes and glomerular basement membrane</bp:TITLE>
      <bp:SOURCE rdf:datatype="http://www.w3.org/2001/XMLSchema#string">Biomedicine &amp; Aging Pathology</bp:SOURCE>
      <bp:YEAR rdf:datatype="http://www.w3.org/2001/XMLSchema#string">2013</bp:YEAR>
      <bp:AUTHORS rdf:datatype="http://www.w3.org/2001/XMLSchema#string">Hu, G</bp:AUTHORS>
      <bp:AUTHORS rdf:datatype="http://www.w3.org/2001/XMLSchema#string">Jiao,B</bp:AUTHORS>
    </bp:PublicationXref>
    <bp:PublicationXref xmlns:bp="http://www.biopax.org/release/biopax-level3.owl#" xmlns:rdf="http://www.w3.org/1999/02/22-rdf-syntax-ns#" rdf:id="f04">
      <bp:ID rdf:datatype="http://www.w3.org/2001/XMLSchema#string">21839365</bp:ID>
      <bp:DB rdf:datatype="http://www.w3.org/2001/XMLSchema#string">PubMed</bp:DB>
      <bp:TITLE rdf:datatype="http://www.w3.org/2001/XMLSchema#string">Focal and segmental glomerulosclerosis: multiple pathways are involved.</bp:TITLE>
      <bp:SOURCE rdf:datatype="http://www.w3.org/2001/XMLSchema#string">Semin Nephrol</bp:SOURCE>
      <bp:YEAR rdf:datatype="http://www.w3.org/2001/XMLSchema#string">2011</bp:YEAR>
      <bp:AUTHORS rdf:datatype="http://www.w3.org/2001/XMLSchema#string">Meyrier A</bp:AUTHORS>
    </bp:PublicationXref>
    <bp:PublicationXref xmlns:bp="http://www.biopax.org/release/biopax-level3.owl#" xmlns:rdf="http://www.w3.org/1999/02/22-rdf-syntax-ns#" rdf:id="b0a">
      <bp:ID rdf:datatype="http://www.w3.org/2001/XMLSchema#string">21125407</bp:ID>
      <bp:DB rdf:datatype="http://www.w3.org/2001/XMLSchema#string">PubMed</bp:DB>
      <bp:TITLE rdf:datatype="http://www.w3.org/2001/XMLSchema#string">Problems with 'focal segmental glomerulosclerosis'.</bp:TITLE>
      <bp:SOURCE rdf:datatype="http://www.w3.org/2001/XMLSchema#string">Pediatr Nephrol</bp:SOURCE>
      <bp:YEAR rdf:datatype="http://www.w3.org/2001/XMLSchema#string">2011</bp:YEAR>
      <bp:AUTHORS rdf:datatype="http://www.w3.org/2001/XMLSchema#string">Howie AJ</bp:AUTHORS>
    </bp:PublicationXref>
    <bp:openControlledVocabulary xmlns:bp="http://www.biopax.org/release/biopax-level3.owl#">
      <bp:TERM xmlns:rdf="http://www.w3.org/1999/02/22-rdf-syntax-ns#" rdf:datatype="http://www.w3.org/2001/XMLSchema#string">glomerular capillary endothelial cell</bp:TERM>
      <bp:ID xmlns:rdf="http://www.w3.org/1999/02/22-rdf-syntax-ns#" rdf:datatype="http://www.w3.org/2001/XMLSchema#string">CL:1001005</bp:ID>
      <bp:Ontology xmlns:rdf="http://www.w3.org/1999/02/22-rdf-syntax-ns#" rdf:datatype="http://www.w3.org/2001/XMLSchema#string">Cell Type</bp:Ontology>
    </bp:openControlledVocabulary>
    <bp:PublicationXref xmlns:bp="http://www.biopax.org/release/biopax-level3.owl#" xmlns:rdf="http://www.w3.org/1999/02/22-rdf-syntax-ns#" rdf:id="b9b">
      <bp:ID rdf:datatype="http://www.w3.org/2001/XMLSchema#string">20130528</bp:ID>
      <bp:DB rdf:datatype="http://www.w3.org/2001/XMLSchema#string">PubMed</bp:DB>
      <bp:TITLE rdf:datatype="http://www.w3.org/2001/XMLSchema#string">Toward the development of podocyte-specific drugs.</bp:TITLE>
      <bp:SOURCE rdf:datatype="http://www.w3.org/2001/XMLSchema#string">Kidney Int</bp:SOURCE>
      <bp:YEAR rdf:datatype="http://www.w3.org/2001/XMLSchema#string">2010</bp:YEAR>
      <bp:AUTHORS rdf:datatype="http://www.w3.org/2001/XMLSchema#string">Reiser J</bp:AUTHORS>
      <bp:AUTHORS rdf:datatype="http://www.w3.org/2001/XMLSchema#string">Gupta V</bp:AUTHORS>
      <bp:AUTHORS rdf:datatype="http://www.w3.org/2001/XMLSchema#string">Kistler AD</bp:AUTHORS>
    </bp:PublicationXref>
  </Biopax>
</Pathway>
