# Supplementary material for: A network biology workflow to study transcriptomics data of the diabetic liver
Source: BMC Genomics. 2014 Nov 15;15(1):971. doi: 10.1186/1471-2164-15-971 (PMC4246458; doi:10.1186/1471-2164-15-971)
Supplement: Supplementary file 2 — Additional file 2: WikiPathways human pathway collection downloaded on 17 June 2014 ( http://wikipathways.org/index.php/Download_Pathways ). (ZIP 2 MB) [file 12864_2014_6667_MOESM2_ESM.zip › 2014-06-17-WikiPathways-HumanCollection/Hs_Prostaglandin_Synthesis_and_Regulation_WP98_72088.gpml]

<?xml version="1.0" encoding="UTF-8"?>
<Pathway xmlns="http://pathvisio.org/GPML/2013a" Name="Prostaglandin Synthesis and Regulation" Organism="Homo sapiens" License="CC BY 2.0">
  <Comment Source="WikiPathways-description">A prostaglandin is any member of a group of lipid compounds that are derived enzymatically from fatty acids and have important functions in the animal body. Every prostaglandin contains 20 carbon atoms, including a 5-carbon ring. They are mediators and have a variety of strong physiological effects, such as regulating the contraction and relaxation of smooth muscle tissue.[1] Prostaglandins are not hormones, but autocrine or paracrine, which are locally acting messenger molecules. They differ from hormones in that they are not produced at a discrete site but in many places throughout the human body. Also, their target cells are present in the immediate vicinity of the site of their secretion (of which there are many).
The prostaglandins, together with the thromboxanes and prostacyclins, form the prostanoid class of fatty acid derivatives, a subclass of eicosanoids.
Source: Wikipedia ([[wikipedia:Prostaglandin]])</Comment>
  <Comment Source="GenMAPP notes">Adapted from Gross, G et al. 2000, Society for Gynecologic Investigation; 7:88-95</Comment>
  <Comment Source="GenMAPP remarks"></Comment>
  <Comment Source="WikiPathways-category">Metabolic Process</Comment>
  <BiopaxRef>ca2</BiopaxRef>
  <Graphics BoardWidth="874.0" BoardHeight="580.0" />
  <DataNode TextLabel="PTGS1" GraphId="c73" Type="GeneProduct" GroupRef="a8ddc">
    <Attribute Key="org.pathvisio.model.BackpageHead" Value="PTGS1 | prostaglandin-endoperoxide synthase 1 (..." />
    <Graphics CenterX="536.6666666666666" CenterY="285.0" Width="60.0" Height="20.0" ZOrder="32768" FontSize="10" Valign="Middle" />
    <Xref Database="Entrez Gene" ID="5742" />
  </DataNode>
  <DataNode TextLabel="PTGS2" GraphId="a46" Type="GeneProduct" GroupRef="a8ddc">
    <Attribute Key="org.pathvisio.model.BackpageHead" Value="PTGS2 | prostaglandin-endoperoxide synthase 2 (..." />
    <Graphics CenterX="536.6666666666666" CenterY="305.0" Width="60.0" Height="20.0" ZOrder="32768" FontSize="10" Valign="Middle" />
    <Xref Database="Entrez Gene" ID="5743" />
  </DataNode>
  <DataNode TextLabel="ANXA3" GraphId="b5f" Type="GeneProduct" GroupRef="d3e41">
    <Attribute Key="org.pathvisio.model.BackpageHead" Value="ANXA3 | annexin A3" />
    <Graphics CenterX="262.3333333333333" CenterY="221.0" Width="60.0" Height="20.0" ZOrder="32768" FontSize="10" Valign="Middle" />
    <Xref Database="Entrez Gene" ID="306" />
  </DataNode>
  <DataNode TextLabel="ANXA2" GraphId="f37" Type="GeneProduct" GroupRef="d3e41">
    <Attribute Key="org.pathvisio.model.BackpageHead" Value="ANXA2 | annexin A2" />
    <Graphics CenterX="262.3333333333333" CenterY="201.0" Width="60.0" Height="20.0" ZOrder="32768" FontSize="10" Valign="Middle" />
    <Xref Database="Entrez Gene" ID="302" />
  </DataNode>
  <DataNode TextLabel="ANXA1" GraphId="ca9" Type="GeneProduct" GroupRef="d3e41">
    <Attribute Key="org.pathvisio.model.BackpageHead" Value="ANXA1 | annexin A1" />
    <Graphics CenterX="262.3333333333333" CenterY="181.0" Width="60.0" Height="20.0" ZOrder="32768" FontSize="10" Valign="Middle" />
    <Xref Database="Entrez Gene" ID="301" />
  </DataNode>
  <DataNode TextLabel="ANXA6" GraphId="e5e" Type="GeneProduct" GroupRef="d3e41">
    <Attribute Key="org.pathvisio.model.BackpageHead" Value="ANXA6 | annexin A6" />
    <Graphics CenterX="329.6666666666667" CenterY="221.33333333333334" Width="60.0" Height="20.0" ZOrder="32768" FontSize="10" Valign="Middle" />
    <Xref Database="Entrez Gene" ID="309" />
  </DataNode>
  <DataNode TextLabel="ANXA4" GraphId="d93" Type="GeneProduct" GroupRef="d3e41">
    <Attribute Key="org.pathvisio.model.BackpageHead" Value="ANXA4 | annexin A4" />
    <Graphics CenterX="329.6666666666667" CenterY="181.33333333333334" Width="60.0" Height="20.0" ZOrder="32768" FontSize="10" Valign="Middle" />
    <Xref Database="Entrez Gene" ID="307" />
  </DataNode>
  <DataNode TextLabel="SCGB1A1" GraphId="e8a" Type="GeneProduct">
    <Comment Source="GenMAPP remarks">PMID: 7615804, PMID: 3292559</Comment>
    <Attribute Key="org.pathvisio.model.BackpageHead" Value="SCGB1A1 | secretoglobin family 1A member 1 (u..." />
    <Graphics CenterX="388.3333333333333" CenterY="83.33333333333333" Width="66.66666666666667" Height="20.0" ZOrder="32768" FontSize="10" Valign="Middle" />
    <Xref Database="Entrez Gene" ID="7356" />
  </DataNode>
  <DataNode TextLabel="ANXA5" GraphId="c13" Type="GeneProduct" GroupRef="d3e41">
    <Attribute Key="org.pathvisio.model.BackpageHead" Value="ANXA5 | annexin A5" />
    <Graphics CenterX="329.6666666666667" CenterY="201.33333333333334" Width="60.0" Height="20.0" ZOrder="32768" FontSize="10" Valign="Middle" />
    <Xref Database="Entrez Gene" ID="308" />
  </DataNode>
  <DataNode TextLabel="ANXA8" GraphId="bdf" Type="GeneProduct" GroupRef="d3e41">
    <Attribute Key="org.pathvisio.model.BackpageHead" Value="ANXA8 | annexin A8" />
    <Graphics CenterX="296.3333333333333" CenterY="242.0" Width="60.0" Height="20.0" ZOrder="32768" FontSize="10" Valign="Middle" />
    <Xref Database="Entrez Gene" ID="244" />
  </DataNode>
  <DataNode TextLabel="S100A6" GraphId="b13" Type="GeneProduct">
    <Attribute Key="org.pathvisio.model.BackpageHead" Value="S100A6 | S100 calcium binding protein A6 (calcy..." />
    <Graphics CenterX="361.3333333333333" CenterY="294.6666666666667" Width="60.0" Height="20.0" ZOrder="32768" FontSize="10" Valign="Middle" />
    <Xref Database="Entrez Gene" ID="6277" />
  </DataNode>
  <DataNode TextLabel="HSD11B1" GraphId="c60" Type="GeneProduct">
    <Attribute Key="org.pathvisio.model.BackpageHead" Value="HSD11B1 | hydroxysteroid (11-beta) dehydrogenas..." />
    <Graphics CenterX="750.6666666666666" CenterY="437.8333333333333" Width="66.66666666666667" Height="20.333333333333332" ZOrder="32768" FontSize="10" Valign="Middle" />
    <Xref Database="Entrez Gene" ID="3290" />
  </DataNode>
  <DataNode TextLabel="EDNRB" GraphId="a6d" Type="GeneProduct" GroupRef="cf48f">
    <Attribute Key="org.pathvisio.model.BackpageHead" Value="EDNRB | endothelin receptor type B" />
    <Graphics CenterX="685.6666666666666" CenterY="126.33333333333331" Width="60.0" Height="20.0" ZOrder="32768" FontSize="10" Valign="Middle" />
    <Xref Database="Entrez Gene" ID="1910" />
  </DataNode>
  <DataNode TextLabel="EDN1" GraphId="f94" Type="GeneProduct">
    <Comment Source="GenMAPP remarks">PMID: 1474344</Comment>
    <Attribute Key="org.pathvisio.model.BackpageHead" Value="EDN1 | endothelin 1" />
    <Graphics CenterX="685.6666666666666" CenterY="52.333333333333336" Width="60.0" Height="20.0" ZOrder="32768" FontSize="10" Valign="Middle" />
    <Xref Database="Entrez Gene" ID="1906" />
  </DataNode>
  <DataNode TextLabel="HPGD" GraphId="b04" Type="GeneProduct">
    <Attribute Key="org.pathvisio.model.BackpageHead" Value="HPGD | hydroxyprostaglandin dehydrogenase 15-(N..." />
    <Graphics CenterX="530.3333333333334" CenterY="471.3333333333333" Width="60.0" Height="20.0" ZOrder="32768" FontSize="10" Valign="Middle" />
    <Xref Database="Entrez Gene" ID="3248" />
  </DataNode>
  <DataNode TextLabel="PRL" GraphId="ad5" Type="GeneProduct">
    <Attribute Key="org.pathvisio.model.BackpageHead" Value="PRL | prolactin" />
    <Graphics CenterX="108.33333333333333" CenterY="294.6666666666667" Width="60.0" Height="20.0" ZOrder="32768" FontSize="10" Valign="Middle" />
    <Xref Database="Entrez Gene" ID="5617" />
  </DataNode>
  <DataNode TextLabel="EDNRA" GraphId="a3b" Type="GeneProduct" GroupRef="cf48f">
    <Attribute Key="org.pathvisio.model.BackpageHead" Value="EDNRA | endothelin receptor type A" />
    <Graphics CenterX="685.6666666666666" CenterY="106.33333333333333" Width="60.0" Height="20.0" ZOrder="32768" FontSize="10" Valign="Middle" />
    <Xref Database="Entrez Gene" ID="1909" />
  </DataNode>
  <DataNode TextLabel="HSD11B2" GraphId="dc7" Type="GeneProduct">
    <Attribute Key="org.pathvisio.model.BackpageHead" Value="HSD11B2 | hydroxysteroid (11-beta) dehydrogenas..." />
    <Graphics CenterX="750.6666666666666" CenterY="505.0" Width="66.66666666666667" Height="20.0" ZOrder="32768" FontSize="10" Valign="Middle" />
    <Xref Database="Entrez Gene" ID="3291" />
  </DataNode>
  <DataNode TextLabel="CYP11A1" GraphId="d7d" Type="GeneProduct">
    <Attribute Key="org.pathvisio.model.BackpageHead" Value="CYP11A1 | cytochrome P450 family 11 subfamily..." />
    <Graphics CenterX="293.6666666666667" CenterY="471.3333333333333" Width="66.66666666666667" Height="20.0" ZOrder="32768" FontSize="10" Valign="Middle" />
    <Xref Database="Entrez Gene" ID="1583" />
  </DataNode>
  <DataNode TextLabel="PLA2G4A" GraphId="c69" Type="GeneProduct">
    <Attribute Key="org.pathvisio.model.BackpageHead" Value="PLA2G4A | phospholipase A2 group IVA (cytosoli..." />
    <Graphics CenterX="594.6666666666666" CenterY="174.66666666666666" Width="66.66666666666667" Height="20.0" ZOrder="32768" FontSize="10" Valign="Middle" />
    <Xref Database="Entrez Gene" ID="5321" />
  </DataNode>
  <DataNode TextLabel="S100A10" GraphId="ac1" Type="GeneProduct">
    <Comment Source="GenMAPP remarks">PMID: 12962548 relationship with Annexin 2</Comment>
    <Attribute Key="org.pathvisio.model.BackpageHead" Value="S100A10 | S100 calcium binding protein A10 (ann..." />
    <Graphics CenterX="296.3333333333333" CenterY="135.66666666666666" Width="60.0" Height="20.0" ZOrder="32768" FontSize="10" Valign="Middle" />
    <Xref Database="Entrez Gene" ID="6281" />
  </DataNode>
  <DataNode TextLabel="PTGIS" GraphId="abc" Type="GeneProduct" GroupRef="d35aa">
    <Attribute Key="org.pathvisio.model.BackpageHead" Value="PTGIS | prostaglandin I2 (prostacyclin) synthas..." />
    <Graphics CenterX="380.6666666666667" CenterY="398.6666666666667" Width="60.0" Height="20.0" ZOrder="32768" FontSize="10" Valign="Middle" />
    <Xref Database="Entrez Gene" ID="5740" />
  </DataNode>
  <DataNode TextLabel="PTGDS" GraphId="c7d" Type="GeneProduct" GroupRef="d35aa">
    <Attribute Key="org.pathvisio.model.BackpageHead" Value="PTGDS | prostaglandin D2 synthase 21kDa (brain)..." />
    <Graphics CenterX="380.6666666666667" CenterY="378.6666666666667" Width="60.0" Height="20.0" ZOrder="32768" FontSize="10" Valign="Middle" />
    <Xref Database="Entrez Gene" ID="5730" />
  </DataNode>
  <DataNode TextLabel="TBXAS1" GraphId="b60" Type="GeneProduct" GroupRef="d35aa">
    <Attribute Key="org.pathvisio.model.BackpageHead" Value="TBXAS1 | thromboxane A synthase 1 (platelet cy..." />
    <Graphics CenterX="380.6666666666667" CenterY="358.6666666666667" Width="60.0" Height="20.0" ZOrder="32768" FontSize="10" Valign="Middle" />
    <Xref Database="Entrez Gene" ID="6916" />
  </DataNode>
  <DataNode TextLabel="PTGDR" GraphId="d51" Type="GeneProduct" GroupRef="d9fd1">
    <Attribute Key="org.pathvisio.model.BackpageHead" Value="PTGDR | prostaglandin D2 receptor (DP)" />
    <Graphics CenterX="172.33333333333334" CenterY="344.0" Width="60.0" Height="20.0" ZOrder="32768" FontSize="10" Valign="Middle" />
    <Xref Database="Entrez Gene" ID="5729" />
  </DataNode>
  <DataNode TextLabel="PTGER1" GraphId="da6" Type="GeneProduct" GroupRef="d9fd1">
    <Attribute Key="org.pathvisio.model.BackpageHead" Value="PTGER1 | prostaglandin E receptor 1 (subtype EP..." />
    <Graphics CenterX="172.33333333333334" CenterY="364.0" Width="60.0" Height="20.0" ZOrder="32768" FontSize="10" Valign="Middle" />
    <Xref Database="Entrez Gene" ID="5731" />
  </DataNode>
  <DataNode TextLabel="PTGER2" GraphId="ec4" Type="GeneProduct" GroupRef="d9fd1">
    <Attribute Key="org.pathvisio.model.BackpageHead" Value="PTGER2 | prostaglandin E receptor 2 (subtype EP..." />
    <Graphics CenterX="172.33333333333334" CenterY="384.0" Width="60.0" Height="20.0" ZOrder="32768" FontSize="10" Valign="Middle" />
    <Xref Database="Entrez Gene" ID="5732" />
  </DataNode>
  <DataNode TextLabel="PTGER3" GraphId="f1f" Type="GeneProduct" GroupRef="d9fd1">
    <Attribute Key="org.pathvisio.model.BackpageHead" Value="PTGER3 | prostaglandin E receptor 3 (subtype EP..." />
    <Graphics CenterX="172.33333333333334" CenterY="404.0" Width="60.0" Height="20.0" ZOrder="32768" FontSize="10" Valign="Middle" />
    <Xref Database="Entrez Gene" ID="5733" />
  </DataNode>
  <DataNode TextLabel="PTGER4" GraphId="df6" Type="GeneProduct" GroupRef="d9fd1">
    <Attribute Key="org.pathvisio.model.BackpageHead" Value="PTGER4 | prostaglandin E receptor 4 (subtype EP..." />
    <Graphics CenterX="172.33329264322916" CenterY="424.0" Width="60.0" Height="20.0" ZOrder="32768" FontSize="10" Valign="Middle" />
    <Xref Database="Entrez Gene" ID="5734" />
  </DataNode>
  <DataNode TextLabel="PTGFR" GraphId="df8" Type="GeneProduct" GroupRef="d9fd1">
    <Attribute Key="org.pathvisio.model.BackpageHead" Value="PTGFR | prostaglandin F receptor (FP)" />
    <Graphics CenterX="172.33329264322916" CenterY="444.0" Width="60.0" Height="20.0" ZOrder="32768" FontSize="10" Valign="Middle" />
    <Xref Database="Entrez Gene" ID="5737" />
  </DataNode>
  <DataNode TextLabel="PTGIR" GraphId="c0a" Type="GeneProduct" GroupRef="d9fd1">
    <Attribute Key="org.pathvisio.model.BackpageHead" Value="PTGIR | prostaglandin I2 (prostacyclin) recepto..." />
    <Graphics CenterX="172.33329264322916" CenterY="464.0" Width="60.0" Height="20.0" ZOrder="32768" FontSize="10" Valign="Middle" />
    <Xref Database="Entrez Gene" ID="5739" />
  </DataNode>
  <DataNode TextLabel="Prostaglandin H2" GraphId="a4b" Type="Metabolite">
    <Graphics CenterX="537.6666666666666" CenterY="358.3333333333333" Width="113.33333333333333" Height="16.0" ZOrder="32768" FontSize="10" Valign="Middle" Color="0000ff" />
    <Xref Database="CAS" ID="745-65-3" />
  </DataNode>
  <DataNode TextLabel="Cortisol" GraphId="d3e" Type="Metabolite">
    <Graphics CenterX="700.6666666666666" CenterY="471.6666666666667" Width="53.333333333333336" Height="16.0" ZOrder="32768" FontSize="10" Valign="Middle" Color="0000ff" />
    <Xref Database="CAS" ID="50-23-7" />
  </DataNode>
  <DataNode TextLabel="Cortisol" GraphId="e35" Type="Metabolite">
    <Graphics CenterX="781.3333333333334" CenterY="384.0" Width="53.333333333333336" Height="16.0" ZOrder="32768" FontSize="10" Valign="Middle" Color="0000ff" />
    <Xref Database="CAS" ID="50-23-7" />
  </DataNode>
  <DataNode TextLabel="Arachidonic Acid" GraphId="deb" Type="Metabolite">
    <Graphics CenterX="536.6666666666666" CenterY="257.3333333333333" Width="113.33333333333333" Height="16.0" ZOrder="32768" FontSize="10" Valign="Middle" Color="0000ff" />
    <Xref Database="CAS" ID="506-32-1" />
  </DataNode>
  <DataNode TextLabel="Progesterone" GraphId="c1c" Type="Metabolite">
    <Graphics CenterX="408.3333333333333" CenterY="471.6666666666667" Width="90.33333333333333" Height="16.0" ZOrder="32768" FontSize="10" Valign="Middle" Color="0000ff" />
    <Xref Database="CAS" ID="57-83-0" />
  </DataNode>
  <DataNode TextLabel="Calcium" GraphId="c7d8a" Type="Metabolite">
    <Graphics CenterX="433.5" CenterY="177.0" Width="49.0" Height="14.0" ZOrder="32768" FontSize="10" Valign="Middle" Color="0000ff" />
    <Xref Database="HMDB" ID="HMDB00464" />
  </DataNode>
  <DataNode TextLabel="Calcium" GraphId="a6d94" Type="Metabolite">
    <Graphics CenterX="660.5" CenterY="396.0" Width="49.0" Height="14.0" ZOrder="32768" FontSize="10" Valign="Middle" Color="0000ff" />
    <Xref Database="HMDB" ID="HMDB00464" />
  </DataNode>
  <DataNode TextLabel="PGF2a" GraphId="ee932" Type="Metabolite">
    <Graphics CenterX="608.0" CenterY="404.5" Width="40.0" Height="14.0" ZOrder="32768" FontSize="10" Valign="Middle" Color="0000ff" />
    <Xref Database="HMDB" ID="HMDB01139" />
  </DataNode>
  <DataNode TextLabel="PGE2" GraphId="c51f8" Type="Metabolite">
    <Graphics CenterX="553.0" CenterY="404.0" Width="42.0" Height="14.0" ZOrder="32768" FontSize="10" Valign="Middle" Color="0000ff" />
    <Xref Database="HMDB" ID="HMDB03175" />
  </DataNode>
  <DataNode TextLabel="PGI2" GraphId="bea99" Type="Metabolite">
    <Graphics CenterX="448.0" CenterY="403.5" Width="36.0" Height="15.0" ZOrder="32768" FontSize="10" Valign="Middle" Color="0000ff" />
    <Xref Database="HMDB" ID="HMDB01335" />
  </DataNode>
  <DataNode TextLabel="TXA2" GraphId="c5db4" Type="Metabolite">
    <Graphics CenterX="497.5" CenterY="403.75" Width="41.0" Height="15.5" ZOrder="32768" FontSize="10" Valign="Middle" Color="0000ff" />
    <Xref Database="HMDB" ID="HMDB01452" />
  </DataNode>
  <DataNode TextLabel="PGF2a" GraphId="e09f2" Type="Metabolite">
    <Graphics CenterX="54.0" CenterY="404.5" Width="40.0" Height="14.0" ZOrder="32768" FontSize="10" Valign="Middle" Color="0000ff" />
    <Xref Database="HMDB" ID="HMDB01139" />
  </DataNode>
  <DataNode TextLabel="Cell Membrane&#xA;Phospholipids" GraphId="aa116" Type="Metabolite">
    <Graphics CenterX="537.5" CenterY="110.5" Width="101.0" Height="29.0" ZOrder="32768" FontSize="10" Valign="Middle" Color="0000ff" />
    <Xref Database="" ID="" />
  </DataNode>
  <DataNode TextLabel="Gq signaling&#xA;pathway" GraphId="b5a38" Type="Pathway">
    <Graphics CenterX="281.0" CenterY="404.5" Width="88.0" Height="27.0" ZOrder="32768" FontWeight="Bold" FontSize="12" Valign="Middle" ShapeType="None" Color="14961e" />
    <Xref Database="WikiPathways" ID="WP35" />
  </DataNode>
  <Interaction GraphId="idb78a82b5">
    <Graphics ZOrder="12288" LineThickness="1.0" Color="ff0080">
      <Point X="537.5" Y="125.0" GraphRef="aa116" RelX="0.0" RelY="1.0" />
      <Point X="536.6666666666666" Y="249.33333333333331" GraphRef="deb" RelX="0.0" RelY="-1.0" ArrowHead="Arrow" />
      <Anchor Position="0.6353332458884433" Shape="None" GraphId="f23cf" />
      <Anchor Position="0.4" Shape="None" GraphId="f5c24" />
    </Graphics>
    <Xref Database="" ID="" />
  </Interaction>
  <Interaction GraphId="idc670c3ba">
    <Graphics ZOrder="12288" LineThickness="1.0" Color="ff0080">
      <Point X="536.6666666666666" Y="265.3333333333333" GraphRef="deb" RelX="0.0" RelY="1.0" />
      <Point X="537.6666666666666" Y="350.3333333333333" GraphRef="a4b" RelX="0.0" RelY="-1.0" ArrowHead="Arrow" />
      <Anchor Position="0.2784389703847217" Shape="None" GraphId="f8e36" />
      <Anchor Position="0.7255743149737056" Shape="None" GraphId="fe8a2" />
    </Graphics>
    <Xref Database="" ID="" />
  </Interaction>
  <Interaction GraphId="id25fa030f">
    <Graphics ZOrder="12288" LineThickness="1.0" Color="ff0080">
      <Point X="537.6666666666666" Y="366.3333333333333" GraphRef="a4b" RelX="0.0" RelY="1.0" />
      <Point X="497.5" Y="396.0" GraphRef="c5db4" RelX="0.0" RelY="-1.0" ArrowHead="Arrow" />
      <Anchor Position="0.4" Shape="None" GraphId="a0b27" />
    </Graphics>
    <Xref Database="" ID="" />
  </Interaction>
  <Interaction GraphId="id2c277a73">
    <Graphics ZOrder="12288" LineThickness="1.0" Color="ff0080">
      <Point X="537.6666666666666" Y="366.3333333333333" GraphRef="a4b" RelX="0.0" RelY="1.0" />
      <Point X="553.0" Y="397.0" GraphRef="c51f8" RelX="0.0" RelY="-1.0" ArrowHead="Arrow" />
      <Anchor Position="0.4" Shape="None" GraphId="c621a" />
    </Graphics>
    <Xref Database="" ID="" />
  </Interaction>
  <Interaction GraphId="idfa1dcdea">
    <Graphics ZOrder="12288" LineThickness="1.0" Color="ff0080">
      <Point X="509.3333333333333" Y="366.3333333333333" GraphRef="a4b" RelX="-0.5" RelY="1.0" />
      <Point X="448.0" Y="396.0" GraphRef="bea99" RelX="0.0" RelY="-1.0" ArrowHead="Arrow" />
      <Anchor Position="0.4" Shape="None" GraphId="ef963" />
    </Graphics>
    <Xref Database="" ID="" />
  </Interaction>
  <Interaction GraphId="idb14ac016">
    <Graphics ZOrder="12288" LineThickness="1.0" Color="ff0080">
      <Point X="566.0" Y="366.3333333333333" GraphRef="a4b" RelX="0.5" RelY="1.0" />
      <Point X="608.0" Y="397.5" GraphRef="ee932" RelX="0.0" RelY="-1.0" ArrowHead="Arrow" />
      <Anchor Position="0.4" Shape="None" GraphId="e587b" />
    </Graphics>
    <Xref Database="" ID="" />
  </Interaction>
  <Interaction GraphId="id847221fb">
    <Graphics ZOrder="12288" LineStyle="Broken" LineThickness="1.0" Color="8000ff">
      <Point X="367.6666666666667" Y="211.5" GraphRef="dd3aa" RelX="1.0" RelY="0.0" />
      <Point X="536.9705556284263" Y="203.99310023879644" GraphRef="f23cf" RelX="0.0" RelY="0.0" ArrowHead="TBar" />
      <Anchor Position="0.4" Shape="None" GraphId="c67bb" />
    </Graphics>
    <Xref Database="" ID="" />
  </Interaction>
  <Interaction GraphId="id4d5a4c1e">
    <Graphics ZOrder="12288" LineThickness="1.0" Color="0f0f0f">
      <Point X="331.3333333333333" Y="294.6666666666667" GraphRef="b13" RelX="-1.0" RelY="0.0" />
      <Point X="296.33333333333337" Y="294.33333333333326" GraphRef="a8f" RelX="1.0" RelY="0.0" ArrowHead="Arrow" />
    </Graphics>
    <Xref Database="" ID="" />
  </Interaction>
  <Interaction GraphId="idb1319c02">
    <Graphics ConnectorType="Elbow" ZOrder="12288" LineStyle="Broken" LineThickness="1.0" Color="8000ff">
      <Point X="388.33333333333337" Y="93.33333333333333" GraphRef="e8a" RelX="0.0" RelY="1.0" />
      <Point X="536.9705556284263" Y="203.99310023879644" GraphRef="f23cf" RelX="0.0" RelY="0.0" ArrowHead="TBar" />
      <Anchor Position="0.6132856484865356" Shape="None" GraphId="e78ab" />
    </Graphics>
    <Xref Database="" ID="" />
  </Interaction>
  <Interaction GraphId="id5d81dbbc">
    <Graphics ZOrder="12288" LineThickness="1.0" Color="0f0f0f">
      <Point X="235.0" Y="294.33333333333326" GraphRef="a8f" RelX="-1.0" RelY="0.0" />
      <Point X="138.33333333333331" Y="294.6666666666667" GraphRef="ad5" RelX="1.0" RelY="0.0" ArrowHead="Arrow" />
    </Graphics>
    <Xref Database="" ID="" />
  </Interaction>
  <Interaction GraphId="id13f69d21">
    <Graphics ConnectorType="Elbow" ZOrder="12288" LineStyle="Broken" LineThickness="1.0" Color="ff0080">
      <Point X="608.0" Y="411.5" GraphRef="ee932" RelX="0.0" RelY="1.0" />
      <Point X="717.3333333333333" Y="437.83333333333326" GraphRef="c60" RelX="-1.0" RelY="0.0" ArrowHead="Arrow" />
      <Anchor Position="0.5851833955633648" Shape="None" GraphId="f4293" />
    </Graphics>
    <Xref Database="" ID="" />
  </Interaction>
  <Interaction GraphId="idce25ba1a">
    <Graphics ZOrder="12288" LineStyle="Broken" LineThickness="1.0" Color="ff0080">
      <Point X="560.3333333333334" Y="471.3333333333333" GraphRef="b04" RelX="1.0" RelY="0.0" ArrowHead="TBar" />
      <Point X="674.0" Y="471.6666666666667" GraphRef="d3e" RelX="-1.0" RelY="0.0" />
    </Graphics>
    <Xref Database="" ID="" />
  </Interaction>
  <Interaction GraphId="id1015d8f7">
    <Graphics ConnectorType="Elbow" ZOrder="12288" LineThickness="1.0" Color="ff0080">
      <Point X="781.3333333333335" Y="376.0" GraphRef="e35" RelX="0.0" RelY="-1.0" />
      <Point X="537.3922409816404" Y="327.00715010609827" GraphRef="fe8a2" RelX="0.0" RelY="0.0" ArrowHead="Arrow" />
    </Graphics>
    <Xref Database="" ID="" />
  </Interaction>
  <Interaction GraphId="id946774d8">
    <Graphics ConnectorType="Elbow" ZOrder="12288" LineStyle="Broken" LineThickness="1.0" Color="ff0080">
      <Point X="685.6666666666666" Y="144.33333333333331" GraphRef="b29c7" RelX="0.0" RelY="1.0" />
      <Point X="627.9999999999998" Y="174.66666666666666" GraphRef="c69" RelX="1.0" RelY="0.0" ArrowHead="Arrow" />
    </Graphics>
    <Xref Database="" ID="" />
  </Interaction>
  <Interaction GraphId="idb70a6d9d">
    <Graphics ZOrder="12288" LineThickness="1.0" Color="ff0080">
      <Point X="685.6666666666666" Y="62.333333333333336" GraphRef="f94" RelX="0.0" RelY="1.0" />
      <Point X="685.6666666666666" Y="88.33333333333331" GraphRef="b29c7" RelX="0.0" RelY="-1.0" ArrowHead="Arrow" />
    </Graphics>
    <Xref Database="" ID="" />
  </Interaction>
  <Interaction GraphId="idfb82ba7f">
    <Graphics ZOrder="12288" LineThickness="1.0" Color="ff0080">
      <Point X="418.6666666666667" Y="378.6666666666667" GraphRef="c1f76" RelX="1.0" RelY="0.0" />
      <Point X="484.8" Y="378.2" GraphRef="ef963" RelX="0.0" RelY="0.0" ArrowHead="Arrow" />
    </Graphics>
    <Xref Database="" ID="" />
  </Interaction>
  <Interaction GraphId="idbbb0d43b">
    <Graphics ZOrder="12288" LineThickness="1.0" Color="0f0f0f">
      <Point X="331.83333333333337" Y="260.0" GraphRef="dd3aa" RelX="0.5" RelY="1.0" />
      <Point X="361.3333333333333" Y="284.6666666666667" GraphRef="b13" RelX="0.0" RelY="-1.0" ArrowHead="Arrow" />
    </Graphics>
    <Xref Database="" ID="" />
  </Interaction>
  <Interaction GraphId="idb181a10a">
    <Graphics ZOrder="12288" LineThickness="1.0" Color="8000ff">
      <Point X="453.4999999999999" Y="471.6666666666667" GraphRef="c1c" RelX="1.0" RelY="0.0" />
      <Point X="500.33333333333337" Y="471.3333333333333" GraphRef="b04" RelX="-1.0" RelY="0.0" ArrowHead="Arrow" />
    </Graphics>
    <Xref Database="" ID="" />
  </Interaction>
  <Interaction GraphId="idd3cf9be5">
    <Graphics ZOrder="12288" LineThickness="1.0" Color="8000ff">
      <Point X="327.0000000000001" Y="471.3333333333333" GraphRef="d7d" RelX="1.0" RelY="0.0" />
      <Point X="363.16666666666663" Y="471.6666666666667" GraphRef="c1c" RelX="-1.0" RelY="0.0" ArrowHead="Arrow" />
    </Graphics>
    <Xref Database="" ID="" />
  </Interaction>
  <Interaction GraphId="idb54b23b1">
    <Graphics ZOrder="12288" LineThickness="1.0" Color="ff0080">
      <Point X="210.33333333333334" Y="404.0" GraphRef="af7c6" RelX="1.0" RelY="0.0" />
      <Point X="237.0" Y="404.5" GraphRef="b5a38" RelX="-1.0" RelY="0.0" ArrowHead="Arrow" />
    </Graphics>
    <Xref Database="" ID="" />
  </Interaction>
  <Interaction GraphId="id5b87f25f">
    <Graphics ZOrder="12288" LineThickness="1.0" Color="ff0080">
      <Point X="74.0" Y="404.5" GraphRef="e09f2" RelX="1.0" RelY="0.0" />
      <Point X="134.33329264322916" Y="404.0" GraphRef="af7c6" RelX="-1.0" RelY="0.0" ArrowHead="Arrow" />
    </Graphics>
    <Xref Database="" ID="" />
  </Interaction>
  <Interaction GraphId="id6d4bfca1">
    <Graphics ZOrder="12288" LineStyle="Broken" LineThickness="1.0" Color="0f0f0f">
      <Point X="296.0" Y="260.0" GraphRef="dd3aa" RelX="0.0" RelY="1.0" />
      <Point X="265.6666666666667" Y="279.66666666666663" GraphRef="a8f" RelX="0.0" RelY="-1.0" ArrowHead="Arrow" />
    </Graphics>
    <Xref Database="" ID="" />
  </Interaction>
  <Interaction GraphId="id6d4cfac3">
    <Graphics ZOrder="12288" LineThickness="1.0" Color="0f0f0f">
      <Point X="296.3333333333333" Y="145.66666666666666" GraphRef="ac1" RelX="0.0" RelY="1.0" />
      <Point X="296.0" Y="163.0" GraphRef="dd3aa" RelX="0.0" RelY="-1.0" ArrowHead="Arrow" />
    </Graphics>
    <Xref Database="" ID="" />
  </Interaction>
  <Interaction GraphId="id84f4d9a7">
    <Graphics ZOrder="12288" LineThickness="1.0" Color="ff0099">
      <Point X="561.3333333333333" Y="174.66666666666666" GraphRef="c69" RelX="-1.0" RelY="0.0" />
      <Point X="537.1666666666666" Y="174.73333333333332" GraphRef="f5c24" RelX="0.0" RelY="0.0" ArrowHead="mim-catalysis" />
    </Graphics>
    <Xref Database="" ID="" />
  </Interaction>
  <Interaction GraphId="id6cc5ff49">
    <Graphics ZOrder="12288" LineThickness="1.0">
      <Point X="536.6666666666666" Y="267.0" GraphRef="fd8db" RelX="0.0" RelY="-1.0" />
      <Point X="536.9451056370514" Y="289.00064581603465" GraphRef="f8e36" RelX="0.0" RelY="0.0" ArrowHead="Arrow" />
    </Graphics>
    <Xref Database="" ID="" />
  </Interaction>
  <Interaction GraphId="id4066e32f">
    <Graphics ZOrder="12288" LineThickness="1.0" Color="ff0099">
      <Point X="767.3333333333331" Y="427.66666666666663" GraphRef="c60" RelX="0.5" RelY="-1.0" />
      <Point X="768.0000000000001" Y="392.0" GraphRef="e35" RelX="-0.5" RelY="1.0" ArrowHead="Arrow" />
    </Graphics>
    <Xref Database="" ID="" />
  </Interaction>
  <Interaction GraphId="id7b96ed00">
    <Graphics ConnectorType="Curved" ZOrder="12288" LineThickness="1.0" Color="ff0066">
      <Point X="700.6666666666667" Y="479.6666666666667" GraphRef="d3e" RelX="0.0" RelY="1.0" />
      <Point X="747.3333333333334" Y="508.0" />
      <Point X="794.0" Y="469.6666666666667" GraphRef="c94" RelX="0.0" RelY="1.0" ArrowHead="Arrow" />
      <Anchor Position="0.5244640605296341" Shape="None" GraphId="cedec" />
    </Graphics>
    <Xref Database="" ID="" />
  </Interaction>
  <Interaction GraphId="idd031cdc4">
    <Graphics ZOrder="12288" LineThickness="1.0">
      <Point X="754.1074979475467" Y="507.7063722180739" GraphRef="cedec" RelX="0.0" RelY="0.0" />
      <Point X="750.6666666666665" Y="495.0" GraphRef="dc7" RelX="0.0" RelY="-1.0" ArrowHead="Arrow" />
    </Graphics>
    <Xref Database="" ID="" />
  </Interaction>
  <Interaction GraphId="ide865355b">
    <Graphics ZOrder="12288" LineThickness="1.0">
      <Point X="530.3333333333334" Y="481.3333333333333" GraphRef="b04" RelX="0.0" RelY="1.0" />
      <Point X="527.0764696660725" Y="475.8596592634862" GraphRef="c4685" RelX="0.0" RelY="0.0" ArrowHead="Arrow" />
    </Graphics>
    <Xref Database="" ID="" />
  </Interaction>
  <Interaction GraphId="id4dd5d740">
    <Graphics ConnectorType="Elbow" ZOrder="12288" LineStyle="Broken" LineThickness="1.0" Color="ff0099">
      <Point X="553.0" Y="411.0" GraphRef="c51f8" RelX="0.0" RelY="1.0" />
      <Point X="717.3333333333333" Y="437.83333333333326" GraphRef="c60" RelX="-1.0" RelY="0.0" ArrowHead="Arrow" />
    </Graphics>
    <Xref Database="" ID="" />
  </Interaction>
  <Interaction GraphId="id846a221">
    <Graphics ZOrder="12288" LineThickness="1.0" Color="9933ff">
      <Point X="433.5" Y="184.0" GraphRef="c7d8a" RelX="0.0" RelY="1.0" />
      <Point X="435.3882222513705" Y="208.49724009551858" GraphRef="c67bb" RelX="0.0" RelY="0.0" ArrowHead="Arrow" />
    </Graphics>
    <Xref Database="" ID="" />
  </Interaction>
  <Interaction GraphId="idc8238d7e">
    <Graphics ZOrder="12288" LineThickness="1.0" Color="cc0099">
      <Point X="660.5" Y="403.0" GraphRef="a6d94" RelX="0.0" RelY="1.0" />
      <Point X="661.0565473314298" Y="437.83333333333326" GraphRef="f4293" RelX="0.0" RelY="0.0" ArrowHead="Arrow" />
    </Graphics>
    <Xref Database="" ID="" />
  </Interaction>
  <Interaction GraphId="idb2ebfb72">
    <Graphics ZOrder="12288" LineThickness="1.0" Color="ff0080">
      <Point X="418.6666666666667" Y="378.6666666666667" GraphRef="c1f76" RelX="1.0" RelY="0.0" />
      <Point X="521.6" Y="378.2" GraphRef="a0b27" RelX="0.0" RelY="0.0" ArrowHead="Arrow" />
    </Graphics>
    <Xref Database="" ID="" />
  </Interaction>
  <Interaction GraphId="id775897b4">
    <Graphics ZOrder="12288" LineThickness="1.0" Color="ff0080">
      <Point X="418.6666666666667" Y="378.6666666666667" GraphRef="c1f76" RelX="1.0" RelY="0.0" />
      <Point X="543.8" Y="378.59999999999997" GraphRef="c621a" RelX="0.0" RelY="0.0" ArrowHead="Arrow" />
    </Graphics>
    <Xref Database="" ID="" />
  </Interaction>
  <Interaction GraphId="id3883b8fa">
    <Graphics ZOrder="12288" LineThickness="1.0" Color="ff0080">
      <Point X="418.6666666666667" Y="378.6666666666667" GraphRef="c1f76" RelX="1.0" RelY="0.0" />
      <Point X="582.8" Y="378.8" GraphRef="e587b" RelX="0.0" RelY="0.0" ArrowHead="Arrow" />
    </Graphics>
    <Xref Database="" ID="" />
  </Interaction>
  <Interaction GraphId="id8281f969">
    <Graphics ConnectorType="Curved" ZOrder="12288" LineThickness="1.0" Color="8000ff">
      <Point X="457.0" Y="411.0" GraphRef="bea99" RelX="0.5" RelY="1.0" />
      <Point X="530.6666666666666" Y="511.0" GraphRef="c57" RelX="0.0" RelY="-1.0" ArrowHead="Arrow" />
      <Anchor Position="0.7503763297585007" Shape="None" GraphId="c4685" />
    </Graphics>
    <Xref Database="" ID="" />
  </Interaction>
  <Interaction GraphId="id30b53ba7">
    <Graphics ZOrder="12288" LineThickness="1.0" Color="9933ff">
      <Point X="433.5" Y="184.0" GraphRef="c7d8a" RelX="0.0" RelY="1.0" />
      <Point X="436.6966886003395" Y="203.99310023879644" GraphRef="e78ab" RelX="0.0" RelY="0.0" ArrowHead="Arrow" />
    </Graphics>
    <Xref Database="" ID="" />
  </Interaction>
  <Interaction GraphId="ida90184c">
    <Graphics ZOrder="12288" LineThickness="1.0">
      <Point X="530.3333333333334" Y="481.3333333333333" GraphRef="b04" RelX="0.0" RelY="1.0" />
      <Point X="531.3970947611375" Y="471.27315833512597" GraphRef="a7df9" RelX="0.0" RelY="0.0" ArrowHead="Arrow" />
    </Graphics>
    <Xref Database="" ID="" />
  </Interaction>
  <Interaction GraphId="id4e6a95c1">
    <Graphics ZOrder="12288" LineThickness="1.0">
      <Point X="530.3333333333334" Y="481.3333333333333" GraphRef="b04" RelX="0.0" RelY="1.0" />
      <Point X="534.3270986005228" Y="474.1049684446175" GraphRef="afe59" RelX="0.0" RelY="0.0" ArrowHead="Arrow" />
    </Graphics>
    <Xref Database="" ID="" />
  </Interaction>
  <Interaction GraphId="idcae4baf9">
    <Graphics ZOrder="12288" LineThickness="1.0">
      <Point X="530.3333333333334" Y="481.3333333333333" GraphRef="b04" RelX="0.0" RelY="1.0" />
      <Point X="529.5204548017155" Y="475.62990575619585" GraphRef="e8eb8" RelX="0.0" RelY="0.0" ArrowHead="Arrow" />
    </Graphics>
    <Xref Database="" ID="" />
  </Interaction>
  <Interaction GraphId="id4c7e63a7">
    <Graphics ZOrder="12288" LineThickness="1.0">
      <Point X="783.9999999999998" Y="437.83333333333326" GraphRef="c60" RelX="1.0" RelY="0.0" />
      <Point X="755.601266458004" Y="433.9233408489015" GraphRef="c5cb1" RelX="0.0" RelY="0.0" ArrowHead="Arrow" />
    </Graphics>
    <Xref Database="" ID="" />
  </Interaction>
  <Interaction GraphId="idc76c4b4e">
    <Graphics ConnectorType="Curved" ZOrder="12288" LineThickness="1.0" Color="ff0066">
      <Point X="794.0" Y="453.6666666666667" GraphRef="c94" RelX="0.0" RelY="-1.0" />
      <Point X="700.6666666666667" Y="463.6666666666667" GraphRef="d3e" RelX="0.0" RelY="-1.0" ArrowHead="Arrow" />
      <Anchor Position="0.4" Shape="None" GraphId="c5cb1" />
    </Graphics>
    <Xref Database="" ID="" />
  </Interaction>
  <Interaction GraphId="idb8e12bf">
    <Graphics ConnectorType="Curved" ZOrder="12288" LineThickness="1.0" Color="9900ff">
      <Point X="507.75" Y="411.5" GraphRef="c5db4" RelX="0.5" RelY="1.0" />
      <Point X="530.6666666666666" Y="511.0" GraphRef="c57" RelX="0.0" RelY="-1.0" ArrowHead="Arrow" />
      <Anchor Position="0.6708580320144197" Shape="None" GraphId="e8eb8" />
    </Graphics>
    <Xref Database="" ID="" />
  </Interaction>
  <Interaction GraphId="idbc657de9">
    <Graphics ConnectorType="Curved" ZOrder="12288" LineThickness="1.0" Color="9900ff">
      <Point X="542.5" Y="411.0" GraphRef="c51f8" RelX="-0.5" RelY="1.0" />
      <Point X="530.6666666666666" Y="511.0" GraphRef="c57" RelX="0.0" RelY="-1.0" ArrowHead="Arrow" />
      <Anchor Position="0.6138296794058752" Shape="None" GraphId="a7df9" />
    </Graphics>
    <Xref Database="" ID="" />
  </Interaction>
  <Interaction GraphId="idffde5770">
    <Graphics ConnectorType="Curved" ZOrder="12288" LineThickness="1.0" Color="9900ff">
      <Point X="598.0" Y="411.5" GraphRef="ee932" RelX="-0.5" RelY="1.0" />
      <Point X="530.6666666666666" Y="511.0" GraphRef="c57" RelX="0.0" RelY="-1.0" ArrowHead="Arrow" />
      <Anchor Position="0.7280461871541974" Shape="None" GraphId="afe59" />
    </Graphics>
    <Xref Database="" ID="" />
  </Interaction>
  <Label TextLabel="Inactive Metabolites" GraphId="c57">
    <Graphics CenterX="530.6666666666666" CenterY="519.0" Width="132.33333333333334" Height="16.0" ZOrder="28672" FillColor="ffffff" FontWeight="Bold" FontSize="10" Valign="Middle" />
  </Label>
  <Label TextLabel="Cytoplasm" GraphId="fbb">
    <Graphics CenterX="435.00000000000006" CenterY="124.66666666666666" Width="71.33333333333333" Height="16.0" ZOrder="28672" FillColor="ffffff" FontWeight="Bold" FontSize="10" Valign="Middle" />
  </Label>
  <Label TextLabel="Cortisone" GraphId="c94">
    <Graphics CenterX="794.0" CenterY="461.6666666666667" Width="65.33333333333333" Height="16.0" ZOrder="28672" FillColor="ffffff" FontWeight="Bold" FontSize="10" Valign="Middle" Color="008080" />
  </Label>
  <Label TextLabel="prolactin&#xA;release" GraphId="a8f">
    <Graphics CenterX="265.6666666666667" CenterY="294.3333333333333" Width="61.333333333333336" Height="29.333333333333332" ZOrder="28672" FillColor="ffffff" FontWeight="Bold" FontSize="10" Valign="Middle" />
  </Label>
  <Label TextLabel="PG Synthases" GraphId="eac">
    <Graphics CenterX="380.6666666666667" CenterY="338.6666666666667" Width="92.33333333333333" Height="16.0" ZOrder="28672" FillColor="ffffff" FontWeight="Bold" FontSize="10" Valign="Middle" />
  </Label>
  <Shape GraphId="d0eb7">
    <Attribute Key="org.pathvisio.DoubleLineProperty" Value="Double" />
    <Graphics CenterX="502.0" CenterY="328.5" Width="684.0" Height="443.0" ZOrder="16384" FontSize="10" Valign="Middle" ShapeType="RoundedRectangle" LineThickness="3.0" Color="c0c0c0" Rotation="0.0" />
  </Shape>
  <Group GroupId="cf48f" GraphId="b29c7" />
  <Group GroupId="a8ddc" GraphId="fd8db" />
  <Group GroupId="d35aa" GraphId="c1f76" />
  <Group GroupId="d3e41" GraphId="dd3aa" />
  <Group GroupId="d9fd1" GraphId="af7c6" />
  <InfoBox CenterX="4.0" CenterY="5.1" />
  <Legend CenterX="761.6666666666666" CenterY="378.3333333333333" />
  <Biopax>
    <bp:PublicationXref xmlns:bp="http://www.biopax.org/release/biopax-level3.owl#" xmlns:rdf="http://www.w3.org/1999/02/22-rdf-syntax-ns#" rdf:id="ca2">
      <bp:ID rdf:datatype="http://www.w3.org/2001/XMLSchema#string">10785607</bp:ID>
      <bp:DB rdf:datatype="http://www.w3.org/2001/XMLSchema#string">PubMed</bp:DB>
      <bp:TITLE rdf:datatype="http://www.w3.org/2001/XMLSchema#string">Gene knockout mice in the study of parturition.</bp:TITLE>
      <bp:SOURCE rdf:datatype="http://www.w3.org/2001/XMLSchema#string">J Soc Gynecol Investig</bp:SOURCE>
      <bp:YEAR rdf:datatype="http://www.w3.org/2001/XMLSchema#string">2000</bp:YEAR>
      <bp:AUTHORS rdf:datatype="http://www.w3.org/2001/XMLSchema#string">Gross G</bp:AUTHORS>
      <bp:AUTHORS rdf:datatype="http://www.w3.org/2001/XMLSchema#string">Imamura T</bp:AUTHORS>
      <bp:AUTHORS rdf:datatype="http://www.w3.org/2001/XMLSchema#string">Muglia LJ</bp:AUTHORS>
    </bp:PublicationXref>
    <bp:openControlledVocabulary xmlns:bp="http://www.biopax.org/release/biopax-level3.owl#">
      <bp:TERM xmlns:rdf="http://www.w3.org/1999/02/22-rdf-syntax-ns#" rdf:datatype="http://www.w3.org/2001/XMLSchema#string">prostaglandin metabolic pathway</bp:TERM>
      <bp:ID xmlns:rdf="http://www.w3.org/1999/02/22-rdf-syntax-ns#" rdf:datatype="http://www.w3.org/2001/XMLSchema#string">PW:0000156</bp:ID>
      <bp:Ontology xmlns:rdf="http://www.w3.org/1999/02/22-rdf-syntax-ns#" rdf:datatype="http://www.w3.org/2001/XMLSchema#string">Pathway Ontology</bp:Ontology>
    </bp:openControlledVocabulary>
  </Biopax>
</Pathway>
