# Supplementary material for: A network biology workflow to study transcriptomics data of the diabetic liver
Source: BMC Genomics. 2014 Nov 15;15(1):971. doi: 10.1186/1471-2164-15-971 (PMC4246458; doi:10.1186/1471-2164-15-971)
Supplement: Supplementary file 2 — Additional file 2: WikiPathways human pathway collection downloaded on 17 June 2014 ( http://wikipathways.org/index.php/Download_Pathways ). (ZIP 2 MB) [file 12864_2014_6667_MOESM2_ESM.zip › 2014-06-17-WikiPathways-HumanCollection/Hs_Quercetin_and_Nf-kB-_AP-1_induced_cell_apoptosis_WP2435_72165.gpml]

<?xml version="1.0" encoding="UTF-8"?>
<Pathway xmlns="http://pathvisio.org/GPML/2013a" Name="Quercetin and Nf-kB/ AP-1 induced cell apoptosis" Author="Chris Boye" Last-Modified="10/16/2013" Organism="Homo sapiens">
  <Comment Source="WikiPathways-category">Cellular Process</Comment>
  <BiopaxRef>ff4</BiopaxRef>
  <BiopaxRef>c21</BiopaxRef>
  <BiopaxRef>f0c</BiopaxRef>
  <BiopaxRef>f35</BiopaxRef>
  <BiopaxRef>ce7</BiopaxRef>
  <BiopaxRef>ca2</BiopaxRef>
  <BiopaxRef>ac2</BiopaxRef>
  <Graphics BoardWidth="2489.2833857946316" BoardHeight="1012.0" />
  <DataNode TextLabel="IKBKB" GraphId="a65ad" Type="GeneProduct">
    <Comment>Type your comment here</Comment>
    <Graphics CenterX="831.5422485810975" CenterY="204.57197633168653" Width="102.35000000000002" Height="39.90000000000002" ZOrder="32768" FontSize="10" Valign="Middle" />
    <Xref Database="Ensembl" ID="ENSG00000104365" />
  </DataNode>
  <DataNode TextLabel="ACOX2" GraphId="d39eb" Type="GeneProduct">
    <Graphics CenterX="1305.9925707226507" CenterY="627.2478443008658" Width="84.5" Height="36.19999999999981" ZOrder="32768" FontSize="10" Valign="Middle" />
    <Xref Database="Ensembl" ID="ENSG00000168306" />
  </DataNode>
  <DataNode TextLabel="NFKB1" GraphId="b7fb7" Type="GeneProduct">
    <Graphics CenterX="1089.5334985810935" CenterY="321.84947633168883" Width="107.44250000000001" Height="35.77999999999997" ZOrder="32768" FontSize="10" Valign="Middle" />
    <Xref Database="Ensembl" ID="ENSG00000109320" />
  </DataNode>
  <DataNode TextLabel="IKBA_HUMAN" GraphId="da2f9" Type="Protein" GroupRef="ed99e">
    <Graphics CenterX="766.8372485810938" CenterY="321.64197633168624" Width="117.5" Height="38.5" ZOrder="32768" FontSize="10" Valign="Middle" />
    <Xref Database="Uniprot-TrEMBL" ID="P25963" />
  </DataNode>
  <DataNode TextLabel="FOS" GraphId="ea043" Type="GeneProduct" GroupRef="a5732">
    <Graphics CenterX="1255.5117251249567" CenterY="288.5156047440893" Width="98.5" Height="33.5" ZOrder="32768" FontSize="10" Valign="Middle" />
    <Xref Database="Ensembl" ID="ENSG00000170345" />
  </DataNode>
  <DataNode TextLabel="Prostaglandin H2" GraphId="cc355" Type="Metabolite">
    <Graphics CenterX="354.9807973587323" CenterY="379.08459917040096" Width="163.09004847502422" Height="47.53941966876948" ZOrder="32768" FontSize="12" Valign="Middle" Color="0000ff" />
    <Xref Database="HMDB" ID="HMDB01381" />
  </DataNode>
  <DataNode TextLabel="Arachidonic acid" GraphId="fcbc9" Type="Metabolite">
    <Graphics CenterX="361.92182202664344" CenterY="184.4741046152207" Width="262.82302261337975" Height="53.90893362670136" ZOrder="32768" FontSize="10" Valign="Middle" Color="0000ff" />
    <Xref Database="HMDB" ID="HMDB01043" />
  </DataNode>
  <DataNode TextLabel="Quercetin" GraphId="c9d3e" Type="Metabolite">
    <Graphics CenterX="1182.4395373291268" CenterY="38.884745380802165" Width="293.37539432176686" Height="44.20737569475741" ZOrder="32768" FontSize="10" Valign="Middle" Color="0000ff" />
    <Xref Database="HMDB" ID="HMDB05794" />
  </DataNode>
  <DataNode TextLabel="Prostaglandin G2" GraphId="af617" Type="Metabolite">
    <Graphics CenterX="297.84523809523716" CenterY="304.03571428571445" Width="183.357142857143" Height="60.49999999999966" ZOrder="32768" FontSize="10" Valign="Middle" Color="0000ff" />
    <Xref Database="HMDB" ID="HMDB03235" />
  </DataNode>
  <DataNode TextLabel="Phospholipase A2" GraphId="c1eb5" Type="GeneProduct">
    <Graphics CenterX="477.0" CenterY="102.0" Width="118.0" Height="20.0" ZOrder="32768" FontSize="10" Valign="Middle" />
    <Xref Database="Enzyme Nomenclature" ID="3.1.1.4" />
  </DataNode>
  <DataNode TextLabel="COX1" GraphId="a002b" Type="GeneProduct" GroupRef="a30bb">
    <Graphics CenterX="450.0" CenterY="241.0" Width="80.0" Height="20.0" ZOrder="32768" FontSize="10" Valign="Middle" />
    <Xref Database="Entrez Gene" ID="4512" />
  </DataNode>
  <DataNode TextLabel="IKBA_HUMAN" GraphId="b6953" Type="Protein">
    <Graphics CenterX="826.2172485810934" CenterY="414.6219763316837" Width="69.29999999999993" Height="27.099999999999795" ZOrder="32774" FontSize="10" Valign="Middle" />
    <Xref Database="Uniprot-TrEMBL" ID="P25963" />
  </DataNode>
  <DataNode TextLabel="NOS1" GraphId="b3d1e" Type="GeneProduct">
    <Graphics CenterX="1066.3708155105114" CenterY="577.5352175567899" Width="84.5" Height="36.19999999999981" ZOrder="32780" FontSize="10" Valign="Middle" />
    <Xref Database="Ensembl" ID="ENSG00000089250" />
  </DataNode>
  <DataNode TextLabel="VEGFA" GraphId="fdd62" Type="GeneProduct">
    <Graphics CenterX="1067.4228765378366" CenterY="523.6384737649557" Width="84.5" Height="36.19999999999981" ZOrder="32781" FontSize="10" Valign="Middle" />
    <Xref Database="Ensembl" ID="ENSG00000112715" />
  </DataNode>
  <DataNode TextLabel="Angiogenesis" GraphId="afb7d" Type="Pathway">
    <Graphics CenterX="863.1824987441641" CenterY="616.9104377879206" Width="100.71304063556435" Height="38.52813439230353" ZOrder="32783" FontSize="10" Valign="Middle" Color="009900" />
    <Xref Database="" ID="" />
  </DataNode>
  <DataNode TextLabel="Carcinogenesis" GraphId="f9bcd" Type="Pathway">
    <Graphics CenterX="1257.989942249746" CenterY="952.129180127376" Width="130.10611329543644" Height="29.58948980037507" ZOrder="32784" FontSize="10" Valign="Middle" Color="009900" />
    <Xref Database="" ID="" />
  </DataNode>
  <DataNode TextLabel="NFKB1" GraphId="c30a8" Type="GeneProduct" GroupRef="ed99e">
    <Graphics CenterX="884.3372485810938" CenterY="321.64197633168624" Width="117.5" Height="38.5" ZOrder="32785" FontSize="10" Valign="Middle" />
    <Xref Database="Ensembl" ID="ENSG00000109320" />
  </DataNode>
  <DataNode TextLabel="JUN" GraphId="e9b91" Type="GeneProduct" GroupRef="a5732">
    <Graphics CenterX="1354.0117251249565" CenterY="288.5156047440893" Width="98.5" Height="33.5" ZOrder="32786" FontSize="10" Valign="Middle" />
    <Xref Database="Ensembl" ID="ENSG00000177606" />
  </DataNode>
  <DataNode TextLabel="MMP1" GraphId="f8256" Type="GeneProduct">
    <Graphics CenterX="1551.8960283731137" CenterY="524.5557842871368" Width="84.5" Height="36.19999999999981" ZOrder="32793" FontSize="10" Valign="Middle" />
    <Xref Database="Ensembl" ID="ENSG00000196611" />
  </DataNode>
  <DataNode TextLabel="Metastasis" GraphId="b2d86" Type="Pathway">
    <Graphics CenterX="1535.5883900330148" CenterY="945.7137673956552" Width="99.56794725845837" Height="32.33184604262421" ZOrder="32794" FontSize="10" Valign="Middle" Color="009900" />
    <Xref Database="" ID="" />
  </DataNode>
  <DataNode TextLabel="DNA damage" GraphId="de0af" Type="Pathway">
    <Graphics CenterX="2401.414338175584" CenterY="273.485125709505" Width="115.7380952380954" Height="25.413994846980195" ZOrder="32824" FontSize="10" Valign="Middle" Color="009900" />
    <Xref Database="" ID="" />
  </DataNode>
  <DataNode TextLabel="CYP2A6" GraphId="ee40d" Type="GeneProduct">
    <Comment>one of several possible phase 1 enzymes</Comment>
    <Graphics CenterX="2161.317993071606" CenterY="640.1178260264476" Width="94.28571428571422" Height="25.71428571428583" ZOrder="32825" FontSize="10" Valign="Middle" />
    <Xref Database="Ensembl" ID="ENSG00000255974" />
  </DataNode>
  <DataNode TextLabel="carcinogenic metabolite" GraphId="ab6fc" Type="Metabolite">
    <Graphics CenterX="2364.9060657025593" CenterY="376.6960873023474" Width="120.50000000000215" Height="35.25135851833367" ZOrder="32826" FontSize="10" Valign="Middle" Color="0000ff" />
    <Xref Database="" ID="" />
  </DataNode>
  <DataNode TextLabel="NFE2L2" GraphId="d06ca" Type="GeneProduct" GroupRef="cf591">
    <Graphics CenterX="1973.8621107186243" CenterY="336.11292406566434" Width="112.5" Height="41.5" ZOrder="32827" FontSize="10" Valign="Middle" />
    <Xref Database="Ensembl" ID="ENSG00000116044" />
  </DataNode>
  <DataNode TextLabel="KEAP1" GraphId="d2797" Type="GeneProduct" GroupRef="cf591">
    <Graphics CenterX="1861.3621107186239" CenterY="336.11292406566434" Width="112.5" Height="41.5" ZOrder="32828" FontSize="10" Valign="Middle" />
    <Xref Database="Ensembl" ID="ENSG00000079999" />
  </DataNode>
  <DataNode TextLabel="NFE2L2" GraphId="e67af" Type="GeneProduct">
    <Graphics CenterX="1953.996564500141" CenterY="481.12973078835216" Width="112.5" Height="41.5" ZOrder="32829" FontSize="10" Valign="Middle" />
    <Xref Database="Ensembl" ID="ENSG00000116044" />
  </DataNode>
  <DataNode TextLabel="NFE2L2" GraphId="dd341" Type="GeneProduct">
    <Graphics CenterX="1920.3775168810876" CenterY="606.7487784074012" Width="112.5" Height="41.5" ZOrder="32831" FontSize="10" Valign="Middle" />
    <Xref Database="Ensembl" ID="ENSG00000116044" />
  </DataNode>
  <DataNode TextLabel="small MAF" GraphId="a03df" Type="Protein">
    <Graphics CenterX="2013.496564500138" CenterY="606.7487784074012" Width="75.64285714285867" Height="41.5" ZOrder="32832" FontSize="10" Valign="Middle" />
    <Xref Database="" ID="" />
  </DataNode>
  <DataNode TextLabel="Phase 2 enzyme&#xA;" GraphId="a9854" Type="Protein">
    <Graphics CenterX="2254.6513264049013" CenterY="640.3559212645329" Width="94.28571428571418" Height="25.238095238095184" ZOrder="32833" FontSize="10" Valign="Middle" />
    <Xref Database="" ID="" />
  </DataNode>
  <DataNode TextLabel="Prostaglandin I2" GraphId="d5dc0" Type="Metabolite">
    <Graphics CenterX="102.56078990877809" CenterY="743.7781518672627" Width="164.97103602735842" Height="55.16979728638904" ZOrder="32858" FontSize="16" Valign="Middle" Color="0000ff" />
    <Xref Database="HMDB" ID="HMDB01335" />
  </DataNode>
  <DataNode TextLabel="Thromboxane A2" GraphId="ecf51" Type="Metabolite">
    <Graphics CenterX="621.2650365358573" CenterY="456.45929659578803" Width="155.72858783620296" Height="49.77498093749989" ZOrder="32859" FontSize="16" Valign="Middle" Color="0000ff" />
    <Xref Database="HMDB" ID="HMDB01452" />
  </DataNode>
  <DataNode TextLabel="Prostaglandin F2a" GraphId="a55d5" Type="Metabolite">
    <Graphics CenterX="357.6199369884472" CenterY="470.58403210336525" Width="197.0186834292714" Height="50.27498093750011" ZOrder="32866" FontSize="16" Valign="Middle" Color="0000ff" />
    <Xref Database="HMDB" ID="HMDB01139" />
  </DataNode>
  <DataNode TextLabel="Prostaglandin D2" GraphId="ac7ad" Type="Metabolite">
    <Graphics CenterX="547.517425609929" CenterY="705.8082169686002" Width="153.51288020505183" Height="45.16985468749999" ZOrder="32867" FontSize="16" Valign="Middle" Color="0000ff" />
    <Xref Database="HMDB" ID="HMDB01403" />
  </DataNode>
  <DataNode TextLabel="Prostaglandin E2" GraphId="a8e97" Type="Metabolite">
    <Graphics CenterX="231.8136179188482" CenterY="635.5729855106222" Width="176.03968409780487" Height="66.33940702571277" ZOrder="32868" FontSize="16" Valign="Middle" Color="0000ff" />
    <Xref Database="HMDB" ID="HMDB01220" />
  </DataNode>
  <DataNode TextLabel="COX2" GraphId="b03fd" Type="Protein" GroupRef="a30bb">
    <Graphics CenterX="450.0" CenterY="261.0" Width="80.0" Height="20.0" ZOrder="32890" FontSize="10" Valign="Middle" />
    <Xref Database="Uniprot-TrEMBL" ID="COX2" />
  </DataNode>
  <State GraphRef="a65ad" TextLabel="P" GraphId="de6b5">
    <Graphics RelX="1.0" RelY="1.0" Width="15.0" Height="15.0" ShapeType="Oval" />
    <Xref Database="" ID="" />
  </State>
  <State GraphRef="b6953" TextLabel="P" GraphId="d5c8e">
    <Graphics RelX="1.0" RelY="1.0" Width="15.0" Height="15.0" ShapeType="Oval" />
    <Xref Database="" ID="" />
  </State>
  <Interaction GraphId="e761c">
    <BiopaxRef>ff4</BiopaxRef>
    <BiopaxRef>c21</BiopaxRef>
    <Graphics ZOrder="-4" LineThickness="1.0">
      <Point X="231.8136179188482" Y="668.7426890234785" GraphRef="a8e97" RelX="0.0" RelY="1.0" />
      <Point X="501.0" Y="953.0" GraphRef="aef7b" RelX="-1.0" RelY="0.0" ArrowHead="mim-binding" />
    </Graphics>
    <Xref Database="" ID="" />
  </Interaction>
  <Interaction GraphId="id514deb37">
    <Graphics ZOrder="12288" LineThickness="1.0">
      <Point X="831.5422485810975" Y="224.52197633168652" GraphRef="a65ad" RelX="0.0" RelY="1.0" />
      <Point X="831.2672485810937" Y="289.62197633168626" ArrowHead="Arrow" />
    </Graphics>
    <Xref Database="" ID="" />
  </Interaction>
  <Interaction GraphId="idef916c1c">
    <Graphics ZOrder="12288" LineThickness="1.0">
      <Point X="1021.9672485810935" Y="491.57197633168585" />
      <Point X="1275.0172485810938" Y="491.57197633168585" />
    </Graphics>
    <Xref Database="" ID="" />
  </Interaction>
  <Interaction GraphId="ide8e51c45">
    <Graphics ZOrder="12288" LineThickness="1.0">
      <Point X="1189.9672485810938" Y="433.82197633168585" />
      <Point X="1189.9672485810938" Y="466.3719763316856" />
    </Graphics>
    <Xref Database="" ID="" />
  </Interaction>
  <Interaction GraphId="id64b81f26">
    <Graphics ZOrder="12288" LineThickness="1.0">
      <Point X="1189.9672485810938" Y="433.82197633168585" />
      <Point X="1240.367248581094" Y="434.8719763316856" ArrowHead="mim-conversion" />
    </Graphics>
    <Xref Database="" ID="" />
  </Interaction>
  <Interaction GraphId="ide2f8af03">
    <BiopaxRef>ff4</BiopaxRef>
    <Graphics ZOrder="12288" LineThickness="1.0">
      <Point X="1305.9925707226507" Y="645.3478443008657" GraphRef="d39eb" RelX="0.0" RelY="1.0" />
      <Point X="949.0" Y="938.5" GraphRef="aef7b" RelX="1.0" RelY="-0.5" ArrowHead="Arrow" />
    </Graphics>
    <Xref Database="" ID="" />
  </Interaction>
  <Interaction GraphId="id102303fa">
    <Graphics ZOrder="12288" LineThickness="1.0">
      <Point X="1025.1728765378366" Y="532.6884737649557" GraphRef="fdd62" RelX="-1.0" RelY="0.5" />
      <Point X="863.1824987441641" Y="597.6463705917688" GraphRef="afb7d" RelX="0.0" RelY="-1.0" ArrowHead="Arrow" />
    </Graphics>
    <Xref Database="" ID="" />
  </Interaction>
  <Interaction GraphId="id40de190e">
    <Graphics ZOrder="12288" LineThickness="1.0">
      <Point X="825.5872485810938" Y="352.89197633168624" GraphRef="ceb1d" RelX="0.0" RelY="1.0" />
      <Point X="826.2172485810934" Y="401.0719763316838" GraphRef="b6953" RelX="0.0" RelY="-1.0" ArrowHead="Arrow" />
    </Graphics>
    <Xref Database="" ID="" />
  </Interaction>
  <Interaction GraphId="idc90b1b17">
    <Graphics ZOrder="12288" LineThickness="1.0">
      <Point X="1089.5334985810935" Y="339.7394763316888" GraphRef="b7fb7" RelX="0.0" RelY="1.0" />
      <Point X="1089.5672485810933" Y="443.17197633168394" GraphRef="d8636" RelX="0.0" RelY="-1.0" ArrowHead="Arrow" />
    </Graphics>
    <Xref Database="" ID="" />
  </Interaction>
  <Interaction GraphId="id3fcc5c1">
    <Graphics ZOrder="12288" LineThickness="1.0">
      <Point X="1516.5872485810944" Y="431.89197633168556" />
      <Point X="1570.5872485810935" Y="432.89197633168556" ArrowHead="mim-conversion" />
    </Graphics>
    <Xref Database="" ID="" />
  </Interaction>
  <Interaction GraphId="id88bfdb81">
    <Graphics ZOrder="12288" LineThickness="1.0">
      <Point X="955.0872485810938" Y="321.64197633168624" GraphRef="ceb1d" RelX="1.0" RelY="0.0" />
      <Point X="1035.8122485810934" Y="321.84947633168883" GraphRef="b7fb7" RelX="-1.0" RelY="0.0" ArrowHead="Arrow" />
    </Graphics>
    <Xref Database="" ID="" />
  </Interaction>
  <Interaction GraphId="idd140daf2">
    <Graphics ZOrder="12288" LineThickness="1.0">
      <Point X="1360.0117251249567" Y="317.2656047440893" GraphRef="f57a5" RelX="0.5" RelY="1.0" />
      <Point X="1415.187248581094" Y="442.3244763316832" GraphRef="bf76f" RelX="0.0" RelY="-1.0" ArrowHead="Arrow" />
    </Graphics>
    <Xref Database="" ID="" />
  </Interaction>
  <Interaction GraphId="ide8e97792">
    <Graphics ZOrder="12288" LineThickness="1.0">
      <Point X="1109.6728765378366" Y="532.6884737649557" GraphRef="fdd62" RelX="1.0" RelY="0.5" />
      <Point X="1257.989942249746" Y="937.3344352271885" GraphRef="f9bcd" RelX="0.0" RelY="-1.0" ArrowHead="Arrow" />
    </Graphics>
    <Xref Database="" ID="" />
  </Interaction>
  <Interaction GraphId="id5ae1971e">
    <BiopaxRef>b17</BiopaxRef>
    <Graphics ZOrder="12288" LineThickness="1.0">
      <Point X="2161.317993071606" Y="627.2606831693047" GraphRef="ee40d" RelX="0.0" RelY="-1.0" />
      <Point X="2162.7721247242253" Y="70.82931062028538" GraphRef="d907f" RelX="-0.5" RelY="1.0" ArrowHead="Arrow" />
    </Graphics>
    <Xref Database="" ID="" />
  </Interaction>
  <Interaction GraphId="ide3f3d14b">
    <BiopaxRef>b17</BiopaxRef>
    <Graphics ConnectorType="Segmented" ZOrder="12288" LineThickness="1.0">
      <Point X="2184.8894216430344" Y="627.2606831693047" GraphRef="ee40d" RelX="0.5" RelY="-1.0" />
      <Point X="2334.781065702559" Y="394.3217665615143" GraphRef="ab6fc" RelX="-0.5" RelY="1.0" ArrowHead="Arrow" />
    </Graphics>
    <Xref Database="" ID="" />
  </Interaction>
  <Interaction GraphId="id72fca9eb">
    <Graphics ConnectorType="Elbow" ZOrder="12288" LineThickness="1.0">
      <Point X="2459.2833857946316" Y="279.83862442124996" GraphRef="de0af" RelX="1.0" RelY="0.5" />
      <Point X="1257.989942249746" Y="966.9239250275635" GraphRef="f9bcd" RelX="0.0" RelY="1.0" ArrowHead="Arrow" />
    </Graphics>
    <Xref Database="" ID="" />
  </Interaction>
  <Interaction GraphId="id3640f85f">
    <Graphics ZOrder="12288" LineThickness="1.0">
      <Point X="1182.4395373291268" Y="60.98843322818086" GraphRef="c9d3e" RelX="0.0" RelY="1.0" />
      <Point X="1249.5117251249567" Y="222.21560474408977" GraphRef="f57a5" RelX="-0.5" RelY="-1.0" ArrowHead="TBar" />
    </Graphics>
    <Xref Database="" ID="" />
  </Interaction>
  <Interaction GraphId="idc7324762">
    <Graphics ZOrder="12288" LineThickness="1.0">
      <Point X="418.0" Y="102.0" GraphRef="c1eb5" RelX="-1.0" RelY="0.0" />
      <Point X="353.0557309134375" Y="105.47939541681006" GraphRef="f6629" RelX="0.0" RelY="0.0" ArrowHead="mim-catalysis" />
    </Graphics>
    <Xref Database="" ID="" />
  </Interaction>
  <Interaction GraphId="id8920208c">
    <Graphics ZOrder="12288" LineThickness="1.0">
      <Point X="402.0" Y="251.0" GraphRef="e3604" RelX="-1.0" RelY="0.0" />
      <Point X="336.29118845408095" Y="236.37142857142868" GraphRef="b611c" RelX="0.0" RelY="0.0" ArrowHead="mim-catalysis" />
    </Graphics>
    <Xref Database="" ID="" />
  </Interaction>
  <Interaction GraphId="ecdbd">
    <Graphics ZOrder="32778" LineThickness="1.0">
      <Point X="1023.5422485810935" Y="468.4719763316855" />
      <Point X="1273.4422485810937" Y="467.42197633168576" />
    </Graphics>
    <Xref Database="" ID="" />
  </Interaction>
  <Interaction GraphId="bafc7">
    <Graphics ZOrder="32787" LineThickness="1.0">
      <Point X="1347.5872485810942" Y="490.72447633168554" />
      <Point X="1600.6372485810937" Y="490.72447633168554" />
    </Graphics>
    <Xref Database="" ID="" />
  </Interaction>
  <Interaction GraphId="c6b09">
    <Graphics ZOrder="32788" LineThickness="1.0">
      <Point X="1516.5872485810944" Y="432.97447633168554" />
      <Point X="1516.5872485810944" Y="465.52447633168526" />
    </Graphics>
    <Xref Database="" ID="" />
  </Interaction>
  <Interaction GraphId="a8f93">
    <Graphics ZOrder="32790" LineThickness="1.0">
      <Point X="1349.1622485810942" Y="467.6244763316856" />
      <Point X="1599.0622485810939" Y="466.57447633168545" />
    </Graphics>
    <Xref Database="" ID="" />
  </Interaction>
  <Interaction GraphId="acab9">
    <BiopaxRef>f0c</BiopaxRef>
    <Graphics ZOrder="32801" LineThickness="1.0">
      <Point X="1329.1272344900103" Y="49.936589304491505" GraphRef="c9d3e" RelX="1.0" RelY="0.5" />
      <Point X="1917.612110718624" Y="303.36292406566434" GraphRef="c5785" RelX="0.0" RelY="-1.0" ArrowHead="TBar" />
    </Graphics>
    <Xref Database="" ID="" />
  </Interaction>
  <Interaction GraphId="b8f94">
    <BiopaxRef>f0c</BiopaxRef>
    <Graphics ZOrder="32802" LineThickness="1.0">
      <Point X="1973.8621107186243" Y="356.86292406566434" GraphRef="d06ca" RelX="0.0" RelY="1.0" />
      <Point X="1953.996564500141" Y="460.37973078835216" GraphRef="e67af" RelX="0.0" RelY="-1.0" ArrowHead="Arrow" />
    </Graphics>
    <Xref Database="" ID="" />
  </Interaction>
  <Interaction GraphId="a3a44">
    <BiopaxRef>f0c</BiopaxRef>
    <Graphics ZOrder="32803" LineThickness="1.0">
      <Point X="1329.1272344900103" Y="38.88474538080216" GraphRef="c9d3e" RelX="1.0" RelY="0.0" />
      <Point X="1973.8621107186243" Y="315.36292406566434" GraphRef="d06ca" RelX="0.0" RelY="-1.0" ArrowHead="Arrow" />
    </Graphics>
    <Xref Database="" ID="" />
  </Interaction>
  <Interaction GraphId="a1fe3">
    <BiopaxRef>b17</BiopaxRef>
    <Graphics ZOrder="32805" LineThickness="1.0">
      <Point X="1329.1272344900103" Y="27.832901457112808" GraphRef="c9d3e" RelX="1.0" RelY="-0.5" />
      <Point X="2135.742362819463" Y="58.02243659300284" GraphRef="d907f" RelX="-1.0" RelY="0.0" ArrowHead="Arrow" />
    </Graphics>
    <Xref Database="" ID="" />
  </Interaction>
  <Interaction GraphId="c604c">
    <BiopaxRef>f0c</BiopaxRef>
    <Graphics ZOrder="32806" LineThickness="1.0">
      <Point X="1953.996564500141" Y="501.87973078835216" GraphRef="e67af" RelX="0.0" RelY="1.0" />
      <Point X="1948.5025168810876" Y="585.9987784074012" GraphRef="dd341" RelX="0.5" RelY="-1.0" ArrowHead="Arrow" />
    </Graphics>
    <Xref Database="" ID="" />
  </Interaction>
  <Interaction GraphId="c98fa">
    <BiopaxRef>f0c</BiopaxRef>
    <Graphics ZOrder="32807" LineThickness="1.0">
      <Point X="1255.7833859095686" Y="60.98843322818086" GraphRef="c9d3e" RelX="0.5" RelY="1.0" />
      <Point X="1805.1121107186239" Y="325.73792406566434" GraphRef="d2797" RelX="-1.0" RelY="-0.5" ArrowHead="TBar" />
    </Graphics>
    <Xref Database="" ID="" />
  </Interaction>
  <Interaction GraphId="f4a5e">
    <Graphics ZOrder="32808" LineThickness="1.0">
      <Point X="2243.8614104385115" Y="64.4258736066441" GraphRef="d907f" RelX="1.0" RelY="0.5" />
      <Point X="2372.47981436606" Y="260.77812828601486" GraphRef="de0af" RelX="-0.5" RelY="-1.0" ArrowHead="Arrow" />
    </Graphics>
    <Xref Database="" ID="" />
  </Interaction>
  <Interaction GraphId="ba97a">
    <Graphics ZOrder="32809" LineThickness="1.0">
      <Point X="1830.3656121191846" Y="627.2606831693056" />
      <Point X="2113.2227549763297" Y="627.2606831693056" />
    </Graphics>
    <Xref Database="" ID="" />
  </Interaction>
  <Interaction GraphId="cb8fe">
    <BiopaxRef>b17</BiopaxRef>
    <Graphics ZOrder="32812" LineThickness="1.0">
      <Point X="2395.0310657025598" Y="359.0704080431806" GraphRef="ab6fc" RelX="0.5" RelY="-1.0" />
      <Point X="2401.414338175584" Y="286.192123132995" GraphRef="de0af" RelX="0.0" RelY="1.0" ArrowHead="Arrow" />
    </Graphics>
    <Xref Database="" ID="" />
  </Interaction>
  <Interaction GraphId="e2cea">
    <BiopaxRef>b17</BiopaxRef>
    <Graphics ZOrder="32813" LineThickness="1.0">
      <Point X="2254.6513264049017" Y="627.7368736454853" GraphRef="a9854" RelX="0.0" RelY="-1.0" />
      <Point X="2189.801886628987" Y="70.82931062028538" GraphRef="d907f" RelX="0.0" RelY="1.0" ArrowHead="TBar" />
    </Graphics>
    <Xref Database="" ID="" />
  </Interaction>
  <Interaction GraphId="dac2c">
    <Graphics ZOrder="32830" LineThickness="1.0">
      <Point X="1830.3656121191846" Y="652.4987784074007" />
      <Point X="2113.2227549763297" Y="652.4987784074007" />
    </Graphics>
    <Xref Database="" ID="" />
  </Interaction>
  <Interaction GraphId="e7ae3">
    <BiopaxRef>f2a</BiopaxRef>
    <Graphics ZOrder="32837" LineThickness="1.0">
      <Point X="1035.7518401682432" Y="38.88474538080216" GraphRef="c9d3e" RelX="-1.0" RelY="0.0" />
      <Point X="536.0" Y="102.0" GraphRef="c1eb5" RelX="1.0" RelY="0.0" ArrowHead="mim-inhibition" />
    </Graphics>
    <Xref Database="" ID="" />
  </Interaction>
  <Interaction GraphId="f2df1">
    <Graphics ZOrder="32839" LineThickness="1.0">
      <Point X="354.9807973587323" Y="402.8543090047857" GraphRef="cc355" RelX="0.0" RelY="1.0" />
      <Point X="357.6199369884472" Y="445.4465416346152" GraphRef="a55d5" RelX="0.0" RelY="-1.0" ArrowHead="mim-binding" />
    </Graphics>
    <Xref Database="" ID="" />
  </Interaction>
  <Interaction GraphId="da220">
    <BiopaxRef>ff4</BiopaxRef>
    <BiopaxRef>c21</BiopaxRef>
    <Graphics ZOrder="32840" LineThickness="1.0">
      <Point X="621.2650365358573" Y="481.346787064538" />
      <Point X="725.0" Y="924.0" GraphRef="aef7b" RelX="0.0" RelY="-1.0" ArrowHead="mim-binding" />
    </Graphics>
    <Xref Database="" ID="" />
  </Interaction>
  <Interaction GraphId="dccab">
    <BiopaxRef>ff4</BiopaxRef>
    <BiopaxRef>c21</BiopaxRef>
    <Graphics ZOrder="32841" LineThickness="1.0">
      <Point X="436.5258215962444" Y="390.96945408759336" GraphRef="cc355" RelX="1.0" RelY="0.5" />
      <Point X="547.517425609929" Y="683.2232896248502" GraphRef="ac7ad" RelX="0.0" RelY="-1.0" ArrowHead="mim-binding" />
    </Graphics>
    <Xref Database="" ID="" />
  </Interaction>
  <Interaction GraphId="b3941">
    <Graphics ZOrder="32842" LineThickness="1.0">
      <Point X="273.43577312122017" Y="379.08459917040096" GraphRef="cc355" RelX="-1.0" RelY="0.0" />
      <Point X="125.0520883533656" Y="383.4087450721158" />
    </Graphics>
    <Xref Database="" ID="" />
  </Interaction>
  <Interaction GraphId="efbdf">
    <BiopaxRef>ff4</BiopaxRef>
    <Graphics ZOrder="32843" LineThickness="1.0">
      <Point X="357.6199369884472" Y="495.7215225721153" GraphRef="a55d5" RelX="0.0" RelY="1.0" />
      <Point X="501.0" Y="938.5" GraphRef="aef7b" RelX="-1.0" RelY="-0.5" ArrowHead="mim-binding" />
    </Graphics>
    <Xref Database="" ID="" />
  </Interaction>
  <Interaction GraphId="ef66b">
    <BiopaxRef>ff4</BiopaxRef>
    <BiopaxRef>c21</BiopaxRef>
    <Graphics ZOrder="32845" LineThickness="1.0">
      <Point X="361.92182202664344" Y="211.4285714285714" GraphRef="fcbc9" RelX="0.0" RelY="1.0" />
      <Point X="297.84523809523716" Y="273.7857142857146" GraphRef="af617" RelX="0.0" RelY="-1.0" ArrowHead="mim-binding" />
      <Anchor Position="0.4" Shape="None" GraphId="b611c" />
    </Graphics>
    <Xref Database="" ID="" />
  </Interaction>
  <Interaction GraphId="a60b2">
    <Graphics ZOrder="32846" LineThickness="1.0">
      <Point X="314.20828523997625" Y="402.8543090047857" GraphRef="cc355" RelX="-0.5" RelY="1.0" />
      <Point X="250.12768147836567" Y="420.420910384616" />
    </Graphics>
    <Xref Database="" ID="" />
  </Interaction>
  <Interaction GraphId="cef54">
    <BiopaxRef>ff4</BiopaxRef>
    <Graphics ZOrder="32847" LineThickness="1.0">
      <Point X="297.84523809523716" Y="334.2857142857143" GraphRef="af617" RelX="0.0" RelY="1.0" />
      <Point X="348.40136179086556" Y="351.50170600961604" ArrowHead="mim-binding" />
    </Graphics>
    <Xref Database="" ID="" />
  </Interaction>
  <Interaction GraphId="a2a3e">
    <Graphics ZOrder="32848" LineThickness="1.0">
      <Point X="436.5258215962444" Y="379.08459917040096" GraphRef="cc355" RelX="1.0" RelY="0.0" />
      <Point X="570.4743536658655" Y="383.4087450721158" />
    </Graphics>
    <Xref Database="" ID="" />
  </Interaction>
  <Interaction GraphId="d1ec9">
    <BiopaxRef>ff4</BiopaxRef>
    <Graphics ZOrder="32849" LineThickness="1.0">
      <Point X="251.4039630408658" Y="420.420910384616" />
      <Point X="231.8136179188482" Y="602.4032819977658" GraphRef="a8e97" RelX="0.0" RelY="-1.0" ArrowHead="mim-binding" />
    </Graphics>
    <Xref Database="" ID="" />
  </Interaction>
  <Interaction GraphId="dc15b">
    <BiopaxRef>ff4</BiopaxRef>
    <Graphics ZOrder="32850" LineThickness="1.0">
      <Point X="547.517425609929" Y="728.3931443123502" GraphRef="ac7ad" RelX="0.0" RelY="1.0" />
      <Point X="613.0" Y="924.0" GraphRef="aef7b" RelX="-0.5" RelY="-1.0" ArrowHead="mim-binding" />
    </Graphics>
    <Xref Database="" ID="" />
  </Interaction>
  <Interaction GraphId="ebafd">
    <BiopaxRef>f88</BiopaxRef>
    <BiopaxRef>ff4</BiopaxRef>
    <Graphics ZOrder="32851" LineThickness="1.0">
      <Point X="346.5" Y="67.0" GraphRef="a7f4d" RelX="0.0" RelY="1.0" />
      <Point X="361.92182202664344" Y="157.51963780187003" GraphRef="fcbc9" RelX="0.0" RelY="-1.0" ArrowHead="mim-binding" />
      <Anchor Position="0.425094447472647" Shape="None" GraphId="f6629" />
    </Graphics>
    <Xref Database="" ID="" />
  </Interaction>
  <Interaction GraphId="eaf1d">
    <BiopaxRef>ff4</BiopaxRef>
    <Graphics ZOrder="32852" LineThickness="1.0">
      <Point X="570.4743536658655" Y="384.6850266346159" />
      <Point X="621.2650365358573" Y="431.5718061270381" GraphRef="ecf51" RelX="0.0" RelY="-1.0" ArrowHead="mim-binding" />
    </Graphics>
    <Xref Database="" ID="" />
  </Interaction>
  <Interaction GraphId="cfb3f">
    <BiopaxRef>ff4</BiopaxRef>
    <BiopaxRef>c21</BiopaxRef>
    <Graphics ZOrder="32854" LineThickness="1.0">
      <Point X="125.48614614898203" Y="384.9600732880943" />
      <Point X="102.56078990877809" Y="716.1932532240683" GraphRef="d5dc0" RelX="0.0" RelY="-1.0" ArrowHead="mim-binding" />
    </Graphics>
    <Xref Database="" ID="" />
  </Interaction>
  <Interaction GraphId="id83b9a976">
    <Graphics ZOrder="32871" LineThickness="1.0">
      <Point X="1551.8960283731137" Y="542.6557842871367" GraphRef="f8256" RelX="0.0" RelY="1.0" />
      <Point X="1560.4803768476295" Y="929.5478443743431" GraphRef="b2d86" RelX="0.5" RelY="-1.0" ArrowHead="Arrow" />
    </Graphics>
    <Xref Database="" ID="" />
  </Interaction>
  <Interaction GraphId="db5fc">
    <Graphics ZOrder="32872" LineThickness="1.0">
      <Point X="2115.235294117649" Y="594.6470588235313" />
      <Point X="2169.2352941176487" Y="595.6470588235313" ArrowHead="mim-conversion" />
    </Graphics>
    <Xref Database="" ID="" />
  </Interaction>
  <Interaction GraphId="f0ce0">
    <Graphics ZOrder="32873" LineThickness="1.0">
      <Point X="2115.235294117649" Y="595.7295588235313" />
      <Point X="2115.235294117649" Y="628.279558823531" />
    </Graphics>
    <Xref Database="" ID="" />
  </Interaction>
  <Interaction GraphId="idf174d5e5">
    <Graphics ZOrder="32874" LineThickness="1.0">
      <Point X="1109.095688748685" Y="60.98843322818086" GraphRef="c9d3e" RelX="-0.5" RelY="1.0" />
      <Point X="831.5422485810975" Y="184.62197633168654" GraphRef="a65ad" RelX="0.0" RelY="-1.0" ArrowHead="TBar" />
    </Graphics>
    <Xref Database="" ID="" />
  </Interaction>
  <Interaction GraphId="idbb0f4d64">
    <Graphics ZOrder="32875" LineThickness="1.0">
      <Point X="1066.3708155105114" Y="595.6352175567898" GraphRef="b3d1e" RelX="0.0" RelY="1.0" />
      <Point X="837.0" Y="924.0" GraphRef="aef7b" RelX="0.5" RelY="-1.0" ArrowHead="Arrow" />
    </Graphics>
    <Xref Database="" ID="" />
  </Interaction>
  <Interaction GraphId="id6ba4ea74">
    <Graphics ZOrder="32887" LineStyle="Broken" LineThickness="1.0">
      <Point X="1200.8920278916196" Y="493.13609041500183" />
      <Point X="1305.9925707226507" Y="609.1478443008659" GraphRef="d39eb" RelX="0.0" RelY="-1.0" ArrowHead="Arrow" />
    </Graphics>
    <Xref Database="" ID="" />
  </Interaction>
  <Interaction GraphId="id884dca54">
    <Graphics ZOrder="32888" LineStyle="Broken" LineThickness="1.0">
      <Point X="1476.5864017564697" Y="491.811539430587" />
      <Point X="1305.9925707226507" Y="609.1478443008659" GraphRef="d39eb" RelX="0.0" RelY="-1.0" ArrowHead="Arrow" />
    </Graphics>
    <Xref Database="" ID="" />
  </Interaction>
  <Interaction GraphId="f7f11">
    <BiopaxRef>ff4</BiopaxRef>
    <Graphics ZOrder="32889" LineThickness="1.0">
      <Point X="102.56078990877809" Y="771.3630505104572" GraphRef="d5dc0" RelX="0.0" RelY="1.0" />
      <Point X="501.0" Y="967.5" GraphRef="aef7b" RelX="-1.0" RelY="0.5" ArrowHead="mim-binding" />
    </Graphics>
    <Xref Database="" ID="" />
  </Interaction>
  <Label TextLabel="AP-1 transcription factor complex" GraphId="bb185" GroupRef="a5732">
    <Graphics CenterX="1298.7617251249567" CenterY="244.21560474408977" Width="166.0" Height="20.0" ZOrder="28672" FillColor="ffffff" FontSize="10" Valign="Middle" />
  </Label>
  <Label TextLabel="E-box" GraphId="fb0a6">
    <Graphics CenterX="1089.662248581094" CenterY="479.2669763316859" Width="74.64999999999964" Height="22.050000000000004" ZOrder="28672" FillColor="ffffff" FontSize="10" Valign="Middle" ShapeType="Rectangle" />
  </Label>
  <Label TextLabel="Cell membrane phospholipids" GraphId="a7f4d">
    <Graphics CenterX="346.5" CenterY="54.0" Width="209.0" Height="26.0" ZOrder="28672" FillColor="ffffff" FontWeight="Bold" FontSize="12" Valign="Middle" />
  </Label>
  <Label TextLabel="(Increases vasoconstriction)" GraphId="d4ea7">
    <Graphics CenterX="374.5" CenterY="556.0" Width="197.0" Height="20.0" ZOrder="28672" FillColor="ffffff" FontWeight="Bold" FontSize="12" Valign="Middle" />
  </Label>
  <Label TextLabel="INFLAMMATION" GraphId="aef7b">
    <Graphics CenterX="725.0" CenterY="953.0" Width="448.0" Height="58.0" ZOrder="28672" FillColor="ffffff" FontWeight="Bold" FontSize="20" Valign="Middle" ShapeType="Rectangle" />
  </Label>
  <Label TextLabel="Gene box" GraphId="e1ade">
    <Graphics CenterX="1227.0622485810936" CenterY="479.8169763316847" Width="74.64999999999964" Height="22.050000000000004" ZOrder="32795" FillColor="ffffff" FontSize="10" Valign="Middle" ShapeType="Rectangle" />
  </Label>
  <Label TextLabel="E-box" GraphId="d6bc9">
    <Graphics CenterX="1414.1872485810943" CenterY="478.46697633168526" Width="74.49999999999955" Height="22.549999999999482" ZOrder="32796" FillColor="ffffff" FontSize="10" Valign="Middle" ShapeType="Rectangle" />
  </Label>
  <Label TextLabel="Gene box&#xA;" GraphId="e9d95">
    <Graphics CenterX="1553.237248581093" CenterY="478.966976331685" Width="71.5" Height="25.64999999999932" ZOrder="32797" FillColor="ffffff" FontSize="10" Valign="Middle" ShapeType="Rectangle" />
  </Label>
  <Label TextLabel="induces malformation" GraphId="a45b7">
    <BiopaxRef>f0c</BiopaxRef>
    <Graphics CenterX="1655.3676150233973" CenterY="262.43363394793437" Width="142.0" Height="20.0" ZOrder="32818" FillColor="ffffff" FontWeight="Bold" FontSize="10" Valign="Middle" />
  </Label>
  <Label TextLabel="inhibits dimerization" GraphId="f13c4">
    <BiopaxRef>b17</BiopaxRef>
    <Graphics CenterX="1793.6169265250046" CenterY="259.19819255791947" Width="99.04761904761904" Height="20.0" ZOrder="32820" FillColor="ffffff" FontWeight="Bold" FontSize="10" Valign="Middle" />
  </Label>
  <Label TextLabel="inhibition of ubiquitination" GraphId="a97e8">
    <BiopaxRef>f0c</BiopaxRef>
    <Graphics CenterX="1758.9617515213206" CenterY="187.42422029814267" Width="141.0" Height="20.0" ZOrder="32821" FillColor="ffffff" FontWeight="Bold" FontSize="10" Valign="Middle" />
  </Label>
  <Label TextLabel="(Causes vasoconstriction; &#xA;promotes platelet aggregation)" GraphId="b3c25">
    <Graphics CenterX="528.5" CenterY="630.5" Width="221.0" Height="49.0" ZOrder="32891" FillColor="ffffff" FontWeight="Bold" FontSize="12" Valign="Middle" />
  </Label>
  <Label TextLabel="(Causes vasodilation;  &#xA;inhibits platelet aggregation)" GraphId="f55b2">
    <Graphics CenterX="113.5" CenterY="546.5" Width="221.0" Height="49.0" ZOrder="32892" FillColor="ffffff" FontWeight="Bold" FontSize="12" Valign="Middle" />
  </Label>
  <Label TextLabel="(Induces vasoconstriction &#xA;and secretion of IL-1 and IL-2)" GraphId="bd61a">
    <Graphics CenterX="309.5" CenterY="763.5" Width="221.0" Height="49.0" ZOrder="32893" FillColor="ffffff" FontWeight="Bold" FontSize="12" Valign="Middle" />
  </Label>
  <Shape TextLabel="Nf-kB" GraphId="d8636">
    <Graphics CenterX="1089.5672485810933" CenterY="455.2969763316837" Width="72.69999999999992" Height="24.249999999999545" ZOrder="32779" FontSize="10" Valign="Middle" ShapeType="Rectangle" Rotation="0.0" />
  </Shape>
  <Shape TextLabel="AP-1" GraphId="bf76f">
    <Graphics CenterX="1415.187248581094" CenterY="454.44947633168294" Width="72.69999999999992" Height="24.249999999999545" ZOrder="32791" FontSize="10" Valign="Middle" ShapeType="Rectangle" Rotation="0.0" />
  </Shape>
  <Shape TextLabel="ARE" GraphId="e66b3">
    <Graphics CenterX="1959.6394216429933" CenterY="639.6416355502578" Width="200.50000000000034" Height="24.761904761904738" ZOrder="32815" FontSize="10" Valign="Middle" ShapeType="Rectangle" Rotation="0.0" />
  </Shape>
  <Shape TextLabel="ROS" GraphId="d907f">
    <Graphics CenterX="2189.801886628987" CenterY="58.02243659300284" Width="108.11904761904839" Height="25.61374805456508" ZOrder="32816" FontSize="10" Valign="Middle" ShapeType="Rectangle" Color="0033ff" Rotation="0.0" />
  </Shape>
  <Group GroupId="ed99e" GraphId="ceb1d" Style="Complex" />
  <Group GroupId="a5732" GraphId="f57a5" Style="Complex" />
  <Group GroupId="cf591" GraphId="c5785" Style="Complex" />
  <Group GroupId="a30bb" GraphId="e3604" Style="Group" />
  <InfoBox CenterX="0.0" CenterY="0.0" />
  <Biopax>
    <bp:PublicationXref xmlns:bp="http://www.biopax.org/release/biopax-level3.owl#" xmlns:rdf="http://www.w3.org/1999/02/22-rdf-syntax-ns#" rdf:id="ce7">
      <bp:ID rdf:datatype="http://www.w3.org/2001/XMLSchema#string">17462537</bp:ID>
      <bp:DB rdf:datatype="http://www.w3.org/2001/XMLSchema#string">PubMed</bp:DB>
      <bp:TITLE rdf:datatype="http://www.w3.org/2001/XMLSchema#string">Action of Nrf2 and Keap1 in ARE-mediated NQO1 expression by quercetin.</bp:TITLE>
      <bp:SOURCE rdf:datatype="http://www.w3.org/2001/XMLSchema#string">Free Radic Biol Med</bp:SOURCE>
      <bp:YEAR rdf:datatype="http://www.w3.org/2001/XMLSchema#string">2007</bp:YEAR>
      <bp:AUTHORS rdf:datatype="http://www.w3.org/2001/XMLSchema#string">Tanigawa S</bp:AUTHORS>
      <bp:AUTHORS rdf:datatype="http://www.w3.org/2001/XMLSchema#string">Fujii M</bp:AUTHORS>
      <bp:AUTHORS rdf:datatype="http://www.w3.org/2001/XMLSchema#string">Hou DX</bp:AUTHORS>
    </bp:PublicationXref>
    <bp:PublicationXref xmlns:bp="http://www.biopax.org/release/biopax-level3.owl#" xmlns:rdf="http://www.w3.org/1999/02/22-rdf-syntax-ns#" rdf:id="ac2">
      <bp:ID rdf:datatype="http://www.w3.org/2001/XMLSchema#string"></bp:ID>
      <bp:DB rdf:datatype="http://www.w3.org/2001/XMLSchema#string">PubMed</bp:DB>
      <bp:TITLE rdf:datatype="http://www.w3.org/2001/XMLSchema#string">The role of phytochemicals in inhibition of cancer and inflammation: New directions and perspectives</bp:TITLE>
      <bp:SOURCE rdf:datatype="http://www.w3.org/2001/XMLSchema#string">Journal of Food Composition and Analysis</bp:SOURCE>
      <bp:YEAR rdf:datatype="http://www.w3.org/2001/XMLSchema#string">2006</bp:YEAR>
      <bp:AUTHORS rdf:datatype="http://www.w3.org/2001/XMLSchema#string">Ala Y. Issaa</bp:AUTHORS>
      <bp:AUTHORS rdf:datatype="http://www.w3.org/2001/XMLSchema#string">Suresh R. Volatea</bp:AUTHORS>
      <bp:AUTHORS rdf:datatype="http://www.w3.org/2001/XMLSchema#string">Michael J. Wargovich</bp:AUTHORS>
    </bp:PublicationXref>
    <bp:PublicationXref xmlns:bp="http://www.biopax.org/release/biopax-level3.owl#" xmlns:rdf="http://www.w3.org/1999/02/22-rdf-syntax-ns#" rdf:id="ca2">
      <bp:ID rdf:datatype="http://www.w3.org/2001/XMLSchema#string">21508345</bp:ID>
      <bp:DB rdf:datatype="http://www.w3.org/2001/XMLSchema#string">PubMed</bp:DB>
      <bp:TITLE rdf:datatype="http://www.w3.org/2001/XMLSchema#string">Prostaglandins and inflammation.</bp:TITLE>
      <bp:SOURCE rdf:datatype="http://www.w3.org/2001/XMLSchema#string">Arterioscler Thromb Vasc Biol</bp:SOURCE>
      <bp:YEAR rdf:datatype="http://www.w3.org/2001/XMLSchema#string">2011</bp:YEAR>
      <bp:AUTHORS rdf:datatype="http://www.w3.org/2001/XMLSchema#string">Ricciotti E</bp:AUTHORS>
      <bp:AUTHORS rdf:datatype="http://www.w3.org/2001/XMLSchema#string">FitzGerald GA</bp:AUTHORS>
    </bp:PublicationXref>
    <bp:PublicationXref xmlns:bp="http://www.biopax.org/release/biopax-level3.owl#" xmlns:rdf="http://www.w3.org/1999/02/22-rdf-syntax-ns#" rdf:id="f35">
      <bp:ID rdf:datatype="http://www.w3.org/2001/XMLSchema#string">11729303</bp:ID>
      <bp:DB rdf:datatype="http://www.w3.org/2001/XMLSchema#string">PubMed</bp:DB>
      <bp:TITLE rdf:datatype="http://www.w3.org/2001/XMLSchema#string">Prostaglandins and leukotrienes: advances in eicosanoid biology.</bp:TITLE>
      <bp:SOURCE rdf:datatype="http://www.w3.org/2001/XMLSchema#string">Science</bp:SOURCE>
      <bp:YEAR rdf:datatype="http://www.w3.org/2001/XMLSchema#string">2001</bp:YEAR>
      <bp:AUTHORS rdf:datatype="http://www.w3.org/2001/XMLSchema#string">Funk CD</bp:AUTHORS>
    </bp:PublicationXref>
  </Biopax>
</Pathway>
